# Supplementary material for: Methods for Estimating the Detection and Quantification Limits of Key Substances in Beer Maturation with Electronic Noses
Source: Sensors (Basel). 2024 May 30;24(11):3520. doi: 10.3390/s24113520 (PMC11175341; doi:10.3390/s24113520)
Supplement: Supplementary file 1 [file sensors-24-03520-s001.zip › Data/Acetaldehyde/raw data/Day 5/15000ppm12.txt]

Time Date R01 R02 R03 R04 R05 R06 R07 R08 R09 R10 R11 R12 R13 R14 R15 R16 R17 R18 R19 R20 R21 R22 R23 R24 R25 R26 R27 R28 R29 R30 R31 R32 R33 R34 R35 R36 R37 R38 R39 R40 R41 R42 R43 R44 R45 R46 R47 R48 R49 R50 R51 R52 R53 R54 R55 R56 R57 R58 R59 R60 R61 R62 T01 H01 Phase
12:03:00 2024-01-29 704493 691973 199405 195167 319082 327450 345520 343431 213447 214047 259265 265970 302616 304626 4608147 4957671 6817299 6555304 1109665 1165406 286803 251308 263815 263513 317625 308674 295937 299919 205748 206343 713271 651151 1483825 1469515 419651 413493 603406 609095 755406 735798 777004 779573 810458 827567 802435 881138 2010340 2117269 1262497 1057375 671425 648979 788315 788704 817525 828459 849081 858346 966545 965976 5211072 5427503 39.75 71.8 1
12:03:01 2024-01-29 695531 691271 199093 195133 321092 326799 347120 345822 213265 213447 260031 270007 302652 305494 4611435 4997046 6762427 6569957 1132769 1167100 285374 251308 263745 263478 318299 306469 297441 297811 205893 205736 714764 646792 1498002 1480492 417990 413529 605582 607131 756504 734010 772285 775026 815987 827348 793360 885056 2016093 2104289 1201743 1054198 667141 656568 792834 784043 816416 829559 848440 852039 965781 970131 5260086 5418974 39.75 71.8 1
12:03:02 2024-01-29 694015 693301 198457 195480 320081 326799 348861 343015 213777 213148 260067 265598 304322 305529 4601304 4861054 6733095 6574293 1127350 1162065 285410 252080 264706 264357 317625 308856 295901 299423 205099 206378 702295 648650 1499441 1459108 417766 414912 603039 612325 761393 734829 774487 781859 811067 820554 801442 888004 2023865 2133362 1250038 1043274 669516 658501 786407 785252 820729 829487 841680 855831 974210 971538 5292128 5424552 39.75 71.8 1
12:03:03 2024-01-29 701189 692765 198738 195476 320050 328186 345520 344536 213447 212999 260872 265598 302814 306218 4610932 4928623 6819794 6574825 1113403 1161991 287126 252702 263815 264287 315550 309839 296497 297703 205703 206205 714764 654890 1501398 1466258 420950 414322 604045 610587 756540 735872 778842 782969 811641 826982 800233 886317 2016093 2137906 1263473 1050341 669993 654605 787525 790456 821048 825223 842914 861230 972215 966659 5201666 5432294 39.75 71.8 1
12:03:04 2024-01-29 701957 689281 199718 199178 320831 325743 344447 343502 213413 213148 259780 265252 300429 304600 4601580 4972668 6786967 6546568 1118193 1165369 287126 252702 263043 264428 316397 306505 297716 297414 205642 206412 706179 653484 1479548 1464380 420150 414876 607301 610892 756540 738617 777004 774406 811067 828256 797895 882896 2009700 2114975 1232766 1060114 670186 655104 791113 791016 813374 827557 852173 860182 962329 966659 5169756 5415200 39.75 71.8 1
12:03:05 2024-01-29 691863 691978 199396 194824 319790 328186 346041 343015 213926 213148 259630 265218 302616 305530 4610932 4933379 6707716 6565365 1142038 1161991 286298 251343 263959 264463 315874 306108 297644 297631 205857 206309 716257 647441 1495539 1469515 417469 414804 608163 608856 757393 738580 771113 776672 815203 826398 796525 886317 2018960 2108952 1240443 1053335 666367 659434 793397 784043 818685 829257 848477 853251 968525 972948 5258099 5421292 39.75 71.8 1
12:03:06 2024-01-29 699009 692244 199049 195480 318525 327505 347049 342460 213743 213113 260031 266157 303254 304515 4605348 4863480 6753235 6565365 1126015 1164616 286320 251378 264332 264957 317553 308965 296915 297631 205244 207022 707485 650873 1488740 1457038 417766 414876 602758 612251 760279 734829 773385 779573 811604 825196 799026 888884 2021831 2130203 1250038 1042041 669040 657962 786407 784043 823055 829451 839183 853288 974975 972911 5286316 5426798 39.75 71.8 1
12:03:07 2024-01-29 703224 693260 199010 195141 320949 327468 345485 343502 213709 212446 260433 265563 302369 304564 4605348 4935897 6790638 6565365 1113403 1160454 287638 252344 265608 264216 315838 309256 295291 296421 205893 206847 714764 654421 1468920 1464179 420579 414876 603406 608565 755944 735872 778699 782969 810458 826398 797858 886317 2016056 2139423 1254672 1048103 671903 656531 791113 789859 823382 826973 844113 859354 972179 968712 5209103 5430671 39.75 71.8 1
12:03:08 2024-01-29 703988 690742 199674 195124 319047 327414 345485 344955 213709 213747 259594 265218 302616 306218 4607595 4985966 6791246 6551038 1122610 1162680 287857 252630 263411 264393 315091 306433 297789 297113 206075 206378 708792 653952 1483562 1466258 419615 414804 608594 610856 756540 740783 779252 776512 811677 829323 796692 881101 2009700 2113476 1232766 1060077 669993 654071 792834 791016 813913 827557 851280 860145 962974 966659 5173449 5421292 39.75 71.8 1
12:03:09 2024-01-29 696869 692249 199509 199313 320796 327723 345485 343015 214074 212425 260067 266344 301698 306212 4616209 4907733 6758201 6584231 1132268 1164448 286816 251343 262973 264463 315616 306216 296448 297667 206182 206022 699970 647441 1496142 1465986 418321 418180 605545 608856 761393 738275 773936 782969 816395 820446 795616 890373 2021831 2128692 1242362 1044760 665892 658465 791113 786273 821048 829718 844076 853288 969356 972911 5254346 5422928 39.75 71.8 1
12:03:10 2024-01-29 703261 691976 199049 195141 319047 327414 344689 343015 214577 212779 260031 265598 302369 305243 4610469 4886938 6762202 6556095 1119720 1162791 287841 250993 262239 264498 315658 308202 295306 297811 205893 206343 714764 654949 1487241 1457038 419651 417259 603833 610856 759130 735964 776930 781859 806922 820518 802308 888884 2015423 2139423 1242362 1041685 671903 658465 787163 787514 821077 827557 842877 860182 973594 970084 5216473 5411726 39.75 71.8 1
12:03:11 2024-01-29 700995 691235 199023 195141 318083 326692 344930 345442 213413 213747 259194 266166 302332 306000 4609112 4954483 6780956 6536653 1119631 1162139 287234 255767 263008 264181 317263 306469 297789 297811 205279 206378 705806 653017 1486101 1466258 419282 414804 607301 612390 755869 738580 776967 774860 811641 829158 799592 881101 2009700 2114110 1256628 1061898 670947 655531 792272 791016 813949 827557 850890 860796 963011 969398 5173449 5430671 39.75 71.8 1
12:03:12 2024-01-29 694854 691226 199639 199112 320050 327115 345520 343015 214074 211816 260146 266950 301379 308531 4596864 4918725 6724045 6574293 1132268 1162139 285552 255839 265456 264463 315616 309839 296497 297883 206327 206022 694314 646518 1488552 1466258 418956 414840 604743 607992 759704 737439 772835 784080 818132 820410 795616 889667 2021831 2128692 1246200 1043274 666367 656531 790552 784043 823382 829523 842840 853251 974975 971502 5261657 5396197 39.75 71.8 1
12:03:13 2024-01-29 703261 691194 198746 195141 320272 328418 344412 343015 213835 212645 260584 265723 302084 304456 4603440 4904428 6770672 6560227 1110225 1162139 287517 256380 263886 263988 315838 309110 296080 297631 205712 206022 713271 653017 1524369 1466258 420914 414768 603187 609022 754360 735872 778662 779609 811641 827567 800196 886317 2016093 2137906 1259483 1051089 669993 657234 788085 791016 823382 826389 844113 859766 972179 966659 5185456 5421292 39.75 71.8 1
12:03:14 2024-01-29 700333 691230 199400 199036 321056 326799 346005 346910 213835 213163 260502 266166 301556 306320 4603440 4980192 6772514 6546215 1125494 1165097 286244 256488 263851 263619 315091 306108 296650 297811 205893 205667 693041 645403 1486719 1479766 419578 413529 605804 607793 755431 737741 774487 775026 818132 826983 793360 885649 2012559 2102761 1250038 1054086 667341 655531 792235 784043 815139 829523 850249 852039 965097 964602 5241203 5412050 39.75 71.8 1
12:03:15 2024-01-29 692609 693037 197849 195276 320535 327260 348861 342798 215583 212865 259888 264679 302935 306292 4606283 4872660 6736532 6556113 1122520 1162139 286284 251763 267334 265240 315874 308384 296706 297077 205064 207022 717944 649293 1508186 1457038 417766 414876 603298 609956 760814 734829 774487 781458 811641 820518 802580 887773 2021831 2133362 1251957 1043742 669516 658501 786407 785715 822473 829487 842877 855756 976359 972224 5284455 5415200 39.75 71.8 1
12:03:16 2024-01-29 699963 690710 197836 195442 319541 328273 347875 346347 213207 214162 259888 265457 302935 304135 4609576 4930337 6801252 6541822 1116401 1162139 286794 255731 263008 263584 316044 306541 295306 297112 205244 206378 710285 651151 1486956 1465218 418690 413493 605582 611957 753826 737962 774690 776512 809240 829158 801369 879812 2012559 2117418 1238524 1057375 671903 652650 788874 788667 815753 826389 848403 860182 967838 966390 5162009 5413563 39.75 71.8 1
12:03:17 2024-01-29 691775 690706 199049 197147 319801 328213 348861 342834 214636 212971 259888 267092 301238 305803 4605348 4912172 6714720 6574843 1131887 1162139 286356 255839 262239 265276 315838 306613 296455 296686 206182 205916 717750 648366 1503481 1466258 418358 417885 606600 608856 761393 738544 773936 781859 817282 820446 795616 890373 2020395 2123897 1240443 1046540 665892 659938 792019 784069 821011 829487 845990 854540 970766 972911 5243106 5423628 39.75 71.8 1
12:03:18 2024-01-29 701961 691987 199435 197147 321743 329545 346647 345931 213606 212637 260692 265457 302191 304421 4598782 4923407 6798648 6556095 1110015 1162139 288482 255731 263411 264498 315838 309329 296706 297883 205893 206343 714764 654421 1483845 1461181 420914 414912 604157 610424 755869 736102 779252 782697 809277 826398 800196 888214 2018960 2139571 1234685 1048103 671903 657738 788874 789859 822798 826389 843513 861261 974284 969398 5196860 5400083 39.75 71.8 1
12:03:19 2024-01-29 702963 693682 199918 196318 320802 328651 346892 346420 213606 213605 259852 266273 301520 306320 4595969 4988177 6772955 6546716 1122610 1165443 287234 255767 263043 264243 315056 308384 296663 297565 206472 205701 707260 651151 1520935 1474653 420543 414804 607301 608856 753683 740783 776694 777259 816395 827019 795616 881138 2011129 2117464 1238524 1055439 665417 652650 793397 787514 816368 829415 852536 855148 965781 969398 5220477 5409501 39.75 71.8 1
12:03:20 2024-01-29 695111 691983 199296 195069 320878 327650 346420 344919 213903 212426 260692 266051 301204 305925 4594824 4888247 6725793 6560791 1125939 1161278 285619 251203 262239 264208 315874 306252 295213 296663 205893 205701 694314 645137 1496142 1465986 417731 414840 602127 608856 758057 735600 772285 783524 814013 820446 795529 887777 2018960 2127183 1242362 1042041 665892 656031 788874 784043 822798 832178 842877 853288 973594 970131 5267608 5418974 39.75 71.8 1
12:03:21 2024-01-29 703854 693453 199231 195373 319424 328651 346402 346420 213572 212971 260473 264785 301698 305529 4601600 4921828 6801252 6542047 1106896 1161315 286830 255695 263851 263988 315874 308892 296080 297631 205244 206022 713271 650983 1519411 1464179 419651 413529 603224 609022 753826 735054 776967 779573 811067 827567 800233 884982 2011129 2130203 1230464 1048103 669040 652650 786407 791016 820863 825223 844113 857526 972179 965939 5182855 5424037 39.75 71.8 1
12:03:22 2024-01-29 698967 690997 198945 196318 320909 326617 347409 345931 213276 213747 259594 265970 301698 304564 4595692 4968982 6724018 6527958 1128740 1162139 285628 251168 263446 263584 315056 306505 296318 297811 205279 205028 679113 644941 1511329 1475566 418358 413529 605582 606495 755431 738835 773385 774990 817553 827019 793360 883057 2012559 2099784 1251957 1053335 666367 654569 791149 783785 815139 829523 848440 852039 965097 964602 5238782 5414628 39.75 71.8 1
12:03:23 2024-01-29 693742 691076 197737 196594 319872 326825 347150 342906 213378 212964 259630 264820 302652 306000 4589416 4838852 6714720 6542047 1124939 1158773 285281 251413 267522 264428 315622 306180 296080 297355 204920 205951 705789 645597 1501882 1457038 417766 414876 602127 608592 759167 733789 771739 780715 811408 820518 799063 885223 2018960 2127017 1250038 1040555 668089 657999 787488 784043 822509 829487 841680 854540 976087 970131 5286317 5416312 39.75 71.8 1
12:03:24 2024-01-29 701774 691487 198603 196598 319610 328150 345485 343466 212787 213113 260031 264291 301520 304029 4589416 4921828 6801365 6536373 1108510 1160491 286271 255767 263886 263619 315874 308384 295872 297775 205279 205736 722491 649182 1493772 1462104 420749 413493 602127 610587 753826 735350 777004 779536 810458 828151 801405 883723 2012559 2127183 1251504 1048103 669516 653609 786407 791016 821048 825223 846027 857489 971490 965639 5183931 5420184 39.75 71.8 1
12:03:25 2024-01-29 696944 691487 198949 196456 321016 324888 346284 343466 213413 213498 260978 266344 300747 305852 4590301 4972395 6770672 6537382 1119415 1162139 287324 255767 263043 264058 314616 306690 297789 296937 205603 205701 714764 653017 1479579 1469384 419651 414804 608163 610587 754360 741039 776967 775026 813401 827567 795492 885019 2009700 2110266 1252716 1060387 667816 652687 793397 789859 813949 827557 850927 858309 964048 968456 5169393 5405195 39.75 71.8 1
12:03:26 2024-01-29 695491 691978 199396 199076 320050 327260 347519 343015 215432 212496 260031 264564 301698 305494 4592228 4874172 6714720 6556113 1125817 1158810 285178 251203 267748 264463 315622 309329 295213 295801 205893 205381 689717 643759 1486170 1462104 418658 414840 602127 607793 759203 734829 772285 784080 814050 820446 796422 888639 2018960 2124168 1242362 1041818 665417 655568 788874 784043 821048 829487 841644 853764 974044 972037 5263439 5416312 39.75 71.8 1
12:03:27 2024-01-29 704266 689213 198401 199209 319047 327260 346329 346628 212719 213113 260031 264600 300850 306547 4592691 4912543 6801252 6537382 1106933 1160491 286392 255335 263851 263654 315838 308856 296080 297631 205279 206343 693626 653017 1523169 1462104 420282 414768 602758 610587 753683 735350 778108 779609 810458 826398 800196 886317 2011129 2133362 1259982 1048103 669040 652687 786407 792139 821048 825223 846974 862452 974044 966513 5185380 5424060 39.75 71.8 1
12:03:28 2024-01-29 697973 689213 198885 199103 321016 326545 345379 343431 212787 213148 259229 265598 300780 305997 4589416 4972668 6757918 6528017 1121011 1162139 287032 255731 262274 264023 315874 306469 296735 297140 205426 206343 705806 653017 1478710 1466258 419022 417028 607301 611455 756004 740222 776967 776916 813438 826983 797256 881138 2007488 2107944 1244891 1057375 667141 648979 793125 788704 815176 829754 851962 858769 962716 966549 5181663 5396160 39.75 71.8 1
12:03:29 2024-01-29 694508 692021 198876 196300 320909 327491 345485 343015 213378 212297 260548 264538 301240 307165 4586145 4877373 6714224 6556113 1130651 1161064 285552 255767 262640 264463 314950 306613 295550 297601 206182 205701 716257 645597 1485421 1464179 417731 417296 603833 607992 760854 737962 774487 783524 817553 820482 795616 890411 2020395 2127183 1242362 1043274 665892 658465 791113 784069 823271 834612 844750 857693 969210 973525 5259880 5412026 39.75 71.8 1
12:03:30 2024-01-29 700995 691978 198880 196594 319082 327954 343414 344955 213413 212426 260067 264820 301733 305862 4585351 4914914 6789323 6537382 1110309 1161315 286830 255299 263446 264428 315838 306252 295664 297883 205279 205701 713271 653017 1498595 1461833 420616 414804 602869 608856 754756 735600 778145 780715 811677 825233 797895 886317 2012559 2133362 1242935 1043980 669993 654605 788048 791884 823308 827948 844558 860721 972032 966476 5181744 5392315 39.75 71.8 1
12:03:31 2024-01-29 701573 690507 198988 199001 320250 326799 343449 345822 213616 213148 259229 265598 299871 305997 4585687 4963409 6770672 6517959 1119415 1162139 287032 255335 263043 264023 314833 306577 296246 296937 206327 205736 705789 651151 1504776 1471298 419615 414148 607301 608856 754360 738361 774690 777259 815240 825819 795616 881138 2006847 2108769 1252716 1052400 664469 653866 795411 788437 817560 829900 850898 855645 964230 968602 5205591 5395290 39.75 71.8 1
12:03:32 2024-01-29 692609 690447 197879 199076 319597 324636 348614 343015 213378 212779 259229 264635 300850 304626 4580051 4840008 6705394 6528066 1122498 1158773 284610 251028 267334 264428 315874 306433 296080 297667 204633 206165 713271 644677 1490124 1454972 417766 414840 601734 609058 759203 733789 773385 780752 811031 820518 800233 888884 2020395 2130340 1250038 1041049 670186 658673 788048 785811 823345 829307 844558 857693 976248 973525 5259988 5419757 39.75 71.8 1
12:03:33 2024-01-29 699688 685259 197806 199353 318941 327468 344966 343466 212753 213148 260031 264785 301698 303637 4582876 4905589 6791537 6527297 1108510 1161315 285588 252630 263666 263215 315874 308420 296188 296663 205099 206022 713271 649293 1487977 1461181 419318 413493 602127 609095 753826 735442 776415 779573 810458 827055 801442 883057 2009700 2117976 1264453 1053740 670186 654366 789768 790272 819810 829314 848932 859420 971279 963857 5155755 5402638 39.75 71.8 1
12:03:34 2024-01-29 692116 685295 198884 196598 319118 326799 347084 343015 212787 213747 259229 264931 301240 305566 4582876 4935977 6696277 6528017 1129850 1162139 283777 255947 263043 263215 314616 306541 296455 296854 205748 205879 704317 642806 1489702 1474431 416838 413565 605582 607561 755807 738580 772842 775026 815987 827019 793360 886317 2015820 2098394 1239921 1053858 669707 658085 793360 784007 816453 829379 852720 853839 967152 972261 5237018 5390986 39.75 71.8 1
12:03:35 2024-01-29 692047 690018 197815 195433 319078 326799 346319 343015 213413 212865 260067 264855 302404 303388 4575878 4845146 6714743 6527297 1121232 1158810 285686 255875 267297 264463 315874 306577 296080 296663 204920 206412 714913 648366 1492794 1455733 417766 414876 602127 609058 759203 734563 773385 781305 811641 820554 800270 887773 2021831 2131479 1236154 1047324 671425 658355 786407 786273 821011 830138 844002 857660 974975 970095 5254474 5380802 39.75 71.8 1
12:03:36 2024-01-29 697968 685259 197841 195442 318788 327491 345172 345442 212685 213597 259777 264785 301662 302678 4580051 4919591 6789997 6517362 1113258 1162102 285517 255731 262973 262778 315874 306505 295079 297077 205064 205987 708792 648185 1480341 1461181 419552 412840 603833 609920 753486 736097 774616 776672 809277 826983 800196 879775 2013991 2120548 1242362 1054086 671903 653976 788645 789633 818766 827448 849081 858309 966508 965639 5165699 5393457 39.75 71.8 1
12:03:37 2024-01-29 690638 685228 198677 199207 319047 327260 345450 342943 213709 212928 259194 266344 301169 304314 4576935 4896264 6668421 6518580 1134311 1160454 284712 251378 263773 264023 315091 306433 296735 297811 205712 205987 693626 641854 1500705 1470427 417766 413493 606742 607992 756947 737985 769980 774990 817553 828737 795051 887062 2016866 2104608 1232017 1052988 669228 658245 793360 786236 818197 829451 850898 853214 967520 973415 5233620 5393156 39.75 71.8 1
12:03:38 2024-01-29 692047 685300 197849 195442 318525 327260 345485 343015 213378 212779 259812 264820 302034 304336 4577212 4818483 6701051 6537337 1122836 1157878 284610 251378 264332 264428 315838 306541 295306 297667 204564 206343 712897 645597 1505115 1457038 417766 416992 601475 608856 758057 733752 771699 784080 813401 820518 800079 889928 2018991 2130039 1242362 1044760 671903 658245 787215 786291 821011 828728 844113 861230 972142 970084 5188985 5398785 39.75 71.8 1
12:03:39 2024-01-29 700502 685187 199023 194794 318083 326920 344412 344955 213378 213113 258395 266344 301169 302714 4580051 4942651 6733370 6499262 1118033 1160083 286830 255515 262605 263988 315838 305571 296740 297545 205279 206343 714913 651151 1480056 1464179 418986 414804 607732 610819 755944 738580 779252 774860 811641 831562 800079 885757 2010149 2110621 1250760 1058341 668273 654941 793397 789822 813949 828142 853825 860145 961538 966659 5164044 5393156 39.75 71.8 1
12:03:40 2024-01-29 694588 685327 199014 199005 320499 327260 345172 342654 213378 212092 260067 264820 300747 305494 4576716 4856164 6701051 6537337 1124137 1157095 285054 255767 264332 264208 315874 308347 295177 297595 205244 205701 702870 643759 1485998 1461947 418658 414840 601902 608772 758057 735600 772285 784080 816444 825453 800117 891386 2022607 2130039 1232388 1044723 670186 658428 785849 784043 821048 829954 844113 855756 976359 964602 5263906 5402535 39.75 71.8 1
12:03:41 2024-01-29 696113 689040 197772 194837 318529 327723 344412 345442 212356 213148 259995 264564 301698 303352 4570686 4905562 6781953 6508025 1110089 1158773 285615 255767 263043 262778 315874 306505 295629 296663 205208 206022 710285 648185 1478190 1461181 418321 412876 603406 611455 753292 736092 774487 779238 811671 829727 800616 883268 2011855 2117768 1242362 1051014 669993 653086 786407 788072 819899 827557 847836 858309 966545 965712 5162009 5379308 39.75 71.8 1
12:03:42 2024-01-29 691561 688065 197849 199032 319011 326799 347049 343015 212753 213447 259158 265970 300747 306075 4570409 4917246 6686849 6518580 1128740 1162139 283741 255767 264487 262813 315056 306217 297023 297775 205244 205701 693626 641719 1486252 1472518 417766 413529 605582 607131 756540 737916 773395 776916 817912 829286 793250 885537 2014722 2103755 1222773 1052698 668089 656531 792272 786832 815066 829487 850898 850756 964230 970095 5229883 5393156 39.75 71.8 1
12:03:43 2024-01-29 692047 685264 197780 194837 318784 326799 346248 343015 213378 212779 259229 264379 302034 303601 4570686 4821101 6705829 6527958 1122033 1158736 284374 251378 263959 263988 315838 306505 294649 297112 204600 205987 713271 643759 1488362 1453999 417766 417617 602090 609022 760814 735506 773124 783291 811458 820374 800049 891349 2018991 2128692 1234271 1044760 670470 658465 787215 784043 821011 827010 844150 858731 974975 964602 5235420 5393156 39.75 71.8 1
12:03:44 2024-01-29 695602 685002 197776 197169 317154 326934 344895 343015 213378 213747 258431 265598 301662 302678 4577212 4912283 6761941 6509201 1113258 1158431 286356 255695 262203 263584 315091 305499 296706 297811 204597 206343 708792 650221 1479770 1461181 418358 414148 606441 613633 754607 737852 781144 777064 811818 832261 801753 883268 2011855 2114975 1262497 1057375 672106 656804 789992 788631 813913 826389 853663 860796 965781 966659 5135827 5389310 39.75 71.8 1
12:03:45 2024-01-29 690794 685219 197879 199036 319082 327491 345208 342424 213743 212128 259194 266344 300431 304528 4570145 4882183 6677418 6527958 1132268 1158773 285517 255767 263586 265240 315874 306505 297651 297565 205748 206022 705789 647256 1484005 1464179 417695 418180 608521 608671 762439 739747 774413 780531 817443 824869 796673 893020 2018292 2119479 1244281 1044335 666367 657926 791113 784043 821048 834021 844113 853288 969320 972188 5231811 5393156 39.75 71.7 1
12:03:46 2024-01-29 700273 685859 197849 199103 319042 327723 345668 343431 213616 211816 260031 264855 301240 305275 4570686 4886938 6792337 6527958 1108641 1157915 287234 251814 263008 263619 315364 306577 294943 297385 205279 206165 713271 651151 1491998 1460144 421350 414552 603039 611821 758655 735240 777960 781712 814127 826217 801019 886243 2011129 2127183 1243525 1049298 669516 654013 786407 791016 822871 825187 844113 860796 972142 965220 5163766 5393156 39.75 71.8 1
12:03:47 2024-01-29 694729 685187 197849 199005 320535 324888 344930 345175 212719 212964 259194 265598 300747 305243 4563464 4933645 6669387 6509201 1133502 1157915 283741 251378 263773 263886 315874 305535 296605 297565 205244 205667 714764 641440 1494382 1463337 417766 414480 608052 611708 758655 740684 769869 778722 814983 828664 797844 886317 2012559 2110621 1240443 1051200 666367 658465 793397 783933 817525 829487 848439 852645 967838 971890 5220477 5383777 39.75 71.8 1
12:03:48 2024-01-29 691826 685223 197841 194837 317123 327260 345743 342979 213230 212446 259194 265412 301380 302756 4564172 4828972 6686743 6518580 1122033 1158736 284268 251168 263959 263584 315838 306469 295213 296663 204597 205987 720922 643301 1498309 1455054 418956 414552 601749 611271 760311 733638 772099 780940 813218 820446 799026 888884 2020473 2128692 1250038 1038830 668089 658673 787525 784043 823382 829415 841607 853288 976359 970095 5248694 5387228 39.75 71.8 1
12:03:49 2024-01-29 698967 685219 197806 199134 318799 327491 344930 343396 212719 212481 259630 263658 300712 304589 4567833 4897454 6802054 6518303 1106270 1155420 285517 251814 263851 262813 315838 306577 293993 297595 205064 205701 711778 650251 1536626 1462296 421350 413350 603150 610587 754250 735167 780029 781496 810994 827567 800233 884492 2012559 2127183 1262447 1048066 669707 654107 786407 790419 821048 825223 844150 859354 972142 965257 5164469 5389310 39.75 71.7 1
12:03:50 2024-01-29 695491 685219 198802 199041 320535 324888 345485 344955 212719 213113 259194 265598 300747 305243 4564575 4943024 6733370 6513931 1122610 1160454 285753 255299 263043 263399 315874 306505 296706 296937 206182 205958 701420 648185 1478225 1474613 420150 413968 605545 606947 754287 741294 776144 774990 816395 826983 793102 886280 2012559 2098730 1242362 1055247 665141 654941 791674 786273 815139 829487 848403 853251 965097 969398 5211072 5385467 39.75 71.7 1
12:03:51 2024-01-29 690638 685259 197776 199107 319566 324924 346005 343015 213582 212779 259995 263975 301451 305492 4561320 4839858 6701051 6523303 1124137 1158773 284645 255767 267748 264463 315658 306433 294064 297414 204994 206136 716257 643261 1501328 1460216 418956 414696 602256 608819 761934 734646 772798 783524 814013 825453 797477 888847 2020395 2126818 1237567 1040420 668089 656568 786407 784043 823382 829415 841644 855794 974975 970095 5254068 5387369 39.75 71.7 1
12:03:52 2024-01-29 697477 685223 197772 199107 318114 327260 344412 343431 212572 212779 260031 264564 301240 304999 4563896 4896382 6801776 6499300 1107721 1158736 285481 255695 263631 262778 315874 306577 294677 299568 204958 206171 702295 648185 1501483 1461181 420150 413314 603535 611455 753683 735350 774690 778396 811671 827348 801369 883057 2008273 2121123 1262497 1048103 669040 653086 786407 792139 821011 825223 846630 860796 968598 963857 5155750 5387228 39.75 71.7 1
12:03:53 2024-01-29 692006 688065 197845 199041 319790 324694 346005 344955 212390 213113 259194 265598 300783 305312 4554820 4943024 6705394 6504559 1128740 1160454 283706 252387 262239 262813 317589 306252 295829 297133 204958 205919 713271 641719 1481770 1472518 418360 413350 606198 606607 755869 737962 771699 776953 817606 828737 793360 885649 2013288 2096587 1241804 1046244 667141 656531 793397 783487 814562 829523 851504 851397 965097 970095 5220477 5379938 39.75 71.7 1
12:03:54 2024-01-29 690638 685228 197471 194837 318823 324960 345485 343015 213083 212779 259194 263940 301451 302714 4561320 4821101 6677418 6509286 1121232 1156782 283843 255767 263959 264181 315658 308078 294927 299228 205101 206062 714764 643261 1486050 1456068 418658 414660 601167 608856 758593 733789 774450 781822 811641 820554 799026 890078 2016093 2124168 1246200 1038830 667615 656031 786407 784043 823382 829451 841965 853288 974975 971502 5258099 5389310 39.75 71.7 1
12:03:55 2024-01-29 698967 688069 197806 199112 318556 327260 344447 343431 212753 212851 259812 264600 301204 303388 4563464 4896289 6762403 6499451 1112608 1157915 286155 252630 264633 263373 318299 308849 296188 297595 204455 206240 713271 650221 1478912 1459942 418321 413493 605582 610836 754793 737783 774653 777064 809240 829460 802435 880475 2006847 2108769 1260541 1058715 669993 653609 789992 789859 813337 825407 850890 860796 963011 966659 5135827 5383815 39.75 71.7 1
12:03:56 2024-01-29 689820 685219 198738 198757 320961 326799 345208 341942 213856 211816 258466 266157 299871 304564 4570686 4891535 6663346 6518580 1132268 1158773 285272 252666 262961 264181 315838 306361 297333 296542 205137 206027 714764 644479 1494760 1461181 417469 414768 606724 610873 761148 738544 770054 775026 815781 826144 795529 886317 2012559 2101052 1235715 1046244 667141 656568 792272 782932 816379 829559 850898 852002 965781 970131 5216750 5365977 39.75 71.7 1
12:03:57 2024-01-29 691826 685228 197815 199278 317123 328186 344412 342460 213413 212446 259229 264855 300783 301759 4561044 4838406 6695794 6499300 1113403 1159377 287019 252202 264597 264322 315286 306433 294748 297631 205569 205884 702295 651151 1505575 1447818 419651 417296 604942 610928 758157 735872 777004 782969 809335 820554 802580 888884 2011129 2134875 1240443 1043274 671425 657534 786407 788704 821048 826389 844113 860182 972179 969398 5179155 5385467 39.75 71.7 1
12:03:58 2024-01-29 696698 686119 197849 199143 317189 328186 345668 343015 212753 212779 259012 266157 299275 306079 4577363 4942651 6733370 6499262 1122836 1162754 286208 252076 265456 263294 315838 306361 295937 297039 206039 205529 708731 647404 1484590 1470338 419651 414480 605804 606495 754360 738835 772385 778648 816395 827019 795051 881138 2009700 2099562 1240443 1053335 664469 648979 793397 785715 813986 829451 848403 853251 964413 968712 5197953 5377792 39.75 71.7 1
12:03:59 2024-01-29 690799 685223 197815 198793 318823 324852 344966 343015 212753 212481 259630 263434 300783 304100 4537413 4818708 6677418 6517437 1121402 1157693 286423 252702 263886 264322 315766 306361 295937 297205 205065 206378 695355 649116 1468254 1447818 418435 414732 603833 609956 759770 733789 774263 781268 809277 820518 801974 887851 2017526 2124168 1209831 1041049 669040 658232 784177 784043 821048 827010 841680 855831 974975 964638 5221481 5385467 39.75 71.7 1
12:04:00 2024-01-29 693109 687091 197772 199107 317114 327723 344412 343015 212753 213113 258391 265598 300783 303892 4567427 4905066 6729087 6503533 1113403 1161138 286137 252524 264706 263443 315802 307202 296973 297284 205244 206022 706739 650686 1471248 1463376 418358 414732 607301 609022 754793 742172 776415 774944 811677 827019 797858 881138 2003287 2107274 1230847 1057375 668273 652650 792272 788704 813374 825223 852532 858346 961575 965976 5126624 5368440 39.75 71.7 1
12:04:01 2024-01-29 693236 685182 198431 198788 319082 324960 344447 342496 213378 211274 259594 265598 299871 304564 4559873 4849688 6696069 6541452 1122836 1159488 284503 252702 264483 263478 315802 306108 293957 297595 205099 205416 692884 643097 1475853 1459871 417766 414840 601203 606873 760352 735600 772285 783524 814050 820554 797895 889155 2018960 2124168 1242362 1039071 665892 656031 788874 784043 820693 832142 842279 853288 974284 970131 5241203 5385467 39.75 71.7 1
12:04:02 2024-01-29 699926 685228 197815 199103 320341 326799 343449 342916 213230 211852 259594 264820 300783 304589 4570686 4868798 6758689 6536790 1105481 1159488 286262 252524 263745 263478 315573 308384 295772 295801 205099 205736 713271 649217 1513891 1457038 419651 413457 603224 610476 754089 733881 777004 779573 811031 827567 801405 885019 2009700 2124168 1245520 1041722 668089 653086 786407 791016 820826 825223 844113 857563 971490 963857 5154638 5381628 39.75 71.7 1
12:04:03 2024-01-29 694015 687095 197815 198762 320045 324852 344966 344955 212719 212814 259194 264855 299906 304600 4556653 4914888 6650144 6508892 1132268 1161138 284467 252702 263664 263988 315874 306001 296080 296937 204958 205884 705789 641260 1496366 1466258 417766 413860 605804 606607 756540 737500 770054 774990 817553 826401 795616 886317 2012559 2098767 1231324 1049594 667141 656568 792272 781421 815139 829559 850898 851397 965097 972716 5211072 5366736 39.75 71.7 1
12:04:04 2024-01-29 690799 685192 197780 195133 317158 324564 345485 342701 212787 212446 259194 264415 301486 305451 4554820 4800980 6697347 6518311 1118193 1157804 286213 252702 263586 264208 315394 306541 296080 297342 205101 206525 689383 650221 1485505 1445729 420150 417296 602950 610424 756985 735872 774727 781859 809009 820482 802580 887773 2011129 2127017 1236605 1041790 669993 656568 783822 784106 820428 828728 844150 858309 972179 970954 5179155 5376101 39.75 71.7 1
12:04:05 2024-01-29 693830 685638 197810 199178 319320 326799 345913 343015 212719 212446 258214 266157 299871 302714 4554820 4905376 6724987 6480486 1116593 1159488 286217 251283 267559 262848 315220 306505 296448 295959 205632 205062 714764 650221 1492716 1468470 419651 414538 606871 608424 753292 739699 774727 779573 814050 824658 795616 881138 2006056 2099562 1240443 1053335 664469 653086 791113 786273 815176 829487 848403 853288 965097 964566 5194243 5370289 39.75 71.7 1
12:04:06 2024-01-29 688060 687577 197810 196247 318600 324888 344966 343015 212753 212446 259630 263203 300818 303637 4537413 4805862 6687472 6508770 1119796 1157878 286794 255767 263215 264463 315178 306077 296080 299967 204920 206165 692369 651151 1494221 1447818 417463 414876 603833 609956 758630 733876 773124 781305 808705 820518 802011 891574 2018960 2122663 1207982 1041906 669516 657766 784177 784043 821048 827010 842914 855831 974975 964638 5229883 5377792 39.75 71.7 1
12:04:07 2024-01-29 693264 686119 197388 199143 319529 326799 344447 343015 212424 213597 258431 264820 301486 302218 4561320 4905746 6715608 6490054 1111813 1158538 286427 251814 262239 263741 315658 305499 297523 295816 205279 206056 704313 650221 1467611 1462104 419022 414804 605362 609920 754895 739987 776967 773858 811677 826983 797858 883760 2003287 2105781 1256628 1053937 668766 652687 792272 788741 811650 826389 850890 860182 961611 965976 5121182 5376101 39.75 71.7 1
12:04:09 2024-01-29 692047 684957 198426 198726 319082 324960 344930 342460 213800 211485 259229 265598 299836 304600 4537149 4850639 6683726 6508770 1122222 1155456 283777 255767 264000 264287 315838 306469 294100 297883 204597 205919 714764 641929 1501308 1452910 417766 414840 601586 608856 757968 733789 772285 781305 811677 820590 801294 887809 2018960 2124168 1246200 1041818 669993 657534 784177 784043 821048 828565 842914 856477 974975 964602 5229883 5377792 39.75 71.7 1
12:04:10 2024-01-29 693557 686119 197643 199143 317123 326799 343414 344688 212424 213447 258431 264415 300783 303689 4566405 4920734 6724987 6490555 1111813 1157132 286070 251991 267711 263706 315838 304317 296951 297176 205030 205701 704313 649943 1471845 1457038 419022 414804 607301 610476 753683 738617 775962 774860 811714 828518 796692 881138 2003287 2105781 1230847 1057375 668089 648979 791149 788741 811381 826973 850927 859570 961611 965675 5126422 5368440 39.75 71.7 1
12:04:11 2024-01-29 691552 687095 198431 198691 318600 324960 344447 342014 213378 211450 259194 265598 299730 307239 4563577 4851219 6692409 6517959 1119631 1156782 284374 255875 264437 263654 315838 306424 294827 295801 205244 205381 705226 641719 1479510 1457038 418360 414840 603261 607360 756949 733789 771736 782969 814668 820554 796729 887773 2016093 2124168 1242362 1037318 665417 654605 788315 784043 820729 829523 841644 852682 973314 970131 5233727 5376101 39.75 71.7 1
12:04:12 2024-01-29 699963 685187 197776 199107 319138 326799 344937 344955 212062 212779 259229 264010 301472 304663 4559873 4886938 6753377 6481306 1110309 1156123 285548 251991 264332 263619 315874 306770 296497 297775 204242 206165 716429 649293 1481711 1457038 418321 414480 606441 611455 754360 737962 774690 776056 809240 829388 800159 879775 2003287 2107944 1236605 1055799 670470 654941 790281 788667 814136 826389 850853 860796 962974 965903 5124333 5370566 39.75 71.7 1
12:04:13 2024-01-29 686976 687316 198396 196242 318302 326799 346402 341942 213675 211415 259194 266082 299589 304992 4565710 4848727 6696477 6513931 1125817 1156197 285481 255695 264332 263926 314662 308384 294613 297329 205712 205347 691455 641719 1475990 1457038 419875 414804 602127 607131 756949 736916 771663 784080 816395 820374 795616 889704 2017526 2122663 1242362 1038830 665417 656226 788837 784043 822798 829451 841607 852608 971454 970059 5233025 5374399 39.75 71.7 1
12:04:14 2024-01-29 698856 687091 197968 199076 320127 326799 344412 344955 212538 212779 259194 264063 300921 305529 4552679 4887829 6761648 6480473 1110225 1152647 285517 255479 264524 263478 315091 305535 296441 297104 204561 205987 704313 648366 1472025 1457038 418956 413493 605804 609920 754360 737078 774690 774860 809240 829388 801369 881101 2003287 2108769 1238524 1052362 670672 654013 788874 787514 813913 825223 851504 860182 965781 965939 5117016 5365020 39.75 71.7 1
12:04:15 2024-01-29 683993 685598 197810 199180 318079 324960 344895 341870 212753 212460 258145 266131 301307 306000 4550262 4867592 6668093 6518580 1130651 1155383 285045 252702 263586 264428 314950 306001 296497 295744 205244 205028 705789 643557 1487035 1457038 418956 417296 605804 608338 759167 737962 773936 779573 816395 820482 797227 889704 2015423 2114975 1260541 1041790 664469 656531 789992 784043 821011 829221 843476 853251 967913 972188 5218522 5376101 39.75 71.7 1
12:04:16 2024-01-29 699158 686605 197772 199041 317158 327260 344937 344955 213173 212163 259744 264098 300675 304478 4552679 4866964 6743237 6462120 1110225 1157019 285463 252740 264332 263180 315784 304568 296080 297565 204383 206022 712711 648829 1479770 1457038 418358 414440 605804 609920 754624 737962 774690 774860 809240 828184 800196 879775 2003287 2105781 1260541 1055799 669993 653609 788874 787514 814106 825223 848403 860182 962974 965939 5116739 5365020 39.75 71.7 1
12:04:17 2024-01-29 685446 686123 197806 198866 318079 326799 343449 341102 213835 211534 258908 265909 299659 303458 4546567 4873894 6650333 6513931 1125780 1159257 284712 251991 263959 264208 314950 306469 296080 296520 205208 205062 698882 643557 1488734 1457038 418360 417259 605545 606495 759130 736943 773385 781268 816395 820410 795616 889137 2012559 2117381 1242362 1038830 664469 655531 788874 783687 821048 829415 842840 852608 969283 971920 5213027 5370566 39.75 71.7 1
12:04:18 2024-01-29 698940 687091 197780 198897 318048 324528 344683 344774 212549 212163 259852 264019 299695 303657 4537224 4872611 6697992 6471686 1113497 1155383 286356 251814 262346 263180 315838 305499 296915 296937 205244 205987 704313 650221 1476912 1457038 418358 414732 608052 609058 754756 736095 776930 774860 814053 826983 797256 881101 2003287 2106443 1258585 1056550 669040 654941 791113 788433 814136 826389 850853 859532 963883 965220 5117016 5365020 39.75 71.7 1
12:04:19 2024-01-29 690050 686825 197875 195480 319585 326472 346256 342726 213173 211457 259633 264423 300358 306510 4546883 4825595 6668421 6494053 1119631 1156197 283706 250388 263959 263584 315838 306541 293509 297811 204597 205490 714764 641719 1514660 1453999 417766 414443 601203 607992 756949 733752 772285 783524 814013 825233 797256 888884 2016056 2118120 1244281 1037281 665417 654569 788603 783487 823382 829451 841644 852608 972179 970095 5229883 5374399 39.75 71.7 1
12:04:20 2024-01-29 698940 687591 197806 195971 320495 326472 345767 344774 211960 212786 259051 263957 300571 304047 4549075 4888161 6752972 6461806 1108398 1155377 285152 251991 267522 262778 315874 305750 295629 297595 204597 205701 708792 647256 1475226 1456005 419552 412876 604688 609920 752225 736916 774104 774860 809240 828184 801369 880438 2006137 2110266 1240443 1051089 669993 651904 786407 784069 815139 825223 849081 859907 967152 963857 5122574 5358522 39.75 71.7 1
12:04:21 2024-01-29 683993 684180 198534 196282 320490 326509 346892 341246 213606 211605 258765 265421 300684 304135 4537649 4848105 6678847 6509201 1119631 1155098 283706 255731 263773 263584 315616 306433 293794 297811 204920 205062 708731 641260 1478240 1453941 417766 414768 600318 607992 758692 733196 772835 782969 813438 820554 796692 889518 2016093 2122663 1244281 1038055 665417 654605 787720 783487 821048 829451 841891 852002 972179 970095 5229883 5365020 39.75 71.7 1
12:04:22 2024-01-29 698940 687394 197642 196278 320268 324780 345388 342943 211960 212304 259015 263764 300571 303542 4537413 4888133 6710396 6457511 1110052 1156197 285245 251991 263959 263399 315874 305033 296080 297883 204561 205701 707299 648650 1473077 1457038 418358 414112 606310 609956 753683 738544 774690 774860 809277 828220 800196 879502 2003287 2105781 1236605 1057207 669993 653609 788874 787514 814136 825223 850249 860182 965097 966659 5117068 5366736 39.75 71.7 1
12:04:23 2024-01-29 687658 687129 198677 196282 317942 326654 346647 341522 213755 211605 259015 265421 299695 304029 4555203 4853698 6688063 6499451 1121232 1155383 283741 255731 263959 263619 315838 306361 294314 297595 204597 205381 711778 641260 1493952 1451935 417766 414804 601475 608856 756319 732677 771699 781859 811641 820518 798905 889518 2016857 2122663 1250038 1038937 668089 656531 784177 782932 821048 829149 839220 853251 974975 964602 5237360 5371609 39.75 71.7 1
12:04:24 2024-01-29 698139 685899 197634 196585 317942 326690 346402 342834 212617 213305 258252 264609 300712 301759 4537111 4907853 6714954 6479733 1113183 1156197 285521 251991 264738 263399 315874 305284 296497 296441 204597 206022 711882 649116 1470280 1457038 418026 414732 607301 610476 755431 735056 776930 774860 811031 828804 799629 879775 2003287 2105781 1222971 1053149 669516 652650 788874 788667 813988 826389 850853 860145 963011 966659 5117016 5368404 39.75 71.7 1
12:04:25 2024-01-29 692609 687431 198603 196047 318419 324780 346647 342798 212651 211605 259852 264750 299871 304314 4537526 4818595 6668093 6489903 1119631 1155377 283817 255911 263586 263399 315394 306469 294970 297811 204561 205524 704317 641719 1490644 1447818 417766 414804 600318 608584 756949 733752 772285 781496 811677 820482 797895 888884 2012559 2123568 1251957 1038092 668089 656495 784177 783129 821048 828211 839183 854540 974975 969864 5229883 5371609 39.75 71.7 1
12:04:26 2024-01-29 696301 686014 197531 195905 317017 324744 345876 342798 212617 212936 258142 264785 299871 303885 4549075 4903628 6696069 6452794 1110052 1152919 285606 251637 267522 263399 315838 304604 296080 297356 204884 205701 699834 649293 1496055 1457038 418321 414732 607030 610476 755431 737962 774690 774860 811641 828220 799629 879812 2003287 2105781 1260541 1054086 669516 652687 788874 788667 811577 826389 850249 858346 962974 965939 5118770 5371609 39.75 71.7 1
12:04:27 2024-01-29 691446 686050 198564 195754 318901 324708 346647 342762 212719 211781 259594 263975 299589 305028 4537300 4813543 6658767 6495187 1119631 1155377 283741 250947 263586 263619 315838 306469 294314 297811 204418 205701 713271 641719 1500473 1450904 417766 414407 601240 608856 756949 732796 771699 780715 811641 820518 797858 888884 2012559 2121160 1246200 1035923 666367 655568 786693 782932 823382 829415 839220 852002 973594 970095 5235028 5369217 39.75 71.7 1
12:04:28 2024-01-29 698697 686046 197677 196043 317017 324780 345913 343015 212356 213148 258431 264023 302275 303579 4537337 4901125 6705829 6475996 1110225 1155377 285526 251637 267675 263399 315838 304604 296605 295924 204597 205701 702820 648650 1471089 1457038 419552 414732 606871 609058 754360 734984 774727 774860 811641 826983 797858 879812 2003287 2104289 1222971 1054086 668089 654293 788874 788072 811613 825223 850249 861898 961575 965257 5113692 5362547 39.75 71.7 1
12:04:29 2024-01-29 689903 687018 197741 195498 318936 324708 345913 342701 212719 211781 259272 263693 299695 304064 4542590 4811722 6650333 6494807 1116401 1155098 285081 255695 263215 263988 315394 305893 295664 296686 203953 206200 707299 645137 1474431 1447818 417172 414768 601203 608856 756949 732714 773661 779609 811641 820518 800233 890303 2015423 2126736 1234271 1041049 669040 656531 784177 784043 821011 827010 843806 855831 974975 964566 5211954 5369217 39.75 71.7 1
12:04:30 2024-01-29 696985 684039 197703 196580 319138 327260 345668 342979 212719 211816 258110 266273 299800 304700 4537375 4910131 6714720 6462120 1114571 1154565 286168 251637 267748 262813 315838 306469 296497 294878 205279 205096 713271 648829 1477056 1463141 419615 414440 606871 608338 753292 741039 774653 776709 814050 827567 796747 882429 2003287 2098730 1242935 1051089 664193 653086 792272 786364 816331 826974 849081 855794 962293 968456 5170347 5353054 39.75 71.7 1
12:04:31 2024-01-29 687695 688335 197677 196322 318043 324816 344966 342183 212719 211852 258943 262992 300747 302678 4527980 4794292 6668093 6471351 1113403 1152919 286155 251814 263773 263988 314507 306275 293993 296937 204633 205667 713271 649293 1482658 1442689 418026 414912 602127 609956 756540 735872 774727 781859 806922 820482 801827 886317 2006847 2127287 1244891 1040614 669993 655568 786570 786400 821048 826973 842877 860182 972142 970520 5150528 5369217 39.75 71.7 1
12:04:32 2024-01-29 698568 685003 198876 195493 318529 324960 344937 343015 212390 212496 258869 264750 298892 304600 4541058 4914888 6669387 6481065 1129037 1156197 283071 255371 263959 262813 314833 305535 296188 296937 204884 205062 713271 639887 1490644 1464179 417172 413529 605804 607131 756268 738059 770017 774860 817553 827567 795616 886317 2009700 2096587 1207982 1048214 666367 656531 791113 781822 815139 829487 849081 850793 967520 974142 5197412 5358033 39.75 71.7 1
12:04:33 2024-01-29 688674 687275 197437 194803 317119 324852 344930 341654 212617 211781 258359 263571 300747 301723 4524034 4794292 6674074 6481190 1103831 1152919 285619 251283 267443 262813 314728 306577 294349 297356 204597 205062 711778 649293 1485710 1452910 419651 414768 601203 608584 753683 733789 776967 780752 809240 824965 797858 886317 2006847 2131294 1253499 1043274 667141 653086 784177 788667 820428 820545 841644 860534 973314 968184 5133232 5363630 39.75 71.7 1
12:04:34 2024-01-29 694550 684180 197746 194951 319082 324455 345487 342943 212356 212744 258178 264379 299800 305293 4536116 4862175 6612329 6462120 1128999 1152919 284610 251814 261698 263838 315394 305284 295621 296103 205099 206736 713271 642386 1473420 1457038 416580 414768 607030 608424 756378 736423 769980 775026 816125 826398 793208 886317 2006847 2098418 1230168 1041722 665892 656531 791113 781822 815139 829523 848820 853726 968898 972037 5188258 5353006 39.75 71.7 1
12:04:35 2024-01-29 694010 686119 197741 198726 319589 327541 342888 342701 212719 211450 259194 263975 301416 304663 4537526 4859199 6733370 6485815 1102333 1152919 285174 251991 262789 262376 316030 306469 294349 297595 204695 205381 703582 644941 1485943 1452910 417731 413264 602127 610587 752225 733789 773481 778433 809240 827019 801405 882429 2006810 2111979 1236605 1048103 669516 652161 785849 787551 817525 827557 849398 861713 968377 965859 5115847 5359520 39.75 71.7 1
12:04:36 2024-01-29 685931 684185 197737 198823 320037 324960 344930 342701 212390 213113 258178 264679 299591 302678 4542590 4866114 6621888 6481190 1128155 1155135 284645 255335 261734 264428 314950 306001 295342 296103 205244 205062 704317 643557 1506596 1457038 417766 417296 605804 607992 759167 738022 774487 779573 816395 820518 795616 887773 2012559 2108915 1240443 1038937 664469 656531 789992 784043 819847 832178 844750 855594 968525 972147 5197690 5355641 39.75 71.7 1
12:04:37 2024-01-29 694122 685634 197162 195971 317906 327723 342961 343015 212322 211429 259086 263571 298576 302430 4537375 4865013 6742696 6476442 1100508 1152919 285072 251283 263008 262192 315394 306505 294036 296722 204418 205381 719616 645559 1495460 1454972 419022 412295 601475 609721 752225 734983 774690 777295 809277 827567 800233 884744 2003287 2114975 1238524 1041685 669040 652161 784177 788146 819908 827339 849398 858159 968525 965028 5125320 5353552 39.75 71.7 1
12:04:38 2024-01-29 686718 684209 197741 195493 317119 324359 344966 343015 212297 212637 258359 264785 299836 302714 4537337 4859199 6612367 6481190 1130373 1155377 284645 251814 261698 263619 314148 304640 296605 296103 204920 205381 714764 641929 1468080 1457038 417172 414804 605804 608424 758630 738544 769980 776709 814663 826398 795295 886317 2009700 2095632 1211680 1041685 665892 656531 791113 783687 817578 834612 849006 853839 965671 973525 5202844 5355641 39.75 71.7 1
12:04:39 2024-01-29 691775 686046 197608 195498 316132 327491 342997 341353 212651 211450 258431 263975 299836 304083 4536496 4860112 6733370 6481190 1100764 1152919 284752 252526 267711 262446 315874 306001 294970 297385 204418 205701 707299 647441 1479992 1452910 417142 412295 602127 608561 752225 735350 773555 775026 809277 829141 801405 881101 2003287 2108952 1214732 1048103 669516 652161 787488 787876 819908 828106 849006 860070 968525 965712 5111677 5357371 39.75 71.7 1
12:04:40 2024-01-29 687695 684180 197746 195356 317150 324924 347605 340730 212753 211816 257635 264855 299381 304589 4536116 4839256 6649017 6495187 1124212 1154557 284610 251814 263959 263584 313993 306541 294064 295329 205279 204743 688060 641719 1488984 1454972 418360 414912 603224 606607 759167 735872 772285 781859 816395 820446 795616 889741 2012559 2118156 1256628 1038937 664469 658673 790892 787317 820900 832251 844558 855096 971279 972147 5203635 5362136 39.75 71.7 1
12:04:41 2024-01-29 697133 686119 197634 198753 317123 324960 345388 343015 212028 212814 258466 263790 299203 303401 4536116 4870816 6724533 6453094 1107060 1152919 285281 251901 263959 263584 315874 304389 296080 297468 204454 205701 704313 648366 1494009 1454972 418358 414804 605545 609525 754793 737962 774727 774860 809277 828220 800233 878526 2000441 2104289 1234685 1054198 670186 654831 790892 789633 814099 825078 851504 858197 963401 965075 5098205 5361194 39.75 71.7 1
12:04:42 2024-01-29 685742 683665 197810 195493 318450 324924 343414 340634 212787 211781 257997 265462 298963 304589 4524462 4839219 6663346 6489663 1122610 1152919 283874 251283 263586 262778 313993 306577 294349 295924 205244 204709 699970 639660 1479198 1454972 418360 414840 602090 606063 756949 735872 771736 781859 816395 819219 793360 889160 2012559 2117976 1244281 1035360 666367 657782 785775 782821 823345 831663 843354 854999 974137 970095 5216750 5356795 39.75 71.7 1
12:04:43 2024-01-29 693747 683697 196846 196043 317088 324960 344937 342737 212096 211816 258074 264855 298994 302720 4536116 4898594 6697495 6481190 1112950 1155420 285517 251283 267297 262813 315394 306001 296080 295651 205279 205062 711778 647441 1479375 1461181 419318 413857 606441 607992 752611 738617 774455 775026 814087 828151 793208 883057 2001863 2101950 1235110 1053740 666367 652902 792798 788511 815257 828655 851756 856864 962033 965220 5118955 5351821 39.75 71.7 1
12:04:44 2024-01-29 688023 684180 197595 195361 318560 324816 345668 342460 212390 211534 258466 262765 299871 304778 4525272 4779310 6649442 6476442 1114734 1152919 283777 255371 263215 263619 314950 305571 294028 297811 203918 205701 708792 643759 1491973 1447546 417172 414804 600355 608856 756949 733518 771736 779609 811031 820518 796729 888251 2011129 2120548 1186265 1039872 669228 655422 784140 781712 821011 829476 843354 857655 974284 964638 5200471 5349736 39.75 71.7 1
12:04:45 2024-01-29 691780 684071 197197 198757 317607 324960 344937 342460 212297 211816 257383 265598 299381 301512 4533224 4898594 6696069 6462459 1114052 1152919 285552 251283 267297 262813 315364 305786 295794 295651 204956 205096 713271 647441 1479375 1457038 418986 414148 606871 608856 755410 738580 774727 774442 811677 827567 796422 883723 2000441 2105251 1254672 1056757 666367 654013 792798 788511 814099 826280 852720 858309 960215 965257 5116739 5351821 39.75 71.7 1
12:04:46 2024-01-29 689377 684180 197815 195087 318114 324852 345424 341942 212390 211816 259012 263168 298332 303601 4517855 4792965 6649442 6485815 1118033 1152919 283344 255371 263215 263215 314950 305571 294314 295801 203953 205096 713271 640802 1481183 1445765 417172 414840 600355 608790 756985 732828 772285 779609 810494 820288 799063 890265 2013991 2123028 1213529 1038719 669228 656386 784140 783970 821011 829900 841644 855831 974284 969864 5181739 5350379 39.75 71.7 1
12:04:47 2024-01-29 693742 683205 197467 198757 316096 326799 344937 342424 212356 211781 257564 265970 299346 302415 4537550 4926722 6705394 6471686 1113258 1155377 285485 251283 267639 262778 315616 305499 296080 296264 205208 207027 711778 647256 1473656 1460144 419578 414112 606467 608226 751542 738544 774653 774990 814933 827567 796747 881064 2007488 2095371 1219205 1052237 664469 653049 792019 785641 815836 828759 850292 853214 964734 971210 5167734 5349021 39.75 71.7 1
12:04:48 2024-01-29 685968 685373 196987 199041 316127 324888 345913 340873 212719 211781 258178 264344 299483 302218 4530318 4822109 6677418 6471686 1105369 1152919 285481 250777 263959 262778 313957 306217 295142 297468 204561 205028 711778 649293 1467575 1447818 419615 414407 601586 608856 754756 733752 776930 781859 809240 825233 797858 887062 2011121 2137810 1243525 1043998 667796 653013 787488 789633 820937 820437 842840 860796 972586 965639 5135827 5365020 39.75 71.7 1
12:04:49 2024-01-29 693598 684148 197154 194946 318529 324287 344937 343015 211994 211781 257961 264124 298892 302395 4527087 4858962 6631013 6462307 1130651 1155377 284099 255695 261662 263399 315838 305033 294856 296103 204920 205028 713271 639430 1489616 1459108 417172 413493 604942 606495 755967 737962 769980 774860 816395 827567 795374 887100 2013991 2097786 1215438 1047742 666367 656545 792019 781602 815102 829415 849081 852645 965671 970059 5192260 5346262 39.75 71.7 1
12:04:50 2024-01-29 686976 685369 197737 199001 316092 324924 345668 340634 212719 211746 258178 263755 299591 301794 4533224 4836162 6696069 6476442 1103182 1153418 285023 251106 262824 262813 314471 306505 294242 296874 204561 205028 711778 648829 1515680 1451935 419615 414112 601475 608856 753292 733716 778662 779536 809240 826398 801256 884455 2009412 2117681 1240443 1047742 669707 651091 786370 788036 817525 827557 846630 861230 968525 962388 5107151 5346262 39.75 71.7 1
12:04:51 2024-01-29 686188 683141 197388 195493 317123 324323 344412 341942 212062 212446 257961 264379 298892 303653 4533224 4839181 6612140 6475973 1124137 1152647 284694 251991 263959 264172 313957 306433 295816 296103 205064 204851 710386 641719 1476840 1457038 418360 414876 603224 606495 758557 737078 772285 781859 816395 823046 794793 893860 2014722 2117768 1240443 1038390 666091 654941 788645 784043 821011 829415 843204 853214 969247 964602 5211072 5355641 39.75 71.7 1
12:04:52 2024-01-29 695491 685369 197119 195498 317088 324888 342961 343015 213175 211781 258395 263132 299800 301723 4527087 4863818 6698006 6443550 1108364 1152919 285481 251283 263959 262778 315838 303642 296188 295852 204418 205633 701327 647441 1482809 1453941 417731 414112 605582 610587 753683 738059 774653 774860 811708 829763 802217 884568 1999695 2103755 1250760 1057207 666367 654013 791113 786364 811828 827516 850673 858271 959462 963857 5114914 5338640 39.75 71.7 1
12:04:53 2024-01-29 690050 684180 197780 195220 317110 324816 345668 341618 212062 211598 258976 263168 298928 304626 4530318 4783586 6640116 6460760 1116363 1152919 283075 252526 263215 262778 314692 305032 293062 297811 203953 205062 707299 641260 1489410 1446791 417172 414768 600282 608856 758692 731604 772285 781496 811745 824832 801256 890078 2011855 2120779 1224854 1041357 670186 655995 784177 784043 819908 828655 842803 857050 971417 968712 5152590 5351821 39.75 71.7 1
12:04:54 2024-01-29 694733 682176 197746 195493 316132 326799 342997 342424 212356 211746 258178 264820 297988 304336 4532948 4905562 6683628 6462307 1119415 1152919 283710 251283 267522 262341 315616 305499 294314 296520 204561 204391 690223 639887 1488384 1465218 417731 412876 603833 606220 752611 736916 773442 776861 817296 829763 793176 884568 2008994 2095002 1248119 1049238 663996 654013 788874 782932 815220 829415 850898 850115 962293 972147 5179014 5336884 39.75 71.7 1
12:04:55 2024-01-29 684962 683660 196512 198861 316123 324492 345913 340634 212719 211415 258359 263975 299346 300546 4511373 4818746 6696069 6462120 1100764 1151247 284374 251283 263008 262559 314692 306469 294278 297356 204418 205062 711778 647441 1526192 1451935 419615 413166 601822 608856 752225 732792 778842 780385 814090 825087 798879 884833 2005397 2126818 1236605 1044760 667615 651238 784177 790757 819847 820509 844150 860182 970092 963821 5113462 5339521 39.75 71.7 1
12:04:56 2024-01-29 685557 682176 197149 195224 318687 323830 343414 342701 212062 211816 257348 263975 298563 302182 4531044 4854276 6602815 6452832 1130613 1152919 283883 251637 261698 263988 314950 305069 295306 296520 204923 205028 702846 642843 1475650 1454972 416580 414610 606742 608424 755026 739950 771739 779238 813255 825087 796710 886131 2009559 2111520 1238524 1041049 663996 656495 792308 784007 818685 828211 844150 853726 967764 970095 5188554 5351821 39.75 71.7 1
12:04:57 2024-01-29 692047 685373 197604 195714 317084 324600 342961 342737 212538 211415 258395 263571 299346 301723 4527087 4854445 6714720 6471686 1097597 1152919 283741 251283 267711 261940 315838 304961 294242 297365 204239 205062 710285 643557 1467966 1447818 417463 411934 601475 608856 751282 734983 777201 778169 811243 829873 800049 883898 2005122 2111763 1238524 1041648 668089 650944 785639 786327 817525 826973 848185 858159 968525 962424 5107611 5342449 39.75 71.7 1
12:04:58 2024-01-29 685209 683177 197341 195361 317088 324323 344930 342424 212062 212744 257564 264379 298892 302218 4511335 4849637 6602827 6467070 1125705 1152919 283990 251283 261662 263619 314950 304604 296080 296103 204776 205062 704317 641719 1471946 1456005 417766 414912 605582 607735 760814 740728 771001 778286 816249 824285 795505 892660 2008956 2108769 1240443 1038793 665616 656531 789992 784043 818685 828795 845765 852039 966508 970059 5184851 5339521 39.75 71.7 1
12:04:59 2024-01-29 694997 683921 197119 195498 317088 324852 342997 343015 213175 211816 258395 262730 299591 303910 4527087 4853273 6687125 6443550 1108160 1152919 284574 251283 263773 262778 315874 304568 293993 297356 203918 205347 707299 646518 1468437 1451935 418658 412295 604505 610910 751356 736879 776698 774824 811243 831672 802249 881341 2000441 2103221 1232766 1056119 669228 654013 788874 786364 811828 824811 848403 858309 961575 963857 5079394 5333077 39.75 71.7 1
12:05:00 2024-01-29 683993 683141 197741 195220 317084 324816 344937 340586 212572 210901 258359 264344 298892 304552 4504866 4802437 6640116 6470246 1116438 1152919 283273 251814 263215 262813 314950 306217 293829 297673 204597 205028 688813 639574 1468630 1451935 417766 414480 601586 606370 757384 732535 769869 781712 811495 823119 797881 890153 2011129 2117976 1226738 1033489 667796 654569 784177 781822 821077 827010 839220 854540 972215 969398 5193013 5331875 39.75 71.7 1
12:05:01 2024-01-29 692762 682140 197162 195493 315876 324960 342997 341942 212028 211450 257564 264820 297602 301723 4511335 4898594 6686938 6462420 1113258 1152919 285445 250930 263959 262341 314950 304497 295629 293979 204920 204885 710285 646979 1481255 1457038 420150 413824 606630 607931 752042 740061 776698 778274 811458 827421 797240 879775 1996109 2096310 1246847 1050341 663996 652161 791149 787951 816331 827557 848477 855831 960215 968712 5140945 5338640 39.75 71.7 1
12:05:02 2024-01-29 683993 684180 197154 194946 317150 323207 345424 340909 212356 211598 257961 262547 299556 302380 4504941 4754515 6640116 6438970 1111813 1152101 285548 251283 261734 263619 313993 305535 293957 296937 204418 205667 695355 647441 1463143 1443672 419552 414624 605099 610291 758642 735798 776698 781675 811818 824285 802506 887833 2006847 2128692 1246200 1038830 669516 655568 784140 785715 819847 826973 843513 857698 972142 968712 5137890 5348005 39.75 71.7 1
12:05:03 2024-01-29 694733 681145 197471 195356 319058 324960 342997 342460 212062 211746 257997 264785 297988 302678 4517412 4905673 6677418 6457698 1113258 1152919 284356 250930 263959 261975 315394 305535 293751 295651 205484 204425 707260 643557 1463732 1464380 420150 415223 605509 605951 752042 740061 774413 778448 815634 828737 793360 881101 2007488 2086595 1240443 1044758 662578 654013 788874 783487 811613 829415 850898 851144 962293 968712 5140982 5328998 39.75 71.7 1
12:05:04 2024-01-29 684769 683697 196367 195493 316096 324587 345668 339880 212356 211415 257997 263168 298892 302083 4518118 4794292 6677418 6443598 1103082 1150067 285517 250930 267443 262594 313516 306001 293026 296672 204418 205062 711778 648650 1463602 1452984 421049 414588 601939 608819 754287 733050 780029 780495 809277 825233 797895 886317 2005397 2127183 1227009 1041790 669228 654941 785849 786364 820428 820545 842603 860182 969320 966659 5126539 5346262 39.75 71.7 1
12:05:05 2024-01-29 695006 683177 197746 194401 318083 324888 342997 343015 211881 211816 257600 263790 298928 304700 4514494 4867994 6630791 6453168 1122185 1152919 282015 251637 263959 261975 315394 304604 293993 296520 204454 205028 711778 638743 1491541 1464380 417766 413059 605509 605192 755944 739182 769832 777064 817553 828151 793360 887100 2007565 2089676 1247454 1046576 666091 655568 790552 781822 813949 829451 849081 850756 963011 964638 5173449 5331951 39.75 71.7 1
12:05:06 2024-01-29 692047 684918 197154 195356 316127 326799 342997 341942 212390 210936 258395 263132 298684 301723 4517715 4853945 6705616 6443587 1105322 1152101 283883 251283 267334 261175 315394 305736 293829 297356 203953 206736 710285 645403 1476226 1450917 418956 412116 602367 609964 751579 733050 776698 774990 808669 826401 802217 882008 2001863 2108769 1258585 1051830 669040 652161 787181 784106 813337 825370 849081 858346 965781 963857 5088799 5331032 39.75 71.7 1
12:05:07 2024-01-29 682569 680180 197746 195493 317088 324587 345668 339809 212978 211415 257383 264820 297988 302218 4511335 4821101 6640116 6481190 1121232 1152919 283777 251283 263215 262778 313186 306505 294314 296103 204958 206445 708731 641414 1474704 1453999 418360 414660 605293 605156 759460 735313 771661 781859 815817 820684 795616 891612 2011129 2116769 1244281 1035435 664469 652687 784177 782377 821048 828795 841552 852002 972179 964566 5203358 5338640 39.75 71.7 1
12:05:08 2024-01-29 694997 683182 197124 195498 317088 324888 342997 342749 211374 211852 257564 262730 299381 300807 4524575 4849927 6691705 6443550 1103868 1152919 284743 251283 263773 263078 315838 305608 295378 296758 203991 206102 701140 646975 1466645 1451935 418956 413968 605545 610291 754287 737972 774727 774860 809277 832261 797858 878526 1997601 2105399 1256628 1050912 668089 653086 787757 786364 811828 825223 848440 858309 961575 966659 5085167 5329275 39.75 71.7 1
12:05:09 2024-01-29 683257 682176 197772 194946 317088 324816 345157 340873 212572 210424 257600 263975 297953 302678 4508060 4816718 6631351 6457698 1115605 1152919 283521 251814 262961 262778 314334 305283 293026 297667 204134 206736 713271 639887 1495035 1446795 417469 414588 601512 608782 758153 731183 770054 779573 814090 820482 797256 887618 2011121 2117976 1186265 1035435 667615 654605 784177 783216 821048 827010 839220 855185 973557 964566 5170612 5331032 39.75 71.7 1
12:05:10 2024-01-29 690576 681695 196581 198682 315655 324888 342997 341942 212028 211450 256772 264820 299064 303086 4517412 4880075 6659765 6425185 1113258 1152919 285147 251019 263959 262009 314441 306946 294028 295329 205462 204925 705789 645403 1464819 1462220 420150 415223 605509 606495 751693 738022 772422 778272 813867 828737 793360 880475 2002543 2096587 1232766 1049594 662578 651238 792834 784043 813949 825811 849081 853251 963011 965939 5145233 5329275 39.75 71.7 1
12:05:11 2024-01-29 683957 682213 197124 194946 317114 323339 345424 340909 212028 211450 257600 262629 299836 303086 4485606 4775747 6640116 6462031 1103971 1149616 286128 250542 263215 263153 313230 306216 294064 296722 203811 204925 711778 648185 1470949 1444740 420150 414660 601629 609022 755331 733789 780816 782609 806849 820518 801405 889793 2005422 2127183 1236605 1038361 669040 656568 784177 784069 819847 825223 841644 858346 970730 966659 5128373 5338640 39.75 71.7 1
12:05:12 2024-01-29 693747 680180 198500 195224 317088 324924 342961 342460 211408 211781 257734 263755 297918 303637 4521345 4886475 6658767 6452929 1117822 1152647 283273 251283 264597 262567 315142 304818 295744 297045 204276 205866 688813 639812 1490255 1465340 419552 412259 603298 605339 752611 737522 773236 774860 816395 826437 794807 885278 2003287 2090356 1246200 1047321 664432 653086 788315 781822 814136 829451 848168 850152 961575 966659 5163325 5319909 39.75 71.7 1
12:05:13 2024-01-29 684283 682758 196542 198722 315655 324852 345424 340394 212719 211450 257600 263571 298892 302120 4517412 4789931 6686540 6462420 1100820 1151247 284175 250256 264597 262602 313486 308008 295356 296865 203847 204959 708792 647256 1481709 1450917 418986 413529 600318 608424 753534 732805 774727 779536 810458 825233 799927 882429 2000441 2110266 1238524 1044335 667615 651238 783822 787551 817525 826614 845389 858309 965789 961066 5098205 5329275 39.75 71.7 1
12:05:14 2024-01-29 685209 681182 197154 194946 317088 322849 345668 340909 211735 211816 256807 264010 297988 301723 4508060 4835847 6584164 6453094 1122836 1151284 283772 251068 261445 263373 315020 304497 293886 295508 204419 204606 713271 641719 1471373 1451935 417469 414876 604942 610339 759990 737962 771150 777259 815240 820338 793360 887773 2006847 2105781 1238524 1038185 662578 656031 788874 783487 817578 827010 843476 852039 963707 970095 5175181 5334834 39.75 71.7 1
12:05:15 2024-01-29 692047 683921 197162 195356 316162 324960 342925 342496 212028 210789 257997 262765 297637 301265 4498446 4825369 6696069 6438954 1105481 1152598 284361 251068 263555 262449 315802 305894 294207 297565 203455 205244 702820 645403 1468061 1447818 417766 411970 604082 611182 750400 735872 773555 774860 810667 826789 799629 878526 1994014 2104944 1236605 1048103 668089 651238 784177 785715 813558 820545 849081 858309 964413 962193 5081537 5322578 39.75 71.7 1
12:05:16 2024-01-29 683257 681145 197154 194946 316866 323471 342997 338855 212572 210424 257635 264010 297988 303374 4498521 4795578 6631351 6453094 1113328 1151815 283061 251848 263246 262672 313850 304497 294171 297739 202957 204925 708792 639887 1478004 1438598 416580 414804 602182 608856 758027 731874 772285 780385 811779 820446 797895 890265 2009700 2117976 1251957 1037318 668089 654605 783065 782660 818685 827557 841680 854540 971168 968712 5164044 5334834 39.75 71.7 1
12:05:17 2024-01-29 691780 680180 196572 198722 315179 324888 342997 341425 212062 211450 256807 264855 298143 303484 4514494 4882393 6677418 6439224 1113403 1152635 284361 250787 264519 262271 314585 304925 293608 295472 204921 205866 707260 643557 1494826 1461181 418690 415150 605117 606234 752225 736943 772025 777717 815240 827567 793360 880475 2000441 2092651 1222971 1044721 662106 651238 792272 784043 811613 825811 849081 852645 961611 966659 5147282 5322389 39.75 71.7 1
12:05:18 2024-01-29 682827 682176 196205 198718 315655 323830 345424 339606 212096 211119 257600 263434 297918 301230 4511697 4787482 6668093 6449354 1099247 1151778 284676 251176 264706 261905 313886 305606 293204 296542 204240 204925 699904 643557 1486473 1447818 420150 412259 599769 608856 751008 731641 776721 777295 809277 825233 797931 883723 2000441 2117976 1236605 1041906 666367 651251 784177 784106 816331 820581 845426 858309 965781 955624 5098205 5329275 39.75 71.7 1
12:05:19 2024-01-29 683745 680144 196991 194946 316167 322884 345424 339845 211442 211633 257315 263975 298198 301476 4511673 4840077 6617303 6470662 1119796 1151199 282775 251211 263106 262454 312897 306073 293204 295637 204240 204391 688813 638062 1485137 1450917 417766 413821 599769 605744 756004 734983 772285 781859 814050 818066 795616 888884 2009700 2113476 1244281 1032491 664469 652687 784177 781822 821048 827046 839965 850793 972179 964602 5196626 5342449 39.75 71.7 1
12:05:20 2024-01-29 689710 680216 196376 194942 315179 324323 342997 340634 211881 211499 256772 263203 297918 302120 4518141 4870816 6668093 6449330 1110113 1151100 284902 250399 263923 262236 313850 304461 293850 294814 204597 204391 707299 645597 1464819 1461181 418321 412876 605153 606495 751542 740237 772422 773858 813438 827567 793360 881138 1997601 2092651 1239022 1043943 662303 651238 790552 783479 813949 827557 849081 854540 960215 966659 5130561 5314771 39.75 71.7 1
12:05:21 2024-01-29 682827 684048 196504 195215 315871 322884 344937 339880 211442 211119 257383 263168 298684 301230 4505241 4771439 6658767 6461203 1103971 1149469 285374 250399 263441 262454 313337 305391 293402 296103 203775 204425 711778 647441 1463732 1444740 418321 414732 600282 608856 754287 733159 774653 781232 809519 820482 798830 883686 2003287 2120983 1236605 1041357 666367 651238 783822 787514 818685 823036 842840 858309 966545 961030 5105495 5322389 39.75 71.7 1
12:05:22 2024-01-29 685209 680107 196854 194946 317643 322813 345668 340323 212263 211746 257132 263940 297848 301688 4518118 4827547 6602815 6479733 1120879 1151852 283564 251140 263405 262637 313846 305355 293026 294950 204561 204357 697070 641719 1472971 1451935 417766 414804 602330 605156 758005 735872 772248 781496 816395 819796 796182 889035 2009700 2113439 1217321 1035435 664469 652650 786407 782572 821011 828795 842152 851965 971454 970771 5223635 5333077 39.75 71.7 1
12:05:23 2024-01-29 694586 681141 196508 195356 316061 324551 342997 341582 211374 212410 257528 263536 299346 301034 4508060 4862733 6659765 6450220 1113977 1151852 284436 250327 264259 262384 314513 304568 293921 295823 204920 203756 698520 643376 1463732 1461181 418321 413166 604615 606063 751656 735576 774487 776512 815817 828737 793360 880438 2001863 2089564 1236605 1044684 662578 651238 791113 784043 815268 826974 849081 852608 962256 966659 5145233 5322616 39.75 71.7 1
12:05:24 2024-01-29 684769 682140 196197 195485 315139 324287 345424 339570 212390 211084 257926 263168 298824 301869 4521345 4796742 6706928 6471040 1100034 1150216 284396 250327 264706 262379 313224 305535 292821 296937 203953 206736 711964 646328 1478586 1447818 418949 415223 601475 608584 752225 732677 774727 779536 809240 826131 797858 885019 2000441 2120362 1234685 1043274 666367 651238 784177 788072 818685 820473 842840 859532 966508 963857 5098205 5333077 39.75 71.7 1
12:05:25 2024-01-29 688036 680144 197119 194946 317123 322777 344937 341665 211374 211781 257348 263940 297953 303868 4498371 4838257 6593738 6456991 1126015 1151852 284197 251140 261216 262778 314950 304105 295980 296067 204277 204891 702846 639887 1464045 1451935 417172 414112 606392 607131 756540 737962 767721 774860 816395 825233 794331 885019 2003287 2089601 1228320 1044877 664469 654107 789992 779499 814136 829415 849081 852051 965781 972330 5164044 5322389 39.75 71.7 1
12:05:26 2024-01-29 690050 683916 197128 195224 318624 324924 342888 340909 212028 210424 257961 263097 298023 300842 4505128 4827547 6697495 6433311 1103971 1150216 283998 250927 263215 262341 315394 305571 294064 295981 204064 204993 699834 646518 1475769 1450917 418956 414538 605152 610154 753292 736916 774067 774399 808062 829909 797895 880788 1995260 2097124 1230847 1051089 666367 653086 789721 786327 811828 820509 851504 858309 957392 962424 5079394 5318126 39.75 71.7 1
12:05:27 2024-01-29 683993 681145 197428 194663 316827 323830 342997 340873 211881 210424 257961 264085 297988 302643 4495241 4774207 6631280 6442465 1113366 1150216 283998 251283 261662 262778 313480 304568 294028 295601 203526 205347 698341 643633 1477520 1441618 417432 414440 599894 608856 757566 731604 771699 779536 808633 820410 797895 888884 2011129 2114975 1250038 1035808 667615 656495 783029 781786 818685 827557 841644 853288 972179 968712 5137886 5327505 39.75 71.7 1
12:05:28 2024-01-29 690794 680135 198656 194946 316001 324888 342925 340634 212028 211119 257989 263975 296602 303401 4505128 4873587 6655373 6442743 1122535 1152734 282059 251814 263586 261757 315394 306181 293886 296103 204383 204993 711778 637153 1477769 1459207 417172 412259 603833 604770 754360 736916 769980 774963 816395 828151 793360 883723 2003287 2086595 1222773 1044760 664547 655568 790552 779536 813949 829379 848791 850115 965781 964602 5169756 5322389 39.75 71.7 1
12:05:29 2024-01-29 692047 682913 196991 194951 316605 324852 342334 342424 211847 210732 257600 262328 298892 301476 4495316 4831693 6692409 6433311 1103971 1148691 284374 251283 263215 262376 315658 304478 293921 296937 203597 205347 707299 645403 1472710 1451935 418360 412295 604260 608856 752727 737078 775591 774860 808062 826983 800196 878254 1994014 2102543 1258585 1051089 668089 653086 786407 784069 811828 820545 850292 858309 962974 963821 5079394 5314771 39.75 71.7 1
12:05:30 2024-01-29 682606 680878 197462 194401 317088 324323 342997 340873 213624 210424 257564 263132 297953 304200 4505128 4781699 6631464 6452176 1115530 1149542 282143 251283 261698 262532 313850 306515 293346 297565 203276 204885 710285 638974 1479252 1441665 416580 414732 599858 608856 755869 731609 771699 778984 809240 820446 800079 888884 2006847 2114975 1244281 1038830 669040 654569 781919 784043 818685 827289 842279 855794 969283 966659 5135827 5329275 39.75 71.7 1
12:05:31 2024-01-29 693816 676286 197462 195220 315655 324924 342925 340909 211847 211415 257564 263975 298280 302643 4498414 4886752 6664541 6441786 1119593 1152027 282806 251283 263959 261975 315142 304461 294314 296103 203918 203756 684853 637285 1493032 1461181 417766 412259 603406 604446 752225 735968 771699 774860 816395 828151 792761 882429 2001863 2086817 1250038 1044760 662578 654013 787720 781232 814106 828795 849081 852771 960215 966659 5162009 5318692 39.75 71.7 1
12:05:32 2024-01-29 685968 681141 196512 195220 315992 324924 342961 339606 212062 210424 257528 262730 297187 303123 4509567 4829512 6698106 6443362 1099198 1149579 283507 251032 263215 262484 315838 304319 293794 296937 203420 204851 705806 643557 1469953 1447818 417766 411644 602127 609022 749335 734829 774487 774860 806922 826789 799629 878526 1994014 2098887 1256628 1048103 668089 651238 784177 784043 814136 820545 848477 858309 965781 963821 5088799 5330163 39.75 71.7 1
12:05:33 2024-01-29 681313 680144 197162 194946 316132 324323 342997 338820 212390 210242 257564 263755 297537 304268 4512575 4801564 6612179 6452929 1113183 1149542 282837 251211 262888 262559 313892 305069 292241 297032 203918 204851 711778 638062 1492329 1445765 416580 414440 599432 607131 756540 730624 770017 779536 811031 820446 796692 886317 2009700 2117976 1228621 1033962 667141 654569 783065 782660 821011 826392 839183 853288 974284 969398 5170536 5321680 39.75 71.7 1
12:05:34 2024-01-29 689068 681182 196542 195493 316001 324334 342997 340909 211701 211415 256772 264785 297672 302548 4522035 4892778 6683010 6452929 1110089 1155135 285717 250184 263773 262559 313993 304353 295729 294786 204884 205094 701375 646518 1473973 1456005 418358 413529 605017 607992 751542 737500 774690 774990 813438 827567 795616 880438 1997601 2096316 1244891 1048103 662578 651238 791455 784043 813949 827557 848477 853325 961611 966659 5126756 5318126 39.75 71.7 1
12:05:35 2024-01-29 684283 682140 197128 194946 318830 322884 342997 339880 212062 211415 257564 261562 299540 302683 4509567 4765708 6612217 6453094 1100822 1150216 285445 250506 263586 262376 312090 307425 294036 297050 203953 204709 710285 647441 1454524 1446791 418986 414480 601586 608856 753683 732641 776378 781496 808669 825233 797858 886317 2001863 2123999 1227285 1041072 665892 652623 783905 787514 819847 820509 841644 859570 969320 963104 5098205 5319909 39.75 71.7 1
12:05:36 2024-01-29 689779 680175 196987 194401 317123 322813 342997 341942 211374 211746 256772 263658 297742 303002 4515319 4829862 6593605 6443728 1124622 1147841 284027 251106 263215 262813 311876 305535 295356 295200 204597 203791 705789 639887 1469477 1447818 417766 414840 601939 605339 756949 735968 771150 781268 815817 819219 793360 887773 2009700 2108952 1232766 1033226 662578 652865 786407 781822 821011 828211 841552 853251 969356 969398 5184851 5319909 39.75 71.7 1
12:05:37 2024-01-29 692047 682918 196538 194946 316127 324323 342961 342424 211194 211415 257564 262084 298646 302756 4512093 4847212 6650479 6423094 1110225 1151211 284610 250506 263215 262236 313993 304712 295177 294614 204597 204357 710285 645403 1473537 1454972 418717 413202 604942 607131 751124 737500 774263 774990 811714 827567 795616 879812 1997328 2096587 1246847 1044758 662578 650967 790552 784043 813337 827557 849081 853288 961611 966659 5122499 5319909 39.75 71.7 1
12:05:38 2024-01-29 682770 682135 198097 194951 315836 322598 344937 338855 211847 210754 259832 263290 299100 301364 4505651 4775033 6669198 6452943 1097560 1147456 283273 250894 264519 261757 313993 305535 293702 296728 203918 204425 710285 643557 1491630 1447818 418690 412224 599858 608424 750062 731732 774455 775026 809240 826398 799629 883686 1997601 2107944 1236605 1043274 668089 651238 784177 787551 817525 820545 846974 858309 967838 961030 5083024 5312328 39.75 71.7 1
12:05:39 2024-01-29 684496 680144 196854 194946 317680 322323 345668 339809 211847 211880 257315 263693 297742 303689 4505651 4820429 6602815 6462307 1119303 1149542 283273 251176 263215 262009 312090 306001 293062 295200 204597 204391 697070 639430 1459919 1451935 417766 414804 601203 605376 756504 736030 770054 781859 816395 819219 793360 889704 2006847 2117202 1242362 1032491 664193 652650 784177 781822 821048 828211 841552 850756 970766 964566 5188554 5342297 39.75 71.7 1
12:05:40 2024-01-29 690638 682997 196372 195365 315836 324323 342961 340358 211892 212163 257315 263290 298646 300756 4505651 4867192 6658767 6434171 1110089 1151284 285757 251106 263215 262376 314029 304390 295421 294336 204418 204391 710285 646518 1487753 1452910 418394 413529 605582 608856 751542 737500 774653 774860 812862 827567 795394 881138 1996183 2095101 1240979 1049594 662578 651238 791113 784106 815139 825546 848477 855794 960215 966659 5132161 5310544 39.75 71.7 1
12:05:41 2024-01-29 684098 680180 197124 194397 316831 322849 342997 340586 211892 211316 257712 262084 298299 302940 4502674 4763972 6631351 6448326 1100820 1150216 285321 249767 263586 262376 313442 306001 293758 296520 203775 204425 710285 647441 1468446 1446791 418690 414768 599858 611647 753945 731641 774690 780715 808098 820554 797256 886317 2000441 2122663 1248804 1038055 668089 654013 784177 784106 819908 820473 839183 858309 969320 965976 5098205 5319909 39.75 71.7 1
12:05:42 2024-01-29 691061 676322 197154 194405 316866 324323 342359 341906 213317 211464 257457 263062 298032 303458 4509115 4849237 6574927 6434363 1128398 1149616 283507 251637 261626 262567 314029 304594 293993 295021 204275 204391 711778 637786 1479428 1452910 416284 412912 604688 606495 754360 737972 768886 774860 815817 827567 795616 886317 2003287 2090616 1213555 1043562 663996 654605 789992 779573 815139 828831 846630 850793 965781 971210 5156674 5312328 39.75 71.7 1
12:05:43 2024-01-29 689036 680180 196982 194946 315210 324636 342406 340551 212333 210319 257457 262224 297924 302903 4496245 4818683 6696477 6432567 1097634 1149616 283967 251106 263964 261140 313670 305069 294114 296937 203775 204709 702846 641719 1476054 1446791 417766 411066 601085 608856 750025 732819 774487 777064 808098 826401 800233 881101 1997601 2105781 1228928 1044760 667615 650316 784177 785502 813986 825223 847269 857698 965781 961030 5069988 5312328 39.75 71.7 1
12:05:44 2024-01-29 681698 676241 196547 194805 318651 323579 344756 338534 211994 211274 256665 263869 300353 303800 4505893 4813286 6616752 6452378 1116438 1146289 282015 255070 261734 262376 313040 306001 292170 296103 203953 203756 699970 638062 1465151 1447818 417172 415223 598553 605339 755406 732677 769980 781859 814050 818066 795616 888214 2006847 2113476 1246200 1032491 665417 652687 784177 781822 821011 827010 839756 852039 972215 964602 5180847 5314771 39.75 71.7 1
12:05:45 2024-01-29 690050 676245 196500 195356 315893 324600 342636 340215 211926 211457 257025 264397 300362 302145 4525252 4870816 6658767 6434087 1109299 1147914 284645 250542 263215 261975 313993 304568 294314 293880 204597 204425 710285 644903 1458126 1456005 419552 412912 605117 606701 751542 737500 774487 775026 814087 827567 795616 881101 1997601 2096587 1250760 1048103 662106 650944 791113 784043 813374 828142 849081 855556 963048 965976 5128498 5307168 39.75 71.7 1
12:05:46 2024-01-29 682606 680180 198097 195834 315820 324564 342852 338713 212288 210978 258743 263395 297848 301681 4498708 4801564 6688306 6438954 1099198 1147456 283741 250930 261734 261175 315394 304568 292856 297090 203311 204885 707299 643097 1473565 1447818 418360 411970 602330 610587 751653 734829 774727 774860 806958 827055 801405 879812 1994014 2099821 1236605 1044869 668089 651238 784177 784069 814136 820545 848477 858309 964413 961066 5069988 5310544 39.75 71.7 1
12:05:47 2024-01-29 680847 681795 196990 194734 318426 323687 342888 338641 212583 210662 257206 263799 297852 303800 4495866 4804124 6621466 6448326 1112390 1148765 282841 251283 261734 261975 313772 305535 292489 296520 203953 203791 699970 637153 1475151 1447818 417469 414148 602289 605376 755869 732337 770017 781305 811641 820518 795529 890265 2006847 2111942 1244281 1032491 665141 648979 783065 780715 821011 827010 840953 852039 972215 964566 5182855 5321680 39.75 71.7 1
12:05:48 2024-01-29 692572 682495 198516 195383 315992 324443 342816 340490 211926 211570 256630 263615 298717 302193 4498708 4859199 6631126 6434363 1109814 1149579 284610 250506 263215 261792 313772 304568 293751 294300 204633 203791 711778 643557 1478101 1454972 418394 413202 604688 606271 750474 736423 774487 774990 813438 828151 795374 879812 1991937 2091125 1248804 1044684 662106 650777 789992 784043 813558 826745 847873 852039 961611 965976 5126422 5291704 39.75 71.7 1
12:05:49 2024-01-29 684045 681795 198133 195754 316001 324179 342852 338677 212254 210319 257025 262774 297745 302407 4495503 4811835 6688514 6429582 1094442 1146252 283309 250930 261734 260958 315142 304105 292927 296937 203597 204743 707299 641719 1466928 1446791 417766 411644 601240 608856 751693 733356 773936 774860 806886 826401 799962 878526 1994729 2102798 1236605 1045054 668089 650777 784177 784043 813949 825223 847873 858309 965781 955588 5075491 5320434 39.75 71.7 1
12:05:50 2024-01-29 681330 681790 197098 194880 318237 323687 342780 340888 212583 210284 257206 263720 296809 303695 4500094 4788662 6621466 6432824 1109940 1146289 282033 251283 261698 261975 313737 304389 292489 296268 203775 204709 705806 637742 1484251 1443717 416876 414476 599733 606607 756540 731087 769470 780715 811641 820518 795565 886355 2006847 2111979 1201743 1033962 665892 653645 783065 781822 821048 828728 839183 853288 973594 964566 5163174 5320561 39.75 71.7 1
12:05:51 2024-01-29 690638 680341 196914 195348 315992 324708 342179 340215 211306 210943 256772 264344 298032 303123 4508408 4880075 6668093 6429582 1110089 1149616 284374 250542 263215 261209 314029 304354 294036 295383 204597 204391 710285 643557 1484299 1457038 418062 412331 605017 605376 751008 737962 774061 774990 814050 827567 793360 879850 1997601 2093950 1232766 1047358 662106 650777 789992 783687 811613 824649 849081 852039 961611 966390 5126535 5316627 39.75 71.7 1
12:05:52 2024-01-29 682523 676173 195822 195493 315965 324407 342816 338677 212254 211049 256772 262730 297537 302058 4502182 4797753 6677418 6434363 1094442 1146252 283410 250577 267175 261175 313516 305284 293141 296103 203775 204391 713457 641719 1479873 1446791 418358 411644 601048 607992 750025 731641 774104 775063 809335 826982 797895 881138 1996146 2110266 1238524 1043274 666193 649396 783065 785502 815753 825223 844150 857050 966831 955624 5077162 5324244 39.75 71.7 1
12:05:53 2024-01-29 680741 680346 197085 194300 318462 324141 342780 338131 212583 210424 256772 263203 296844 303149 4495763 4784023 6612140 6434363 1111019 1146252 282015 250256 261662 262009 313516 304604 292651 296937 202672 204809 704313 638062 1482079 1437578 416580 414148 598589 606800 756540 729501 771187 777295 808669 820482 797931 887618 2003287 2108952 1232388 1035435 667141 653645 782707 781822 817525 826973 841680 853325 971908 966659 5123179 5331541 39.75 71.7 1
12:05:54 2024-01-29 689939 678901 196914 194840 317784 324407 341708 340179 211374 210789 256772 263168 296189 303226 4498708 4867002 6630791 6424998 1115438 1148765 282298 250577 263215 260958 314507 303428 294071 296210 203311 203756 684853 636698 1474130 1457038 417766 411970 603298 603591 751542 735054 770017 774588 815817 827567 792199 881138 2000441 2081485 1186265 1043274 662578 653086 787757 779536 811828 827046 849081 850793 959499 966659 5159026 5308908 39.75 71.7 1
12:05:55 2024-01-29 688189 680824 197016 194840 315856 324636 342431 338784 212028 210242 257244 262294 297780 302145 4492803 4819686 6669198 6424792 1096303 1147456 282841 250506 263215 260923 313993 304069 292900 297050 203561 204391 707299 641719 1463886 1445765 417766 410995 601586 608856 749298 731604 774487 774860 809519 828737 799592 879775 1994014 2102543 1236605 1044788 666367 649783 784177 784043 813913 820509 844408 855794 965781 955588 5069613 5320303 39.75 71.7 1
12:05:56 2024-01-29 682716 681781 197016 194229 318462 323160 342852 338784 211847 209732 257132 262852 297856 302147 4492803 4775043 6616943 6424792 1111813 1146678 282112 251283 261626 262341 313004 305460 293979 296728 203241 205028 706366 640802 1469680 1441665 416580 414112 599880 607992 755869 730741 769425 777222 809240 820410 797858 888884 2003287 2111942 1211680 1035435 666867 653609 781919 781232 819847 827557 839183 853288 972142 968456 5137886 5322122 39.75 71.7 1
12:05:57 2024-01-29 689866 680070 196444 194805 315920 324780 341816 340323 211340 211084 257315 264203 296154 302683 4500094 4867078 6626542 6420210 1122610 1147877 281086 251106 261698 261140 314471 303606 294528 295615 203597 204391 711778 635791 1482272 1457038 416580 411898 603406 603554 752611 735964 768812 774311 816395 826982 793110 883686 2000441 2087212 1217227 1044045 663996 654477 787720 778360 811828 829185 849081 851444 961575 971210 5155826 5310870 39.75 71.7 1
12:05:58 2024-01-29 689997 680824 196444 194264 316001 324816 341852 338855 211408 210144 257280 262294 297017 302548 4493255 4807950 6669387 6406073 1100820 1146252 282841 250506 261662 261940 315284 302718 294278 296210 203276 204709 701327 643557 1490201 1446791 417766 412295 604157 608856 753147 735872 774487 773762 809519 829323 798755 880788 1994014 2096587 1232766 1049706 667615 653086 786407 785715 811791 820473 849081 857660 961885 962832 5069330 5310870 39.75 71.7 1
12:05:59 2024-01-29 685952 680819 197025 194335 316609 321965 342961 339249 213175 210943 257528 261458 298068 301723 4492642 4728981 6602815 6413327 1096116 1146137 283706 249521 263586 261175 312521 305033 293141 294878 203561 203791 708792 645403 1483218 1443717 418321 413493 599733 607905 751087 729719 774653 777259 808633 820482 795492 883686 1997601 2117976 1260481 1038937 665417 650777 783029 785215 818742 820365 839183 858309 968341 962832 5095421 5306979 39.75 71.7 1
12:06:00 2024-01-29 683257 679859 196470 194366 315996 321573 342997 338820 213175 211238 256306 262914 298045 303086 4489356 4816718 6584164 6452929 1116438 1146951 281980 250542 261662 262519 311581 304568 293062 294265 203918 203756 704317 638062 1463920 1447818 417766 414804 601167 605069 756540 733789 770017 779573 815203 818918 793360 891574 2003287 2104944 1240443 1032491 662578 653086 785849 781232 819847 826974 839756 851219 971168 970551 5169393 5306979 39.75 71.7 1
12:06:01 2024-01-29 687660 676209 200382 194946 316001 323830 342659 340072 213175 210866 255947 263975 297502 302407 4492803 4865013 6649442 6420210 1108472 1146252 284707 250330 263618 261140 313480 305460 294171 294229 203882 204357 713644 644479 1481351 1449875 417695 412876 604942 607793 750556 737439 774487 774860 811671 825233 795616 879775 1992597 2093324 1237066 1044760 662106 650316 789992 783764 813337 825223 846592 856855 959121 965639 5123780 5310870 39.75 71.7 1
12:06:02 2024-01-29 681825 676209 195929 194401 316096 321835 342708 339630 211374 210389 256377 261562 298159 300719 4483424 4729844 6621466 6434171 1097681 1146951 284153 249219 263215 261940 312055 304568 292170 296103 203561 204391 710285 645403 1448825 1445765 418321 413493 598553 606495 752225 731604 774690 778396 808669 820518 796656 883686 1997601 2119479 1243525 1038830 665417 650777 784177 785771 818685 820401 843204 858769 968341 962979 5089609 5320303 39.75 71.7 1
12:06:03 2024-01-29 682716 676209 196547 194401 316096 322037 342888 338784 211340 211084 256521 262852 296912 301327 4486398 4801212 6574839 6443550 1116438 1145367 283573 250506 261662 262341 311109 306297 293794 294300 203953 203756 710386 638062 1467680 1447818 417172 414804 601629 604733 756540 733789 770017 779573 814626 820213 793360 887837 2003287 2105781 1234685 1032491 662578 651904 784177 779536 819847 828509 840729 853726 968377 968602 5182158 5318126 39.75 71.7 1
12:06:04 2024-01-29 690563 676245 195899 194401 317643 323651 342852 340562 210722 211415 256982 262049 297852 301656 4480004 4831382 6612603 6406267 1104693 1147419 283777 250294 261734 261175 313480 303642 294171 294554 203918 204391 708792 643685 1496364 1447818 418658 412876 605017 607992 749335 737439 773832 773762 809277 825233 796747 878489 1991182 2091163 1237066 1044760 661635 649359 788874 784043 811828 827200 849648 856205 959268 965028 5115847 5306939 39.75 71.7 1
12:06:05 2024-01-29 680084 676209 195925 194150 317643 321799 342925 338784 211374 210803 257099 261283 297924 300689 4478084 4747930 6612140 6424792 1096898 1143699 284676 249696 263215 261209 311581 304568 292489 295407 203276 204391 712897 644941 1475215 1443717 418026 413493 599806 606495 751656 731780 774653 778396 808062 820482 796656 886042 1994014 2119479 1236088 1038830 664469 650279 781919 784069 819908 823073 843204 858159 968488 962979 5089609 5307168 39.75 71.7 1
12:06:06 2024-01-29 682753 675984 198237 194401 315996 321799 342997 337763 211374 210838 256415 263132 297052 301791 4480004 4784135 6588796 6434171 1118033 1146951 282138 250930 261662 261175 311109 305270 293382 294957 203953 203756 698520 637607 1488234 1446791 417469 414440 599858 604770 755869 732709 769980 781305 814013 820213 793110 888884 2003287 2108018 1242362 1031978 662578 654013 783227 781458 821114 830032 841328 852621 972660 969324 5184204 5310544 39.75 71.7 1
12:06:07 2024-01-29 689136 679745 197684 194946 316001 323830 341888 339570 212913 210761 255982 263571 297502 300828 4486398 4855747 6649442 6420210 1107060 1146215 283981 249767 263215 261175 312790 303642 293794 294554 204597 203756 704317 643097 1457675 1456005 417731 412295 603535 607302 750971 737962 774487 776138 814013 827567 795616 879775 1994014 2091839 1230847 1047321 661164 650316 788608 783894 814025 827339 847724 853839 963401 965075 5121652 5291813 39.75 71.7 1
12:06:08 2024-01-29 682495 680741 197680 195220 316001 323830 342888 337763 211892 210613 256736 262110 297017 300403 4480004 4797865 6668093 6413327 1093774 1143699 283517 250506 261698 260343 315128 303642 291965 296728 203276 204357 705806 641719 1475567 1443717 417766 410995 600318 608856 749719 731641 772927 774860 806886 828737 797895 878526 1994014 2098618 1236605 1044760 667141 649323 783822 784973 816394 820401 845842 856864 965671 962260 5067819 5291968 39.75 71.7 1
12:06:09 2024-01-29 680343 678521 196508 194401 315174 322849 342925 337621 212254 209767 256377 263168 297924 302469 4492803 4788742 6602815 6424792 1111813 1146137 281783 251106 261590 262519 313040 305243 291761 296103 202637 203791 707299 637153 1488548 1438598 416580 413529 598956 608152 755431 728912 769980 776123 808633 820180 797256 886317 2003287 2114110 1226738 1033962 665417 654868 782707 781458 819908 826244 842115 855096 972660 969288 5146847 5309098 39.75 71.7 1
12:06:10 2024-01-29 689136 678897 196538 194388 316001 324587 341708 339880 210756 210424 255982 263168 295913 302486 4492841 4868045 6621466 6420210 1116195 1146215 281218 250542 261698 260776 313737 304594 293417 295200 203597 203756 703950 635006 1467494 1457038 416876 411609 603563 602941 752225 735355 768303 774311 817553 826982 793360 883686 1997601 2084436 1215378 1041790 662578 653902 789393 780903 811791 829900 848328 848834 963009 969288 5139940 5305539 39.75 71.7 1
12:06:11 2024-01-29 685181 676209 195899 194401 315820 324672 341371 338784 211408 209767 256772 261562 297729 300901 4486398 4784060 6668093 6415414 1092850 1143699 282965 250506 261626 260343 314728 305460 293141 296103 202355 204391 707299 641260 1462790 1443717 417766 413754 600318 608424 747869 731641 773385 774399 808945 827567 797895 879532 1994014 2101797 1234685 1044760 668273 651251 787775 786162 811791 820329 849006 857511 963401 964344 5051177 5291930 39.75 71.7 1
12:06:12 2024-01-29 682827 675989 196547 194366 318683 323339 342925 338855 211227 209732 256772 262375 296189 302756 4480227 4752850 6593489 6415632 1110225 1143699 283480 250577 261185 261975 312565 305460 292206 295859 202672 205028 701327 641892 1484679 1437578 416469 414768 598553 607992 755869 729492 770017 776709 806922 819219 797858 888251 2005385 2117277 1209831 1036409 667796 656843 783264 783414 817995 820401 843956 855979 968488 966659 5107611 5314333 39.75 71.7 1
12:06:13 2024-01-29 689655 677931 196547 194876 315144 324816 341611 339570 211340 210459 257135 262914 297714 301265 4486398 4861557 6622035 6406267 1112987 1149092 281814 250366 263215 260958 314029 303606 293942 295200 203276 203440 683463 636245 1470146 1457038 417469 411609 602127 606869 751693 735442 769781 774860 815817 827567 792761 881138 1997601 2083742 1224854 1044335 664071 654868 788645 779238 813521 829900 848034 851294 963401 969398 5141209 5302976 39.75 71.7 1
12:06:15 2024-01-29 684026 676173 196474 194942 315778 324587 341852 338546 211408 210144 256807 261562 298032 302548 4478084 4803565 6668093 6412710 1100764 1143699 282881 249803 261662 260776 314950 302718 293382 296210 202672 204391 705806 641719 1462226 1445765 417766 411030 602441 608856 749298 734983 774487 773762 808372 828737 797858 878254 1994014 2099562 1256628 1047705 668273 650169 784140 784007 811791 824276 847687 855645 962938 961030 5062332 5292006 39.75 71.7 1
12:06:16 2024-01-29 684283 680038 197025 194094 315650 322323 342647 338784 211374 209732 256807 261493 297714 301265 4486398 4755450 6593489 6420210 1110225 1143699 282978 250542 260782 261757 312055 304054 293141 295200 202708 205028 700954 642843 1472776 1433443 415989 414112 599880 608856 755869 728912 771736 777295 808945 819219 797695 886317 1997564 2114524 1238524 1037333 668273 654941 782897 783414 818779 825187 843317 858269 968525 965257 5107611 5302976 39.75 71.7 1
12:06:17 2024-01-29 690638 678901 196547 194265 316001 323830 340820 338820 211124 210424 256341 262730 295706 300842 4489356 4858962 6630791 6420210 1110089 1146951 282271 249557 261734 260958 314463 303642 292170 294300 203953 203440 697070 638974 1463258 1454972 418658 411644 601512 603091 750317 736916 772285 774860 814050 827567 792235 878526 1996146 2086413 1217321 1047029 660694 649213 788645 781675 811791 827485 847687 851444 960215 964575 5124055 5284333 39.75 71.7 1
12:06:18 2024-01-29 681037 676245 200170 194401 315778 322562 342406 337953 211408 210096 256592 261562 297924 302083 4483462 4798652 6668093 6418215 1094442 1146951 282841 250542 261626 260378 314950 303642 293702 296103 203276 204391 707299 641414 1465238 1443717 417766 410995 600318 608856 747869 732824 773936 774860 809519 827567 799629 878526 1992417 2101950 1222971 1049986 667319 652124 786370 786273 813488 824276 850292 857660 960215 961066 5051177 5295825 39.75 71.7 1
12:06:19 2024-01-29 681601 676209 196538 194090 315179 322323 342406 338820 211194 209078 256772 262110 297714 300842 4470652 4736692 6569897 6415414 1110225 1143699 282050 250930 261405 262554 312090 303606 293382 296215 202637 204885 701327 639887 1486262 1436559 415399 413529 598956 607721 756004 728488 769980 776709 809240 820180 795529 886317 2007488 2113283 1186265 1035435 667319 654941 781593 781638 818197 825042 841607 853288 969320 968456 5113363 5307168 39.75 71.7 1
12:06:20 2024-01-29 689581 677936 196547 194094 316001 324323 340820 339845 211047 210459 256556 261562 295259 302756 4489356 4867866 6588682 6410838 1119378 1143699 280565 250930 261373 260776 313158 302718 294528 295164 203241 203791 710285 634434 1480559 1451935 415399 411644 603266 607302 753292 735968 765544 773762 815240 825233 792761 883723 2000342 2105056 1236605 1040614 662578 654941 788645 779389 815836 827557 844150 848343 963011 970588 5155939 5308785 39.75 71.7 1
12:06:21 2024-01-29 690799 676209 195933 194265 316001 323302 340544 340394 210722 210424 256592 261128 297996 301656 4480004 4803565 6621661 6396656 1100689 1143699 283843 249447 261698 261175 312565 304594 294349 294300 203597 204633 704313 644479 1475307 1446791 418360 412912 603833 607360 751161 735881 774450 772665 809277 826982 795616 881895 1992417 2089216 1239022 1046362 661635 649177 790559 783970 814099 826973 847873 852645 961239 965712 5103964 5291930 39.75 71.7 1
12:06:22 2024-01-29 678892 676200 200241 194951 315518 322813 342997 337763 211408 210096 256377 262145 296224 300488 4483462 4770866 6649442 6415451 1091401 1143699 282841 249346 263215 260958 310535 304140 292454 294015 203052 204215 699904 643557 1472984 1442694 417731 412937 599307 606607 750025 729464 774104 779021 806922 820554 797166 883823 1996397 2103221 1232766 1044760 667319 647270 782992 783575 814136 820509 845389 855794 964266 960256 5056970 5292119 39.75 71.7 1
12:06:23 2024-01-29 678856 677931 196376 194115 315139 322849 342647 337526 211408 210424 256377 263531 296119 303086 4480227 4781177 6574615 6415356 1110225 1143699 281122 250577 261626 261175 312090 303642 292249 295816 202672 203791 711778 636245 1480286 1438598 416210 413529 595149 607131 755331 729464 772152 777845 809277 819832 798942 888623 2007488 2116265 1238524 1035435 668273 654610 782992 783377 818685 820545 839220 858491 968525 965220 5094719 5303372 39.75 71.7 1
12:06:24 2024-01-29 689036 676209 196846 193814 315871 322849 340855 340634 211047 210459 256523 261928 298104 302756 4486398 4825331 6546576 6415632 1119556 1145823 282050 250542 260782 262009 312565 302754 293545 294300 203632 203756 711778 638062 1453930 1445765 415399 412912 603406 605632 755468 735872 767485 774860 811641 825453 794830 887100 2002543 2093324 1236605 1039872 662578 656338 788645 777259 813986 827557 844446 852472 963011 964566 5141095 5293624 39.75 71.7 1
12:06:25 2024-01-29 690799 676209 200384 194401 316001 322849 341647 340909 214757 210459 256772 261128 297052 300440 4480004 4812837 6622000 6387536 1097485 1143699 283507 249767 261662 261140 313040 302258 293993 294336 203311 204391 705806 643557 1477658 1446791 418360 412912 603833 607992 751658 736695 774487 772665 809277 827348 797166 884492 1993231 2090030 1235110 1044760 662303 649177 788874 784043 811613 825223 848185 854503 958625 961103 5102528 5284272 39.75 71.7 1
12:06:26 2024-01-29 679887 675984 200273 194401 316001 321870 342925 337290 211047 210242 256341 261528 297924 299387 4470652 4729881 6640833 6410838 1093774 1143699 281993 249557 263215 260378 311581 304376 292489 296215 202672 203791 708792 641719 1495903 1441665 417731 411030 599455 606495 747173 728912 773555 775026 808152 825453 798710 881858 1994651 2097050 1234685 1045753 666367 648681 783065 784043 811828 823036 848185 857050 963011 955588 5053611 5284333 39.75 71.7 1
12:06:27 2024-01-29 680893 675948 196376 194269 315784 321870 341888 338820 213354 209113 256772 261562 298032 300842 4470652 4746071 6584164 6401700 1109948 1142888 282015 250542 260818 261175 312090 303428 293382 294015 202460 204743 701327 638974 1462078 1434523 415399 413529 595149 607131 755247 728397 768849 777259 810520 822463 801294 889755 2002543 2113169 1222971 1035160 667796 654941 781365 781822 816368 825444 841644 853251 968598 965257 5103964 5291968 39.75 71.7 1
12:06:28 2024-01-29 689290 676977 196538 193823 315996 323603 340580 340130 210140 210424 256018 262328 297194 300842 4480004 4839858 6574839 6397138 1119340 1143699 280694 251283 261221 260896 313993 301799 292206 294957 202672 203756 710285 635063 1501676 1447818 415399 412259 603406 605201 753292 735872 765507 774399 816444 826780 793139 883574 1996852 2083520 1210965 1041357 662578 654013 786606 777259 813374 829754 846592 850837 961611 968712 5126243 5291930 39.75 71.7 1
12:06:29 2024-01-29 688801 676173 200277 194401 316388 322849 340533 340669 214827 210459 256807 260730 296189 301339 4476812 4808403 6602626 6392132 1100820 1143699 283507 249557 261662 261175 312090 302470 294314 293816 203276 204391 702820 643557 1460492 1446791 417766 412259 603833 608152 750062 735968 774487 773858 811745 824942 796747 882008 1990396 2085867 1239022 1044760 660694 649359 788874 784043 814025 825444 844150 852039 956716 965675 5107611 5291813 39.75 71.7 1
12:06:30 2024-01-29 680884 676209 200290 194401 316001 322359 342925 336746 211374 210061 255982 261597 296189 300120 4477032 4729918 6650446 6410838 1091439 1143699 282266 249767 263518 260378 311479 303677 291352 295200 202708 203756 707299 639574 1489873 1441665 418956 410995 598956 606664 749520 729428 773675 777468 809298 826623 799016 880675 1993231 2102136 1254672 1046996 666367 649323 784177 785715 813526 820401 846555 855756 961575 962979 5041772 5295589 39.75 71.7 1
12:06:31 2024-01-29 678338 678631 196205 194195 315992 323038 341852 337491 211847 209043 256341 262660 296119 302762 4474046 4765644 6584164 6406035 1107155 1142851 281515 250506 261149 261175 312055 302683 293908 296067 201965 206181 696962 637153 1478693 1433443 415399 413493 599534 607992 755431 728456 771739 779201 809601 820793 800154 886205 2001769 2117768 1254672 1035435 667319 654013 783621 783687 818685 820365 840953 857013 968304 965220 5086657 5304961 39.75 71.7 1
12:06:32 2024-01-29 686940 677931 196508 193146 315703 321835 340784 339809 210106 210389 255912 261493 297658 302976 4474046 4821101 6546862 6403840 1113403 1143699 281980 250666 261590 261905 310601 303606 292170 292808 203276 203688 713271 637153 1481371 1444740 416876 416109 600282 603481 756504 733938 771739 781055 815284 819561 791978 888772 2002543 2101536 1215438 1029521 660694 652161 786407 781458 818685 828142 839756 851444 968488 966622 5160357 5288073 39.75 71.7 1
12:06:33 2024-01-29 686641 677931 200206 194401 315482 322813 341852 338238 210722 210389 255125 262695 296119 300913 4483424 4840654 6621661 6406035 1105248 1143699 283494 249732 261626 260741 311479 302683 293026 293333 204015 203756 710285 641719 1476278 1447818 418658 411995 603187 604409 747833 736695 773675 776916 813549 825051 793250 881341 1990694 2086706 1227009 1044760 660694 649359 788608 782134 811791 827557 848477 851182 961538 963821 5107611 5289713 39.75 71.7 1
12:06:34 2024-01-29 681592 677941 200170 194401 315520 323794 341780 337219 211374 209732 256341 262415 296154 300865 4477032 4792762 6650333 6396656 1094405 1143699 282729 249767 261590 260343 313737 302435 292213 295823 202602 203791 704313 640802 1458414 1441665 417469 409806 598553 607992 746878 732895 773087 774367 808299 827457 800154 879345 1993231 2086521 1250760 1048066 665417 651238 788048 785715 810640 820401 849081 859089 959305 955588 5047571 5289990 39.75 71.7 1
12:06:35 2024-01-29 682818 678412 196171 193793 316001 323817 341852 338511 211014 210242 256772 261093 296119 301754 4474046 4724674 6593717 6415414 1105529 1143699 282877 250506 260966 261940 312019 304594 292170 295329 203276 204675 674894 642806 1464272 1429378 418360 414732 599858 608856 757561 734460 774263 780385 807117 820793 799482 888064 1999658 2114938 1236605 1033962 666367 656264 783029 783487 817525 820437 839495 857050 968525 963821 5091748 5291892 39.75 71.7 1
12:06:36 2024-01-29 684769 676982 200246 194225 315996 320564 342888 338748 210106 210901 255161 261528 295913 301869 4477032 4791180 6546862 6415414 1114847 1142455 281980 249732 261590 261757 311073 304704 293346 292786 203561 203722 707299 637607 1464202 1443717 417172 414768 602330 605632 757374 736030 773480 779276 813831 820793 792576 888735 2002268 2102543 1232766 1031757 660753 652550 783227 778360 818685 827557 839965 850837 966472 966659 5162009 5295589 39.75 71.7 1
12:06:37 2024-01-29 684769 676982 200210 194397 315774 322849 340820 338511 210722 210026 255125 263097 297014 300549 4477032 4860433 6612329 6396656 1106859 1143427 282015 249521 261698 260741 312784 302683 294058 293781 203918 205000 694170 639887 1467773 1454972 418658 411609 602145 605632 751542 736929 772099 774787 813255 826217 791978 883268 1996852 2084251 1234685 1043274 662367 650593 786407 779499 811791 828509 848053 850194 957392 965220 5126535 5291813 39.75 71.7 1
12:06:38 2024-01-29 682832 676245 200453 194366 315556 323830 340784 337763 211194 209078 256341 261528 296154 300367 4474083 4780692 6663669 6394251 1100034 1142041 282015 249767 261626 260923 313957 302455 292170 295164 202283 204357 702820 641719 1463162 1442689 417469 411609 603224 608634 751542 733606 774413 772011 808872 828628 799927 879383 1988318 2086558 1228928 1049102 666367 650740 786059 784043 810640 822890 849081 855794 958625 955588 5047571 5284295 39.75 71.7 1
12:06:39 2024-01-29 682343 678416 196201 193752 315179 321799 341852 338511 210722 210061 256772 260695 298212 302976 4477032 4715406 6584164 6415414 1097674 1143699 283741 249521 261626 261757 310860 303677 292454 295128 202672 203756 704317 644479 1469475 1434523 418956 414480 599769 608634 755116 732374 776698 780724 807044 823119 801864 885832 1994014 2114110 1235545 1041357 665417 649323 781919 785924 818742 820401 839183 857698 967152 961616 5069988 5288544 39.75 71.7 1
12:06:40 2024-01-29 682034 678155 195895 194090 315996 323033 342961 338499 211047 210754 255161 262328 296154 302083 4477032 4791829 6546451 6413327 1111813 1143699 281209 250330 261590 261175 312055 304594 291564 295859 202637 203722 704317 634098 1467894 1438598 416506 415223 599769 604510 755394 730815 769538 780385 811818 822537 796673 886317 2001863 2108769 1228621 1033924 665417 654013 779706 779164 818729 825223 839756 852002 969320 966659 5127718 5289990 39.75 71.7 1
12:06:41 2024-01-29 686976 676972 200313 194059 315996 322849 340305 338820 210106 210242 255947 261528 295259 300807 4474046 4846772 6584253 6396656 1117710 1143699 280231 250542 261369 261220 313737 302683 292170 294265 202672 203688 708792 634159 1469438 1447818 415251 414047 603224 605446 753794 735761 768989 773615 813831 827421 791978 881101 1996852 2081963 1206236 1040411 662578 653086 787720 779238 811791 827010 847232 848983 959462 967769 5126422 5276713 39.75 71.7 1
12:06:42 2024-01-29 686607 677931 200273 194063 316001 322813 340519 339845 214827 210061 256736 261093 296189 301157 4467667 4791829 6621661 6382722 1097681 1143699 283543 249521 261301 261140 312090 301516 295356 293155 202672 204357 700767 643557 1476763 1445729 418956 414929 603934 608313 751579 735895 774450 772445 811818 826837 796182 879775 1982680 2090030 1244891 1044788 662578 648864 788608 785215 810065 820473 849081 853288 957945 955588 5064910 5289990 39.75 71.7 1
12:06:43 2024-01-29 680626 676982 200210 194230 316001 320540 342370 336746 210722 210061 255947 261310 297924 300888 4467667 4734066 6593489 6406035 1092975 1140385 282952 248961 262947 260741 311073 305460 291973 295164 202672 203722 713830 643557 1468141 1444700 419851 414929 600758 605914 751579 731854 775517 779276 810587 824285 797314 881064 1991182 2110808 1234685 1037281 664469 647415 781593 783837 813949 819210 841644 855794 965781 960256 5048981 5286217 39.75 71.7 1
12:06:44 2024-01-29 677822 677670 200273 194063 315996 322250 342370 336204 211374 209732 255196 262730 297612 302083 4467667 4778605 6584164 6415632 1110225 1143699 280890 249973 261149 260923 312055 302718 290714 294878 202602 204139 708792 634434 1489062 1439477 416173 415223 596966 606607 754859 730296 768905 779276 811206 819760 793208 885019 2001769 2109994 1226738 1032491 665417 652865 780596 779536 815139 825223 839183 852002 969320 965257 5088799 5284272 39.75 71.7 1
12:06:45 2024-01-29 686976 676494 196372 194230 314635 323303 340269 338820 210722 210061 255196 262076 295897 302835 4467667 4839407 6598252 6401466 1116989 1143699 280231 250330 261590 260741 313957 305396 293105 293737 203241 203722 699904 635006 1472509 1454018 415288 413974 602721 604882 752079 734646 768905 774249 815167 826398 792199 882392 1996072 2092763 1234685 1038055 661635 654941 788874 776636 814136 827557 844150 851444 962293 968712 5132161 5292119 39.75 71.7 1
12:06:46 2024-01-29 688637 677941 200527 194252 314920 322550 340544 340358 214651 210242 255876 260660 297924 300944 4467667 4794292 6593489 6394023 1103119 1143699 282806 249557 261698 260741 312090 302683 292170 293781 203836 204713 702846 642337 1455066 1455054 419552 411888 601945 603408 749520 737365 772099 776475 811604 825233 792162 879532 1992417 2078199 1240443 1041790 660281 652902 787252 777222 811215 829314 848477 848983 957392 965939 5122762 5280611 39.75 71.7 1
12:06:47 2024-01-29 684621 677936 200382 194230 316001 323794 339755 338784 210688 209113 256556 260992 297924 301230 4467667 4777364 6640365 6375449 1100034 1143699 283515 249732 261626 260958 312090 301799 293026 293781 202672 203791 707299 644479 1458859 1447790 418956 412116 604615 607882 751579 736847 774413 772445 808596 825196 795616 879935 1991182 2083594 1257488 1044877 662578 649401 787757 782932 811828 825223 846630 853726 957392 963104 5094565 5280611 39.75 71.7 1
12:06:48 2024-01-29 680070 677927 200099 194401 315040 322323 342647 336746 211374 209767 255231 261493 296119 299351 4467667 4762193 6645581 6396902 1090662 1143699 281980 249732 261734 260127 313004 302718 291564 296464 202637 203756 707299 640954 1458796 1443672 417492 412875 602289 608263 746989 731854 773872 774860 807227 826398 796692 882008 1990909 2097236 1232766 1041357 666367 647415 780445 784043 812762 820473 843513 853288 964413 959577 5041772 5292119 39.75 71.7 1
12:06:49 2024-01-29 676826 676977 196255 194098 316001 321835 342888 336475 211374 209767 255231 262363 295706 302083 4467667 4758035 6555809 6415414 1108641 1143427 280694 249803 260782 260741 312055 302718 292228 294950 202602 205830 711778 635916 1490964 1439568 416284 413059 598070 605156 755219 730296 767684 777259 806922 819832 797732 887062 1998273 2105781 1244281 1033452 666367 653086 779706 779536 813949 820545 840773 850793 966508 965257 5098205 5291813 39.75 71.7 1
12:06:50 2024-01-29 685968 674695 195929 193788 315996 322813 339755 338273 210106 210061 255231 261493 296107 302548 4473841 4836406 6584164 6384867 1119758 1143699 281980 249767 259977 261140 312055 303731 292616 293816 203029 205252 710285 637078 1478063 1444467 415399 412116 601945 605520 753716 736571 765433 774311 811604 820482 793102 883648 1994014 2087393 1234685 1037318 660694 654013 786570 774990 814136 827787 842877 850837 961611 966659 5118918 5274920 39.75 71.7 1
12:06:51 2024-01-29 688184 677941 200351 194081 316001 322323 339791 339845 212169 210096 255982 260513 298672 300482 4464482 4791829 6593489 6394213 1102844 1143699 282015 248961 261698 260741 312090 302683 293702 293084 203705 205252 713271 641414 1469748 1451935 418956 412116 603223 604770 747099 737013 772285 774860 811031 827796 792784 880788 1988355 2083603 1232766 1044788 659755 647488 788085 781822 811791 826705 846592 850756 959499 962461 5088799 5273083 39.75 71.7 1
12:06:52 2024-01-29 679338 676977 199994 194401 315076 321835 342370 336475 211047 209732 255947 261310 297468 299351 4461300 4752947 6635390 6396902 1089885 1142041 281980 248996 263215 260161 311542 303642 291761 296210 202390 205252 708792 641719 1515246 1442689 418956 413461 599880 606050 748877 728742 774487 774990 806971 820374 795492 881138 1991182 2111249 1232766 1035836 663996 647452 779706 785715 815183 819823 839220 857050 965097 955552 5047530 5273083 39.75 71.7 1
12:06:53 2024-01-29 676584 676494 200241 193617 316001 320896 340784 337794 211374 209078 255196 261562 296877 300901 4464667 4746071 6565513 6385201 1106195 1140422 281984 249767 259977 261175 311792 302718 292651 293837 202390 206300 699904 639887 1477491 1433443 415399 413314 598919 606458 754360 727296 767758 774953 809335 818030 795455 885649 1996684 2105781 1221088 1031757 665892 653086 779154 781268 816416 820509 841552 852039 968525 963857 5085167 5269182 39.75 71.7 1
12:06:54 2024-01-29 686005 675069 196367 193783 315996 322323 339791 338546 210072 210061 255196 261493 296998 300807 4461300 4821101 6556197 6387278 1118033 1143699 280231 250754 260782 260701 313040 304378 292170 294015 202993 205288 707299 632286 1493378 1446795 415399 412080 601945 604604 752225 734829 765470 774399 813475 820252 793360 882429 1996072 2092651 1234685 1035435 660694 648979 786606 777809 813949 825806 842914 848306 961611 969398 5111541 5278682 39.75 71.7 1
12:06:55 2024-01-29 687621 677936 200170 194129 315996 321835 341587 338820 214387 210424 255196 260695 296154 299810 4467667 4796742 6574578 6392094 1102333 1143699 282877 248961 261662 260378 311841 302504 292643 292673 203669 205288 690726 641719 1479472 1450917 418956 412080 601981 603518 747136 735872 773385 774676 811604 825233 792798 879532 1992417 2081149 1236605 1043274 659755 649359 785849 780310 810640 827557 846667 849020 956679 962156 5100321 5265568 39.75 71.7 1
12:06:56 2024-01-29 680343 677009 200166 194098 314818 322562 340544 336204 211047 209113 255982 261128 295259 300961 4461300 4769707 6644979 6384981 1096116 1143699 282015 249557 261396 260741 313706 304594 293026 294015 202496 206155 692548 641719 1472075 1442689 417766 412116 605582 607992 750062 733881 773124 773305 808062 827567 796692 878280 1991182 2090616 1230847 1046577 665417 651238 784177 784043 809491 820437 848477 855831 959586 955588 5028774 5276901 39.75 71.7 1
12:06:57 2024-01-29 682076 676982 195925 193739 315676 321835 341335 337526 210756 209113 256592 261093 295966 304278 4461300 4728199 6565513 6396902 1103971 1140422 282015 249767 260782 261730 311551 303143 292099 294814 202531 204891 693862 641260 1484912 1431301 415399 416131 599270 607793 754793 728361 769869 778020 808372 818030 797895 887100 1998109 2107274 1232766 1031757 666367 653086 781648 781822 816368 820473 839756 853325 967152 963857 5079394 5284677 39.75 71.7 1
12:06:58 2024-01-29 686527 676982 196538 193617 316001 322323 339791 338855 214792 210242 255196 261573 295225 300842 4458301 4811722 6532834 6387536 1116438 1142888 281326 250930 260494 260965 312754 304704 293687 293013 203135 205288 708792 633670 1468743 1448854 415104 411030 602127 603554 752983 735614 767139 773762 814013 820590 793213 883057 1991900 2074662 1213555 1038918 661635 653829 786570 774990 811828 827557 845389 848745 959462 966659 5111616 5254090 39.75 71.7 1
12:06:59 2024-01-29 686681 676977 200346 193823 316001 321835 339791 338855 214757 210096 257900 260695 295913 300980 4461300 4812210 6574615 6378171 1100820 1140832 283309 249482 261373 260965 311841 302611 294528 293411 203170 205721 702846 641719 1454128 1446795 418360 412259 603833 607131 750326 735725 776144 773762 810458 825453 797314 882195 1988082 2087393 1237066 1043302 660694 648864 788874 783487 811828 820581 845389 852039 955328 961066 5085167 5273083 39.75 71.7 1
12:07:00 2024-01-29 678105 676982 199894 194401 315556 320896 342406 336204 210722 209586 255947 261493 297714 297631 4461300 4741186 6630791 6396902 1091439 1142888 281997 248712 261445 260930 311296 303534 291458 295794 202531 205288 708792 643097 1473107 1441665 417142 412259 599030 605412 748618 728595 773948 775026 806886 820374 795529 884389 1992597 2111979 1234685 1035808 664193 647488 780811 785715 816368 819246 839220 857050 965781 955552 5051177 5261690 39.75 71.7 1
12:07:01 2024-01-29 678375 676456 200277 194269 315996 321835 342925 335733 211374 209802 255196 262328 297050 301230 4461300 4761430 6584164 6406035 1108720 1144156 280985 250256 261301 261000 311948 305206 290608 295924 202496 205577 713830 635006 1480481 1436287 415989 412912 600581 606271 755431 728115 767758 777259 810520 820410 793208 885649 1999020 2105781 1224854 1029558 663996 652623 779706 777295 818105 827200 839756 850793 969356 966659 5133902 5278682 39.75 71.7 1
12:07:02 2024-01-29 684030 675064 200348 193788 315992 322849 339791 338546 211617 210242 255231 261528 295259 301577 4467667 4811534 6556188 6387536 1121011 1146639 280767 250644 261117 260853 313373 303547 292999 294086 202531 205288 711778 632286 1494760 1446791 415399 411680 604082 602728 752225 734838 765507 773762 811531 820518 793110 882429 1991937 2081485 1236605 1038316 662106 648943 786606 776672 811828 828211 844187 849020 960215 966659 5128498 5282448 39.75 71.7 1
12:07:03 2024-01-29 688674 676982 200246 194265 316001 321870 339755 338855 214536 210096 255982 259935 298032 300731 4458121 4787482 6593489 6378171 1102401 1145823 283493 249482 261518 260636 311698 302576 293026 292602 203135 205288 708792 641719 1453761 1445765 417105 414047 604401 606607 750556 735872 773936 774824 810458 825233 795343 878526 1986906 2087393 1231198 1043274 660224 648405 788315 783487 811828 825223 845426 852039 956003 962461 5088522 5265568 39.75 71.7 1
12:07:04 2024-01-29 680107 676977 199889 194401 315778 321573 342406 337758 210756 209767 255231 261310 295913 297378 4458301 4752947 6631351 6380295 1094442 1145008 281887 249482 261518 260238 314541 304051 292312 295021 202319 205288 704313 639887 1453877 1438598 417172 413461 601512 607360 747036 731641 774287 774399 807227 826398 796729 878280 1982680 2092651 1232766 1043274 665417 647488 781956 782932 811789 820401 846027 855794 960215 955552 5019375 5265568 39.75 71.7 1
12:07:05 2024-01-29 680893 677670 195929 193451 315996 320896 340855 336782 214907 209113 255982 260695 295259 301827 4451948 4708556 6556188 6384981 1094268 1143305 283422 248783 261445 263192 310024 303463 291624 294086 202426 205288 708792 644200 1458405 1436559 419552 415223 598956 607360 751087 728466 776144 777259 807227 823009 795492 882392 1991182 2111942 1231198 1035435 662578 649323 780811 784043 817254 817985 839756 855794 967152 961281 5047697 5273048 39.75 71.7 1
12:07:06 2024-01-29 677445 675060 200166 193752 315996 320860 340976 335662 211306 209732 255125 262076 296107 301193 4458025 4765644 6569935 6384639 1107058 1142455 280518 249589 260602 261394 311912 304446 292170 295644 202107 203722 709099 636245 1510253 1429378 416173 413314 598956 608152 754360 728742 771739 774990 808945 818918 797821 886317 1998983 2106443 1228621 1032491 665417 653549 779706 779499 815102 820545 839183 852002 966508 964988 5086657 5280611 39.75 71.7 1
12:07:07 2024-01-29 687169 675064 195891 193752 316001 322228 339755 338000 210106 210207 255161 261493 294950 302413 4464667 4831044 6584253 6394674 1121326 1143588 281856 249589 261143 261035 311876 302257 293169 293013 203099 205288 707299 637153 1464662 1444700 415288 414076 604082 605744 755869 735442 765507 774860 811708 818030 793323 886317 1996109 2099562 1236365 1032491 660694 654013 786407 780961 813949 826389 842152 851444 963011 968712 5104141 5273083 39.75 71.7 1
12:07:08 2024-01-29 689492 676991 200387 194094 315520 321799 340784 337728 210106 210901 255125 261493 297888 297595 4455288 4809417 6574578 6394353 1103971 1144194 281839 249093 261518 260567 311876 302540 292276 293603 203526 204713 697070 638025 1468202 1456068 418360 410995 600282 602628 746878 735872 771113 774311 813401 826398 791002 879532 1991182 2078199 1236605 1042783 660224 648827 786059 779499 810640 827557 846630 851444 959193 963068 5098205 5273083 39.75 71.7 1
12:07:09 2024-01-29 678810 675064 200210 194401 315735 323303 340269 336711 210722 209078 255196 260695 295259 299870 4451948 4767139 6640946 6384867 1097599 1143551 281874 249589 261225 260965 312790 303841 292821 293460 202390 203756 699834 641260 1464515 1442689 417469 413228 602330 607992 750326 733789 774023 773297 808945 827567 795492 878868 1985895 2086706 1225090 1046996 662578 649323 787414 784043 808917 820401 849081 854503 956587 962480 5041772 5271233 39.75 71.7 1
12:07:10 2024-01-29 678856 676712 200311 193582 316001 320564 341816 336439 210106 210061 255161 260775 296154 299774 4455288 4716759 6555809 6403840 1092975 1140943 281403 248573 263033 260204 310931 304446 291388 293773 202283 205144 714204 641260 1510266 1438598 418658 410706 598107 605840 747062 727323 774487 774860 809519 820482 796656 880438 1992597 2102543 1232766 1035771 664469 647944 779706 783487 811828 820437 842877 857050 963011 958898 5030143 5246527 39.75 71.7 1
12:07:11 2024-01-29 674914 675069 195895 193451 316001 321537 340784 336204 211014 208863 255161 261275 296984 302120 4455288 4722168 6546862 6384677 1100822 1140943 283330 249132 261005 261582 310459 302540 291529 293716 202425 205000 708792 644479 1455467 1429378 417758 413529 598956 607882 751505 729428 773948 777222 807227 819183 797858 885649 1994014 2113439 1222971 1033962 664469 651890 781919 784043 816331 818021 839756 855756 967152 955588 5052262 5292798 39.75 71.7 1
12:07:12 2024-01-29 679859 675069 200420 194059 315996 319854 342647 335698 210140 210026 257096 261528 296877 299943 4455288 4769958 6574332 6403310 1108720 1142567 280749 249589 260383 260965 310931 302647 291282 295803 201648 203722 704313 637742 1471274 1429378 415399 413493 599769 609132 754756 727423 772285 777222 807227 817994 797858 886317 2000404 2105781 1224854 1032491 665417 653086 779706 779463 815139 820509 842372 852645 968525 963821 5079394 5280611 39.75 71.7 1
12:07:13 2024-01-29 686644 675069 198255 193128 316001 321835 339719 338820 214686 210061 254901 261093 295431 302762 4455288 4795220 6531161 6412387 1113403 1143551 281374 249589 261373 261000 310459 303642 291352 293816 203276 204713 719616 634577 1470500 1438598 416580 412259 598919 601740 752225 729464 767448 778984 811641 819634 793360 886317 1999020 2100343 1240443 1028789 662106 652623 780811 777222 818685 826973 839365 850837 966508 966622 5145233 5269182 39.75 71.7 1
12:07:14 2024-01-29 685209 675060 195681 194401 315040 322586 340544 337763 210106 209698 254733 262328 297194 300270 4455288 4831382 6612603 6395864 1105481 1145549 280946 249168 261518 260567 312019 302187 291909 294022 202602 205252 679293 634098 1464162 1454972 417469 412875 601512 601278 747833 732858 768812 772665 813438 826398 790442 881101 1991182 2068638 1222971 1040415 660420 650279 784177 777185 810640 827557 846592 848983 958625 963857 5107611 5254052 39.75 71.7 1
12:07:15 2024-01-29 680893 676712 200175 193748 315076 323339 338766 336746 210106 209078 255196 260695 295225 300918 4452111 4777662 6622035 6376716 1097614 1144194 281874 249168 261409 260308 311510 303694 293346 292237 202993 205830 699834 641719 1462432 1441392 417766 414635 602127 606495 747173 735079 773395 770405 806922 825233 795616 880788 1983331 2082625 1237066 1041790 659755 647415 786570 781822 811828 824202 844113 850756 956587 955588 5079394 5267473 39.75 71.7 1
12:07:16 2024-01-29 676306 676020 200099 194234 315040 320860 341852 335662 212615 209113 255161 260695 295637 297559 4458301 4741186 6640900 6398721 1090275 1144194 281804 249168 261005 259514 312784 301975 290467 294921 202355 205866 704313 639430 1460477 1438598 417766 409770 598516 606495 746040 729583 772285 773762 807227 826982 797732 876992 1984742 2083594 1223171 1047324 663996 649323 784177 784043 808917 820473 848477 854540 956587 955552 5025184 5246602 39.75 71.7 1
12:07:17 2024-01-29 680306 676716 200487 193137 315987 320339 340855 336746 214757 209732 255161 259650 295913 299411 4448936 4701568 6584306 6395581 1091336 1140943 281839 248747 261626 260308 310789 302718 290397 293631 202390 205144 708792 641719 1485270 1436404 419254 411609 596231 605744 749458 728742 774487 774990 809519 820482 795259 881101 1988355 2108769 1228928 1035886 663523 647415 780811 784043 815139 818057 839183 857050 965097 960256 5029346 5267473 39.75 71.7 1
12:07:18 2024-01-29 674877 675055 200232 193451 316001 320896 340784 336214 210722 208897 255161 261528 294984 300476 4455123 4736692 6579601 6395581 1103933 1140943 281945 249554 259906 260923 311073 304088 291423 293488 202567 204357 692369 641435 1462819 1432319 415399 413493 598956 606495 753683 727332 767721 774990 808372 819415 795529 885649 1997564 2102691 1192846 1031757 665417 653086 779154 778948 814869 820509 842152 850756 966508 962796 5076474 5276800 39.75 71.7 1
12:07:19 2024-01-29 686045 675060 195933 193141 316001 321799 339718 338784 214686 209698 255125 261093 296107 302762 4455123 4792965 6536563 6395581 1111813 1143380 280981 249310 261185 260343 309661 305354 292170 292808 202637 204713 694170 634434 1458677 1442689 416580 413493 597960 602821 756648 730497 765470 779350 811604 818476 791600 886317 1996146 2101913 1238524 1028021 660694 651238 781365 776636 817525 826973 838561 848983 966508 966659 5118843 5280611 39.75 71.7 1
12:07:20 2024-01-29 684769 675069 199963 194081 314154 322323 339755 337763 214686 209732 255125 262328 294779 300828 4461483 4837702 6603103 6386148 1116593 1140943 280354 249696 259619 260343 312055 303400 293346 293333 202602 205000 682343 633531 1485186 1447818 415104 409841 602441 601740 750971 733752 765433 772081 811677 820482 791039 881101 1991182 2081149 1217227 1037281 661635 652623 785849 777222 810640 827557 845352 848983 957392 966659 5109714 5267473 39.75 71.7 1
12:07:21 2024-01-29 684760 675064 200139 193788 315556 321513 338422 338546 214616 209551 255161 259900 295225 297270 4448936 4775196 6593711 6376716 1103971 1143380 281560 248925 261432 259911 310824 302540 291529 292886 203276 204426 704317 637742 1457935 1447818 417766 410706 601475 605575 747321 733876 769433 772665 811745 825233 790405 879532 1989768 2080895 1236605 1041790 658817 647415 786407 779302 810065 826389 845990 848983 956003 961066 5085167 5261966 39.75 71.7 1
12:07:22 2024-01-29 676863 675064 199818 194063 314083 323601 339791 335698 210140 209078 255196 260695 296805 300270 4448936 4762899 6621946 6357889 1097674 1140385 281945 248192 261185 260308 313861 303873 293070 292192 202460 205685 701327 641414 1470794 1442689 417469 411644 602950 606701 747833 734829 773936 770442 809009 825196 795051 881566 1984742 2085914 1239022 1041049 658817 647415 786407 781822 811791 820473 844113 850756 958221 961030 5079394 5254165 39.75 71.7 1
12:07:23 2024-01-29 676863 676748 199813 194098 314592 320860 340820 335662 210106 209113 255161 260695 297239 297559 4451948 4769830 6631199 6376716 1094538 1142851 281980 249236 261185 260343 313337 303117 291973 293013 202283 203440 704313 641414 1469724 1438598 417172 411030 601475 606654 747833 732677 773385 772118 807227 826982 795529 876992 1984742 2085914 1225090 1045012 662578 649359 785499 783487 808344 819210 847873 854540 958353 960256 5018016 5263717 39.75 71.7 1
12:07:24 2024-01-29 679855 675069 200206 192832 314925 320303 340820 336204 214722 209732 255125 259108 295671 300944 4442596 4705890 6584306 6384753 1090635 1140385 281122 248750 261698 261783 313104 302647 290538 293987 202355 207358 707299 639887 1475903 1437578 417766 411670 600581 605376 749524 728397 773936 774639 808372 820554 795529 879812 1987312 2089639 1230847 1038941 664469 646464 781648 781822 811828 819787 843513 853288 961575 957543 5004398 5261891 39.75 71.7 1
12:07:25 2024-01-29 674877 675069 200514 193141 315996 320339 340269 336746 214837 209113 255947 260558 294334 301869 4442739 4692348 6556170 6366418 1091414 1142077 282990 248192 261590 260714 310131 302683 290538 294022 202001 203406 707299 641719 1443216 1438598 417105 412295 598107 605339 747869 727560 774487 775854 808372 820410 793208 881138 1991182 2108769 1241530 1035435 662578 648478 779706 784043 814136 819210 839220 855519 963011 957543 5018788 5263441 39.75 71.7 1
12:07:26 2024-01-29 675523 675060 200201 193181 315556 320860 340784 335733 210106 208426 255161 261128 296051 301230 4442596 4734265 6556170 6380144 1094538 1138733 282841 248576 260530 260965 310131 304162 290538 293057 202460 205252 707299 640954 1467080 1428365 417766 413493 598956 607992 751658 729428 773385 776672 805478 819634 796656 884389 1988355 2108769 1227009 1031757 664469 651251 779706 784043 816331 819625 839756 856775 965781 959577 5040459 5258101 39.75 71.7 1
12:07:27 2024-01-29 676483 674592 200175 193172 315769 320896 341335 334653 210140 209113 256951 261928 294779 301193 4446624 4728714 6556170 6386148 1099959 1140422 282903 248961 260530 261140 310095 304125 291564 293895 202460 205288 707299 641719 1474530 1429378 418384 413529 598845 608338 751693 728397 773948 777259 804908 818030 797858 884982 1991182 2108769 1227009 1032491 664943 650967 781365 782932 816368 818021 839756 855185 967152 955588 5052262 5263717 39.75 71.7 1
12:07:28 2024-01-29 678409 674592 197017 193163 315551 319854 342370 334724 214907 209732 256899 261528 294779 300337 4449819 4756059 6565535 6377899 1104656 1138131 280267 249482 260275 260343 311073 302222 290538 294900 201719 205288 704313 635791 1469979 1428365 415399 412295 598107 606234 753794 728742 770054 774953 807227 817419 795529 885019 1994014 2102798 1242362 1031757 664469 652623 778602 777809 813337 820509 839965 850756 966508 963821 5069988 5265568 39.75 71.7 1
12:07:29 2024-01-29 686188 674592 197976 193011 315268 320896 338766 338238 214686 209732 255161 260695 294368 302120 4452729 4768771 6517997 6392094 1110225 1140422 281312 249061 260782 260308 309661 302683 290397 292633 203029 204713 704317 634434 1458235 1438598 416284 413202 599030 601776 753147 729464 767448 777295 811641 817898 791076 886317 1991900 2099747 1240443 1026110 660694 651238 781365 777222 816368 825223 839965 849020 965070 965976 5137540 5265568 39.75 71.7 1
12:07:30 2024-01-29 684773 675064 200170 194230 315076 322359 339791 336746 214722 209732 255196 262328 294779 299695 4456334 4810997 6546751 6368806 1114809 1142616 280021 249482 260746 259514 312090 301305 291909 293226 202637 204713 707299 632286 1481425 1446791 414810 410995 601512 601776 751693 734460 765470 772665 811677 820446 792199 883723 1992597 2074662 1232766 1035435 662303 652623 786407 774953 811828 827557 844150 848983 959499 966659 5117016 5246565 39.75 71.7 1
12:07:31 2024-01-29 684769 676233 200170 193748 315778 320825 338457 338546 214316 209148 255196 259900 295259 300575 4462240 4784471 6593711 6368806 1100764 1140832 283288 248925 261554 260343 311109 304358 293204 292236 202672 207503 708792 642400 1454746 1443717 417766 411644 602127 605339 747268 733881 773385 772665 808098 820518 793110 879532 1984742 2078199 1252716 1041319 658817 647452 786407 779536 809491 825444 845389 851556 956003 961030 5081537 5258101 39.75 71.7 1
12:07:32 2024-01-29 674877 676712 196433 194265 312754 320896 340544 335733 212615 209113 255196 260332 295019 299024 4455818 4769049 6640946 6373350 1089611 1140943 281909 248961 260782 259549 312090 303731 291761 294193 202001 207248 704499 638062 1453639 1437578 416580 409841 599381 606271 752004 729501 771736 772197 807227 825233 797858 877029 1984742 2086632 1230847 1044877 664469 649359 783065 783129 809491 819246 847873 853325 956003 955552 5018826 5263717 39.75 71.7 1
12:07:33 2024-01-29 680622 675069 200210 193176 316001 319854 340820 338272 210106 209148 255161 259469 295259 299979 4449819 4721678 6603103 6375728 1085106 1140422 281726 249310 261662 259514 311899 302576 290334 294300 201965 207358 705806 638062 1464272 1437578 417172 409770 598107 606271 747049 727332 772285 774311 807227 820554 795529 880900 1984742 2086632 1232766 1041906 664469 646501 779706 781822 810596 819210 844150 853288 960215 957543 5011605 5256216 39.75 71.7 1
12:07:34 2024-01-29 678375 675060 200201 193011 316001 319890 340269 336475 214722 209113 255196 259108 296251 300938 4449819 4688337 6584306 6375728 1089774 1140943 281122 248996 261698 259514 310606 305848 290643 293531 202001 203581 705806 637742 1480675 1436559 417766 409806 597500 605376 747321 727332 773385 774860 807227 820554 795529 882233 1982717 2092651 1209082 1035914 663996 646464 779706 783487 813986 820437 841644 853288 963011 957543 5015195 5255982 39.75 71.7 1
12:07:35 2024-01-29 675523 675069 200175 193176 315996 320860 339791 336711 214757 208752 255161 260695 296071 301827 4455579 4709934 6556143 6366608 1094538 1138733 283273 248192 261149 260930 309918 304409 290538 293816 202319 204856 707299 641440 1449380 1430462 418360 413529 598531 606837 749904 728397 773948 776709 806656 820611 796692 883686 1991182 2108988 1233154 1034698 662578 649323 780811 784043 816368 818021 839756 855831 965781 961964 5043969 5273083 39.75 71.7 1
12:07:36 2024-01-29 680269 674592 199858 193176 315556 319630 342659 335698 214572 209732 254733 261249 297194 300440 4455579 4766448 6546862 6390098 1107155 1137048 280001 249557 260782 260896 310860 302470 289585 294300 202319 204713 690726 632286 1463513 1434523 415399 412259 596414 603091 752611 728742 765507 777259 806922 819219 795051 885019 1991863 2104289 1226738 1029558 664469 652161 778602 778611 815139 820509 838588 850152 966545 964988 5074289 5273247 39.75 71.7 1
12:07:37 2024-01-29 685487 675078 200210 193211 316001 321835 338731 337799 214536 209767 254947 261249 295964 301998 4449218 4801564 6518886 6348154 1116326 1140422 281223 248996 259462 261035 311581 302761 292935 292511 202460 204713 708792 635338 1460820 1438598 414810 412295 602367 603591 753147 733789 764927 773762 809298 820446 793360 883723 1991182 2090616 1234685 1033962 660694 653086 784177 777259 811828 825223 841644 848269 960215 966659 5111804 5263717 39.75 71.7 1
12:07:38 2024-01-29 684025 675060 200134 193788 314154 321321 339791 337799 214281 209767 257170 260089 296834 298916 4449218 4815024 6589019 6375690 1100764 1139614 281122 248192 261373 261783 311144 303841 291564 292192 203276 204427 697070 634930 1463857 1447818 417766 409841 599497 600853 746740 733789 769980 772665 813744 825233 788763 879532 1988355 2068748 1217321 1040309 658817 648900 784177 778360 809491 826389 846667 848983 957429 961066 5081537 5242864 39.75 71.7 1
12:07:39 2024-01-29 677895 674804 199885 193617 313274 322359 338802 335733 210106 209043 258047 260850 295688 299979 4455579 4769049 6612367 6368520 1094554 1137121 281550 249097 260933 259584 313004 300847 291600 294968 201543 203440 699834 639887 1460532 1438598 416580 412875 601586 607131 746040 731641 772285 771648 807227 826982 796729 877029 1984742 2085914 1223171 1042054 662578 648900 783905 782932 808344 818057 847873 853325 957266 960936 5018826 5263717 39.75 71.7 1
12:07:40 2024-01-29 678338 675064 200134 193617 315769 319854 340820 336204 214837 209816 257534 261860 298095 297270 4446160 4723198 6574839 6387009 1091414 1140385 282298 248783 261626 260308 310131 302435 290643 292808 201965 205000 705806 641719 1462411 1437578 418658 411609 596194 605744 747797 728742 774487 774953 809519 820446 794893 881101 1991182 2108769 1207905 1035435 662578 648441 779706 784043 813558 820437 839220 853288 961575 957543 5013555 5261966 39.75 71.7 1
12:07:41 2024-01-29 675301 675064 200342 193486 315996 320825 340544 336711 212578 208834 258010 261214 295892 301937 4449218 4688148 6546862 6377899 1099996 1137084 282594 248818 259977 260958 310131 302222 291352 294658 201965 205000 705806 640802 1464840 1427352 416899 413493 598956 607992 753794 729464 773395 775026 806085 819634 797256 886317 1990909 2105781 1230847 1032491 665417 651238 781593 781822 815753 818021 839756 855185 967152 961030 5054787 5263717 39.75 71.7 1
12:07:42 2024-01-29 685747 675069 195651 192806 316001 319854 338766 338499 211913 210144 257170 260850 295120 300185 4452521 4769049 6509561 6378171 1115795 1137247 281304 248961 260379 261140 311445 301763 291909 292476 202602 204569 710285 635461 1459754 1438598 416284 413821 601085 601740 754873 732858 768303 774990 811641 818476 791039 888884 1994014 2094103 1232766 1028021 660420 651238 783029 777222 815716 826389 839756 848983 964376 963857 5117016 5246565 39.75 71.7 1
12:07:43 2024-01-29 684764 676707 199813 193617 314119 320860 339755 339231 211913 209962 256406 260989 296000 297414 4452521 4801115 6574332 6368520 1106896 1140832 280245 248961 261626 259549 311581 301501 291282 293333 202283 204139 685995 632286 1476136 1447818 417172 409806 598553 601156 747321 731164 767721 771571 811641 820554 788386 879532 1988355 2071942 1236605 1038278 658817 648864 783822 774917 809491 827869 845990 848379 958625 961066 5088799 5252475 39.75 71.7 1
12:07:44 2024-01-29 677371 675064 199818 193146 313889 321835 338481 338511 211949 208834 257170 260158 296036 299629 4449339 4758070 6593242 6350075 1094469 1140422 282015 248157 261185 259945 312108 300882 292489 291374 202283 204713 707299 640802 1466691 1438598 417469 411609 602330 605744 748766 734829 773385 771726 806886 820518 795616 879532 1981922 2080895 1225090 1041790 658817 646464 786407 779536 809491 820243 844150 851444 958625 955588 5075768 5252475 39.75 71.7 1
12:07:45 2024-01-29 676593 675060 196433 194098 313601 320860 340533 336953 212578 209488 255055 260590 296000 297451 4449339 4743701 6622035 6348381 1094538 1138733 281350 248961 261185 259549 313693 302724 290538 294300 201965 203090 704313 638974 1466260 1438598 416580 409770 599806 607131 747127 729501 772285 772665 807227 826398 796692 876992 1984742 2080599 1252716 1044133 664469 649359 784177 782932 808917 819210 846630 853288 957266 960256 5018546 5263717 39.75 71.7 1
12:07:46 2024-01-29 677858 675069 200215 193176 315996 321804 340533 338961 211949 209488 255055 259761 296014 299629 4452521 4698227 6565611 6378171 1092925 1139577 282015 248157 261405 261783 310131 302435 290679 294554 202283 204713 707299 642818 1450291 1434523 417766 412295 598181 606063 749298 728742 774487 776709 807227 822427 793208 881138 1988355 2108769 1225329 1035435 662578 647452 779706 784043 816097 817985 839756 855794 965781 959199 5033386 5257933 39.75 71.7 1
12:07:47 2024-01-29 676796 674555 200175 193176 315556 321549 343084 337794 212876 209418 255055 261388 294845 299549 4443503 4715406 6546862 6373350 1103107 1137084 281550 248961 259941 260883 310601 302222 290714 293333 201965 203722 683721 639430 1456704 1427352 415399 412295 597076 606332 753826 727709 768849 774990 807227 817765 796692 885686 1994014 2101950 1226738 1029558 664469 652623 778566 778396 813913 820473 840953 850756 967838 963553 5069988 5261629 39.75 71.7 1
12:07:48 2024-01-29 683729 672095 200206 192537 316001 321549 339231 337550 211949 209593 254841 260590 294880 303424 4452397 4764351 6514144 6373350 1116326 1139541 281122 248961 259713 260776 310601 300882 292489 292476 202283 204713 708792 636245 1457269 1438598 415399 413529 602795 603518 754360 733876 765470 774860 811708 816844 791039 886317 1991182 2092763 1209788 1029558 659755 653086 784177 779266 813949 825223 839756 848983 960894 966622 5102425 5261966 39.75 71.7 1
12:07:49 2024-01-29 685738 675064 199854 193757 314752 322262 340018 339231 211949 210284 254841 260590 296000 297414 4449339 4796742 6584253 6366360 1102072 1140385 281196 248192 261626 259549 311581 302761 291564 292476 202637 204344 695620 635916 1456650 1447818 417766 409806 599590 602048 746704 733789 770017 772665 811408 820554 789845 878906 1988355 2076456 1232766 1040309 658817 647415 784177 778396 809491 825223 845389 848983 957392 961030 5072145 5248729 39.75 71.7 1
12:07:50 2024-01-29 674877 674592 196469 193752 314492 322562 340018 337794 210039 208939 255055 260556 294880 299592 4446160 4757202 6626288 6356782 1094554 1137084 281515 248576 260782 259549 312090 300355 290467 293781 201649 203547 702820 639887 1454582 1436559 416580 414047 601665 607131 747833 731755 772285 770003 807227 826398 795529 876992 1983331 2084104 1228928 1044045 662578 647452 783905 782932 808344 818057 847873 854540 956587 960256 5019153 5267473 39.75 71.7 1
12:07:51 2024-01-29 674877 674106 200130 193476 315744 322261 340569 338511 211984 208974 255055 260962 295980 297234 4445909 4707493 6574839 6382722 1088302 1137084 282333 248192 261626 259945 309661 302718 290538 293781 202001 205000 707299 641260 1441495 1434523 417766 411934 597683 604446 747797 728742 773385 774721 808945 819832 793172 881101 1988355 2105781 1241530 1033962 662578 647521 779706 784043 812981 818633 840412 854946 962293 957543 5007981 5254076 39.75 71.7 1
12:07:52 2024-01-29 673349 673086 197402 193573 315708 320611 339983 335592 210654 208613 255090 260989 296251 301011 4445909 4708543 6528212 6366608 1094538 1138733 282050 248228 259977 260378 309914 301763 290538 292843 202637 204713 707299 640802 1452682 1425329 417766 413529 599381 607131 751658 729464 772285 776672 806085 817419 797858 885019 1991182 2108769 1206021 1031023 664469 652161 780811 781822 815753 818021 839756 854577 965781 955624 5042748 5250344 39.75 71.7 1
12:07:53 2024-01-29 679264 672100 197089 193323 314824 321349 340676 337555 211984 209593 256752 260919 295086 299629 4445909 4749105 6546576 6366608 1102394 1137084 280890 248961 259759 260343 310166 301763 290538 294037 201331 207468 698341 636698 1471189 1428365 414810 411934 596414 605632 752225 727709 768886 774860 808372 816844 793208 883723 1994014 2099562 1222971 1029558 662578 651238 778602 776123 815139 820509 838766 848306 966508 963894 5079394 5263717 39.75 71.7 1
12:07:54 2024-01-29 685474 673529 197402 192861 314788 322073 338077 336640 211835 209593 255020 260556 296251 300719 4448936 4805862 6532834 6359440 1113220 1139541 279507 249732 260415 259584 311836 302510 291564 293127 202283 204713 703214 630932 1477743 1442689 414516 409841 601203 602978 750593 733938 763228 772118 811031 820446 792199 883723 1989768 2078199 1232766 1035435 661360 652623 784177 773822 810640 826973 842877 847775 957429 966659 5107611 5254352 39.75 71.7 1
12:07:55 2024-01-29 684283 675499 196915 193476 314788 320682 338350 338166 211391 209008 255055 259727 297194 299170 4442596 4768024 6565513 6359440 1097868 1138733 282015 248925 261221 259945 310166 301501 292454 291374 202319 204713 705806 639887 1462055 1438598 417469 411644 602330 605744 747268 734829 772835 772118 808098 820554 793110 880900 1983331 2080895 1222971 1039797 658817 646958 786407 779573 809491 825444 844150 851444 956003 955624 5069041 5231800 39.75 71.7 1
12:07:56 2024-01-29 679375 675190 197093 193471 313714 322669 338624 336062 212160 208904 255055 260123 296071 297239 4439571 4758163 6603170 6345234 1091401 1137121 281157 248925 260379 259584 312090 302711 292044 292192 201789 207319 698341 638974 1450919 1436559 416580 411680 601475 607131 752353 732714 772285 770442 807227 825233 793102 878906 1983331 2081149 1235110 1041282 660224 646501 785849 782932 808917 822418 846592 850793 955232 955552 5052262 5246864 39.75 71.7 1
12:07:57 2024-01-29 677408 674545 196429 193777 313966 320718 340437 337317 211984 209411 255020 260556 295086 297234 4436406 4731927 6603014 6348343 1089885 1138733 281126 248961 260782 259118 312090 302172 290643 293084 201965 207358 704313 637607 1456988 1435540 416580 409770 598421 606607 746790 729464 771736 772665 806656 825233 795394 876992 1983331 2083853 1223171 1044335 662578 649323 784177 782932 808344 820602 847873 853325 956587 955552 5011643 5250411 39.75 71.7 1
12:07:58 2024-01-29 678335 674545 197361 193041 315888 319748 340640 336062 211984 208974 255020 259761 296697 297234 4439571 4701568 6570238 6359730 1091364 1137084 281980 248192 261221 259945 309444 302258 290538 293404 201965 204569 705806 641719 1478175 1434523 417766 412259 598107 604482 747620 727332 773936 774990 807227 820446 793065 879812 1984742 2090356 1230847 1038316 663523 644568 778745 781822 811828 827678 842279 853288 961611 957543 5004150 5250411 39.75 71.7 1
12:07:59 2024-01-29 676927 675458 197684 193005 315407 320197 339612 336062 211406 208904 255090 260521 296107 301120 4433244 4674767 6546862 6368806 1094538 1136243 282015 248786 260013 260343 309661 301763 290538 293127 202283 204569 707299 640802 1482580 1427352 417172 413238 598107 607131 751161 727332 772285 775026 804945 816844 797769 881138 1986906 2108769 1223373 1034698 662106 647415 779706 782932 813986 818945 839756 855794 965781 955552 5033234 5259870 39.75 71.7 1
12:08:00 2024-01-29 677763 673533 196986 193036 313612 320457 340712 336840 212509 208939 254272 261353 294299 300022 4437056 4711916 6537537 6368806 1103844 1136243 281157 248996 259540 260343 310166 301551 290538 293333 201367 203547 683721 637153 1466912 1427352 414810 412295 597260 605632 753147 727709 767234 773858 807227 818476 796562 884982 1988355 2095904 1236605 1029558 664469 651238 778051 779536 813374 820207 839756 850793 964413 961066 5055531 5267406 39.75 71.7 1
12:08:01 2024-01-29 688151 674969 195861 193001 315670 320753 338588 337585 211835 209558 255020 260513 294094 300652 4439812 4792965 6509561 6359440 1114809 1140422 279515 249557 259977 259584 312301 301832 292009 292922 202460 204713 707299 630481 1469252 1438598 414810 411644 601512 603015 751955 733789 764348 772665 810421 820482 793360 882429 1988355 2081485 1258585 1034698 660694 652161 785291 773858 811789 826389 841680 849020 959535 966659 5100044 5259870 39.75 71.7 1
12:08:02 2024-01-29 686407 673933 196986 193472 314932 322217 338315 340435 211391 209446 255125 259684 295019 297631 4446662 4784359 6574839 6361336 1100471 1141268 281980 248192 261626 259945 311109 301305 290573 292440 202672 204139 701375 636828 1454721 1445765 417469 411030 601203 601776 746777 734921 770054 773762 811677 825233 791039 880310 1988355 2078199 1234685 1038830 658817 646501 785849 778948 810634 820581 844150 850837 959305 961030 5072145 5257971 39.75 71.7 1
12:08:03 2024-01-29 676890 674691 196571 193949 312982 320718 339612 337317 211984 208939 254733 259935 295655 299387 4448936 4757202 6612140 6348381 1091401 1137084 281122 248228 260782 261928 312090 301832 290538 293852 201367 207358 702820 639610 1458555 1436559 416580 409841 600355 606495 745686 731641 771701 771571 807227 830406 795565 876992 1983331 2080599 1225090 1043390 662578 648900 783065 782932 809220 819246 847269 853325 956587 959236 5011643 5253580 39.75 71.7 1
12:08:04 2024-01-29 677445 674654 196576 193446 314413 320386 340640 337794 211984 209043 255090 260297 296071 297414 4445633 4716759 6584164 6348343 1084324 1137048 281051 248925 261149 259836 311109 302187 290131 294229 201930 204713 694019 637153 1489069 1433443 416580 409770 598107 607131 747394 728742 770017 773762 807191 826131 795492 879495 1983331 2086558 1230847 1041160 664469 646464 781365 781786 810065 819174 844113 853251 958747 955552 5009439 5267406 39.75 71.7 1
12:08:05 2024-01-29 680343 674400 197402 192836 315856 320386 340090 337794 211984 209043 255161 259073 295019 298952 4445909 4697308 6537537 6368520 1094538 1139323 281980 248121 259977 260308 309157 301728 290397 294343 202248 204713 697881 641260 1469937 1427352 417172 413166 599030 607131 750400 728742 772285 774990 804872 819055 797821 884982 1987566 2110266 1227285 1033962 662578 647415 779706 783687 815102 820204 839756 855756 965744 959986 5033234 5269373 39.75 71.7 1
12:08:06 2024-01-29 676796 672904 197124 192966 314856 322718 340604 337079 210072 209008 254342 261493 296150 300414 4439571 4729133 6546862 6368520 1103971 1137705 280481 249557 260010 260343 310131 300847 290679 294265 201296 204856 704313 634434 1472267 1427352 415399 412876 598845 609035 752225 727709 765507 774860 807172 818476 795492 884982 1994014 2101052 1216995 1029521 663996 652161 778266 776916 814136 820473 839756 850115 967520 963140 5067655 5265608 39.75 71.7 1
12:08:07 2024-01-29 686188 672904 197680 192358 315893 320386 338552 337692 211863 209732 254342 260297 295445 300403 4439571 4756059 6500236 6368806 1110225 1138697 280231 248715 260527 260308 309157 303731 291352 292440 202602 204631 701375 632286 1466260 1437578 415399 413493 599381 600817 753794 729478 764863 777222 811335 818476 791002 886317 1994014 2096849 1236605 1026110 658817 649359 781556 774953 816331 826389 838523 848983 967838 964539 5130526 5273141 39.75 71.7 1
12:08:08 2024-01-29 682986 672900 196540 193577 314351 320718 338588 336133 214686 209078 253562 261493 296632 297090 4439571 4809417 6574839 6366721 1103119 1142004 279770 248576 261185 259480 311109 300811 290467 293333 201967 204139 680683 632286 1457354 1447818 416284 412875 599435 602196 746704 731718 765470 772197 811641 825196 788727 881529 1988355 2073412 1222971 1035435 658817 649819 783905 774824 809491 826389 845352 848341 958625 962424 5099831 5254276 39.75 71.7 1
12:08:09 2024-01-29 679371 672868 196571 192970 313903 322144 337674 336133 214616 208717 255125 261594 295892 299737 4433367 4758070 6607597 6330110 1093699 1137084 282391 248576 260746 259549 310166 300319 291761 292440 202283 205000 685192 639887 1447452 1438598 416876 411030 602367 606495 747797 734036 773385 770405 808945 825196 795051 880788 1981922 2074626 1235110 1038830 658817 646428 786407 781232 810640 820437 842242 851360 955232 960936 5073524 5254276 39.75 71.7 1
12:08:10 2024-01-29 676483 674581 196224 193687 312910 321620 339719 334618 210072 208717 254733 260417 295792 297487 4433367 4747930 6593489 6339199 1091829 1137084 280855 248715 260343 259118 311800 302259 290538 293496 201331 204713 702820 638062 1456706 1434523 417098 409734 598553 605376 747394 729464 771699 770368 806048 825233 794893 876992 1984742 2080599 1230847 1041906 663996 649401 784177 781822 808344 818057 847836 854874 955232 959577 5037799 5256189 39.75 71.7 1
12:08:11 2024-01-29 676964 674788 196571 192966 314372 318852 339755 334653 214616 208897 256769 260451 296488 297414 4433367 4701568 6556188 6348343 1085132 1137048 280659 248576 261590 259118 310131 301763 290131 294693 201930 204713 705806 637078 1463974 1434523 417492 409734 596414 604446 747321 728226 773948 774860 807227 820518 795492 880788 1987292 2086595 1230847 1036641 663996 646159 779706 781786 811791 820401 842840 852645 961575 959236 5004810 5259947 39.75 71.7 1
12:08:12 2024-01-29 676483 672863 197124 192801 315856 319819 339481 335698 214616 208897 257605 259650 294299 300907 4424228 4674955 6556188 6366608 1085132 1137084 281086 248157 261626 259480 310166 304488 290643 293752 201930 204713 705806 638974 1510234 1434523 418086 409770 596158 604874 750218 728742 773948 774860 807227 820446 795492 879775 1984468 2091839 1230847 1036048 663996 645247 779706 782932 811791 820401 841644 852645 961575 959236 4988001 5256189 39.75 71.7 1
12:08:13 2024-01-29 673533 673533 197124 192935 315253 319783 339517 335698 214651 208764 258046 259865 295204 301193 4436741 4681527 6528212 6359179 1092194 1137705 282630 247983 260782 260308 309157 303694 290679 293233 201965 204713 707299 641260 1453129 1429378 418384 412295 597076 606607 749458 728742 773948 775026 804872 818030 796092 882392 1988045 2108769 1233154 1032491 662578 647452 778926 782932 815102 819625 838561 854540 965781 963479 5036807 5254276 39.75 71.7 1
12:08:14 2024-01-29 677445 672872 196179 192962 314995 319819 340820 334150 214952 209453 256462 261059 294264 299278 4437056 4725440 6528212 6359141 1100820 1137705 280855 248576 259140 260308 309878 303841 290679 291931 201965 203722 682250 638062 1453729 1424197 414810 411934 597683 605376 753258 727709 769433 774860 807227 818476 794929 884352 1992597 2099562 1228621 1028789 663523 651238 777428 774953 814136 820473 839965 848306 968898 965639 5070690 5254276 39.75 71.7 1
12:08:15 2024-01-29 684195 673065 196927 192498 313760 320825 337674 336711 211399 209593 254307 259865 292596 301193 4433244 4783586 6514144 6348532 1113403 1137705 280231 248157 259140 260308 309661 300355 291725 292440 202001 204426 698433 634098 1457269 1436404 415399 413493 600318 601740 753292 732787 764348 774399 810421 819634 791002 885686 1991182 2087393 1232766 1028789 658817 652161 784177 777259 811828 825187 839965 848983 964048 968456 5103366 5254276 39.75 71.7 1
12:08:16 2024-01-29 686444 672900 196300 193106 313826 319854 338731 338751 211391 210061 253562 259504 295620 297487 4433244 4775747 6565518 6348343 1100764 1140114 280196 247983 260782 259299 310202 300811 291500 292440 202107 203818 683176 632286 1463034 1447818 416580 409447 599806 601341 747321 731814 767721 772118 811031 820518 788690 877629 1984742 2069006 1228621 1035435 660753 651238 784177 774776 809491 826389 845352 846495 958404 967046 5099069 5254276 39.75 71.7 1
12:08:17 2024-01-29 682486 673860 196433 192837 314119 320303 337438 338024 211391 208764 254733 259108 295899 299103 4439571 4754687 6560870 6330148 1096898 1136243 281337 247983 260746 259480 310166 300847 291761 291516 202248 204139 707299 639430 1467793 1442689 417766 410995 602090 603518 747399 734983 771699 772665 806922 820482 793360 879532 1981922 2075219 1232766 1038830 658543 645515 786407 778360 809491 820509 844150 853142 957724 962832 5056203 5235411 39.75 71.7 1
12:08:18 2024-01-29 675993 674800 196025 193788 313129 320825 339469 337317 215022 208682 254342 259684 295483 297342 4430205 4738657 6593418 6349763 1092901 1137048 280969 248192 259941 258758 312055 302761 290679 292950 201331 204713 701327 638062 1460492 1434252 416580 409160 595149 606068 746790 729218 771150 770442 806048 825233 795492 876992 1983331 2080636 1227009 1042036 662578 647452 781919 781822 808344 819370 846630 856205 959586 963479 4999608 5254276 39.75 71.7 1
12:08:19 2024-01-29 679375 674804 200103 192524 316001 319559 340018 336062 214581 208863 254342 258284 294334 297248 4439571 4683023 6537537 6363978 1092975 1137705 281980 247774 260013 260343 309227 302455 290643 293163 201965 204139 707299 640802 1468935 1427352 417766 412295 597683 606234 747833 728742 772285 774990 804872 819634 795529 882392 1984742 2105781 1236577 1033452 661635 645515 779336 782932 813949 820336 839965 856855 966831 959467 5018473 5254276 39.75 71.7 1
12:08:20 2024-01-29 675043 671360 200059 192533 314150 322261 340126 336365 214872 208897 254164 260695 295971 297234 4430205 4727313 6537537 6368520 1106270 1137705 279380 248576 259906 259514 309661 301516 289523 293816 201613 204139 708792 631383 1484566 1429378 414810 410995 596414 601740 751880 727709 764890 774990 806886 817455 795374 883686 1992597 2097124 1224854 1031023 662578 651238 777428 774990 813913 820279 838897 851219 968341 965859 5062217 5263708 39.75 71.7 1
12:08:21 2024-01-29 684232 671115 200175 191948 314676 320646 338695 337183 211470 209113 254342 260262 296811 300125 4433244 4766560 6490910 6359440 1113125 1137084 280231 248192 258413 260308 309192 300355 291529 291405 201965 204139 698433 634434 1471278 1436559 415399 413166 601586 601740 753720 732714 765470 774860 810458 818476 791944 885649 1991182 2086706 1209788 1029521 658817 651238 783621 776636 814136 826343 839495 849337 961959 965075 5103366 5252475 39.75 71.7 1
12:08:22 2024-01-29 686188 672063 196433 192971 313832 321349 338695 336168 214581 209732 253597 259761 294299 297234 4433244 4777364 6565513 6349763 1100764 1137084 279805 248192 260782 258938 309918 300811 290679 291988 201965 203853 679293 631834 1457059 1447818 416580 409770 598882 601452 747833 729478 765470 770442 811604 825233 790171 879532 1984742 2074994 1215378 1035535 660694 650777 784177 774953 809491 826719 846974 849299 958551 963712 5099069 5248729 39.75 71.7 1
12:08:23 2024-01-29 682555 672570 199818 192861 314896 321537 337366 338751 214431 208897 256951 259657 295655 297631 4439571 4754687 6565549 6330148 1096116 1135438 281990 247774 260562 259334 310846 300811 291352 291551 202283 204426 707299 639430 1459632 1438598 417172 410995 601512 603554 748720 734829 772285 770442 806922 820482 793360 878906 1979109 2076727 1228928 1038064 658349 645479 785849 778948 809443 825444 846974 850575 958551 962979 5070411 5252475 39.75 71.7 1
12:08:24 2024-01-29 674608 674070 196020 194084 313462 320789 339719 336731 214722 208897 255055 259935 294129 297559 4439571 4747057 6593380 6337434 1091414 1137705 280973 248576 259941 259118 311827 302259 290679 293816 201331 204713 705992 637607 1473054 1434523 416284 409447 603145 606063 747049 729501 771699 770405 806656 825233 795492 876992 1979109 2081149 1228928 1043274 662578 647415 781919 781822 809323 820638 849398 856431 953696 960183 5025629 5244987 39.75 71.7 1
12:08:25 2024-01-29 674645 672570 197053 193001 314525 319559 339791 336731 214651 208869 254628 259900 295691 296996 4430205 4704149 6537148 6356407 1085132 1137084 280978 248576 261369 258004 310846 303694 290202 293816 201367 204713 704313 636245 1457269 1434523 416580 409447 597683 604733 747049 728742 772248 773762 807227 820518 793208 879532 1981922 2085149 1227009 1038830 662578 645479 779706 781268 811678 820675 848185 855707 957871 960183 4989634 5244987 39.75 71.7 1
12:08:26 2024-01-29 677593 673091 197057 192257 315520 320294 339755 338272 214351 208974 254342 258353 294813 297595 4433244 4688563 6565513 6356407 1083554 1137048 280855 248576 261590 259118 310375 301516 289726 293369 201331 204569 705806 636245 1484122 1433443 417172 409447 596414 603554 746224 728226 772285 773762 806656 820518 793245 879532 1981922 2085149 1230847 1037456 662578 645023 779706 781458 811640 820675 844483 855096 962033 957397 4989874 5248729 39.75 71.7 1
12:08:27 2024-01-29 674400 672822 197370 192119 314561 319335 338731 334724 214466 208974 255125 259108 293446 299061 4430205 4667086 6528212 6348305 1088302 1137084 281515 247774 260782 259549 308292 301763 290334 292237 201367 204713 695491 641719 1443338 1433443 417766 411609 596414 603911 747399 728226 773385 774990 807227 820647 795616 882195 1983331 2087393 1230128 1036632 662578 645479 778602 782572 811640 822454 844558 853876 962033 957397 5002170 5244996 39.75 71.7 1
12:08:28 2024-01-29 673607 673275 196848 192341 314818 318923 338731 335662 211765 208287 255161 259684 294340 300270 4430205 4661475 6537537 6354606 1087292 1136897 282041 247774 260415 261783 308292 301763 290202 292192 201965 204139 702820 641440 1477527 1429378 417766 412259 596194 608712 747833 728742 772835 774990 806085 820647 793208 881138 1984742 2099784 1228209 1033962 662106 646008 777464 783687 816416 819442 839681 857693 962828 957397 5017523 5238987 39.75 71.7 1
12:08:29 2024-01-29 673607 673538 200099 192498 315076 319819 338731 334150 210039 208391 254377 260695 294340 300022 4429929 4715292 6528212 6350075 1099211 1136897 281086 248541 259140 260639 309227 303411 290679 292192 201789 204713 654291 639153 1454287 1423310 415399 412295 597536 606495 755571 728361 770017 775026 804908 816844 795529 884982 1988355 2099784 1234685 1028058 664469 651238 779336 781458 816416 820638 838412 853839 964950 963294 5053687 5246864 39.75 71.7 1
12:08:30 2024-01-29 681313 673086 196571 192806 315076 318335 339469 337794 211244 209078 254164 259935 293855 297631 4433090 4737732 6508850 6362054 1103045 1137705 279150 248576 259723 259905 309661 302259 289321 294265 201648 204139 698882 630481 1453987 1429378 414810 411030 595992 601507 752225 726678 764890 774406 808372 817765 793360 883760 1991182 2098730 1186265 1028058 662578 651238 779336 778058 815220 820329 839644 851369 968488 965712 5065787 5245090 39.85 71.7 1
12:08:31 2024-01-29 684721 667155 200099 192498 314592 320825 337674 336569 214281 208752 254307 259900 298784 302499 4430085 4783586 6499413 6350378 1113403 1135438 280231 248192 259426 260343 309227 300601 291973 291551 202319 204139 707299 634434 1460131 1435540 415399 412912 599769 600889 753147 731641 765544 774860 809872 818476 790479 886317 1991182 2090653 1232766 1026562 658349 651251 782707 779201 816416 820401 837182 847589 964950 965028 5113363 5240951 39.75 71.7 1
12:08:32 2024-01-29 679703 671079 196020 193176 312215 321309 338445 335556 214281 208752 258925 260730 293446 297523 4430205 4800151 6565513 6348532 1103714 1137121 279345 248157 259977 258758 310166 302552 290440 291783 202001 204200 688596 630481 1466770 1445765 415399 409770 599497 599968 746704 731604 765433 770478 811408 820554 788132 875998 1984742 2075031 1206236 1033962 660224 650981 785499 774676 811211 825078 844558 846383 959511 967083 5090929 5240951 39.75 71.7 1
12:08:33 2024-01-29 682775 672538 199818 192837 313862 320339 337532 336746 214246 208932 254947 258353 295915 297559 4430205 4747930 6546862 6321077 1097681 1136243 281783 247966 260013 259153 309914 300355 290538 290665 202001 204139 705806 638062 1448449 1438598 417172 412510 601240 602664 746790 733233 771736 770442 806886 820446 792199 876992 1979109 2071942 1230847 1038830 656947 648478 783390 778058 808807 825078 844002 848230 957600 962979 5064910 5239279 39.75 71.7 1
12:08:34 2024-01-29 676078 671079 196607 193176 313854 321811 338350 334688 214466 208391 254377 259504 295240 297595 4420840 4738657 6593489 6330148 1091414 1134479 280925 247983 259977 259334 311109 305492 290538 292476 201954 207177 685192 638062 1449496 1434523 416580 411995 600355 605412 747399 731641 771736 772118 806656 825233 793245 876368 1976529 2073154 1221252 1041906 660753 648478 787775 781458 810640 820329 844558 851976 957871 962260 5053361 5240951 39.75 71.7 1
12:08:35 2024-01-29 674806 672570 195883 193477 312843 320232 339517 334419 214651 208426 254377 260160 295240 297277 4423892 4722667 6588796 6339237 1085206 1136279 280581 248192 259977 257970 311109 300601 290131 293127 201296 204426 702820 636245 1453183 1429378 415399 408550 598107 604911 746261 728643 770054 772118 806085 820554 794929 876992 1983331 2080636 1228928 1040420 664432 647262 783822 781675 807181 820204 845240 858047 955726 957397 4997008 5242820 39.75 71.7 1
12:08:36 2024-01-29 676483 673091 199782 192656 314824 318781 339791 334724 214351 208752 254342 258853 295276 297523 4430205 4681054 6574951 6350102 1086751 1134479 280302 247427 261185 258758 308327 301516 289726 292237 201824 204569 705806 637742 1519448 1433506 417728 409806 596414 603554 747399 728226 773385 774860 807227 820446 795616 878906 1984742 2087393 1230847 1038750 664469 647465 783264 780568 808905 820784 845240 857693 957834 959467 5004587 5244987 39.75 71.7 1
12:08:37 2024-01-29 676955 672095 196576 192557 315448 318887 338766 334688 214351 208717 254377 258099 295240 297234 4420840 4661662 6546862 6349799 1085202 1134479 280043 247600 261405 258758 309696 301516 289796 293127 201331 204139 705806 636828 1506861 1429378 417172 409447 596414 603127 746790 726678 772285 773762 807227 820446 793208 878526 1983331 2086817 1230847 1036409 663596 647465 783264 781121 808330 820204 845203 856155 956440 957433 4997008 5237320 39.75 71.7 1
12:08:38 2024-01-29 674914 672606 199854 192611 314932 318629 338766 334653 214316 208717 253597 258888 294334 297378 4417689 4667112 6528212 6349799 1085069 1134479 281220 246629 260746 259084 309157 301480 289726 293724 201754 204426 695491 639731 1457649 1433443 417728 410995 596488 603518 745966 728226 772285 774860 807227 820410 795616 879532 1983331 2087393 1228928 1038316 664432 647465 782707 779353 809481 820748 846974 856930 959158 960256 4989987 5243096 39.85 71.7 1
12:08:39 2024-01-29 676826 671079 196576 192218 314896 318852 338695 334653 214431 209008 254947 258250 293855 297378 4427152 4669777 6537519 6339199 1085127 1136897 280196 247392 261369 259084 309157 303515 289726 293049 201648 204139 705806 639887 1499112 1432425 418658 409770 596414 603518 747394 727709 773385 774860 808372 820374 795616 879495 1983331 2087393 1228928 1039835 664432 648389 783264 781048 809481 820784 846974 856318 957798 960256 4990289 5243096 39.75 71.7 1
12:08:40 2024-01-29 676516 671111 196571 192522 314896 319335 338731 334688 214431 209043 254733 258250 293855 297270 4427152 4684615 6528212 6354606 1088302 1137705 281725 246629 260562 259480 308257 301728 290167 292751 201965 204139 705806 639887 1451862 1433443 418086 411609 595735 604882 747321 728742 773948 774860 806656 819219 795616 882195 1984468 2086817 1230847 1038316 664071 649127 783822 780495 808234 820784 848185 856318 957119 960256 4995179 5243096 39.85 71.7 1
12:08:41 2024-01-29 675702 672570 196576 192393 316001 318816 339719 334688 214616 208717 256462 258250 294334 297266 4423995 4673750 6537143 6349763 1083656 1133976 280337 248157 261369 257970 310131 303190 289726 293518 201331 204569 685651 636245 1451964 1433443 417172 409734 597683 604733 746754 728226 773936 774311 807227 820518 796747 876992 1983058 2080599 1227009 1042844 664547 649127 786407 781638 809481 820784 846974 853801 953623 960256 5034193 5243096 39.75 71.7 1
12:08:42 2024-01-29 675255 673041 196353 193001 313826 319559 339755 334653 214651 208717 256644 259650 293855 296190 4430205 4713135 6593738 6349763 1084324 1138131 280196 248121 259941 257970 310855 303626 289761 292808 201296 204426 702820 635461 1461830 1432425 415399 410544 596121 604874 745167 728742 769706 772081 806048 820554 794929 876992 1981922 2084104 1252716 1041357 664547 649401 785499 781638 807181 820784 848185 853839 955499 958898 5041273 5243096 39.85 71.7 1
12:08:43 2024-01-29 674122 672543 196193 192657 312915 318593 339719 335890 214281 208391 253952 259504 296358 296506 4427152 4692295 6556188 6349763 1084429 1134207 280231 247809 261369 257970 310131 301692 291785 293127 201331 204139 705806 635461 1452622 1432319 416580 411416 596414 603518 746224 727709 771113 773762 806048 820446 795616 876889 1979109 2084104 1236605 1042844 664547 648939 784140 781638 808330 820784 847213 853801 955499 959577 5050482 5235621 39.75 71.7 1
12:08:44 2024-01-29 673400 671074 196429 192966 313826 318593 339755 334384 214581 208391 254129 259650 294334 296425 4417773 4701568 6565625 6349763 1082113 1137432 280354 247948 260782 263008 310166 302724 289942 293333 201296 204139 695858 636245 1456056 1433443 415399 410544 595350 604733 745167 727753 769980 773213 806048 820482 793172 880160 1981922 2087393 1230847 1041357 665616 647521 781882 781085 808905 820748 844892 855058 959305 959577 5001106 5235621 39.75 71.7 1
12:08:45 2024-01-29 676826 673019 197124 192498 315520 318852 338766 334653 214466 209160 253952 258284 295691 297595 4421164 4683023 6546862 6339199 1085202 1134479 280455 247774 261554 259084 309878 301269 289726 293333 201296 204426 705806 636132 1480975 1433443 417172 409734 597260 603518 746869 727753 772285 774311 807227 820482 796747 879532 1983331 2084251 1230847 1043589 665616 648478 782992 781638 808905 820131 846132 855058 956587 957543 5001106 5239357 39.75 71.7 1
12:08:46 2024-01-29 676478 673543 196571 192498 315040 318335 338695 334653 214246 208577 253597 258284 294299 297270 4414836 4692295 6556188 6349763 1084429 1134479 280237 248157 261554 258004 309914 301692 289761 293297 201296 204426 705806 635461 1461368 1433443 417172 411416 596414 603518 746224 726384 772285 773213 806085 820446 795616 879532 1981922 2081149 1230847 1041357 665141 647521 781882 780495 808330 819552 847907 855058 956587 957543 4997522 5235621 39.75 71.7 1
12:08:47 2024-01-29 673765 673533 196571 192498 314561 318593 338731 334653 214281 208391 253562 258250 294094 297378 4420840 4664478 6528181 6340384 1085848 1134479 280623 246629 260782 259084 308257 303515 289761 294137 201331 204139 695491 639430 1458511 1429106 417766 410995 596488 603518 744909 728470 773385 774860 807227 819219 795051 880788 1983331 2087806 1230847 1038316 664547 647558 781882 781085 808330 820131 846974 855058 955873 957543 5001106 5239357 39.75 71.7 1
12:08:48 2024-01-29 675365 673280 196571 192363 315040 318816 338731 334618 214546 208717 254164 258284 295655 297261 4420840 4661662 6546862 6349763 1083517 1134479 280001 247948 261185 257970 310166 304216 289726 292192 201296 204426 704313 635461 1446197 1429378 416580 410544 595314 603554 745167 728226 771113 773762 806048 820446 795374 876992 1979109 2083352 1228928 1042319 664547 646812 783029 781085 808330 820882 845203 853839 953807 957543 4990063 5243096 39.75 71.7 1
12:08:49 2024-01-29 675961 672945 196567 192493 313575 317889 338766 334150 211251 208391 253562 258284 296358 297487 4420840 4675106 6556188 6340384 1084324 1134479 280231 248157 260782 257970 309914 300847 289761 293127 201296 204139 704313 636245 1450499 1429378 416284 410544 597260 603518 742727 727709 769980 772665 806048 820482 797834 876992 1978280 2083352 1228928 1043851 664071 648478 784140 779389 808330 820919 846974 853801 953770 957543 5030143 5235621 39.75 71.7 1
12:08:50 2024-01-29 673340 672909 196020 192568 313129 318852 339719 335890 211216 208572 253597 259684 295204 296297 4423892 4701568 6560587 6330148 1083554 1134479 280231 247983 260746 257970 310166 300811 289523 293369 201156 204139 704313 635461 1482947 1429378 415399 410544 597260 603554 745167 727709 769980 772629 806085 820518 796562 876992 1979072 2083352 1228928 1043851 664071 648478 785812 781085 808330 822669 846974 853192 953770 957543 5047697 5235621 39.75 71.7 1
12:08:51 2024-01-29 675250 672941 196296 193141 313129 318887 340030 334150 211653 208752 253952 259469 294264 296542 4423892 4697470 6574839 6348532 1084859 1136897 280231 248157 259941 258004 311109 300776 289510 293333 201296 204426 692548 636245 1454025 1432491 415399 410544 598107 604874 744455 728742 768886 772081 804908 820554 795357 876368 1979688 2081870 1217414 1045347 663596 647558 786370 781638 809344 824423 845765 852584 953843 960256 5047702 5235621 39.75 71.7 1
12:08:52 2024-01-29 673335 672429 196020 193788 312179 320079 339481 334115 211653 208426 254733 259900 294059 297277 4430205 4737732 6588682 6340384 1093498 1136243 280773 248157 259941 258758 311800 301832 290440 293127 201331 204569 691077 636245 1458838 1429378 416284 409124 598516 605632 743927 728912 771150 769786 806048 825196 796562 876368 1978280 2077508 1221252 1043851 660753 647558 785812 780347 809955 825707 844558 850688 956587 960256 5058735 5228160 39.85 71.7 1
12:08:53 2024-01-29 673340 670975 195887 193176 312144 320825 338184 335890 211689 208391 254342 259504 292631 297234 4423892 4736115 6593489 6331043 1091137 1134479 280267 247948 259540 259118 311581 301801 290202 292192 201296 204569 689606 638062 1476569 1433443 415399 409770 599733 606607 744983 729464 771150 769278 806048 825233 795394 876992 1979688 2077434 1221252 1043851 660753 645722 786370 779238 808770 825782 845765 850082 957945 955552 5047697 5226256 39.75 71.7 1
12:08:54 2024-01-29 674771 673060 196025 193106 312179 320825 337674 334150 211618 207742 254342 258353 293446 297559 4420840 4729385 6598252 6331005 1091137 1137705 280231 248157 259723 258758 311581 301587 290679 293728 201296 204713 696848 638062 1472460 1432425 415399 409841 599880 605339 746040 729464 771150 769278 804908 825233 795357 876368 1975469 2077397 1221252 1043851 660753 645722 784140 779238 808198 825260 845765 848797 956587 955552 5084601 5233755 39.75 71.7 1
12:08:55 2024-01-29 675255 673056 196020 192533 312179 320860 337710 334583 211653 208391 254342 258353 294340 297559 4423892 4738657 6584164 6312023 1091137 1134479 281086 248157 259977 259153 310855 302015 290538 291995 201331 204713 685192 638062 1445812 1434523 416580 410995 601203 605339 747450 731641 772285 769241 806656 825233 796509 878906 1979109 2077397 1233154 1040045 658867 645722 784140 778132 809481 825260 846369 848192 956587 955588 5062217 5239357 39.75 71.7 1
12:08:56 2024-01-29 678073 670975 196158 192498 313862 320825 336693 334724 211322 208212 254733 258353 295942 297595 4423892 4739485 6546655 6331005 1096742 1137705 281086 247392 259977 258758 311261 300601 291529 290665 202001 204139 707299 638062 1471391 1438598 417172 409806 601203 601740 744946 733789 771150 772118 806922 820482 792545 876992 1979109 2074053 1213555 1040828 658867 648018 784140 774824 809481 827053 846369 848843 956551 962424 5079080 5235621 39.85 71.7 1
12:08:57 2024-01-29 682555 670934 196331 192702 313606 318887 336658 336711 210992 208717 254342 258319 295240 297559 4423892 4738657 6536954 6331674 1095999 1137705 280196 247392 260782 259118 309661 300601 290643 291374 201965 203532 702846 634098 1447744 1443717 416580 409734 597960 601452 746261 732677 767721 771534 809277 820518 789582 876992 1983331 2071104 1219205 1037333 658867 648717 783971 774750 808905 827046 844558 845707 956587 962461 5079394 5228160 39.75 71.7 1
12:08:58 2024-01-29 678626 671630 196300 192368 313165 320789 336386 335698 214281 208212 254377 258319 298891 297234 4423892 4738657 6570216 6326490 1092975 1134479 281122 247392 259941 259153 311666 302552 292009 290560 201965 204426 702820 638062 1447826 1436559 416580 410995 601475 604409 747833 733233 772285 770405 808945 820446 793088 878906 1977667 2077008 1219333 1041080 658867 647558 784140 776983 807053 825042 846974 848341 956587 961066 5069988 5235621 39.75 71.7 1
12:08:59 2024-01-29 678991 670975 196331 192524 312695 320860 336622 336768 214281 207742 254377 258353 295526 297559 4417689 4736115 6574839 6312060 1091439 1134479 280896 247427 259759 258723 310593 301801 291564 291551 201789 204139 698341 638062 1447277 1434523 416580 410995 601085 605339 746999 731750 771150 768153 807227 820518 793360 879532 1975469 2077397 1233154 1040614 657927 645722 783029 777027 808905 820365 845765 847700 955910 955588 5060305 5220613 39.75 71.7 1
12:09:00 2024-01-29 675144 670975 196020 192797 312144 320564 337674 335436 214466 207707 253952 259108 298855 297378 4420840 4726830 6574839 6312060 1088302 1134479 280455 247392 259540 259118 311792 302015 290679 291304 201296 204713 696848 637607 1450206 1433443 415399 411030 601159 605339 746864 729501 772285 768153 806085 825233 795616 876992 1973460 2081870 1213576 1041357 659809 645722 784140 779238 809481 820329 845765 848946 956587 955552 5048981 5226256 39.75 71.7 1
12:09:01 2024-01-29 673155 672579 195883 193442 312144 319890 338457 333785 214501 208066 253597 259469 299168 297378 4414540 4730193 6569860 6312060 1089857 1134479 280345 247983 259941 259153 311863 300942 290643 292476 201015 204713 699834 637607 1451671 1433443 415399 409806 598589 605632 746519 728949 770017 769823 804908 825233 794929 876992 1973460 2083352 1225090 1043589 662578 646776 781919 781085 807053 820748 846974 851360 953880 957543 5025743 5229985 39.75 71.7 1
12:09:02 2024-01-29 675568 673086 196020 192837 313165 318887 338766 336731 214316 208391 253597 259469 294961 296333 4414540 4697470 6565625 6337434 1081942 1136090 280354 248157 260746 257970 310846 302510 289558 292922 201331 204139 695858 635916 1453993 1432425 415399 409124 597683 605632 745167 728742 770017 772665 807227 825233 795529 878242 1981922 2083483 1230847 1041357 664469 647558 783029 781675 807053 820784 846444 852002 953843 957543 5008361 5231889 39.75 71.7 1
12:09:03 2024-01-29 675107 674079 196438 193141 313606 318629 339755 335745 214651 208426 254342 259684 294340 296333 4420840 4698227 6565513 6332896 1083554 1134479 280267 248192 260782 263044 310628 300811 289726 293333 201296 204139 702820 635678 1450206 1429378 415399 409160 597683 603554 746597 728226 769470 772665 806085 820554 794929 876992 1979351 2078863 1230847 1041357 662578 647098 781919 780495 807053 820784 845804 851965 953843 957543 5018660 5226256 39.85 71.7 1
12:09:04 2024-01-29 675245 671074 196300 193006 313641 318852 338766 336220 214316 208426 253597 259865 295240 295981 4414540 4685630 6556188 6337434 1082113 1134479 280302 247983 260782 257970 309905 300811 288882 292192 201331 204139 699834 635006 1460697 1429378 415399 409124 595350 604882 745167 727709 771113 773213 807227 820590 794929 879532 1983065 2083483 1230847 1039872 662578 645722 781593 780495 808206 820168 846592 852002 953843 957543 5003872 5229985 39.75 71.7 1
12:09:05 2024-01-29 676210 667299 196300 192533 313165 316965 339517 336220 214466 208426 253597 259504 295276 296578 4414540 4685630 6546862 6337434 1084429 1134479 280231 247809 261590 257935 309905 300847 288781 292511 201331 204139 704313 634098 1475543 1429378 417172 408837 596414 603554 745167 727709 771736 773762 806085 820482 793245 878906 1983065 2083483 1230847 1038390 662578 645722 781291 781458 808783 820168 845352 852039 953880 957543 4994467 5231492 39.75 71.7 1
12:09:06 2024-01-29 676686 671115 199638 191961 314119 318629 338766 336494 214316 208426 253632 258353 295240 297960 4414540 4667112 6518886 6332896 1083656 1134479 280001 247392 261185 257970 309400 300847 288847 292476 201331 203996 704313 636828 1489180 1429378 417172 409734 596414 603518 743583 726678 772285 773762 806656 819219 795616 876992 1984479 2086706 1230847 1039131 662578 645722 781593 780495 807181 820168 844113 852039 956587 957876 4986181 5241095 39.85 71.7 1
12:09:07 2024-01-29 676593 671151 199813 192498 314154 317924 338457 336731 213982 208391 254164 258284 295276 297559 4411475 4664478 6528212 6337434 1085164 1134479 281196 246700 260782 259118 308032 302761 289761 292440 201331 204139 706179 639116 1467249 1429378 417766 410706 596414 603015 747321 727193 772285 774860 807227 819832 793360 877866 1983065 2083409 1230847 1037650 663523 645722 781593 779353 809481 820748 844113 852682 957945 958556 4987339 5231670 39.85 71.7 1
12:09:08 2024-01-29 676634 671111 199822 191926 314854 318593 338731 336731 214281 208426 254164 258250 295033 297559 4411475 4654941 6537537 6348418 1088569 1134479 280455 247392 261185 258723 309435 303626 289321 291988 201296 204139 704313 638062 1491539 1432425 417469 409770 595314 603554 746519 727709 772917 773762 807227 819255 795616 876992 1983065 2086706 1228928 1039872 662578 647558 781593 780531 808330 817374 845389 853325 955910 959236 4990901 5229873 39.75 71.7 1
12:09:09 2024-01-29 676630 671115 196438 191996 315076 317924 338457 335436 214281 208391 253632 257926 296150 297261 4411475 4661775 6546862 6340421 1082113 1134479 280259 247809 261221 257970 309905 300811 289558 292511 201331 204139 704313 635006 1451378 1429378 416580 408873 594508 603554 744110 727193 770017 772665 806085 820482 793245 879532 1983065 2086706 1228928 1038390 662578 645722 781593 779353 808330 817410 844187 852645 956587 959503 4981502 5228160 39.75 71.7 1
12:09:10 2024-01-29 675604 671083 199642 191753 314154 318370 338220 335745 213947 208246 253987 257891 298507 297378 4414540 4657852 6518886 6330299 1086627 1133638 281249 246594 259941 259118 308896 301728 289726 291712 201296 204139 705806 638974 1452472 1429378 417469 410995 596488 603054 746827 727709 772835 774860 806048 817994 793360 882188 1983263 2089293 1228928 1035398 662578 645722 780482 780903 809481 819625 842840 850756 959305 957360 4982544 5224339 39.75 71.7 1
12:09:11 2024-01-29 674613 667272 196576 191852 314782 318852 338184 336421 211244 208717 254342 258250 292562 297378 4423995 4663129 6528141 6330110 1085164 1134479 281280 246594 260307 257970 308896 300811 289523 292200 201121 204139 704313 639430 1465389 1429378 417766 410959 595350 602628 749251 727709 772285 774860 807227 818030 795616 882188 1984479 2090030 1230847 1036911 662578 645722 781593 781458 808905 819625 844076 850756 958221 960256 4990011 5233718 39.75 71.7 1
12:09:12 2024-01-29 677691 667227 196571 191688 314782 318335 338184 335637 210801 208357 254698 257857 293377 297234 4417773 4655855 6518886 6340384 1084429 1134442 280015 246629 261149 258004 309365 301269 289726 292200 201296 204139 705806 638025 1478670 1429378 417469 409770 594929 601776 747012 726678 772248 774860 807227 819183 795616 881556 1985895 2088546 1228928 1037650 663523 645722 781593 781458 808330 819625 844113 852002 959586 960256 5005003 5229985 39.75 71.7 1
12:09:13 2024-01-29 676718 667227 196576 191856 314782 318816 337674 335673 210801 208357 254307 257857 293411 297378 4417773 4659168 6528212 6340384 1085976 1134479 280088 246629 260746 258723 310955 302724 289286 292405 201121 204104 695674 638025 1482506 1429378 417469 409734 596378 602904 747049 726678 771699 774860 806048 818030 793360 881443 1985895 2080488 1228928 1037650 662578 645722 781593 781458 808308 819625 844076 852002 958221 959577 4985338 5233718 39.75 71.7 1
12:09:14 2024-01-29 677283 667227 200059 191887 315040 318370 338184 334115 210801 208357 254307 258216 294997 297261 4417773 4658263 6528212 6340384 1085202 1134479 279985 246665 261185 257970 309869 303411 289726 291988 201296 204139 704313 635916 1495671 1429378 417172 409734 594435 602628 747049 726678 772248 774311 807227 819183 795357 880182 1983150 2084067 1230847 1039872 662578 647098 781593 780458 806519 818467 844113 851360 957539 957506 4982657 5233718 39.85 71.7 1
12:09:15 2024-01-29 675965 667272 196318 191887 313796 317889 338457 335709 210801 208357 253562 257857 295942 297487 4411475 4668434 6537537 6340384 1082113 1134479 280002 247392 260782 257935 309905 300811 288847 292440 201296 204139 704313 634552 1484967 1429378 417172 410544 594508 601776 743546 726678 771661 773762 806619 820410 796562 877629 1983065 2086706 1228928 1040614 662578 647558 782707 781458 807090 819625 844113 850756 955049 957470 4975430 5226256 39.75 71.7 1
12:09:16 2024-01-29 676501 667268 196433 191887 314083 318335 338149 335600 214396 208391 253562 258071 293855 297052 4411678 4679695 6546862 6325554 1082113 1134479 279770 247392 260746 257935 309621 300565 289726 291881 201156 203961 702820 635338 1452622 1429378 416580 411126 596414 603091 747049 727709 769980 772665 804872 820446 796562 877629 1983065 2083742 1204138 1040614 663523 648478 783264 780458 806519 818467 845352 852434 955910 957506 4982657 5224339 39.75 71.7 1
12:09:17 2024-01-29 675850 667232 196296 192359 314083 317889 338731 335673 214396 208357 253562 258284 293855 296852 4411475 4673750 6528212 6321077 1088569 1134479 280007 247392 260782 257970 309905 303411 289321 291783 201261 203961 704313 635916 1501059 1429378 417172 411416 594435 603054 745953 726678 772917 773762 806048 819219 795357 877667 1983150 2085224 1228928 1038390 662578 645722 782150 781458 807127 819046 844113 853689 956858 957506 4987742 5224339 39.75 71.7 1
12:09:18 2024-01-29 676210 667259 196433 191883 315040 318335 338184 335709 210801 208391 258998 257857 295942 297261 4414622 4661775 6537537 6340384 1081343 1134479 280011 247392 260782 257970 309869 300776 288882 292200 200980 204139 704313 635006 1473441 1429378 416580 411126 595350 601776 743546 726678 772248 773762 806048 819796 795394 877667 1983919 2083742 1230847 1039872 662578 647558 782707 779499 806555 819625 844150 853726 955873 957543 4994839 5229985 39.75 71.7 1
12:09:19 2024-01-29 674709 667263 196571 192328 314782 317889 338695 335709 210801 208212 253562 258250 294094 297052 4411678 4683023 6546862 6330110 1082113 1134479 280001 248157 261149 257935 309621 300811 289321 292476 200980 204139 704313 635006 1452549 1429378 416580 410544 596414 603518 747049 727709 771113 773762 804872 823082 796562 877629 1983919 2085224 1227009 1041357 663523 647558 783264 780641 805984 818467 844113 853839 953807 957543 4980465 5224339 39.75 71.7 1
12:09:20 2024-01-29 675365 667227 196020 191891 314119 317889 338457 333749 210801 208066 253562 258284 293411 296852 4405188 4667112 6528212 6339350 1087008 1134479 280015 246665 261185 258723 309400 302981 288882 292192 201296 204139 704313 637078 1480644 1429378 417172 409734 594435 601776 745953 726678 772917 773762 807227 823046 795959 880182 1981097 2085224 1228928 1038390 662578 645722 781593 779499 806555 818467 844446 853839 956551 957543 4980465 5214960 39.75 71.7 1
12:09:21 2024-01-29 676205 667263 196300 191887 314083 318370 338184 333749 210801 208391 253562 257857 295526 297261 4408395 4676371 6528212 6335862 1082113 1134479 280215 247392 260746 257970 309617 300811 288882 292440 201296 204139 694019 635916 1491155 1429378 417172 411416 594929 603091 744638 727709 772248 773762 806048 823082 796562 877667 1981097 2085224 1227009 1039872 662578 647558 782707 780641 807163 819625 846936 853288 953807 957543 4980564 5226256 39.75 71.7 1
12:09:22 2024-01-29 674422 671111 196571 192363 314561 318335 338184 335673 214246 208391 253952 258319 293855 296843 4411678 4685630 6556188 6325591 1081978 1134479 280001 247774 260343 263008 310344 300565 289523 292476 201296 204139 702820 634098 1451499 1429378 415399 410544 596414 603554 746519 727709 768849 772118 806085 825453 797732 877667 1981097 2080784 1225090 1041357 662578 648478 784177 781822 807163 819625 848185 852608 953843 957543 5015029 5226256 39.75 71.7 1
12:09:23 2024-01-29 675365 671074 196020 191926 313570 317889 338731 333749 210801 208391 258851 258353 293820 296225 4411475 4683023 6537537 6339350 1082113 1134479 280037 247392 260782 257935 310375 303411 288882 291988 200980 204139 701327 634552 1463858 1429378 417172 410544 595314 603518 744895 726678 771814 772665 806025 823628 795394 877667 1977421 2083742 1230847 1040614 662578 647558 781919 781268 807163 818467 846974 851965 953770 957543 4994467 5224339 39.75 71.7 1
12:09:24 2024-01-29 676205 667304 196433 192324 314083 317889 338184 333749 210801 208391 253562 258284 295942 297052 4414622 4661775 6546862 6340384 1082113 1134479 280215 247983 260746 257935 310811 300811 289321 292476 201296 204139 694019 634098 1457991 1429378 416284 410544 594929 603054 743546 726678 769980 772665 807172 824285 796562 877629 1977421 2080784 1228928 1040614 663996 648478 781919 779573 806555 818467 848185 851965 955232 957543 4989747 5229985 39.85 71.7 1
12:09:25 2024-01-29 675056 667299 196020 192493 314083 318335 338457 335709 214246 208391 258851 258319 293855 296425 4411678 4697470 6565513 6321039 1082015 1134479 280001 247774 260343 263008 310309 300355 289726 292886 200980 204139 691077 635006 1452341 1429378 415399 410544 596414 603554 746519 727709 767758 771534 807172 825453 797166 875558 1978243 2080784 1225090 1041357 662578 648478 784140 781822 806021 818213 846592 850719 953131 956830 5018622 5226256 39.85 71.7 1
12:09:26 2024-01-29 673450 671074 196020 192498 313129 318852 338695 333713 214431 208391 258888 258353 293411 295601 4411475 4683023 6551521 6321077 1082113 1134479 279625 247392 260746 263008 309869 302981 288847 291783 201015 204139 694019 634098 1452224 1429378 416284 410544 594435 602664 744895 726678 769425 772665 807172 824248 796562 876181 1979651 2083742 1227009 1040614 662578 646428 779706 779536 807163 819442 844076 850756 956587 957543 4990011 5220613 39.85 71.7 1
12:09:27 2024-01-29 674604 667263 196576 191926 314597 318370 337710 335709 210801 208212 259511 257857 294340 297234 4411791 4673750 6537537 6316566 1084291 1134479 280250 246665 260746 257935 309905 300811 288882 291995 201121 204139 704313 635461 1493265 1429378 417172 410544 595992 601776 744895 726678 770017 773297 809007 823082 795394 876843 1981097 2083742 1225090 1038390 663523 643622 779154 778396 807070 819442 843476 851965 958625 957543 4977947 5224339 39.75 71.7 1
12:09:28 2024-01-29 674640 667263 196576 191891 314561 318593 337710 336220 210801 208391 254342 258250 294340 297559 4405188 4655205 6518886 6321077 1085069 1134479 280424 246629 260782 258689 308931 300811 289286 293930 201331 204139 694019 638062 1462374 1429378 417469 409806 596488 601776 744638 726678 772285 774676 806971 822463 795394 879420 1981097 2086706 1228928 1037650 662578 645722 779706 779536 807163 819442 845314 850756 956587 957543 4971840 5224339 39.75 71.7 1
12:09:29 2024-01-29 676695 667268 196296 191856 314597 318370 338184 335673 210801 208246 253597 257891 293411 297261 4405363 4681828 6565537 6340384 1082113 1134479 279805 247809 259941 262973 309657 302766 288882 292192 200980 204139 702820 634098 1450331 1429378 415399 410544 596194 603554 744895 727709 767721 773297 807172 825453 797881 875520 1977421 2080784 1225090 1041357 662578 646885 781365 779573 807144 819442 844076 852002 955232 957839 4990011 5226256 39.75 71.7 1
12:09:30 2024-01-29 676392 671115 196433 192359 314154 317889 338184 335709 214246 208391 259108 258284 293855 296816 4411791 4685630 6546862 6326490 1082113 1134479 280233 247427 260746 262973 310375 300355 288882 292476 201015 204139 704313 632286 1453403 1429378 416284 410544 595350 603518 746519 726678 769980 773847 807172 824285 796710 875558 1977421 2080784 1182099 1039872 662578 646464 779706 779536 808868 818431 844113 850756 956587 957433 4981502 5220613 39.85 71.7 1
12:09:31 2024-01-29 676078 667268 196020 191887 314119 318370 337710 333785 210801 207777 253597 257464 298574 297261 4405188 4655205 6528212 6331344 1082113 1133674 279380 246665 260746 257970 309117 300565 288882 293724 200980 204139 694019 635461 1503431 1429378 417172 409447 596488 601776 744638 726678 772842 774399 807172 823046 796710 876843 1977421 2083742 1228928 1039872 662578 643622 779706 778396 809443 819588 842840 850793 957945 957397 4981502 5216890 39.85 71.7 1
12:09:32 2024-01-29 674650 667268 196438 191852 314597 318593 337674 335709 210654 207742 254342 257857 295182 299727 4405188 4645933 6509561 6331344 1083581 1134479 280319 246422 259977 257970 308931 302510 288882 292236 200980 203853 694019 638062 1464145 1429378 417172 409770 594508 602978 746519 726678 772842 774676 809583 820684 793250 876880 1981097 2074515 1227009 1036911 662106 639965 777464 777809 810596 820204 842152 850756 957392 956008 4968292 5220613 39.75 71.7 1
12:09:33 2024-01-29 673340 667272 196433 191887 314119 318593 337710 335709 210801 208391 254377 258284 298784 297378 4402211 4634966 6523564 6331344 1082113 1132834 279380 246629 260746 257970 308684 300811 288847 291579 200980 204139 694019 635461 1479941 1429378 417172 409160 594472 604452 745989 726678 773328 774399 807172 823119 795579 876843 1981060 2085335 1228928 1038390 662578 644568 779154 779238 808198 819625 842840 850793 957945 957397 4977947 5216890 39.85 71.7 1
12:09:34 2024-01-29 675687 667304 196571 191887 314119 318593 337674 333749 210801 208357 253597 257499 294590 297270 4405188 4645933 6518886 6330411 1082113 1134479 280024 246629 260818 257970 308931 300811 288781 291587 201015 203961 704313 637115 1491648 1429378 417172 409770 594508 602664 746519 726678 773948 774639 807172 820793 794977 876880 1981060 2083742 1230847 1035435 662106 639965 777464 780903 809381 818467 839220 850793 958221 956866 4977947 5220613 39.85 71.7 1
12:09:35 2024-01-29 673335 667187 196020 191589 314119 320440 337710 335709 210801 208246 254164 258319 294697 297378 4405250 4659317 6528212 6331005 1082113 1134479 279467 246629 260782 257970 308719 301832 288882 291995 200980 203853 694019 635916 1492270 1429378 417172 409124 595992 603015 746519 726678 773948 774090 807172 820793 795542 876843 1977421 2074515 1219333 1035896 661635 643622 779706 781458 809491 819625 841644 850793 959268 957543 4975430 5226256 39.85 71.7 1
12:09:36 2024-01-29 675932 667263 199498 191891 314119 318370 338184 335673 210801 208391 254342 257857 298784 297378 4399061 4658338 6546862 6331344 1081343 1131228 279415 247774 260782 262937 309404 299899 288917 291783 200945 203818 704313 634098 1452061 1429378 415399 410544 593978 604452 745989 726457 772219 773847 807172 820338 796710 876181 1977421 2074994 1227009 1038793 662106 645551 779706 781458 807163 818467 843513 850793 956477 957543 4968442 5209456 39.75 71.7 1
12:09:37 2024-01-29 674732 667227 196296 191757 314083 317889 337674 333785 210801 208212 259181 257499 298400 297061 4405188 4642632 6528212 6330411 1081343 1134479 279620 246665 261185 262859 309435 300601 288781 292440 201156 203996 704313 634098 1476476 1429378 416580 410544 594508 601812 744895 726457 772842 773847 807172 822537 796747 876843 1980240 2080784 1227009 1038793 662578 645515 781037 780903 807163 815686 843513 852002 957871 957543 4977947 5220613 39.75 71.7 1
12:09:38 2024-01-29 674645 667263 196433 191887 314597 317889 338220 335709 210801 208101 258888 257857 295526 297261 4411475 4655128 6528212 6331344 1082113 1132871 279950 246665 260782 257935 309435 300355 288917 292476 201015 203996 694019 635006 1476753 1429378 416580 410544 594508 601812 743583 727525 773442 773847 804762 822537 795579 875558 1977421 2083742 1227009 1038830 662578 645059 781593 779238 807163 818467 842914 853726 957945 957543 4975655 5216890 39.75 71.7 1
12:09:39 2024-01-29 676082 667268 196291 191757 314154 316965 338220 335709 214246 208212 259034 257857 298574 297261 4405188 4645933 6523564 6331344 1082113 1132871 279897 246665 260782 263044 309188 302510 288882 292440 201015 203532 706366 635006 1474797 1429378 417172 408550 595992 602978 746269 726457 773395 774399 804762 822537 795542 876805 1977421 2074515 1225090 1038189 662106 643658 781593 779499 807163 818467 842914 853876 956587 957543 4961205 5216890 39.75 71.7 1
12:09:40 2024-01-29 674650 667304 199502 191619 315076 318370 337674 335709 213982 208246 253597 257857 298364 297261 4405363 4661662 6556179 6331344 1082113 1134479 279415 247427 259977 262973 309369 302552 288882 292192 200700 203996 702820 634098 1456494 1429378 415399 410544 594472 603554 744712 727525 770559 773297 804725 820338 796747 874275 1977421 2080539 1225090 1038849 661635 645551 781882 779536 805948 818467 844150 853839 953880 956866 4986445 5216890 39.75 71.7 1
12:09:41 2024-01-29 675907 667232 196296 191922 314154 316929 338220 333713 210801 207777 258815 257499 298646 296398 4399175 4676371 6537546 6322322 1082113 1133674 279607 247427 259977 262752 309652 299899 288847 292236 200700 203996 704313 632286 1452903 1429378 415399 410544 594508 601812 746269 726494 771739 772555 804725 823119 796710 875558 1977421 2078199 1225090 1038830 662106 647558 783029 779536 805984 818467 846630 853876 953843 957543 5019357 5216890 39.85 71.7 1
12:09:42 2024-01-29 674771 667263 196025 192498 313165 316965 338457 333821 210801 208391 258778 258353 298820 295592 4411475 4685630 6542202 6312060 1080573 1133674 279603 247392 260598 262639 309652 300565 288847 293724 200700 203996 704313 632286 1468731 1428365 416580 410544 596125 603127 743890 727525 772219 772555 804762 823119 796747 875520 1977421 2081149 1227009 1037318 661635 648478 781882 779499 804808 818467 845727 852039 953843 956866 4982619 5218808 39.75 71.7 1
12:09:43 2024-01-29 675255 667308 196016 191922 313165 316965 338457 333749 210801 208246 258778 258353 293446 295601 4405363 4715292 6565537 6312970 1088186 1133674 279805 246700 259176 258004 310598 301271 289796 291374 200665 204139 699834 635791 1474317 1429378 415399 408586 598845 604808 746938 730778 771112 770003 802415 820374 795542 874897 1977421 2074884 1244891 1038849 658817 647558 784177 778948 808917 819210 842003 850837 952457 957543 5048232 5216890 39.75 71.7 1
12:09:44 2024-01-29 673335 667268 195471 192867 311198 318887 337710 333713 214316 207742 258778 258353 294697 296614 4405188 4715406 6574901 6312248 1088265 1134479 280215 246629 259504 257935 311653 300948 290643 290701 200945 204139 673870 637153 1456933 1429378 415399 409770 599806 605632 746040 732895 772887 769456 804689 820302 793139 876805 1977421 2071942 1231198 1035435 656989 645611 783029 777027 807163 820473 846369 846495 955196 960256 5047571 5216890 39.75 71.7 1
12:09:45 2024-01-29 673335 667200 195471 192463 311635 319819 336622 333676 214246 207707 253562 258284 294590 297205 4405363 4715292 6528181 6312248 1093756 1136897 280855 246629 259723 257935 309117 301801 290643 290153 201754 203818 689606 636698 1444872 1437578 416876 409770 599733 604022 747173 734983 772219 771350 809445 823119 792835 876768 1977421 2065668 1230847 1035160 656052 647558 783029 774824 807163 820509 844558 844016 955196 961030 5069988 5214960 39.75 71.7 1
12:09:46 2024-01-29 679584 667232 195883 191891 313093 319819 334600 334688 210654 207707 254307 258284 294590 297451 4411475 4720901 6528141 6312360 1092975 1134479 281275 246665 259540 258004 309834 302015 290573 290630 201331 203818 701327 637153 1452559 1435540 416580 409770 599806 604770 746901 734460 769832 771648 808262 823119 791978 876843 1977421 2071942 1227009 1035435 656989 647558 782473 774824 807163 820509 844558 845254 953843 961030 5051177 5214960 39.75 71.7 1
12:09:47 2024-01-29 678068 667191 196025 191896 312874 319819 335609 334618 210801 207742 253597 258284 295354 297038 4405250 4729385 6528181 6321627 1094554 1134479 279884 246594 259906 257935 309617 300870 290167 290630 201789 203818 698433 635916 1440838 1438598 416580 409734 599806 600470 746864 734460 769538 770258 810631 824285 790855 876805 1981652 2059790 1213555 1035435 657927 649401 783029 773725 808917 824605 843956 845254 956587 961030 5067819 5214960 39.75 71.7 1
12:09:48 2024-01-29 681592 667196 196025 191926 313093 318816 336115 335662 210507 208032 253597 258216 294340 297451 4405250 4744635 6532834 6321627 1096116 1134479 279310 246665 259941 257970 309369 301801 290167 291374 201296 202963 698520 631383 1459813 1441665 415989 410544 596819 602307 747173 731780 767804 770222 811818 824285 790018 876805 1981885 2064203 1189896 1033687 660753 651201 783029 774274 808344 825444 839183 845893 957945 961066 5069988 5224339 39.75 71.7 1
12:09:49 2024-01-29 682191 667196 196020 191887 312874 318852 335609 337208 210213 208212 253562 258216 298784 296852 4414622 4738657 6532834 6307558 1091439 1134479 279572 246386 259759 257901 309869 302124 289726 290560 201965 203532 699904 635006 1460465 1441665 417172 409699 598555 602085 746334 733938 768905 770258 811818 824285 790292 876768 1981097 2062735 1217321 1034698 658397 648827 783029 774824 807163 826614 843439 845856 953807 961030 5069711 5220613 39.85 71.7 1
12:09:50 2024-01-29 678576 667232 196025 192463 313129 319819 336115 338272 210654 208357 253952 258284 294340 296816 4411791 4738657 6518886 6307558 1091439 1134479 280420 246594 259977 257935 309617 301801 289761 290630 201965 202963 698433 632286 1448578 1438598 416580 409734 599769 601657 746864 733938 768905 770258 811818 824285 790855 876805 1983331 2065811 1242362 1036409 658817 647379 781919 774824 807070 820401 843476 846495 955232 955588 5060305 5216890 39.85 71.7 1
12:09:51 2024-01-29 675604 667236 196016 192199 312179 322139 336080 337244 210801 207707 253597 258319 294590 297234 4411475 4722054 6528181 6308974 1092957 1134479 280659 246629 259906 257935 308931 302015 290401 290189 201930 203961 707299 636828 1446255 1438598 417172 409770 601475 602978 746040 732622 769247 772481 810631 824285 791981 876805 1979688 2065664 1234685 1037538 656989 647415 781919 774824 807200 820401 844113 846495 955196 955624 5060305 5216890 39.85 71.7 1
12:09:52 2024-01-29 676556 667196 196020 191896 313129 322055 335609 337208 210801 207742 254307 258319 294697 297451 4408395 4729385 6532834 6318460 1096116 1134479 280623 246594 260343 257970 309400 300319 289761 290630 201965 203532 698433 634968 1462070 1438598 417172 409770 601475 602550 744381 732531 768701 771387 811818 820302 790855 876805 1979072 2065664 1219205 1037150 656910 645479 781919 774824 807070 820401 843476 846495 955232 963162 5056693 5214960 39.85 71.7 1
12:09:53 2024-01-29 675043 666970 196020 192333 312153 320339 336115 334115 210801 207707 253597 258319 295390 297451 4417773 4729385 6565549 6312360 1089751 1134479 280196 246629 259540 260756 308292 301161 290573 290665 201296 204139 689606 638697 1450528 1432425 416580 412875 602367 604510 747136 732895 769832 770003 807081 823847 793139 876843 1975469 2073412 1197782 1038316 656989 644495 781919 774953 809443 820365 842877 847775 955196 960256 5051177 5214960 39.75 71.7 1
12:09:54 2024-01-29 673607 667227 196020 191931 311193 319854 336622 334001 210801 207384 253562 258284 294710 297487 4425142 4720112 6537493 6302869 1089774 1132834 280231 246665 259504 260975 308257 300979 290679 290912 201367 204139 704313 637786 1458330 1434523 416580 412875 602330 604510 744689 731458 770449 770222 808835 824433 792576 876805 1975469 2071942 1230128 1038353 656989 645442 781365 774824 809443 825223 842840 846458 955232 960256 5048981 5208587 39.85 71.7 1
12:09:55 2024-01-29 676863 670507 196020 192363 313120 319559 335574 334653 210801 207742 254129 258250 294205 296996 4405363 4729385 6518886 6302986 1094554 1134479 279735 246594 259941 260756 308292 301618 289726 290912 201789 203532 688953 635636 1455004 1438598 417172 412546 599769 603164 746040 732895 768104 770258 811243 826892 790855 876805 1979109 2065664 1214732 1037892 656989 649323 782473 774824 809443 826389 842877 846495 955910 962424 5062753 5220041 39.85 71.7 1
12:09:56 2024-01-29 677858 667227 196025 191926 313129 319819 334671 334724 210801 208212 253597 258250 294305 297241 4411198 4729385 6528212 6293966 1092957 1134479 280267 246629 259540 259293 308292 299863 290538 290392 201930 203675 704313 637153 1443821 1438598 417172 412875 601475 604496 747394 731458 769832 772481 809445 824598 791981 876768 1975469 2069006 1209788 1038390 656989 647379 783029 774824 808905 825223 844113 846495 955910 961396 5056970 5214960 39.85 71.7 1
12:09:57 2024-01-29 674841 667196 196020 191926 313125 319854 335854 334618 210801 207707 253597 258284 293856 297032 4405250 4729385 6523213 6294004 1091401 1134479 280231 246629 259540 263343 308292 301587 290643 290356 201965 203532 686376 637153 1441807 1436559 416580 412875 599474 603164 743744 731458 769247 771350 809445 823119 791981 876992 1975606 2064754 1230847 1037929 656520 646501 781919 774824 807181 820545 842877 845893 953843 955322 5047571 5207525 39.85 71.7 1
12:09:58 2024-01-29 675523 667191 195883 191896 312175 319854 335609 333648 210801 207563 258851 258284 295354 297293 4402109 4734546 6509561 6294593 1092995 1134479 280231 246629 259400 258004 308292 301161 290573 290189 201648 203961 694939 636245 1459309 1434523 417135 412875 601475 603015 745695 732895 769832 771934 809482 823119 790258 876955 1975469 2069006 1209788 1037650 656520 645551 781919 776018 808330 825187 843513 846495 955232 962892 5051177 5207525 39.75 71.7 1
12:09:59 2024-01-29 675523 667196 196020 191926 312170 322261 334635 334185 210654 207707 258778 258250 294697 297257 4386493 4721396 6518886 6312248 1093774 1134479 279880 246594 260193 257970 309192 300833 289761 290912 201965 203532 699904 632286 1448231 1438598 417469 412875 599437 599156 745658 732895 771940 770258 811164 824285 790855 876955 1981922 2056876 1221088 1034698 656989 649359 783065 774361 808330 825223 841644 845291 955232 961066 5060583 5220613 39.85 71.7 1
12:10:00 2024-01-29 678375 667236 196007 192493 313125 321349 334635 334724 210507 208246 258815 258250 298712 296996 4399061 4735726 6528181 6321627 1094368 1134479 278549 247392 261176 262973 309192 301161 290202 291374 201296 202963 676514 629582 1458905 1442689 415288 411635 600758 602307 747284 730815 766706 771099 813516 824285 789731 879532 1980515 2069332 1222773 1032491 658817 649359 783621 774330 809491 820545 841607 846495 957266 963821 5069988 5226256 39.75 71.7 1
12:10:01 2024-01-29 680856 667263 196300 192368 313129 319073 336115 335698 210654 208391 258851 258284 294098 296996 4405250 4741278 6518886 6321627 1094405 1134479 278531 246629 260562 257970 309192 302552 290202 291374 201331 203344 681767 630481 1463156 1442694 417135 411963 597624 599267 746224 730815 767804 771648 813854 820338 788653 878242 1979351 2070829 1193527 1032491 658817 648900 783065 774787 807200 825223 843439 846569 958625 963104 5059514 5216890 39.85 71.7 1
12:10:02 2024-01-29 680856 667268 196020 191891 312900 318852 336151 335698 210213 208572 258742 258250 295691 296398 4399175 4757202 6528212 6321627 1095999 1134479 278496 246382 259941 262675 309192 301801 289761 292137 200980 203272 683176 630031 1453108 1441618 416469 411635 597739 598380 746224 730296 767346 770003 811818 820302 786387 876992 1979351 2070516 1209831 1032491 658817 649359 783822 774750 808344 825223 842914 845254 956587 961066 5069988 5226256 39.75 71.7 1
12:10:03 2024-01-29 677342 667191 195746 191931 313531 319819 335574 334724 210801 208066 253597 258284 298329 296816 4402109 4729385 6518886 6303576 1093774 1134479 279380 246422 259941 263008 308292 301801 289510 290630 202001 202963 701375 632286 1439831 1442644 417766 412035 599769 601341 745130 732895 768942 769743 811818 824285 788095 876992 1979109 2069280 1240443 1035435 656989 648864 783822 774163 807200 825223 842877 845254 955910 961066 5056970 5213171 39.75 71.7 1
12:10:04 2024-01-29 677858 667232 195746 191926 312900 319370 334635 334724 210507 207777 258851 259658 294697 296578 4395836 4729385 6518886 6294004 1091439 1134479 280015 246594 259941 257935 309871 305455 289726 290630 202095 202963 692720 632286 1447192 1443672 417766 412313 599769 601341 742654 732895 769018 771897 811818 824869 787501 876992 1979351 2059864 1219205 1033962 656520 648405 783868 774824 807200 820545 843513 844053 955232 961066 5060583 5216890 39.85 71.7 1
12:10:05 2024-01-29 676863 667236 196020 191891 312865 319335 334635 334688 210507 208066 258815 258818 295182 296996 4405188 4720112 6509561 6307469 1092975 1134479 280827 246629 259576 257935 308257 300906 290405 289528 201331 203818 694019 635916 1468604 1436404 417928 412875 601159 603052 742654 731458 769794 771387 809445 820446 791039 875707 1975469 2071723 1230847 1035435 656052 645648 783029 774274 807200 825223 842279 846800 955910 961066 5066369 5220613 39.85 71.7 1
12:10:06 2024-01-29 676899 667200 196020 192314 312251 318887 334635 334724 210654 207777 258888 258250 295390 296578 4405363 4735290 6518886 6302986 1093774 1134479 279805 246594 259941 263008 308292 300979 289726 290419 201965 202963 702846 632286 1447885 1443672 417506 412583 598956 600914 746864 732895 769538 771687 811818 820446 787537 876992 1983065 2065811 1221088 1033962 656947 648478 783584 773725 807200 825223 841644 847135 955910 961030 5060583 5216890 39.85 71.7 1
12:10:07 2024-01-29 678856 667227 196020 191931 313138 318852 334671 334724 210654 208246 255572 258071 294134 296996 4402109 4735290 6528212 6302986 1094554 1134479 279397 246594 259977 257970 308292 305455 289761 292045 201895 202963 701375 632286 1457138 1443672 417492 411671 596966 601452 745093 732374 770007 771648 811818 820446 787537 876992 1982870 2065664 1219205 1032491 656910 649127 783065 773725 807200 825223 841644 845254 955910 962461 5067655 5214960 39.75 71.7 1
12:10:08 2024-01-29 680893 667200 195737 191922 312211 318370 336151 334688 210213 208426 258925 257499 298538 296542 4402109 4747930 6518886 6317118 1094405 1134479 278531 246665 259977 257970 308292 299025 289761 293286 201296 202963 683176 629582 1454685 1444700 416862 411671 599991 601341 744799 730815 768905 771099 811818 820482 787537 879532 1980955 2069006 1224622 1032491 658817 649753 784177 774274 808344 825223 842877 845893 956587 963140 5082404 5218808 39.85 71.7 1
12:10:09 2024-01-29 681859 667200 195590 191939 312175 318852 336658 335698 210213 208932 255303 258071 298574 295493 4405250 4757202 6527711 6293966 1100764 1131559 277423 247427 258342 257935 309878 301161 289726 291734 200700 203532 705806 626893 1484336 1436404 413671 412254 599806 601341 749520 731854 767346 771099 811818 819796 788132 882195 1982789 2081149 1228928 1029558 657881 651128 782707 774274 810640 820437 840953 848983 956003 963140 5075768 5209456 39.75 71.7 1
12:10:10 2024-01-29 680893 667272 196064 191965 312905 318370 336658 334724 210213 208752 258706 257891 298364 295673 4399061 4757202 6537537 6302986 1098415 1134479 278073 246665 259540 262568 310309 301161 292054 291728 200980 203532 695858 628190 1469832 1443464 414920 411416 602289 600914 747284 731334 765087 771099 811818 820446 787574 876035 1981332 2073412 1230847 1031757 658349 650133 783065 773725 809491 820581 842003 847775 956003 963857 5064910 5216890 39.85 71.7 1
12:10:11 2024-01-29 679892 667200 195746 191922 312211 318852 336151 334759 210213 209049 259144 258284 298400 296542 4405363 4747930 6528212 6302986 1096036 1134479 278727 246700 259977 263008 309192 301161 289726 291551 201015 202963 679293 629581 1456553 1445729 416173 411416 599806 599636 746335 731393 767308 771136 810994 820518 788132 878526 1984742 2069006 1222773 1032491 660475 650169 783065 774274 809491 820473 841277 848379 956003 963140 5075768 5220613 39.85 71.7 1
12:10:12 2024-01-29 681859 671111 195471 191931 312175 318629 336622 334688 210213 208897 258742 257857 294340 295708 4405250 4743331 6537537 6302986 1100820 1134479 278315 247392 259941 257970 309227 301368 289761 290560 200980 203568 695491 630033 1459899 1444425 415251 411416 598735 601452 747284 731581 766119 770003 810421 820482 787537 879532 1983919 2072052 1230847 1031757 658867 651128 783065 774824 810640 820437 839756 848983 956716 963857 5074289 5216890 39.85 71.7 1
12:10:13 2024-01-29 681859 667038 195471 191965 312654 318370 336658 334688 210507 209078 258706 258071 298748 295565 4405188 4744649 6528212 6312970 1097597 1134479 278566 246629 259977 257970 308292 302488 289761 290560 201296 202963 698520 630033 1454911 1443672 416580 411416 597813 599636 746187 730815 767804 771099 809849 820518 787537 877667 1981922 2063113 1206134 1031978 659338 649396 783065 773725 808344 824239 839220 845893 956587 962461 5064910 5220613 39.85 71.7 1
12:10:14 2024-01-29 680373 667038 196025 192368 312219 318370 335609 334724 210213 208246 253562 257499 298538 296398 4405477 4744556 6532883 6317118 1097674 1133674 279380 246665 259977 262895 308327 302552 289523 290419 200980 202963 690025 630033 1465583 1445454 416284 411708 598956 598380 746224 730542 768441 771099 809885 820482 787537 877667 1983331 2063150 1211680 1031023 658867 650316 783065 773725 810065 824202 839183 846532 956003 963140 5072145 5216890 39.75 71.7 1
12:10:15 2024-01-29 680893 667006 195471 191961 312170 318370 336151 334688 210066 208717 258742 257499 294412 296578 4402109 4750445 6528212 6317118 1097634 1132834 278073 246665 259941 262859 309192 301562 289523 290590 200700 202963 677904 629130 1456242 1443672 415399 411416 599030 600914 743707 730815 766762 769278 809240 820482 786387 880333 1979072 2063150 1200790 1031167 658867 650316 783065 773725 809491 823036 839756 847775 957945 963857 5069988 5209456 39.75 71.7 1
12:10:16 2024-01-29 680373 667006 195883 191931 312170 319498 336658 334688 209627 208426 258742 257891 293999 295493 4395836 4747930 6518886 6312613 1095999 1133674 278601 246665 259759 262824 308292 301562 289321 290701 201015 202963 676514 629130 1459358 1443672 415399 411416 599381 597532 746717 730296 766762 769241 810458 820482 786387 878644 1979072 2055422 1202605 1031978 658867 650316 783065 773725 809491 820638 839756 846569 954617 962424 5072145 5216890 39.85 71.7 1
12:10:17 2024-01-29 680893 667038 195471 191931 312215 318593 336151 334759 210066 208461 258778 257499 298574 296578 4405363 4750445 6537537 6293966 1095966 1134479 278073 246665 259977 262717 308976 302124 289726 290419 201015 202752 684585 629032 1451538 1442416 415399 410544 598956 598380 747284 730542 767346 769241 810458 820482 787574 878644 1979072 2067540 1222773 1032416 658817 649396 782510 773725 807200 824202 841644 845291 956587 962497 5062753 5216890 39.75 71.7 1
12:10:18 2024-01-29 678892 666970 195746 191948 312211 318405 334671 334759 210213 208246 258815 257499 298507 297032 4386493 4735290 6528212 6293966 1094442 1134479 278566 246665 259941 262788 308257 298765 289321 291587 201331 202752 678948 631392 1461401 1442689 416580 411416 598956 601341 745521 731334 765470 769241 809313 820518 789318 876880 1979688 2063113 1228621 1032884 658349 647488 781956 773725 807200 825444 842914 845291 953880 955624 5061776 5216890 39.85 71.7 1
12:10:19 2024-01-29 678929 666966 195476 191926 312175 318405 335645 334724 210213 208426 258851 258071 294340 296614 4402049 4722667 6518886 6293966 1093774 1132871 279805 246249 259977 263044 308292 301161 289523 290021 201755 203641 710285 635461 1455798 1441618 417469 412291 599769 602196 746150 732895 767647 770405 809240 820482 790409 876768 1978280 2065664 1217321 1034364 656989 647415 781919 774274 806555 824786 842840 845217 953843 960994 5060583 5214960 39.85 71.7 1
12:10:20 2024-01-29 675869 669734 195883 191887 312135 319299 335574 334653 210192 207742 259108 257822 293409 297176 4402109 4733708 6509561 6312248 1091439 1132834 279770 246559 259723 257935 308257 302282 289726 290153 202002 203320 710285 635916 1444647 1439568 417172 411708 598661 602196 746150 732895 767647 771497 808062 820446 790446 876955 1975469 2063361 1217321 1034929 656052 647452 781919 774274 807163 825407 842840 844016 953807 955588 5058400 5211241 39.85 71.7 1
12:10:21 2024-01-29 674841 667191 196020 191861 312649 319559 334600 336365 210157 207707 258815 258036 294590 296816 4405477 4726830 6509561 6312248 1094554 1132834 279770 246214 259504 257970 308257 301745 288882 289748 201719 203285 711778 635461 1443615 1440593 417172 412291 599769 601304 745056 732895 767684 770405 806886 823046 788423 875669 1975469 2061273 1238524 1034929 656052 647379 781919 773725 806555 824166 841607 844016 953843 955588 5060583 5214960 39.85 71.7 1
12:10:22 2024-01-29 674877 667200 195476 191554 312170 319594 334600 334115 209864 207707 258851 257857 294590 297176 4408395 4729385 6523489 6321627 1094554 1133638 280196 246629 259941 263343 308257 300058 289726 290419 202320 203605 710285 635916 1443615 1441618 417172 412291 599880 601341 742617 731531 767721 770405 808062 824869 790522 876917 1978280 2063286 1219205 1034190 656052 647415 781919 773725 806555 825407 842840 844016 953843 955588 5064199 5214960 39.85 71.7 1
12:10:23 2024-01-29 674877 667200 196020 191891 312139 319335 334600 334618 210192 207528 253597 258250 294590 297756 4402109 4720112 6518886 6312248 1094554 1132834 280097 246629 259906 262973 308222 301276 289523 290383 202320 203320 704313 635916 1457829 1437523 417172 412291 599806 599193 745093 731568 767721 770442 806886 824832 787788 876917 1978280 2066692 1211671 1034929 656052 647415 781919 773725 807163 824823 842877 845254 955232 955588 5066369 5214960 39.85 71.7 1
12:10:24 2024-01-29 674877 667200 196025 191891 312170 319819 334635 334150 210227 207563 253597 258036 294590 297595 4399061 4720112 6518886 6293929 1094554 1134479 280196 246629 259504 257970 308257 300304 289726 292077 202037 203320 708792 635916 1440969 1440593 417172 412291 599806 602196 746150 731568 768849 771534 808062 825453 788423 876992 1979072 2068161 1238524 1034929 656520 647379 781919 774274 807163 825407 841644 845217 953880 955588 5060583 5214960 39.85 71.7 1
12:10:25 2024-01-29 674877 667164 195883 191926 313089 319335 334635 334653 210486 207707 253562 258250 293444 297176 4402109 4720112 6514144 6302869 1094554 1132834 279966 246214 259540 257970 308222 302282 292054 292164 202037 203784 708792 635916 1467518 1439568 417172 412291 599086 601341 746224 732086 769396 771534 809335 823046 790747 876330 1975469 2067540 1238524 1034929 656520 647415 781919 773725 807163 824823 842877 844016 953843 955588 5051177 5207525 39.85 71.7 1
12:10:26 2024-01-29 674841 667155 196020 191896 312869 319819 334635 334384 210045 207742 259144 257464 294590 296398 4399175 4720901 6509561 6302869 1094554 1134479 280001 246559 259504 257935 308222 298765 292054 292077 202037 203320 698433 635461 1477497 1437523 417172 412291 599806 601341 745167 731691 767721 770405 809335 820446 787266 875707 1975469 2065664 1209788 1034929 656052 647379 781365 774274 807163 825407 841644 844016 953843 955588 5051177 5207525 39.85 71.7 1
12:10:27 2024-01-29 675523 667164 195746 191891 312833 319335 334635 334115 209899 207673 253562 258216 294590 297595 4402109 4724409 6499413 6312248 1094554 1134479 278614 246594 259540 262973 308257 301525 291230 290560 201191 202787 697070 631797 1458952 1441618 416580 410544 597683 598916 746548 730542 765433 769823 809240 820446 789731 875707 1979109 2062827 1224854 1031941 657377 646464 781919 773725 805984 824786 841644 844053 953880 955552 5053611 5214960 39.85 71.7 1
12:10:28 2024-01-29 678819 666939 195746 191710 312139 317889 334600 334688 210213 208066 258925 257464 295390 296578 4386456 4729385 6509561 6293891 1094554 1134479 279150 246594 260746 257935 308257 301562 291939 291304 201684 202716 695620 632286 1457886 1442689 417172 411708 598070 601341 743410 729464 765470 770405 811708 820446 787266 876992 1979351 2062735 1222971 1031941 656989 649323 781919 773725 807163 824239 839183 844053 956587 961030 5060583 5216890 39.85 71.7 1
12:10:29 2024-01-29 677858 666894 195746 191891 312869 318852 334600 334688 210213 208212 258961 257857 294098 296542 4402109 4729385 6518842 6312248 1093774 1132834 278562 246214 259540 263086 307971 301812 291642 290560 201684 203284 699904 632286 1451085 1441618 416876 411708 597316 599746 742801 731050 765470 772197 810520 820410 789619 876330 1981060 2062735 1217321 1031941 656989 647452 781919 773725 806555 825407 841607 844016 953880 961030 5056970 5211241 39.85 71.7 1
12:10:30 2024-01-29 676347 666948 195746 191856 312135 318852 334600 334653 210178 207563 258706 257857 294590 296398 4392744 4720112 6500236 6312360 1093774 1132834 280196 246559 259540 257935 310346 302276 291230 292077 201719 202822 708792 634552 1444362 1439568 417172 411708 599769 599636 742801 731155 768849 772197 806886 820446 788423 876330 1979651 2062735 1234685 1033452 655117 646464 781365 773725 806555 824823 841607 844016 955232 955552 5051177 5201869 39.85 71.7 1
12:10:31 2024-01-29 675523 666894 195476 191589 312139 319594 336584 335890 210507 207384 258925 257499 294697 296578 4399016 4720112 6499413 6312248 1093774 1132834 279428 246249 259759 262788 310346 301306 291642 290419 201719 202787 692720 631834 1449618 1441618 416580 411708 598070 598916 744639 729464 765470 771648 809204 820410 786387 876992 1979072 2059890 1219205 1032491 656989 648405 781919 772629 806592 823036 839220 844053 955232 961030 5051177 5211241 39.85 71.7 1
12:10:32 2024-01-29 676863 666930 195471 191762 312139 318593 334600 334653 210066 207707 258961 257857 294590 296542 4386418 4716759 6500236 6302972 1094538 1134479 279345 246422 259723 263122 310785 302981 291733 290207 201825 202858 691270 632286 1444303 1442370 417172 411708 598956 599461 745167 730781 766612 771762 808633 820446 786387 875707 1979109 2062735 1196889 1032491 656520 647452 781919 772629 807163 820509 841009 844016 953843 955588 5056970 5207525 39.85 71.7 1
12:10:33 2024-01-29 676347 666903 195467 191723 312135 320177 334600 334653 210213 207707 258742 257464 292962 296542 4395878 4716759 6509561 6302869 1093774 1132834 279345 246249 259140 259987 310346 302520 291848 290560 201508 203426 699904 634098 1441844 1440593 417172 411708 597923 600914 744639 729464 768867 770222 806886 820446 788132 877002 1977667 2062735 1217321 1034190 656052 647452 781919 773725 806555 824823 841644 844016 955232 955624 5053361 5211241 39.85 71.7 1
12:10:34 2024-01-29 674877 666930 195746 191896 312215 318852 334600 334419 210507 207707 258778 257857 294590 296816 4399175 4729385 6518886 6312248 1094659 1131228 280196 246386 259723 260608 310346 302981 291642 290207 201825 203426 701375 634552 1446434 1441344 417172 411708 598956 599461 744639 731426 769501 770405 806886 820446 787537 877629 1979109 2064199 1238524 1033962 656520 647452 781919 773725 806592 823036 841644 844016 955232 961066 5060583 5207525 39.85 71.7 1
12:10:35 2024-01-29 674877 667006 195471 191757 312206 318852 334600 334384 210507 207707 258998 257857 293586 296542 4392744 4710840 6499413 6302878 1094501 1132834 278623 246629 259759 259987 310346 301722 291642 290419 201156 202822 698520 630033 1469519 1441344 416580 411708 598107 598491 745167 729214 767196 769205 809240 820482 787537 876843 1977667 2059904 1222971 1031757 658817 647415 781919 773725 806592 824166 841607 845254 955232 955624 5051177 5211241 39.85 71.7 1
12:10:36 2024-01-29 673888 666939 196020 191891 312206 320894 334600 333648 210507 207563 258742 258036 293999 296326 4395836 4716759 6509561 6307746 1091401 1131228 280084 246422 259655 260608 310346 301733 291642 290321 201825 203426 696962 634098 1441844 1439568 416580 411708 599381 598952 744639 732895 769980 770405 808098 820446 788690 876181 1975469 2062827 1238524 1033962 656052 647452 781365 773725 806592 824823 841644 844053 953843 955588 5053361 5207525 39.85 71.7 1
12:10:37 2024-01-29 674877 667002 195746 191896 312179 318887 334600 334419 210507 207707 258925 257857 294383 296578 4386418 4720112 6500236 6293929 1091336 1131192 279805 246214 259472 260242 310785 303411 291527 290013 201649 203462 699904 634098 1462629 1441344 417469 411708 598956 599461 744111 732621 768942 770332 806922 820482 788460 875558 1979072 2062735 1217321 1033962 656520 647452 781919 772629 806592 820545 841607 844053 953843 961030 5053361 5211241 39.85 71.7 1
12:10:38 2024-01-29 676863 666970 195471 191891 312170 320403 334635 334419 210213 207742 258778 257464 293203 296297 4392744 4720112 6509561 6303248 1093774 1131192 279380 246214 259690 260242 310346 302520 289418 290356 201226 202858 699904 634098 1444930 1441618 417172 411126 597076 599636 744639 733938 768359 770405 809240 820482 790218 876181 1975469 2062735 1219205 1031941 656910 646464 780811 774274 806592 824239 841644 844053 953843 955516 5048641 5211241 39.85 71.7 1
12:10:39 2024-01-29 676863 666930 195746 191896 312874 318335 334635 334688 210213 207742 258778 257857 294590 296190 4399175 4729385 6509561 6303618 1094538 1131228 278531 246382 259690 260827 311005 302981 289620 290419 201191 202822 702846 631392 1496574 1441344 416580 410544 597683 598611 741640 732621 765433 769241 809240 820482 788608 876992 1975469 2064199 1221088 1032491 656910 646464 781365 774274 806592 825407 842877 845254 955232 955624 5047571 5207525 39.85 71.7 1
12:10:40 2024-01-29 674841 666934 195471 191926 312135 318887 334635 334150 210654 207707 258742 258071 294590 296398 4392744 4720112 6518886 6312360 1092995 1131228 280001 246382 259690 260608 310346 302601 289515 290083 201860 202893 698433 635916 1450496 1440593 417172 409734 599381 601341 745088 732801 767684 771534 808669 820518 789957 876368 1979109 2062735 1217321 1034190 656520 648405 781919 773176 807163 823110 842242 844016 955232 961066 5056970 5207525 39.85 71.7 1
12:10:41 2024-01-29 675869 666966 195750 191757 312175 318852 334635 334688 210507 207777 258961 257857 294697 296333 4392744 4720112 6499413 6302869 1094442 1132871 278592 247144 259690 260206 308945 301452 289418 290595 200875 202822 691455 629130 1452231 1441618 415399 410544 598107 598528 747187 729003 766253 769278 809277 820482 788608 876992 1975469 2056876 1186265 1031757 658349 647488 781919 772629 807200 824202 841644 844053 955232 961066 5051177 5207525 39.85 71.7 1
12:10:42 2024-01-29 675869 666975 195471 191891 312206 318370 334600 334384 210213 207742 258889 257464 294383 296089 4389613 4720112 6500236 6293490 1091439 1131192 281425 246382 259690 260023 310346 300528 289620 290083 201684 202822 695491 634098 1446779 1438598 416580 408550 598107 598952 746548 731064 765507 770405 808062 824248 787266 875707 1975469 2059890 1230847 1031978 656052 647488 781919 773725 806592 824823 841607 844016 955232 955624 5053361 5198160 39.85 71.7 1
12:10:43 2024-01-29 675869 666939 195471 191926 312139 318593 334600 334653 210213 207742 258778 257891 294733 296542 4386456 4720112 6499526 6298374 1094368 1130390 279842 246418 259508 260206 308151 302092 289383 290560 200875 202822 681767 628228 1457919 1438598 415399 410544 596231 599414 742654 728742 764515 768117 809277 824285 785794 876992 1975469 2063113 1209831 1030432 657881 647452 781919 772629 806555 824823 841644 844053 953880 955624 5048641 5201869 39.75 71.7 1
12:10:44 2024-01-29 678892 666930 195471 191727 312139 317853 335645 334653 209557 207742 255105 257430 294590 295565 4386606 4731927 6509561 6293883 1092937 1130390 279842 247144 259690 260023 308151 302552 289181 290419 200560 202822 681767 629130 1491552 1438326 415399 410544 598107 598380 746124 728470 765162 768153 809277 820338 786387 876992 1973460 2062735 1189896 1031757 657881 647452 781365 772629 806592 824823 841644 844053 955232 961066 5053361 5200104 39.85 71.7 1
12:10:45 2024-01-29 674914 666903 195746 191749 312206 318887 334600 334688 210213 207742 258742 257499 294590 295981 4392744 4720112 6500236 6307858 1093774 1133207 279986 246347 259690 260206 308151 301745 289515 290524 201825 202822 699904 632286 1445052 1438598 416580 409482 598107 601230 743854 731151 765507 770405 810520 820518 787266 876368 1975469 2059812 1236605 1031978 656520 647488 781919 772629 806592 824859 841009 844053 955232 961030 5053361 5207525 39.85 71.7 1
12:10:46 2024-01-29 674950 668516 195476 191757 312175 318370 334565 334185 210213 207777 258742 257464 294697 296542 4395878 4716759 6499413 6307746 1094442 1134895 279842 246418 259726 260313 308186 300953 289418 290560 200840 202822 680357 628679 1458699 1438598 415399 410544 597997 597496 744111 728742 765433 768153 811818 820482 786387 876992 1973497 2059904 1213529 1031023 657881 647488 781919 772629 806592 824823 841644 844053 955910 961066 5046153 5207525 39.85 71.7 1
12:10:47 2024-01-29 674877 666898 195471 191753 311885 318593 334600 334618 210213 207742 258706 257251 294768 296333 4392744 4720112 6509561 6302869 1092000 1133207 281968 246347 259726 259948 308116 301166 289620 290251 201226 203426 701375 632286 1475097 1438598 416580 409160 599344 598270 742801 729510 765507 769860 811243 820482 787303 876368 1975469 2059890 1232766 1031978 656052 647452 780811 772629 806592 823656 841009 844016 953843 955624 5043969 5200104 39.85 71.7 1
12:10:48 2024-01-29 674914 668520 195471 191749 312206 318887 336347 333648 209627 207095 258742 257499 294177 296578 4386456 4716759 6499526 6302869 1093590 1134895 279842 246418 259690 260130 308151 301879 289418 291374 201156 202787 690025 629581 1487870 1438598 415399 410544 597279 599636 745167 727332 763769 769966 810458 820446 786387 876992 1977704 2062735 1186265 1031167 658349 647452 781365 772629 805984 825407 841644 844053 955232 955624 5048641 5207525 39.75 71.7 1
12:10:49 2024-01-29 678856 666925 195334 191896 312215 317889 334671 334688 209592 208246 258669 257072 294590 295565 4386606 4725208 6509561 6293883 1092975 1134050 279842 246418 259290 259582 308116 302124 288777 290419 200981 202822 681767 629130 1454215 1438326 415399 410544 598919 599035 744639 727674 764348 769966 809885 820446 786387 876992 1975469 2059812 1228621 1029558 657881 647452 781365 772629 805984 824202 841644 844053 953843 955624 5051177 5194454 39.85 71.7 1
12:10:50 2024-01-29 674877 666898 195471 191710 312175 318887 336584 333683 210213 207563 258742 257499 294590 296190 4392744 4720112 6509561 6293897 1093719 1133207 279986 246382 259033 260313 308116 302172 291024 290048 201825 203426 698433 634098 1473041 1436559 416580 412291 599381 599636 742801 729610 767758 770258 806958 820482 787863 876368 1975469 2059812 1227009 1033452 656052 647452 780811 772629 807163 824859 842279 844053 955232 955624 5047571 5198160 39.85 71.7 1
12:10:51 2024-01-29 674877 666930 195476 191757 312175 318923 334600 333648 210213 207418 258778 257499 294697 296578 4386484 4713408 6499413 6302869 1094538 1136511 279842 246347 259834 260313 308151 300528 291230 290560 201156 202787 697070 629582 1475268 1438598 415399 411635 597500 598454 745167 729464 766103 769132 809277 820518 786387 876992 1973460 2059904 1206134 1031757 657881 646994 781365 772629 806021 824859 841644 844053 953880 955624 5047571 5198160 39.85 71.7 1
12:10:52 2024-01-29 673888 666975 195471 191611 312139 318923 334600 334150 210213 207418 258742 257499 294177 296542 4389613 4717692 6500236 6294543 1094501 1134895 280122 246488 259433 260313 307685 300491 289383 289642 201825 202822 701375 632286 1481996 1437578 416543 411963 598956 599378 742275 731100 770045 770442 806922 820482 787900 876368 1975469 2059904 1230847 1033452 656052 647488 781919 773725 806021 824859 841644 844090 953880 955588 5036774 5196203 39.85 71.7 1
12:10:53 2024-01-29 673888 666826 195471 191619 311920 318852 336822 333683 210213 207095 258778 257499 294383 296125 4380114 4716759 6509561 6304457 1094501 1133207 281823 246418 258961 260313 308045 302099 291321 289572 201614 203391 696962 634098 1446088 1436559 417098 411708 599381 599636 742884 729464 769538 770368 809519 820410 787266 875707 1975469 2059812 1225090 1031941 655117 646428 780811 773725 804808 824166 841607 843979 953770 961616 5040787 5205582 39.85 71.7 1
12:10:54 2024-01-29 676311 668516 195436 191257 311889 316929 336822 334384 209557 207707 255466 257430 294177 295565 4386606 4720112 6509437 6300539 1096002 1134820 279806 246488 258997 259912 308116 300724 291230 290489 200981 202822 684585 628684 1459358 1438326 416469 410399 598107 599636 742727 728056 766819 768080 809240 820482 786350 876992 1975469 2064199 1213529 1029558 656989 648827 781919 772629 809491 820437 839756 845856 957266 961030 5056970 5207525 39.85 71.7 1
12:10:55 2024-01-29 677822 666930 195436 191688 311661 317818 335574 334618 209523 207742 255466 257430 294590 295637 4395878 4736115 6518789 6305071 1099981 1131522 279645 247042 258961 259948 308186 300687 291733 292137 200981 203532 694019 627340 1466433 1438326 413964 410544 600581 599636 747321 728644 764505 768080 809240 820374 785794 879532 1975677 2069006 1228928 1029521 656989 649359 781919 774824 809491 820365 839756 847738 958625 962424 5062753 5205582 39.85 71.7 1
12:10:56 2024-01-29 680337 666930 195476 191727 311162 317853 336115 335890 209557 208391 255069 257499 293409 295393 4386506 4748023 6509561 6300654 1104132 1134013 279448 247423 258163 259912 309484 300584 291646 290524 200981 203532 704313 626893 1461089 1432045 412719 410544 599381 600914 747321 732621 765162 769241 809204 819183 788727 880788 1979688 2078199 1228928 1028021 656989 649323 780811 774824 811215 820437 837331 846495 959305 962424 5066369 5197018 39.85 71.7 1
12:10:57 2024-01-29 677445 668769 195299 192498 311153 318593 335609 334001 210213 207707 254241 259469 293764 295196 4392744 4777699 6509437 6305071 1107155 1134013 279010 246488 257368 261047 309871 300554 290334 290454 201156 203532 695491 631383 1448429 1430132 414589 411898 599806 601341 751653 732858 764515 772665 810852 817321 788095 883411 1979072 2081149 1209788 1021737 656052 646392 777161 773725 814136 820437 832989 844016 963011 955552 5069988 5205582 39.85 71.7 1
12:10:58 2024-01-29 676003 668806 195299 191887 310939 318887 335574 334001 210178 207707 254636 259469 292035 296578 4392744 4746071 6481381 6304457 1107155 1131559 278392 246488 258199 261047 309215 301052 291642 290013 201156 203390 696962 630481 1443449 1430132 415214 411898 598107 599636 750025 730741 767993 773762 808026 815556 787501 883448 1979109 2081448 1209788 1020248 656520 647379 774957 773725 813558 820401 832989 846495 963011 961616 5052590 5205582 39.85 71.7 1
12:10:59 2024-01-29 674841 667828 195471 191861 311198 319335 334635 334001 210507 207707 254816 258353 292870 297451 4395878 4727313 6425371 6309417 1102401 1132027 278496 246523 258199 260680 308561 300760 291230 290048 201156 202963 703766 630031 1441507 1429113 415214 411573 596378 597606 749458 728595 764515 774860 809519 811505 787501 883411 1981922 2085075 1217321 1020285 657844 646464 774957 773725 811828 820365 832397 844016 963011 955552 5044076 5205582 39.85 71.7 1
12:11:00 2024-01-29 676826 667314 195746 191550 311889 318335 334600 335890 209557 207673 254636 258036 292870 297559 4380077 4688299 6444283 6313937 1103191 1131559 279842 246523 258163 260130 309907 301978 288770 290524 200525 202928 702846 626430 1481069 1426062 414001 411708 594270 598528 747321 726717 764553 774860 807227 811541 791002 880827 1983331 2086632 1224854 1023192 661635 648368 774408 774824 810640 819625 837293 848983 962974 960256 5011305 5214960 39.85 71.7 1
12:11:01 2024-01-29 678856 668296 196020 190690 313089 316929 335609 334001 209523 208135 254636 258250 293871 297205 4392744 4704494 6457623 6318848 1094425 1131522 279842 247250 258163 260313 309907 301941 290910 292023 199896 203532 692548 628271 1466429 1420158 413781 409770 594691 601740 750585 725684 769730 773762 804872 816168 793360 880827 1979072 2095101 1227009 1024649 661635 647415 777161 774953 811828 817312 834878 850756 961575 957543 5004150 5211241 39.85 71.7 1
12:11:02 2024-01-29 673598 667565 195746 191559 312144 318408 336658 334001 210032 207742 254241 258250 292551 296542 4392744 4689799 6481585 6309012 1096709 1132027 278392 247042 257801 260313 309215 300724 291024 291339 199862 204104 686664 630481 1472171 1416469 413671 410959 596378 603091 747833 726960 765470 772665 802525 817321 795616 881138 1975469 2095101 1239022 1024649 660694 645971 777161 777222 811828 816159 834841 850756 961575 957543 4994744 5205582 39.85 71.7 1
12:11:03 2024-01-29 671579 667835 195476 191287 311670 319083 337402 333965 209864 207707 254241 258284 293309 296542 4392744 4693955 6481585 6300539 1091168 1132027 279861 246453 257765 261191 309251 301435 290499 290419 200981 203818 692548 635791 1440011 1416469 415399 411573 598879 604770 747797 727217 768886 774860 801354 816168 793208 881101 1979072 2095632 1229241 1026110 659755 643586 774957 778396 811828 815625 834878 850793 961575 954767 4972117 5205582 39.75 71.7 1
12:11:04 2024-01-29 669651 667367 195471 191550 312144 317889 337402 332954 210227 207384 254241 258319 293523 296542 4383246 4658075 6462270 6304457 1087875 1131522 280091 246108 258199 260680 308996 301649 290823 290419 200525 203532 694019 636245 1440975 1420511 416580 410959 595534 603052 746790 727478 768849 773762 801354 817321 795616 879532 1975469 2084104 1225090 1028789 658817 643436 774957 776636 807200 817889 839756 851444 957945 951966 4938311 5192497 39.85 71.7 1
12:11:05 2024-01-29 670403 667835 195476 191119 312179 319083 336115 334001 209209 206416 258706 257822 293764 297162 4383379 4621973 6499526 6305187 1084955 1131559 278427 246453 258199 259547 309051 300226 290413 291818 199896 203532 679670 632286 1451635 1426803 415399 410254 596378 601776 743058 727769 767721 767537 802525 820446 795616 873106 1969862 2069006 1223171 1035435 658817 643622 779706 777222 804238 816159 842877 852809 951036 954803 4971123 5196203 39.85 71.7 1
12:11:06 2024-01-29 672657 668786 195458 191723 312144 318633 336658 334001 209864 207707 254636 257891 294697 294457 4386484 4685630 6546858 6299944 1082009 1131671 278427 246453 258199 259547 309015 301209 290409 291410 200036 203532 699834 632286 1463847 1427078 415362 410544 594435 601812 740554 726568 765470 768117 802561 820446 795374 873106 1969862 2071942 1223171 1037892 659755 643586 780445 778360 804890 818593 844113 848306 951036 954767 4971123 5196203 39.85 71.7 1
12:11:07 2024-01-29 672385 668786 195471 191292 311533 318408 336693 334001 210297 207528 255105 257464 294383 294699 4386506 4676371 6546414 6294977 1088177 1131671 279010 246488 258199 259948 309519 300554 291115 291410 200001 203532 682250 633644 1442968 1427078 415399 410544 597076 603554 744111 728742 767721 765910 802561 820482 797227 873765 1969862 2069006 1231198 1037892 656989 643892 781919 774824 806592 820022 839183 847135 953843 957543 5004474 5188794 39.85 71.7 1
12:11:08 2024-01-29 671987 667831 194889 191896 310219 318887 335609 334001 210627 207061 258669 258071 294177 295673 4386484 4701568 6499413 6300539 1094538 1133281 279240 246281 259033 259948 308081 301458 290499 289607 201331 202751 699904 631383 1444017 1440593 416580 410544 598107 599636 743058 730815 765470 768153 806922 820446 786111 874424 1975469 2059812 1240443 1031941 655117 647415 780811 772044 804808 823036 839183 842743 953807 955552 5051177 5198160 39.85 71.7 1
12:11:09 2024-01-29 675375 668786 195471 191287 311233 318335 336347 334001 209641 207384 258706 257464 292516 295673 4373860 4710840 6490910 6309417 1094501 1134088 279665 246108 259033 260313 308081 301697 291230 289748 201261 202963 698433 632286 1479994 1441618 416580 411416 597500 599636 744111 731854 765433 769278 806886 820410 787266 875707 1974065 2059812 1215438 1033452 655117 646464 779706 772629 804844 823619 839220 844016 953807 955552 5035523 5201869 39.85 71.7 1
12:11:10 2024-01-29 677334 667160 195471 191723 311666 316929 334565 334115 209752 207597 258706 256715 294283 295637 4386484 4726024 6499413 6305071 1103971 1133527 279055 247250 258163 259765 309015 300783 291115 290251 200490 202963 694019 626446 1455645 1433339 413175 410544 598531 599636 746560 730815 762986 768117 808062 818066 787537 879532 1977667 2076727 1227009 1026110 656520 647452 779706 774824 810640 820022 837293 845254 955292 961030 5060583 5198160 39.85 71.7 1
12:11:11 2024-01-29 678819 668516 194858 191757 311193 316929 335609 334001 210213 208391 252810 258071 292516 294699 4386484 4743405 6518886 6309417 1103971 1133281 279055 246523 258199 259693 309015 300746 291230 290560 200595 202963 694019 625108 1453729 1436404 413013 410544 597500 599746 744909 730815 762333 765910 808062 818030 787266 879532 1978280 2074994 1227009 1027724 656520 648405 780811 774824 809491 820638 837331 845254 957945 961066 5055531 5201869 39.85 71.7 1
12:11:12 2024-01-29 678819 666397 195162 191723 311189 316965 335609 334001 209592 208391 254241 258250 294177 294735 4383379 4759704 6518886 6309417 1102394 1134895 279055 247250 258235 259511 309015 300783 289515 290630 200630 203532 694019 626446 1491132 1438598 413013 410544 598107 599636 745966 729031 762986 767573 808633 819255 786148 878906 1975469 2072281 1227009 1028459 656989 649323 780811 773725 809491 820602 838561 846495 957945 961030 5060583 5198160 39.85 71.7 1
12:11:13 2024-01-29 678819 668516 195166 191589 311193 316965 336115 334001 209592 208391 254636 257499 294697 294735 4386506 4757314 6499413 6300539 1108718 1131671 278427 246523 256972 260313 308081 300511 290334 289607 200630 203818 702820 626893 1471134 1432319 413013 409124 598956 599378 747284 728912 762333 768153 806849 817419 788727 875998 1978280 2071610 1225090 1026110 656052 647488 779706 774824 811828 820602 836103 845254 956716 955624 5064910 5207525 39.85 71.7 1
12:11:14 2024-01-29 678782 668511 195476 191896 311198 319535 335609 334001 210213 207777 252810 258250 293970 294735 4383283 4763088 6518886 6308974 1103941 1131671 279055 246523 257801 259511 308151 301911 291115 290013 200630 202963 692548 626446 1454437 1435208 413013 410544 598107 598611 747284 729159 762986 768117 808062 817994 787537 878906 1975469 2072317 1227009 1026525 656052 648405 779706 774824 809491 819210 837293 845254 957945 961030 5060583 5198160 39.85 71.7 1
12:11:15 2024-01-29 678856 668511 195162 191589 311193 318901 334635 334001 209592 208246 254241 257891 292962 294735 4389675 4740037 6518886 6314668 1104737 1131671 279448 246559 257368 260130 308151 300299 289590 289607 200700 202963 704313 626430 1460688 1429106 413013 409160 598956 599461 749409 728243 762986 769278 807227 816844 788727 878526 1979109 2078199 1228928 1024649 656052 646921 778566 773725 811828 820437 833618 845254 957429 955552 5069988 5200104 39.85 71.7 1
12:11:16 2024-01-29 676964 668511 194853 191891 310717 316929 334635 334001 210066 207707 252810 258319 294283 294699 4383379 4770866 6499413 6308974 1107117 1131671 278514 246523 256612 260313 309470 300232 289726 290505 200665 202963 694019 630481 1452247 1428093 413013 409160 598107 600934 747136 729195 764082 768190 807227 816844 788727 878526 1973460 2078199 1227009 1024649 655117 646958 778602 773725 811828 820401 834841 844053 957392 961799 5062753 5198160 39.85 71.7 1
12:11:17 2024-01-29 677445 667575 194309 191753 310757 316965 335574 334001 210213 208066 252810 258284 293764 294699 4386484 4763088 6500236 6305071 1107117 1131671 278392 246523 256577 260313 308045 299802 289523 290912 200665 203532 694019 628646 1452280 1429106 413049 409160 598956 599304 746740 729214 762986 768153 808372 817419 788690 877866 1975469 2071684 1227009 1024649 656052 647415 778602 774824 811828 820437 834878 844090 957392 963126 5066369 5205582 39.85 71.7 1
12:11:18 2024-01-29 677445 666384 194858 191891 311193 316965 335609 334001 210213 208066 252774 258284 293764 294699 4386456 4763088 6518210 6315605 1107155 1131671 278427 246523 256577 260313 308081 299838 289726 289748 200071 202963 696962 628646 1445068 1429106 413013 410544 598531 599461 747394 728129 762986 768117 806886 818030 788727 881566 1979109 2076727 1206021 1026110 656520 647452 779706 774824 810640 820437 836103 844053 956003 955624 5055531 5201869 39.85 71.7 1
12:11:19 2024-01-29 679375 666930 195334 191896 310939 317889 336151 334001 210213 208391 252810 258250 292551 294699 4389575 4753600 6518278 6306585 1106361 1131671 278462 247250 256972 260313 308081 299415 289488 290912 200665 202963 694019 628228 1456509 1429106 413049 410544 598735 601071 747321 728644 763423 768153 806886 817994 788132 879532 1975469 2074994 1227009 1026110 656052 647452 779706 774824 810640 819823 836698 845893 956716 961030 5055531 5201869 39.85 71.7 1
12:11:20 2024-01-29 679375 666930 194889 191593 311198 316965 336080 334001 210213 208357 252810 258071 293764 294735 4386484 4766475 6513620 6301674 1106361 1130867 279842 246523 256972 260313 308116 299452 288917 291294 200490 202963 694019 626430 1456744 1429106 413049 410544 597923 598611 747321 728215 762986 767573 806922 817455 786423 878906 1973460 2075256 1228928 1026110 656052 647452 779706 774824 809491 819823 837331 845893 956003 961030 5056970 5196203 39.85 71.7 1
12:11:21 2024-01-29 678856 666903 195162 191589 310717 316965 334635 334001 210213 208391 252810 258250 294283 294699 4386484 4757314 6499187 6306585 1103945 1130867 279842 246523 257333 260313 308257 299808 289321 290912 200665 202716 681767 626446 1456274 1433170 413049 410435 598919 598611 744946 728129 763536 767573 808098 818066 786387 879532 1975469 2072317 1204138 1026525 656052 647488 779706 774824 809491 820401 837331 845254 956716 961066 5062753 5198160 39.85 71.7 1
12:11:22 2024-01-29 678338 668511 195197 191589 310717 316965 334635 334001 209627 208391 252810 257857 293764 293837 4386484 4752947 6518278 6301674 1100747 1131671 279645 246523 257368 259948 308222 299488 288917 290505 200071 203320 704313 626893 1462251 1434252 413049 410472 598956 598108 746790 728147 762986 767573 808098 819219 786387 878280 1973423 2065708 1227009 1026562 656052 648864 779706 774274 809491 819246 838561 846532 957945 961066 5055531 5190752 39.85 71.7 1
12:11:23 2024-01-29 678819 666939 195330 191887 311666 316965 335609 334001 209627 208246 252810 257499 294177 294735 4380152 4750445 6527487 6301674 1102325 1130026 279448 246523 257368 259948 308257 299984 288917 290153 200665 203498 697070 626446 1453864 1428093 413013 411708 598337 598240 746740 729232 762333 769278 808372 817994 789882 876035 1977940 2078199 1206021 1026110 656052 647452 779706 774824 811828 820437 834878 844053 957392 955624 5066369 5198160 39.85 71.7 1
12:11:24 2024-01-29 678892 666898 194889 191589 311189 318147 334635 334001 209627 207742 252810 258284 293764 294735 4386606 4759704 6518278 6301674 1106361 1131671 278357 246523 256612 257935 308222 299102 289523 289783 200420 202716 702846 627787 1451190 1429106 413049 411416 600581 599636 747321 729300 762986 768190 808945 818030 788727 875998 1976529 2076727 1227009 1026110 656052 647452 779706 774274 811252 820437 834878 845291 956003 955588 5055531 5201869 39.85 71.7 1
12:11:25 2024-01-29 678892 666903 195467 191322 310286 316965 334671 334001 210213 208426 252810 258284 293764 293872 4377132 4752947 6499225 6292676 1103153 1131671 279842 246523 256972 262901 308222 299065 288882 289783 200911 203782 695858 626893 1470924 1433170 412756 410544 599140 599636 744946 729195 762986 767573 806922 818030 786980 880937 1980341 2072317 1227009 1026525 656052 648864 780811 774824 809491 820401 837331 845893 957945 961066 5055531 5198160 39.85 71.7 1
12:11:26 2024-01-29 678819 666939 194853 191292 310975 316929 335645 334001 209627 208426 252810 257499 293764 293748 4392744 4752947 6527711 6301674 1103945 1131671 279448 247250 257368 262866 308257 299102 288917 290224 200455 202716 704313 626000 1477072 1434252 413525 410544 600581 597183 746261 728092 762986 765910 808098 819219 786387 878280 1976529 2062783 1227009 1028058 656989 649359 780811 774274 809491 819246 838523 846458 956587 961030 5060583 5194960 39.85 71.7 1
12:11:27 2024-01-29 678409 669578 195127 191891 310935 317889 335609 334001 210178 207707 252810 258284 292516 294699 4392744 4756943 6499413 6301256 1106285 1131671 278392 246488 256541 257901 307971 297419 288882 289510 201051 202681 704313 628684 1457312 1428093 412903 409124 597500 602307 747321 729195 763423 768117 808945 819634 788690 881566 1979351 2079418 1228928 1024649 656052 647379 778566 774824 811828 820437 834878 844016 957392 960256 5060583 5198160 39.85 71.7 1
12:11:28 2024-01-29 678409 668511 194818 191891 310717 316929 334600 334001 210213 208032 252774 257857 292870 294735 4392744 4759704 6508846 6301256 1103941 1131634 279842 246488 256468 259948 307755 299102 289523 292077 200875 202963 694019 626893 1461754 1428837 412537 410544 600581 599636 747321 729291 762949 767537 809519 819634 788690 879532 1975120 2076727 1228928 1025379 655117 647415 779706 774824 810640 820401 836661 845893 958625 955588 5060583 5201869 39.75 71.7 1
12:11:29 2024-01-29 678782 668520 195158 191727 310286 317853 335574 334001 210213 208212 254241 258284 293871 294699 4383379 4757314 6499225 6301294 1103868 1131634 278462 247215 257043 262973 308222 299029 288882 290419 200840 202928 692548 626893 1449612 1430875 412866 410544 600581 599636 744946 729195 764628 768153 806886 818030 788132 879532 1976529 2076727 1227009 1026110 656052 647415 779706 774824 810640 820365 836661 845254 957945 955588 5062753 5206518 39.85 71.7 1
12:11:30 2024-01-29 676409 669573 194818 191723 310281 317889 334635 334001 210032 207418 252774 258284 293764 294492 4386418 4766475 6499413 6301256 1103941 1130830 279842 246559 256468 263008 307290 299102 291642 291957 200630 202928 704313 628684 1438633 1427977 412720 409160 600318 599508 746704 729195 762949 768153 807227 819055 788690 877866 1975469 2072281 1227009 1025379 655117 646921 778566 774824 811791 820401 834841 844053 957392 960256 5069988 5201869 39.85 71.7 1
12:11:31 2024-01-29 677445 667570 194822 191624 310255 317853 334635 334001 209557 207742 252774 258284 292516 294492 4386484 4750149 6508846 6301294 1105530 1130026 278357 246594 256468 262788 307755 299102 292059 292077 200490 202928 694019 627787 1455654 1427977 412684 410544 597500 599636 747321 729195 762295 768117 808945 817419 788727 879532 1976260 2076727 1227009 1026110 656052 647379 779706 774824 811215 820437 836066 844053 957356 955588 5066369 5198160 39.85 71.7 1
12:11:32 2024-01-29 677445 668511 194853 191554 310246 316929 334600 334001 209592 208357 252810 257857 293764 294528 4386606 4757202 6509276 6291824 1103941 1129989 278357 246594 256683 262973 308222 299102 291642 289607 200630 202963 692548 626893 1458120 1431026 413013 410544 600581 599636 747321 728753 762986 768117 808945 819634 787537 878906 1973713 2072281 1225090 1026110 656052 647452 779706 774824 809491 819246 834878 845254 957945 955588 5060583 5201869 39.85 71.7 1
12:11:33 2024-01-29 677445 666903 194849 191589 311158 316965 334635 334001 210213 208391 252810 257499 293764 294492 4383379 4751254 6499338 6291824 1105722 1130830 279842 246629 257114 262681 308222 299029 291642 289607 200490 202963 695858 626893 1469453 1435208 413049 410544 598291 599636 744909 728644 762986 765910 808062 819219 786387 878868 1980341 2072281 1228928 1026110 656520 649323 780811 774824 810640 820365 837331 845856 955967 961066 5055531 5198160 39.85 71.7 1
12:11:35 2024-01-29 679375 666939 194853 191283 311198 316965 335609 334001 209592 208391 252810 258250 294177 294574 4386484 4751254 6518655 6291824 1100822 1133281 276913 246594 258089 262496 308257 300870 291436 290912 200665 202963 692548 626000 1474159 1434252 413635 410544 600581 597643 746790 729195 763529 768153 808062 819219 787501 879532 1976529 2068711 1227009 1026110 656052 648864 779706 774824 810640 819210 837331 846495 957945 961066 5055531 5191237 39.85 71.7 1
12:11:36 2024-01-29 676483 668630 194853 191589 310717 317853 334671 334001 210213 207707 252810 258284 292516 294699 4392744 4772326 6509276 6301256 1107117 1131671 278496 246629 256718 257970 307325 299734 289677 289713 200665 202963 695491 628684 1440094 1427080 413049 409160 597500 601452 747268 729195 762333 769241 807227 819055 788690 878526 1977940 2077942 1228928 1023192 655117 646464 778566 774824 811828 820437 834841 845254 957429 960256 5060583 5196203 39.85 71.7 1
12:11:37 2024-01-29 677445 668511 194818 191723 310717 316965 334635 334001 210213 207707 252810 258284 293523 294528 4377132 4772364 6509276 6291824 1107276 1131671 278004 246594 256718 262824 307755 299311 289475 289537 200490 202963 692548 627787 1454007 1428093 412720 411416 600581 598204 747321 729277 762986 768153 809519 817419 789845 881566 1979351 2078199 1228928 1025379 655117 647415 778566 773725 810640 820401 834841 845254 956040 955624 5062753 5196203 39.85 71.7 1
12:11:38 2024-01-29 677445 668520 195162 191723 310255 316965 334635 334001 210213 208212 252810 258250 294283 293872 4386484 4772326 6499338 6301256 1106441 1131192 278553 246629 256683 262937 310309 299270 289726 289510 200071 202963 692548 628228 1449875 1429106 413049 408550 600581 599636 746040 729195 763536 768153 808945 816844 788763 879532 1977940 2078199 1228928 1026110 656052 647452 779706 774824 811828 820437 834841 844053 956679 955588 5062753 5189903 39.85 71.7 1
12:11:39 2024-01-29 673607 668621 194238 191589 310246 317889 334600 334001 209592 207384 252810 258353 292870 294735 4380114 4756059 6453004 6306179 1102354 1127880 277686 246249 257908 257935 306789 299947 288610 288869 200665 202963 691077 630033 1441507 1428365 414222 411030 596414 599636 747869 727428 765162 774311 808945 811505 786423 882783 1981922 2081485 1213555 1018799 656052 646464 774957 773725 811828 819210 832434 847135 963048 955552 5022961 5205582 39.85 71.7 1
12:11:40 2024-01-29 676347 665356 195467 190681 312175 316929 334565 335890 209523 207486 252810 257499 292870 297487 4383379 4699070 6462534 6311140 1094538 1128459 277616 246629 257114 262788 309433 299947 287971 291481 199409 203390 701327 629148 1488047 1416135 413049 409770 594691 601740 747833 724652 764515 772665 804872 816168 793360 883057 1975469 2090653 1225090 1023192 661360 646501 777161 774990 811828 816159 834878 848343 960215 957543 4997008 5205582 39.85 71.7 1
12:11:41 2024-01-29 673561 667570 195166 191253 311198 317734 336658 334001 210213 207742 254241 258319 292693 296125 4383379 4689597 6490519 6301256 1087996 1129261 279185 246214 257511 257970 309433 299734 288715 290595 200071 203532 659371 635916 1448415 1414678 414810 411030 595992 603091 747268 727438 767721 774311 800187 816168 795616 879812 1975469 2091839 1215548 1025796 658349 643892 774957 778396 808917 816159 838561 851444 957945 951966 4954791 5190752 39.85 71.7 1
12:11:42 2024-01-29 666947 665688 195162 190686 311925 316894 334635 333766 210213 206416 254277 258250 291732 296398 4383379 4622347 6480712 6301256 1078531 1128459 278571 245456 259176 262496 309215 301722 289267 290630 200036 202963 695307 635006 1474814 1425058 416284 410544 593011 601156 743058 724351 770017 772118 803733 816844 793360 875669 1971262 2067172 1225090 1033962 660224 643436 777464 776636 802497 816159 841644 848306 952420 954731 4957122 5187518 39.85 71.7 1
12:11:43 2024-01-29 670715 667565 194853 191287 311670 318408 336658 334001 210213 207239 252810 257464 292551 293908 4377132 4701808 6536729 6282391 1084902 1128459 278623 245870 257908 262496 309871 300020 289523 289748 200071 203532 688870 635461 1438893 1425058 415399 409447 598956 602978 745167 729232 768886 765874 804908 820446 792199 876992 1966197 2055349 1229241 1032491 655117 643436 778566 773725 804808 820437 839183 844016 951073 957543 5022961 5198160 39.85 71.7 1
12:11:44 2024-01-29 672908 667570 195166 191257 311198 317889 335872 334001 209592 206451 254925 257251 292141 295565 4380152 4708468 6490016 6291824 1092901 1128459 277532 245835 258377 258854 309871 300657 288172 289748 200036 202644 678251 627778 1451249 1436287 415399 410254 596414 596760 743058 728470 765162 765947 806922 819832 786370 875744 1972663 2056972 1191712 1028058 656520 647415 779706 771062 807200 820437 839756 844053 956587 955624 5051926 5189576 39.85 71.7 1
12:11:45 2024-01-29 677858 667565 194858 191287 310286 316929 334635 334001 209557 208391 254241 257430 292516 294735 4383379 4758035 6518655 6301256 1097681 1127843 276582 246422 258342 258604 310090 301892 288812 290153 200071 202963 692548 625867 1459133 1434523 413635 410254 596194 599210 743854 728742 763969 767031 808705 819219 785794 876992 1973713 2067540 1227009 1028459 656910 647452 781365 771534 807200 823036 839756 844053 956587 955588 5048641 5198160 39.85 71.7 1
12:11:46 2024-01-29 677822 667575 195162 191283 310717 316929 334671 334001 209557 208391 252810 256715 293317 294735 4380340 4748670 6509276 6296753 1100689 1127916 276774 246665 257546 259804 310858 300212 288847 290189 200071 202963 692548 626000 1468566 1429378 413049 408515 598107 599636 744946 728397 763536 767610 806886 818030 787574 879532 1975469 2076727 1223171 1026525 656052 647452 779706 774824 811252 820638 837293 845254 956716 955588 5056970 5194454 39.85 71.7 1
12:11:47 2024-01-29 678892 667565 194853 191287 310757 318901 335609 334001 210213 208391 252810 257891 292551 293801 4386484 4767400 6518655 6296614 1103907 1127953 277651 246629 256683 260023 308257 299736 288917 288623 200071 202963 694019 626893 1464864 1425058 413049 409770 598107 599461 746740 729195 762444 769278 807227 818476 788727 878563 1977704 2076727 1227009 1022464 655117 645479 778266 773725 811828 820473 833618 844053 957465 955552 5055531 5192497 39.85 71.7 1
12:11:48 2024-01-29 676483 668511 194889 191896 310250 316929 334600 334001 210213 207384 252810 258319 292106 294735 4386484 4765382 6490519 6291824 1107155 1127953 278073 246594 256503 260242 307290 299699 289185 290099 200700 202963 694019 629582 1439787 1427080 413049 409770 597960 599461 747268 729195 762333 769315 807227 818476 788727 878526 1975469 2075256 1228928 1022464 655117 645515 777464 773725 811828 820437 833655 844053 957392 959577 5062753 5190752 39.85 71.7 1
12:11:49 2024-01-29 674969 667565 194889 191593 310250 316929 334635 334001 209627 207061 252810 258284 292870 294528 4380340 4772212 6499897 6291824 1106361 1127118 278073 246214 256866 260242 307255 299102 289321 290099 200071 202716 694019 628684 1442466 1425058 412720 408837 598107 599636 745649 728789 762444 768190 807227 815695 788763 875998 1975469 2075256 1227009 1023192 654650 645479 777464 773176 811828 819859 834248 844053 957392 955552 5069988 5190752 39.85 71.7 1
12:11:50 2024-01-29 677445 667565 195162 191589 310246 316929 334600 334001 209592 207528 252774 258071 292870 293872 4380142 4763834 6499338 6291824 1103983 1127916 277782 246629 256470 262603 307255 299597 288882 290099 200106 202822 685651 628235 1445845 1426068 412428 408550 598181 599461 746040 728129 762986 768153 807227 815695 788727 880937 1975469 2072281 1228928 1024649 655117 646464 778602 773725 811215 820437 834841 844053 956003 955588 5066369 5198160 39.85 71.7 1
12:11:51 2024-01-29 677445 667570 194889 191589 310281 316929 334635 334001 210066 207742 252774 258071 293352 293748 4380142 4769856 6499897 6292255 1103191 1127953 278073 246629 256506 260130 307255 297419 288917 290099 200036 202858 682570 626893 1448974 1427080 412428 410544 598107 598565 747321 729195 762986 768153 806886 818030 788727 875998 1973460 2068675 1225090 1024649 655117 647415 778602 773725 809491 819246 834878 845254 957945 955588 5053361 5190752 39.85 71.7 1
12:11:52 2024-01-29 677445 667575 194889 191589 310290 316929 334600 334001 209627 208066 252810 257499 292941 293837 4380142 4764846 6518485 6293883 1103983 1130390 277269 246418 256901 262866 308006 299065 288882 289343 200735 202858 702820 625108 1479749 1429106 413049 410544 597683 598611 746261 728129 762986 767573 806958 818066 787574 875998 1973460 2076727 1227009 1026110 656052 648405 779706 774274 809491 819823 837331 846495 956040 955624 5055531 5190752 39.85 71.7 1
12:11:53 2024-01-29 678409 667570 194853 191326 310290 316929 334635 334001 210213 208246 252810 257891 292516 293872 4389602 4761549 6509276 6293490 1103983 1127843 277651 246382 257010 259948 308151 297311 288781 290912 200805 202963 704313 626446 1449902 1429106 413013 410544 597500 598611 746754 728092 762295 766994 809519 820213 786387 878868 1975469 2074884 1227009 1026110 655117 647379 779706 774274 809491 819174 836066 843979 957945 961616 5060583 5194233 39.85 71.7 1
12:11:54 2024-01-29 678409 668511 194818 191257 310686 319083 335574 334001 210178 208032 252774 257857 293764 294735 4392704 4756383 6513831 6292676 1102401 1130063 279537 246382 256683 259948 307720 299102 288812 291834 200560 202963 692548 625108 1479578 1426068 413013 411416 600581 599636 746533 729159 763536 768117 807227 819634 788653 880160 1976492 2075219 1227009 1023192 655117 645479 778819 774274 811791 820365 834804 843979 956643 960256 5060583 5191237 39.85 71.7 1
12:11:55 2024-01-29 673607 667684 194203 191253 309993 317853 336822 334001 210032 207384 252774 258319 292799 295357 4386417 4752720 6448039 6293490 1097523 1129261 279770 246140 257837 259948 306861 300948 288373 291628 200840 202928 696962 628684 1448274 1425329 414222 410995 595955 599636 747833 728742 764617 773762 808945 811432 785794 882746 1973423 2084104 1211671 1017279 656989 646428 773859 772629 811791 817985 832397 846495 962974 960256 5009976 5196203 39.85 71.7 1
12:11:56 2024-01-29 677445 665319 195732 190629 311920 319083 336347 334001 209557 207921 252774 257822 292870 297205 4382839 4688186 6476236 6303094 1094538 1125259 279304 246382 257440 259582 306362 300275 288775 291783 199896 202963 692548 627340 1467210 1420158 413049 409734 591773 601452 747321 723585 763677 773762 806012 816132 791002 881138 1979072 2086817 1227009 1020285 661360 646428 774371 774824 810640 817312 834878 848983 957392 957543 4994744 5201869 39.85 71.7 1
12:11:57 2024-01-29 676483 666667 195268 191089 312144 317734 335609 334001 209523 208507 254241 258250 292870 295357 4376266 4688375 6471388 6297583 1091414 1127609 279842 246488 257079 262937 306362 299029 289124 290524 200001 203532 678945 630481 1463935 1419151 413049 409734 594860 600817 747099 723622 764515 772629 803697 816168 793360 883686 1978280 2090356 1225090 1023192 662106 646921 774957 774824 811791 816159 834567 851444 959462 957543 4994744 5198160 39.85 71.7 1
12:11:58 2024-01-29 673603 666203 195127 191085 312108 315550 336115 334001 209557 208327 252774 258036 292488 295404 4385862 4688375 6499526 6302869 1089819 1126774 279842 246347 256683 257901 306327 301058 288588 290560 200036 203818 674894 633494 1437009 1414951 413013 409734 592829 601703 749524 723622 765162 772665 802525 811541 793360 883057 1974065 2093471 1219333 1024649 661635 644987 774957 776087 811215 816159 834567 853417 960178 956117 4985338 5196203 39.85 71.7 1
12:11:59 2024-01-29 669651 665944 195127 191080 311198 318183 336658 332954 209557 207822 252774 258284 291626 295601 4382709 4669510 6462120 6284112 1088215 1126811 281425 245835 257079 257935 306113 300736 290720 290048 200036 202963 702820 634434 1443259 1415956 414810 409806 595534 602628 746003 725649 767684 773762 800187 811505 795616 880144 1972663 2090356 1225090 1026110 658867 642980 774957 776475 806555 817312 839495 849020 956587 951966 4947716 5186824 39.85 71.7 1
12:12:00 2024-01-29 671428 665948 195476 190651 312144 318408 334600 333730 209592 207349 254816 256647 291626 296542 4376944 4625827 6513831 6293490 1078999 1127916 279842 246453 258053 258854 307290 300026 288703 290560 199687 202963 695491 631383 1440639 1421799 414810 409964 594691 600853 740030 725649 767346 768352 802525 820446 793360 871866 1966197 2069006 1219333 1035435 658817 644806 781365 776087 804890 817312 843167 848983 948276 954057 4990101 5183125 39.85 71.7 1
12:12:01 2024-01-29 668025 667835 195214 191287 310726 318633 336351 333459 210032 206485 252810 257464 292835 293765 4380142 4684836 6527890 6279630 1085164 1127081 281425 245628 257872 259582 307255 299815 289585 288728 200036 202963 699834 634098 1439973 1427352 415399 411126 598956 599968 740591 727446 768576 765910 806085 817419 789845 874387 1966197 2062947 1215495 1032491 654184 643892 779706 771497 804890 820401 842152 841546 951073 958898 5033234 5188794 39.85 71.7 1
12:12:02 2024-01-29 676003 667367 194853 190686 311158 319083 335872 334001 209376 206485 254277 256647 292906 295924 4389597 4715722 6490519 6289002 1090662 1131192 279770 245932 258306 259400 307290 300026 290372 290560 200036 202361 683176 626893 1453129 1436404 414810 410254 595277 599321 742801 728742 764515 768357 808026 820410 786929 876330 1974065 2059812 1215378 1028021 656520 647415 779706 770368 807200 820401 839965 844016 955910 955588 5041772 5196203 39.85 71.7 1
12:12:03 2024-01-29 676311 666895 194990 191274 310721 319083 336584 334001 208904 207061 254241 256647 292870 295150 4386417 4728407 6509079 6293490 1094405 1127609 278679 246386 258270 258854 307755 299210 290925 289607 200071 202963 692548 626000 1448156 1434359 413049 409964 597757 598786 743817 728742 762986 765910 808633 819219 785238 877629 1975469 2063150 1227009 1028021 656052 647452 779706 772629 809491 819174 839365 845217 956587 955588 5060583 5192497 39.85 71.7 1
12:12:04 2024-01-29 677445 667358 195127 191253 311189 318865 334635 334001 209376 208113 252810 257251 293728 294574 4386417 4743678 6509182 6289002 1100764 1128530 278092 246559 257475 262496 308222 300026 290925 289607 200630 202963 702820 625108 1463428 1427078 413013 410544 598107 599636 747399 727296 762986 768117 808945 819634 788690 879514 1975469 2074884 1227009 1025379 655060 646921 778566 773725 810640 819210 836298 844053 954653 960256 5056970 5192497 39.85 71.7 1
12:12:05 2024-01-29 678409 665944 194238 191292 310215 318633 336584 334001 210066 207934 252738 257464 292311 293837 4380142 4758926 6509079 6289002 1103082 1128530 279770 245835 256432 259582 307290 299355 291579 290912 200036 202928 694019 625108 1450548 1429378 412720 410544 596231 599746 746790 727488 762333 765874 808945 818476 786387 880160 1975469 2074994 1225090 1026110 656989 647415 779154 774824 809491 819210 835792 844053 957945 955552 5051177 5188794 39.85 71.7 1
12:12:06 2024-01-29 678409 665666 194818 191292 310255 316929 334600 334001 209592 208212 252774 257464 293728 293908 4383278 4758926 6509079 6284517 1100689 1130755 278556 246559 256468 262866 307290 297419 291230 291091 200036 202928 692548 626000 1448910 1429106 412392 410544 598107 599636 746790 728224 762949 765874 808945 819634 786423 878906 1975469 2073412 1202255 1026110 656052 647452 779154 774274 809491 819246 834878 844053 954617 955588 5051177 5186824 39.85 71.7 1
12:12:07 2024-01-29 678409 667565 194853 191589 310211 319083 334565 334001 209592 208032 252774 257499 293665 293837 4392745 4758926 6499262 6284517 1103983 1130718 278082 246594 256648 262937 307755 299174 291230 290912 200036 202963 702820 626446 1463841 1428093 412392 410544 598107 599035 744946 728092 763536 767537 808945 819634 787537 878242 1975469 2072281 1227009 1025379 655584 647415 779154 773725 810640 819823 834841 845254 957945 955588 5056970 5198160 39.85 71.7 1
12:12:08 2024-01-29 677445 667565 194818 191554 310717 316929 334600 334001 209592 207742 252738 257499 292906 293837 4389602 4762316 6499897 6284517 1103983 1131559 279024 246594 256648 262603 307755 299452 289726 290302 200071 202963 702820 626893 1450835 1428093 413049 410544 598107 598067 747321 728133 762986 766994 809519 817419 788132 879532 1975469 2067209 1225090 1025379 655117 647415 779706 773725 809491 819210 834878 844016 956587 955552 5046153 5188794 39.85 71.7 1
12:12:09 2024-01-29 678409 667575 194809 191248 310250 316929 334635 334001 210032 208212 252774 257891 293523 293837 4380142 4755540 6499526 6274733 1103191 1130415 279842 246386 256648 262532 307290 299138 291024 289545 200071 202963 692548 626893 1454434 1429106 413049 410544 598107 599035 747394 728056 762986 768117 806886 817419 788132 879532 1975469 2073412 1227009 1025379 655117 647379 779154 774274 810065 820401 834878 844016 957266 961763 5046153 5188794 39.85 71.7 1
12:12:10 2024-01-29 677445 667565 194273 191124 310215 316929 336584 334001 209592 207777 252810 257822 292516 293837 4389559 4758926 6509182 6284517 1103191 1129878 278600 246594 256648 262568 307290 297311 290819 290505 200036 202963 684020 625108 1456273 1429106 412720 410254 596194 599792 746790 727064 762333 767537 809519 817419 786387 879532 1975469 2074994 1227009 1025379 656052 647415 779706 774824 810640 819210 836066 844053 957945 955588 5046153 5188794 39.85 71.7 1
12:12:11 2024-01-29 678409 667561 194238 191559 310721 316894 334600 334001 209557 207742 252774 257857 292870 293908 4389602 4756383 6504432 6284112 1102401 1131522 278591 246559 256683 262901 307290 299029 290409 290684 200071 202963 692548 626000 1452118 1429106 413049 410544 598107 598611 746790 727164 762444 767573 806922 817419 787574 879532 1974065 2071942 1227009 1026110 655117 647415 778602 774274 809491 819210 836103 844053 956587 955588 5053361 5188794 39.85 71.7 1
12:12:12 2024-01-29 677445 667093 194853 191119 310246 318633 336822 334001 209557 207742 252774 257499 293871 293837 4386417 4752157 6494618 6284112 1100822 1129915 278082 246386 256683 262681 307290 299174 291230 290505 200036 202963 692548 625108 1468227 1429106 412720 410544 598107 597762 744381 727064 763536 766994 806886 818030 786387 878906 1974065 2072281 1223171 1025379 655117 647415 779706 774274 809491 819210 836066 844016 957945 955588 5051177 5181400 39.85 71.7 1
12:12:13 2024-01-29 677445 667093 194853 191253 310281 319083 334600 334001 209920 208212 252774 257464 292870 293837 4380142 4749614 6499790 6275152 1100822 1129915 279448 246594 256683 262681 307755 299029 289321 290912 200490 202963 692548 626446 1454318 1429106 413049 410544 598107 597606 746790 728115 762444 766994 806849 818030 786387 878906 1975469 2062783 1227009 1025379 655117 647452 779706 774824 809491 819210 837331 845893 957945 955588 5046153 5188794 39.85 71.7 1
12:12:14 2024-01-29 678409 667575 194853 191287 310721 316929 334600 334001 209592 208212 252810 257464 293317 293801 4377150 4752997 6518149 6284112 1100822 1128274 279448 246386 256683 262496 307325 297311 291024 289748 200036 202963 702820 625108 1494755 1425058 412720 410544 596231 599636 747321 728644 761751 768153 807227 818476 788690 877903 1974849 2072281 1227009 1023192 655117 645515 777464 772629 811252 819210 833618 844053 957356 960256 5068007 5198160 39.85 71.7 1
12:12:15 2024-01-29 677445 667565 194273 191292 310246 319083 334600 334001 209592 207707 252738 257857 292870 293908 4380142 4755450 6504432 6279630 1103983 1131559 279842 246179 256468 262603 307290 297419 289181 289308 200071 202963 692548 627787 1454007 1426068 413013 410544 600581 600914 747321 728767 762986 768153 807227 815695 788727 880900 1973713 2072317 1227009 1023192 655117 645515 777464 773725 810640 819823 834841 844016 956679 960256 5053361 5180089 39.85 71.7 1
12:12:16 2024-01-29 673607 667703 194203 191589 309311 316929 334600 334001 209557 206485 252774 258319 292630 295185 4386417 4744970 6476236 6284517 1103983 1128805 279806 245835 256683 262973 306078 299102 290499 288834 200071 202644 692548 628684 1437930 1425058 413635 409841 597683 599636 747833 728644 764073 770442 808372 811541 786387 881101 1975469 2078199 1228928 1017316 654650 643622 774408 772081 811828 819210 832397 844016 960215 959577 5051177 5182148 39.85 71.7 1
12:12:17 2024-01-29 673607 665939 194853 190986 310281 316965 335872 334001 209411 207384 252810 257464 292184 296398 4380142 4703210 6434045 6302869 1097681 1128805 277304 245835 257475 258854 305864 300196 289365 289977 200036 202644 702846 625981 1449816 1424197 413928 409160 593011 596723 745732 726163 762986 774860 807227 811468 787537 880827 1979109 2079159 1242362 1022464 658349 646958 773859 772629 810640 818467 834248 847738 962293 958898 4990025 5188794 39.85 71.7 1
12:12:18 2024-01-29 674877 665392 195471 190518 312179 318633 334565 334001 209231 207384 252810 257464 292870 296996 4380142 4681451 6471761 6293897 1091414 1128805 277429 246386 257475 262496 306362 300523 288770 290383 199722 202963 704313 626893 1451093 1419151 413049 409734 593011 601341 747268 724621 767529 772665 804908 816168 792235 880865 1973460 2087393 1221252 1020285 660224 646464 773859 774824 810640 816159 833655 849020 957429 956866 4991178 5180089 39.85 71.7 1
12:12:19 2024-01-29 671067 665679 195162 190686 310979 317734 336386 332990 209592 207563 252810 258071 292283 295350 4380142 4672259 6480975 6284112 1088073 1128805 279146 245628 256754 262788 305899 300408 290372 290560 200001 202963 688135 634434 1454885 1410666 414222 409841 592719 603052 745649 726407 767721 773762 800187 811577 793360 877903 1972663 2090356 1215548 1026110 657881 643436 774957 777259 808344 816276 838561 848983 957945 951294 4944184 5183125 39.85 71.7 1
12:12:20 2024-01-29 665533 665944 195197 190686 311925 316929 334635 334001 209244 206382 254277 257464 293048 297032 4380142 4624298 6481006 6289002 1075636 1128805 279806 245421 259104 258854 306362 300906 288861 289607 199896 202963 691077 632286 1479166 1419886 415399 409964 593011 599461 743168 724351 768849 770405 802561 815695 793360 874424 1969862 2071942 1225090 1032491 658817 642980 777428 774990 802608 816159 841009 850837 951036 953383 4942987 5179429 39.85 71.7 1
12:12:21 2024-01-29 671428 665679 195162 190651 311233 317734 335645 333766 209592 207061 254277 256257 293558 295154 4370683 4658450 6536729 6274770 1081849 1128805 278505 245421 257872 262496 308006 299174 290409 289607 199409 202963 695674 632286 1443469 1419886 414222 410254 597260 602085 743058 727438 767758 765874 801957 820482 793360 871866 1969862 2065908 1196605 1035435 656052 642980 780811 774824 804808 818021 839183 846532 953168 957543 5004587 5179429 39.85 71.7 1
12:12:22 2024-01-29 670039 667575 194853 190986 310002 318370 335872 333531 210213 206451 254277 257430 292906 295362 4380142 4688488 6476010 6284517 1089774 1131597 279842 245078 258342 258854 307290 300020 288775 289202 200071 202149 698433 628235 1446088 1434252 415399 409964 595992 595878 742531 727064 763228 767573 808372 819219 784128 874424 1972663 2054055 1219205 1026562 655117 645551 779706 770405 804808 820437 839756 841546 952457 955552 5041772 5181400 39.85 71.7 1
12:12:23 2024-01-29 673349 665944 194889 190986 310975 318633 333983 334001 208917 206485 252810 256647 292906 295386 4380142 4708619 6499790 6279630 1094538 1128311 278271 245835 257943 258854 307791 299102 290409 289607 200036 202963 694019 625533 1445116 1434252 413049 409964 599729 597339 742801 728470 762986 765910 808098 819255 784128 878280 1972663 2063150 1204138 1026110 656052 647452 779706 772629 808917 818057 837368 845893 956587 955588 5036774 5181400 39.85 71.7 1
12:12:24 2024-01-29 676863 665684 194278 191287 311385 318633 334565 334001 209085 207742 252774 256681 293558 296320 4376944 4730990 6489978 6284517 1099198 1128805 278271 246594 257511 258854 307325 299002 290409 289748 200036 202786 694019 625108 1459967 1429378 412428 410544 597683 597643 746261 728742 762986 765947 808945 816844 786387 878280 1972663 2065781 1227009 1025524 655117 647452 779154 772629 808344 819406 836103 844053 956587 955624 5047571 5188794 39.85 71.7 1
12:12:25 2024-01-29 677445 666626 194309 191326 310290 316894 334600 334001 209592 207777 252810 257107 292346 293765 4380142 4740302 6499526 6284112 1100822 1128805 279055 246594 256754 258854 307325 299138 290409 289748 199862 202963 691077 625108 1465838 1425058 412428 410544 596231 599461 746790 728129 761751 767573 807227 818476 788690 879645 1975469 2072281 1225090 1023192 654650 646464 778566 773725 809491 819246 834878 844016 957945 955588 5046153 5188794 39.85 71.7 2
12:12:26 2024-01-29 677445 665679 194273 191287 309998 318633 334600 334001 209592 207742 252774 257857 292870 293908 4377061 4752997 6490519 6275562 1100822 1128805 278203 246386 256288 258854 307290 297419 290409 290099 200036 202679 692548 625108 1459697 1428093 412392 410254 597260 598786 745203 727155 760745 765874 807227 818476 784165 876992 1969862 2069006 1223171 1024649 654650 646008 778602 772629 807200 816835 834878 842780 955232 960256 5036774 5179429 39.85 71.7 2
12:12:27 2024-01-29 676964 665679 194238 190720 309272 318183 336347 333495 208904 207707 252738 256681 292425 293353 4367628 4730990 6476048 6274733 1099247 1128805 278271 246179 256683 258672 306397 297491 290409 290099 199687 202326 705806 624219 1455377 1424048 411808 409675 599304 597680 745203 726006 760782 765910 807227 817321 787574 876992 1968633 2061322 1225090 1023192 653252 645479 777161 772592 808917 817410 832397 842743 956587 959577 5043969 5177445 39.85 71.7 2
12:12:28 2024-01-29 677445 667575 194198 190655 309967 318408 336584 333459 209196 207707 252702 257038 292354 293524 4376944 4752682 6471457 6274733 1099095 1128805 278018 245799 256217 259582 306327 299319 291234 288834 200001 202609 694019 629582 1440482 1425948 412684 409734 597500 600914 747321 729195 763423 770368 808372 817994 790405 880438 1979072 2081149 1207905 1025379 656989 648827 780811 774917 813949 825223 839121 850194 963011 964539 5077238 5214960 39.85 71.7 2
12:12:29 2024-01-29 680746 671805 196607 193752 314561 321835 340269 336711 214766 209698 254733 261528 294984 297234 4421286 4793684 6574918 6359141 1118193 1150067 283756 255731 262973 264428 315788 306216 297753 299387 205279 205987 705789 638062 1517208 1453726 418949 417259 610832 610856 765760 746689 781547 786400 827906 837221 805810 896982 2031104 2114975 1249337 1057903 675264 663659 804899 797872 830268 847375 867114 871140 983471 987681 5135827 5323705 39.85 71.7 2
12:12:30 2024-01-29 692609 691230 200310 196662 325603 331740 355505 351992 215406 213747 263939 270173 303881 311409 4528513 4810997 6706417 6536653 1151020 1189762 290652 258573 272212 274463 328763 322118 306802 310060 209335 212371 697269 654949 1498890 1479766 428255 426324 617553 625038 785599 760680 797797 811740 842631 847451 821020 919535 2074510 2194743 1244865 1063411 687612 680667 821057 811417 848707 865140 879561 884986 1002556 1000656 5267514 5430671 39.85 71.7 2
12:12:31 2024-01-29 712001 703286 204232 200533 332940 339603 365099 361006 219565 216340 272297 276648 314990 317287 4615702 4867592 6827405 6669465 1179431 1217458 296614 260865 279256 279244 334627 328974 313899 315056 213044 213565 700141 664301 1519011 1505967 433223 428835 626305 629051 793377 772647 806459 813177 846199 856465 825325 917501 2115178 2203787 1261599 1083577 696897 685890 832226 823258 853002 865541 887646 891645 1005851 1010736 5322398 5524458 39.85 71.7 2
12:12:32 2024-01-29 726792 722686 209749 201974 337790 345903 370002 365522 222505 219521 277146 282059 318551 322275 4697765 5025947 6892644 6753048 1203343 1246027 299978 264115 282267 282019 341326 329350 316721 318923 215284 214962 707135 670016 1546933 1530797 436310 429089 629475 631874 793383 777277 810359 814048 846294 856573 826532 921615 2126095 2228537 1273067 1097583 702493 686899 830277 830143 857282 864824 886108 895610 1011750 1006317 5361560 5585854 39.85 71.7 2
12:12:33 2024-01-29 737992 731568 205688 202785 340349 346933 374094 371895 222118 220277 276855 284832 322614 323291 4754360 5104665 7059759 6825862 1207827 1254338 299082 264962 281407 284729 341531 330813 316978 319925 214085 216266 714469 678200 1561665 1525904 433838 430239 625689 632667 795098 772647 803608 814979 843899 847257 816193 916940 2142373 2241433 1274986 1088284 696897 687909 830277 820988 851121 865618 881203 883690 1001809 1006086 5435159 5610463 39.85 71.6 2
12:12:34 2024-01-29 740424 736121 206575 202220 340613 347756 375795 369839 222285 220004 277706 284796 322554 324383 4771592 5113844 7022159 6828078 1210226 1261693 299276 262501 281442 283746 342879 328817 316499 317924 213899 215561 708607 680908 1546572 1528627 433617 428777 622998 629051 784200 765622 802463 804231 831672 844959 813776 899312 2133101 2259430 1291401 1083577 694504 681362 821057 822673 850480 855214 868969 883690 1003979 1000146 5442934 5617908 39.85 71.6 2
12:12:35 2024-01-29 748646 739913 205310 202229 338117 347865 374770 373994 221038 219841 278561 283459 324051 324455 4795459 5098256 7062471 6884350 1228706 1263558 297798 262904 282267 285250 338401 330849 318051 316708 215097 214893 704311 676542 1547915 1535117 431997 429474 625689 627296 792258 768135 793093 802520 832297 838546 806755 898294 2140851 2230040 1282662 1091387 690554 680667 824562 819759 846639 856456 870655 881496 993363 997216 5410262 5674715 39.85 71.6 2
12:12:36 2024-01-29 745784 744120 205615 202821 341549 349842 377856 373994 221106 221572 279133 283904 324664 328104 4856122 5247006 7182781 6916928 1212594 1276397 302314 264860 284595 287203 342879 333474 317973 320932 216043 216939 711363 687897 1560605 1530797 433223 432435 625689 632806 792821 764773 800144 805861 829873 838546 813531 903643 2157547 2272944 1297295 1082062 698883 686899 824289 820923 852965 863919 870209 877833 1002972 1005965 5537410 5725621 39.85 71.6 2
12:12:37 2024-01-29 753007 752248 206326 205511 344910 351074 381123 376618 222611 221940 283202 286421 329209 333325 4898473 5231717 7205699 6973160 1237441 1290265 304196 268274 288008 291705 347319 338306 320909 324816 217878 219385 725760 690855 1557256 1549237 437553 432971 627466 636515 793171 770460 804134 809441 829873 843362 818004 904595 2176368 2286377 1286500 1088284 699879 690840 830277 825338 853469 864824 874489 881106 1009623 1014555 5590683 5782494 39.85 71.6 2
12:12:38 2024-01-29 761325 758534 208771 204850 347724 355496 382579 378709 224580 223261 283183 290704 330380 336670 4961875 5350640 7362740 7066881 1254890 1300438 307028 274456 288680 290762 349456 338227 324565 325778 219464 221519 715591 688881 1588525 1565455 437553 435352 630812 634226 801465 778415 802463 811164 838323 844995 813531 903951 2188736 2277722 1288420 1110038 702879 691549 839497 834469 851722 866182 886494 891241 1005368 1010964 5588024 5833994 39.85 71.6 2
12:12:39 2024-01-29 775022 763435 211367 206065 350885 358593 386378 383241 225449 225787 286257 292932 334984 337548 5011638 5322822 7332413 7128197 1277037 1316934 306918 270782 291993 293154 353920 341380 325791 325778 221156 222801 734336 701038 1578734 1576897 439161 435389 636686 641703 799762 780733 809481 810589 837100 852426 819782 904968 2194886 2329734 1299665 1106095 712752 698834 836159 836345 865274 872900 875660 890045 1023734 1020152 5701417 5891508 39.85 71.6 2
12:12:40 2024-01-29 773941 771870 211693 208491 354635 360075 391364 386812 228135 223551 288703 296812 338571 342411 5061293 5461909 7488727 7212741 1281355 1328097 311467 272964 293331 296273 354420 345581 328791 329275 222230 222754 733912 699813 1609802 1585845 437847 436656 638518 638204 804922 784062 805849 811740 842668 853347 815240 906856 2205712 2319123 1290339 1125765 716323 695870 839460 844146 865274 870050 882073 897526 1022393 1018169 5712391 5939019 39.85 71.6 2
12:12:41 2024-01-29 790962 778088 214092 209877 355490 364151 391838 390278 228969 225477 292182 297705 341122 344995 5104324 5480711 7479402 7254048 1273755 1337280 312074 275482 294748 297946 356547 348463 329822 333830 222230 224516 740053 702710 1609375 1592889 441941 437772 637543 641028 810672 787569 809481 816207 843899 854837 819881 912859 2230985 2324484 1321184 1127008 713261 701004 848680 845469 860367 873009 888725 901798 1016467 1017571 5744472 5984016 39.85 71.6 2
12:12:42 2024-01-29 792304 784156 215307 212394 356627 365282 394141 393641 229470 226177 297898 297598 342731 347719 5158693 5504842 7526029 7295582 1277909 1346500 313288 276363 296798 299946 358665 348188 332868 335754 224363 226365 742019 709037 1622617 1599873 443058 438424 640314 643906 811823 788759 811678 821026 848551 854166 818752 913826 2238532 2331103 1294537 1128689 714280 701543 851523 846551 862133 874483 889806 895610 1018683 1021428 5793081 6020660 39.85 71.6 2
12:12:43 2024-01-29 799735 788915 214581 213224 359323 367520 396898 396952 228960 227142 294538 298708 346913 348709 5199067 5562198 7591306 7362665 1300231 1354722 313254 279743 297248 299576 360641 350050 332868 334556 225666 227033 755776 709266 1617734 1612632 444397 442883 645869 647424 817611 793282 809295 817527 848698 860904 818169 910144 2242776 2350404 1313359 1143264 721609 706244 852340 850781 867074 872892 889949 896017 1024134 1022531 5865373 6073117 39.85 71.6 2
12:12:44 2024-01-29 807260 795821 216283 214123 362627 373138 400942 396916 229698 228911 295704 299580 349783 351460 5244991 5647470 7695873 7447074 1335185 1362968 313980 279214 301170 300168 363202 350947 336206 335600 227263 227773 767736 715390 1625172 1632237 447568 440279 649125 650339 811823 797235 818556 814979 841439 861491 824740 910665 2250405 2384975 1313344 1133526 725786 709757 850526 848583 872014 874267 886383 894074 1036317 1029706 5929547 6120329 39.85 71.6 2
12:12:45 2024-01-29 802686 801446 218158 218062 363291 373638 404626 401322 230370 230768 297345 302325 349874 356788 5292010 5636824 7619282 7460506 1319002 1374197 318088 279960 300820 301330 366238 355420 337147 338436 228228 230157 752917 724925 1618784 1622972 448127 441701 645448 654955 818717 792466 818182 824465 846294 854837 822770 917551 2265702 2386928 1313368 1138014 722640 715412 857937 848583 867147 886993 895070 895610 1025695 1031929 5907082 6144395 39.85 71.6 2
12:12:46 2024-01-29 816532 804968 219062 214702 364925 374159 405551 403507 231665 230803 299551 303061 352575 356825 5324253 5707573 7809366 7531482 1335185 1382559 318839 281495 303987 304771 365211 357804 338521 339268 228530 231001 758635 722471 1652870 1641437 445662 441521 650462 649190 814018 800796 821077 818634 843899 863928 825361 911318 2270573 2406801 1323318 1139943 730698 714906 855469 852842 875709 884706 887837 902562 1040807 1030106 6001137 6199727 39.85 71.6 2
12:12:47 2024-01-29 816263 810544 220467 215104 368826 374195 409545 405930 232217 232174 301261 305888 354733 360366 5383505 5714286 7725634 7555887 1321827 1387240 320076 281601 305364 305809 367628 357090 338426 340811 228866 232572 770249 731850 1685231 1627225 446748 445601 645770 653100 821080 799095 816319 821768 848141 856573 821020 912955 2281187 2384975 1323140 1151736 727856 711264 862216 857803 870031 879285 894171 901953 1031600 1030471 6019948 6242165 39.85 71.6 2
12:12:48 2024-01-29 825693 816418 220467 217152 369382 377049 410704 405642 233686 232174 302825 306813 356837 360402 5392319 5830688 7850434 7632023 1341528 1398583 323050 283467 307402 305464 372013 356804 338735 342843 229623 233299 766668 729765 1716689 1644948 450101 445747 649083 656436 822541 794998 816379 829003 849979 854837 821020 919335 2290733 2386667 1370940 1150100 727337 717443 862825 857803 873848 883569 896560 902288 1030138 1036431 6042103 6279653 39.85 71.6 2
12:12:49 2024-01-29 830623 819652 221501 217338 372176 382228 409855 408408 234606 236794 301825 308746 357022 362807 5457892 5856779 7908095 7642888 1356522 1401857 324911 284520 308092 305996 372013 358167 342821 342843 230536 232096 771991 736043 1660119 1650656 450666 445081 649542 656436 821923 800228 819946 827205 848068 855223 822770 915359 2298371 2403389 1321044 1153376 730975 718165 864663 857194 873848 888676 898486 899651 1028501 1036543 6081328 6312637 39.85 71.6 2
12:12:50 2024-01-29 832707 824408 222613 218542 372083 383942 414208 410576 235320 234141 303597 310445 361019 360294 5499525 5888442 7945396 7698686 1356410 1410039 323425 286195 306586 307422 372848 360370 342338 343440 231641 233136 775368 741331 1657115 1650656 452278 446746 653270 661788 827911 799661 818107 830180 853066 855826 821020 918228 2309004 2401685 1340235 1159335 730975 718971 867156 860716 873848 888249 897462 901990 1032332 1036543 6132815 6356806 39.85 71.6 2
12:12:51 2024-01-29 844273 830281 224182 219767 374285 384433 417164 411640 236483 233431 306136 309258 361389 368977 5533842 5929656 7945671 7726782 1354770 1415089 324658 286589 310286 307852 371994 363725 342821 343405 233090 234976 772990 740172 1688736 1664596 450689 448275 652345 656399 830300 806486 818766 822968 853066 863928 820438 913643 2309004 2425007 1338790 1171974 737181 720307 865890 864530 878564 883641 899470 909001 1041545 1030143 6196747 6384852 39.85 71.6 2
12:12:52 2024-01-29 840055 834676 223795 220594 376645 384161 417382 414226 237809 234801 306064 312633 362437 368156 5572779 5938187 7962829 7775329 1353081 1420260 326409 288856 309338 310264 374003 364533 342821 345199 233326 233531 781505 736043 1685386 1673843 451365 448076 658684 658369 826738 807094 823197 823004 848141 862976 820556 908956 2315257 2441948 1337282 1159372 741120 724580 864663 862046 883834 891601 895280 904824 1051321 1041685 6205829 6429606 39.85 71.6 2
12:12:53 2024-01-29 836176 836856 228564 220630 378988 384797 414998 414836 237758 234291 305740 313646 365201 367895 5593811 6003402 8132179 7844760 1391833 1426165 324890 288554 309683 310228 375990 364828 344935 344403 233855 235738 775368 745476 1681998 1678316 454855 446361 654197 664175 829674 802280 821114 830180 849979 855223 823355 917917 2321850 2427410 1321044 1168850 736213 724470 871478 865148 878822 893970 900943 901767 1036317 1041058 6245193 6451536 39.85 71.6 2
12:12:54 2024-01-29 852970 840935 223529 222082 376681 384257 418803 415088 238091 234688 309939 312633 365821 371383 5628971 6003627 8059725 7857726 1362191 1429245 325941 294151 310250 312188 376555 367045 344796 347319 234679 235011 782934 741228 1688912 1687264 449317 447410 659617 658369 825568 811146 825615 822386 848588 868104 828013 907027 2328467 2465124 1336834 1165990 743517 728701 864050 865180 887563 894530 893198 903238 1050853 1045179 6264493 6480660 39.85 71.6 2
12:12:55 2024-01-29 851199 843917 225583 222082 379092 390142 418803 419245 238257 236577 309356 313646 366760 369380 5666432 6057550 8188131 7902726 1382709 1436623 327914 294188 311828 313102 378718 367045 344416 347599 234679 236833 782618 754046 1692256 1681894 452278 449411 657419 662976 833771 808702 823458 829481 852883 865077 820909 914144 2337095 2443807 1359225 1184641 740868 724580 873857 869303 880660 891189 902423 908203 1040944 1041315 6358221 6523326 39.85 71.6 2
12:12:57 2024-01-29 847997 848232 226278 222710 382319 390142 423867 417576 242119 237274 310378 315543 367891 374770 5694528 6108564 8255838 7966596 1413221 1442828 325941 289603 311604 313827 381078 366064 346531 347040 237009 237759 788174 757326 1722702 1697152 457126 450184 658391 667485 832624 808276 822613 831950 853066 862124 822299 918154 2339708 2450357 1418995 1175316 738758 728701 875097 869488 881791 892546 899785 909687 1039332 1045290 6339737 6560814 39.85 71.6 2
12:12:58 2024-01-29 860173 852481 225609 222930 380946 390106 423939 419481 238884 235812 315656 317489 368476 375072 5731990 6124744 8188131 7951288 1397800 1449996 329422 293169 312778 315397 378718 367023 348555 349031 237009 237864 799943 749219 1714706 1713979 456801 450521 664309 667885 829086 810571 828078 830351 845638 862708 825361 914630 2346368 2462121 1344073 1165990 739285 731155 873238 866408 883787 899009 899129 902633 1045521 1048703 6316413 6588930 39.85 71.6 2
12:12:59 2024-01-29 867112 857312 227046 222934 382122 391985 423939 420107 238884 237274 310678 316950 371275 373302 5769451 6130079 8218104 8015931 1383735 1454064 330228 291264 311498 315865 381616 368828 346531 350508 238017 238602 794217 752754 1733020 1715196 452112 449267 663404 663704 830300 815070 829258 825412 846870 865596 825398 908659 2346368 2488014 1348571 1174479 746506 733835 869005 867023 886128 897404 893231 901990 1053905 1048703 6394175 6626419 39.85 71.7 2
12:13:00 2024-01-29 870928 857353 227786 223693 382122 391985 426722 424029 239250 238045 311694 317524 372424 376779 5792312 6225980 8263098 8047312 1380526 1456867 332697 291370 313469 315153 381922 369492 348376 351821 236143 239149 801467 752754 1720808 1714924 453887 450931 663914 664175 832302 815648 828078 827828 851256 865550 825361 908993 2352294 2491921 1376405 1179593 748637 732673 871384 870561 890971 892655 894503 906913 1057719 1048703 6440292 6668663 39.85 71.7 2
12:13:01 2024-01-29 873408 862252 229179 223684 385537 394302 428936 427743 239616 239357 314262 319096 374342 378201 5839093 6260018 8329312 8066070 1390405 1463398 333924 291370 314496 317580 382732 371619 349715 353848 236508 240228 802885 756530 1762852 1720073 454744 454837 665762 667241 834735 813844 826790 830180 853066 865523 822918 911294 2358992 2489780 1366230 1184641 750776 733835 875097 873687 886055 897668 898381 909923 1059972 1050930 6452604 6697949 39.85 71.7 2
12:13:02 2024-01-29 874030 867115 230750 225530 385348 396007 430761 428918 240214 240499 314370 320205 376739 379498 5863105 6295770 8339886 8122342 1392392 1466323 334069 293186 315197 316840 381730 372743 349715 354885 237679 240641 810167 758156 1730689 1724416 454781 450534 665866 666064 833481 818616 830440 830180 850544 865627 824740 908621 2364912 2504664 1375183 1184641 751848 738018 873238 873068 889307 900280 895820 907256 1059220 1049797 6493711 6735173 39.85 71.7 2
12:13:03 2024-01-29 881402 871040 230458 226374 387930 396430 429543 427407 241124 239647 315473 321319 376918 378357 5899612 6303169 8370486 8159565 1415242 1470566 332949 294774 315491 317097 383179 375040 351303 351375 238381 240904 807299 759986 1756469 1741037 458092 453500 664853 667437 834699 818616 830440 830180 849305 865442 826568 913976 2369963 2501114 1375958 1181273 749705 737921 875097 871141 894405 903713 899129 908776 1055994 1054620 6461019 6745382 39.85 71.7 2
12:13:04 2024-01-29 884015 873595 230675 226500 388074 399771 429970 428578 241935 240677 315509 320326 376621 380467 5921051 6287158 8437216 8206750 1425936 1478762 332607 293868 315491 318573 384869 373315 351871 352148 239121 240904 817239 764152 1748430 1738566 458778 450462 667826 673395 834994 813269 830009 837022 848105 862708 829931 918191 2383457 2511100 1377181 1191417 748707 741071 883881 873204 887796 906027 906858 908851 1048112 1053676 6574876 6781901 39.85 71.7 2
12:13:05 2024-01-29 883951 878098 231038 227918 391971 396817 432809 427769 243391 240304 315654 324956 376585 382982 5951637 6380110 8542496 8257129 1427115 1484140 333643 295503 319104 318573 387912 375040 351835 354020 239157 240646 815574 773773 1746211 1729319 456043 455444 664235 669477 843196 818616 829356 834836 859400 868067 824488 916828 2383502 2503693 1385157 1208272 754219 736352 882465 881124 889600 899009 902386 914261 1054207 1047149 6603115 6801125 39.85 71.7 2
12:13:06 2024-01-29 878938 879429 232151 227600 390970 400975 431555 430441 242713 242105 315582 324272 378344 380679 5979753 6398428 8467893 8263023 1421330 1484799 335705 297883 318392 319799 387840 377281 351835 353737 240681 240646 814654 768179 1750489 1758472 461883 455289 668662 671267 838851 823276 834912 833132 852243 865550 829026 914165 2387743 2517440 1393564 1190688 755019 743186 878245 875621 894885 901596 900008 908886 1057421 1057035 6537253 6840248 39.85 71.7 2
12:13:08 2024-01-29 899219 883342 232876 228661 390939 400897 435185 429648 244005 246132 318969 323297 380913 383019 5986154 6443968 8532514 8310372 1461365 1494019 334415 297351 321216 319290 387659 377642 356838 355853 240334 242769 808821 777665 1791030 1750972 462374 455080 665359 674631 844229 818090 829221 839400 854692 861491 825425 922230 2386589 2489780 1459076 1203292 749705 738018 885689 877883 883872 900219 906708 912638 1052749 1051435 6650026 6874995 39.85 71.7 2
12:13:09 2024-01-29 888286 884036 234025 228661 391913 401579 438052 433133 243800 241964 319457 324709 381216 386173 6037857 6518696 8617099 8348598 1418282 1497551 336635 296847 319935 321826 387731 378353 354361 356440 241430 241722 813844 770784 1784338 1758306 458092 456125 672427 672730 839520 824809 830009 830180 854005 871995 826568 910286 2386626 2531636 1381168 1200725 757877 741571 879845 878734 897352 901560 898433 912923 1063820 1057783 6612212 6898208 39.85 71.7 2
12:13:10 2024-01-29 899989 888073 233532 230122 392768 402982 436779 432935 245375 240719 320662 325250 382393 384758 6063932 6447840 8622410 8406279 1466513 1502569 337239 299564 320739 320508 391799 376094 354033 354304 242038 243657 807299 781570 1754969 1757058 463854 455802 667826 676270 843903 819778 830009 838210 853449 862365 824157 919498 2397063 2510419 1500539 1209169 753520 741791 885596 880350 889710 901524 907617 911912 1051354 1053199 6706724 6925628 39.85 71.8 2
12:13:11 2024-01-29 894996 891149 233509 229470 394557 400862 440279 437451 244245 242709 321454 326020 383290 390701 6098781 6593485 8690964 8403807 1431556 1503276 336742 297590 320761 322756 390970 378096 354862 356476 242972 242874 821767 773773 1765861 1770073 458852 456125 672611 672918 841137 825467 833627 830897 853066 871786 829026 911619 2404017 2543295 1399121 1199610 760155 746155 880744 877746 898841 908087 896972 914132 1063857 1060816 6650120 6967165 39.85 71.8 2
12:13:12 2024-01-29 910925 898748 234851 231269 395503 405651 440539 435439 246336 242808 322219 327111 385702 387531 6124701 6593707 8766306 8450635 1451999 1508257 338304 302867 320446 323019 391781 378398 354317 358665 242765 244487 825244 788122 1778830 1761296 460844 457955 668772 675310 848740 824772 829848 837885 859723 865587 823355 915397 2407850 2543121 1399121 1221943 760155 742125 885596 887350 894807 901524 906324 917848 1057669 1051677 6750401 7008715 39.85 71.8 2
12:13:13 2024-01-29 906082 897468 235545 231025 396313 405795 439055 436647 245437 244377 320499 327253 385081 387407 6152941 6608023 8744400 8497690 1471762 1512496 336470 300229 320482 323055 392092 378398 358648 356512 243693 244784 835695 787138 1764726 1774290 462811 456125 670706 677611 846298 822716 833664 839400 854052 864833 827814 920226 2417109 2538997 1409095 1215007 755645 746611 889719 883746 894405 910531 911510 914112 1057216 1057637 6781497 6991845 39.85 71.8 2
12:13:14 2024-01-29 901721 902479 234998 231594 397074 405615 441967 436575 246892 244447 320571 329306 385350 392968 6172161 6639340 8722772 8497491 1460316 1516797 338269 300229 321943 321938 389684 381258 358103 358089 243693 245196 827343 778188 1803714 1788955 464128 455648 676404 678608 843903 824225 834850 838210 851978 865550 827778 916850 2420152 2540269 1427049 1203292 755533 747141 890642 885005 897952 909370 906324 914261 1062509 1066088 6772496 7024404 39.85 71.8 2
12:13:15 2024-01-29 909257 903658 234230 232245 400500 405759 441859 436682 251607 243356 322259 330232 385385 390919 6214054 6722964 8800117 8525627 1457135 1518705 338304 299298 321979 324206 392056 383060 357564 358377 243693 245196 840174 779856 1810602 1790768 464128 455648 673566 676616 846671 829151 838775 836245 855451 870411 829467 917860 2415714 2547084 1472049 1204229 765289 746956 885818 882917 900152 911118 905033 914261 1062278 1063778 6754047 7062607 39.85 71.8 2
12:13:16 2024-01-29 911957 907830 234993 232169 399370 408581 444539 439288 248107 243731 323275 330232 387952 393319 6228353 6753769 8812671 8547817 1444656 1521679 340869 301152 321943 323917 392127 382409 356489 360871 245728 245707 841135 784638 1787849 1794975 461461 458714 677404 677232 846188 831931 837340 833952 854749 875307 830203 914294 2426368 2577716 1399121 1212617 764510 750946 885596 885463 902708 910566 903708 916908 1069880 1062276 6767656 7094744 39.85 71.8 2
12:13:18 2024-01-29 922541 910664 235716 236716 397088 410405 447168 440634 251571 245047 324523 329769 390114 396299 6256449 6728029 8868885 8581899 1451790 1529797 342167 300873 323305 325278 394025 382914 357421 362609 246112 246192 845549 785450 1791405 1789876 462822 459323 677927 676101 848101 829741 838458 835800 854692 874780 830240 915477 2429820 2574665 1413085 1215370 764510 752083 885596 885463 903990 910610 905033 918329 1069050 1063814 6762159 7108692 39.85 71.8 2
12:13:19 2024-01-29 919133 912008 236489 232269 401057 411298 446913 442021 246677 245271 324667 328993 391360 396899 6279658 6781685 8914238 8606530 1452972 1534746 342938 300629 323484 325612 394132 384925 358678 363461 245418 246368 834816 788054 1793307 1794864 462482 459800 678407 678128 848740 830915 837377 837022 857771 873225 827191 914294 2432170 2578319 1415080 1218468 764510 752083 888931 885463 904027 910538 904389 916254 1069611 1065391 6801021 7136788 39.85 71.8 2
12:13:20 2024-01-29 919821 914665 237257 233472 399502 410695 446876 442021 247397 245271 326504 330476 390114 398175 6328392 6830354 8937286 8649259 1466595 1535289 340797 302074 323976 327410 395351 386475 358678 360871 244837 247546 849132 790376 1836578 1809419 465119 458399 676968 678128 848740 831503 839765 837022 854728 873225 830240 916940 2439092 2569112 1470014 1217599 762982 752083 892877 887350 901429 910646 907655 916908 1065402 1068445 6904522 7160625 39.85 71.8 2
12:13:21 2024-01-29 917057 919211 237593 234538 405060 412259 449817 441516 248050 246717 324487 332326 394535 396751 6331372 6816102 8901392 8661770 1482209 1537472 342697 301051 324505 326634 394168 384255 360848 360871 246112 247582 833228 789397 1842919 1805232 465450 459764 679333 684556 847500 827810 839192 842517 854088 865550 832601 920918 2448365 2574394 1417075 1227767 763964 754218 898363 885463 897352 910646 914359 916254 1059952 1063814 6991913 7196502 39.85 71.8 2
12:13:22 2024-01-29 918492 921822 238553 233368 402716 411859 449070 447259 249063 247512 327246 332234 392417 396349 6368548 6788245 8961878 8719510 1496704 1544535 342982 302074 326522 325910 399207 385381 360582 362009 246286 248696 844653 803504 1785062 1795087 463798 459908 673516 682615 854280 830162 834887 838838 861624 870633 825587 919993 2448365 2569112 1411090 1237066 768436 747655 892097 898148 905964 910531 911510 923474 1069615 1062246 6932779 7215946 39.85 71.8 2
12:13:23 2024-01-29 934341 920823 237992 234753 407796 414787 449817 448234 248878 246788 328537 333969 395679 396349 6377927 6856008 9013335 8722481 1467588 1546731 343427 302995 324505 327353 396925 387023 360776 363975 245593 248241 847020 794909 1819838 1816402 464128 461323 680815 680608 851153 834561 839765 839400 855937 874456 830240 915359 2455914 2596691 1421064 1226731 770554 757643 893180 890508 911002 915798 905033 918720 1074509 1069921 6915725 7231386 39.85 71.8 2
12:13:24 2024-01-29 931621 926427 237992 235159 404671 411577 451586 447917 249674 246753 329271 334740 394808 398736 6406063 6899140 8987494 8760095 1495853 1548931 342938 304346 324541 329107 400336 387080 362890 363718 246352 249045 853611 802071 1801260 1815112 466445 459404 679817 686393 855772 832109 841487 844797 859747 871292 831825 924980 2457637 2569112 1476919 1237427 763964 752047 899915 891148 901186 910538 914321 920156 1059220 1066899 7078424 7259523 39.85 71.8 2
12:13:25 2024-01-29 931650 926432 239462 234623 406029 414736 449460 447828 249293 249506 327173 334776 394149 396349 6422842 6816102 9065045 8791393 1493718 1549339 343187 302746 329916 326895 399207 387303 363257 364969 247443 250693 833119 802071 1858325 1819500 466777 463709 679333 682615 857923 834561 832407 841473 864681 874871 824525 915472 2452741 2578244 1415080 1231268 771734 754612 891950 891743 905005 910502 907079 920849 1074509 1066935 6955534 7274743 39.85 71.8 2
12:13:27 2024-01-29 941566 930172 240011 235150 403462 414736 453242 447513 249743 248700 330512 332966 395253 401141 6434199 6972309 9058567 8803955 1503284 1558167 345853 303776 328336 329729 399677 388675 364688 363060 246316 249816 850625 798866 1827295 1826966 466513 463038 682786 687859 852326 830162 841616 844907 858103 870216 832601 920881 2466909 2591199 1395520 1237066 766794 755566 900161 890994 903246 917128 914359 918067 1063556 1066899 7097709 7297037 39.85 71.8 2
12:13:28 2024-01-29 930994 930163 240215 235159 409012 414736 450836 449514 249778 249665 329541 337070 395253 396421 6481093 6876004 9136430 8854065 1496760 1556193 346833 304559 328947 327919 400897 387339 362890 366521 246316 249816 850625 809187 1835945 1817173 465450 463200 676968 682615 861623 834818 834257 841787 864681 873717 822918 919714 2457637 2581980 1417075 1240042 772328 752047 894816 897336 907242 911675 907655 925562 1072988 1066862 7041419 7325174 39.85 71.8 2
12:13:29 2024-01-29 947814 935599 240988 235921 405599 414845 455962 451075 250508 249432 331810 334763 400450 403954 6499479 7041275 9121639 8851431 1505258 1563028 343497 304846 328947 330406 400902 385870 364725 363676 246422 249531 850114 804369 1846779 1825835 466513 459908 682786 686729 852998 830162 841616 847190 855296 865550 832601 922924 2472893 2600419 1455769 1240594 768436 755529 902718 894793 901429 915834 920847 921849 1065808 1068445 7187092 7348079 39.85 71.8 2
12:13:30 2024-01-29 939744 937005 241229 235738 410731 418963 453350 454177 251103 250912 330402 337070 398277 399973 6518608 6912331 9176470 8888720 1495815 1565250 347133 305562 328482 330674 401222 387339 362926 365353 247149 249816 854376 802071 1829388 1831027 465119 462546 682786 682615 854280 838786 840962 838805 857148 875307 828989 913605 2466909 2602339 1496046 1231268 771734 756771 894816 890360 906651 917812 908264 919340 1075239 1072645 7086910 7353310 39.85 71.8 2
12:13:31 2024-01-29 937954 939586 241024 235851 410241 417228 455883 449550 250892 251055 331773 337981 397684 403602 6527987 6952280 9189773 8900776 1514513 1567779 346349 304882 329916 329640 402133 387339 363952 367848 247149 251084 863428 813828 1832498 1821781 466113 463927 677927 684556 860399 834598 836112 841215 862234 873018 824740 920766 2466909 2592864 1445594 1253046 773943 757554 899989 901702 906408 911030 914231 923400 1072225 1060741 7084184 7376581 39.85 71.8 2
12:13:32 2024-01-29 955976 939324 241577 236651 406065 419446 457901 452283 251276 250526 329412 335045 399782 404858 6536681 7103957 9168222 8913899 1509567 1567742 342947 306280 330852 329640 402133 387484 363109 363096 247530 251261 858881 813828 1823318 1833630 469348 459836 680851 687739 857923 831931 839975 849002 862806 870059 828050 922738 2478721 2583653 1538003 1246328 767918 754218 905052 897642 898804 910610 917623 922044 1062948 1065355 7187092 7409582 39.85 71.8 2
12:13:33 2024-01-29 951712 940654 241783 238155 409301 419441 454851 455658 252082 249964 331413 338123 399782 402424 6574880 7062504 9230871 8928912 1517426 1572274 345534 306784 329216 330942 402168 387411 363144 365317 248752 251261 861076 814820 1857645 1841470 468110 459692 682265 688950 856932 834299 839192 846179 857184 868682 832782 923507 2476182 2587526 1535504 1248140 767341 755687 904370 898148 901112 910610 915388 920886 1062241 1068176 7223858 7428340 39.85 71.8 2
12:13:35 2024-01-29 955828 943393 241452 238155 410169 419811 455603 455014 252468 250703 331413 338634 400695 402424 6593638 7082662 9223250 8965228 1522592 1576387 345841 306532 329340 332774 402025 387339 366535 366017 248923 250448 863203 811503 1823539 1842640 469447 463563 682786 687812 855492 832128 844568 847417 855937 865550 832601 923344 2485454 2602246 1457804 1247614 768984 758511 903358 897338 902708 917544 919917 922091 1063783 1069201 7253780 7442060 39.85 71.8 2
12:13:36 2024-01-29 952194 944762 242490 238155 409226 420703 457577 457272 252117 250703 332455 338907 401330 405469 6612508 7092827 9279858 8989509 1527167 1576749 346611 305884 328655 332810 403337 387484 364783 365389 249101 250905 858789 811503 1847572 1844275 467578 462243 680851 687252 857923 833307 841562 846179 857221 869905 827778 920226 2483236 2591199 1552845 1249919 768984 756361 905127 902227 899980 915798 922495 922235 1062241 1066935 7243606 7467127 39.85 71.8 2
12:13:37 2024-01-29 959244 947444 242495 238889 408715 421000 457321 456302 252891 251055 332455 339646 401080 403382 6640853 7178546 9242218 9003942 1519344 1577035 346611 306784 330383 330585 404297 390299 363945 364805 249522 251969 869489 817919 1835283 1844275 470051 462510 680851 687776 860399 834561 839765 845543 861544 865550 826568 922230 2483688 2591199 1489816 1253487 770078 755762 907635 899447 900152 910574 916914 923362 1063549 1066899 7224098 7468658 39.85 71.8 2
12:13:38 2024-01-29 962677 950062 242787 239122 411913 421560 455810 456875 253733 251337 333320 339992 402530 403639 6640597 7150626 9260402 9000170 1518811 1583495 347169 308520 328293 331946 404581 390887 364783 365389 249558 251969 861076 817332 1839809 1849519 470051 462635 680332 687776 860899 834561 839765 846179 859723 865708 826883 920728 2483236 2591199 1528727 1254771 771734 756361 906478 901305 901902 910574 919477 929086 1068249 1069875 7257859 7490234 39.85 71.8 2
12:13:39 2024-01-29 963780 951196 243210 238894 413081 424595 459268 455658 253632 255497 333018 341057 403807 406082 6659289 7212638 9308402 9051907 1546694 1586021 345605 306784 331359 331910 403408 392103 367017 367004 247984 251530 872002 819763 1894928 1842640 467983 466559 681818 690854 863461 832717 837340 848620 864681 865550 824525 924131 2491183 2611515 1441524 1268392 777780 759590 905052 902344 907017 917122 914172 924754 1072155 1063814 7244536 7527500 39.85 71.8 2
12:13:40 2024-01-29 968613 953930 247608 239666 411439 421895 459922 455751 253632 250381 333573 339145 403771 409027 6674115 7168042 9366997 9064931 1541252 1586218 349269 306388 330357 332954 404617 390887 363980 368369 249522 250761 856597 823288 1863693 1849519 467946 465899 682301 685236 864686 841657 838775 841602 866523 877349 823281 914144 2484529 2609639 1487739 1249919 777802 760084 899878 901172 907813 910646 910247 923405 1079164 1069770 7167425 7510992 39.85 71.8 2
12:13:41 2024-01-29 959084 956638 247599 238894 413696 419937 462797 456302 254057 251569 332491 339687 404661 409605 6696621 7084738 9437734 9064894 1508856 1586218 349832 306784 328825 332630 402806 392139 363945 368700 250046 252644 871526 814820 1864169 1868037 468110 463418 686676 686505 857849 841768 841653 839400 857771 877965 830240 912596 2485454 2630040 1538003 1240319 773931 762871 902441 896590 906651 920409 909020 916817 1072681 1075254 7274752 7523292 39.85 71.8 2
12:13:43 2024-01-29 952907 957511 247613 239467 414315 421155 458090 457142 254189 250834 332455 341218 405516 407274 6715561 7171398 9393835 9078371 1527058 1592545 346226 308520 330750 333821 403785 393450 367132 366825 249522 251495 871005 811503 1866670 1872029 470051 465241 687082 691835 857800 835818 843523 846179 853449 865587 830240 920795 2500055 2628079 1489816 1255664 772280 761251 905963 897227 903990 918460 916315 918158 1068427 1063716 7383753 7555722 39.85 71.8 2
12:13:44 2024-01-29 969560 956122 243552 240415 411810 421191 458448 456464 254838 255569 333573 339653 403759 407274 6724940 7278327 9446267 9129509 1539057 1594270 349545 306640 330357 332918 405903 392139 367055 368816 249522 251145 869489 825637 1865309 1861408 468114 466559 682786 685758 862202 839381 836075 839400 862234 871924 822843 914165 2485454 2628079 1435820 1249919 778912 761214 898887 898644 909104 917164 909020 920886 1078986 1069770 7229933 7559642 39.85 71.8 2
12:13:45 2024-01-29 959929 961730 242852 239299 414315 421191 464014 455751 254202 254259 333320 342742 405908 410184 6736484 7171771 9517803 9135244 1515394 1595401 350890 312475 329394 331648 404617 393360 364236 369256 250896 251145 861732 816258 1874807 1875925 470446 464583 686595 689838 857960 838786 841380 843711 857184 873018 827778 915397 2494727 2624353 1491892 1248140 772280 763924 904036 894683 903990 921684 914359 915479 1069880 1074458 7423753 7593510 39.85 71.8 2
12:13:46 2024-01-29 966127 962088 243569 239555 412898 423412 459742 459724 254057 252411 333645 339653 408249 410727 6771833 7330191 9372456 9182138 1556729 1595475 346611 306460 332401 332954 405867 393323 368159 368146 249558 252337 870464 826816 1872044 1853495 467946 466950 682786 690854 864686 834561 837340 846216 863457 865550 822770 918228 2503999 2618859 1435420 1268570 777802 757844 902441 904917 906146 914418 915122 926111 1075276 1065209 7295426 7606535 39.85 71.8 2
12:13:47 2024-01-29 968949 964822 242111 240957 415007 421191 462365 456963 256051 251569 333681 342278 404076 411661 6776376 7175436 9530988 9136939 1514664 1595475 347728 307075 332189 333893 405867 395669 365366 367592 250896 251530 862569 818008 1894808 1879927 470718 464912 687568 691344 857960 838191 839192 843711 855973 871786 825361 916679 2504914 2630040 1493969 1255275 773943 765507 907598 892899 904361 919551 915425 917987 1069907 1071318 7447250 7625293 39.85 71.8 2
12:13:48 2024-01-29 973132 965152 242895 241162 413369 423750 459922 463109 255658 251569 337103 340434 404996 405398 6781642 7372036 9511002 9200895 1551696 1600012 350643 312402 331395 333658 408272 392139 365366 369812 250120 251951 871005 830090 1878633 1862715 467946 467110 684204 688460 864613 841768 836382 841787 863960 875535 820836 909956 2492954 2628293 1487739 1255664 778912 763412 899878 901814 910623 918460 906367 920194 1080281 1069806 7290392 7615914 39.85 71.8 2
12:13:49 2024-01-29 964892 965570 243639 240815 414966 421191 464706 460012 255265 252411 335569 341253 404677 409678 6799970 7250191 9456385 9200895 1536509 1600012 347728 312475 333681 333713 403158 394814 367872 368002 250189 251987 872520 817919 1887266 1878665 470051 464912 687082 691835 857190 837004 841653 846216 855488 868718 829467 917501 2503999 2639603 1489816 1259244 772280 761251 906607 899992 903990 917164 914359 920156 1063857 1069201 7420176 7653429 39.85 71.8 2
12:13:51 2024-01-29 977865 966672 243234 241153 414971 426329 464706 459220 256051 252376 336627 341765 407163 412149 6813864 7279103 9517803 9234754 1543375 1604255 349688 309174 333447 333423 405903 393984 368096 369264 249558 253077 877256 823872 1880364 1875994 467247 464949 687082 687849 861511 839381 839765 841252 859759 872483 822684 912634 2502220 2648215 1518126 1254771 777802 765038 899322 898613 910623 920409 904772 919377 1078399 1075254 7384891 7662920 39.85 71.8 2
12:13:52 2024-01-29 963817 966672 243643 240993 417500 426292 462596 460012 255872 252411 335569 343618 407769 409063 6849409 7316560 9521662 9260999 1552286 1604400 347027 307110 332401 333423 408272 394549 367319 367004 250720 252372 873541 830368 1889270 1868012 469718 466559 682786 691835 864686 834364 836112 847417 861624 864837 821049 917538 2503999 2626215 1441524 1273987 778912 758415 903727 902269 906979 910574 910059 922892 1072988 1063814 7364942 7662583 39.85 71.8 2
12:13:53 2024-01-29 974164 972716 245244 240592 417210 423642 465254 458036 255980 252307 336171 343682 406380 411056 6835356 7237075 9568289 9215851 1518811 1603426 347728 307540 330893 331648 405903 393984 366466 368471 251108 251951 875551 818592 1887852 1884022 470051 464583 687082 691344 855492 836410 839229 844980 853066 865550 825361 919054 2509702 2639022 1487739 1260662 773931 765581 906342 893156 901429 919551 914359 915326 1066913 1073065 7531473 7697285 39.85 71.8 2
12:13:54 2024-01-29 983367 970858 242891 241158 414718 426978 464706 459544 256051 252376 337103 342278 407627 410294 6846901 7353491 9531449 9268800 1545653 1608116 348778 311889 332401 331613 404617 395669 366502 369884 250120 252372 884311 820935 1877695 1879927 466317 463236 686110 683784 857923 841270 838957 838805 854052 871996 824157 906265 2503999 2646519 1542244 1253942 778635 765396 898377 894277 910430 920337 904586 915175 1075308 1069806 7404699 7692505 39.85 71.8 2
12:13:55 2024-01-29 967952 971573 243670 240819 418680 427643 463650 462687 256051 253930 336079 342828 409369 411529 6874563 7445892 9495309 9275925 1567034 1611546 350926 307075 331897 331648 409426 394549 366466 369884 251269 252372 885850 833940 1927165 1877258 469447 467220 683578 687289 864073 842891 838911 841004 860867 874216 818437 912784 2508968 2646519 1453192 1259244 781305 765433 898451 898644 910623 917164 905993 919539 1079106 1069806 7422567 7717440 39.85 71.8 2
12:13:56 2024-01-29 966571 972270 244224 241158 418680 427269 464706 462723 256051 253187 337139 344929 409404 410330 6888840 7393038 9517803 9316170 1578247 1612697 350890 306816 332437 332147 405975 394269 367355 369668 252205 254648 869489 833386 1868183 1873362 468110 465790 681781 688950 864649 839381 836112 841215 862156 865627 821020 911219 2506501 2637299 1445594 1267667 779503 758915 901270 903902 907972 910502 909396 921931 1076107 1069958 7353597 7706642 39.85 71.8 2
12:13:58 2024-01-29 977061 975747 244390 241158 419564 427015 468042 459940 256051 253930 337103 343823 407734 415302 6903604 7337793 9586247 9329593 1552169 1617285 348599 310268 332221 335782 405044 396120 368678 369220 250684 254664 874036 825058 1899778 1889186 469348 463236 686676 691835 857923 834561 839192 848018 854276 862936 824120 916903 2516848 2635429 1487739 1266765 772214 760332 907846 899595 899794 915798 912737 920657 1062241 1066935 7511980 7739871 39.85 71.8 2
12:13:59 2024-01-29 987373 975712 243635 241841 415043 428212 466499 460012 256051 253117 337616 341730 409273 415302 6912997 7416577 9710430 9294683 1535521 1613839 351420 307540 330321 332344 405723 395669 365331 369812 251852 251530 872460 825649 1903628 1898445 470384 464583 688055 689802 857960 838191 839765 841215 855488 865550 823940 911582 2514710 2637299 1535883 1259244 774483 765581 906607 894683 901429 919759 914359 916908 1066084 1069958 7597537 7756595 39.85 71.8 2
12:14:00 2024-01-29 986776 977107 243639 241841 417427 428562 465803 459724 257312 253047 337985 343167 409453 413794 6931781 7421412 9613372 9329593 1552286 1613839 349796 308411 332905 333713 405509 396230 366982 369848 249522 252302 887388 825637 1882504 1887844 466445 463200 687082 686017 857960 841768 839765 838210 855296 873018 822770 906904 2511133 2655467 1529522 1257452 776140 764495 903086 897227 907293 918460 907617 916870 1070601 1072111 7498557 7763312 39.85 71.8 2
12:14:01 2024-01-29 983928 977796 245764 241724 415007 428248 466719 465090 255836 254892 339126 342208 408986 412770 6942307 7529668 9689119 9341576 1554506 1618504 350324 309283 333519 333893 405939 394539 367570 369848 250684 253891 877256 830090 1921751 1889186 466550 467220 687082 687776 861623 839381 837340 841189 857125 870483 820983 908236 2511486 2663069 1477355 1262839 778912 765433 902441 898148 911120 918351 904921 916068 1078339 1072919 7497024 7775352 39.85 71.8 2
12:14:02 2024-01-29 976249 977726 244929 241158 419272 428927 465036 465418 256769 254746 337066 343823 410207 412733 6959408 7550295 9628024 9350955 1571230 1617355 351137 307075 332131 332379 409426 395669 366173 369884 251108 252866 878203 839200 1893121 1889186 467946 467220 684727 686729 863425 841171 834257 839676 860782 873765 818752 909457 2514336 2656101 1439973 1266446 780582 765581 899565 898354 912972 917128 905033 915479 1080368 1071474 7468781 7775352 39.85 71.8 2
12:14:03 2024-01-29 976249 978357 245109 242172 419866 427571 466059 465089 256769 253541 337341 345655 410207 412441 6959408 7498048 9582911 9379091 1585375 1623111 351384 306825 332401 332379 409158 394512 366502 369884 250896 254109 884311 840009 1896540 1885280 467776 465131 681781 688919 867156 841134 829973 839400 859723 866186 818677 907289 2511486 2635735 1489816 1266765 777802 761178 900161 901305 907293 910538 905033 918158 1076070 1066935 7395455 7784731 39.85 71.8 2
12:14:04 2024-01-29 982040 982825 245113 241836 418385 423750 466015 466077 257228 253576 338370 343859 408950 412806 6968787 7447440 9648161 9375968 1567874 1625365 347550 307935 331987 333586 409354 395485 367426 367413 251318 252337 882773 837403 1886497 1893348 470384 465241 682301 691835 864039 833934 831779 843711 857148 863928 816157 914294 2518639 2637299 1456587 1281543 778357 760639 903727 903631 903990 910538 908687 919502 1069807 1062319 7518077 7794110 39.85 71.8 2
12:14:06 2024-01-29 985328 983362 244767 241153 419866 426292 467401 460012 257129 253965 337653 344894 409596 417112 6968787 7413046 9655231 9388470 1564309 1623014 349653 309648 330321 332112 409426 395959 368239 369292 252671 252302 881613 836333 1903296 1895750 470718 463891 681818 691835 860945 834561 836112 843711 854656 863959 818584 914294 2513272 2624690 1525282 1274262 776140 760064 906607 904273 900116 910502 913708 919539 1066084 1063582 7536942 7812867 39.85 71.8 2
12:14:07 2024-01-29 988976 985616 244137 242342 419866 423858 466015 462397 258142 255973 338353 345649 409776 414492 6986881 7383903 9700906 9407227 1561692 1620532 349269 306825 330357 332646 405903 395108 368159 369812 251072 251565 883799 830368 1919171 1895750 467946 462635 681818 688788 860285 834561 837340 841252 854276 864538 820748 911619 2518639 2631693 1549930 1268570 773380 758379 907635 900949 898442 910538 912700 919302 1060702 1065355 7555130 7838772 39.85 71.8 2
12:14:08 2024-01-29 998376 985616 245008 242863 414863 426111 468425 465089 261147 253753 340754 343541 408737 416483 6999287 7474253 9787382 9435364 1556729 1623098 348742 307075 331861 332611 405831 396793 369269 368700 251108 252337 887388 827998 1906450 1899322 467946 462546 684098 691344 856706 834561 839765 842480 850581 863928 822336 911294 2522549 2642767 1525282 1268570 772280 760639 907635 902455 902158 917085 912812 918062 1060650 1065867 7578685 7812605 39.85 71.8 2
12:14:09 2024-01-29 999064 984863 244416 241832 414754 426292 467437 465089 260781 253753 339680 342243 409919 416520 7006302 7399853 9707909 9416606 1563925 1626595 348742 307075 331395 333111 405795 395669 368714 369256 250896 252302 887388 830368 1874073 1899522 467946 459872 682786 689802 856706 833934 839167 842443 850581 864571 822548 909942 2524022 2639300 1516819 1272153 772837 758915 907710 898644 899706 914455 914231 916908 1060724 1063671 7574672 7812647 39.85 71.8 2
12:14:10 2024-01-29 998264 987727 244767 242522 415007 426292 467437 465418 260781 253152 339680 343823 409596 415302 7006302 7381308 9719709 9425985 1565043 1623098 348742 307075 330858 333344 405867 394512 368159 368700 251108 251495 886456 833985 1878708 1902398 469112 459692 682265 687666 860362 836080 835927 844183 853030 863318 821020 908359 2520432 2628079 1616334 1274006 772280 758511 906607 901814 898534 911300 911684 917410 1060724 1060655 7569260 7835021 39.85 71.8 2
12:14:11 2024-01-29 995351 987727 243670 240827 419272 426292 467401 465418 261182 253152 339680 343859 410207 415302 7015680 7414848 9717496 9435364 1570162 1627684 349263 309392 333059 335782 405687 395522 368534 369632 250893 252163 888927 830368 1898594 1899322 468778 459692 681818 687812 857923 834224 838570 841787 850581 861491 820401 908881 2518639 2629828 1561327 1271284 772328 756808 906607 898681 897898 911944 911684 916908 1060724 1060655 7573271 7850382 39.85 71.8 2
12:14:13 2024-01-29 997516 989163 244390 240823 418385 423894 467437 465418 261218 252411 339680 343894 410242 416224 7034438 7409629 9771177 9467626 1563925 1627751 347728 307649 332365 332576 405831 396230 369596 368968 250822 252337 887388 829775 1916329 1907431 467247 459908 682786 689313 855492 832128 838570 841215 848105 861455 821020 908918 2522544 2642767 1475278 1271284 771183 763321 905052 894424 899155 910538 907355 913906 1057719 1062916 7592109 7859761 39.85 71.8 2
12:14:14 2024-01-29 1000407 989199 244771 242351 415079 423858 469546 465089 260816 254500 340189 343541 409957 416742 7037017 7427671 9763935 9454121 1566162 1627755 349304 307075 333681 332681 405867 395388 369269 369256 250896 251565 887388 832151 1915109 1904723 466550 459872 682786 687849 856706 833343 837377 840620 850581 861491 821020 908236 2518966 2637299 1516819 1272450 771183 756771 905052 897005 894586 911944 910022 914597 1059220 1060655 7593537 7885934 39.85 71.8 2
12:14:15 2024-01-29 1002579 989822 244833 243196 417246 423714 469762 465418 255133 253187 337991 343859 409957 416446 7053195 7443645 9766324 9463500 1566162 1630065 348778 306182 332226 332646 405903 394512 367606 369220 250896 251145 882328 835135 1901286 1899322 466880 459800 680369 687776 857923 833343 834257 839400 850581 861491 818004 906265 2518961 2628079 1542244 1274262 771734 756735 905052 898095 895635 911823 909148 915175 1059110 1061949 7602970 7885934 39.85 71.8 2
12:14:16 2024-01-29 998301 990606 243643 240784 418094 426038 467859 465418 255910 252940 339409 345413 410242 415302 7053195 7456812 9747633 9472878 1571097 1627751 348778 307790 330858 331648 409426 395669 367570 367592 251924 252302 887388 839800 1915831 1903371 469015 463236 679850 689838 859691 830162 829973 841215 853066 859613 816314 911369 2518293 2631910 1483585 1283371 773943 759590 902718 898681 898571 909370 907242 916908 1063783 1057540 7592109 7878518 39.85 71.8 2
12:14:17 2024-01-29 994126 992011 244977 241662 419866 427269 468863 463704 260781 254746 337689 344858 410278 414412 7062574 7534091 9745197 9491636 1584989 1629792 347728 312366 333411 331613 408272 395669 368750 368700 249522 252337 888652 839800 1952274 1899830 468110 465168 681781 688678 862811 833706 830328 841750 855488 856537 814108 907553 2526922 2646519 1447629 1283560 778386 755629 898887 898993 902437 906805 904389 916038 1066913 1057540 7496619 7878518 39.85 71.8 2
12:14:18 2024-01-29 989623 990601 245175 241671 419272 423894 468863 465378 256769 254568 339162 343894 410242 417557 7081331 7586811 9707895 9491636 1585027 1636760 350638 308375 332257 333857 410005 395241 365260 369668 250505 251987 885850 843413 1948387 1899594 467486 465311 681818 684556 860251 838191 830542 833952 854276 862972 811528 902506 2513272 2653855 1448156 1268570 778357 762330 894816 894683 906325 912431 899109 911587 1072988 1066847 7606962 7891643 39.85 71.8 2
12:14:20 2024-01-29 994122 990601 245764 241162 417491 429534 466743 465414 256051 254782 339403 342792 412083 415302 7103568 7634718 9838447 9482257 1552802 1630950 350890 309392 330858 332344 405939 396230 365402 369560 251211 250795 887675 830368 1912093 1916964 467946 459836 682786 683747 854753 837004 834887 834543 846834 863928 815960 903149 2513272 2646519 1595587 1259244 771734 763412 903395 890811 897226 914877 907617 906232 1059952 1063678 7751087 7910388 39.85 71.8 2
12:14:21 2024-01-29 1003273 993413 244762 242011 417463 430142 468497 464105 257348 254500 339146 343061 411796 418263 7084179 7546750 9838451 9519772 1572220 1631335 348217 309320 329394 331648 409137 394182 367311 368146 251711 251951 888927 839800 1899675 1904996 467983 459908 678888 687812 859691 830162 830440 839400 851822 855826 811800 908996 2516848 2628079 1477355 1279717 774483 756771 901438 902869 897352 908087 904847 914261 1060738 1057819 7643117 7931183 39.85 71.8 2
12:14:22 2024-01-29 998101 995533 245545 241765 420721 427087 470704 464068 260816 254989 338682 344611 411182 414412 7091311 7579880 9764122 9519772 1590400 1622573 350890 312402 331395 333893 408849 395397 365402 369812 250296 252126 885850 844622 1905540 1904996 466113 463927 680369 684556 859458 837004 829258 831485 854276 864571 808243 894106 2513272 2646519 1479432 1268570 778357 761214 895727 896442 905043 916605 900831 914132 1073749 1063517 7621835 7934791 39.85 71.8 2
12:14:23 2024-01-29 994829 993418 245940 241617 418090 429838 466015 464725 256051 254782 339162 342828 412119 415339 7113769 7640987 9866807 9501015 1552802 1632384 350926 306611 330393 332611 405939 395669 364271 369552 251108 251320 886159 834537 1923740 1918034 467946 459836 683578 685758 854886 834561 832407 834579 848588 864571 816277 903929 2518293 2652326 1521041 1266446 772768 763412 903395 891840 894586 910502 907617 906269 1060508 1063027 7750569 7932567 39.85 71.8 2
12:14:24 2024-01-29 1009820 996910 245183 242181 418089 428587 470992 466077 257879 254746 338325 343307 412083 414484 7099331 7512795 9847939 9541099 1574797 1632318 348742 308411 331101 331648 405687 394549 367311 368441 251888 251320 890706 840009 1896587 1911998 468778 459620 678814 686245 857886 832522 832142 838210 848105 856271 811800 904819 2520432 2629828 1451699 1277895 772280 756102 903395 897336 894770 901632 906970 913610 1058963 1057819 7659564 7932843 39.85 71.8 2
12:14:25 2024-01-29 998160 998350 244767 241162 417602 427607 468863 464761 257451 254782 338682 345690 412119 416865 7123395 7620896 9800777 9556039 1602147 1637036 348635 306712 332023 333586 405277 394013 367462 369668 249941 252302 891777 844174 1886247 1903851 464128 459872 676968 684376 859031 834634 830440 834579 850581 856609 809427 896649 2513272 2646630 1477355 1274262 774483 758918 894816 899892 901790 901632 896447 914136 1068427 1057819 7526176 7934828 39.85 71.8 2
12:14:27 2024-01-29 991294 996910 244767 241841 419569 423858 467052 465414 257915 254391 339199 346732 411504 414382 7133714 7631904 9763469 9541099 1576359 1632377 348354 306784 333681 332485 408919 396230 366066 368700 249594 252337 884311 839337 1920652 1908814 467188 463563 681818 684505 856706 834598 828078 830180 848105 862441 807062 895643 2513272 2663069 1452434 1268570 776140 760596 894182 892111 903990 909860 895708 906232 1069807 1060705 7663517 7934248 39.85 71.8 2
12:14:28 2024-01-29 1001981 994016 245179 242172 417500 428927 467108 469389 258206 254536 340460 343753 412591 415228 7140774 7696269 9857372 9529151 1548108 1630065 350396 306611 330125 331613 405709 395388 364818 369552 251108 251530 884644 835185 1947965 1923488 466777 459764 682786 685525 854280 833343 830009 834579 845005 856573 813531 901865 2522544 2651974 1516800 1266765 771183 762871 901800 889550 894807 910610 903485 904973 1059220 1059829 7790122 7978278 39.85 71.8 2
12:14:29 2024-01-29 1013469 998800 245074 242172 414899 428890 468900 465418 260887 254035 339941 343131 412699 414484 7146983 7529668 9829400 9558672 1575996 1627289 347764 307110 330357 332954 408849 394549 367017 366488 251108 251951 884311 843413 1913627 1908814 466586 459872 677927 687289 857960 828985 828078 838210 850433 854837 807062 904968 2519054 2637299 1458664 1283560 773380 758474 903764 897079 897315 906669 902274 915864 1060687 1054657 7644060 7966620 39.85 71.8 2
12:14:30 2024-01-29 994820 998350 245861 241671 419272 427607 468936 467215 256769 254782 339162 344929 411504 414520 7153501 7635898 9791991 9567136 1589232 1629635 349304 306496 330893 333441 409137 394512 365366 369292 249558 251565 884311 846809 1923641 1912883 465119 463236 679333 682615 857960 834634 825615 830032 853534 863346 807153 895619 2518293 2657545 1448951 1272191 776693 760670 893910 893045 902469 909370 895708 909612 1069807 1062319 7672943 7960939 39.85 71.8 2
12:14:31 2024-01-29 1001188 996164 245557 241671 417500 428927 466051 467951 256769 254568 339162 342792 412735 415302 7155523 7684768 9913603 9548136 1548383 1632355 348814 312402 329359 333441 405903 394549 364818 367628 250720 252680 880097 838735 1945466 1927902 466777 459584 682749 686505 853539 833706 830440 832073 846294 858968 811003 900123 2522544 2650309 1451699 1268570 770002 761214 901167 889440 894136 911944 905033 904935 1057366 1057819 7772754 7962927 39.85 71.8 2
12:14:32 2024-01-29 1013188 999774 244723 242517 417427 426931 468131 466467 257309 253541 340161 343272 411433 417408 7146983 7557941 9838751 9581859 1581943 1637039 345463 308447 332971 332504 408090 394292 365224 365317 250084 251530 895879 844781 1907923 1910418 465122 459872 678888 688460 857314 827810 824954 837022 848068 854234 804634 902321 2520432 2642767 1456587 1287221 774483 757304 897176 893046 894512 901596 897425 911223 1060724 1053164 7632250 7972306 39.85 71.8 2
12:14:34 2024-01-29 995963 999774 245144 241162 419272 423858 470370 466069 256769 254711 339162 344823 411144 414448 7165740 7686995 9791389 9589723 1592182 1639435 349796 306784 333207 332666 409208 394512 364747 368664 249487 251530 899590 848020 1926824 1914242 464788 462510 680332 682615 856706 833934 825578 830351 847433 856573 806580 895605 2513939 2663439 1475631 1272191 774483 760596 892245 891442 902708 909370 895070 907248 1065825 1060816 7697294 7962664 39.85 71.8 2
12:14:35 2024-01-29 1002617 999025 245522 241841 417463 429546 470039 470055 256952 254997 340051 343682 413790 417001 7185368 7695512 9975941 9572372 1551696 1635798 348462 306784 331917 333658 405831 395108 364236 368110 250684 251110 901152 837403 1926603 1927593 466113 459045 681818 685529 851153 830162 829848 832721 843899 855187 809390 898241 2522642 2646519 1451699 1268570 770740 762295 899915 889243 893502 911300 902386 903942 1054319 1057746 7801766 7989691 39.85 71.8 2
12:14:36 2024-01-29 1016756 1002497 245004 242176 415043 428854 472043 465418 257925 254358 340161 342757 412047 414448 7175119 7557485 9876159 9594802 1580821 1636997 345569 308520 331861 331946 408272 394512 366982 366453 249487 254200 901062 846809 1908800 1909061 465450 459548 677927 683747 857314 827810 824368 838210 848068 853631 805434 901604 2522544 2646519 1462818 1288879 776663 755978 898512 894535 898590 906669 900409 910074 1060236 1053164 7620813 7982520 39.85 71.8 2
12:14:37 2024-01-29 1000512 1001191 245144 241153 419861 428212 468670 467398 256769 254782 338682 343929 412083 418440 7184497 7684617 9838751 9585423 1580858 1639324 347692 306388 331359 331677 405939 396230 365074 367592 250084 252091 902649 843190 1940674 1916964 464128 462243 679850 682615 854886 834224 828134 830351 847912 859686 805933 895251 2518293 2665386 1470154 1268570 774483 760064 893273 886522 899720 908728 894503 903126 1065365 1057819 7710645 7991063 39.85 71.8 2
12:14:38 2024-01-29 1006238 999774 244767 241841 415079 427920 467072 466105 256769 254000 339680 342792 412373 416520 7184497 7709199 9999957 9604181 1575594 1639324 346611 306784 330089 331648 404617 393602 367283 367269 250010 252680 887949 837533 1918056 1923790 466170 459690 678778 685492 851153 827810 832216 834799 843899 854234 811763 896982 2523318 2638985 1514784 1276077 767250 754612 901438 893377 890935 906468 902386 907556 1048149 1054499 7720071 8000442 39.85 71.8 2
12:14:39 2024-01-29 1005451 1002598 243604 241841 419569 426292 467822 464761 256656 253965 338646 345933 411468 417112 7184497 7672233 9857376 9640350 1607065 1640533 349071 306604 330679 332270 405831 394160 365402 368926 249312 252680 894902 848263 1896882 1908814 462811 459795 673566 680125 856706 831503 820753 830180 846834 855826 802580 895643 2513272 2642767 1475278 1273703 772837 758634 890797 894683 898168 901596 894396 906232 1060665 1054688 7642903 8000442 39.85 71.8 2
12:14:41 2024-01-29 994707 999774 244390 241671 418620 427571 467711 465742 260816 254355 337689 346691 412699 414676 7199912 7805786 9970675 9613636 1575594 1631986 349796 306676 329323 333893 404617 395388 364783 369516 249522 250726 884644 837403 1945105 1931363 463798 456967 678888 680608 848740 834187 830440 827791 840807 856537 809390 890063 2513272 2653855 1531642 1261040 768463 758415 894816 889243 894770 909370 898265 903610 1056184 1060066 7838781 8019199 39.85 71.8 2
12:14:42 2024-01-29 1016303 1002602 246317 242127 414754 429546 468755 465309 257489 254215 339533 342377 412194 419492 7193876 7575770 9906504 9613559 1583894 1641501 344531 306784 330321 331946 405975 394196 365909 365353 249522 251320 891777 847047 1914484 1912611 466113 459764 674982 685529 855492 826637 820753 833915 844372 847523 804726 898331 2520979 2633560 1466971 1285389 770633 753539 894632 890444 890604 902828 894171 904562 1060277 1051435 7726464 8017989 39.85 71.8 2
12:14:43 2024-01-29 1002654 1004030 244938 240993 419272 427920 470336 466737 257129 255173 339132 344858 411796 414484 7203255 7709199 9875884 9594802 1579694 1636886 346647 306784 331359 331408 405831 394182 364783 367592 247949 251530 876859 839800 1970406 1918034 462044 461323 678888 681647 852252 830162 825578 829003 843899 853984 804590 890485 2516848 2669181 1505404 1271884 773323 760084 890870 889243 899868 906588 892725 905047 1061489 1057783 7706500 8008556 39.85 71.8 2
12:14:44 2024-01-29 1009549 999774 244675 241836 415079 428248 466051 466141 261147 253965 339680 343307 412663 414382 7203358 7706727 10027993 9632317 1575594 1641501 345605 306784 330089 333893 403408 394837 366502 367004 249101 250761 898027 837533 1934519 1924855 464128 455648 677927 684371 850732 828561 830328 833724 841268 847379 810606 898087 2522544 2639022 1522923 1273703 766701 754218 899275 888590 889007 903787 899748 904935 1048525 1045459 7728656 8008443 39.85 71.8 2
12:14:45 2024-01-29 1008384 1004030 243265 241841 419866 426292 467437 464761 256656 253707 338682 345933 411504 416520 7212634 7689260 9899731 9641419 1607026 1636775 348497 306280 330321 332666 405579 392994 367055 368448 249169 252680 893340 849481 1952970 1915861 462705 460669 673566 678681 856706 829977 823458 829003 844968 856591 802435 893491 2513272 2650989 1469048 1277895 772280 753150 888833 894954 897352 900280 890475 906232 1060909 1051373 7631267 8019237 39.85 71.8 2
12:14:46 2024-01-29 1000563 1002607 243639 241153 419866 428854 466051 466737 260816 254355 337616 345413 412735 415302 7202051 7793028 9996821 9630917 1558412 1641702 346748 306784 330852 331982 406082 395388 365980 365389 249276 251969 888927 838601 1964723 1932735 464788 457955 678888 682555 848740 828985 825652 829591 839025 854569 804670 890411 2520979 2648215 1475278 1268570 767341 756771 900694 885324 889673 906805 898265 898299 1051209 1051641 7818165 8028578 39.85 71.8 2
12:14:48 2024-01-29 1013914 1006015 243639 242176 417463 423822 467401 465418 255658 253152 339680 343859 411468 414376 7234286 7665957 9899432 9668760 1603297 1647616 346368 305849 330393 331713 405831 393323 366466 367556 247984 250795 904236 846159 1929286 1914242 462811 459764 676011 682615 854886 825430 822871 829722 844262 847523 801369 895643 2522544 2646519 1482876 1287221 772280 752083 893236 894048 891272 899644 894438 907556 1057448 1048703 7641470 8037957 39.85 71.8 2
12:14:49 2024-01-29 1006238 1005345 246281 241091 418571 423642 469371 468061 257454 254606 338979 343718 410242 415302 7240770 7827622 9988384 9647459 1579374 1636664 347657 305347 329092 331623 403373 394512 364271 368146 248542 249994 894902 837403 1914316 1927593 461171 455648 677927 676616 847500 831931 826827 824134 838989 855223 804634 886317 2518639 2649361 1535883 1259244 767913 756361 893239 885463 890714 901596 893964 900657 1057328 1063219 7826867 8048769 39.85 71.8 2
12:14:50 2024-01-29 1016363 1005258 243500 241832 418662 428551 466015 465149 258177 253825 339162 343859 413934 417112 7212409 7681837 9970562 9660453 1585375 1649469 345640 306784 328790 331713 405939 393009 364818 364258 249522 250726 899590 849233 1913676 1923488 464788 458005 673566 684556 853034 823023 820753 831485 843899 846854 802580 897596 2523887 2639491 1501619 1287959 771183 754612 893887 893045 890596 900280 895727 907556 1054346 1048307 7732000 8031502 39.85 71.8 2
12:14:51 2024-01-29 1005179 1007468 244802 241153 419569 427607 470704 466737 256769 254782 338682 343894 412083 416829 7243715 7751125 9857153 9651074 1583114 1641538 346647 306316 331095 329943 405939 395108 363689 366453 248752 252644 896465 846204 1959831 1923488 462705 461323 678368 681098 853539 830162 823420 828083 843081 856615 801369 889518 2518961 2667077 1459553 1272191 772280 759590 889377 886720 897352 901560 887874 902479 1059915 1051677 7750936 8041596 39.85 71.8 2
12:14:52 2024-01-29 1011254 1004747 243678 241841 415034 427607 467172 465378 257129 253576 339680 342792 412373 415007 7240770 7752207 10035256 9679210 1585027 1641538 346362 306279 329696 331695 405723 391957 366017 366052 249941 251933 890466 847047 1927174 1923488 464128 457471 673492 682615 851153 824189 820753 830351 842521 846222 802580 894968 2516848 2628079 1473202 1280629 766701 755937 894816 887961 887475 899009 897120 904935 1048149 1047925 7761651 8041596 39.85 71.8 2
12:14:53 2024-01-29 1005146 1007509 244390 241162 418385 423592 468461 464725 256769 254391 338406 343859 410893 417223 7254077 7773377 9972601 9649782 1585027 1641538 346125 305383 333207 329800 403408 395108 363144 366453 247530 252680 894516 843413 1932509 1927365 461766 458399 677927 678645 848740 828985 823197 825412 839025 853631 801974 890265 2513272 2666603 1466971 1268570 769533 755030 888115 885472 896715 902573 888913 899915 1057719 1051641 7773225 8060340 39.85 71.8 2
12:14:55 2024-01-29 1014135 1005304 243226 241671 414718 426329 466719 464689 261218 252940 339146 343577 412448 413135 7254001 7766741 10016440 9688589 1585027 1641538 344567 305454 328329 330674 405903 393287 364271 364258 248926 250342 896465 848626 1928163 1925435 464128 458714 673566 682615 851151 820757 821114 830180 842668 844959 799629 895368 2520752 2635429 1478635 1287002 768900 756475 893511 889513 889007 900012 895955 904935 1052707 1045634 7719089 8077209 39.85 71.8 2
12:14:56 2024-01-29 1005997 1008319 245008 241055 419163 423714 468683 468061 256769 254035 338167 343894 411793 418300 7267908 7854204 10027993 9660453 1571506 1645074 347169 306784 330150 331982 404617 393917 362339 366488 249522 251261 893543 839800 1931971 1936202 464128 455612 677927 680681 848101 827810 823197 826582 836548 847595 802324 887773 2520849 2648215 1445594 1268570 764628 756771 894816 885635 890322 907954 897550 898129 1049826 1051324 7846196 8071908 39.85 71.8 2
12:14:57 2024-01-29 1022706 1008227 243639 241162 414754 426329 468863 465418 260781 254000 339680 341800 411468 414412 7243488 7640875 9941751 9697968 1603892 1651820 345050 304882 329359 330942 404617 392716 365402 366453 247566 250761 901062 848020 1944414 1918122 461498 458604 673004 681647 852895 822986 820530 830180 841476 847995 799842 896457 2524022 2643054 1473600 1290857 772214 756475 892245 887552 890701 901735 894001 902288 1052707 1045179 7684730 8054650 39.85 71.8 2
12:14:58 2024-01-29 1005451 1008942 246107 240824 418385 423822 468900 466105 256769 254000 338443 343894 411468 414484 7277273 7857797 9997257 9668647 1580503 1641575 347413 304274 329916 331982 403089 393017 362346 367040 247984 251261 895082 839940 1952552 1939975 461424 457093 676441 677232 846709 830088 825810 823295 835914 852956 802580 883574 2513272 2648816 1527402 1261939 764510 756361 891612 885005 889673 901560 890513 899635 1049678 1051409 7893517 8075472 39.85 71.8 2
12:14:59 2024-01-29 1023858 1008937 243604 240984 415007 427643 468131 464761 260745 253753 338682 341491 411504 414376 7254350 7661096 9931980 9698236 1611643 1648737 344425 304489 331101 329800 407200 391993 365260 365246 247739 250517 902649 844781 1924037 1918590 460154 456967 672611 680129 852326 824225 819946 825448 839025 847257 797895 887773 2518961 2648289 1460741 1279877 769533 749483 888207 888553 889343 892582 888913 899317 1054383 1044895 7648623 8054593 39.85 71.8 2
12:15:00 2024-01-29 1001981 1008937 243639 240819 419569 426329 467380 466737 260555 253930 337103 345690 412083 414088 7254077 7857967 10027806 9668760 1557708 1641702 344531 305813 329916 330942 403444 393624 364209 364222 248752 250168 902715 839800 1952633 1935334 463469 457417 676968 680162 846298 825430 820789 825375 836916 847487 802580 888251 2518961 2646141 1460741 1268570 765157 756361 891987 882388 885675 901524 895182 895708 1045521 1048703 7857822 8075472 39.85 71.8 2
12:15:02 2024-01-29 1021109 1008942 243265 241162 415079 423822 470704 467717 257348 252977 339329 343718 411325 417668 7269355 7697992 9942264 9707347 1613511 1646243 345605 304882 329092 329943 405224 390611 364307 366488 247566 251614 905823 849233 1925914 1918122 459865 455648 670911 675659 850549 825467 818779 824791 840844 847523 797895 887618 2509929 2642767 1466971 1276077 768436 749154 885689 885968 889343 895501 886383 901953 1054652 1047185 7698635 8078239 39.85 71.8 2
12:15:03 2024-01-29 1005206 1009753 243535 240237 419272 428587 467270 465418 257348 255033 337580 343859 413643 415302 7274861 7835659 10102756 9696349 1575594 1639065 343497 305347 328099 331713 401004 392103 364783 364841 247949 251261 894902 838735 1899728 1927070 461498 456824 673566 679680 843903 820588 822576 828731 834731 845747 802580 888440 2519054 2639022 1563447 1276077 764624 751398 895727 887981 885513 897559 895807 900732 1042395 1046971 7792252 8084850 39.85 71.8 2
12:15:04 2024-01-29 1013460 1011801 242895 240824 419272 427015 466087 464433 260816 253788 337653 345413 411504 416520 7274974 7760498 9899432 9693037 1593616 1646243 345569 304846 330383 329943 405795 392030 363952 365317 248170 251614 899590 849233 1960233 1927254 461384 456967 675481 676064 848703 829741 819856 823369 841828 847379 795505 887288 2514336 2641285 1460741 1272191 768900 751625 888198 887447 888011 892619 888637 900803 1053832 1047112 7763322 8075472 39.85 71.8 2
12:15:05 2024-01-29 1016363 1008942 243674 240788 414971 427534 466015 466069 256051 253965 339162 341765 413051 415302 7278285 7796365 10049577 9693037 1585027 1641538 343497 305804 330150 329640 405795 391476 365463 366770 248432 251507 888652 851312 1926133 1928433 463469 458316 671584 680424 848703 820942 817504 830351 839331 843289 796747 890411 2518293 2628079 1469048 1279183 765157 749810 894315 887981 884322 892619 894396 899613 1045448 1042427 7795562 8075586 39.85 71.8 2
12:15:06 2024-01-29 1011254 1011833 243639 240034 418053 423822 468827 464724 256769 254533 337616 343823 412083 416829 7285406 7790122 9899394 9715809 1594716 1648678 345427 305347 330815 329497 405831 392694 363952 366153 247184 251897 896465 849233 1949371 1929557 462161 459328 675481 676101 848101 825430 818705 820960 836511 847523 794331 883448 2513272 2664959 1470154 1273703 769533 755288 884304 881593 893502 901922 883751 895610 1054652 1048667 7795681 8094229 39.85 71.8 2
12:15:07 2024-01-29 1017598 1008937 243234 241158 415007 426292 466719 466069 256769 253152 339403 342757 412373 413428 7295611 7790358 10081904 9728156 1589908 1643779 345185 306496 329180 330674 405795 391476 363973 364222 248681 251261 901152 849233 1925111 1931363 462811 456125 671145 680608 848703 820942 819946 827168 838288 843362 797769 888847 2520432 2628079 1477355 1277895 764068 747655 893511 887981 884922 892510 894396 898937 1042284 1036711 7801051 8077615 39.85 71.8 2
12:15:09 2024-01-29 1005451 1013344 245937 240126 418058 423714 470704 467398 256483 254215 337434 343647 410965 418858 7295839 7859808 10016164 9710240 1585027 1641433 345014 302709 328293 330639 401004 391811 364983 366159 246422 251261 907411 839800 1943488 1932735 457371 456125 675481 675310 844155 827810 821114 818634 833513 847559 799592 881529 2513272 2655739 1521041 1261040 765157 753683 885596 881593 889007 900280 886383 894298 1051209 1052929 7883786 8093449 39.85 71.8 2
12:15:10 2024-01-29 1021190 1011805 242821 240788 414754 428854 467329 463414 257129 253707 337361 343202 412699 414340 7285169 7722503 10025792 9696311 1592182 1641433 342432 304846 330383 328911 404581 390923 364467 362552 247704 251261 899475 849233 1918176 1923488 461498 458065 670706 678645 848703 819778 815109 825412 836475 843362 793360 890153 2513272 2630188 1478635 1286812 766153 748969 890642 889875 886392 894604 890401 898262 1045448 1041795 7750569 8093952 39.85 71.8 2
12:15:11 2024-01-29 1007627 1014544 243226 240406 415007 422450 466051 465378 255769 253930 337616 343307 411144 414052 7295829 7897101 10036967 9697968 1582838 1643806 346332 304346 329449 330942 402506 391789 363439 365317 247184 250519 895082 842207 1937991 1942486 461384 453728 673492 676884 844266 825619 821002 820886 832078 849342 801294 881304 2511133 2646519 1521041 1261901 762328 754218 888341 880498 888105 900916 888279 893026 1046967 1045232 7929138 8103833 39.85 71.8 2
12:15:12 2024-01-29 1026347 1013241 242856 240379 413660 426292 468095 465418 256769 253541 338922 341218 411468 414376 7297042 7721857 9999242 9726071 1612135 1646243 343497 302674 331174 331842 405506 390632 366017 365211 246316 251579 891540 849481 1921918 1923790 458758 457093 669720 676751 848666 823276 816268 822710 835884 846870 795616 886317 2518639 2642495 1480756 1283560 768463 747141 887484 889243 888341 892450 886383 898937 1051321 1041795 7678429 8084850 39.85 71.8 2
12:15:13 2024-01-29 1006957 1011805 243230 240415 419272 423786 467380 466481 256769 253541 336828 345655 412699 413392 7295611 7883766 10074319 9706377 1561190 1641396 344496 304810 329216 329907 405506 391993 363695 363641 247949 250908 891191 844622 1968013 1943869 461393 455802 676183 678128 841907 820942 821114 822710 829873 845150 795529 883686 2520432 2654193 1466971 1272191 763525 753613 890981 879008 883042 899644 889806 892989 1042284 1042178 7855841 8103608 39.85 71.8 2
12:15:14 2024-01-29 1020253 1013960 247676 241162 417418 423714 467859 465418 260852 252341 337653 343859 410858 416261 7319991 7791657 9961291 9725242 1592480 1646243 344531 304382 329682 327919 405188 392103 363439 364222 247149 250996 905823 849233 1945210 1927070 460181 456703 673566 675310 845699 822986 815725 820106 835914 844995 793360 877866 2509347 2654193 1466968 1271284 767341 753003 881919 881703 886719 892582 881923 894382 1052341 1044859 7808746 8107553 39.85 71.8 2
12:15:16 2024-01-29 1021113 1011769 243896 240273 414790 423678 468706 468061 255910 253400 337616 341491 411468 414676 7306187 7812914 10092554 9724272 1585027 1646444 343222 304346 327945 329943 400969 389712 363109 363131 248997 249816 885150 844017 1905972 1926959 459412 453445 669720 674631 843866 820942 818729 822349 833513 838546 794929 886317 2512998 2624353 1479432 1276077 762328 745787 888057 885559 879998 893225 894964 898017 1039148 1039441 7826867 8103608 39.85 71.8 2
12:15:17 2024-01-29 1011907 1013956 243569 239697 417463 423822 468683 466407 256051 253930 337378 343307 411819 414448 7315800 7921722 10072552 9707347 1565881 1646243 345050 304882 328482 329907 401004 391512 360848 363996 247913 249816 901152 842207 1941940 1939975 461171 455480 673566 676616 841907 821007 818742 820960 831708 845150 797769 884455 2518293 2648559 1471125 1265666 762328 754686 888078 878734 884922 901553 887128 892514 1043895 1048191 7919869 8089538 39.85 71.8 2
12:15:18 2024-01-29 1023891 1013237 242821 241153 414274 423750 467401 465418 256051 252376 338646 341765 410242 417520 7315800 7788379 9970562 9735483 1601978 1649755 345534 303883 329916 329408 404581 387484 362658 364258 246387 250519 891777 852886 1932986 1935884 460031 457417 670633 675273 848666 825619 815268 819274 838288 844959 793360 879532 2511133 2635429 1462818 1273703 768436 749810 884304 882917 888378 892546 883788 895610 1051504 1042340 7795676 8112987 39.85 71.8 2
12:15:19 2024-01-29 1014587 1011801 243609 239666 415007 426931 467380 466737 255658 253965 337616 341730 412735 415302 7315800 7848831 10092705 9726104 1591470 1650990 346343 304239 327799 329836 402061 392006 364983 365744 247736 249816 889190 845833 1907746 1934780 460068 453445 669246 676270 843903 820905 817541 820960 832297 838582 793208 885019 2513272 2628079 1473202 1277895 760155 747141 890647 885463 879859 893081 889174 896887 1038595 1040627 7819916 8103608 39.85 71.8 2
12:15:20 2024-01-29 1012742 1014398 243639 239662 415115 423858 468131 466407 256051 254241 336627 343307 410242 414376 7314734 7880844 10038393 9725827 1584206 1646397 345392 302995 328482 329675 400371 391221 364173 365061 246422 249816 898027 839800 1963506 1938087 456043 453518 672611 672918 839520 824189 819946 815593 828664 847487 795529 876992 2509347 2648289 1523161 1259244 760155 749154 885051 878884 884414 892619 885084 890424 1042141 1045670 7927437 8122089 39.85 71.8 2
12:15:22 2024-01-29 1026839 1015153 242102 239666 413651 423786 470704 464470 256944 253720 337361 340567 410064 417668 7316517 7706802 10001467 9775338 1601318 1648583 341371 302995 330383 327919 402168 389748 362855 363131 245628 251084 896301 848955 1978307 1923488 457564 456125 669720 676270 846298 818616 811533 820960 834989 838509 791039 886280 2513272 2642767 1446204 1287221 765157 744730 885103 885555 884414 892143 885121 895708 1045251 1036543 7735430 8131178 39.85 71.8 2
12:15:23 2024-01-29 1014102 1014675 245276 239529 417391 422414 466743 464725 256051 253755 336957 342757 410171 415302 7334557 7917541 10093411 9710240 1561692 1645074 343222 304632 327945 328946 401004 391789 360848 362587 247566 249816 897441 844017 1971343 1941981 460191 454837 674505 676137 839483 820942 819946 820960 827457 843362 795616 878526 2513272 2644642 1464895 1267667 762328 754612 890605 879444 881361 897559 888875 890807 1039148 1042068 7914130 8125944 39.85 71.8 2
12:15:24 2024-01-29 1028336 1016843 242150 240788 414606 423416 466743 465418 256051 252166 338682 342278 410207 416520 7315800 7812914 9970562 9744861 1602988 1649755 345050 303030 329180 328414 404012 387484 362926 364222 246215 250465 905823 852886 1938290 1932735 457408 455869 669720 673395 846298 822368 811565 821026 835657 847505 790855 876880 2508968 2633781 1464895 1272191 766794 750665 885140 881161 885550 894789 881203 893865 1048553 1040590 7810484 8111456 39.85 71.8 2
12:15:25 2024-01-29 1020526 1013241 242861 239671 414315 423822 465325 466737 256051 253187 338167 341491 411504 415030 7305098 7837524 10078076 9744861 1589908 1646243 342947 303919 327178 327954 403373 387448 363293 364675 249705 249603 885850 851312 1920335 1934458 461177 454679 668131 678196 845100 816262 811490 820606 833403 836007 792798 881101 2512545 2624353 1495598 1277895 761047 744165 888207 884299 878859 889582 887722 895061 1036353 1036543 7827584 8112987 39.85 71.8 2
12:15:26 2024-01-29 1014139 1013681 242861 239264 415079 423556 468497 466077 255836 253187 337103 342792 409922 414340 7333465 7939666 10095559 9744107 1565667 1646333 342384 304203 327300 328237 400933 390887 360848 363975 246422 249603 894902 843190 1964751 1942338 459502 454467 672611 675310 841309 820359 816305 818634 829250 838582 793360 877554 2507563 2642767 1471125 1261939 759071 752047 885596 875621 879896 896135 886383 888218 1036023 1042141 7910463 8089575 39.85 71.8 2
12:15:27 2024-01-29 1024780 1015189 247649 240775 414813 422450 466015 464761 256051 251955 337653 342511 410207 415302 7327171 7790122 9987932 9744861 1604335 1644308 346833 303721 328482 327919 400969 387375 363439 364222 245972 249816 902649 854109 1932316 1927593 455684 454516 665903 672440 846298 820757 811211 817401 834731 843362 787501 877630 2507563 2639022 1478635 1277895 762982 745098 880551 884212 885550 889728 878628 895615 1045521 1036138 7728656 8112987 39.85 71.8 2
12:15:29 2024-01-29 1008732 1012623 243824 239219 417137 426002 467380 466041 255945 253860 336135 343167 412194 413905 7334557 7872749 10121481 9744861 1585300 1648583 342432 303030 327214 329408 400933 387484 363952 362841 246422 249081 893737 844622 1908453 1936474 458543 452103 667826 675310 840995 818036 815762 820960 829250 838437 792939 881138 2513272 2628079 1509645 1276077 759071 746081 889382 882917 878586 890880 888913 892989 1037364 1041521 7844084 8121746 39.85 71.8 2
12:15:30 2024-01-29 1014139 1015189 245239 238925 414790 423642 468131 465418 256051 253930 336062 342377 410278 414484 7334557 7938868 10091256 9716449 1563426 1646243 343497 303030 327446 328645 400652 389748 360848 362298 246457 249641 901152 843413 1943810 1945694 460181 453389 672611 675310 839520 820359 815146 818634 828664 843899 793360 876992 2507563 2649039 1473202 1265543 757774 751212 885679 878037 881324 898498 885714 888218 1039332 1042532 7942633 8135316 39.85 71.8 2
12:15:31 2024-01-29 1029281 1014523 247644 239657 413696 423750 466743 464761 256051 252411 338167 340707 410278 417223 7334557 7816633 10008291 9754343 1608724 1646184 343533 302959 328518 327919 402825 387411 362926 363712 245972 250343 902649 855947 1922816 1931363 457452 454679 669082 671874 846671 823276 811099 816365 834584 845041 788608 876768 2503999 2635429 1464895 1274224 763715 747141 880834 883746 885550 891189 877967 892989 1045308 1039587 7795714 8101232 39.85 71.8 2
12:15:32 2024-01-29 1014135 1016183 242891 238190 414998 426292 466719 465418 255791 254000 336353 341253 412083 415007 7333465 7863476 10118487 9747641 1589908 1648790 341441 304640 326196 331372 403749 387339 363402 364453 246316 248938 896620 848263 1951084 1932513 458454 450787 665903 673174 841407 817420 811606 819796 830148 838473 791113 879151 2513272 2627807 1518921 1275169 755683 745024 889377 880308 876330 890560 888279 890378 1028501 1033584 7848214 8089538 39.85 71.8 2
12:15:33 2024-01-29 1013712 1016664 242483 238226 415043 423750 467473 464492 256051 253753 336353 342792 411504 414412 7343659 7891487 10056555 9744107 1585027 1650928 342397 301157 328227 327635 402607 390299 362890 363167 244872 249816 905823 842207 1956425 1936474 455938 453389 671658 671451 838293 820625 816379 813323 826837 846345 793360 876368 2513939 2649484 1489237 1267667 762982 750257 880118 876243 885675 892546 877057 887569 1045248 1042532 7880273 8144688 39.85 71.8 2
12:15:34 2024-01-29 1025768 1017384 243178 240073 414971 423822 466133 464105 260781 252411 337378 342511 412448 414382 7347210 7800196 10063813 9752078 1594753 1648603 342697 303919 327446 327424 402770 387520 363695 363718 246457 249554 899475 852276 1944315 1935482 459502 453155 665903 674668 843269 813881 811789 820337 832334 836657 788690 879812 2513272 2620634 1460741 1277895 759071 743404 887577 882420 876367 888915 886383 893115 1035546 1033584 7822255 8135857 39.85 71.8 2
12:15:36 2024-01-29 1015468 1017953 243860 238788 414863 423570 470370 464944 255875 253930 336006 342792 410278 414412 7348070 7923630 10074720 9737911 1589908 1646147 343568 301968 326522 328414 399773 389784 360884 363167 246162 249116 899590 842207 1931081 1945694 457452 450823 669720 670463 837105 820942 816394 811454 827320 845150 793360 871903 2509429 2651974 1466971 1259244 761240 747655 880551 876243 883834 896171 881294 890083 1042247 1044548 7931219 8137738 39.85 71.8 2
12:15:37 2024-01-29 1028341 1018105 246988 239494 415007 426038 469297 462723 256051 252975 336627 341800 411504 416520 7338698 7789355 10063926 9794144 1613324 1648583 341918 301827 328482 326895 400969 387448 363695 363450 244872 249816 897888 849233 1932469 1926808 454855 453445 664926 672918 841407 818036 811789 817438 829873 838916 789656 881895 2518293 2643054 1450357 1283098 764510 742732 880551 882954 882416 883375 881998 894261 1041545 1030143 7706576 8130491 39.85 71.8 2
12:15:38 2024-01-29 1009818 1016664 247716 239335 418412 422486 465400 465418 256051 252446 336353 343612 410278 412843 7333557 7951733 10147368 9747293 1571060 1646458 342455 302534 327482 327424 400371 390647 360884 362948 245628 249466 904236 839940 1949733 1946265 458758 450714 671621 676270 836219 817273 817598 818450 825563 836043 793360 877629 2513272 2639022 1460741 1270068 757914 747692 885596 875000 876367 892546 885121 886285 1030029 1038816 7912355 8150502 39.85 71.8 2
12:15:39 2024-01-29 1021979 1018109 243003 239868 415079 422486 467380 463413 260781 252376 336300 343859 411179 415339 7337699 7854204 10006322 9762142 1590329 1650752 344878 304263 327763 325769 402627 390117 360704 364711 247860 250343 888652 849233 1965098 1939975 455965 450462 669720 672440 842195 820868 811789 814979 827421 838546 788420 874349 2511133 2658003 1453162 1271284 764068 747655 878245 878111 885278 892450 877057 891504 1048489 1039116 7848318 8135999 39.85 71.8 2
12:15:40 2024-01-29 1026844 1016627 243495 239998 413660 423750 465400 466407 256051 252341 337341 341456 411468 412149 7362693 7878180 10165827 9786958 1592613 1650854 342938 302603 326377 327389 403053 391174 362890 362912 246387 249430 907411 852886 1922616 1938236 458742 453500 665323 675310 842505 813844 811789 820960 828628 836990 788690 879532 2513272 2618859 1471125 1277895 762015 744496 885596 881956 876330 883605 886383 890378 1033064 1032061 7848223 8133968 39.85 71.8 2
12:15:41 2024-01-29 1014135 1018109 242821 238894 414971 423714 470334 465163 255341 253720 336263 341625 409741 417334 7369342 7935074 10056411 9749389 1582227 1646243 343462 302039 326413 327353 402493 387448 360848 362552 245593 248312 901152 843567 1939938 1947508 457371 450751 669720 673395 838293 818616 811533 813826 827320 838437 791002 871829 2507563 2642767 1466971 1261939 756909 747655 882425 873687 879484 892438 880503 884949 1039332 1039551 7971122 8150043 39.85 71.8 2
12:15:43 2024-01-29 1032691 1020183 243860 239087 412354 422486 466051 464032 256051 254798 337616 339618 409596 417520 7362693 7820506 10015908 9780615 1615816 1650758 342911 300803 328445 327335 400933 387339 362890 363096 245215 249430 899475 854109 1923476 1932846 455428 450859 664346 670938 843830 818616 809443 815016 831954 838437 786387 876955 2513272 2642767 1478635 1277895 764510 744240 881463 883746 883872 887103 878233 893940 1042211 1035514 7762901 8141123 39.85 71.8 2
12:15:44 2024-01-29 1013465 1019732 243178 238894 417463 423082 465400 464433 256051 252411 333645 343823 410819 412770 7353314 7930380 10155490 9763656 1585027 1650928 342938 302498 327909 327618 400902 387484 363952 363682 245558 249116 902649 842207 1938980 1940845 457126 450080 668502 673395 835919 812657 816357 821026 825717 836584 792014 878756 2518293 2650442 1454511 1274006 755645 746081 886364 876941 876330 891189 882457 887067 1029992 1033547 7876511 8130153 39.85 71.8 2
12:15:45 2024-01-29 1021705 1020990 242832 239264 415007 422450 466169 459976 256769 252411 336316 343823 410207 415302 7362693 7857571 9999129 9754240 1590210 1649755 341406 302039 328482 325384 400933 389712 360848 364344 247509 250602 897421 849233 1949270 1939975 456801 455326 670035 670754 839483 818616 810634 813826 830258 838473 784092 871829 2508138 2646519 1456140 1272191 763525 746684 876376 876243 884410 889545 875809 887548 1045484 1036543 7848454 8139916 39.85 71.8 2
12:15:46 2024-01-29 1023582 1018105 243183 239635 413660 423416 465400 465418 256051 252341 336590 340707 411144 412499 7353404 7830091 10071860 9800702 1612991 1655852 342239 303721 328263 325769 400897 387375 363695 362912 245334 249603 902501 851666 1954735 1927254 457126 454033 665866 673395 840775 813452 809323 819796 828628 834297 785812 879532 2511213 2624353 1480756 1281543 760502 744496 883051 879026 876330 883533 882885 887962 1036280 1030471 7792030 8141123 39.85 71.8 2
12:15:47 2024-01-29 1015430 1018109 243525 238217 414899 421155 467380 466077 255622 253152 335569 341218 409944 414052 7366226 7967692 10206588 9782134 1575594 1649755 342794 303850 326450 325910 400939 387484 360848 362645 244872 249045 894902 839800 1950094 1945512 456801 450787 669720 673395 833444 814030 813337 816281 820793 835476 791039 876992 2513272 2642767 1456587 1271884 757989 747141 884304 872413 876330 890916 882494 883025 1030321 1036431 7902722 8150502 39.85 71.8 2
12:15:48 2024-01-29 1023891 1020457 242280 239383 414610 423957 468042 463232 256698 251850 336135 342617 410029 415117 7352009 7893566 10021369 9744861 1589077 1650953 342938 301122 328445 325384 400969 387484 360582 363718 244837 249816 886115 848626 1946746 1940330 455827 454467 667826 669477 839483 818616 809443 811740 826837 838437 786022 869243 2503999 2646519 1469134 1268570 762982 747141 876376 876243 884322 888676 876433 886285 1046623 1034378 7864813 8207119 39.85 71.8 2
12:15:50 2024-01-29 1024882 1018109 243183 238929 415431 425501 465035 466407 256051 251955 337056 341078 410207 411529 7373323 7844931 10100332 9782376 1603613 1650721 341421 302003 327446 327641 400933 390617 360848 360871 246460 249430 905779 852886 1954312 1932735 456151 450895 664346 673395 841407 811722 807070 818017 827421 834297 784140 878906 2513272 2637612 1465914 1287183 761784 744914 883252 880609 878785 888359 879840 891541 1036317 1030471 7799327 8159880 39.85 71.8 2
12:15:51 2024-01-29 1017635 1019548 247540 238182 414315 420823 466389 465418 255836 252411 335605 342518 409883 413428 7372072 7980157 10121481 9747283 1566617 1648790 341937 302003 324469 326895 402570 389712 360848 360871 245558 248660 904236 842356 1992278 1951227 456043 452103 671467 673540 837373 816347 811714 815785 825416 838720 790292 872591 2503999 2642730 1462818 1264641 755832 748807 883051 874173 876330 893520 879914 881106 1034083 1034635 7929274 8135999 39.85 71.8 2
12:15:52 2024-01-29 1028548 1022444 242495 239671 414279 421155 467380 464068 255791 251184 336554 341730 409596 415302 7362693 7846271 9997736 9728498 1593616 1650953 342938 301331 327155 328118 404608 387303 360414 363939 246460 248903 899475 854109 1948680 1940602 455503 453482 665903 670817 839520 818579 807107 811740 828897 841329 784140 872194 2503999 2637299 1452434 1271284 762328 746081 877164 875621 880505 888640 876433 886285 1043931 1036431 7857646 8169259 39.85 71.8 2
12:15:53 2024-01-29 1026240 1018105 242499 239264 413033 423118 465400 465149 256051 251990 336079 340707 410242 411202 7372072 7826386 10109614 9781837 1594127 1650928 340869 302498 324253 328569 403214 387303 360848 360871 245593 248312 891540 852886 1934984 1936474 456043 452214 663875 673395 839520 810571 807033 816244 827906 829460 785462 875046 2504560 2618859 1472274 1277895 760928 741791 883051 878111 873848 882181 881166 889039 1033064 1026401 7829625 8150502 39.85 71.8 2
12:15:54 2024-01-29 1018080 1020276 243183 238151 414899 421155 466015 465418 255265 252411 335532 342983 409346 417557 7380740 7965512 10066112 9773119 1589908 1650928 342938 302543 328349 325384 401222 387448 360848 362912 246112 249816 902501 848020 1939276 1936474 453564 453067 667826 668493 837105 816226 810057 811700 825563 837840 786370 871535 2504560 2655744 1457432 1271284 761784 746362 873857 873068 883042 889932 871893 884711 1039111 1036431 7876511 8177862 39.85 71.8 2
12:15:56 2024-01-29 1030750 1020958 242769 239158 413216 424595 466099 463886 255910 252307 336280 340672 410207 411238 7372109 7833957 10122283 9801134 1608487 1650795 340905 303008 327945 325384 400371 387375 360848 360871 246460 249430 905779 854109 1945801 1931363 455827 453227 664346 672918 839520 811722 805886 816244 826217 829496 784140 876992 2513272 2628079 1459553 1285389 763104 742915 880118 876243 876405 886993 881320 888590 1037475 1030161 7795562 8159589 39.85 71.8 2
12:15:57 2024-01-29 1019654 1020995 243693 238190 414315 420232 467380 463741 255265 252411 335569 341491 409596 414052 7381451 8009386 10121481 9744861 1566162 1649964 342938 301791 324505 325910 400939 387339 359761 363461 245593 248103 901152 843413 1985308 1949300 457822 449411 667826 670463 834699 815034 811789 811740 823192 836657 789656 869919 2508968 2643054 1462818 1261901 754880 747141 881370 869834 876330 895448 879336 883025 1029956 1035775 7957491 8159880 39.85 71.8 2
12:15:58 2024-01-29 1032222 1020995 243012 239662 415431 420528 467711 463377 255658 251394 336590 341183 409021 415302 7351896 7880389 10008664 9756468 1594753 1649852 342938 302329 324613 327410 401004 386758 359797 362912 246460 248276 899475 854993 1942311 1945516 454522 453389 666235 669863 839483 817904 807053 809257 826217 836007 779559 869007 2503999 2628079 1478635 1271884 760507 742879 875718 876243 877906 883267 873246 886285 1036133 1034232 7848214 8136036 39.85 71.8 2
12:15:59 2024-01-29 1023434 1018105 247577 238146 411227 422486 466389 465418 254482 252376 336079 339687 410278 415302 7372072 7926274 10142253 9791755 1597557 1655740 342686 303291 324060 325804 402607 388675 360474 360763 247509 247893 896465 849233 1966905 1939700 456364 450294 662464 671414 835919 811722 807107 814048 824942 829496 783882 873144 2509347 2618859 1466971 1274262 754756 738576 883051 876243 872014 882217 880540 886285 1027419 1024193 7874679 8169259 39.85 71.8 2
12:16:00 2024-01-29 1018085 1020995 243210 237752 412461 422194 465325 465089 255051 252376 333609 340980 408986 414676 7362468 7994111 10121481 9735468 1567034 1648305 342830 300594 324469 325945 400336 389781 359040 363461 245250 247546 902715 843413 1955220 1949842 456476 448112 665866 668966 836512 813881 811211 811740 823155 836657 786387 869560 2507563 2637299 1493477 1259244 754756 747141 878868 868641 876330 891189 877057 880443 1032545 1036580 7963177 8159589 39.85 71.8 2
12:16:01 2024-01-29 1033115 1020990 242836 238929 412425 420859 467197 463777 255555 252828 336812 340567 409489 415154 7386018 7880311 10018648 9798649 1601845 1651139 342938 303045 324577 325647 403749 386178 360304 363461 246286 248347 897888 855603 1964163 1938087 454209 450787 664346 667848 839520 816262 804668 810589 825051 836956 781845 867667 2503999 2629828 1480756 1268570 760155 742915 876376 875971 878859 883533 874526 886285 1041911 1033391 7864487 8159249 39.85 71.8 2
12:16:03 2024-01-29 1026352 1023895 243485 238041 412425 423046 466389 465418 255577 254259 335315 339653 410242 414088 7385558 7891487 10118487 9771591 1593320 1649740 342455 301122 323940 328104 401506 385870 360848 360871 244872 246748 888927 849233 1942804 1940994 456913 448800 662464 669477 836512 811722 808293 811454 825717 829604 785812 873765 2509702 2624353 1516800 1274262 755078 741686 886401 876941 872088 882982 882073 886135 1029678 1030069 7880273 8159880 39.85 71.8 2
12:16:04 2024-01-29 1018303 1023359 243183 237419 413696 422117 466051 464492 254482 253152 333609 340742 409919 417260 7362431 7981844 10121594 9772998 1576359 1657716 341371 301580 324217 325945 401222 387339 359219 360871 244837 247546 896465 844394 1951855 1949300 455827 448040 667354 669477 834108 811508 811678 811700 823336 837840 788608 867555 2507686 2643054 1469048 1259244 753683 744803 879579 871963 876330 888676 875809 884459 1033313 1032404 7966896 8159400 39.85 71.8 2
12:16:05 2024-01-29 1033111 1021332 242499 238146 411196 421191 467896 462723 255265 251990 336590 339653 409596 415302 7394930 7851918 10015908 9777340 1601978 1650953 342938 303646 326450 325647 400335 385021 360016 363830 246460 248586 897888 856561 1929678 1935353 454209 450340 663838 667960 838887 816262 802313 809392 829081 837840 779559 869560 2499643 2628079 1478635 1271284 759071 742353 875097 875000 878859 883497 873866 886285 1038595 1030471 7852031 8178638 39.85 71.8 2
12:16:06 2024-01-29 1025768 1020995 243210 238190 411810 422450 465400 464433 255265 251955 336079 339722 410242 412806 7390829 7902911 10118487 9828999 1598855 1655740 340450 302356 324325 325734 400335 386178 360848 360871 245250 248028 904236 854109 1926581 1938124 457452 451462 662464 672440 838293 810571 807015 811454 824395 829568 785254 873144 2509073 2620634 1479432 1275169 755294 740888 882425 876243 871338 884706 880577 886285 1027149 1024156 7880309 8157612 39.85 71.8 2
12:16:07 2024-01-29 1020526 1021332 243183 237446 413727 420563 467197 465418 255265 252411 333645 341253 408699 417223 7398846 7992293 10189945 9791676 1569938 1651172 341277 303082 324505 327605 400939 387520 360594 360871 246460 248103 902649 839800 1961341 1952613 456151 448112 667826 671487 829877 813919 811789 811740 820177 834297 786370 869007 2511486 2639022 1454511 1266765 754756 746685 880551 868604 873229 890990 876063 878494 1030138 1030106 7950031 8182854 39.85 71.8 2
12:16:08 2024-01-29 1028331 1026041 241872 239139 413444 422793 467013 463232 255945 251465 333501 341590 409453 414455 7378326 7880122 10008588 9794144 1595010 1655489 342697 299333 324577 324894 400933 386214 359219 362912 245765 247929 897888 853773 1992984 1936474 454320 451782 664346 665552 837373 815070 802350 809441 825563 834795 781574 867049 2500443 2628079 1480756 1268570 760155 740339 875755 873104 878586 884377 873246 883690 1041911 1032468 7872503 8188016 39.85 71.8 2
12:16:10 2024-01-29 1029799 1020995 242239 238981 412354 422450 464670 464761 255693 251604 335934 339687 410242 410330 7389657 7854204 10109162 9828993 1620177 1650953 342697 299298 327214 324859 401506 386178 360848 360871 245765 248312 891291 849233 1961763 1926996 453353 450822 662934 667511 836512 811146 802387 811740 825563 832151 780701 871903 2508565 2637728 1468034 1285204 759612 740116 876340 876866 876293 879140 875772 886285 1033313 1026243 7771070 8178638 39.85 71.8 2
12:16:11 2024-01-29 1016952 1022632 242495 237446 414971 423416 464743 463741 255265 252376 333537 341218 411179 412806 7399023 7937656 10174440 9798386 1594459 1655740 341937 300664 323448 325981 401222 385057 360848 360871 246460 246748 896620 848955 1923148 1941981 454971 447909 663293 670817 836219 811722 806921 814048 823448 833440 784030 871829 2511486 2628244 1531642 1274262 753147 736018 881333 876316 870068 881881 878591 883727 1026878 1027526 7879658 8172805 39.85 71.8 2
12:16:12 2024-01-29 1019801 1023305 243381 237419 413732 421227 465360 464761 254873 252411 335532 341253 409021 417223 7404302 7993291 10177519 9784361 1569938 1650953 340618 301578 324289 325699 401186 387339 359617 360726 246460 248099 902054 843413 1989057 1954914 456263 449473 668131 669367 832661 811508 809443 811740 823100 834297 783501 869560 2507563 2637299 1484996 1264963 752398 743675 879768 868871 872610 888915 878934 880149 1030868 1027661 7959450 8224781 39.85 71.8 2
12:16:13 2024-01-29 1030878 1024537 241818 238929 413732 419937 466719 463741 256051 250800 336079 341730 409631 415007 7394930 7917840 10037292 9810134 1594972 1650795 341973 299298 324059 324300 400335 387303 358714 360871 245765 248285 897888 853164 1951602 1944314 453564 454515 664889 665515 834735 813881 804705 810589 824395 836657 780701 867049 2503999 2644642 1487979 1271284 760155 744753 872619 871214 878859 883533 870655 881143 1041545 1028687 7880160 8175631 39.85 71.8 2
12:16:14 2024-01-29 1029072 1021719 242495 238182 411231 422486 464743 465418 255658 251604 336300 342742 409993 414772 7404883 7936975 10161849 9815134 1594716 1655489 340629 301086 323412 324894 399702 385834 360812 360871 247239 246748 902649 851666 1935658 1940882 455503 447689 660552 669477 835919 809422 803346 811740 820757 829424 783547 870553 2509347 2618859 1479432 1274224 752079 740888 881370 875000 869613 884080 878591 883653 1023844 1018287 7880008 8187349 39.85 71.8 2
12:16:15 2024-01-29 1020452 1023895 243102 237230 414099 424023 468042 462506 254803 253117 336306 341218 410880 417520 7400208 7985557 10128664 9775676 1576322 1648529 342672 299263 323448 325384 399207 386142 358643 362695 246112 247476 899590 844017 1960336 1952613 454855 446675 664346 667485 832070 814030 808830 808220 818294 834297 784140 864988 2502220 2637299 1466971 1258348 752923 745024 876340 870712 875158 890466 875586 880680 1031452 1035697 8007050 8187349 39.85 71.8 2
12:16:17 2024-01-29 1036048 1024368 242495 238155 413689 423282 467380 462651 255230 251955 336280 342199 409596 417112 7390477 7869187 10006322 9801134 1602988 1654523 342938 301578 324505 324859 401506 387573 359436 362912 245765 247893 894714 856215 1947627 1938050 453564 449411 662934 667011 838293 814764 802463 807039 826892 838178 779187 872083 2504991 2633781 1474395 1275825 757459 739548 873857 875621 876330 884833 872072 885579 1036317 1024156 7857368 8188016 39.85 71.8 2
12:16:18 2024-01-29 1029803 1021296 243003 237747 411774 422486 465400 465418 254447 251990 336834 339653 410171 414639 7409587 7925484 10158552 9815134 1597031 1650721 340869 301086 323185 324894 401506 388527 359761 360835 246460 246783 901062 854377 1937520 1943571 456151 450184 660515 670817 838182 808665 806477 811740 820757 829460 783785 872629 2511133 2618859 1516005 1276077 752385 736018 881370 873724 869613 879249 879561 883690 1023374 1027308 7895376 8178638 39.85 71.8 2
12:16:19 2024-01-29 1021385 1025778 243459 237380 413660 422194 467380 465418 254447 252341 333573 340672 408950 416224 7409624 8008731 10168285 9779930 1571892 1654454 342794 301792 324024 325734 399626 388954 358463 363645 245765 246713 899590 844622 1953997 1954001 454855 448275 664346 667485 831922 811472 807070 808220 817717 834621 784140 864473 2503999 2639491 1464895 1259244 752923 745098 876376 867615 873848 888469 873171 879500 1030138 1028346 7976302 8159400 39.85 71.8 2
12:16:20 2024-01-29 1033111 1024826 242495 238155 411155 421597 466719 462687 255230 251149 336554 339653 408950 415302 7400208 7893410 10068400 9819891 1608127 1650953 342902 299263 324433 324632 403229 384985 358607 360871 245765 247511 896301 856840 1942814 1941981 452020 449375 661994 667212 835919 812621 802463 807039 825563 835476 774976 867667 2501834 2628079 1476515 1272413 755832 735982 872619 873724 876330 874267 870209 883025 1036280 1028906 7880273 8178638 39.85 71.8 2
12:16:21 2024-01-29 1029525 1020995 242490 237717 411196 424595 465108 465200 254949 252061 335898 342018 410064 413831 7404732 7948450 10196941 9814104 1597031 1651027 341661 300629 322468 325685 400336 387573 360268 360871 246286 245953 887388 851057 1925086 1940882 454384 448275 660736 665515 833444 810571 804705 811740 822267 829424 782992 869898 2507563 2620363 1479432 1274262 751848 737944 881529 875000 869613 882099 879561 883653 1024134 1024483 7923450 8206436 39.85 71.8 2
12:16:23 2024-01-29 1025731 1026811 243183 237340 413696 421155 466015 464132 254698 252411 333573 341218 410242 414412 7418689 8008603 10166072 9791755 1566996 1655489 340869 300629 323412 324894 400336 386722 358067 360835 246112 246932 905823 846809 1972686 1954001 454744 450576 665359 669440 830300 811146 808255 811468 817139 829496 783547 867667 2511133 2637299 1484996 1267893 754004 746155 878208 866949 873329 889618 874303 878686 1029954 1033391 8011307 8195545 39.85 71.8 2
12:16:24 2024-01-29 1039071 1026750 242495 237787 411151 423714 465787 460012 255622 251955 335532 339109 410242 416890 7394155 7852413 10048866 9819567 1606623 1653381 342938 302005 324469 324735 401222 387023 359725 362656 245765 247476 898682 856561 1940895 1941981 452278 448004 660552 666064 839163 816310 802202 809392 825416 829424 779336 867480 2506777 2637299 1474395 1274262 755832 739945 872097 874964 876330 879575 872695 883727 1033313 1027453 7834955 8188016 39.85 71.8 2
12:16:25 2024-01-29 1028794 1021587 243178 237752 411196 422816 465400 465418 254057 252376 335532 339653 412109 414676 7404770 7917541 10168173 9810513 1598172 1661267 338851 302757 323448 323882 401965 387425 359980 360064 246809 247369 897888 854109 1951577 1947912 455827 450184 660552 669477 835919 807058 803993 811740 820104 827019 780701 872568 2503999 2618859 1462818 1274262 750776 738018 880118 873724 867147 882324 877057 881106 1023844 1027337 7902873 8188016 39.85 71.8 2
12:16:26 2024-01-29 1022710 1025782 242490 237017 412777 421597 467380 464761 254447 252341 333537 342717 407805 416224 7399964 8004666 10159211 9791269 1566162 1651016 341241 299996 323149 324859 399771 385599 358103 360654 245765 246298 898027 844017 1967932 1956780 454209 448385 664346 667011 830300 811722 805849 808220 818294 829532 783547 862593 2501834 2637299 1487116 1262839 751848 744496 876376 867023 871301 883569 873830 876959 1029408 1027126 7989423 8194577 39.85 71.8 2
12:16:27 2024-01-29 1046834 1026550 242159 237961 411196 421895 467380 462687 255230 250800 336031 339722 408663 415302 7428424 7902646 10046684 9791389 1598423 1655740 341661 299018 324204 323882 399702 385021 358643 360871 245072 247476 896301 855603 1955217 1943361 452278 452887 662464 664175 834994 811472 802463 804721 823192 834297 776851 864473 2498277 2628079 1445425 1271284 756909 737095 871384 871141 875437 879249 870209 881106 1033276 1026687 7857458 8230679 39.85 71.8 2
12:16:28 2024-01-29 1030746 1023821 242823 237672 411992 423993 465218 465309 254272 252202 335387 341057 410064 414015 7404657 7937013 10177519 9819891 1596375 1655489 339840 301122 323149 323952 398583 387573 359725 360291 244802 246783 899475 854109 1926711 1949412 454384 446675 659617 668493 834699 807094 802463 809441 819524 828518 781255 869560 2503999 2618859 1464895 1273355 750776 737921 878868 873092 867147 880854 877695 885091 1023660 1026736 7906581 8197395 39.85 71.8 2
12:16:30 2024-01-29 1023891 1024395 242580 237279 413333 422194 467380 465418 254557 252684 333573 340469 408986 415302 7418966 8002563 10240807 9810513 1589289 1655489 340593 299333 324469 323952 399503 386758 360848 360835 245591 246748 897888 843567 1944064 1954976 452057 446710 664346 669477 827911 807094 809443 811740 816395 825819 784140 867667 2513939 2648559 1448280 1272191 753461 742130 878208 868797 870849 881845 875149 876959 1029641 1027417 7902608 8191549 39.85 71.8 2
12:16:31 2024-01-29 1027778 1025819 242159 236678 414315 420823 465400 459904 255265 251955 333501 341218 409021 415302 7418966 8055371 10156720 9782376 1573749 1655489 341937 299263 323185 324894 399207 385870 358103 360871 245765 246505 903641 844622 1963017 1958625 453158 448837 665925 667011 830263 811685 807053 807093 818639 834116 784103 861294 2503999 2642767 1473202 1257452 750776 743827 875097 868871 872610 882839 870618 877634 1030138 1031929 7999143 8197395 39.85 71.8 2
12:16:32 2024-01-29 1049575 1026550 242329 237945 410871 419901 465108 462687 254482 250800 336316 339653 408986 415302 7409587 7902797 10037339 9798386 1600703 1653120 341650 301152 324181 324879 401469 387573 357959 360726 245072 247455 893127 856826 1965262 1943757 452278 451831 660515 664175 834735 811722 802245 807968 823775 829568 776572 864473 2502220 2628079 1474395 1270378 755294 736018 871384 871177 875088 874267 868263 881069 1032545 1026691 7880278 8188016 39.85 71.8 2
12:16:33 2024-01-29 1029785 1024285 242145 237384 410006 423282 465400 465418 254482 251569 335569 339416 410207 412843 7409587 7927495 10179706 9838649 1598172 1657843 338815 301823 323448 323882 401506 384985 359725 359748 246112 246783 893127 854109 1934504 1945694 455553 449338 658684 668456 834699 805916 802313 811740 820757 826982 778383 867667 2503999 2617002 1503785 1277895 753408 736382 876376 873104 867147 874627 877057 882397 1025152 1018287 7861606 8188016 39.85 71.8 2
12:16:34 2024-01-29 1023858 1024336 242495 237044 414254 421597 465400 465418 254770 254259 333356 342983 408737 415154 7436852 8015409 10243194 9819567 1580109 1653381 339876 299263 323448 324735 399771 387375 359725 360291 245072 246713 899475 842207 1952112 1954914 452057 445421 664346 667511 827911 808798 807107 810589 816395 827019 784140 867391 2509702 2637299 1476515 1268570 751848 740522 876376 867023 867147 883752 875772 876335 1024171 1027489 7948068 8229994 39.85 71.8 2
12:16:35 2024-01-29 1034397 1027236 240846 238461 412246 422121 465400 460048 255658 250800 333609 342983 409596 414970 7458874 7940401 10063200 9819680 1594972 1655852 340941 300903 323652 322908 399178 386758 358643 360871 245072 246783 896301 853773 2000557 1946251 451637 448040 663404 666064 831640 811722 802463 804115 820793 829568 776659 861331 2494727 2628079 1474395 1268570 755832 741937 873923 871232 876442 884080 870171 880717 1038213 1027227 7904809 8209142 39.85 71.8 2
12:16:37 2024-01-29 1033074 1026280 241863 237900 411155 421155 463322 464761 255265 250800 335569 339653 409596 410294 7428344 7863476 10099837 9847536 1621216 1658215 341937 300193 324505 323395 399771 385057 360594 360871 243693 246819 891291 851666 1971970 1936858 450997 447375 658684 666064 832265 809422 801892 811700 823336 827612 778782 870106 2508968 2633781 1453192 1287040 755832 736345 873857 870562 871338 879575 870655 879155 1029678 1023739 7778786 8185708 39.85 71.8 2
12:16:38 2024-01-29 1019077 1024518 242185 236686 414351 421191 463650 462723 254873 252166 332995 341730 410242 412186 7428344 7965473 10174440 9847815 1597031 1655852 340905 301578 322468 324405 400336 387023 359472 360835 246460 246086 907411 852867 1934715 1947508 454532 446972 659796 667960 832624 807094 801138 809404 818492 829800 778934 867667 2503999 2626306 1439490 1274262 750776 737407 877076 871177 866495 879720 877057 880443 1020936 1023616 7906419 8197395 39.85 71.8 2
12:16:39 2024-01-29 1023619 1026545 242490 236686 412135 421597 466719 462469 254057 251990 333573 339722 409308 415302 7426099 8052784 10198285 9865629 1575594 1655632 340486 302115 323269 324753 399945 386178 357528 360871 245591 246333 905228 847047 1974181 1954914 452094 448165 665925 665552 829711 809996 804097 807113 815950 828256 780701 862593 2503999 2637299 1452434 1262839 750776 742915 876376 865180 868996 883533 873246 875054 1025658 1028979 7978288 8206774 39.85 71.8 2
12:16:40 2024-01-29 1032839 1029458 241033 237778 413369 422194 465072 459940 255872 250834 333573 341253 409021 414676 7427265 7965474 10115022 9822340 1598172 1654523 340905 301006 324253 322908 401222 387375 358390 360871 245072 248050 889392 852556 1954741 1949300 448718 449145 663404 664175 831479 810571 802463 804451 818982 829532 777124 860071 2503999 2642767 1481340 1268570 757449 738211 869622 869488 876330 879249 867642 875966 1035583 1027453 7914211 8204438 39.85 71.8 2
12:16:41 2024-01-29 1033147 1025814 241287 237532 413960 423356 463177 459904 255124 252828 333501 342018 409453 412353 7404845 7894952 10146464 9847701 1617947 1655740 338887 300229 324505 322873 399771 385021 360594 359748 245077 247546 900863 856215 1946815 1936474 450466 449656 660084 665515 833481 805916 799955 811164 820757 825233 774920 870180 2503999 2618859 1459553 1283560 752923 737921 875134 870524 867147 874591 873246 879155 1026422 1023049 7819916 8224096 39.85 71.8 2
12:16:42 2024-01-29 1023434 1026623 241778 236651 411231 421144 465622 464068 254482 251569 336418 341946 410699 414088 7426099 8024674 10243006 9819453 1582372 1655740 340126 299263 323484 323917 399207 386758 359219 359171 245072 246368 897888 842207 1990471 1954914 452278 446790 663875 665552 825568 806523 805886 809441 814087 827567 781845 865026 2503999 2645047 1476515 1271884 752385 738102 876340 865646 867110 885458 875190 874391 1023844 1018720 7968869 8206322 39.85 71.8 2
12:16:44 2024-01-29 1031264 1027277 240824 236717 414049 421895 465400 459220 255872 251569 333501 342717 408986 414676 7418937 7948952 10140137 9824621 1589269 1651284 342697 298321 323448 323952 396925 385057 358427 360871 245072 245817 905823 845601 1946124 1959081 450321 446086 663293 662976 829881 813757 805738 804802 815671 829388 781333 860754 2503999 2644642 1458664 1262890 751848 737168 870859 867023 874537 881186 867732 876335 1029408 1030471 8002565 8204438 39.85 71.8 2
12:16:45 2024-01-29 1042036 1027355 241573 237053 409935 422194 465360 462963 254873 251604 335569 338401 407805 415302 7432418 7938551 10053210 9812437 1598893 1654560 341421 301152 323952 324771 401397 389508 357959 360726 245072 246678 894714 855333 1963208 1949300 452278 447761 663404 664175 834164 811722 802463 802374 820793 829388 774920 860034 2496893 2628079 1470154 1268570 755832 736054 870859 867376 871374 874231 867732 875966 1033313 1024143 7914241 8219665 39.85 71.8 2
12:16:46 2024-01-29 1035640 1027364 241024 237455 411231 421155 462633 460048 255658 250834 333609 339687 410242 410330 7437723 7897376 10133198 9847864 1617693 1659021 339530 298739 324469 324879 401985 385527 360486 359387 243693 247476 912413 858075 1966914 1938050 451637 446675 660084 667300 833444 805272 801321 811740 820104 826131 777124 869523 2507563 2624442 1461673 1283371 752923 737921 875097 870870 867110 879720 873209 879743 1026231 1021414 7844624 8206774 39.85 71.8 2
12:16:47 2024-01-29 1020526 1028458 241747 236608 413037 421000 463977 464068 254971 251569 333537 342983 410699 412513 7442613 8054789 10265060 9819255 1575154 1650915 338780 299228 322922 324663 399207 386142 356489 359423 245072 246298 899475 846809 1982339 1960449 453675 446086 663404 666064 829674 809422 802313 805824 818188 826983 779522 861257 2502220 2637299 1478635 1261939 749705 739256 875790 863844 867110 881808 870618 873111 1023828 1025967 7980268 8215809 39.85 71.7 2
12:16:48 2024-01-29 1037745 1029729 240881 237979 413081 421487 466206 464132 255019 252117 333537 340399 407769 414970 7437723 7973755 10147368 9819891 1581101 1655489 341901 298286 322896 323917 396925 385021 357564 360871 245072 245711 908998 844622 1938298 1960561 448962 446377 660552 663197 827324 811722 802350 802375 815240 829460 779364 860828 2502317 2646519 1470154 1264063 752385 739621 869622 865757 875781 884414 868263 876773 1029224 1029339 8034916 8215809 39.85 71.8 2
12:16:50 2024-01-29 1037845 1027236 241028 236686 411160 424595 466763 459940 255622 251534 333573 339653 410207 414934 7428344 7899040 10107023 9848065 1602988 1654523 340869 300727 323448 322908 400902 386475 356489 360835 243693 246505 923804 858052 1955609 1947508 451317 448910 659617 664175 833481 811722 798970 802520 822537 833440 774588 865681 2499643 2630040 1472274 1274915 754538 737958 869622 869871 873848 874159 867529 878457 1032332 1025700 7902878 8216153 39.85 71.8 2
12:16:51 2024-01-29 1032222 1027273 242154 236978 409935 421155 465400 463668 254447 251534 335532 339109 410171 414015 7437723 7900566 10166072 9861809 1613286 1658103 338221 298321 324433 322873 400336 387298 360268 358629 243693 247476 905779 856840 1952618 1945512 453085 448654 659507 667960 834994 807074 800861 811740 819524 825233 774920 870031 2503999 2618859 1470154 1283136 752188 737921 875097 870487 867110 874519 871931 878494 1023844 1021318 7846422 8206322 39.85 71.8 2
12:16:52 2024-01-29 1024892 1027277 242123 236442 413040 420703 465400 464761 254412 251955 333537 339722 408663 412806 7479993 8030380 10297000 9859398 1598665 1664105 339661 300545 323305 324879 396673 387536 359545 360039 245072 246713 894714 846440 1931028 1959064 451958 445069 661525 667011 827214 807037 804060 808830 815203 826398 781845 867391 2511486 2646519 1468034 1274262 748717 737423 873857 867023 867110 880854 870618 876298 1022393 1024249 7933106 8206774 39.85 71.7 2
12:16:53 2024-01-29 1026834 1030193 242123 236844 412425 422194 468042 460048 254057 252341 335275 339722 408986 416520 7437723 8051015 10244103 9819891 1589189 1655489 338744 298983 323412 322908 396673 388527 359219 359170 244899 245918 896301 844622 1947102 1957766 450310 447009 662464 667011 826859 804702 804705 808830 812826 825233 780664 863821 2511486 2637299 1447502 1271284 750776 738539 875097 865757 866495 882099 871931 874354 1022393 1018684 7942519 8216153 39.85 71.7 2
12:16:54 2024-01-29 1029794 1030193 240997 236616 412461 422646 465108 461503 254949 253905 333320 341316 409453 413831 7448348 8008603 10150481 9819891 1583114 1655489 340905 298286 322978 323882 396601 384985 356525 360871 244899 245539 894902 845997 1945918 1960561 449280 446377 660552 662447 827324 811722 802350 802520 814013 829266 779559 858341 2498277 2646519 1469048 1258348 750776 737423 870859 866751 870031 882099 867732 874391 1028576 1027453 8028899 8206638 39.85 71.8 2
12:16:55 2024-01-29 1043838 1032428 240988 236643 409971 422414 466719 461466 255363 251534 333501 340099 410207 414639 7428344 7889714 10092554 9856726 1613623 1655489 342419 298286 323448 324627 399771 385927 358103 360871 243693 246333 905803 859022 1924218 1947508 451107 446717 656750 663234 834662 811722 797760 804078 821955 828184 774920 862556 2500443 2637027 1465914 1278560 755158 735573 870822 871963 874573 877961 866273 881975 1031577 1023524 7840534 8216071 39.85 71.7 2
12:16:57 2024-01-29 1027235 1028734 242329 235882 411810 421820 464670 462397 254269 252376 333501 339653 410242 413685 7447102 7973192 10155490 9876164 1613324 1659286 338780 298774 324217 322873 400336 384985 359725 358629 243693 246713 902501 856215 1938509 1941981 451752 447739 658684 667011 834363 806464 801099 809206 821038 820338 774736 867480 2500047 2618859 1495122 1281543 752993 737036 875097 871141 867110 874519 874490 879780 1024221 1021355 7844624 8218090 39.85 71.7 2
12:16:58 2024-01-29 1026839 1030221 241738 236616 412091 419811 464342 464068 254447 251955 333537 339687 407769 413722 7485361 8030380 10297000 9857406 1599314 1655740 339601 301116 322432 324771 396601 386254 359185 360003 245072 245813 909028 849481 1922635 1955838 452389 443946 659617 666064 827911 807074 804097 808793 815240 825233 779522 868197 2513272 2633560 1472274 1273318 747571 737494 875097 867023 867110 874159 871893 876959 1017981 1022800 7936942 8225531 39.85 71.7 2
12:16:59 2024-01-29 1028336 1030188 241778 236286 412452 420927 467380 460012 254447 252341 333501 339722 411681 417520 7456480 8015112 10226157 9819378 1577412 1650804 339159 299228 322169 323656 396961 384985 358648 361739 245072 245918 901062 849233 1968464 1960473 452278 447009 662464 666064 826738 807058 802463 804802 815240 828737 777245 858764 2500055 2637299 1456587 1261040 748637 738211 871384 863268 868996 884203 869588 871833 1023374 1025967 7985519 8206322 39.85 71.7 2
12:17:00 2024-01-29 1040545 1030184 241028 237419 409743 421000 466389 460048 254482 250416 333609 341681 408986 416261 7452074 7904846 10067543 9857406 1604132 1655740 340629 298286 323412 322943 400939 386475 356489 360871 243693 245953 894714 858665 1947965 1951227 450997 449020 659617 663234 831640 811722 797797 802520 820140 829496 773785 860034 2498277 2628079 1470154 1274262 752923 736875 867156 868604 872610 874555 866497 879500 1030138 1024249 7879729 8229994 39.85 71.8 2
12:17:01 2024-01-29 1034611 1029734 242769 237266 412497 423993 465218 465273 253847 252272 336673 339144 410242 414676 7456480 8011850 10193090 9862060 1604132 1655740 338887 299263 321455 323395 400336 386475 358643 360291 245765 245953 902649 856215 1933184 1951227 453242 445383 656750 667011 832249 804702 802463 807113 816395 826398 778700 865125 2507563 2624353 1528727 1274262 748183 735830 875755 869488 865609 874280 875816 880262 1020369 1023243 7940706 8206322 39.85 71.7 2
12:17:02 2024-01-29 1029799 1032658 242006 235886 412416 422194 467711 459976 254307 252341 333465 339722 409021 417817 7447102 8055543 10184551 9828993 1585027 1655740 338269 298774 323412 323395 396961 386178 358643 358377 245072 245953 896301 843413 1975924 1954914 451958 445383 662464 666064 824363 804097 804060 807076 811677 826623 779559 863138 2513939 2641480 1474395 1271284 750776 742223 875828 866905 865881 880527 871931 874392 1022282 1024249 7974566 8216190 39.85 71.8 2
12:17:04 2024-01-29 1031264 1031924 240997 236277 412421 421597 465400 459544 254873 251569 333501 340707 408986 415265 7451162 8031512 10168173 9829270 1575162 1654523 338851 298774 321943 323656 396961 387298 356454 359748 245072 245575 904236 848955 1960579 1967019 452094 447751 662897 666027 827837 808798 802352 804765 813868 827019 778383 858341 2504560 2637299 1474395 1259244 749927 740741 871469 864567 867147 882099 867732 874391 1023901 1025967 8032098 8225531 39.85 71.7 2
12:17:05 2024-01-29 1039067 1030448 241033 237384 411160 420703 466059 459688 254838 255569 333609 339687 408986 415265 7456480 7952206 10100608 9838649 1598703 1660315 339554 297446 324325 324879 396745 388399 357924 359568 243549 246607 904140 849233 1949428 1952613 449410 448385 662193 661788 829086 811682 802463 802520 816395 827019 774920 858341 2501834 2646519 1487979 1268570 755406 738576 867156 867023 873229 880854 863923 876959 1033064 1024483 7919766 8225531 39.85 71.7 2
12:17:06 2024-01-29 1038909 1030423 240624 237017 411196 420528 463286 460012 255265 250800 333573 339653 410278 411821 7447511 7902797 10179592 9894921 1620264 1655515 339840 298286 324397 324422 399207 384985 359617 359712 243693 246967 897585 856826 1962186 1941981 450997 448764 658684 666064 831052 804097 797834 810589 818331 820482 774920 867049 2509702 2618859 1486459 1283560 750856 737130 873238 868641 867110 874411 869382 878873 1023844 1018399 7846422 8206322 39.85 71.7 2
12:17:07 2024-01-29 1026315 1029458 242150 236651 411810 420703 464014 464470 254202 252828 333320 340567 408879 413304 7458076 7997936 10280317 9904790 1594459 1657843 338815 298356 322958 323917 396889 387023 359725 359712 244804 245953 894714 847047 1942685 1954864 451656 445081 659617 665591 826738 803528 802240 807076 811604 820590 779559 862593 2512998 2644642 1442050 1273355 750776 738794 873857 865794 866495 881585 871001 873769 1022393 1022878 7965405 8238477 39.85 71.7 2
12:17:08 2024-01-29 1031924 1033115 240846 236476 413624 422194 465400 459544 254838 252828 333356 341183 409560 415302 7456480 8040094 10184551 9819567 1573749 1653381 338780 298774 321943 324663 399207 384985 356168 359170 243693 245196 893127 849233 1974261 1960473 452278 444791 662464 665591 825568 808798 802463 802520 815203 827567 776695 858066 2502220 2637299 1454511 1261939 749927 742125 873923 865148 869576 883935 869551 874467 1023771 1027153 8000826 8229037 39.85 71.7 2
12:17:09 2024-01-29 1035677 1030074 239878 237538 412452 421000 465400 460012 255265 255497 333212 340707 408986 414088 7456480 7982485 10170269 9819491 1589232 1654560 340941 297869 322468 323917 396925 386766 357564 360871 243693 245196 902649 846809 1948471 1960473 448266 445432 660084 660346 825721 811682 804567 802375 817606 829909 777956 860716 2505360 2652326 1428811 1268570 750637 736127 867750 864456 873576 874267 861396 875129 1030960 1025958 7942538 8215809 39.85 71.7 2
12:17:11 2024-01-29 1039071 1030184 240992 236651 411196 422117 463650 459940 255051 250800 333573 339416 410207 414015 7447397 7872563 10127813 9875778 1620576 1659398 340941 297604 323448 321973 396961 385381 357816 360546 243513 245707 902578 859022 1942785 1955350 449406 446936 656989 662257 832661 807094 797834 805872 817479 827209 774920 862630 2504560 2630165 1488625 1283560 753683 733748 869005 870576 868801 871951 866497 875966 1026385 1018390 7819916 8223169 39.85 71.7 2
12:17:12 2024-01-29 1029072 1030193 241407 235185 412497 421227 464706 460084 254517 252411 332995 339687 410207 412843 7456518 7990381 10178076 9897311 1603334 1660583 337617 300970 322288 324879 400670 387023 358643 358629 245345 246748 894714 858665 1941111 1945694 451269 447009 656750 665246 832070 802502 797797 807076 816395 820590 774920 862593 2503999 2624353 1484996 1276985 748637 735313 875134 869488 864041 873180 871931 876997 1020944 1018399 7925446 8232535 39.85 71.7 2
12:17:13 2024-01-29 1029281 1030476 242159 236477 412425 420703 466719 464761 254269 251604 333573 341465 408986 416631 7473397 8043661 10283599 9876164 1594459 1660583 338815 300229 322432 322943 396853 385021 359472 358665 243693 245988 894714 846809 1970886 1959081 450997 446062 661723 666064 824363 802392 802387 807076 811641 820518 778971 862593 2511486 2644642 1499453 1273355 748637 738794 873857 865794 865881 880963 869382 874429 1022393 1022892 7959450 8229037 39.85 71.7 2
12:17:14 2024-01-29 1031652 1036058 241836 236397 412934 422793 467749 459832 254733 252272 333356 340567 409418 414340 7447207 8084897 10213723 9848027 1575594 1655740 337794 300690 322432 322908 396961 385057 356525 358377 243693 245232 896301 845601 1983965 1960473 451637 444523 661994 664175 825568 807094 801892 802520 814050 827567 776695 858341 2502220 2639022 1480756 1259244 747650 738612 871384 862046 867147 882099 868263 873767 1023697 1027043 8033544 8253667 39.85 71.7 2
12:17:15 2024-01-29 1037595 1028624 240365 237646 411774 421340 465400 462687 255658 252117 333573 340707 408377 415302 7465859 7991777 10174500 9861809 1599314 1659539 341373 297383 325148 322943 396925 384714 357564 360871 243521 245988 891291 848020 1944701 1954914 447679 444755 660589 660309 825568 809422 800867 800247 814050 828256 774976 858378 2506777 2659882 1463793 1266446 752923 741169 867083 864533 873951 874312 862008 871833 1028873 1018418 8018794 8244289 39.85 71.7 2
12:17:17 2024-01-29 1045331 1026876 241020 236486 411795 421191 466719 461650 254873 251569 333537 337625 410242 414340 7465859 7957679 10095559 9869120 1597031 1658178 338851 300302 324168 323965 399207 385021 356525 359459 243693 247511 894089 853773 1955662 1957231 449406 449338 662317 661641 829049 810497 801172 802446 816285 829873 772651 857730 2502220 2650442 1479127 1272191 755406 736054 867750 866408 873229 879611 862732 875711 1034301 1018648 7936823 8253667 39.85 71.7 2
12:17:18 2024-01-29 1041397 1030448 240819 237376 410907 422194 462633 460048 255693 250800 333212 339653 410278 411566 7465859 7913924 10137138 9894921 1612475 1663905 340654 299515 323197 324879 400263 384616 357170 360654 243585 245813 891540 860256 1938433 1949300 449329 446826 657753 660309 834108 809422 795459 802375 815950 827567 774920 863438 2503999 2635429 1435041 1276985 753794 733748 867156 868641 871338 871951 862658 878247 1028683 1021355 7857420 8232535 39.85 71.7 2
12:17:19 2024-01-29 1032463 1029463 242159 235722 409971 421227 465400 464105 252960 254250 333573 337660 410242 414052 7475238 7996013 10219071 9904300 1622757 1659941 337759 299938 324168 324422 399249 386475 358714 358090 243513 246748 897585 857790 1951954 1941981 449684 448385 656823 663954 830300 802502 796627 807076 811360 820216 771557 863858 2503999 2624353 1488625 1283560 750776 735830 871384 868986 865881 873867 866880 876997 1022548 1015454 7834955 8234671 39.85 71.7 2
12:17:20 2024-01-29 1023932 1030512 241069 236277 413696 421000 464743 463741 254724 252828 333320 342033 409670 412039 7484980 8048925 10286344 9887864 1603892 1660015 338851 298809 320482 322943 399207 385381 358103 358701 245072 244819 902054 854109 1935347 1949300 451958 445118 656485 664175 829086 802356 799007 804115 815547 820518 774428 861331 2503999 2620634 1514680 1274262 746721 733748 874862 867023 862207 874519 870655 876343 1016504 1018481 7944474 8253800 39.85 71.7 2
12:17:21 2024-01-29 1030638 1033373 241975 236302 411956 421524 467049 464492 253667 251604 332743 339618 408950 416520 7469907 8048925 10301833 9876164 1599314 1659286 338815 297869 322432 322908 396223 386475 358714 358629 243693 245999 894714 846440 1953120 1954914 450788 444163 659617 664175 824289 804212 804180 807019 809240 820446 777245 862057 2513272 2642767 1472274 1272191 749785 739383 875790 865111 866469 879430 871413 872596 1021858 1022622 7970836 8242996 39.85 71.7 2
12:17:22 2024-01-29 1035174 1034905 240855 236647 413660 422194 465400 461503 255622 251534 333501 341730 410207 416210 7467577 8015105 10155453 9848027 1576359 1658103 338815 298739 321383 322873 396889 387298 355882 359712 245323 245161 907411 848871 1965274 1964134 452020 445747 661525 664175 827324 805879 802245 802375 814090 831562 779336 855640 2505123 2648698 1471125 1261939 749927 737921 869622 866381 870194 881440 867457 871796 1025842 1025930 8054659 8256065 39.85 71.7 2
12:17:24 2024-01-29 1046966 1033441 240988 236982 409899 421895 466719 462651 255051 251569 335532 339109 408950 416187 7467132 7987049 10106947 9847663 1599314 1658103 339840 298286 323412 323965 400336 385021 356990 359967 243477 246466 907416 856561 1979866 1960959 449085 446644 661921 663049 830263 808149 800144 801382 817912 829873 772578 859289 2501834 2642921 1487979 1271884 752277 737944 867120 866408 871301 879308 862658 874391 1031696 1024249 7933106 8244289 39.85 71.7 2
12:17:25 2024-01-29 1042041 1032673 240962 236902 411160 422081 463613 459976 255265 251149 333537 339653 411108 412770 7457740 7893417 10143220 9954977 1626369 1664656 341445 300302 323760 324771 396781 385308 358643 360799 243693 245672 904140 859022 1947038 1943371 446927 446936 655126 661751 830300 806450 797834 804802 816395 820518 774920 862593 2503999 2633560 1459553 1283560 753999 733748 869005 870724 870849 874243 866460 878836 1024134 1015513 7810484 8234910 39.85 71.7 2
12:17:26 2024-01-29 1029530 1032392 240672 235155 412461 421191 464670 460048 254482 252376 332959 339687 410242 413722 7475857 8015105 10231536 9894723 1604095 1660201 337238 301152 321907 324422 400054 386201 357528 357515 243693 245196 902578 857790 1940689 1949300 451637 447009 655126 664175 830300 802502 795459 805824 816395 822427 774920 860034 2503999 2611515 1474395 1276077 748104 734788 873857 870092 862133 874243 869382 876959 1017944 1016971 7895417 8237281 39.85 71.7 2
12:17:27 2024-01-29 1028336 1034134 240739 236406 415136 420744 463832 463923 253917 252828 333393 341555 408808 412294 7465859 8046291 10239717 9866785 1606424 1659941 336742 298774 321419 323414 399771 386201 357564 357515 243693 245539 907416 857790 1967998 1956394 450310 446377 655126 666064 830300 802502 796590 805946 815864 820482 774920 861943 2503999 2618859 1456587 1276077 747571 733748 874545 869488 862133 875480 870618 876959 1020095 1020765 7955803 8249053 39.85 71.7 2
12:17:28 2024-01-29 1029244 1029351 241747 236432 413960 421000 466719 463705 254412 251955 333393 339722 408663 414088 7475238 8060380 10315704 9897311 1602746 1660583 338780 299733 324883 323621 396223 386475 359472 358629 243693 245232 894714 849481 1975706 1960473 449647 441881 658684 664175 825494 804212 802463 805861 809277 820446 779156 860034 2514400 2650583 1470154 1275825 749705 737921 874582 866381 866506 880450 870209 873732 1020944 1023049 7961403 8234910 39.85 71.7 2
12:17:30 2024-01-29 1032222 1034937 241738 235882 412425 422194 468559 460012 254057 252131 333230 339722 409883 414412 7475238 8090033 10242968 9854752 1575594 1659286 336742 301116 321455 323906 396925 386142 356454 358053 243693 245575 897888 846809 1969415 1964134 451978 446122 662620 663991 825758 807074 801743 802410 814127 826837 778745 857008 2503999 2641285 1480756 1261939 746758 740888 872060 862009 865881 882208 867732 866746 1022393 1025796 8015964 8234910 39.85 71.7 3
[truncated: 149,254 more chars]
