# Supplementary material for: Methods for Estimating the Detection and Quantification Limits of Key Substances in Beer Maturation with Electronic Noses
Source: Sensors (Basel). 2024 May 30;24(11):3520. doi: 10.3390/s24113520 (PMC11175341; doi:10.3390/s24113520)
Supplement: Supplementary file 1 [file sensors-24-03520-s001.zip › Data/Acetaldehyde/raw data/Day 5/15000ppm13.txt]

Time Date R01 R02 R03 R04 R05 R06 R07 R08 R09 R10 R11 R12 R13 R14 R15 R16 R17 R18 R19 R20 R21 R22 R23 R24 R25 R26 R27 R28 R29 R30 R31 R32 R33 R34 R35 R36 R37 R38 R39 R40 R41 R42 R43 R44 R45 R46 R47 R48 R49 R50 R51 R52 R53 R54 R55 R56 R57 R58 R59 R60 R61 R62 T01 H01 Phase
12:23:00 2024-01-29 720665 715568 206257 204290 333599 341627 364020 358620 221931 219013 270693 274170 313515 315550 4756054 5036811 6952172 6780881 1164919 1195548 295982 265617 272664 276220 328551 324221 307733 307755 212745 212904 705748 665249 1534419 1503138 429715 428474 628513 629124 787743 768423 800182 806468 846272 856537 823355 916940 2077466 2170137 1266590 1085192 690554 679703 824376 819759 845995 856564 883825 887777 998194 1002414 5341371 5593694 39.85 71.8 1
12:23:01 2024-01-29 714364 711383 206296 204254 333920 341555 365124 358620 219816 220180 270657 275522 312102 318573 4755445 5149145 6994481 6743669 1147028 1189540 296614 261608 272699 274726 329809 319393 306375 308292 211415 213200 707219 668104 1530907 1498879 432303 426963 625245 632879 781942 765079 802350 808867 841476 853984 827814 919373 2077466 2200873 1259633 1077451 695907 680667 819621 818017 850517 856564 877057 887846 1011750 1000656 5453533 5609706 39.85 71.8 1
12:23:02 2024-01-29 724838 713174 205936 204664 333951 341459 360988 361042 220341 218437 270189 274493 312537 317408 4742336 5035376 6952285 6761866 1157253 1195277 295781 265544 272664 274954 327821 318502 305833 309626 212044 212904 704319 662410 1517089 1501793 431348 428777 623540 628126 786592 764510 801321 811740 843144 847595 820556 923619 2083886 2186974 1271148 1077451 690554 682877 823392 811417 846266 863919 881240 883727 1003287 1008671 5430151 5605973 39.85 71.8 1
12:23:03 2024-01-29 716061 713357 205970 204066 334024 339639 363579 359270 220923 218332 270585 275384 311598 319316 4746029 5084850 6953375 6753048 1153353 1196689 297032 260980 273464 274043 327750 320752 308974 308415 213044 213052 713019 670016 1539351 1501681 433223 428777 628921 632593 784163 768098 804668 804802 838952 861455 830240 915472 2074515 2185523 1271148 1083504 696490 678224 818694 820923 851722 856642 877695 895143 1010341 1002941 5363934 5593844 39.85 71.8 1
12:23:04 2024-01-29 721499 711455 206330 204352 333704 342109 363030 359811 224095 220145 270168 276561 313262 315514 4746029 5091011 6985156 6762427 1153878 1192335 295501 260432 272629 274883 329472 320298 308538 310060 210873 212870 690769 662410 1525160 1500296 431275 428777 623881 629079 786556 764537 801321 813776 846294 847559 824525 923582 2083775 2188525 1269229 1075883 690554 683909 822807 814011 848449 865789 881961 885155 1001662 1008818 5430216 5580731 39.85 71.8 1
12:23:05 2024-01-29 714028 713455 207221 204254 335909 340153 363836 359557 222038 218790 272066 274516 311598 319054 4746029 5076457 6911573 6743669 1160962 1195548 294287 260069 273499 274463 329275 320298 306769 308222 212008 212870 702890 660584 1519569 1512358 431312 427566 627466 628633 784200 768135 801892 804648 844968 856501 824525 913939 2071137 2176303 1230504 1085155 690554 678741 825698 820988 846639 860895 882973 892627 1001861 1004622 5339177 5580016 39.85 71.8 1
12:23:06 2024-01-29 715348 711451 206291 204066 334028 338615 363911 360934 224130 219083 270204 274551 311598 318464 4746029 5126572 6991628 6734290 1147028 1193182 296614 265472 272629 274179 329311 319480 306802 309843 211345 213530 700031 667826 1527730 1506753 433223 427566 624802 633568 783052 763453 806422 810015 837731 855778 830240 918191 2077466 2199631 1271148 1075622 698483 683460 819955 818654 853506 856384 874303 889970 1011566 1008219 5454738 5602131 39.85 71.8 1
12:23:07 2024-01-29 723808 713040 205650 204290 334028 341951 360880 359557 220307 218743 270621 274551 313962 317335 4742644 5031815 6927305 6771805 1162427 1194878 295179 265436 272629 274918 328004 319432 306340 307936 212832 214201 701498 662476 1522152 1503138 431312 429722 625245 629974 790575 765622 801321 813471 848244 852390 824525 922924 2085256 2188753 1249337 1081957 693007 684542 824525 814011 846676 864384 884596 885786 999645 1007390 5416256 5590109 39.85 71.8 1
12:23:08 2024-01-29 713520 711346 205680 203780 334028 339365 363066 358764 220460 217759 270139 274551 311598 318828 4746029 5086642 6925339 6734290 1156716 1192054 295989 265436 273883 274043 327786 320298 308538 308186 211380 213600 701531 662476 1522272 1512358 432609 427566 626576 628633 783607 767614 802463 804648 845694 856465 824525 914968 2073139 2179441 1257714 1090536 693513 679556 824525 819575 846676 857798 881129 889736 1002520 1003836 5367475 5590109 39.85 71.8 1
12:23:09 2024-01-29 717433 710446 205684 203175 334028 340153 360988 359847 219445 219083 270431 275384 313295 318378 4746029 5104553 7013244 6743669 1141276 1193182 297450 260980 272699 274635 327256 320950 306802 308186 211380 214201 711569 669738 1549072 1484477 433223 429991 624802 634471 787548 764537 804668 811164 838989 854569 832188 922077 2088914 2193464 1266287 1072310 694504 682601 817625 813716 852937 862699 874489 887029 1005814 1006014 5395772 5580731 39.85 71.8 1
12:23:10 2024-01-29 717627 711492 205680 203753 332710 340954 363066 357936 219596 219083 269788 275206 314954 315478 4736650 5048361 6901227 6743669 1169998 1189467 294972 265653 271762 274918 330209 319393 307268 309944 212165 214201 702890 660997 1546340 1511285 430665 427566 627466 628633 786083 765928 800714 805591 847311 860867 823133 915171 2078519 2177882 1259633 1086699 692032 679148 824562 820341 843834 858352 883788 890105 998194 1001633 5318650 5582139 39.85 71.8 1
12:23:11 2024-01-29 712507 709447 205503 203175 333987 338615 364093 359557 224095 219118 270355 274555 312067 318305 4742644 5130904 6981411 6724912 1140841 1193182 297140 265400 273464 273206 328547 320115 306802 309157 211380 212904 708669 666199 1554088 1497893 433838 427566 623881 629088 783607 763182 809361 810545 841828 856579 828805 919523 2078519 2204113 1263472 1075622 695907 681633 818694 819820 851121 861410 877057 888852 1010850 1005965 5436805 5580731 39.85 71.8 1
12:23:12 2024-01-29 723386 711501 205654 204074 334028 340667 360590 358946 219816 218250 270657 274326 312285 315586 4724736 5007559 6934684 6743669 1156427 1186865 296096 265508 272594 275500 327521 321207 306802 309121 211380 214201 702890 660584 1520817 1497523 430665 428777 622998 629088 788631 764510 802245 814048 846220 851978 825698 925949 2083347 2191872 1273067 1072737 690554 684505 821057 813980 848671 863919 882073 883690 1002556 1009004 5414126 5577991 39.85 71.8 1
12:23:13 2024-01-29 713014 711460 209865 203184 334028 339375 363066 358440 219782 217759 270657 274303 313556 319316 4735884 5069223 6902221 6734290 1156716 1193182 295504 261347 273464 273206 329939 320072 306305 307685 211980 213900 702890 660111 1550049 1511285 431348 427298 627429 628448 784016 767799 801172 807093 847458 859686 824451 914479 2074086 2176303 1230504 1088251 692032 678741 823392 819759 846676 855178 882494 890160 998901 1001633 5322398 5572774 39.85 71.8 1
12:23:14 2024-01-29 712001 709411 205360 203175 334024 338615 363066 359847 219630 219154 270428 273755 311564 319090 4739262 5100283 6961604 6722403 1143758 1188586 296197 265400 272664 274043 328778 319393 306802 308186 211345 213200 708669 667627 1524231 1501681 433167 426672 626947 632667 781832 765622 805902 807093 841865 859686 829577 916250 2074515 2194939 1247454 1078985 694008 678224 818789 820923 850480 857798 874489 889039 1007349 1003123 5361560 5580731 39.85 71.8 1
12:23:15 2024-01-29 718577 710446 209785 204209 333486 340153 360916 360390 223903 218778 270621 275206 317200 317622 4735884 5028224 6952285 6743669 1153916 1191489 294394 265544 272403 274635 327256 318505 306802 309590 211014 214201 707219 662197 1542015 1501793 431624 428777 623366 629714 788071 763306 799958 811629 846294 852426 822918 923358 2085427 2188525 1249337 1072737 692015 681840 821057 814011 847467 865140 878591 883690 1003979 1008560 5404727 5585967 39.85 71.8 1
12:23:16 2024-01-29 712498 711492 209789 203784 334028 339924 361024 358764 219630 217759 270657 273922 312237 318378 4729897 5063193 6901728 6734290 1156716 1193182 296096 265400 273883 273241 329472 320298 306305 307255 212016 214130 697620 661501 1527005 1514701 431202 427189 626984 628559 784126 767799 802463 805861 846294 856465 823133 915246 2071575 2176303 1255795 1086737 690554 678741 823392 819759 845068 855214 881203 890188 999645 1000219 5318587 5572774 39.85 71.8 1
12:23:17 2024-01-29 712001 708910 207153 203784 334024 338341 363066 359847 223938 219118 269788 273755 313075 319090 4729897 5091011 6972066 6724912 1136742 1189799 296305 260980 273918 273206 326798 320496 306730 311188 211169 214768 710119 666283 1552070 1499381 433420 426781 623329 632217 781942 763182 804705 810589 839368 854837 830203 918191 2073139 2197719 1247454 1074085 695907 682117 816463 814979 850480 856298 871968 886285 1010280 1005965 5436805 5572774 39.85 71.8 1
12:23:18 2024-01-29 723479 709447 205083 203784 333757 340739 359793 357972 219782 218402 269824 275593 314135 315550 4729897 5017494 6912411 6753048 1160018 1193293 295294 264689 274488 274215 328077 321060 308502 309433 212419 214165 696741 662476 1513058 1498166 430481 429991 624765 629079 788301 765079 802245 811740 845694 847559 823355 923621 2077466 2182424 1271148 1078985 690554 680841 821057 813161 845068 863309 880540 883690 998255 1005965 5397483 5580731 39.85 71.8 1
12:23:19 2024-01-29 713520 709452 205507 202967 333704 339365 360952 356645 219816 218402 268958 274967 313075 315586 4729897 5069223 6912411 6724413 1149846 1193293 295946 260764 275767 273831 329975 318621 306766 309033 212603 214165 706874 666283 1509656 1507412 432966 427566 627021 627111 783015 767555 802313 802338 841439 859686 825398 911619 2070863 2173217 1243687 1084384 694504 678741 818694 817365 848671 854011 877695 891541 1004692 997289 5344517 5573708 39.85 71.8 1
12:23:20 2024-01-29 719707 707301 206005 203148 332467 341219 360336 358728 224095 218402 268096 273755 317092 314483 4729897 5079684 6991015 6738860 1143396 1193233 296564 260764 274598 274777 327432 320679 306766 309288 211204 214165 697622 668104 1527580 1484698 428767 428594 623881 630943 788896 761292 802463 809257 841439 854234 826568 918228 2080816 2188525 1245571 1069686 691539 680667 817534 812566 851514 861446 875772 884986 1002936 1007775 5385929 5559554 39.85 71.8 1
12:23:21 2024-01-29 713362 709411 205045 204361 332981 339639 363057 356610 224130 218437 269598 274436 311633 315478 4720531 5041288 6891902 6746264 1161066 1191378 294865 261311 274598 274812 328345 320152 309192 308524 212008 213872 701145 662476 1529516 1497114 431312 429991 626842 629079 788896 767799 801321 808257 846023 854837 824525 915511 2076087 2163688 1259750 1078985 690554 680667 821124 811417 845068 856564 880540 886285 999412 1003123 5355651 5561711 39.85 71.8 1
12:23:23 2024-01-29 711301 707378 205684 203144 333522 338650 360916 356538 224009 218778 268922 279789 313295 315514 4720531 5102462 6933307 6746302 1150628 1190130 296506 261275 273358 273902 327150 320752 308538 306043 212376 213900 701460 667719 1510944 1503138 432609 427566 627429 629974 781942 767592 802078 802520 838989 856537 827778 916166 2071137 2176487 1269229 1082039 695496 676785 818114 819759 848671 854828 876782 889039 1005589 997289 5338935 5557781 39.85 71.8 1
12:23:24 2024-01-29 719707 709147 205723 203144 331968 340188 360880 357649 220656 219118 268733 279396 313295 314483 4723156 5063193 6989902 6734948 1144972 1190688 295767 261275 274210 274883 326572 319845 306802 309397 211169 213165 735452 666199 1533194 1488920 430395 428171 622117 629051 786556 760142 800182 808220 842668 847595 824740 920189 2075995 2188525 1270428 1068166 690062 680185 818114 811417 848435 856528 877057 884986 1002556 1007479 5389777 5563409 39.85 71.8 1
12:23:25 2024-01-29 712328 708373 209352 203789 333486 337594 360988 356610 224060 218402 269824 274436 313075 318074 4720531 5036493 6888887 6726914 1167229 1188549 294073 261131 273049 274498 327062 319065 308502 306327 211345 214051 697269 658698 1509738 1497102 428392 427566 627021 626760 784261 765351 797834 802374 844372 855223 821020 915472 2071137 2164010 1269229 1082062 688591 676785 823119 816207 842567 855214 881203 888218 993118 1000182 5295721 5529695 39.85 71.8 1
12:23:26 2024-01-29 709208 707301 205364 203524 333016 338615 361024 356574 223747 219154 268671 279592 312416 315262 4717166 5103403 6959455 6706852 1144575 1187582 295008 260796 275377 273795 328281 318346 306082 309506 210719 214919 717558 666199 1508450 1493918 431006 423926 625245 630943 779729 765055 801744 804684 838989 855442 827778 917973 2070062 2196162 1266410 1075118 692525 678741 816377 816207 851121 856424 874489 890233 1005887 1003123 5393628 5563409 39.85 71.8 1
12:23:27 2024-01-29 717433 707338 209713 203184 332976 338650 360880 358799 223747 217759 270204 275014 312416 315442 4708311 5025399 6941220 6729487 1152233 1187273 294109 265436 271762 275500 326833 319845 306694 308116 210719 214201 704319 659640 1515953 1488920 428767 428171 622117 630227 786556 761256 799575 809441 842668 852159 825361 922230 2077466 2188753 1273067 1068926 689571 680185 818694 814442 848069 861446 877057 885654 1002556 1006122 5389777 5558006 39.85 71.8 1
12:23:28 2024-01-29 711313 708874 209383 204066 333757 337594 360952 356574 223782 218743 270204 274436 312824 317154 4733530 5018788 6893804 6724689 1167153 1189909 295294 260980 273242 274078 328395 318419 306802 306327 211535 213900 702890 658698 1516590 1499544 428392 427566 627466 628633 784200 764773 796627 803809 845694 853984 821020 914767 2071662 2160944 1269229 1082062 688591 676256 821057 816207 842604 855214 881203 884914 993893 999476 5292015 5563409 39.85 71.8 1
12:23:29 2024-01-29 709716 703363 206571 202971 333251 338615 363066 356574 223711 219154 268743 275608 313080 315298 4721978 5118177 6947854 6706154 1142857 1189909 296197 261167 274792 274043 327786 317195 306802 307255 211014 212870 711673 666199 1520259 1492773 431312 423926 625245 630943 779729 764265 801744 804721 838989 856046 827778 917439 2068194 2194743 1287411 1075622 692032 678260 815185 816207 851121 856190 874526 890233 1005176 1003123 5378645 5563409 39.85 71.8 1
12:23:30 2024-01-29 717828 707301 209713 203214 332981 338686 360336 359330 220727 218158 269952 274538 313259 315298 4728786 5026104 6937778 6734054 1150591 1189651 293213 260980 276917 274078 325848 319393 306586 308186 210684 214051 698150 659640 1545200 1492097 428767 427566 621677 627296 784261 761256 797834 811164 843899 847523 823355 921574 2075990 2182294 1271148 1071210 688591 682117 818694 811431 846266 862699 877057 882397 1000364 1000692 5383787 5555480 39.85 71.8 1
12:23:31 2024-01-29 710806 708905 209352 203140 333740 340166 360663 357399 220762 217398 269455 275136 312273 317263 4726062 5033386 6869267 6717268 1163257 1188112 295832 260796 273049 274078 325848 318383 306802 306327 211380 213900 701460 659550 1569041 1505967 430395 426360 625689 627296 784200 765622 797834 802520 845095 855223 821020 911982 2068194 2168600 1230504 1081292 688591 677510 821057 818598 842604 853975 880577 885186 993893 998734 5305127 5563409 39.85 71.8 1
12:23:32 2024-01-29 710220 703327 207221 202902 333198 339684 362812 357506 220797 219191 268779 275100 312273 315334 4717974 5093971 6947854 6706154 1141276 1189941 295989 260796 272212 273241 328317 318419 306802 307720 210537 214201 714616 665249 1509138 1490926 431006 423926 622998 629124 779729 762372 802463 804078 838989 854837 829193 916940 2068194 2194890 1262497 1075920 692032 676748 815185 816207 848707 853975 873867 890308 1004429 1003123 5359807 5529971 39.85 71.8 1
12:23:33 2024-01-29 716385 709111 206638 203506 332828 339532 360481 358656 220797 218262 269644 274644 313699 315184 4713528 5007559 6912285 6720115 1147279 1188955 293213 264689 272404 273851 325848 320072 305903 308222 211049 213600 699384 658698 1512175 1488735 428767 428171 622654 627296 784261 760102 798970 811164 846088 847523 822918 922039 2076087 2185388 1271148 1069686 689571 681633 818694 811703 846266 861482 877057 882434 1002556 1000620 5382085 5561070 39.85 71.8 1
12:23:34 2024-01-29 710029 708410 206348 202865 333690 337452 360736 356431 220797 217211 269788 275014 312196 315586 4717893 5041878 6869267 6705878 1155070 1189799 293177 260613 272629 272789 326833 318419 306802 307461 211197 213002 689417 658698 1526547 1505967 431115 426360 625689 626851 781942 765079 801672 802520 843899 854621 821020 911945 2064983 2170137 1255795 1084384 689571 676785 821057 817981 843237 855432 881961 887740 997488 999440 5314838 5559067 39.85 71.8 1
12:23:35 2024-01-29 710072 707188 206638 202972 333306 339203 360772 358188 223676 218402 268509 275206 312130 317747 4717166 5079004 6942241 6696593 1139375 1188222 295781 260796 272177 272372 328541 318906 306370 308186 210537 213900 707401 663425 1523769 1491800 430360 423890 622998 629124 780468 761292 802463 802338 837731 854837 829026 916940 2065256 2188525 1271452 1074082 690554 676748 814724 816207 848707 856037 871931 888218 1002972 1001669 5358251 5557597 39.85 71.8 1
12:23:36 2024-01-29 715552 706400 206348 203007 331794 338579 359793 357685 220180 217759 269311 273422 311042 314447 4708425 5044649 6932442 6715324 1148668 1184637 294465 260980 273217 274078 325287 318419 306802 307255 210026 214201 706708 662410 1527714 1489031 428731 428171 621237 628607 784297 759066 799575 808257 841476 847559 822954 919572 2071575 2182331 1249337 1066648 688591 678741 816377 811148 846266 856492 876433 883690 1001780 1007957 5385832 5552144 39.85 71.8 1
12:23:37 2024-01-29 710339 706396 209459 203148 330567 337594 360916 358047 223974 217759 268922 273372 312416 315478 4704452 5018054 6849721 6697812 1163294 1180883 295517 260980 272857 273241 325848 317933 306802 306327 211049 213900 701460 658228 1518917 1497102 429476 426963 626576 627296 784200 763657 796664 802374 845095 854020 821020 913643 2068194 2160944 1247454 1080522 687612 676515 821057 816207 841338 853975 881998 887324 994551 1001067 5291751 5556115 39.85 71.8 1
12:23:38 2024-01-29 707123 706396 205045 202431 331686 338472 360952 356503 223641 219201 268096 275573 312273 315370 4715363 5094603 6939629 6706342 1147570 1186318 294936 260246 272368 273171 325813 317861 308538 306008 211345 214051 714616 666199 1508940 1493918 430970 427566 626132 630460 783250 765079 804754 802520 836511 856465 830203 911582 2066724 2176303 1267310 1077177 693513 674691 815303 818561 852183 856582 875153 893264 1005368 1001777 5327788 5529933 39.85 71.8 1
12:23:39 2024-01-29 717291 706396 207230 202785 331901 340081 359468 356538 223868 219320 268096 274821 313295 313968 4710890 5046130 6953375 6706154 1144499 1180883 294394 261347 273435 274043 325743 318833 306802 307220 210502 212870 711673 662410 1521083 1484698 428731 428474 621847 628570 785371 759483 799538 805861 842361 847559 824083 920844 2077466 2185251 1273067 1065816 688591 678741 818738 814442 849053 861505 876871 884800 1002101 1007280 5378645 5549276 39.85 71.8 1
12:23:40 2024-01-29 708253 707406 206094 203148 331968 337523 360663 356396 223676 217724 268958 273528 312416 315478 4688295 5013111 6848415 6715533 1160566 1188918 293589 260613 272279 274043 325778 317897 306658 306825 210979 213600 701460 659640 1501848 1493158 428016 427566 626576 629079 784200 765622 796883 804802 846294 856046 821020 915397 2068194 2157863 1265391 1080522 689430 678182 821124 817490 844234 858461 881797 887362 995368 999613 5291864 5552684 39.85 71.8 1
12:23:41 2024-01-29 705213 706139 209678 202503 332567 338068 360916 354898 220467 218402 268096 275014 312161 314926 4699135 5074326 6902518 6707754 1145721 1188038 295115 260246 272594 272754 328272 318608 306802 306789 211380 213600 701460 664376 1517394 1498879 431997 427264 626576 627296 781671 765622 802463 802338 838952 856651 822881 911907 2061851 2167083 1255795 1085054 694504 679148 818789 817490 847770 856569 876908 888702 1002520 996823 5326284 5548634 39.85 71.8 1
12:23:42 2024-01-29 714875 706405 209713 201835 332981 338579 358445 356538 220180 217724 268096 275786 311433 317208 4699135 5053736 6944578 6674086 1137629 1185619 293589 260210 272177 272337 326798 318383 306334 309360 210026 214058 699384 662476 1513989 1488735 430019 423818 622728 628570 779692 761219 802463 804802 838683 854837 826568 914630 2066724 2194664 1262497 1074853 692525 676050 815277 817490 850443 857175 875190 888181 1002704 1002341 5339177 5546996 39.85 71.8 1
12:23:43 2024-01-29 718614 705396 209682 202962 330898 338615 359468 356574 219873 218930 268096 274752 312416 313491 4688295 5045470 6952285 6706154 1140885 1187293 295989 260796 273629 274043 324797 319131 306550 306292 210684 214201 727374 664301 1506378 1484698 428355 427566 621677 628126 786430 758993 799870 806395 840771 847487 822918 920686 2076585 2188703 1273067 1066302 689013 678558 818206 813974 847320 856456 878308 883653 1003287 1005855 5370966 5533837 39.85 71.8 1
12:23:44 2024-01-29 707899 706952 205484 203175 331973 337523 360844 355753 223676 217724 269562 273301 311942 315478 4722809 4990101 6873363 6706154 1160566 1184600 294394 260246 272664 274043 328041 317861 306802 305829 211310 213600 707219 659640 1520019 1493269 427412 428171 626576 629079 784297 765622 796590 804802 845694 855828 823430 915057 2070675 2157826 1243687 1081957 689051 677218 821124 814906 845435 855817 880628 888181 996185 999476 5295721 5548634 39.85 71.8 1
12:23:45 2024-01-29 707360 706432 209745 202785 332436 338306 360361 354898 223711 218402 268060 275206 312416 315406 4699135 5064948 6872990 6688439 1147391 1188038 294109 260027 272629 272754 325813 318346 306802 305368 211380 212683 697269 660584 1529804 1501681 432303 426324 626305 627296 779729 765855 801892 804802 843988 857075 824889 914107 2063281 2169885 1263472 1086699 693019 676712 819918 816207 843834 856569 879561 890120 1002248 996116 5322517 5543216 39.85 71.8 1
12:23:46 2024-01-29 711313 706400 209678 202794 333721 337050 358710 357398 220180 217724 268096 274752 311179 315514 4699135 5072466 6920405 6668639 1138442 1184758 294394 260246 271762 272337 327291 318383 306334 307685 209991 213900 705770 660584 1503803 1488920 430055 423818 622998 629051 778552 761256 804291 804654 839368 855973 827630 914441 2070675 2188703 1273447 1072737 691025 674727 814145 818654 848671 854828 873830 889486 1005368 1001596 5323938 5539262 39.85 71.8 1
12:23:47 2024-01-29 714445 705905 209642 203148 330933 338579 358638 356003 219180 218215 268096 273336 311942 313491 4695784 5023971 6910553 6688439 1135121 1185619 295630 259809 273629 273241 327273 318869 306334 306257 210649 213600 699384 665249 1522034 1479715 428052 427868 621677 629863 787201 760051 802245 808817 841865 852956 826873 919485 2077040 2183973 1248631 1063411 688591 679593 815883 811703 848671 856492 875190 883616 1001846 1005965 5354867 5533837 39.85 71.8 1
12:23:48 2024-01-29 710478 705396 206062 202936 329934 338068 359793 354401 223676 217724 268060 273145 312416 315708 4686412 4954408 6869267 6706154 1153953 1183400 294358 260246 273629 273241 324888 318383 306766 306043 211162 213460 702890 658698 1508343 1492858 429678 428594 624384 627074 788631 763343 797686 808817 843445 847379 820836 919523 2068194 2163725 1269229 1075622 690062 680667 821124 811703 844234 856564 880188 881069 996439 1001633 5342749 5529890 39.85 71.8 1
12:23:49 2024-01-29 709983 705405 209678 201555 332706 337559 359468 353869 223711 217689 267272 275206 311433 316415 4681522 5017494 6854363 6678018 1150666 1188955 293910 260063 272177 272372 326798 318121 306802 306078 210354 212967 691965 657758 1507430 1501681 431932 423565 625061 626259 780687 764426 800898 802446 843715 857257 820983 912268 2058921 2170129 1257714 1083605 689051 674763 822186 816171 841338 854828 880540 890233 996709 997289 5284229 5533837 39.85 71.8 1
12:23:50 2024-01-29 707272 706400 209312 201866 332976 336471 359793 356610 219592 217724 267872 274436 311215 315478 4688445 5065261 6925339 6668811 1140885 1186318 295258 260027 271762 272754 328737 315554 306802 306292 210502 213900 719243 665806 1521799 1492356 431932 427119 626540 631768 783299 765005 804716 802410 836439 856429 827778 910249 2066724 2173217 1269229 1075920 694008 673737 813568 817944 849053 852417 871893 891579 1003979 991607 5305127 5536614 39.85 71.8 1
12:23:51 2024-01-29 714350 703407 209713 202157 330665 338615 358123 355468 220180 218402 267013 274401 311469 312504 4678141 5036838 6944030 6688439 1133577 1183936 296197 259809 273435 272754 326726 318346 305903 305794 210649 213423 708669 666283 1500042 1481777 431202 428740 623574 632217 784126 761681 804754 808793 835027 847487 830412 920653 2068194 2185251 1260637 1068926 692525 680185 811798 811128 851121 856492 866843 881069 1005618 1003123 5380371 5535313 39.85 71.8 1
12:23:52 2024-01-29 715261 705396 205918 202329 329934 338615 357273 354117 220180 217048 267872 273598 311906 311591 4683070 4961541 6855035 6696776 1147279 1186354 292285 260246 273049 272789 324888 319393 305437 308488 210768 212789 694582 656299 1516700 1484329 429476 426745 621769 626222 783845 760105 796354 808793 844262 850544 821020 920852 2068194 2176303 1243687 1071210 688066 680667 818694 809404 841875 856564 877658 878494 993856 1002341 5352155 5524458 39.85 71.8 1
12:23:53 2024-01-29 706359 706139 206098 201840 331973 336542 358674 354934 220467 217013 267308 274821 310525 314962 4676396 5018204 6841231 6668639 1147391 1183936 293015 259444 271762 271542 328077 317158 306586 308488 210543 212562 697362 656628 1514237 1502430 431624 423673 623881 625518 779729 763971 801672 802299 842631 857257 821020 914014 2058921 2165546 1256995 1084377 689571 674727 819856 815556 842567 854828 880188 888852 996709 997289 5269192 5525947 39.85 71.8 1
12:23:54 2024-01-29 707272 704403 209169 201866 332940 337767 358710 356574 220026 217689 268096 274401 310561 315189 4678178 5060733 6922548 6659261 1137991 1184047 294394 259522 273640 272542 329006 315266 306766 308524 209885 213724 711673 664376 1510526 1491037 430019 426324 625417 629051 781023 763453 802463 801382 836829 855187 829193 908956 2058921 2169866 1259633 1072551 690554 672750 813535 817365 848671 852417 871274 887740 1005133 997289 5295721 5533837 39.85 71.8 1
12:23:55 2024-01-29 713394 703909 209347 201835 329929 338341 357595 355468 219565 218402 267272 273563 311942 313015 4683070 5026104 6933307 6688552 1130350 1184758 295458 259122 273676 273065 324852 318949 306298 308524 210543 213529 708669 665806 1496711 1483645 431348 427566 621769 629088 781579 759030 803905 807039 836433 847487 827778 918024 2065256 2182294 1265391 1066648 693007 679703 811837 811703 848707 856456 869109 882360 1005139 1003123 5385929 5525947 39.85 71.8 1
12:23:56 2024-01-29 715441 704137 209316 201866 329934 338650 356521 353834 220396 217013 267272 273598 311250 312284 4674800 4966031 6863986 6649955 1148256 1184758 292695 260103 273363 272839 327164 318201 305329 309433 210361 213529 701145 656351 1511394 1479075 429476 427566 619811 627296 783928 759817 797674 807076 840213 846854 823355 918154 2068194 2179331 1245571 1063411 686147 678741 816377 811703 846266 856492 875772 881106 998194 1005253 5347191 5515080 39.85 71.8 1
12:23:57 2024-01-29 707397 703904 205489 202466 329934 336000 359504 354401 219873 217013 268096 271862 310996 316756 4676396 4961594 6854600 6688249 1154394 1184000 293355 259884 272940 273065 324816 317715 306730 306248 210649 212754 701460 658228 1522609 1491936 428731 428474 623647 626406 786393 763453 797193 805861 842434 847523 821020 916940 2066724 2160672 1270054 1072737 688101 678741 818752 809404 841875 856456 878308 881069 993587 999476 5333344 5520518 39.85 71.8 1
12:23:58 2024-01-29 709480 704407 209343 201202 330933 336507 357595 352209 220026 217351 266416 274821 310996 313491 4688445 5011681 6829550 6687987 1157742 1184689 291291 260067 272904 272006 328345 315482 306334 306825 210026 212967 708669 654949 1517556 1493918 428255 423854 625652 626406 781942 764537 797193 802520 843899 856046 819819 911582 2062324 2154804 1255795 1077451 686634 673701 819856 813789 839487 854225 880540 886285 993363 991643 5267608 5524458 39.85 71.8 1
12:23:59 2024-01-29 702216 703187 209352 201840 330701 336542 359504 354117 219565 217724 266452 273563 310561 313527 4683070 5054795 6905009 6678434 1144223 1185587 295566 259630 273749 272147 324797 315591 306802 306573 211098 212896 708669 662951 1500857 1491800 430518 426324 625689 627296 779359 765079 802463 801382 837731 853984 824740 908918 2058921 2164010 1263472 1080247 692525 674763 815185 814011 846266 853622 875149 886285 999682 994007 5286038 5521608 39.85 71.8 1
12:24:00 2024-01-29 709406 705135 205489 201514 331973 336542 356521 355503 219565 217048 267272 274821 310019 314962 4676120 5041708 6912285 6650031 1137139 1183862 293589 259773 273371 271542 325848 317122 306420 306720 209662 213301 711673 660584 1504671 1483387 428767 423782 621769 629079 777414 761292 801321 801951 836177 854837 825325 911619 2058921 2176303 1267310 1069686 690062 672750 811837 814709 848671 852417 869345 888852 1004715 998734 5307291 5520518 39.85 71.8 1
12:24:01 2024-01-29 712507 701388 205922 201870 328609 337050 357595 354401 219259 217724 267049 272312 310996 312504 4677040 5029779 6940697 6678555 1128740 1180675 294501 258645 276881 272542 324600 318346 305008 306825 209991 212967 707219 664376 1487053 1484698 431348 426963 620323 627296 779729 757830 801138 807039 836507 847451 827778 915511 2068194 2177787 1260637 1070062 692032 680115 810686 809404 848707 856456 869588 879780 1002972 1003123 5368031 5516582 39.85 71.8 1
12:24:02 2024-01-29 712852 703402 205520 201840 329929 337831 355414 353338 219873 216340 266826 272728 310308 311627 4670609 4947422 6856289 6678165 1144575 1180579 293462 259884 272857 272112 324888 317897 304080 308524 210256 212668 695860 654949 1503862 1484698 427412 423890 618499 625518 781942 757920 794857 807076 840844 847542 820983 919335 2068194 2170137 1243687 1066349 685125 678741 816377 807039 841338 856528 876433 879500 996004 1003123 5342749 5507216 39.85 71.8 1
12:24:04 2024-01-29 705189 702412 205520 201523 331435 337528 357595 353869 219565 215035 267272 273336 309585 314225 4683434 4982897 6818774 6668497 1156085 1183072 291644 260246 272471 271261 325778 315410 305903 306825 209991 212967 698602 654673 1537718 1491800 427950 423854 623918 625146 781388 763453 793130 801382 843301 856651 818584 910249 2056402 2151750 1261553 1075622 685125 671764 818694 811417 839487 853622 879561 886285 991955 991643 5258099 5511146 39.85 71.8 1
12:24:05 2024-01-29 701920 702417 205489 201484 329969 338411 359251 353834 219259 217351 266452 273316 310242 315447 4678404 5047736 6874165 6669425 1141314 1183095 293910 259320 273713 272126 324570 317412 305473 306357 210684 212371 695907 659640 1508881 1493918 430055 423854 623918 625518 777414 764537 800144 802520 838989 854234 822770 911294 2053078 2157883 1236154 1080522 690062 673774 816377 811417 842604 852417 875809 886285 998194 994007 5297556 5515080 39.85 71.8 1
12:24:06 2024-01-29 708355 702417 205489 201520 331740 336271 356199 354437 219259 217293 267023 274118 309303 314082 4674951 5051197 6886144 6640607 1131962 1180579 293106 259408 273049 271128 325813 315518 305043 305829 208751 212967 690223 660584 1497241 1479112 428731 423149 621237 629079 777063 759604 801047 801382 836507 853631 824157 909956 2054537 2173217 1265391 1069686 689051 672750 811837 813789 847467 852381 870345 886285 1002556 997289 5297556 5516582 39.85 71.8 1
12:24:07 2024-01-29 710487 702924 205489 201866 328902 336507 358029 356530 218638 217515 267023 272137 310419 312432 4675820 5011681 6932442 6689235 1129002 1180675 295294 258427 273049 271542 323543 317412 305043 306825 209697 212668 698602 664301 1498776 1474653 428767 427566 620323 628162 783052 758456 801892 805897 834731 847451 826297 915511 2062324 2173126 1258754 1065095 690554 678741 809500 808793 849090 855853 869588 880443 1004692 1002378 5361560 5513705 39.85 71.8 1
12:24:08 2024-01-29 713520 702412 205191 201664 331390 340166 357809 355990 220145 216236 267094 272588 309913 312141 4672216 4933416 6845275 6669425 1143721 1180579 291679 259845 272396 271507 324888 315518 304579 306078 209300 212817 707219 654949 1529446 1480492 428255 426360 620323 627296 783052 756291 795422 804684 838989 846854 822770 918020 2065256 2173217 1243687 1061898 685125 674800 814145 809978 843237 853939 873209 881106 996476 1003123 5342749 5507216 39.85 71.8 1
12:24:09 2024-01-29 702189 702412 204628 202044 329715 337107 357991 356026 219119 216874 267764 271721 309878 313348 4648078 4960763 6826222 6669311 1150591 1177922 292081 258680 270711 272598 324852 315518 305903 306357 210026 212668 700031 656820 1518816 1482298 428392 427566 623476 625518 784200 762372 797561 802374 839025 847523 821020 914294 2062324 2151750 1257901 1071210 687612 676785 816377 809404 841277 853975 877057 879817 993363 997289 5323938 5505701 39.85 71.8 1
12:24:10 2024-01-29 707495 704151 205960 200923 330790 337767 356414 355021 219640 216874 266274 273457 309878 313235 4673705 5008168 6825977 6649882 1153130 1179833 290793 259444 272279 271093 327079 315446 305043 306789 209844 212668 707219 653085 1516171 1492097 427646 423818 622998 623711 781942 762372 793130 800247 842071 854234 818313 908956 2058921 2151750 1234271 1074355 685125 670816 818114 813434 839130 852417 878934 885023 990514 996118 5248694 5510279 39.85 71.8 1
12:24:11 2024-01-29 704972 703229 205484 201067 329827 337767 360065 354484 219272 217549 266381 273110 309550 313015 4663927 5011795 6845275 6649766 1144091 1180675 292392 258680 272369 271093 323820 315518 305043 306825 209662 211741 695972 655883 1506147 1502465 428804 423782 623540 624596 776315 760638 797797 800247 841754 854234 821020 911561 2053078 2157883 1255795 1078985 686634 672786 816377 811454 839487 847622 877057 886285 993856 996823 5263529 5513705 39.85 71.8 1
12:24:12 2024-01-29 704972 700171 205408 201172 330723 337180 358495 357035 218813 216944 266194 272377 309550 316157 4670999 5047736 6873712 6649605 1139688 1180671 294080 258573 273049 271507 326726 315122 306334 306069 210466 212371 708669 660584 1523427 1491800 431624 423818 623881 626406 777377 764537 801284 801951 836511 854837 823355 907289 2052566 2157863 1238038 1077932 690554 673945 815303 813434 843200 853622 873171 885579 997415 993970 5291969 5523867 39.85 71.8 1
12:24:13 2024-01-29 711623 701235 205373 200402 330755 338724 355343 354366 218883 216967 266381 274083 311595 312504 4667816 5042542 6872953 6640871 1134150 1178868 292569 258609 272279 270609 326726 315000 304080 306825 209265 212967 713144 659640 1506986 1483645 428694 423411 619373 627296 777184 756776 799538 801951 835914 852390 822918 911256 2055997 2176303 1271452 1069686 688591 671764 810649 813434 846266 852114 870209 884949 1001809 999467 5305307 5514441 39.85 71.8 1
12:24:14 2024-01-29 711037 700638 205202 201660 328334 337767 355414 356765 218416 217107 266381 271602 310019 311555 4670999 5001153 6887957 6650144 1132268 1176253 293589 259190 270639 271922 324852 315518 305043 306789 209300 212967 700031 662476 1504460 1471372 428052 427566 619811 629701 781942 756812 800107 804648 834731 846186 825325 916903 2063318 2173217 1249337 1063411 690062 676748 809500 809367 847467 857248 869588 880530 1005430 1002414 5348610 5518385 39.85 71.8 1
12:24:15 2024-01-29 710303 702153 205340 201172 327600 336542 358537 354770 219530 216305 266416 271897 311171 312735 4661620 4943212 6831885 6659261 1143758 1178831 291805 259408 270639 271282 324852 318121 304044 306789 209732 211741 697269 653952 1508835 1482593 428255 423854 617989 625038 781942 757346 793093 806769 838989 846943 819745 916813 2065256 2170137 1261553 1063411 685125 679148 815883 806395 841875 857102 877695 880254 995963 1003910 5347611 5505701 39.85 71.8 1
12:24:16 2024-01-29 703261 702376 204581 201488 330210 336813 357559 355021 219224 216120 267510 271581 308684 313455 4661733 4947071 6821765 6669425 1151133 1180579 292321 258609 270603 272337 324852 315410 305903 306357 209809 212371 698602 656820 1503513 1484698 427412 427566 623881 625482 783607 762879 794857 802520 838952 847523 820983 914352 2058921 2145623 1252354 1071210 686634 674763 815762 808757 841727 858397 877695 881975 993957 998162 5306988 5501774 39.85 71.8 1
12:24:17 2024-01-29 705249 701202 205417 200537 329858 336813 356449 352028 219556 216770 265564 273563 308614 312539 4670999 4990848 6801252 6626354 1153953 1180579 290661 259408 270603 271472 324573 315188 305688 306357 209335 212371 697172 652118 1518453 1493918 427646 423746 622998 623160 779692 760564 794835 800210 842035 854837 816193 908881 2055997 2151750 1253157 1072737 684636 672427 819955 813826 841562 852200 878822 884800 990331 996677 5246779 5496322 39.85 71.8 1
12:24:18 2024-01-29 702926 700275 205480 200576 329631 336813 358387 356026 218238 217013 266007 272693 308649 314738 4634738 5026061 6855461 6631088 1140501 1179704 292285 258175 272857 270679 324852 315482 305008 304600 210026 212052 701460 659640 1520711 1491948 430323 423782 623610 624559 775181 763453 797797 801951 837462 852426 822770 910249 2049649 2157591 1255795 1078985 689051 675259 816404 813863 841838 847370 874340 885430 998745 996116 5284568 5505701 39.85 71.9 1
12:24:19 2024-01-29 708001 700325 204899 201172 330755 337051 355414 354082 218883 216340 265599 272377 308112 314706 4651468 5026104 6873712 6631124 1131924 1177161 292569 258356 270711 271058 325287 314451 305008 306379 208682 212967 711673 660584 1519949 1484698 429749 423411 622117 628633 776632 760105 801672 800210 834731 854837 824120 907289 2055724 2164010 1247454 1071786 689051 672242 810643 815748 847279 851740 868150 886098 1000916 996823 5280594 5501774 39.95 71.9 1
12:24:20 2024-01-29 712239 701193 205266 201172 327609 336507 355414 352245 218543 217830 265564 271897 309550 311083 4661136 4990138 6902518 6640503 1122836 1176290 293817 258175 273435 270833 324852 315266 304080 306248 208682 212668 705770 660584 1543373 1484536 430019 423113 618246 626930 777184 755972 801892 802520 834731 847523 824525 912996 2053041 2185640 1236154 1068938 690554 676256 811800 810405 846074 855659 871413 881069 1003979 991643 5348610 5498695 39.85 71.8 1
12:24:21 2024-01-29 710063 700316 204590 201479 328636 337767 355914 357270 218883 216154 266790 271412 308649 311555 4658295 4974854 6864373 6645354 1136742 1176290 292081 258609 270567 271507 324852 315446 305043 306789 208716 212967 728912 658698 1514328 1475478 427646 426288 618026 627024 783052 756402 795422 802301 836511 847451 823355 916250 2068707 2177890 1247454 1059171 687084 674618 811800 810368 846074 856642 870000 878494 996745 1002195 5320137 5505701 39.95 71.9 1
12:24:22 2024-01-29 706322 701088 205196 200506 327371 337528 355949 352028 219224 216305 265599 271447 310735 310611 4652241 4921909 6817299 6668639 1147028 1178868 292250 258609 272243 271472 324395 315591 304793 305926 209809 211741 693041 654949 1511478 1484698 427412 427264 619811 623638 783607 757883 794611 806161 840213 848141 821086 917717 2067233 2167076 1241804 1069493 687084 679036 816463 805787 839487 856420 877057 880882 993363 997289 5324394 5496322 39.95 71.8 1
12:24:23 2024-01-29 702762 701875 204873 201198 329965 336575 355949 354520 218883 214966 266751 271862 308614 313235 4652241 4961782 6801252 6649766 1147028 1178868 291379 258392 270675 271922 324395 315446 305043 305926 209809 211741 698602 655883 1496413 1484808 427412 427264 621769 623638 783052 761795 793130 802520 841791 851073 821086 914779 2061349 2153223 1240733 1071098 687084 677218 815883 807003 839451 858397 877057 880755 993363 996823 5310977 5496322 39.85 71.8 1
12:24:24 2024-01-29 702226 700325 205489 200502 329395 336813 355414 352028 219767 215935 265564 272728 308579 312539 4658295 4977542 6781802 6631528 1150666 1180579 290316 258680 270603 270644 324888 314451 305043 306357 209300 211741 707219 650983 1516291 1487863 427038 423746 622998 624596 779692 760601 792877 801233 841828 852956 818437 911143 2058416 2145507 1246748 1072699 684148 672238 814145 810552 843035 852381 874452 881069 989039 996750 5252494 5496322 39.85 71.8 1
12:24:25 2024-01-29 703261 699790 205489 200567 328902 336813 355687 352028 218578 216305 265121 272277 308147 313772 4645609 4994556 6781802 6621746 1149489 1178868 289677 258645 270675 269855 324888 314230 304793 306141 209335 212371 707219 651151 1524788 1491148 427038 423411 623266 623196 778589 762879 794648 800663 841888 847415 818752 912133 2057881 2147031 1243687 1072737 683173 672427 816426 811128 839451 852381 876396 884535 990207 994007 5243106 5486943 39.95 71.9 1
12:24:26 2024-01-29 701267 698268 205200 200533 328636 336813 355414 352028 218238 216340 264750 272243 308579 311555 4642297 4990138 6801252 6621746 1147391 1178787 290281 258392 270675 269855 324888 314966 305008 306523 209335 212371 697172 651151 1526658 1492858 427646 423077 622117 625146 779359 761681 796425 800093 840661 852281 818752 912859 2058379 2145597 1265391 1072737 685125 672904 816340 811703 838260 852947 879448 881106 989039 994007 5235548 5486943 39.85 71.8 1
12:24:27 2024-01-29 700273 700622 205196 200533 328902 337289 356485 352028 218238 216676 264750 271897 308579 311591 4645609 5018054 6855461 6631124 1138066 1178831 293619 257416 272857 270644 324600 315446 304579 305030 210026 211741 708669 659640 1501054 1492231 428767 423529 623429 625146 779359 763343 798784 801840 839441 852209 822934 909125 2049649 2151750 1211680 1078872 689571 670744 814145 811703 842124 847514 873867 883690 993820 991829 5265617 5479735 39.85 71.9 1
12:24:28 2024-01-29 701924 694313 204877 200537 329934 333938 358029 352315 218238 215969 265564 271637 307646 313491 4648923 5040649 6864024 6631389 1136372 1178868 293497 257777 272781 271058 324852 314966 305688 305030 209335 212371 711673 660584 1515577 1487054 430702 423529 625281 627259 778252 761572 799958 800093 839718 852956 821020 907590 2048192 2157817 1276191 1075883 688591 671800 814650 811703 841875 847550 871968 883653 998157 991092 5265617 5496322 39.95 71.8 1
12:24:29 2024-01-29 706620 694313 204904 200541 329671 336813 354312 352280 218203 215634 265378 271581 307396 312504 4645609 5016831 6864813 6612090 1129037 1176290 291679 257777 270639 269855 324888 314487 303200 306343 208501 212371 704320 659603 1515124 1483030 430426 422338 620213 627259 774943 759632 798588 799524 834103 854837 822299 904632 2052024 2157863 1239921 1067861 689051 672155 809500 813434 845068 847406 869588 886285 999645 993970 5267505 5488486 39.95 71.9 1
12:24:30 2024-01-29 710492 694277 205340 200541 326886 337767 354277 354020 218203 216735 263974 271897 308579 312144 4648843 4990214 6892869 6602677 1124062 1173755 291644 258211 272243 269409 324852 315158 303155 306789 208716 212088 704320 658184 1532444 1481504 429476 422338 619124 626703 774943 756130 800070 801951 834731 847487 824340 909769 2054026 2176303 1271452 1068171 686634 672904 809500 811128 843834 852381 867732 882360 999645 996823 5276910 5483030 39.85 71.9 1
12:24:31 2024-01-29 709102 694264 204294 201167 327415 336813 354348 355629 217864 216120 265564 270208 308579 311047 4645698 4979741 6863926 6640503 1127388 1176382 293497 257813 270639 271888 323902 315224 303829 305602 209125 212088 705770 660584 1519228 1470427 429170 426143 620004 629701 781616 756402 800182 802374 834396 846222 824120 915472 2058921 2177903 1256871 1062387 689571 674763 808354 806945 846266 856037 867732 879500 1002556 997289 5342749 5486943 39.85 71.8 1
12:24:32 2024-01-29 709983 700057 204299 200602 326886 336036 354029 351992 218918 215001 265599 271033 308072 311923 4639551 4905265 6798648 6640503 1139256 1173755 290343 258175 270639 270679 324564 315194 302870 306644 210918 211600 705770 653017 1532917 1478814 427950 423408 617788 623638 780834 755330 794269 808241 837694 845747 821020 915359 2063789 2167027 1241804 1057375 683660 673737 811837 807039 841875 854828 870655 878258 994772 1000219 5322398 5483030 39.85 71.9 1
12:24:33 2024-01-29 701267 694309 204294 201523 327375 335863 355949 352028 218578 215669 267580 269985 308614 311520 4645618 4931024 6817299 6649882 1144575 1176889 290828 258427 270387 270848 322669 315266 304136 305352 209557 211417 701460 653952 1504183 1485997 428865 423854 618855 622719 781942 760051 793093 804648 838952 846943 819881 916850 2058921 2160944 1239921 1066648 684148 676748 813995 804042 838260 856037 875809 876959 990514 991643 5316340 5479120 39.95 71.9 1
12:24:34 2024-01-29 701267 700052 204294 200541 328929 335827 355450 352028 218311 214932 265599 271447 307646 312248 4642386 4948871 6779997 6612142 1151133 1178787 292285 258324 269898 271296 324586 317436 304900 305352 209195 211530 691455 654949 1497871 1481777 426735 423854 622117 624449 781388 759446 793138 800247 841828 847595 816193 911561 2053078 2141038 1220231 1071210 682686 672427 813568 809404 839216 852417 874489 880443 987604 994593 5241203 5486943 39.85 71.9 1
12:24:35 2024-01-29 701009 698273 205196 200227 327945 336813 354383 351956 218273 215969 263974 272312 307681 313364 4639551 4968869 6781953 6593343 1150727 1179598 290308 258249 270459 269751 324816 313424 303901 305746 209049 211283 704320 651151 1526005 1484698 426431 422861 621701 621801 777414 759030 793138 800093 841439 847559 816230 908956 2053078 2141038 1239921 1071210 681229 671474 811837 808793 838260 847586 874489 881069 987370 994007 5239288 5479120 39.95 71.9 1
12:24:36 2024-01-29 699963 694304 204904 200179 327910 336338 354348 351992 218238 216120 264750 271638 306402 311047 4636243 4968982 6794504 6655695 1150727 1178033 290652 258249 270495 269716 324816 317210 303937 306451 208682 211636 690223 651151 1511626 1492449 426764 422482 621237 622278 776864 760712 792840 797872 838989 852426 814965 906265 2051311 2142556 1270322 1072737 683173 670998 815799 811703 835887 847514 877695 883062 987640 992566 5229883 5483030 39.85 71.9 1
12:24:37 2024-01-29 699963 698569 204590 200362 327645 336338 355450 352028 217864 216340 264750 271447 307681 311083 4639551 5018054 6835950 6640974 1138165 1178033 293320 257238 270531 270505 324744 314343 304507 304566 209697 211741 697172 660551 1491504 1484698 428731 423782 622117 624412 774796 765540 797834 800247 834116 852390 823355 907590 2049649 2151750 1232388 1075647 688591 672904 811837 811703 839487 847478 871968 883727 993820 991128 5263571 5499898 39.85 71.9 1
12:24:38 2024-01-29 701961 694304 204585 200223 329400 333938 355165 352280 218051 215969 264785 271068 307681 313015 4639275 5022532 6867001 6612465 1132268 1178033 292873 257635 271540 270644 324852 313275 305043 305926 210591 212265 719243 660584 1507259 1480492 427448 423601 622654 627296 775181 760142 798970 796706 834396 854837 822299 904632 2048192 2154804 1238038 1071210 688591 670523 810074 811703 843834 846845 866843 885654 996000 991092 5250595 5480664 39.95 71.9 1
12:24:39 2024-01-29 710215 694304 205200 199905 329367 337289 353250 352028 218203 215669 263939 272503 307681 312734 4639551 5000446 6876712 6612249 1124212 1174616 291876 257561 272664 269409 324852 315482 302870 305997 208647 211706 701145 656820 1497452 1479761 429476 422482 616682 626406 774980 755804 797834 801382 834731 847523 823355 911582 2049649 2173217 1264453 1065095 686634 672632 808927 811128 843871 847550 867732 882360 998938 996823 5273143 5479120 39.85 71.9 1
12:24:40 2024-01-29 706318 694232 203973 200576 326886 336338 353816 352245 217526 216084 265192 269950 308112 312734 4645609 4985744 6893340 6631392 1122836 1174690 293497 257020 270748 270644 323794 314714 303119 305926 208647 211741 707219 662476 1489738 1473391 429411 423854 617370 626406 775181 755330 800182 802520 832297 844995 825550 912955 2051583 2176487 1234271 1061629 689571 674763 807209 807039 845068 852417 867732 878494 1002556 991679 5338935 5474175 39.85 71.9 1
12:24:41 2024-01-29 709406 697978 203625 200257 326952 336338 355003 352245 218273 214966 265192 270243 307681 310611 4635270 4947422 6856289 6631124 1131459 1171359 292124 257745 270233 271247 323938 314966 303119 305710 209996 212747 708232 658698 1489787 1466258 426735 423926 618499 626851 780834 754259 795459 802520 835914 844995 821020 915321 2057458 2168600 1245571 1055836 686634 673774 808354 806732 845068 854828 867732 879500 997544 997289 5299378 5479120 39.85 71.9 1
12:24:42 2024-01-29 705822 694304 204263 200362 327627 337289 353781 351992 218238 215001 264935 271033 308147 311225 4635549 4914888 6791386 6621670 1136817 1175432 290582 258538 270531 269890 323938 314523 302906 306212 207996 211777 713144 652620 1504984 1470427 426735 423854 617370 625518 780834 753580 792530 802248 837100 844401 821020 912634 2058921 2163995 1220924 1057375 684148 674780 810686 805824 841375 854225 866880 875731 993856 1000219 5316947 5473658 39.95 71.8 1
12:24:43 2024-01-29 702226 694340 204268 200533 325897 336338 354312 351956 217899 215001 265338 270208 308367 311667 4640642 4888057 6800338 6612305 1137517 1174417 290281 258211 270567 269890 324251 314523 302857 306789 208031 212222 704320 653085 1514493 1471298 426735 423854 616816 626406 779729 754654 793130 802520 834116 845031 821020 916940 2058921 2163958 1245571 1057375 684148 672275 809500 805824 841375 854225 866880 878873 993118 998734 5291902 5466340 39.95 71.9 1
12:24:44 2024-01-29 706396 694047 204259 199913 325928 337289 353250 351425 218346 215001 265386 271202 308297 310712 4641208 4910239 6801365 6621960 1137629 1173856 290351 257961 270423 270490 324370 314487 302942 306789 207672 211741 704320 652620 1520300 1475736 427038 423818 615993 623675 779458 753580 793138 804802 835884 843362 818621 916940 2055997 2164010 1241804 1057375 683173 672786 811837 805861 841375 854828 870655 879612 993363 998734 5291939 5458520 39.85 71.9 1
12:24:45 2024-01-29 702226 694273 204308 200227 325897 336338 356747 351708 218451 215762 265351 269999 308473 311115 4631737 4891679 6794504 6631205 1138442 1175432 290476 258175 270337 269855 324623 314894 302163 306789 208466 211706 704320 651151 1522255 1475478 427038 423782 618246 623675 780834 755330 793138 804802 837694 845747 819782 915477 2055997 2167083 1265391 1056154 683173 671727 811837 806966 841875 854225 870000 880127 995913 999403 5303293 5468186 39.95 71.9 1
12:24:46 2024-01-29 701267 694241 204733 201133 325932 335863 357775 351740 217924 216097 265422 269812 308438 312034 4632271 4903124 6801427 6621746 1138769 1174521 290723 257561 270567 269855 324359 315410 301951 306091 208647 211009 694451 651151 1514115 1475478 427038 423746 616495 622682 778515 754259 794835 804802 837694 844553 817387 916250 2054537 2160944 1239921 1059208 683173 674214 811837 804042 839451 854828 871893 876959 993363 991607 5291864 5458807 39.95 71.9 1
12:24:47 2024-01-29 702762 697049 204268 200502 328701 336285 356980 351668 218064 215831 265015 269623 308508 311961 4633484 4896131 6799349 6640503 1144260 1175524 290793 257777 270603 269855 322884 315446 302659 304887 208682 211009 695860 651151 1499612 1479674 427646 423782 617370 621765 778178 756402 793138 803510 837731 845747 818547 915472 2055997 2159376 1239921 1062868 683173 674763 814145 804765 838855 856642 873830 876959 991919 991643 5304850 5464286 39.85 71.9 1
12:24:49 2024-01-29 699963 699138 203944 200332 328653 333649 357522 351848 218029 215531 266238 270034 307255 313920 4630179 4924186 6801087 6640597 1143758 1171359 290476 257597 270315 269855 321620 315446 303155 304780 209300 211340 691632 651151 1491206 1478748 427950 423854 617751 621325 781388 756402 793138 804802 839942 845747 816193 914294 2055997 2157846 1238038 1065427 683173 674727 814145 804493 838260 856037 874489 876959 989623 997529 5295721 5458520 39.95 71.9 1
12:24:50 2024-01-29 700570 699138 203334 200892 329994 333722 357016 351812 217994 215796 265457 270034 309110 311484 4624105 4928943 6810685 6612104 1142943 1171359 292307 257994 270603 269855 322395 315446 303119 303744 208682 211009 689717 651151 1515774 1478711 427646 423818 617751 621325 780834 756881 793138 804802 838323 845747 816157 915597 2055997 2157863 1239921 1065686 683173 677218 814145 804194 838260 856037 873209 876959 989740 997529 5305462 5460775 39.85 71.9 1
12:24:51 2024-01-29 699740 699211 203446 200402 329257 333722 357016 351812 217842 214897 265528 269504 306682 311047 4625121 4912517 6798648 6593193 1141239 1174690 290652 257561 270567 270644 322395 314451 303191 304102 208682 211340 707219 652857 1504113 1479766 427950 426288 619848 621765 781942 758993 794835 802520 837731 846943 816157 912955 2053041 2151750 1238038 1066610 684148 674691 813568 804765 837072 856582 874489 876959 990514 996823 5299622 5475813 39.85 71.9 1
12:24:52 2024-01-29 700068 698721 203448 200363 328689 333685 357016 351848 218168 214932 265564 270173 306682 313809 4633484 4926571 6779997 6622028 1146097 1173856 290652 256984 269734 270644 322920 314451 304080 303531 208682 211340 699384 654890 1497452 1475566 427950 426288 620359 621801 780834 759632 792493 801951 836475 846186 816193 910934 2052566 2142556 1229158 1066648 684148 672750 814145 804611 838583 853622 873830 878873 990478 993183 5290108 5474288 39.85 71.8 1
12:24:53 2024-01-29 699814 698721 204090 200328 328458 333685 354277 352028 218203 214266 264750 270789 307396 313698 4633484 4933379 6761346 6607464 1144499 1174690 291644 257380 270341 271282 323411 314230 304080 304530 208682 210693 707219 653017 1492028 1478623 427950 426324 621847 621801 780834 756812 795402 802520 837462 848141 816193 911619 2054026 2145352 1246808 1066610 684148 673701 813535 804765 837072 854225 873830 876959 990244 998948 5282582 5471222 39.95 71.9 1
12:24:54 2024-01-29 699851 699216 203734 200049 327874 333902 354029 351992 217829 216469 265422 270719 306717 312736 4633484 4940693 6776961 6621469 1143758 1173856 290661 257742 270567 271093 322884 315602 304080 304457 208682 211044 697172 653085 1498595 1478623 428865 426324 619811 622682 780834 756776 792493 802520 837731 846943 816193 912596 2053041 2151750 1238038 1066189 684148 673945 814145 804765 837666 854828 874489 876959 991809 998239 5293929 5461790 39.85 71.9 1
12:24:55 2024-01-29 699851 699216 203643 199874 327910 333830 354312 351848 217795 214266 265564 270173 307010 313846 4620807 4924267 6779997 6621925 1147772 1173856 290793 257020 269473 270679 323866 315153 304543 304530 208682 211488 697172 654949 1499737 1479401 428255 423890 620359 622719 780834 760410 794835 802520 836511 847451 817387 909994 2054026 2142556 1252354 1066189 684148 672750 811837 804042 838260 854828 876442 881523 991067 993825 5278799 5461790 39.85 71.9 1
12:24:56 2024-01-29 699926 694268 204228 199874 328653 333722 354277 351956 218203 214232 263974 271167 306717 311520 4624143 4933304 6752021 6612546 1141701 1171359 290793 257597 270114 271093 322920 313496 304080 304102 208682 211340 707219 654421 1492028 1478623 427950 426288 620359 621801 779729 757883 794835 801951 836511 847384 816193 910249 2052566 2142556 1240052 1066610 684148 672750 811837 804765 839453 855368 876442 880149 991883 998371 5286361 5466340 39.95 71.9 1
12:24:57 2024-01-29 699963 694232 203944 199770 327874 333830 354277 352028 217829 214197 264714 270774 306468 313537 4614727 4935847 6779997 6612254 1142830 1171359 290758 257597 270567 271093 322920 313496 304080 303995 208682 211389 707219 652857 1531486 1475478 427646 423890 620054 621801 780834 757883 793093 802520 836207 844959 816193 912864 2053041 2145352 1233470 1066189 684636 673737 814115 805761 839728 853970 873681 876810 990061 993825 5286361 5454914 39.95 71.9 1
12:24:58 2024-01-29 699963 698711 203541 199839 327874 333866 354029 351884 217864 214266 264750 270874 306468 311520 4624105 4943212 6761346 6602364 1141276 1171359 290652 257020 270603 270644 322395 314451 303191 303944 208716 211340 698602 653085 1490383 1475566 427143 423854 619373 621325 781388 756776 792813 802520 836475 846943 816157 911582 2052805 2145623 1238038 1065058 683173 676256 815277 804617 838187 854719 875755 876810 991179 995268 5288347 5453988 39.95 71.9 1
12:24:59 2024-01-29 699963 697228 203694 199565 327645 333685 353781 351956 217491 215521 264750 270173 305791 311520 4610897 4914888 6796392 6617023 1142943 1171359 290255 257020 270567 269855 321906 314930 303119 304530 208647 211009 700031 651151 1503926 1475483 427646 423854 618246 619972 780834 756776 793138 802520 836511 845747 816193 913939 2052566 2154804 1261553 1064666 684148 677218 814072 804765 836962 856545 875190 876773 991883 998235 5291941 5449428 39.85 71.9 1
12:25:00 2024-01-29 698967 697232 202897 200053 326886 333830 354029 351920 217829 214966 265156 269762 306717 312330 4611435 4914888 6784490 6612528 1141202 1171359 290758 256984 270150 270679 322920 313531 303866 303853 208321 210827 697172 653017 1498595 1475478 427038 423890 619848 621801 780834 756812 792493 802520 835884 847384 816193 909994 2049649 2142341 1216362 1067931 685125 673381 811800 804765 837915 852236 875190 876810 989003 993183 5269339 5454914 39.85 71.9 1
12:25:01 2024-01-29 699465 697228 203585 199283 327910 333902 353250 351956 218016 213603 263974 270809 306468 313500 4614727 4921559 6796505 6602752 1141276 1171359 290758 257020 270567 269820 321942 314487 303155 304066 208682 210545 698602 651151 1500023 1475478 427646 423890 618231 619972 779729 756402 793138 802520 837462 845747 815579 912955 2051452 2160542 1239921 1064482 684148 675296 813498 804728 836925 854719 874452 876959 989506 994007 5278808 5448461 39.95 71.9 1
12:25:02 2024-01-29 698967 696246 202976 199878 327380 333830 355505 351956 217491 214301 264750 269929 306468 312293 4614727 4914888 6770672 6592917 1140885 1171359 290246 256984 270341 269855 321942 315377 303191 303780 208647 211009 689717 651151 1499174 1475566 428865 423890 618246 620008 779729 756402 793138 802520 836511 845747 816157 914014 2057881 2157743 1238038 1064666 684148 675983 814108 804728 837973 854828 871968 876335 989660 996116 5286316 5458633 39.85 71.9 1
12:25:03 2024-01-29 698967 694205 203046 199214 327874 333830 353745 351956 217491 214266 264750 269950 306254 310575 4608147 4914888 6761346 6602988 1138442 1171359 290316 256769 270114 269855 321906 313531 303155 303177 208647 210862 697172 651151 1493728 1475478 427038 423854 618462 619972 779729 756776 793138 802520 835294 845747 817476 914014 2054381 2148643 1238038 1064666 684148 675296 811800 804194 836479 854828 871931 877596 989003 994007 5263718 5441659 39.85 71.8 1
12:25:04 2024-01-29 697936 696250 202985 199283 327645 333794 355003 351177 217491 213603 263974 270173 305756 311819 4610932 4929093 6743050 6607811 1140070 1171359 290255 256554 269734 270644 322431 313531 303191 304066 208647 211009 697172 652388 1486298 1475478 427646 423890 620286 621325 779729 756812 793138 801382 838141 847959 818714 909745 2052024 2145507 1234605 1071595 684636 675296 813568 804194 837989 855368 875190 876959 989039 993147 5275036 5454914 39.85 71.9 1
12:25:05 2024-01-29 699465 697237 203007 199700 327910 333830 353250 351956 217526 214266 263974 270208 306219 313549 4617512 4930127 6752021 6598045 1142943 1174690 290793 256984 270377 270490 322657 313531 303084 304102 208647 210693 698602 653017 1499746 1475478 427038 425987 620090 621325 780834 756812 791932 804092 841231 847384 818169 915472 2055488 2157817 1217227 1062995 683173 674250 811837 802483 838187 854828 873867 875674 989506 996116 5282542 5449428 39.85 71.9 1
12:25:06 2024-01-29 697936 696250 202666 199874 327613 333866 354064 351461 217526 214966 264785 269108 306254 312955 4608147 4905509 6779997 6602712 1141314 1171359 290555 256949 270150 270679 322395 313531 303191 302892 208501 210679 704320 651151 1492891 1475478 427950 423890 619410 621801 779729 760134 795252 802299 839478 848141 818752 910785 2052024 2148557 1254987 1064666 683173 673505 814115 804765 836479 852417 873209 877596 989039 994007 5273143 5441659 39.95 71.9 1
12:25:07 2024-01-29 697899 696250 203474 199283 327874 333866 353250 351956 217456 213637 264009 270208 305791 312256 4611435 4924240 6752021 6603091 1138442 1170528 290652 256984 269734 269890 321942 313275 303191 303853 208321 210862 699384 651151 1491480 1475570 427038 423854 618499 623368 781579 761212 795252 802446 838883 848105 818752 912747 2052024 2142556 1246808 1064666 684636 673737 811837 804765 837072 854762 875190 876959 989076 994007 5273143 5443038 39.85 71.9 1
12:25:08 2024-01-29 697936 695265 202985 199565 327645 333830 355003 351708 217491 213603 263974 269762 305791 311814 4610932 4914914 6747215 6603059 1140389 1171359 290316 256804 269698 270456 322168 313496 303191 303853 208466 211044 697172 653017 1530621 1475478 427646 423565 620886 623368 781579 759092 795402 802446 838883 847311 818169 912784 2049649 2142556 1227343 1066038 683173 673381 811837 804765 838258 853622 873209 876959 989776 993183 5276910 5451024 39.85 71.9 1
12:25:09 2024-01-29 697936 696250 202950 199249 326886 333830 355003 351956 217491 213969 263974 269762 305756 313500 4611435 4921559 6779997 6607651 1141314 1171359 290255 256984 270150 270644 321942 313531 303191 302785 208321 210581 705770 650983 1508658 1474431 428255 423601 621054 622925 778993 758553 794798 802410 839206 847469 816193 909956 2049649 2151340 1246983 1063411 683173 672750 811798 804617 837072 853622 871968 876959 988769 994007 5269380 5441659 39.85 71.9 1
12:25:10 2024-01-29 697973 696246 202941 199288 326886 333559 355003 350894 217188 213603 263974 269894 305543 311887 4608147 4916025 6742413 6602712 1138442 1171359 290555 256769 269960 269855 321942 314706 303191 302892 208501 210679 707219 651151 1492318 1478814 428069 423601 620004 622482 779582 758968 793063 802410 838883 846943 816193 910934 2054381 2145597 1249337 1063411 682686 674986 811837 802483 837072 852417 871968 876959 989039 994007 5254024 5442850 39.85 71.9 1
12:25:11 2024-01-29 698967 696250 203402 199249 326921 333559 355003 351461 217340 213637 264750 269985 305791 311047 4610932 4921922 6762614 6602988 1139613 1171359 290758 256984 269770 270679 322431 314706 303155 303177 208321 210385 697172 653952 1511008 1480920 427646 423746 620886 622482 779582 760712 795327 802520 836511 846943 816193 914052 2049649 2142550 1238038 1064478 685125 672786 811837 803623 837072 855368 873246 876959 987604 994007 5276910 5449428 39.95 71.9 1
12:25:12 2024-01-29 697973 696246 202981 199288 327380 333830 353250 351956 217340 213934 264009 269351 305722 311819 4608147 4917246 6756533 6603059 1137991 1171359 289840 256769 269734 269855 321680 313496 303155 303177 209125 210763 701145 652857 1510693 1477762 427646 423746 620004 622482 779582 759043 793138 802520 836548 845584 817587 912918 2049649 2151613 1237331 1063546 682686 672786 811837 802483 837989 853622 873867 876335 987640 994630 5269380 5443038 39.95 71.9 1
12:25:13 2024-01-29 697936 696250 202950 199249 326921 333830 353250 350930 217188 214266 263974 269351 305791 312846 4604862 4904382 6770672 6603227 1137629 1171359 289910 256589 270341 269820 320967 314009 304171 306482 210294 210482 698602 651151 1490383 1476711 427646 423673 619731 621597 779692 756402 793138 802520 839133 845747 814965 914294 2048529 2154532 1236154 1063411 681229 672275 811798 802483 836479 854225 871931 875674 988806 994007 5276910 5441659 39.85 71.9 1
12:25:14 2024-01-29 695879 695265 202454 199565 325937 333324 353250 350611 216851 214301 263974 269483 306254 311300 4605348 4905509 6762427 6598002 1138442 1169698 289273 256589 269734 269409 321394 315416 301950 303566 208577 210245 698602 651151 1492605 1474613 428143 423637 617370 619935 778589 755866 792312 802483 836475 845150 815002 912638 2053041 2148702 1236154 1063146 682200 673469 811837 802483 835887 853622 871968 874429 987604 994007 5276910 5432294 39.85 71.9 1
12:25:15 2024-01-29 695916 695265 202443 199561 325937 333288 353250 350930 216886 214633 264750 268532 304904 312734 4598782 4896131 6761037 6598279 1137991 1170528 290316 256772 269898 269646 321394 314235 303813 303923 208542 210245 688813 650983 1489165 1476711 427038 423782 617808 619972 779729 757886 793138 802520 835921 843362 817587 912955 2048192 2148702 1236154 1062654 682200 672750 811837 802483 835887 854828 871931 874429 986869 994007 5254024 5427239 39.85 71.9 1
12:25:16 2024-01-29 696906 696250 202313 199279 325901 332819 355003 350894 217188 214117 263974 268941 307010 312734 4602063 4900839 6762614 6588852 1138442 1170350 290546 256772 269862 269681 320825 315489 303013 303070 208507 210210 698602 651919 1505154 1475478 427038 423854 617370 622925 779729 755729 793138 802520 836916 845747 815002 912955 2049649 2151750 1235448 1063146 681229 672275 811837 802483 836801 853622 871931 876335 987604 993220 5267505 5433904 39.85 71.9 1
12:25:17 2024-01-29 695916 695265 202618 199283 326886 333559 355003 350647 216851 213637 263974 268941 305543 312846 4602063 4907881 6751725 6598382 1138769 1172053 290652 256736 270006 269751 321573 313424 302552 302999 208542 210440 691455 651151 1494280 1473473 427038 423565 619255 619935 779729 756402 793138 802336 836316 844553 813812 910934 2048192 2149954 1236154 1063411 681229 672275 811798 802483 834703 853622 871931 874429 988106 994007 5267505 5439149 39.95 71.9 1
12:25:18 2024-01-29 695879 695265 202666 199244 325972 333288 355003 350894 216851 213603 263974 269859 305543 311557 4598782 4905509 6742121 6602481 1138769 1171211 291005 256447 269626 269493 320789 313388 301845 302750 208362 209986 686543 649293 1488915 1473705 427038 423746 616495 619059 777414 755729 792009 802520 834116 843362 813812 912671 2049649 2150225 1259633 1061898 681229 673505 811837 801346 834703 852417 871274 874391 986869 994007 5273143 5424552 39.95 71.9 1
12:25:19 2024-01-29 695879 694773 202373 199283 325937 332819 354752 349872 216851 214301 263974 268567 304904 312254 4598782 4886752 6761037 6603095 1137139 1170424 290801 256447 269329 269458 320825 313388 301951 303142 208031 210350 698602 650983 1484415 1475206 427038 423818 616495 621082 779729 755454 793138 802520 837100 844553 815002 911619 2046737 2148702 1236154 1061629 681229 671800 811837 802483 835887 854828 871311 874429 984777 992566 5246499 5411726 39.95 71.9 1
12:25:20 2024-01-29 696906 693296 202631 199244 325937 332819 354752 350930 216886 213672 263939 268567 304869 310358 4592228 4905509 6767862 6602937 1138404 1171257 289840 256843 269555 269270 320932 313973 301317 303213 208031 210069 691455 650515 1491206 1471385 426431 424443 616458 619059 776864 754728 792009 802520 835331 843155 813812 914294 2049649 2148702 1258914 1060387 681229 671800 811837 802483 835616 852417 871311 874429 987604 996116 5273143 5435263 39.95 71.9 1
12:25:21 2024-01-29 695385 694769 202269 199253 325866 333252 355505 350329 216816 214897 263939 268497 305791 311814 4595969 4893732 6763522 6593338 1135512 1172090 289462 256807 269626 268930 321906 314451 300788 305492 208362 209964 700031 649293 1490658 1472656 427001 422482 617098 619935 776632 754259 792009 802520 836243 843326 814965 913939 2049649 2154532 1236154 1057338 680744 672713 810606 802483 837072 853622 870618 874354 990207 996823 5275036 5430671 39.85 71.9 1
12:25:22 2024-01-29 695110 693296 202950 200149 325375 333288 355003 350575 216816 214599 263904 268873 306219 311188 4595969 4878720 6762769 6574255 1132231 1168761 289031 256733 269283 268999 322849 315787 304296 305373 207278 210350 702870 649293 1501320 1466258 426764 423411 614713 622682 777414 751519 792208 801382 834731 844553 817967 913568 2049375 2154804 1239921 1053335 681229 671474 807209 804765 839451 847514 868263 876959 992659 998235 5277028 5430671 39.85 71.8 1
12:25:23 2024-01-29 701267 693292 202941 199240 325005 333938 354002 349519 217491 214677 263464 269129 306219 308815 4602063 4867592 6752560 6593673 1132193 1167893 288869 256949 268869 270797 322884 313195 301281 304958 206955 210350 717750 651151 1502644 1462220 424619 422482 614713 623638 776828 751519 793138 800247 834731 845747 820464 909881 2049649 2156333 1241804 1054086 681229 671474 807172 804765 839451 847550 867732 876298 991919 998235 5267505 5440050 39.95 71.9 1
12:25:24 2024-01-29 703261 694769 202906 199244 325010 336338 351974 349273 217188 214266 263499 269316 306219 309033 4602635 4886752 6781840 6588947 1128230 1167930 288856 256701 268833 268964 322359 312983 301281 303923 209108 211424 714764 653085 1512688 1464179 425524 423077 614713 622682 777902 750794 792009 800210 834103 844553 818584 909956 2049649 2157863 1239921 1052586 681229 671474 807172 803736 838855 847514 867732 876922 992622 998235 5267608 5427202 39.95 71.9 1
12:25:25 2024-01-29 701267 693296 202906 199045 325010 333902 352010 349519 216851 214266 263684 269316 306219 308343 4602917 4877613 6767600 6584231 1129037 1168649 291312 256733 268833 269374 322395 312983 303809 305926 207127 211009 713271 652118 1498133 1466258 425524 422482 614713 622755 776278 751440 792009 802248 834731 844553 818584 914256 2049649 2154804 1239921 1050791 681229 671216 808354 804765 839451 847514 867732 876684 993363 997529 5271080 5430671 39.95 71.9 1
12:25:26 2024-01-29 701267 694282 202773 199045 325005 333902 354002 349273 217153 214232 263714 269129 306437 308779 4612562 4877338 6768272 6574852 1130902 1169316 288996 256733 268869 269374 322598 312544 301652 305030 206990 210385 710202 651151 1500198 1466258 425826 422482 615116 621325 776278 756214 790883 802520 835914 843362 818584 916250 2049649 2156333 1232388 1054086 681229 671474 808354 802301 839451 847514 869588 876959 991919 996823 5267505 5439149 39.95 71.9 1
12:25:27 2024-01-29 700273 693032 202946 199214 325010 333866 354752 349273 217294 214266 265887 269518 306472 310725 4603440 4860638 6743017 6574293 1128155 1166239 289840 256194 268725 268999 321656 313019 302199 304030 207313 211044 713271 653085 1491697 1463259 425826 423077 614750 622719 778552 750987 792009 800247 834731 845747 818584 911945 2049649 2157863 1239921 1052586 681229 671474 807209 804194 844378 847514 867732 876922 991919 997529 5267505 5440050 39.95 71.9 1
12:25:28 2024-01-29 701267 693264 202941 199041 325010 333902 353712 348747 217248 216469 265924 269894 306577 308706 4603440 4867994 6742696 6584231 1131459 1169435 289392 256554 269146 268999 322657 312508 302024 305030 207638 210350 694314 648829 1511523 1466258 425826 423113 615993 619935 775181 752088 792009 802520 837517 838546 816193 913939 2048192 2156333 1238038 1054086 680259 673381 809500 802483 838260 852381 870209 874391 991067 996823 5275277 5430671 39.95 71.9 1
12:25:29 2024-01-29 697191 693296 202906 199565 324649 333794 354785 349514 216910 216164 265584 268172 306328 310127 4589715 4867268 6763394 6574852 1128924 1167967 289031 256589 268644 268964 320646 315635 302199 304994 209135 210827 712041 650221 1493001 1465218 425826 423411 614750 621838 777414 750987 792009 802248 834731 843326 817387 914823 2049649 2156333 1238038 1049260 681229 670803 807209 802483 838260 847514 867732 876684 990478 996823 5261676 5426798 39.95 71.9 1
12:25:30 2024-01-29 700770 693301 202596 198937 324830 333649 354284 349514 217166 214197 265847 269212 306114 308888 4589715 4868198 6757123 6574375 1126053 1167930 290316 256554 268644 269597 320611 312544 301950 304030 207348 211009 710471 654016 1482310 1460216 425826 423746 616495 623675 776828 751519 793138 801382 834140 845747 819782 911256 2049649 2156333 1234271 1051089 683520 672427 806044 802483 839451 847550 866802 875637 992659 996823 5259988 5436170 39.95 71.9 1
12:25:31 2024-01-29 704261 695335 202668 199318 326744 333649 351794 349693 217074 214197 266070 269212 305582 309142 4592691 4867078 6761346 6574852 1125774 1167930 290281 256554 268419 269409 320646 312544 301987 303817 207816 211340 718869 654482 1480310 1461181 425826 423411 616495 623675 778215 752088 793138 801382 834103 845747 820748 909956 2049649 2159412 1243687 1052586 683173 671474 806044 802483 842162 851780 866460 876335 993363 996823 5263519 5419456 39.95 71.8 1
12:25:32 2024-01-29 706192 695046 202734 199596 327773 333794 351794 349693 217352 214495 265960 269212 305617 308488 4595692 4873043 6763244 6565473 1129037 1166239 289400 256984 268357 269597 321906 312544 301704 304066 206990 211523 703766 653085 1491026 1462104 425826 423113 615621 622755 777414 751519 793138 801382 834952 845747 819782 911294 2049649 2157846 1241804 1052586 681229 671474 807209 804493 839487 847586 867732 876959 992551 998235 5258099 5437921 39.95 71.9 1
12:25:33 2024-01-29 704113 695426 202800 199080 324573 333794 351794 349375 217352 214495 265960 269316 305756 308379 4609441 4877744 6781953 6565473 1122836 1166276 290202 256769 268455 268999 321906 312983 301739 304066 207774 211671 705806 654482 1488314 1461181 425524 422482 615621 623675 776828 750298 793138 801111 834140 845150 819782 911582 2049649 2156333 1243687 1051089 681229 671253 804899 802483 839451 847550 866460 876684 992659 996823 5269271 5447394 39.95 71.9 1
12:25:34 2024-01-29 703224 693146 202765 199067 326844 335682 351794 349094 217015 213603 263679 268532 304869 306320 4596423 4866955 6761346 6565473 1125247 1165968 289840 256159 268042 268999 321680 312508 302644 303177 207348 211340 727951 653085 1488277 1461181 425524 423113 615993 623675 776278 751403 793138 800247 833513 845150 819819 912864 2049649 2156333 1243687 1049260 681229 671474 806044 802483 839487 847550 865190 875674 993363 996823 5274965 5444569 39.95 71.9 1
12:25:35 2024-01-29 704261 694399 202774 199075 327310 333758 351902 348711 216957 213637 263096 269108 304695 308343 4586154 4868472 6770672 6565473 1122836 1165443 289875 255443 268419 269409 320682 312289 302024 303142 207672 211009 725835 654482 1482386 1457038 424619 423113 615621 623638 777451 749924 793138 800247 833513 844553 819782 910934 2048192 2154804 1241804 1051089 681229 671474 804899 802483 841562 847550 865190 875674 993363 996116 5271080 5429336 39.95 71.9 1
12:25:36 2024-01-29 704261 692062 202588 199071 325010 333830 351578 348747 216851 215556 265360 268497 304800 306608 4583057 4865013 6757252 6565473 1122836 1164588 289752 256159 268393 268999 320611 311596 301317 303106 207313 211009 698341 654482 1490693 1460144 425826 423113 615438 623675 776864 750987 793138 799643 832545 845150 818584 908956 2049649 2156333 1243687 1051200 681229 670998 804899 802483 839451 847514 865190 874391 996006 998239 5254285 5433493 39.95 71.9 1
12:25:37 2024-01-29 703224 692588 202733 198898 324757 333902 351902 349022 217340 213603 263061 268532 304834 308379 4589416 4859199 6723784 6565473 1129037 1167967 289999 256589 268833 268999 321942 311560 301317 304994 207638 210385 699970 650221 1513365 1464179 425826 422482 614278 620008 775181 750906 790883 801679 834731 843326 816193 912955 2049649 2154804 1238038 1051837 679292 670265 807209 802483 838260 847478 868263 877356 992588 998199 5268941 5424098 39.95 71.9 1
12:25:38 2024-01-29 698675 692770 202627 198932 325010 333613 353857 348711 216816 214266 263644 268567 307082 308379 4573524 4839256 6742970 6556113 1129037 1167696 288961 256589 268869 268964 321906 311596 301725 305030 206667 210350 708731 649293 1502644 1460144 424619 422482 615116 623196 775181 750869 793138 800210 833476 845150 817387 911582 2046737 2153276 1239921 1051089 680744 670998 805471 802483 839451 851703 868263 877596 991809 996750 5257942 5419419 39.95 71.9 1
12:25:40 2024-01-29 701267 693027 202304 199010 324933 333866 351974 348466 216991 215556 264724 268532 304834 306608 4586590 4850992 6733370 6565473 1129037 1164588 288522 256984 268869 268999 321357 311596 301070 304780 207638 210385 710202 648829 1519335 1465218 424619 422148 613368 619935 774912 750832 790846 801382 834731 838509 815616 913643 2046737 2153276 1238038 1049436 679292 671474 807209 804617 839765 852307 868894 874243 991179 996008 5254285 5407791 39.95 71.9 1
12:25:41 2024-01-29 698216 693946 202341 198586 325010 333830 354266 348747 216527 213603 268634 268089 305508 308815 4573524 4835422 6724045 6556113 1129037 1164551 288426 256554 269433 268181 321680 312069 300613 305030 207638 210350 710202 647441 1497834 1460144 424619 422482 615554 621801 775145 750372 792009 799643 835272 843362 816230 911582 2046737 2153276 1238038 1051089 679775 669849 807153 802262 839765 850535 867583 875525 992475 996677 5250595 5422856 39.95 71.9 1
12:25:42 2024-01-29 700622 692208 202591 198035 324748 333613 351686 348466 216480 213603 268670 268886 304869 306212 4573524 4847543 6724045 6546439 1128230 1163726 288120 255443 268419 268181 321680 311596 301375 304243 206093 210021 701420 647441 1506685 1465218 426357 422148 613843 618149 774980 751514 790283 801382 835914 838546 815002 913605 2046737 2151750 1234271 1052586 679618 672962 809453 802446 836962 847406 867583 877785 991179 995972 5250595 5412026 39.95 71.8 1
12:25:43 2024-01-29 696168 692240 202304 199110 325010 332783 352010 347733 216179 215595 268670 266903 304904 309288 4585351 4835836 6733370 6556095 1125902 1164551 288961 256194 268042 268777 321680 313295 301281 304530 206093 210350 708731 650221 1498555 1463908 424619 422184 614278 620008 775181 750753 790846 800247 834731 843362 816193 911945 2043832 2151750 1238038 1053337 679618 670777 807190 804194 838187 852343 867583 875525 990478 996823 5271080 5422928 39.95 71.9 1
12:25:44 2024-01-29 699963 693109 202622 198630 325005 333866 352010 347936 216665 213637 268670 268532 305543 308343 4579156 4859199 6743349 6560791 1129037 1164588 288996 256554 268419 270797 320967 311596 302237 304530 207638 210385 707260 650416 1494064 1463141 424619 422148 613843 621560 774980 750298 790474 800247 833549 843362 816193 912918 2043832 2157743 1238038 1053994 680259 670924 807190 804157 836925 850535 867583 875637 989039 996823 5258099 5411222 39.95 71.9 1
12:25:45 2024-01-29 700273 692806 202304 198630 325001 332964 352010 348502 216445 213637 268597 268124 305543 306608 4573947 4839407 6733370 6556095 1129037 1165443 288224 257015 268455 268181 321003 311596 302024 304566 207638 210350 701420 648366 1516448 1465218 424619 422184 613843 619935 775145 750987 790883 802520 834731 838546 816193 914165 2048529 2156208 1236154 1049932 680259 671400 809490 804765 836925 847442 867732 875711 989813 996787 5250595 5421292 39.95 71.9 1
12:25:46 2024-01-29 697228 692285 202304 198754 325005 333324 352010 347733 216144 213637 268218 268089 305722 308343 4573026 4850992 6714253 6556095 1125817 1166107 288085 256194 268042 268181 320967 311596 302024 304530 207638 210021 701420 648366 1492027 1460144 424619 422482 613843 621801 776632 749321 792573 797908 833513 843362 820502 912671 2051452 2154753 1238038 1051051 681229 670412 807190 802410 838260 847514 867732 877596 991883 996118 5257796 5417426 39.95 71.9 1
12:25:47 2024-01-29 700770 691973 202269 198043 325010 333902 351938 347733 216665 218066 268597 268532 304834 306572 4580051 4863111 6742696 6556095 1125780 1164616 288996 255407 268006 268777 320932 311596 300824 303177 206093 210862 714764 651691 1485946 1457038 424619 422482 613843 621361 774759 749888 790883 797945 832923 845584 821082 909619 2046189 2154753 1239921 1052511 679618 670412 806044 802483 838260 847514 866965 875637 990514 996823 5248694 5413563 39.95 71.9 1
12:25:48 2024-01-29 701267 692285 202631 198043 325010 333866 351974 348502 216329 213603 268597 268311 304869 306212 4573248 4849927 6724045 6551419 1128230 1164588 288120 256230 268042 268181 320967 311596 301476 304530 207638 210021 690919 647441 1507770 1461181 424619 422482 614315 622278 777273 750298 792009 801233 833803 845584 820909 912859 2049104 2157817 1243687 1052354 683173 671474 802617 802483 841764 847514 862658 874391 992659 995409 5252485 5415200 39.95 71.8 1
12:25:49 2024-01-29 701267 692281 202304 198043 324392 333830 350840 347733 216816 218066 268707 268497 305499 308888 4580051 4852297 6742696 6560791 1122836 1163726 289031 256159 267254 268590 320493 311560 302024 303177 208546 210385 705992 651228 1486906 1461181 424619 422482 613843 620044 775145 751440 792813 802100 833803 843181 818473 912784 2049104 2154753 1241804 1051089 681229 670998 804190 802338 841875 847478 860747 876335 996037 994007 5271242 5403973 39.95 71.9 1
12:25:50 2024-01-29 701193 691008 201708 198621 323943 332549 351938 350930 216144 218030 265214 267682 306007 309798 4580051 4877400 6779997 6546716 1121232 1165171 289383 255407 267254 268555 320706 311341 300772 303177 207348 210714 725835 653085 1503075 1457038 424619 422518 614750 622755 778252 751440 792914 799496 830938 843217 818437 912119 2049104 2154804 1232388 1051200 680954 670777 804899 802483 839451 847514 864389 874391 991955 994007 5252485 5426798 39.95 71.9 1
12:25:51 2024-01-29 701267 692547 202308 198035 325010 333866 350840 347768 216574 213603 268597 268089 306038 306608 4590001 4863900 6761346 6556113 1120431 1164588 289840 255443 267818 268812 320682 311596 302330 303142 207313 210679 724297 653085 1497084 1456005 424619 422184 615475 624256 779359 751440 793063 798930 831562 843181 819918 908509 2046700 2151750 1239921 1051411 679618 669573 804328 801346 841004 851703 864575 874391 991955 994007 5250595 5417445 39.95 71.9 1
12:25:52 2024-01-29 701267 691262 202339 198043 324416 333902 351330 347733 216515 218066 268597 268089 303916 306608 4573524 4859199 6733370 6556113 1125780 1162139 288120 255443 268676 268181 320446 311123 300859 303817 207638 210350 707260 649293 1488476 1462104 425752 424443 615475 622925 776595 750906 790134 800093 834547 844408 817820 908918 2046737 2154675 1241804 1050341 681229 670523 804899 801840 839451 847514 864575 873148 993363 994007 5243106 5407791 39.95 71.8 1
12:25:53 2024-01-29 701267 690738 202304 198043 325005 333830 350876 347733 216665 213637 268254 268629 304375 306644 4575878 4854654 6756533 6546471 1121194 1162139 289840 255407 267254 268590 320446 313332 302024 302892 207313 211009 707112 654016 1482481 1460216 426764 424443 616021 623528 777147 750906 792775 798893 829727 843362 818621 912208 2048253 2154804 1219075 1047024 681229 670814 804899 802483 839487 847550 861935 873148 991955 994007 5243106 5417426 39.85 71.9 1
12:25:54 2024-01-29 701267 691271 202313 198009 325005 333866 350840 347733 216480 213385 268254 268532 304375 308379 4573026 4861557 6761346 6546747 1122836 1164588 289875 255407 267254 268777 320446 311368 301810 303142 207169 210420 716257 654421 1502679 1459177 424619 422338 616458 622572 776595 751440 793063 800093 827421 838582 821086 911369 2045284 2150225 1249337 1051274 684148 670998 802617 801346 841277 847550 862658 874391 994772 994007 5273143 5415200 39.95 71.9 1
12:25:55 2024-01-29 702485 690250 202304 198617 323939 333288 349783 349309 216515 217995 268254 268124 303951 309360 4576786 4861557 6757566 6556113 1121232 1162139 288777 255443 267254 268777 320967 311596 302024 303177 209256 210763 713398 654421 1502658 1456068 425222 422374 615585 622536 774912 750906 792573 799680 831672 843362 818437 908659 2046737 2151750 1241804 1049706 681229 670523 802617 802211 839487 847514 864575 873111 990551 993304 5243106 5409704 39.95 71.9 1
12:25:56 2024-01-29 701267 689244 201955 198039 325010 333830 350804 347661 216782 213421 265016 268276 304305 306572 4572950 4861557 6757123 6551419 1119593 1165443 291312 255443 267219 268146 320932 311306 302959 302857 209579 210728 725835 653952 1499931 1458140 424582 422302 615548 624256 777184 749851 792009 799975 833803 845150 817930 908621 2048192 2154804 1238038 1049594 680259 670803 802617 801346 839451 847478 863886 874117 990514 994007 5242539 5411914 39.95 71.8 1
12:25:57 2024-01-29 700273 689204 201951 198009 325005 333830 351371 347138 216144 218066 263240 267682 304340 306536 4563464 4852024 6762614 6536653 1115567 1165171 290246 255158 268455 268555 320646 313813 303217 302892 209256 210028 711673 654890 1503504 1460240 427646 422933 617610 623601 774394 752088 792914 801235 828591 843326 821020 912634 2045284 2154804 1251221 1054086 685125 671474 802048 801346 841875 847478 860136 873732 996185 993970 5284568 5413563 39.95 71.8 1
12:25:58 2024-01-29 701193 692291 201669 198000 325014 331776 350840 349836 216168 217959 263096 268089 304340 308017 4570686 4880075 6770672 6542047 1114772 1162139 290723 254980 268393 270797 322150 313813 301773 302963 209108 209881 701420 654890 1489845 1458140 427038 422446 614750 623160 774980 752323 793093 800210 827385 838546 822971 910249 2040376 2154804 1247454 1054296 683660 671474 802048 801346 842162 847478 860136 874354 993820 994007 5267505 5407768 39.95 71.8 1
12:25:59 2024-01-29 701267 689204 201634 198039 325010 331776 350517 349872 216480 217959 268634 267682 303812 309324 4563577 4888161 6779722 6537337 1116438 1164551 290546 255912 268930 270797 320303 311453 301987 304194 208813 209846 701420 654890 1482056 1456005 426431 423113 615554 625146 774943 751482 793093 800247 827686 843789 821020 909881 2043280 2154804 1236154 1053335 684148 671474 802617 801346 839487 847478 861396 874354 995416 993970 5267505 5413563 39.95 71.8 1
12:26:00 2024-01-29 702762 691235 202269 198591 325014 332513 350840 349836 216179 217995 268670 267682 304330 309324 4573947 4873147 6761346 6546716 1118117 1166107 290300 255125 269139 268673 321239 311489 302024 302963 209579 209846 711673 654890 1478404 1461181 427646 424171 616254 621765 772748 750455 793130 802410 826801 843362 821020 908918 2040376 2157883 1238038 1050791 684636 671474 802617 802483 841277 847442 861396 876684 993856 992530 5267745 5408054 39.95 71.8 1
12:26:01 2024-01-29 698601 686832 201634 198043 325010 332279 351938 350365 215475 218030 265168 266903 304340 309069 4563464 4896289 6803849 6546139 1113403 1166107 289189 255266 270387 269656 320789 311453 301134 303638 208813 209658 699970 650686 1494649 1464380 427646 422043 614713 619972 769979 749196 795252 796106 829873 845747 818584 905889 2037478 2159376 1254672 1056587 682542 667607 804328 804042 839451 845738 863649 879500 993363 989693 5211072 5392389 39.95 71.8 1
12:26:02 2024-01-29 699244 690971 201638 198000 325010 332279 351335 348466 215290 214266 264086 266903 304375 306608 4570686 4891269 6803849 6546243 1114847 1165369 288856 255266 269970 269276 320540 312365 301670 303142 206990 209875 699970 650221 1490711 1466258 427038 418683 614278 621361 772280 750261 793093 795542 829836 845747 818349 907588 2037478 2157846 1256628 1057338 681229 667570 802617 804765 839728 846336 862658 876959 993363 988224 5196212 5406023 39.95 71.8 1
12:26:03 2024-01-29 699244 689204 202273 198586 325010 332315 351011 348747 215106 214117 264792 266938 304375 306572 4564575 4905562 6782109 6517808 1118193 1162028 289260 255231 268725 270715 322478 310109 302024 303177 207638 210168 696526 654016 1493245 1466258 425826 419932 618246 623160 769434 753044 794269 793300 827457 847487 819819 897998 2031104 2139423 1232388 1061629 683173 664634 802617 808184 838260 843353 864575 879780 990478 986285 5185456 5396197 39.95 71.9 1
12:26:04 2024-01-29 695491 685295 201669 197940 324920 331547 350876 349800 215475 213603 264569 268497 305070 310309 4570686 4939140 6772955 6536615 1125817 1165369 290449 255017 269329 267704 320967 311087 301035 302474 209848 209693 701420 653017 1476749 1471381 428255 423657 618246 619833 769397 756402 793138 795408 833513 844995 815846 904968 2031104 2135970 1264453 1063411 679292 665647 809229 804648 832629 845141 869382 880905 984169 987681 5140945 5402638 39.95 71.8 1
12:26:05 2024-01-29 691780 685331 202313 197931 325014 331776 351866 346615 215509 213637 264086 268532 303423 309288 4567833 4905589 6697495 6536577 1142038 1165892 288820 255372 266960 268181 320932 310580 302843 302736 207278 209623 692884 646979 1484743 1469384 424017 421187 618246 618149 773845 755330 788562 793222 834116 844995 811800 904968 2037478 2123462 1241804 1060387 678809 669099 807209 802483 834039 844986 869345 876959 984169 982629 5205591 5402535 39.85 71.8 1
12:26:06 2024-01-29 692809 690919 201960 197656 325014 330773 351618 347173 216665 217995 264086 268532 302966 309069 4561320 4880936 6701446 6546500 1132268 1165443 288689 255372 268455 268555 319676 311489 300788 301232 207278 209039 702870 649116 1488719 1466258 425524 423113 616495 619393 777184 754259 790846 797908 834731 843362 813887 907590 2038927 2134875 1232388 1060077 679775 670523 807209 800210 832233 847478 870209 871833 985565 988260 5229883 5402535 39.95 71.8 1
12:26:07 2024-01-29 693742 691262 201638 197974 324850 330773 351938 347733 215475 214047 268597 268055 304892 310309 4556653 4857592 6724987 6555933 1130651 1162139 287657 255372 268204 270035 318994 312508 299177 300949 206990 208830 690223 646057 1484057 1465218 424619 421223 612975 618076 773845 749888 788562 801382 834731 838509 814108 909956 2040376 2142556 1234271 1054086 678809 671474 808354 801346 832233 847550 870209 871177 985565 993268 5239288 5393156 39.95 71.8 1
12:26:08 2024-01-29 693522 685300 201361 198630 325014 330737 352010 347661 215509 218066 268597 266429 304577 309798 4560196 4829043 6715809 6537337 1125817 1164616 290585 255947 267863 268112 320671 311123 299492 302892 208804 209693 702870 646057 1522194 1457038 424619 422252 612975 619972 774980 749381 788562 800247 833513 838582 815579 910934 2043832 2148643 1236154 1048103 678326 669099 804899 801914 836479 847442 867114 876335 988339 994007 5239288 5398682 39.95 71.8 1
12:26:09 2024-01-29 698967 689204 201986 198009 324028 332783 350840 346615 215475 217995 262837 267716 304340 306464 4566405 4839016 6753123 6537382 1119631 1165002 290192 255337 267219 268146 319961 313591 303947 302645 206093 210350 713398 652155 1500699 1455054 424317 421223 613843 620008 774980 747696 792009 797908 829909 843326 816230 908621 2043280 2148702 1239921 1048103 679985 669099 802617 800777 837666 847478 864575 873111 989039 994007 5231811 5402535 39.95 71.8 1
12:26:10 2024-01-29 699963 689208 201951 197974 324557 332819 350840 347417 216179 217959 264605 268089 306505 306248 4568607 4846184 6743349 6517695 1116401 1162139 290449 254980 268006 270797 319934 311087 300367 302645 207638 209693 701420 654482 1497229 1452910 425826 422482 614750 622755 774708 752088 791932 800247 827457 838582 821020 910286 2040376 2148702 1225777 1053335 683173 670998 802048 800777 841875 847478 860136 871870 994772 992566 5252485 5404198 39.85 71.8 1
12:26:11 2024-01-29 701461 685295 201669 198009 325014 331776 350293 348747 215509 217923 264688 268255 306074 309252 4568607 4895076 6821543 6546064 1110089 1162139 288961 255125 269869 266589 320446 311560 299422 303142 207638 209074 710202 651151 1511013 1463141 427038 418719 613805 619972 769434 749924 793130 795579 830148 845747 818004 907588 2037478 2160944 1262497 1053937 682686 667643 803757 802069 838855 845738 863923 876997 992551 988260 5201666 5380951 39.95 71.8 1
12:26:12 2024-01-29 697191 685223 201990 198039 324685 331812 351371 348782 215199 216164 264464 267847 304695 308198 4550262 4912583 6775813 6518651 1116438 1166107 291578 255194 268455 272095 321978 310615 301170 303142 207638 209693 707260 651151 1491825 1464179 425826 418683 614750 620008 768309 750906 793138 792953 828628 844959 819819 904968 2034585 2148643 1232388 1057207 681229 665976 802617 804648 838855 843353 862008 875694 993363 988260 5191246 5404198 39.95 71.8 1
12:26:13 2024-01-29 699280 685259 202804 197940 324781 332783 350517 348216 216238 215405 263718 269212 303777 306104 4571873 4933379 6745771 6528017 1125247 1167102 289840 254623 268455 267332 319961 309710 302451 300389 206990 209693 710018 653017 1479467 1466258 426735 420559 617553 619972 770188 756046 792858 793300 832297 845747 816157 904968 2031104 2133362 1250038 1065767 682542 666663 806638 802301 834630 843353 867732 878873 987640 984891 5173449 5398682 39.95 71.8 1
12:26:14 2024-01-29 690082 687913 201669 197974 324834 330487 351686 349022 215233 213535 264423 268359 305214 309033 4568607 4911383 6715181 6517808 1137255 1164616 287421 255443 268042 272287 321942 310615 299492 302185 206093 209074 701420 643759 1507242 1471385 424317 418719 617370 618076 772748 754728 788525 793300 837100 846943 814078 904968 2038927 2124168 1238038 1063259 677362 665684 807209 802483 832233 846934 869588 876959 982775 982629 5177455 5394832 39.95 71.8 1
12:26:15 2024-01-29 695707 689244 202526 197759 324798 331489 351650 349374 216527 214348 264423 268990 305214 310017 4563464 4863930 6714720 6551419 1131081 1162139 288224 255372 268042 267739 318512 313887 299492 300527 207348 209004 690223 648829 1485438 1464179 424619 422446 614315 618459 774980 752583 788562 800247 834731 842558 814108 908956 2038927 2139521 1232388 1057338 679292 671474 807209 799040 831020 847550 866880 871177 985565 990336 5224348 5385467 39.95 71.8 1
12:26:16 2024-01-29 691775 691978 201397 198383 324870 329666 351794 347590 215371 215253 264797 266765 305214 310090 4561320 4846637 6705394 6542047 1130651 1164616 288085 254980 268042 267739 318994 313813 298968 302221 206093 209156 690223 645597 1481543 1464179 424619 420891 612975 618076 773845 750987 788258 801382 834731 838509 814108 909994 2038927 2142556 1209831 1054086 678326 671474 808302 797872 831608 847550 869588 871177 985565 992566 5231811 5390555 39.95 71.8 1
12:26:17 2024-01-29 693107 690997 201081 197931 324978 330397 351794 347239 215371 215253 264797 266696 303669 309069 4550413 4825632 6705394 6523303 1125817 1161315 287421 255015 267219 267739 320446 310615 298968 304766 207638 209547 702870 644677 1506587 1457038 424347 420595 612541 618149 774980 747696 790550 797908 832334 838546 815038 908956 2040103 2145597 1236154 1048103 677362 668626 804899 801346 835887 845022 867642 874391 986905 994007 5231811 5400028 39.95 71.8 1
12:26:18 2024-01-29 697703 689529 201537 197862 323884 332135 351758 346995 215337 215149 264086 267716 303881 306464 4550716 4835987 6753656 6528017 1122033 1162139 288085 255372 267183 267994 319961 311855 299492 302221 207638 210350 719460 650265 1485972 1454701 424317 421187 612975 619497 774980 747464 789721 796706 829946 838618 815002 907252 2040376 2145623 1236154 1047668 678326 668589 802617 800210 836479 847478 863960 871870 987640 994007 5230332 5406893 39.95 71.8 1
12:26:19 2024-01-29 701961 690018 201362 197862 324906 332603 349603 347275 215509 217995 264195 266903 303001 306320 4561320 4853287 6752021 6527297 1114847 1162139 289875 254410 268042 268146 318994 311123 301170 302256 206093 209401 699970 654890 1474361 1456005 427038 422482 614315 621874 772200 749924 793130 800247 826837 838582 821020 908956 2037478 2151631 1237331 1053447 683173 670523 801479 801346 841602 846845 860136 874391 993154 990336 5255030 5403031 39.95 71.8 1
12:26:20 2024-01-29 695768 688065 201467 197871 324870 331597 351105 349836 215106 217995 267802 268974 305644 306212 4555203 4897454 6789997 6499262 1116438 1162139 288627 254945 268532 268898 320967 311052 299142 303106 207638 209623 709650 649757 1489953 1463259 425826 418647 615116 619935 767692 751579 793138 795556 828860 844959 819745 903606 2031104 2142556 1232388 1058715 681229 663623 802617 804611 839451 843280 862621 881496 993964 989702 5170347 5405195 39.95 71.8 1
12:26:21 2024-01-29 699963 690018 202102 197175 324685 332441 350275 348466 215475 215521 264050 269282 302931 306572 4560196 4920608 6752589 6517922 1122610 1164616 291724 254553 268644 267332 320410 310580 300332 300775 207134 209039 705407 653017 1495240 1466258 427038 420228 618246 619833 769979 755804 793138 792989 829873 846186 816120 902321 2031104 2131814 1251957 1070062 683173 667909 806044 804765 834667 845738 867732 879224 989660 986896 5155636 5395778 39.95 71.8 1
12:26:22 2024-01-29 690146 687935 201603 197862 325010 330469 351974 347447 215302 213569 263527 266903 302931 306212 4561320 4922775 6724764 6518580 1127937 1166827 288050 254588 268869 266589 320671 310580 303069 301938 206990 208352 683740 646942 1493388 1476858 426431 419897 616495 618076 769979 753580 790846 793300 836507 846186 813531 904529 2035442 2127183 1266410 1061591 678647 664634 809500 804611 830268 844544 870345 879238 985416 989702 5141095 5386330 39.95 71.8 1
12:26:23 2024-01-29 694965 690583 202273 197356 325010 331489 351330 345538 215475 213204 263305 268497 305859 307980 4567833 4885665 6669387 6527958 1139792 1162139 288085 255337 266363 267925 319641 312039 301246 301303 207638 209074 694451 646518 1492161 1465218 424017 420559 617370 619833 774980 755330 786772 793300 833476 845150 813506 903275 2034548 2120983 1252354 1056982 679292 669573 807209 799569 832810 850425 869984 875016 986891 990446 5216035 5395319 39.95 71.8 1
12:26:24 2024-01-29 691066 688950 201603 197802 326667 329666 351335 347626 215509 214047 263832 268359 302931 309324 4551679 4846772 6715181 6536766 1125780 1162139 287142 254553 267219 266589 319701 311524 298236 302185 207638 208823 694314 644677 1488719 1461181 424619 420523 611207 617804 773845 747696 787331 800210 834731 837811 814108 909956 2040376 2145245 1234271 1048103 677362 667607 802617 801196 839130 849824 865747 875129 990475 995991 5240961 5395090 39.95 71.8 1
12:26:25 2024-01-29 698337 685264 201957 197832 323992 333167 349465 346615 216168 214880 264086 266903 303846 306464 4560196 4840654 6714720 6532086 1113108 1162139 289805 254865 267219 268146 318994 311052 299457 302185 207638 209512 710202 653017 1472309 1451935 425826 422446 613843 621801 772748 749321 793138 799040 825015 838473 819782 907289 2036890 2148643 1247454 1051089 682200 669573 802473 802338 839130 847314 865785 875488 994662 990446 5200395 5393156 39.95 71.8 1
12:26:26 2024-01-29 698972 687918 201608 197901 324028 331238 350275 347554 214739 213603 263677 267427 303846 306536 4558454 4896289 6742975 6509201 1116438 1162139 288085 255158 268006 267332 321906 310109 302097 302594 207638 209840 708731 651151 1488223 1461181 426764 418683 616067 619972 767729 752509 795273 793300 827421 847415 820401 903792 2031104 2136390 1207982 1059283 682686 666724 804190 804617 838533 843208 866311 879350 991179 984708 5164044 5390555 39.95 71.8 1
12:26:27 2024-01-29 692534 688065 201599 197626 326853 329595 351902 349519 215106 215292 263677 267647 302475 308997 4544490 4919537 6718997 6509201 1127937 1162139 287212 254553 268608 272215 320671 311341 299457 301973 207638 208352 680998 645403 1485387 1475206 425826 418647 615621 617637 768272 753988 789684 793300 835914 844995 811800 902283 2031104 2124168 1242362 1061629 678647 666523 810643 806482 830231 845629 872695 879350 981163 986837 5141560 5393156 39.95 71.8 1
12:26:28 2024-01-29 693598 685228 201955 197763 324757 330737 351335 345574 215440 213569 263305 268055 302475 308379 4550725 4895868 6677418 6527166 1130651 1162139 288627 254588 267219 268146 317995 310615 299492 301021 206990 209004 712068 647256 1508413 1464179 424619 422482 616495 618076 774980 753892 788562 799643 834731 841293 814108 906265 2037478 2136390 1231681 1058565 679618 670265 808914 797725 834095 851740 870792 873843 984720 989702 5219768 5389310 39.95 71.8 1
12:26:29 2024-01-29 690013 685002 200870 198000 325010 329702 351902 347138 215440 217995 264460 265990 302931 309434 4557046 4825595 6696069 6517922 1122836 1161278 287421 255372 266956 267704 319665 310580 299422 303106 207346 209693 699970 645597 1485759 1451935 424317 421187 614713 619972 774943 748849 790283 797307 832297 838546 816193 910331 2040376 2151576 1238038 1047668 679618 667933 802580 800026 837556 850535 865167 871796 990207 993970 5222419 5393156 39.95 71.8 1
12:26:30 2024-01-29 699060 685223 201317 197630 324521 332747 349747 345609 215509 217923 264086 268055 302966 305961 4558454 4837215 6704591 6527958 1120431 1161315 288085 254980 266363 268112 319441 310798 299457 302098 207638 210315 714913 650686 1484528 1451935 424347 421223 612975 621048 774394 747131 791680 796706 829836 843326 815579 906265 2044726 2154720 1239921 1048490 679133 667460 802580 801196 839377 850535 862525 871796 990478 991776 5241203 5393156 39.95 71.8 1
12:26:31 2024-01-29 699239 685223 201287 197901 325014 331776 349184 346651 215544 213020 263863 266903 302931 306536 4561320 4826916 6733885 6527958 1122836 1162139 288120 255337 266960 267739 319701 311052 299457 302185 207638 210350 705806 650221 1483546 1452910 424317 421187 615601 619972 772454 746567 790846 797307 829873 838546 817476 907027 2045003 2148606 1238038 1049986 679133 668406 804291 799989 837072 847442 863923 871833 991104 993934 5222419 5393156 39.95 71.8 1
12:26:32 2024-01-29 698972 685259 201643 197940 324064 333288 349783 346875 215509 217923 263677 266869 303001 307234 4558454 4831382 6714720 6517959 1116363 1160454 289840 254766 267183 268521 318958 310615 299422 301938 207638 209039 710202 651151 1482514 1450904 425826 421852 613843 623638 772748 750446 793138 797872 825015 843518 821086 911331 2042698 2148304 1234271 1050764 683660 669390 802473 802483 837072 844950 865129 876959 995478 990392 5196588 5393156 39.95 71.8 1
12:26:33 2024-01-29 698445 687577 201317 197940 323992 332396 350558 347697 214441 213603 264086 266834 303001 306464 4551955 4897228 6757123 6499822 1114809 1162139 288557 254375 267219 272287 320967 310864 301170 302681 207638 209629 707260 651151 1472309 1461181 425826 418647 615621 619972 769933 752088 792813 792738 829876 849833 821086 903444 2030479 2135988 1232388 1058425 683173 663154 802473 802483 834667 844976 865041 878210 988769 984854 5164044 5383777 39.95 71.8 1
12:26:35 2024-01-29 690146 687577 201608 197626 324748 329204 350840 348747 215106 217995 263305 269163 304500 309798 4537337 4924267 6714720 6499338 1125494 1162139 287635 254375 268644 269492 319961 309674 299457 300773 207638 208207 690412 644479 1495240 1473386 425826 418647 614750 617199 768309 752124 789684 793116 837368 847959 811616 903379 2033373 2126137 1211680 1059927 675746 665466 807209 802483 831890 845738 870209 876684 980615 986896 5159026 5383777 39.95 71.8 1
12:26:36 2024-01-29 692047 685259 201638 196701 325010 329738 350558 345609 216144 217923 263782 268089 302475 308379 4537413 4863314 6709940 6537337 1129037 1161867 287212 254980 267219 267773 318699 310615 300736 300354 207134 209004 703247 646518 1491396 1464380 424619 422482 614750 618076 774980 751143 790550 800663 837517 841402 814035 913127 2039792 2142341 1211680 1050754 678647 670998 807209 799487 834630 847478 867457 870558 986928 992530 5226149 5383777 39.95 71.8 1
12:26:37 2024-01-29 692047 689189 201287 197970 324024 330737 351618 346580 215440 217959 263305 266059 303423 306500 4549075 4804712 6705394 6518580 1122498 1160454 287177 255372 266808 267739 319961 310362 299422 302645 207346 209512 714764 647441 1493628 1457038 424317 420891 614725 619023 775475 750335 790550 799524 829690 838437 818528 910144 2042698 2148643 1239921 1048103 679775 669849 802580 800173 838260 846845 864474 871833 989776 991128 5229883 5393156 39.95 71.8 1
12:26:38 2024-01-29 699509 685223 201317 197630 325014 332783 349184 346911 215509 217735 263677 266869 302966 306500 4545831 4843038 6733370 6518580 1115795 1162139 289875 254553 267818 267925 318958 311087 300529 301938 207638 209004 699970 653085 1469094 1454972 426735 421852 614241 624871 773380 751440 795969 800093 829081 838135 818400 904768 2033994 2154645 1232388 1051089 684636 669573 802617 802338 838260 845665 862008 876959 991919 987957 5188554 5393156 39.95 71.8 1
12:26:39 2024-01-29 696889 687577 201326 197931 324028 331489 349783 347138 214441 218066 263305 266429 302966 306464 4551955 4892810 6771293 6480674 1114847 1160454 288522 255090 267219 272060 321942 309639 301170 302681 207638 209693 705789 650686 1474782 1461181 425826 422043 617296 622891 770124 751941 794798 793227 830258 850544 818400 898673 2028219 2133362 1232388 1059927 681229 662686 802473 802483 837340 843353 865227 876959 988769 983427 5154638 5379938 39.95 71.8 1
12:26:40 2024-01-29 690601 687091 201317 197321 325014 328706 350840 348711 214808 217995 263305 269353 308148 308961 4537375 4921909 6714720 6513654 1122222 1162139 288050 253807 268455 268520 319961 309674 300958 301020 207638 208352 690223 647441 1489620 1473705 427415 421708 615475 617527 768993 754149 790697 793190 834547 848068 811800 897961 2028219 2129846 1250038 1060387 675746 664671 808302 804042 829642 843353 870209 876959 981310 984891 5140026 5383777 39.95 71.8 1
12:26:41 2024-01-29 692047 685182 201780 197317 325014 329738 350558 345019 215141 217923 261824 268089 304607 306572 4537639 4863744 6658767 6513931 1136780 1162139 287247 254588 265919 267297 320446 309674 302024 301268 207638 209004 701420 643759 1494942 1467513 423796 422043 616895 619833 773808 757421 788295 795519 833330 845150 813200 906666 2036890 2120983 1250506 1055836 679292 669849 807209 797872 832629 846715 867732 871833 984169 982629 5198696 5376101 39.95 71.8 1
12:26:42 2024-01-29 689036 684020 200371 197665 325005 329702 351371 346615 214979 217582 264792 266429 308148 309069 4537375 4811722 6686743 6509201 1121232 1162139 286611 254588 266773 272287 318710 312039 298515 302681 207638 209074 710202 646328 1499812 1455054 424281 420747 615601 621156 774943 746887 790550 796669 831672 838546 814732 908397 2040376 2145597 1236154 1046884 678809 667607 802617 799606 834961 844986 865190 871833 984777 993970 5222419 5373384 39.95 71.8 1
12:26:43 2024-01-29 695110 684966 201006 197484 323077 331776 349747 345609 215475 217653 263714 266869 302966 306946 4542590 4825632 6723770 6509286 1113403 1161315 289637 254162 267254 267739 318994 310615 301380 301973 207638 209448 689489 654421 1480333 1455033 427038 422005 613770 623368 772053 750906 795402 797908 826217 838509 822843 908236 2034548 2151750 1241804 1051200 682686 669573 799739 799939 839451 844986 857660 871870 994001 990392 5248694 5389310 39.95 71.8 1
12:26:44 2024-01-29 696976 687095 201001 197321 323177 330737 349783 348747 215440 214198 264086 266834 305143 306500 4550527 4875400 6761346 6513931 1103640 1160454 291106 253772 268419 272322 318735 311087 301243 301936 208546 209267 708731 653952 1483727 1461181 427038 422641 612395 621156 770524 746998 793130 797638 827722 843789 819745 908996 2031104 2151750 1211680 1050341 682200 669849 801479 801914 838260 845738 860136 875399 994772 988224 5192899 5376101 39.95 71.8 1
12:26:45 2024-01-29 695110 685643 200997 197798 323992 330737 349747 346615 214441 217995 263305 266429 302931 306464 4534095 4883544 6757123 6490167 1113258 1161315 287840 254375 267219 271797 320718 311929 301170 303726 207638 208934 716257 650221 1483431 1463259 425524 420850 614676 619935 766029 751440 792573 793049 829081 846943 817387 897998 2031104 2133362 1218844 1055836 681229 663690 801479 803473 837072 838464 860136 878247 990514 984891 5154638 5379938 39.95 71.8 1
12:26:46 2024-01-29 695717 687091 200966 196671 324690 329773 348693 347417 215106 217653 263305 268089 302261 306608 4537375 4924107 6733370 6499451 1119415 1161315 287875 253772 268393 269133 320419 311965 301170 301157 208813 208573 694314 649255 1488269 1470427 427038 418683 616495 618076 768039 754039 792573 793300 832334 846943 811800 905278 2025339 2127183 1251957 1063411 677362 663696 807209 802483 830268 838537 867732 876959 984169 984891 5128498 5369822 39.95 71.8 1
12:26:47 2024-01-29 690638 687091 201643 197141 323848 329471 349496 344500 215106 217959 261824 266903 307716 306536 4539351 4853160 6658492 6509286 1132268 1160454 287038 254342 268484 270416 321506 311597 302097 300669 207638 208865 701420 646518 1492644 1463259 423416 419968 615438 618076 774520 754259 783873 793300 830148 846184 811404 904968 2031104 2118120 1226471 1055836 676881 665684 806044 799939 831020 845738 867732 873111 983316 987681 5185456 5376101 39.95 71.8 1
12:26:48 2024-01-29 688060 687577 200975 197317 324649 329239 350311 346615 215290 213597 263714 266869 304286 308851 4530856 4827987 6677418 6518651 1125817 1161890 289027 254947 267005 269276 319352 311453 298862 302903 209099 208539 691632 645403 1476556 1460144 424317 420331 613368 618002 772200 747733 786809 801382 834989 838473 811800 909307 2038927 2139521 1232388 1051089 676881 669573 806067 795542 832037 847478 867732 870285 984169 990392 5211072 5366736 39.95 71.8 1
12:26:49 2024-01-29 689072 687091 200406 197966 324512 329738 351371 346372 215141 214348 267985 265218 307858 306572 4521082 4797739 6686743 6504559 1121364 1161927 288750 254839 266256 269845 318852 312703 301134 302866 207638 209518 693862 651151 1489439 1448817 423416 423842 614278 619972 773845 747035 791680 797908 828628 838546 816230 909862 2037478 2142556 1238038 1045054 679618 667607 800911 797908 837072 844986 861735 871177 987640 990392 5214970 5368440 39.95 71.8 1
12:26:50 2024-01-29 696661 686683 200826 197356 323796 331776 347679 345054 215290 214047 263305 266649 302974 305315 4542590 4826916 6714953 6513013 1114014 1161991 289840 253667 267899 269276 318335 312924 298827 301126 207638 208823 698520 651151 1495657 1460216 427038 420523 612541 619833 768993 746777 793130 797307 820338 838546 821086 906265 2031104 2151750 1236154 1051089 681229 668626 800306 800210 838260 845738 857660 874391 993363 988260 5235548 5381628 39.95 71.8 1
12:26:51 2024-01-29 693728 686119 200371 197356 323800 329738 349783 348519 214739 214047 263714 266025 307968 306500 4536116 4867292 6752021 6503533 1113403 1159488 288860 254270 267076 269329 320789 311083 299316 301268 207346 209039 705789 650408 1485389 1459108 424619 418683 615621 621523 770087 752124 793138 792176 827457 847487 816230 898368 2025339 2127287 1251957 1058880 681229 661715 802617 802483 834703 838500 862695 878247 987640 984891 5150958 5376101 39.95 71.8 1
12:26:52 2024-01-29 691780 686119 201001 197321 325014 330516 349747 347697 214590 217618 261824 266834 303290 309324 4536116 4906225 6688306 6518073 1132268 1161964 288856 255196 266969 269205 319783 311156 298932 302260 207638 208725 699970 643580 1506394 1466258 423416 420850 616988 618076 770561 753191 783873 792738 835643 845150 811800 904894 2031104 2117705 1251221 1053074 677362 666590 806044 799569 832629 845738 867732 871796 983898 987681 5182855 5365020 39.95 71.8 1
12:26:53 2024-01-29 689618 687095 200966 197240 324748 329435 349711 345574 215475 214047 263305 266903 303503 306572 4537300 4839858 6697495 6527635 1122798 1162791 288604 254804 267005 269241 318923 310291 297576 302185 207638 208760 695743 643557 1486073 1457038 424017 423241 611207 618076 772830 746431 786176 799335 831635 837185 815266 911561 2038927 2142556 1232388 1041685 675746 668896 804328 800210 833412 846141 865806 872800 984740 992530 5231009 5383777 39.95 71.8 1
12:26:54 2024-01-29 695110 687091 200975 197313 323005 331776 349184 345538 215440 214348 264300 266834 302931 306399 4539697 4827786 6754090 6518203 1110309 1164448 289031 254164 268608 269835 317995 310580 300708 301901 207638 208969 710202 651151 1488569 1458168 427038 419897 612975 619833 768853 749381 793056 796669 827906 838582 818547 905927 2031104 2151750 1248119 1051089 683031 667607 802617 801914 837072 845738 863649 874391 994772 982593 5193976 5383777 39.95 71.8 1
12:26:55 2024-01-29 693064 685863 200371 197940 323501 330433 350275 348430 214555 214348 263677 265990 302475 306176 4549075 4866888 6734812 6489905 1116593 1161138 289031 253737 267219 272215 319441 310887 302237 301197 207638 209039 711778 651151 1481998 1464179 425524 418683 616495 619935 769942 753655 793138 792176 829800 846186 815623 899609 2027591 2127183 1207982 1064779 681229 664634 803757 802483 834002 844873 865190 876922 986869 983427 5143171 5365020 39.95 71.8 1
12:26:56 2024-01-29 688325 684185 201001 197321 325014 328635 350804 348879 214739 217923 261788 266834 304357 306464 4539697 4869585 6650220 6507048 1132155 1158699 287173 253772 265510 267332 319417 310022 299422 299444 207638 208318 713201 646045 1490910 1461181 423116 419897 616495 618076 772748 753580 783910 793300 832261 843326 814108 904968 2031104 2117976 1245571 1052325 677362 668589 807190 797835 832629 844986 867732 869248 984169 988381 5193013 5362136 39.95 71.8 1
12:26:57 2024-01-29 688023 686605 200380 197970 323724 329204 350481 345538 215072 214348 263305 265184 302686 306500 4530318 4796403 6687355 6494430 1118193 1158736 288085 253772 266933 269963 318923 309639 300708 301232 207638 208760 712830 650221 1486289 1447818 423416 420855 613843 619935 773931 746567 790846 797270 827421 838437 816230 906718 2037478 2145597 1239921 1044760 679292 667607 800306 799335 837072 844986 860136 871140 988339 988224 5222419 5374399 39.95 71.8 1
12:26:58 2024-01-29 696131 687091 200975 197313 324024 331471 347643 345019 215440 214047 261788 266614 302220 306473 4541237 4839143 6758201 6509107 1105481 1155420 288928 254342 268725 268520 318958 310326 299473 301726 207494 208643 698520 649293 1503620 1457038 426431 420360 611207 619833 766285 746567 793138 795334 827385 844553 816193 904931 2026245 2145597 1261478 1053335 679292 663623 801171 802483 837072 843317 861359 877596 990514 989080 5171428 5383501 39.95 71.8 1
12:26:59 2024-01-29 695597 685634 201643 197729 323046 332396 348693 346615 214773 214348 261716 266903 308184 305961 4547459 4907920 6734812 6480599 1119631 1163957 290581 254127 267183 268898 318994 309134 300647 299408 207638 208969 716257 651151 1474862 1461181 425826 418683 617370 619611 768272 754259 794835 792176 829800 846943 813776 900963 2024709 2127183 1248119 1063411 681229 664634 804328 802483 833812 843317 867732 876959 984777 983427 5143171 5370566 39.95 71.8 1
12:27:00 2024-01-29 687721 685668 200966 197146 324028 328440 351371 347382 214406 217923 261788 266834 304428 308524 4546845 4892391 6687785 6489903 1132268 1158736 288138 254553 267183 268520 320303 312222 299177 300811 207638 208352 699970 641719 1487811 1470427 423416 420552 615621 617199 770524 753191 785618 792738 834731 846943 811761 903606 2031104 2119479 1239921 1057375 675746 665647 806044 800210 832629 846067 867732 873732 982775 987681 5185698 5374399 39.95 71.8 1
12:27:01 2024-01-29 689871 687091 200345 197141 325014 329204 349711 347398 215256 213747 263305 269353 303289 308524 4543273 4820429 6686938 6517679 1121232 1157095 286308 254553 266969 269411 318699 312039 297541 301938 207638 208352 695743 643484 1487369 1457038 424017 419932 611170 617342 772200 747182 785618 799040 832297 838473 811800 907899 2034585 2141038 1232388 1048066 675746 667607 802617 797835 832822 846177 865190 869285 986265 992261 5218522 5374399 39.95 71.8 1
12:27:02 2024-01-29 692047 686119 201010 197931 322516 330974 349783 345019 214773 214205 263015 267771 303820 306284 4534170 4807366 6677418 6499822 1113403 1155420 288654 256115 266773 272287 317995 312039 298479 302046 207638 208678 698520 651151 1471373 1447818 426431 421187 612534 619972 770561 747095 793138 797270 826734 838473 819782 907252 2031104 2145597 1241804 1048103 681229 668589 799739 797798 838260 844986 860243 871140 993363 988224 5229883 5374399 39.95 71.8 1
12:27:03 2024-01-29 696981 686123 200796 197474 323760 329738 348693 348180 215199 214170 263645 266511 304107 308185 4537413 4860112 6744657 6490444 1109754 1156632 287212 253807 268006 268332 319925 309603 299437 302171 207346 208352 705789 647441 1496947 1457038 424619 419660 612108 619833 765760 747660 793138 793300 827906 846943 817351 899312 2026149 2133362 1207982 1054086 680259 663690 800306 802483 837072 838500 861359 876959 990478 984891 5140945 5374399 39.95 71.8 1
12:27:04 2024-01-29 695496 684695 201278 196057 323465 330951 348407 348633 215164 214241 261644 267543 303360 306392 4533869 4911342 6726896 6475973 1122798 1160417 287177 253772 268006 268520 319441 311622 300818 301021 207638 207703 680998 643557 1514061 1470427 424619 420552 614278 616325 766029 750832 788145 792176 834731 846943 811763 902511 2028219 2122663 1238524 1059321 675746 664161 807209 802483 829642 843353 870209 876959 980578 984891 5117016 5366736 39.95 71.8 1
12:27:05 2024-01-29 692609 686119 201467 196701 324233 330451 349460 346874 215337 214162 261644 267578 303289 309261 4537526 4836406 6687125 6499149 1128230 1158736 287421 254340 266773 272179 316846 310615 298515 299479 207638 208027 689717 643759 1477839 1457038 424619 419932 612541 617213 772748 749446 786213 797908 833513 837811 811800 908236 2031104 2133362 1229798 1052586 677362 669573 806030 795506 832629 847442 867732 868594 982775 988224 5203635 5366736 39.95 71.8 1
12:27:06 2024-01-29 687584 685634 200136 197797 324197 331220 350431 345432 214969 214348 263977 267467 303396 307908 4536459 4786943 6668093 6499921 1119631 1155420 286742 254553 266920 271869 318441 309639 298932 302185 207054 208678 707260 643759 1514718 1447818 423416 419932 612496 619833 772280 746652 788525 793258 830111 838509 813776 907668 2034548 2142556 1236154 1044877 677362 666626 801442 797872 834667 846934 861396 870521 988929 991092 5202426 5366736 39.95 71.8 1
12:27:07 2024-01-29 697440 685899 201037 197111 323185 331328 347465 345432 215118 214277 261644 267843 304071 307234 4527087 4853122 6723858 6495187 1103906 1157915 287421 253807 268231 267767 320597 309639 297611 301268 207372 208678 699607 647441 1497424 1457038 426431 418384 611243 619833 766029 746979 793138 794943 827421 838509 814965 904968 2028219 2148665 1262497 1051837 680259 664634 800874 801914 835887 843353 860136 874154 990441 982593 5169756 5376125 39.95 71.8 1
12:27:08 2024-01-29 697398 685899 201705 196602 322902 330594 348514 346438 214934 214312 261342 266765 303503 306510 4531494 4896016 6714954 6462082 1116438 1158502 289031 253772 267147 268520 318735 310716 301020 299408 207492 208352 720922 650221 1472794 1462104 425826 418683 616495 619833 767149 753720 793138 792176 828628 845150 815266 904324 2021831 2124168 1246200 1063259 680954 663659 802617 801914 832629 838537 865190 876298 986965 982038 5135827 5372492 39.95 71.8 1
12:27:09 2024-01-29 688400 684071 200870 197179 323393 329595 351119 345396 214899 214951 261752 266800 303503 306428 4536459 4858962 6640116 6490444 1133502 1157058 286637 254588 266327 268520 320669 310277 300958 300354 207638 208172 699970 641892 1496871 1466258 423416 418647 615621 616325 770524 752648 783947 792176 834731 845150 811800 903643 2031104 2114975 1241804 1054300 675746 665141 804899 797872 831608 845141 867732 873111 984169 986983 5170347 5370402 39.95 71.8 1
12:27:10 2024-01-29 688525 687091 200066 197527 323812 329524 351843 346910 215268 214348 261788 265990 308039 307058 4530079 4804862 6696069 6485268 1113403 1155383 288961 253595 266960 272251 317960 309639 300284 300811 207638 208678 699970 651151 1492995 1447818 426431 421187 612541 619935 770561 747696 793138 797307 826734 838437 819819 906265 2029661 2147119 1236154 1048103 681229 668116 798041 800173 838260 847533 858406 871177 991955 988224 5242539 5382481 39.95 71.8 1
12:27:11 2024-01-29 695879 686082 200796 197484 322862 329559 349040 347626 214739 213747 263305 265806 304842 306428 4517817 4868472 6742696 6490444 1103677 1155420 287247 253595 268419 268520 318441 309674 297576 301232 207372 208352 708731 649293 1495768 1457038 426431 418420 611243 619393 765760 747182 793138 795542 826253 843362 815002 904968 2029661 2150225 1242362 1049297 680744 664634 800911 801346 834667 844544 860136 876335 990514 987681 5185570 5378636 39.95 71.8 1
12:27:12 2024-01-29 695990 685744 200866 197218 322337 329738 348657 345538 214441 218066 261283 267843 303111 306436 4528513 4887017 6688063 6471825 1116438 1160454 288522 253772 266773 268520 318512 310277 299492 299444 207638 208352 713271 650221 1469390 1460144 424619 418683 616495 619023 766065 752124 792863 791053 827421 845747 812589 899646 2021831 2124168 1226738 1061898 679618 663696 802617 802483 832233 838573 867114 876335 984740 984026 5136907 5367465 39.95 71.8 1
12:27:13 2024-01-29 686709 683962 200835 197248 324485 329202 350311 346615 214533 214205 261752 266580 303503 308343 4533224 4886752 6664730 6462082 1132193 1158773 291648 254553 266363 268520 319961 311071 298968 300811 207638 208172 716257 640802 1490979 1457038 423116 418647 614750 617637 770561 752124 786282 792176 832297 843362 813531 903643 2028219 2114975 1239413 1053740 677362 665684 804899 797270 830268 844986 867732 870544 983316 986896 5178279 5358033 39.95 71.8 1
12:27:14 2024-01-29 689136 686046 200306 196731 324749 328210 349747 348386 214865 214047 263305 265184 303503 306140 4511373 4774207 6650333 6485815 1113403 1156197 288627 253772 266327 272251 320324 309170 298515 300354 207638 208318 710202 650221 1495670 1445765 424619 420891 612541 619497 771929 749381 792009 796706 826734 838473 818584 906265 2031104 2141038 1222773 1048103 680259 667607 798041 796669 839451 844986 858145 872484 992588 990336 5225988 5376898 39.95 71.8 1
12:27:15 2024-01-29 695990 685634 200371 196735 323041 330451 350500 347138 214555 213747 263305 265990 303111 308334 4518301 4849927 6742970 6490444 1103677 1155456 286837 253772 268393 267767 320476 309674 297576 301303 207492 208172 707260 646979 1507366 1456005 425826 419660 610721 618076 765760 745477 793138 793300 826217 844553 816193 902963 2028219 2142556 1226738 1052586 678809 663690 799739 802211 837072 843779 861935 877634 991752 986873 5165285 5379938 39.95 71.8 1
12:27:16 2024-01-29 695990 684888 201467 197141 322754 330737 347328 345538 214590 214198 261427 266765 304342 305243 4537526 4877400 6710396 6471426 1116438 1158773 288085 253772 266996 268520 318476 310716 299492 301271 207566 208678 704317 650686 1491703 1461068 425826 422006 616495 619833 766029 753191 793138 792485 829250 845150 813200 902321 2021831 2117731 1248119 1063259 677362 664161 806367 802483 831624 843779 867471 876773 982628 984745 5112798 5365020 39.95 71.8 1
12:27:17 2024-01-29 683100 684180 201213 198539 323764 329239 349219 343502 214773 214800 261752 266869 303503 306464 4523859 4849637 6630791 6471351 1132268 1157095 286977 253772 265510 271904 318958 310277 301170 300549 207638 208027 699970 643759 1467839 1457038 422816 418719 615621 618076 771653 753655 786213 793300 829873 843362 811800 904968 2029661 2114975 1233866 1054086 677362 667607 804763 797709 831890 848023 866834 870073 983324 990482 5211685 5351821 39.95 71.8 1
12:27:18 2024-01-29 692116 685378 200998 197283 322031 329239 349219 346347 215015 213747 261752 266025 304143 304100 4517412 4803565 6705394 6471351 1107060 1156824 288015 252254 267219 268520 317035 309674 299592 300354 207346 208172 707260 651151 1473256 1457038 425826 418719 610721 618076 766065 745865 793138 795542 825563 838473 817387 907588 2028219 2145623 1228621 1048103 681229 667946 801331 802338 837340 838356 862085 875525 991179 986837 5164044 5364864 39.95 71.8 1
12:27:19 2024-01-29 695146 686825 201006 196057 323077 331220 349356 346580 214109 214198 261788 266869 302545 306500 4531044 4891343 6714720 6490444 1119140 1157095 286977 253383 267219 267767 317995 311156 298515 301058 207638 207668 684585 646481 1472993 1466258 425826 420552 613843 616325 765613 753191 789684 792738 832297 845747 811761 899683 2021831 2124168 1240443 1060387 677678 664088 807153 802299 829605 842585 867657 876149 982617 984798 5111804 5367465 39.95 71.8 1
12:27:20 2024-01-29 685698 684180 200975 196701 323621 330480 349747 346323 214441 214198 261716 266649 303290 306356 4523859 4839407 6649291 6499822 1125014 1155456 286742 253807 266773 272251 316521 311156 300284 301193 207638 207738 692884 645597 1476129 1457038 424017 421223 612975 615820 772748 749888 787368 795579 832297 840698 811800 907588 2031104 2130340 1209831 1055247 678647 669849 807190 797216 830231 848132 867583 870036 981163 991100 5197953 5355641 39.95 71.8 1
12:27:21 2024-01-29 689072 685149 200123 197699 324028 328706 349783 345054 214739 214198 263305 265000 303645 306428 4523859 4772250 6668093 6495187 1119631 1155420 291808 254375 265954 271833 317995 314959 300284 301726 207054 209156 714764 645137 1478004 1450904 423416 419968 611243 619393 772200 747256 785825 795542 829250 838437 814108 910369 2034585 2142192 1215378 1045081 678647 665502 801294 797783 838818 847460 858257 872596 993091 988224 5222854 5361194 39.95 71.8 1
12:27:22 2024-01-29 692047 684071 200371 197308 322459 329239 347679 346651 214109 213747 261824 265252 303503 305997 4508118 4853160 6704591 6467070 1110225 1155456 288820 253595 266363 268520 319961 310058 300320 300354 207372 208713 711778 649293 1469193 1457038 424619 418719 614750 618149 766065 749924 792009 791904 825087 844995 816193 897693 2025339 2128332 1251957 1062387 680259 666050 802580 801198 833775 843779 865785 876959 986265 981308 5137422 5354857 39.95 71.8 1
12:27:23 2024-01-29 684621 683177 200406 196861 323046 328246 349783 345019 213743 217618 261716 266025 303503 305997 4523859 4856829 6640245 6471825 1128703 1156782 287234 254197 266363 267767 318994 310277 300284 299444 207492 208207 698520 640802 1483156 1457038 422217 418389 614750 616762 770015 752124 783675 792176 832334 843362 811800 899349 2032722 2113636 1235715 1054086 677195 665502 804862 797783 830231 848096 868263 866746 981347 989850 5182855 5357371 39.95 71.8 1
12:27:24 2024-01-29 686743 684185 200022 196534 324064 327750 348693 345054 214143 213236 261824 265806 303077 306536 4512575 4799811 6668093 6485815 1118033 1156197 291254 253807 265954 268520 317995 309949 297861 301303 207054 208172 705789 641719 1479895 1452639 423416 418683 609408 617199 771653 745065 783910 794943 828664 837221 813531 908584 2033336 2139298 1209831 1045790 675264 666997 802580 798919 833412 846934 860136 869248 985345 990356 5186834 5361194 39.95 71.8 1
12:27:25 2024-01-29 693830 685153 200337 196697 321092 330505 347328 343466 214773 213447 261752 265806 303503 305132 4508118 4789931 6700621 6462120 1105481 1155456 287038 252959 267254 268520 317770 309674 297576 300354 207346 208352 707260 650686 1483156 1454972 425826 418719 611207 618076 765341 747182 793138 793258 825563 838546 820502 905964 2030479 2148606 1227915 1049355 681229 665502 800270 799569 837072 843353 857660 875091 991919 982593 5166758 5354465 39.95 71.8 1
12:27:26 2024-01-29 692583 683697 201006 196697 320843 329773 347394 345054 214475 217959 261716 266025 303503 304564 4524575 4863900 6677418 6462459 1110089 1155456 287038 253595 266746 268332 320930 309803 300745 302120 207346 208678 708792 648829 1468797 1457038 424619 418719 614021 619059 768309 751023 790883 789932 827722 847995 817513 900653 2024048 2128526 1250038 1062500 680744 664161 802617 802211 829845 842585 866497 875674 986117 982038 5135827 5351821 39.95 71.8 1
12:27:27 2024-01-29 685742 683921 200826 196697 323041 327450 349747 345574 213926 217429 261752 266025 302990 306428 4523859 4839407 6631351 6471686 1132268 1155420 287011 254259 265103 268898 318441 310022 299386 301398 207638 208318 699970 643759 1482801 1457038 422144 421671 614750 617578 770524 752051 785490 792723 831954 844985 813998 901800 2031926 2114524 1231655 1054048 677678 665611 805771 795469 830440 846861 867695 866746 981310 987572 5173449 5346262 39.95 71.8 1
12:27:28 2024-01-29 685181 684180 199983 196970 323501 328405 349219 344983 214555 213897 263269 265184 302514 306536 4501697 4781027 6654324 6471686 1118832 1156197 287841 253772 266105 268520 317960 311156 297576 301639 206909 208352 703068 643264 1478756 1447818 423484 419897 610270 618076 772200 742553 789008 795408 828897 841402 817587 904707 2033373 2142341 1241804 1043385 677362 666828 799173 798882 838260 846934 858406 872124 991883 982593 5218522 5361194 39.95 71.8 1
12:27:29 2024-01-29 696574 684144 200538 196667 322974 328706 346527 344983 214555 212794 261752 265252 303290 307127 4508155 4825331 6733885 6462120 1103119 1156197 287421 253348 266960 267767 318958 311156 297541 301021 207054 208318 713271 646518 1471261 1457038 424619 419660 611243 619393 765194 750673 791680 793049 827833 845638 818169 903064 2024048 2133068 1186265 1054086 679292 662280 801331 801309 833812 838500 862658 875488 986265 979159 5126422 5351821 39.95 71.8 1
12:27:30 2024-01-29 686718 683916 200337 196500 324480 327150 348377 346059 214498 214047 261680 265990 302616 308343 4511298 4893732 6696477 6480900 1121114 1155420 288043 253772 267183 267767 318193 310680 298479 301583 207638 207668 708179 641719 1489357 1466258 424317 419660 613843 617138 769533 750076 788183 791467 833366 845638 811542 902696 2029825 2117916 1213529 1055916 674783 666050 804328 799533 832037 843353 865041 871833 978462 984891 5156674 5346262 39.95 71.8 1
12:27:31 2024-01-29 686706 685149 200371 196500 323992 328671 348657 345312 214923 213113 261716 266800 302616 306464 4517715 4804562 6658767 6499822 1120899 1155420 288043 253772 266363 268797 317035 309674 297789 302124 207346 207668 685995 641440 1471531 1453999 423716 418683 611957 617466 771809 746247 787172 798956 830258 841402 813998 910069 2031104 2136390 1209831 1045828 675746 663623 801442 797234 832481 846934 862658 870521 984169 990356 5192260 5355641 39.95 71.8 1
12:27:32 2024-01-29 691780 684144 200171 196662 321056 331455 348622 343466 214406 214047 261716 265587 303503 305492 4517715 4777364 6668093 6476442 1107155 1156197 288627 252219 266363 268520 317000 309913 297576 300354 207346 208468 699607 651151 1461077 1447818 426697 422941 612496 621044 770087 747256 792699 797820 826316 842594 818752 904894 2026149 2145352 1251957 1051247 681229 665104 801294 802338 836479 838428 860857 875674 989470 984891 5145233 5357371 39.95 71.8 1
12:27:33 2024-01-29 694015 683665 201282 196044 322423 329702 347084 345019 214074 214047 261459 266869 303290 304564 4504866 4883544 6705829 6471686 1114847 1156197 290232 253348 266737 267767 317960 310936 299386 300307 207492 208027 705789 649293 1491069 1462296 425752 421409 616348 619356 767356 753044 790660 790001 830258 843144 814108 901642 2020395 2125675 1248119 1060387 679292 663469 802580 801346 830231 838500 863923 876684 985565 980579 5117256 5343350 39.95 71.8 1
12:27:34 2024-01-29 684283 682802 200791 196360 323005 328175 349184 343466 214040 214348 261162 265806 303077 307420 4511561 4825294 6612603 6462045 1124212 1155383 292492 253383 265546 268898 316743 310277 298515 299373 207638 207668 698520 644479 1495531 1460216 424434 423241 614676 619830 773771 751440 789708 796687 833803 839025 811187 907588 2034172 2134892 1207982 1051089 675746 666952 804899 795519 830231 847533 867114 869490 982701 982629 5185456 5338640 39.95 71.8 1
12:27:35 2024-01-29 689599 684180 200337 196667 321056 330443 348657 343431 214406 213747 261716 265184 303503 304314 4514494 4785020 6673015 6458026 1109400 1156197 288085 252219 266141 268520 316743 311892 299969 302046 207346 208138 708731 650983 1491498 1450643 425826 422043 611626 620227 769539 745975 791823 797254 825526 838437 816193 905931 2027591 2145597 1232388 1046576 679618 665611 798041 797835 834630 845141 859630 870521 990514 986983 5193976 5355641 39.95 71.8 1
12:27:36 2024-01-29 692609 684144 199718 196692 322031 328671 347608 346337 214040 213747 261752 265149 303077 305065 4504866 4850992 6724045 6460760 1108510 1155420 286308 253348 267183 266910 317995 310716 297090 300811 207566 208399 716257 646976 1485052 1456068 424582 419660 612496 619833 765687 747145 788488 792738 826734 845150 818095 899646 2021831 2128692 1227915 1052586 678326 662280 798041 802483 836801 838392 860857 876959 989039 983916 5126234 5355641 39.95 71.8 1
12:27:37 2024-01-29 693598 682176 200975 195476 322520 329702 347065 344500 214074 213747 261239 266869 302616 306983 4498371 4883544 6691705 6476274 1115642 1156197 287212 252994 266920 267767 317737 310277 300745 300052 207638 208109 713271 650221 1473605 1461181 425826 421446 617751 618002 767901 753044 792009 792738 830111 846184 813531 902283 2020395 2122828 1242362 1056945 675746 663220 804899 801914 829054 838464 867732 876335 981808 982038 5107611 5348005 39.95 71.8 1
12:27:39 2024-01-29 682827 683177 200341 196530 321705 328671 348693 343191 214074 214348 261459 266025 302616 307127 4504866 4832231 6621466 6480599 1124212 1156197 287020 253383 266363 268520 316044 310937 300958 301157 208659 207784 701420 643557 1471459 1456068 424545 422037 612829 617199 772748 750446 786176 797783 832151 839025 811763 908884 2034235 2130340 1207982 1051200 675746 667607 804899 793185 829642 846934 866460 870148 981347 982593 5182855 5342449 39.95 71.8 1
12:27:40 2024-01-29 683989 683173 199674 196705 322747 327644 348657 343466 214074 213747 263038 266344 303218 306464 4511673 4769683 6640116 6452794 1116401 1155925 291669 253772 265510 268683 319425 310461 300470 301020 206909 208539 720922 643557 1500301 1452897 422632 421744 608439 618076 770561 742553 787059 795506 828591 835383 814108 912859 2031104 2137906 1232388 1043390 675469 663659 801442 796669 832629 843353 862658 869248 984169 988224 5188554 5346262 39.95 71.8 1
12:27:41 2024-01-29 690082 683665 199988 196360 320250 329471 347643 343466 214074 213447 261644 265218 303503 303352 4498409 4794292 6677418 6462045 1105406 1155377 288050 252185 266933 268306 318974 311671 299473 302120 207346 207889 707260 650686 1461680 1450917 426129 419861 610307 618076 769127 747035 792573 795556 825563 838473 818752 902135 2024709 2147119 1260541 1046577 679292 664634 800306 797872 833701 843353 860099 871833 991955 986983 5145233 5348005 39.95 71.8 1
12:27:42 2024-01-29 694093 682695 200337 196705 321056 328706 347608 344500 213709 217923 261680 265184 303467 304564 4511673 4849927 6667817 6452929 1109187 1157095 288824 253562 266746 268270 319299 309657 300320 302120 207054 208539 692176 648650 1482801 1457038 424317 419660 614750 620603 766065 749851 790883 789896 825563 847542 815579 894143 2021831 2124168 1237567 1057375 679292 662280 800306 802211 833412 838428 862008 876959 986265 980579 5126422 5348005 39.95 71.8 1
12:27:43 2024-01-29 686718 683177 200306 196701 324521 327679 347608 345574 214074 213747 261716 265587 302319 306572 4518118 4886752 6678922 6443561 1127134 1159340 287108 253952 266933 267589 318593 310827 300320 299303 207422 207999 698520 641260 1478412 1465218 423116 418456 614566 616288 768236 751514 783873 791921 834989 843362 809390 900963 2026245 2108952 1238038 1054086 674783 663191 802345 797234 830231 843353 865227 873300 978462 984891 5140982 5342173 39.95 71.8 1
12:27:44 2024-01-29 685742 683921 199988 196247 323764 327715 348657 343502 214555 212964 261752 265990 302369 306428 4508060 4799811 6650333 6471686 1119796 1156782 288784 254235 265812 268449 316929 310863 300108 301287 206873 208865 710285 645597 1489531 1447818 423116 422043 610270 619833 770561 742590 788258 796687 825015 837847 813812 907588 2031104 2136455 1234271 1044133 677362 665647 798041 795506 834703 845738 861291 868594 984740 989080 5203635 5348005 39.95 71.8 1
12:27:45 2024-01-29 693073 684180 200302 196667 322520 331455 346284 343502 214441 213148 261680 265218 302616 304600 4498409 4815260 6696069 6479733 1107058 1156782 288856 252855 267076 267660 318785 312432 301084 300177 207346 207958 698520 650221 1506478 1455054 425826 420552 610307 618076 765760 744624 792573 793300 827320 838582 817174 899349 2021831 2142556 1248804 1049297 677362 664161 799173 801346 834667 838271 860857 874391 987604 984891 5155944 5355641 39.95 71.8 1
12:27:46 2024-01-29 694311 682176 200380 196390 321092 329471 347049 345785 213892 213747 260836 266869 303077 304564 4517412 4887017 6686743 6473147 1118994 1157841 288856 252890 267040 267589 317818 310131 299926 299408 207346 206412 689022 640493 1479389 1467425 424619 419660 612975 614507 767901 749307 787368 791053 832297 845747 809390 896686 2025339 2114975 1207982 1056587 673341 662280 804899 799606 830231 843353 867114 873111 975661 983463 5130561 5341362 39.95 71.8 1
12:27:47 2024-01-29 683957 684180 200027 196087 323532 327679 348407 343502 214109 212779 261752 265587 302616 306464 4495241 4784442 6639841 6484573 1116326 1156982 288008 253597 266185 268189 316929 311047 297572 300811 207054 207668 689489 641719 1512029 1447818 422816 418683 608942 617126 770561 743716 783910 795542 828628 835383 813531 909612 2029661 2136390 1207982 1043390 673821 663659 800874 797601 832629 844544 862008 870521 983279 988224 5195084 5340384 39.95 71.8 1
12:27:48 2024-01-29 692047 683921 199992 196083 321088 329702 346284 343191 214109 213447 261716 265184 302742 304589 4505128 4798014 6707716 6480724 1100727 1155303 288856 257266 267639 267178 317960 311156 297644 300354 206909 207703 716257 646518 1478627 1452910 424619 419364 611626 618076 765269 746652 790883 792738 826734 844553 815579 896686 2021831 2128692 1228621 1051089 677362 662280 799739 802483 834703 838428 860243 875674 987604 984891 5126196 5348005 39.95 71.8 1
12:27:49 2024-01-29 693747 682176 200380 195472 322520 328742 346527 344500 214040 213597 260872 266649 302616 304564 4514494 4882393 6702135 6466416 1116438 1156123 288856 252855 266782 267767 317070 310277 300072 300924 207638 208027 707260 648829 1465270 1461181 426084 421074 615621 617199 765760 752124 792246 792176 827457 843362 811800 897360 2018686 2117976 1238524 1057338 674783 662280 804899 801346 827879 838464 867642 875674 978498 982002 5098205 5342449 39.95 71.8 1
12:27:50 2024-01-29 682606 682176 200748 196091 322783 327715 347643 344955 214109 213747 260872 266025 302369 307458 4508060 4818445 6683839 6461932 1122798 1157531 288066 253420 265510 267767 316079 309170 296867 299232 207566 207668 685995 640802 1492699 1455054 423495 418647 608952 614507 769434 746404 783910 795579 829909 837840 811224 907590 2025339 2130340 1251957 1048066 674783 667607 802617 793185 829642 846934 865227 867671 982775 982629 5184851 5338640 39.95 71.8 1
12:27:51 2024-01-29 683993 682913 200022 197137 321796 327220 347643 343466 214245 213447 261680 265970 302652 306473 4505128 4763985 6669501 6471040 1110029 1156123 288050 252219 265954 268332 316079 311745 299328 299408 207054 207703 697070 649293 1497598 1447818 425222 419637 610307 619393 765502 746652 792009 793258 824358 836007 818677 907588 2021831 2141038 1251957 1044127 679775 665684 797476 796106 835887 844544 858406 869248 990478 982593 5201666 5348005 39.95 71.8 1
12:27:52 2024-01-29 689903 683921 199718 196390 322027 328440 347572 345574 214074 213148 261716 270007 303077 304600 4507784 4841166 6706229 6456991 1108398 1156197 291853 252783 266141 267482 319335 310277 297789 300319 206472 207703 714764 647256 1475725 1451935 424017 419068 611243 619560 764638 746567 789721 791016 825563 844553 816157 897019 2018960 2126594 1228621 1055049 679292 662280 799739 801766 830268 838500 861396 871833 984169 978892 5113363 5338640 39.95 71.8 1
12:27:53 2024-01-29 683725 681645 200062 196091 323046 328541 349219 345296 213743 213747 261459 265218 302652 306500 4509567 4843154 6621888 6471040 1128999 1156197 291736 253527 265298 268449 317924 310058 298306 301266 207054 208398 698520 641929 1494676 1454972 422217 418647 614750 617199 769434 750832 783663 791053 829604 838546 811800 905080 2024709 2111676 1224165 1052586 676363 665684 804190 794954 830231 847533 865227 869528 984169 982629 5192260 5342449 39.95 71.8 1
12:27:54 2024-01-29 684621 683182 200337 197150 322781 327450 348693 343466 213926 213747 261680 265970 303077 306510 4512797 4769958 6649957 6500130 1109433 1152919 290236 255032 266327 268520 316044 310277 299437 300107 207372 207738 707260 650221 1464803 1447818 425524 419602 610307 618076 767729 744771 792573 795309 825563 838437 818004 906942 2025339 2142556 1207982 1046577 680259 666997 797476 797270 837072 843353 858406 871560 990478 987681 5178027 5341362 39.95 71.8 1
12:27:55 2024-01-29 692047 681913 200031 196701 321056 328742 347364 344500 213743 217923 261391 265218 301343 305529 4509115 4870672 6688606 6462307 1114847 1158146 289482 252959 265954 267767 317035 309038 301170 298501 207054 207738 704317 647441 1485238 1456005 424619 418024 615629 618076 765760 751023 791735 788741 826253 843326 811800 899007 2018960 2115762 1234685 1063960 675746 663220 802617 800210 827879 838428 867748 874429 981310 980616 5098205 5346262 39.95 71.8 1
12:27:56 2024-01-29 683336 682140 200197 196360 322067 329472 348729 343431 213447 214047 261275 265218 302332 308945 4524782 4834887 6621821 6480900 1127181 1155377 291664 252994 265581 267767 318524 311194 297861 300731 207492 207668 685995 641719 1489613 1454701 423416 419602 610307 614544 770561 746726 783910 795542 829873 835383 810038 904707 2025339 2127183 1228621 1049163 673821 665684 802617 793263 830268 844986 862695 867671 982775 982593 5177455 5338640 39.95 71.8 1
12:27:57 2024-01-29 687658 683177 200197 196735 321056 327450 347643 343466 213743 213447 261391 265758 302792 306872 4505651 4767400 6649442 6466416 1111813 1152919 287038 252254 265298 268117 316810 310277 297125 301266 206909 207703 697070 648829 1478822 1441665 424317 419932 611207 618149 768076 747182 790883 794980 825563 836007 816193 907668 2025339 2133362 1220231 1041685 679292 665647 796784 796669 837072 843353 858406 869285 990514 986285 5192260 5351000 39.95 71.8 1
12:27:58 2024-01-29 690087 681177 199713 196667 320696 327715 349356 343502 213413 214241 261427 266985 302792 306510 4512093 4867230 6681708 6462307 1114847 1155383 286977 252855 266141 267767 317035 309839 300284 298954 207346 207703 692176 648366 1481255 1454972 424619 418060 614750 618076 765487 751403 791446 788777 827457 843362 814108 894106 2016093 2118083 1248119 1056982 678326 657993 801479 799939 830268 838464 861433 873769 984169 979196 5111260 5342449 39.95 71.8 1
12:27:59 2024-01-29 682827 682204 200027 196091 322520 326431 348693 347893 213869 214205 261391 267396 301131 305386 4505651 4825294 6612140 6457436 1124174 1155135 289030 253527 265139 272024 316521 310277 298515 298501 207346 207379 698520 643557 1480278 1452910 423416 420595 613843 615888 771653 749357 786213 793222 829909 838473 811187 901419 2028219 2118156 1243110 1049297 675746 664671 804328 793222 829054 845141 866497 866746 980615 984891 5163330 5331032 39.95 71.8 1
12:28:00 2024-01-29 683766 683177 199093 196390 322819 327185 348443 346384 214498 213534 261572 265728 303183 305386 4502674 4766475 6650295 6443711 1109514 1152919 288592 252185 266141 267767 316044 311156 296918 300944 207054 207703 707260 649293 1474606 1446791 424619 418719 608989 618076 766065 746123 792009 793258 824395 837221 816230 903308 2025339 2142556 1209831 1045091 680259 666997 796912 796706 835887 843353 858406 869322 990551 987681 5175942 5338640 39.95 71.8 1
12:28:01 2024-01-29 691066 681182 200093 196705 321519 330985 348861 346311 214464 214277 260794 267467 302474 305127 4499683 4858926 6687125 6452176 1113220 1155925 287142 252959 266327 267731 317000 309803 301633 299164 207346 207993 713271 648829 1474926 1457038 424619 420850 614750 619393 767393 751365 790846 788704 826801 845747 814108 902511 2017489 2120983 1246200 1060387 677088 662280 802617 801346 829054 837802 865227 874391 981273 981272 5092436 5336884 39.95 71.8 1
12:28:02 2024-01-29 682827 682454 200136 196530 322193 330516 349424 345931 213937 214277 260656 267655 301944 306946 4511561 4825595 6612140 6471686 1122535 1152064 287647 252959 265510 267767 315056 309342 297541 300307 207492 207345 692884 641719 1483871 1453999 423416 419897 610738 614507 771653 747182 783873 794943 829836 836657 810531 903308 2025302 2123995 1251957 1048066 673821 665647 802617 794954 830231 845470 861359 870148 981347 982593 5193018 5338640 39.95 71.8 1
12:28:03 2024-01-29 693321 682753 200101 196491 320736 331925 346420 342546 214418 212971 261059 267056 301944 303921 4511561 4820429 6705394 6460760 1100764 1152919 291664 252185 267219 266945 316486 310936 297608 299444 206909 207668 704317 645289 1489461 1451935 424619 419068 609408 618076 764638 744317 792009 793300 826734 838546 813739 897961 2020395 2137906 1238289 1049594 677362 662280 798041 801346 835887 838392 858406 874429 986869 984891 5122499 5337538 39.95 71.8 1
12:28:04 2024-01-29 693598 682767 200555 197147 322898 329582 348751 347401 213789 213940 261279 267467 302191 308035 4495487 4825769 6602811 6467070 1124212 1152919 288187 252959 265103 268520 316044 310277 298027 298466 207346 207489 701420 643557 1490945 1452910 423416 420523 613843 616053 772200 749122 786213 793185 829873 838437 811151 904968 2024709 2118120 1248657 1051089 675746 665611 802617 795469 829054 845738 866460 870148 978462 984891 5164044 5337538 39.95 71.8 1
12:28:05 2024-01-29 685791 682753 200132 197518 321853 330099 348234 345931 213937 213605 261463 267092 303254 303566 4503116 4785020 6658767 6443561 1106947 1152919 287177 252150 265546 267767 316044 309876 297680 301157 206763 207853 707260 649293 1477138 1445765 424619 418683 609408 619833 767938 746123 790474 795556 824708 838401 816157 900629 2021831 2143804 1207982 1045012 679292 664634 799585 797835 832197 838500 858406 871796 984471 984854 5135827 5353121 39.95 71.8 1
12:28:06 2024-01-29 694086 682763 201142 195989 322339 329292 348121 346910 213903 213605 261095 265737 301662 307458 4512093 4881165 6649442 6448326 1119415 1155420 287589 252959 266327 266910 317035 310277 297680 300731 206909 206446 682369 640802 1478531 1464179 424017 419364 612975 614035 765760 749307 783910 790745 832297 844553 807026 894106 2021831 2111763 1207982 1054086 671903 662433 802580 797234 829054 838500 864538 871523 977051 981272 5128498 5337668 39.95 71.8 1
12:28:07 2024-01-29 686225 681994 199879 195989 322867 329349 347429 346420 213903 213412 261450 266344 301662 306176 4502182 4755173 6630791 6438932 1116401 1152647 287324 252994 265068 267579 317000 310277 299170 300319 206472 207345 697070 640344 1496661 1444700 422181 420850 609026 617199 770524 745065 783873 793300 827320 837185 815266 904595 2028219 2134875 1215378 1039113 675746 663154 797440 795519 834667 844544 858131 867634 984740 986983 5200204 5348600 39.95 71.8 1
12:28:08 2024-01-29 694895 682574 199579 196389 320878 329582 347875 347647 212753 213597 261239 265598 302616 305704 4502182 4832155 6668421 6434171 1110015 1152919 291870 252219 265919 267543 318441 308856 297611 301271 206763 207703 710285 647441 1471089 1451935 424317 420254 613843 618076 765760 747696 790883 788704 825563 845747 813850 897559 2015423 2120983 1248119 1060227 678326 663220 801442 799003 830231 838162 860136 871833 984169 973579 5087761 5344778 39.95 71.8 1
12:28:09 2024-01-29 682481 681790 200162 195950 321803 329582 347608 344204 213413 213747 261239 267360 302899 304528 4485643 4830986 6588682 6457698 1125247 1152919 291664 252959 264697 268270 316044 308711 298027 298466 206909 207668 698520 643278 1471089 1451935 423416 419932 613843 615820 771653 749159 785340 793300 829836 839368 809427 904968 2021831 2124168 1251957 1047732 675264 665647 802617 793263 829054 846934 865190 867634 978462 982593 5180099 5339168 39.95 71.8 1
12:28:10 2024-01-29 688505 682959 199853 196257 320357 328671 347328 343015 214074 213148 261355 266540 302121 305003 4490621 4780685 6686743 6471651 1103906 1152919 291700 252150 266956 267767 316044 310277 297861 301157 206763 207668 707260 647441 1506445 1447818 424619 419660 610738 617199 764638 742590 792009 793300 825015 838473 815266 903797 2018960 2139423 1248804 1041685 675746 663220 798041 799643 833449 838464 858406 871833 987567 986896 5146366 5348600 39.95 71.8 1
12:28:11 2024-01-29 692572 682758 200241 195472 320760 328706 346527 343466 213869 214170 260397 267548 302616 304663 4508343 4859199 6668261 6443273 1112465 1152919 287142 252185 265546 267543 317000 309329 300393 300307 206909 207668 710285 647256 1462407 1454972 424059 418647 614750 618076 765760 750832 790883 788704 826837 845747 814108 900953 2017526 2117976 1248119 1060387 676711 662999 802617 800210 829054 837802 865227 874392 984715 983292 5085862 5337630 39.95 71.8 1
12:28:12 2024-01-29 688674 682763 200297 195476 322031 327644 346562 344774 214969 213077 261135 265990 300323 305494 4485531 4808290 6645711 6467070 1116401 1153418 287234 252959 265546 267543 316778 310936 297789 299444 206909 207022 701420 639887 1472611 1447818 422816 420850 609026 616325 769434 745065 783910 794943 828591 836657 811800 907588 2025302 2131851 1207982 1043390 673821 664634 800306 794344 830268 845141 863166 870036 981200 990482 5193013 5336884 39.95 71.8 1
12:28:13 2024-01-29 691552 682763 199705 196019 320014 330516 346284 343015 213972 213485 261239 264782 301698 302714 4498971 4799177 6677418 6452938 1100822 1152064 292681 252150 266327 267543 315567 311157 297789 300731 206909 207345 705789 648829 1487414 1451662 425524 420552 608476 615820 765760 744794 791446 793300 826734 838473 815266 900852 2018960 2141038 1252716 1047639 677362 663220 798041 797872 832233 842549 860019 874392 986780 984708 5136907 5346262 39.95 71.8 1
12:28:14 2024-01-29 693598 676281 200306 196049 320736 329026 346005 343466 213743 214198 260146 267092 301698 303388 4495763 4852297 6658767 6437174 1110225 1152919 286942 252185 265954 267543 317000 310277 300072 297563 206909 207345 711778 651089 1492085 1454972 424317 419660 614278 617637 764638 750372 788562 788741 826217 838546 811800 896649 2016093 2114975 1231211 1058880 674783 662280 802617 800210 830440 841320 868263 873584 981222 982706 5089609 5328058 39.95 71.8 1
12:28:15 2024-01-29 684769 681141 200691 195506 321729 327644 348861 343015 214109 212637 261056 265806 301240 306510 4498694 4802343 6630791 6467070 1119631 1152919 287234 252959 265510 267767 316044 311156 297608 299164 207054 206412 677382 639887 1498929 1447818 422779 420850 607617 614507 767171 746123 783813 795542 829836 836657 809427 904782 2024709 2130340 1228621 1044788 673341 665647 802617 796266 831890 845575 863316 870073 981200 989007 5170460 5336884 39.95 71.8 1
12:28:16 2024-01-29 691061 682763 199679 196019 320310 328742 345485 342798 214269 212814 260872 266344 302354 303637 4495866 4809417 6686743 6443636 1100652 1152919 286742 251974 266141 267356 316009 310277 297789 299408 206910 207489 707260 648366 1465093 1447818 424619 419669 608476 617199 765760 742590 792009 793116 826734 838473 815266 899572 2019747 2142556 1234685 1044934 677362 663220 799585 802338 836150 839016 858332 874243 986928 984100 5124333 5338640 39.95 71.8 1
12:28:17 2024-01-29 692100 680107 199648 196883 323010 328505 346420 344500 213413 213447 260836 265587 301240 305530 4502182 4879984 6668093 6443550 1112950 1151741 287841 252219 266363 266910 317000 309803 297680 298695 207054 206343 688813 641719 1483631 1461181 424619 419364 611243 614035 764638 749284 788525 789896 829873 843362 807062 894106 2016093 2114975 1246200 1054086 671903 661590 806007 801196 829605 838356 865620 872596 977708 984100 5130561 5330724 39.95 71.8 1
12:28:18 2024-01-29 682827 681917 199361 196057 322229 328651 346805 345442 213743 213236 261716 265970 300675 306951 4487407 4746071 6630791 6452929 1114772 1151247 287032 252994 264661 267767 316044 310058 297644 299479 206182 207379 698882 641719 1492758 1447546 421882 420552 608594 616325 768309 744868 783813 795556 827320 837221 813531 904968 2025339 2131851 1211680 1041357 675746 666013 799585 795519 836782 843633 855742 867522 989771 986139 5197953 5336884 39.95 71.8 1
12:28:19 2024-01-29 692047 680180 199093 196015 321056 327185 344930 343466 213892 212814 261239 266344 301204 305783 4495763 4812837 6696069 6432300 1099198 1150394 291254 252185 265510 266126 318732 310277 297789 299444 206182 207489 713271 644479 1475197 1447818 423416 418476 610343 618076 763283 744771 788562 790456 825563 844553 813776 898241 2018960 2124168 1251957 1052354 678647 660149 797918 801198 834556 838980 860782 875488 986965 973615 5091463 5322389 39.95 71.8 1
12:28:20 2024-01-29 681275 680755 199953 195480 321056 328186 347679 345442 212787 213597 260067 265184 301698 304314 4489169 4822109 6574615 6448326 1125667 1152919 287234 252219 263886 267767 316300 309329 299969 298293 207054 207022 708731 641719 1474135 1451935 422181 419897 612975 615888 770561 749159 783255 792738 828628 838432 809427 905080 2021831 2126062 1251957 1049200 674783 665502 802580 794709 828943 845629 865167 867447 979848 982327 5178065 5329275 39.95 71.8 1
12:28:21 2024-01-29 688184 681735 199400 196049 319785 330246 347049 343015 213892 213148 261275 266344 301698 301759 4489356 4778223 6677418 6457698 1103906 1152919 286308 251798 266363 267356 315091 309402 297789 298954 206472 207638 705789 647441 1475923 1447818 424619 419660 608512 616325 765760 742590 790512 793300 825293 838473 814108 901642 2018960 2142067 1240443 1049331 677678 664161 798942 800026 834961 840798 860243 873074 985938 984158 5133752 5333717 39.95 71.8 1
12:28:22 2024-01-29 691973 680144 199988 199098 322556 326692 345520 343466 213413 213148 260836 267583 300747 307067 4498708 4877744 6668093 6448050 1112950 1152919 291664 251798 266327 266945 317000 309584 297644 299460 207346 206412 683176 642337 1495168 1460144 423759 419660 611243 613601 763554 749851 786809 789896 829250 838582 807062 894106 2020473 2117533 1221088 1054086 671903 662433 804862 798856 826901 838392 866497 871796 976359 981168 5085233 5327505 39.95 71.8 1
12:28:23 2024-01-29 683957 676322 199779 195433 321056 326727 346284 343015 213777 212964 260067 265218 300747 306218 4486398 4784060 6621466 6425185 1116438 1152647 286920 252219 265103 267356 316044 310277 297378 301954 206909 206412 680313 639430 1483019 1448822 422217 418024 608163 613564 766065 745139 783813 794943 828664 835476 808816 910898 2029825 2130039 1207982 1041357 674034 664161 800191 795519 832197 843353 858131 867634 986081 986983 5184851 5329275 39.95 71.8 1
12:28:24 2024-01-29 691552 680741 199049 195480 320796 328440 344412 343015 214074 212481 260872 270043 301451 303637 4492803 4812522 6696069 6438954 1099211 1149616 287638 252185 265510 265869 317035 309511 297789 300944 206327 207489 711778 643557 1466547 1447546 423416 418476 608942 617138 763013 744794 786213 789896 824979 843362 816277 899294 2020473 2120983 1226738 1053337 677678 660222 797918 798966 830268 838428 860136 876343 985565 979926 5084501 5329275 39.95 71.8 1
12:28:25 2024-01-29 684721 676281 199370 195437 322520 327723 345520 343502 213378 213148 260433 269629 299906 305601 4495763 4872660 6602865 6438954 1125817 1152919 286646 252994 264661 267391 318474 309110 297861 298501 206472 207056 707260 638062 1500631 1460144 421583 419068 612975 613130 765760 747696 783813 788777 831708 844985 810606 900653 2021167 2104608 1215378 1047658 673341 664161 801442 794907 828041 838537 865129 869248 975624 982038 5137890 5314771 39.95 71.8 1
12:28:26 2024-01-29 682827 681177 199049 195501 322027 328186 348614 343015 213413 213148 260469 265598 302652 303637 4489080 4750445 6631351 6453094 1102970 1152101 286942 251378 265510 267320 315091 310277 297789 298954 206472 207201 705789 648366 1470405 1446791 424619 418647 608512 617804 765760 745065 790846 793300 828218 842288 815081 904783 2021167 2140490 1223171 1047742 675746 662280 797351 800210 832233 837649 858257 871833 986265 983194 5104178 5329275 39.95 71.8 1
12:28:27 2024-01-29 693527 676209 200031 195137 320085 328440 345243 342916 213265 213148 259812 265218 301662 302678 4495763 4869181 6650333 6438954 1113258 1152919 287238 251413 265954 266126 316557 309074 297861 299883 207054 206205 685995 640954 1476572 1461068 424619 419068 610974 612696 763554 748627 783947 791357 832347 843789 806916 899443 2015386 2114250 1222971 1054086 671903 660405 802617 800210 827452 837176 865227 871833 975355 981168 5081537 5319909 39.95 71.8 1
12:28:28 2024-01-29 683993 680180 199718 195442 321052 326727 346284 343015 214109 212814 260103 267360 299906 306112 4489356 4804974 6630791 6443711 1121232 1152919 286969 252009 264882 267356 315874 310277 297363 297598 207054 206412 694314 639887 1468248 1447818 422816 418353 608476 612733 768309 744845 785303 795445 830185 836584 808097 903839 2024048 2127015 1251957 1041808 671903 663036 799739 796576 832037 838573 858406 871301 981200 982629 5170726 5316627 39.95 71.8 1
12:28:29 2024-01-29 692042 676318 199127 195476 320570 326727 344447 342951 213743 212446 260836 265784 300783 303637 4489356 4812837 6686743 6443550 1097597 1152647 287328 251798 266363 266162 315126 309001 297523 298954 206327 206446 704317 644479 1511916 1447818 424619 418476 609026 616325 765194 742553 791680 791955 824832 841402 815229 903379 2018255 2133362 1237066 1041796 675469 661342 796784 799606 832270 837831 858406 875091 984740 982038 5104178 5316627 39.95 71.8 1
12:28:30 2024-01-29 689127 679917 199084 199214 322556 327723 345520 343466 213582 213148 260652 266157 299871 307202 4495763 4849688 6621466 6425194 1123936 1151284 285641 252959 264697 266162 317035 308384 296711 298049 206472 207022 707260 638062 1485621 1457038 420950 419068 612108 615820 769533 751514 783589 788557 830258 841402 810419 900765 2022607 2105781 1224622 1051089 673821 664088 802617 794344 827879 838537 862547 870260 978462 981345 5126234 5307868 39.95 71.8 1
12:28:31 2024-01-29 682555 679917 198422 195480 321088 327723 346598 344955 213413 213113 260836 264855 300464 305312 4483223 4742858 6631464 6439224 1108909 1149616 286977 251798 264697 267482 315091 308965 297644 298501 206472 206446 705789 647164 1467964 1438598 424317 418683 611192 620670 767864 744845 790140 795556 822427 839787 817587 901763 2021831 2139608 1207982 1043525 679618 663659 795748 793222 833449 838392 857185 866783 987640 986983 5166834 5323705 39.95 71.8 1
12:28:32 2024-01-29 689820 676245 199023 195472 319825 328578 345520 343502 212572 213148 260836 264855 301240 302750 4489356 4827949 6686743 6429582 1105481 1151284 287234 252185 264732 266945 317000 306577 296676 300307 206182 207818 711778 645597 1463355 1447818 423116 418886 612496 617891 763517 747182 788108 788548 823941 844408 816426 899518 2016093 2119207 1226738 1053941 677362 660405 799622 797872 830231 837838 860173 871833 983898 973543 5088799 5312328 39.95 71.8 1
12:28:33 2024-01-29 681313 676281 199535 195141 321803 327260 347084 343466 212753 213148 260103 269972 300677 305494 4480004 4827034 6574839 6434363 1127425 1152101 287661 252783 263446 267356 316557 308384 297716 297633 206472 206412 716257 638062 1487764 1454018 421951 419478 614241 613852 767901 750511 783106 790520 831438 841402 808743 899609 2020395 2107944 1233866 1049557 673821 661986 802473 795519 827292 845141 863923 867634 975588 984854 5159630 5318126 39.95 71.8 1
12:28:34 2024-01-29 684283 681845 199084 196448 320010 327723 347049 343015 213675 212928 259995 265970 301662 302182 4483424 4757202 6635633 6434171 1100820 1147877 291736 251343 265475 266687 315874 310168 297789 300888 206472 206412 705789 647441 1470147 1450917 425442 420740 609267 616141 765687 744955 792699 793227 825380 838365 814108 901604 2016590 2139423 1240443 1044760 677362 662059 798041 796633 832629 838428 858830 871390 984667 983390 5126422 5322502 39.95 71.8 1
12:28:35 2024-01-29 692052 676245 199683 195268 319790 327608 345208 344955 213378 212574 259194 265218 300641 302714 4492803 4859199 6659069 6434171 1110089 1151247 286308 252150 264882 266126 316044 309292 297541 297883 206763 206412 713271 646983 1466677 1459207 424096 419660 614241 616178 764564 752509 790550 790232 827906 838509 811763 898696 2016866 2114938 1242362 1057207 674034 662206 802048 797835 826706 839543 863923 871796 978425 979123 5077238 5310968 39.95 71.8 1
12:28:36 2024-01-29 682827 676020 199683 195137 320530 328186 345485 342943 214210 212779 259995 265184 299871 303601 4489599 4798918 6621466 6443550 1118554 1151211 286996 252185 264661 266500 315874 310277 297789 298258 206763 206343 694451 639574 1470130 1452984 422034 420850 609026 614944 768436 744790 783701 796687 827421 836657 811800 908560 2024709 2128692 1251957 1042929 671903 663118 800306 793263 830231 838500 860857 868871 981347 987681 5163766 5322389 39.95 71.8 1
12:28:37 2024-01-29 693742 676286 199049 195442 320760 329582 344377 345481 213709 212410 260836 265970 300747 303601 4486398 4812335 6696477 6434171 1100508 1149579 287638 252150 266327 265683 316521 309329 297969 300944 206076 207426 714764 645403 1477483 1449885 423305 418995 609026 616988 763407 742407 788451 792176 824979 842521 815660 900807 2015423 2121123 1228621 1046169 675746 660405 796784 800210 833142 837831 858406 873732 986965 980456 5105495 5329275 39.95 71.8 1
12:28:38 2024-01-29 689581 676245 199335 199138 322031 328418 345485 343466 213378 213113 260067 266344 299836 305924 4489599 4860695 6621466 6424792 1124212 1152064 285548 252924 267795 266500 316965 308819 297789 300052 206729 207426 707260 639116 1484080 1456068 420731 418958 614204 614000 767901 749307 783255 788704 830111 842521 808743 899572 2018960 2104608 1224622 1046207 673341 662280 800306 795246 826706 843353 863923 867634 978210 981965 5143171 5310544 39.95 71.8 1
12:28:39 2024-01-29 682343 679885 197841 195446 321016 327491 346527 343015 212719 212744 260616 264750 301117 304029 4483424 4737881 6612442 6443550 1103971 1149542 286707 254801 264661 267320 315874 309803 297861 301157 206765 207391 716257 648185 1468532 1441618 424545 421744 610758 619319 767393 742590 788525 793300 824544 838989 814929 905080 2018292 2139484 1228621 1043390 677362 662686 796605 793222 832629 838464 857185 870148 986134 984854 5169393 5323705 39.95 71.8 1
12:28:40 2024-01-29 689258 676245 199023 195472 319754 327150 345485 345442 212719 214047 259594 265896 300394 306320 4489599 4840654 6644979 6424792 1105444 1150394 291853 251974 265103 266126 315788 308057 300284 300493 206293 207530 713830 647256 1459004 1451950 424696 419624 612829 618076 765180 749381 788145 788511 827209 838509 811800 897559 2014722 2114975 1244281 1056550 675264 662009 800306 797270 827879 837176 861396 871177 979884 978539 5086657 5318126 39.95 71.8 1
12:28:41 2024-01-29 680790 676160 200062 195141 321859 327723 347049 344955 212753 213148 259995 266344 300747 303601 4492803 4814799 6622686 6452929 1117673 1149308 287234 252150 264697 267731 315694 309511 299338 300095 207054 206309 698520 641719 1469953 1453999 422034 422043 610702 613999 769397 746431 785863 793079 828591 836657 807026 905927 2024709 2121168 1250038 1043274 673065 664598 800306 793263 829642 838500 860857 870148 980615 987681 5163136 5319909 39.95 71.8 1
12:28:42 2024-01-29 689031 679876 199019 195446 319082 327679 344930 343015 214245 212779 260031 265970 301204 302466 4489599 4796742 6677418 6443550 1097323 1149542 287234 251974 266933 265807 318524 310022 297644 301266 206401 207206 714764 643557 1472229 1449885 424545 418476 609026 616762 762982 747057 788376 792176 824942 838473 815044 902709 2012559 2127183 1225329 1044758 675264 660405 795653 800173 833220 836648 858406 873074 986265 980579 5107611 5322389 39.95 71.8 1
12:28:43 2024-01-29 686891 676209 199058 195437 322031 328418 344447 345687 213196 213148 259812 266344 299836 305494 4486398 4846772 6607597 6424792 1125817 1152101 286392 253527 266965 266933 319425 308202 299473 298361 206873 207206 705789 637786 1486013 1452984 420543 419364 612975 615820 768919 748590 783255 788109 827421 841329 811800 899646 2018960 2104252 1244959 1044721 673821 661679 801442 793263 826706 843353 862658 866362 975588 984891 5133563 5308748 39.95 71.8 1
12:28:44 2024-01-29 684769 679885 199058 196015 319078 326692 346284 343015 213378 212744 260031 265970 301416 303812 4477032 4765757 6640116 6434209 1100820 1147877 288838 252666 265298 266625 315838 309876 297753 298605 206436 207611 710570 648185 1482000 1447818 424619 419660 609104 617578 765687 744611 789684 793300 825563 839025 814108 899683 2015423 2139534 1244281 1044760 677362 663220 797440 794344 832037 838428 858406 870148 987297 982002 5117016 5322389 39.95 71.8 1
12:28:45 2024-01-29 691284 676160 199705 195276 319790 327414 344895 343015 212719 212779 259194 266878 299871 302643 4486398 4852297 6650333 6434171 1110089 1152598 288518 252702 266079 265949 318560 308674 297753 297775 207346 206274 701420 644479 1484460 1457038 424017 419068 613633 614434 763554 749159 786176 790794 828042 838509 808816 898236 2012559 2111763 1240443 1052586 671903 661491 802617 797872 825462 835962 865227 871560 976359 973651 5071289 5307168 39.95 71.8 1
12:28:46 2024-01-29 682827 676286 199049 194828 321043 328186 345485 344955 213378 211816 261450 265970 299871 304564 4480004 4748497 6603170 6424998 1107155 1151199 288305 252080 264555 267178 317625 309620 297464 300555 206727 207495 704317 646518 1487836 1437578 423416 422043 609372 618076 766029 745065 788288 794807 822537 837840 814965 901949 2016056 2134875 1226738 1041790 677362 663154 795088 795469 830268 838464 860857 871390 986869 983427 5132161 5318126 39.95 71.8 1
12:28:47 2024-01-29 688769 676142 199049 195442 319082 326692 344966 344955 213230 213685 259594 266344 301204 303401 4494158 4848878 6650446 6432567 1111901 1153455 287126 252045 265998 266580 318560 308892 297500 300343 207018 206309 687404 641260 1475903 1461181 424582 419068 611134 612696 764096 751403 787331 788741 829836 843326 807026 898302 2012559 2111763 1248119 1053335 671903 660405 802617 797835 825462 838797 865190 870484 975666 973615 5088799 5314885 39.95 71.8 1
12:28:48 2024-01-29 682827 675984 199058 199178 321760 327723 345520 343015 213618 212779 260836 264855 300747 306510 4483424 4735769 6612329 6441786 1106361 1150216 288856 251659 264962 267365 317625 309147 297753 300768 206472 206987 698882 646518 1464812 1443672 424619 420850 607617 618076 765760 742553 789684 793300 823155 835971 815623 903606 2015423 2136390 1248119 1044017 677362 662686 795711 793185 832629 838464 857795 870148 986869 984891 5143171 5316117 39.95 71.8 1
12:28:49 2024-01-29 689206 678897 199019 195437 319047 328468 345208 344434 212719 213747 259630 265970 301204 302182 4483199 4831382 6630906 6449445 1110015 1150216 288653 251694 265369 266545 318299 309147 297753 297631 206909 206378 705789 646792 1471581 1457038 424017 419364 612975 614470 764601 749888 787368 789896 825051 838509 809427 900953 2011129 2111763 1235885 1050791 672861 660405 802617 797872 827879 835998 865190 871833 975624 973579 5060583 5305298 39.95 71.8 1
12:28:50 2024-01-29 684232 676281 199674 199287 321021 327723 347555 343015 212753 211816 260836 265598 299871 304564 4476756 4736692 6602815 6440067 1107134 1149398 288653 252702 264555 267142 317625 309402 297572 298014 206182 206412 704317 647256 1469385 1438598 423416 418647 608512 617619 767393 745065 788525 793300 821955 836389 814965 899312 2015423 2136069 1242362 1043274 675746 662280 796839 795276 832629 835998 857795 869285 984169 981770 5117016 5319909 39.95 71.8 1
12:28:51 2024-01-29 689742 678901 199088 195306 319047 329472 344447 343015 212719 212446 258830 270232 300537 302430 4486398 4849927 6650333 6442959 1109542 1152672 287055 251869 265777 265914 318299 306216 297608 297633 206472 205951 687404 641260 1473058 1457038 423416 418476 611882 612696 763554 747182 786358 787588 828981 838582 807026 898302 2012559 2113205 1244281 1052586 670947 660405 802473 794308 827292 838464 862008 871502 976780 979159 5126539 5308748 39.95 71.8 1
12:28:52 2024-01-29 681859 676281 198712 195137 321669 327723 346005 343015 212787 212779 260872 264820 299871 304564 4477032 4727313 6622035 6447565 1108720 1150216 288008 252080 263780 267284 317661 309329 297861 298049 205860 207426 699834 645597 1469669 1436559 422217 421414 609372 618076 766065 742590 786213 793049 820757 836657 813812 905080 2016093 2131851 1250038 1041906 677362 662686 795380 793222 832629 838464 857795 871539 986869 983463 5143171 5310544 39.95 71.8 1
12:28:53 2024-01-29 687500 678412 198885 197563 318823 326692 344966 343015 212753 212744 258431 266344 301204 302218 4480004 4843038 6659765 6433540 1111813 1152672 287531 252702 265440 266056 315788 306252 297789 299592 207238 206309 695620 641719 1466100 1457038 424975 418772 611207 612696 763554 749159 783947 788704 827457 838546 808207 899518 2012559 2110266 1256628 1051837 671903 661071 802617 797835 824878 835998 865227 871833 976359 973615 5075768 5310544 39.95 71.8 1
12:28:54 2024-01-29 682606 676250 199396 199218 320796 327723 345450 343015 213413 211598 260387 266344 299836 304528 4477032 4773930 6612217 6433311 1112532 1153492 286213 252185 263851 266722 315091 309292 297392 300883 205676 206412 713271 639887 1468528 1439344 420914 419660 608594 616325 766029 740058 783813 792176 823775 835476 814108 900741 2020395 2127183 1213529 1038055 674783 663220 795088 793263 832859 838500 855928 867671 984740 984891 5166834 5314333 39.95 71.8 1
12:28:55 2024-01-29 683989 676164 197841 195476 319118 328041 344412 343431 212538 211852 260067 264855 300747 302678 4480227 4806671 6621700 6414446 1105491 1151852 288043 251203 263921 266091 315126 307840 299473 297631 206472 207310 710285 646057 1462112 1447546 423416 419364 612975 616762 763554 747464 788525 786400 825563 838546 811800 898236 2009700 2111874 1242362 1053909 673821 660405 800306 796669 825499 839506 860784 870521 977733 977847 5069988 5291968 39.95 71.8 1
12:28:56 2024-01-29 679375 676214 199049 199143 320050 327723 344966 341942 213913 211816 259630 264782 299871 305275 4477032 4793801 6651135 6452176 1113087 1146951 285552 251798 263921 266625 318038 309329 296210 299199 206182 206412 705789 638974 1473474 1442689 421546 419660 607301 614507 767245 740563 783813 793300 825563 833621 813498 899312 2021831 2127183 1244281 1038844 671903 662280 796219 792701 832233 838537 854674 867016 984044 984158 5178146 5310544 39.95 71.8 1
12:28:57 2024-01-29 689385 676137 198426 195442 319082 327505 344930 346605 212538 212446 260067 264820 299906 302714 4480227 4810997 6640672 6454467 1108398 1151284 291664 251413 265298 266500 315091 306613 297576 297667 206327 207426 711778 646328 1466213 1447818 423416 419364 612975 616325 763554 747696 787965 784142 825563 838473 810612 898236 2009700 2108769 1194347 1053149 673821 660405 800306 797270 827879 836648 861433 870558 978462 973579 5069988 5305298 39.95 71.8 1
12:28:59 2024-01-29 678929 676209 199054 199178 320566 327723 346819 343015 213413 211598 260433 266344 299836 304564 4480868 4769049 6612442 6434171 1110225 1146252 286485 254491 263886 266874 315874 308384 297789 298537 205101 207345 711778 640802 1476344 1437578 420950 420552 604163 617365 767729 741869 783873 792738 823155 836657 814108 903643 2021831 2129846 1239921 1041790 675746 661751 793397 794143 830268 838464 858406 870148 984777 983194 5119106 5314333 39.95 71.8 1
12:29:00 2024-01-29 689294 678416 198746 195408 319047 328273 344930 343015 212753 213597 259229 265598 299554 305451 4484197 4839294 6650064 6434171 1109299 1149579 288497 252702 265475 266126 315091 308347 297608 297595 207054 207068 711778 644941 1461400 1453941 424017 419068 613573 614035 763013 749357 786213 789896 827153 838546 809390 898316 2009700 2109994 1258585 1051089 671903 659938 802617 797872 824294 834786 865190 871833 975319 973615 5060583 5301179 39.95 71.8 1
12:29:01 2024-01-29 682827 676209 199058 199143 320762 327723 345450 343015 212787 211598 260067 265970 299836 304564 4481148 4742417 6603176 6429582 1106985 1150104 288402 251763 263851 267356 315091 308094 297753 299996 205932 207310 696848 645597 1462875 1435540 422217 421708 607617 618076 766065 745065 785655 793049 820757 836657 813812 904287 2016093 2131851 1213529 1041790 677362 661715 793125 793149 832629 838464 857185 870148 984777 983499 5126422 5307168 39.95 71.8 1
12:29:02 2024-01-29 687794 676972 199023 199214 319082 326727 343449 343015 212787 212779 259229 267544 299100 304331 4480818 4860036 6650446 6424516 1118832 1152919 286038 251413 265324 266091 318524 306216 297789 299460 206327 206022 676885 638441 1473158 1457038 422553 418476 610775 611779 763554 747182 783813 786437 828664 838546 804670 898236 2014625 2099821 1226738 1051089 670470 661491 800306 793185 825535 837212 862658 871577 974284 973615 5111525 5308748 39.95 71.8 1
12:29:03 2024-01-29 681376 676245 198712 194828 321052 327260 344966 343015 212753 211816 261414 264609 299624 306213 4474417 4728510 6612630 6423094 1100782 1149092 291664 255767 264732 266661 315874 309110 297369 297633 205893 206343 705789 646979 1474044 1444740 424619 419660 608163 616325 764638 740417 790883 793300 823228 837221 813531 899683 2012559 2136390 1221088 1043390 677362 662280 796784 797872 832629 835998 858830 870558 984169 982038 5103964 5310544 39.95 71.8 1
12:29:04 2024-01-29 689783 676972 199509 199353 320050 326692 343378 343015 212753 212794 259744 266985 299589 306329 4484762 4839294 6602815 6424792 1122572 1149579 285081 252185 263815 266126 316521 306613 297789 299568 206327 206378 705789 636245 1477156 1450904 420245 418476 611243 612696 765760 747035 781584 786437 827421 837847 807062 899410 2016093 2099784 1232017 1048214 673341 662280 799739 793263 825535 843353 862695 867016 975624 982038 5126196 5301179 39.95 71.8 1
12:29:05 2024-01-29 682827 676020 199058 196057 319113 327723 346562 343015 212787 212198 259780 265758 301414 302610 4477434 4752997 6640946 6434171 1097681 1149616 286830 251308 265581 266091 315874 309365 296699 297633 205893 206412 704317 645522 1498285 1445765 424619 419068 608163 615888 763554 742957 789721 791053 824395 837221 814078 896649 2012559 2132776 1248119 1046614 673821 659471 795088 799040 829845 836380 855928 871833 984169 973615 5085167 5302976 39.95 71.8 1
12:29:06 2024-01-29 688325 677931 198742 199072 321056 327723 344412 343015 213173 212829 259744 265944 301307 306946 4477434 4829862 6574874 6441160 1122836 1149579 286889 251974 263078 266981 315564 306613 296711 297112 206472 206378 697070 639887 1469194 1447818 420616 419660 612975 614035 766029 746431 781584 788741 825015 837221 809390 899683 2016093 2099821 1228621 1041722 671903 661715 799739 792139 825689 838609 862008 865746 974898 982038 5130561 5292006 39.95 71.8 1
12:29:07 2024-01-29 684769 676209 198880 199249 318114 327185 344412 342172 213835 212163 259780 265678 299730 302111 4477338 4780685 6674162 6424792 1094405 1148582 286517 251378 265068 265608 315126 308384 296951 298258 205893 206412 713271 641719 1465831 1443717 422217 417296 608163 616053 761393 743030 783910 787588 821991 838280 814108 898236 2011129 2120437 1248119 1047358 675264 657534 793397 796669 829054 835467 858406 871833 981347 978270 5075768 5301179 39.95 71.8 1
12:29:08 2024-01-29 681313 676173 199014 199178 319118 324636 348367 342726 213173 212645 259086 266308 299730 304478 4477616 4784359 6598466 6434363 1116326 1148765 286830 251413 266504 265718 315616 309839 297861 297112 206472 206343 684585 638974 1470521 1447818 422181 420552 608015 610928 767729 742627 783255 793300 826837 834297 807062 905085 2020395 2124168 1250038 1041906 670947 663191 799173 791867 827879 838537 857623 867634 977524 984891 5147282 5304961 39.95 71.8 1
12:29:09 2024-01-29 689036 676025 198742 199218 319796 328041 345767 345858 212583 212304 259923 264679 299377 303973 4474417 4784098 6631464 6409031 1106270 1146289 287234 255659 263956 266126 315126 306577 297789 297385 206472 207026 702846 644018 1462617 1451881 423416 418772 612975 614507 763093 747696 787658 788777 820108 838509 809427 898236 2006847 2109994 1234685 1049260 671903 659471 801901 797270 823128 836648 863960 870558 976087 973543 5064910 5301179 39.95 71.8 1
12:29:10 2024-01-29 682827 676245 199049 196598 323227 327541 346855 342762 213276 212637 259959 264239 299730 305344 4474417 4715406 6641634 6421711 1097485 1146252 286830 255803 265546 266091 315874 308057 297441 297633 205893 206378 704317 644941 1534294 1445765 424317 419182 607301 615452 763013 739857 788599 791921 824979 837221 813531 902506 2010340 2132776 1224854 1044760 673821 659004 795380 799040 831447 836057 857185 871833 984169 973651 5081537 5307168 39.95 71.8 1
12:29:11 2024-01-29 685742 676173 198435 196594 320771 326545 347875 342943 212651 213006 259415 265767 299659 305677 4471045 4775033 6556188 6424792 1115567 1148691 286647 251378 263886 267320 315838 308347 297572 297077 206327 206343 707260 639887 1486144 1447818 422144 418683 611170 612623 768272 745902 783813 792466 826801 836657 807026 901270 2021831 2117976 1244281 1043274 671425 662925 800306 790979 829054 838500 860857 867634 978462 984891 5150958 5291930 39.95 71.8 1
12:29:12 2024-01-29 688023 678489 199292 197147 319796 328236 344864 345406 212617 212269 260473 264609 299695 304700 4474046 4792132 6640365 6408190 1107060 1146215 287234 256524 264661 266091 317661 308347 297608 296854 206472 206343 710285 644941 1462617 1451935 423745 418772 612571 613999 762473 747623 788183 787514 826734 838437 808743 898302 2009427 2105781 1238524 1057903 671903 659397 800306 796633 824294 836648 862513 870484 977745 979926 5058400 5292119 39.95 71.8 1
12:29:13 2024-01-29 681491 678791 199670 196594 321676 327382 346892 342870 212617 211605 259852 265386 299624 304385 4470855 4742608 6584164 6415414 1106947 1147877 287935 251763 263851 266910 315874 308384 297572 297563 206182 206378 704317 645137 1463458 1436404 423116 420850 609026 618076 765760 744538 786213 793300 820720 836657 813776 900741 2012559 2133362 1248119 1041049 677195 663690 793397 793263 830268 835962 858406 872784 984169 980579 5098205 5307281 39.95 71.8 1
12:29:14 2024-01-29 689876 678713 199466 196594 321367 328651 345913 344919 212617 212652 259415 265421 299624 305100 4459111 4800519 6565549 6415223 1122836 1146252 286356 251763 263008 266687 315532 306541 297789 297077 206327 206165 705789 638974 1472225 1447818 419615 419068 611207 614035 765760 747035 781547 787551 827906 837775 809353 899410 2015423 2102543 1215694 1046577 671903 663220 800306 793263 825462 838537 861359 866325 976359 982038 5135827 5295825 39.95 71.8 1
12:29:15 2024-01-29 684584 681486 198841 195412 318637 328150 347629 342485 213276 211605 259633 264644 299836 302683 4470855 4770569 6658767 6424792 1098972 1146252 286920 255803 266105 265869 315874 309292 297333 298258 206182 206378 706524 644479 1501639 1445765 424619 418476 608163 615851 761860 743030 788525 791016 824321 837185 814078 898294 2012559 2129918 1248119 1048066 674783 658465 793397 797872 832037 835789 857148 871833 984169 978539 5086657 5314771 39.95 71.8 1
12:29:16 2024-01-29 684306 677748 198919 195065 320914 326654 346892 344883 212617 212936 259633 265970 299871 302678 4474737 4798652 6565513 6424792 1121194 1146252 286794 251763 263446 267320 314798 306613 297789 297631 206327 206343 697070 640802 1464477 1447818 421845 420850 611207 613564 768002 747182 783813 791053 827906 836657 807026 902283 2016093 2117976 1226738 1044133 671903 663659 800306 791016 828041 843317 860857 865092 977733 984854 5150958 5303183 39.95 71.8 1
12:29:17 2024-01-29 689655 678901 198603 195073 318677 330392 345876 342834 213242 211605 259777 264750 299836 302643 4483148 4791829 6668093 6420210 1097597 1146289 286794 251378 263886 264463 316044 306577 296915 298501 205893 206412 711778 641719 1460929 1443714 422181 417259 609026 616928 760242 744010 783873 787551 822537 838280 814108 895643 2009700 2117269 1222971 1049594 675746 657999 795088 794308 829642 837831 859630 869866 980578 978270 5069988 5316627 39.95 71.8 1
12:29:18 2024-01-29 679703 677899 198919 195065 319872 326581 347875 342834 212617 212744 258431 265970 299836 305256 4480227 4791180 6584164 6443550 1115605 1146252 286155 251413 264401 266091 315394 308347 297363 296628 206472 206022 698520 638062 1469937 1445765 421845 420850 610288 611757 767692 742553 782697 793300 827686 834261 806418 901949 2016093 2119479 1226738 1038793 670947 662280 797351 792991 830268 838500 855891 866362 980377 984158 5161126 5307054 39.95 71.8 1
12:29:19 2024-01-29 688637 679593 198603 196594 318901 328113 346647 342870 212356 213077 259194 264785 299518 302929 4477032 4811459 6630791 6406035 1106270 1146951 287324 252436 264661 266056 315091 306577 297789 297811 206472 206343 704317 644479 1467317 1450904 423416 419068 612541 614470 762473 749381 786176 788146 826734 838437 809353 898236 2006810 2108018 1236605 1053335 671903 659901 801901 797234 823055 836648 862658 869248 974704 978539 5084217 5308908 39.95 71.8 1
12:29:20 2024-01-29 682770 678892 198884 196460 321327 326617 346892 342943 212719 211816 259229 263975 299342 304626 4470855 4728407 6593489 6424792 1102394 1146215 288138 255731 263921 266500 315838 308347 297789 297598 206283 206378 699245 646979 1459494 1441665 424317 418420 608163 616325 765180 742756 788525 793300 821955 837840 814108 899683 2015428 2133362 1246200 1041790 677362 662280 796784 795506 830268 835962 857185 871974 984169 980579 5121025 5321844 39.95 71.8 1
12:29:21 2024-01-29 689655 678901 199540 196451 320392 328651 345913 343015 212685 212446 259229 265337 300881 306250 4470855 4839858 6574839 6415137 1122836 1146252 286155 252150 263446 266056 316044 306577 297789 299846 206182 206343 704317 636245 1490427 1451935 421975 418180 610307 610856 764638 747182 782820 786400 828628 838437 806418 898307 2012559 2099562 1215378 1048066 671425 662009 798041 793263 825462 838537 861396 866979 977745 979196 5137467 5303284 39.95 71.8 1
12:29:22 2024-01-29 682790 679859 198910 197004 318383 329582 344377 341942 213378 211781 259480 265315 301103 302683 4461300 4777439 6659765 6415414 1092813 1149092 286920 251763 264697 264498 315788 308347 296915 298258 205279 206378 713271 641719 1480804 1443717 422181 417296 608163 615851 761393 742957 786809 788741 823155 838509 814108 898236 2012559 2117976 1222971 1047358 675746 658465 793397 795469 829642 836648 858830 870521 981347 977676 5088096 5307075 39.95 71.8 1
12:29:23 2024-01-29 679273 677863 198910 196594 319388 327723 345208 341942 212719 212446 258943 266131 299311 302678 4471675 4784359 6593418 6434171 1116438 1148582 286356 251378 263815 265683 315616 309292 296915 296663 206472 206022 692884 637742 1460200 1447818 421510 419660 608163 610856 765760 742627 782697 793300 826217 834297 805847 904693 2018960 2120983 1226738 1038793 670947 661342 796875 793263 829054 838834 858406 866399 978462 986896 5141095 5291817 39.95 71.8 1
12:29:24 2024-01-29 690146 680075 198564 194803 319042 327260 344937 344955 212186 211534 259777 264344 299836 303653 4477032 4784172 6631013 6401466 1103831 1146951 287234 255803 263886 265683 315874 306505 297608 297811 205893 206412 707299 645403 1457825 1445765 423116 419068 612108 616325 763013 747182 786213 784106 824979 838473 811761 895741 2005385 2106443 1242362 1055799 673821 660405 799739 795506 825499 836648 860099 869285 981148 981998 5069613 5292043 39.95 71.8 1
12:29:25 2024-01-29 684933 678860 199014 199072 319790 327260 343414 342690 213652 211238 259558 266157 298928 303637 4467667 4755450 6588682 6410838 1110225 1143699 285726 251763 263411 266056 314833 306577 297789 300840 205244 206378 711778 638062 1486284 1436559 419651 419660 606724 615888 765796 741832 783813 791053 823155 836066 814108 903606 2018960 2124168 1213529 1037318 673821 662280 793397 792139 832810 838500 853423 870803 986780 986196 5140794 5291817 39.95 71.8 1
12:29:26 2024-01-29 687426 678421 198707 195276 318119 327954 346819 342496 212685 212410 258395 265970 299800 303689 4470652 4831382 6640946 6415632 1106071 1147914 287328 251168 263921 265510 315874 306216 297789 297811 206472 206200 704317 644200 1496693 1450904 424017 418476 611243 614506 761393 747131 785618 788741 825563 838509 808207 898236 2006847 2105781 1228928 1046207 671425 658501 800343 796669 824257 836648 866403 872484 976818 981314 5056203 5301438 39.95 71.8 1
12:29:27 2024-01-29 685209 676209 199058 199072 319790 327273 346819 342979 212685 211852 260067 264820 299554 307792 4464667 4728049 6584164 6415414 1108641 1146951 287453 251378 265796 266091 316330 308347 297789 300889 206182 206412 690876 643301 1452654 1434523 419688 419660 608989 616325 766065 741869 783813 792176 820891 836066 814108 903643 2018960 2124168 1228621 1038830 673821 663220 793397 792991 830268 840689 858217 869266 986817 981892 5125320 5307075 39.95 71.8 1
12:29:28 2024-01-29 685963 677931 198435 195141 320495 326924 345913 343015 212719 211816 258431 266682 299591 301723 4474083 4839598 6640833 6415632 1109299 1147914 287234 252400 265103 265869 315091 306613 298352 296663 206472 205701 692884 641260 1479422 1454972 423416 418476 609372 611757 761393 745865 783873 787588 826217 838509 806418 897601 2009700 2108769 1234685 1051089 670947 658501 802617 795506 824479 837612 865785 871824 974865 978466 5065636 5310544 39.95 71.8 1
12:29:29 2024-01-29 682606 677936 199440 195993 319754 327260 344412 343015 212753 211499 259705 266082 298928 303601 4474046 4748166 6584164 6415356 1107060 1143699 286920 251378 263043 266500 315874 308347 296951 297775 205893 206446 695355 643557 1483437 1434523 421350 419660 607617 615888 767393 740783 783813 791053 821991 835476 813531 903643 2018960 2122663 1215378 1038830 673821 661448 793397 791884 832481 840689 857604 867522 986928 984100 5112280 5299369 39.95 71.8 1
12:29:30 2024-01-29 686522 676977 200765 199247 318788 328651 345424 343015 212356 211675 260280 264855 298475 304314 4467667 4827710 6565441 6401466 1119415 1148728 284610 252185 263851 265276 315788 306505 297789 296698 205893 206022 704317 634434 1471801 1447818 419651 418180 611207 610892 764612 744771 781310 784142 826217 837221 807026 897019 2012559 2099562 1224622 1048066 671903 661342 798041 792685 826864 843779 865167 864944 976978 982706 5127447 5291930 39.95 71.8 1
12:29:31 2024-01-29 680893 678818 198703 195442 319038 327260 345172 342690 212617 211816 259229 264855 300537 303086 4461300 4738657 6621466 6415632 1094425 1145323 286915 255731 265139 265683 315838 309001 296915 297598 205748 206378 710202 644479 1510848 1445494 424317 419068 607301 614507 762473 742760 787965 791053 824979 835383 811800 898970 2012559 2131851 1248804 1042844 673821 660405 796747 799487 832481 836907 855742 872596 984022 979852 5090293 5304961 39.95 71.8 1
12:29:32 2024-01-29 684422 676982 198712 199174 320535 324960 346819 342906 212468 212779 258431 264820 299591 302643 4467667 4785020 6556188 6424792 1114847 1146951 286830 251413 263666 266910 315622 306613 297919 296663 206327 206343 697070 639430 1469576 1445765 421546 418647 610775 612659 769434 744808 783813 791053 826217 834297 806755 903797 2014625 2114975 1244281 1041790 670947 664088 801331 793116 829017 841393 858332 866867 980525 984708 5133285 5303453 39.95 71.8 1
12:29:33 2024-01-29 689487 676142 197841 199134 318556 327505 346402 343015 211881 212446 259229 264379 299871 301723 4461300 4790886 6612140 6410838 1103906 1146951 287234 255803 263921 265581 315874 306613 297861 297811 206182 206022 704317 644200 1462985 1447818 423416 418476 611243 615820 761393 746998 785618 788146 825563 838509 808816 897596 2003287 2108018 1234685 1046950 672106 660550 801901 797709 825726 839016 863316 869378 973410 981278 5090929 5287998 39.95 71.8 1
12:29:34 2024-01-29 680343 677941 197815 199103 318834 324744 344412 342979 212390 211816 259630 263168 299591 304589 4461483 4712366 6584213 6415414 1103971 1143699 291664 255875 265608 266091 314590 306613 296951 297631 205893 206022 713271 643759 1484647 1433506 422217 419660 607154 616325 765217 742957 783947 792738 819561 834297 814108 902283 2012559 2131851 1228621 1039835 677678 664051 793286 795246 830231 838387 855742 870036 981200 981314 5102425 5308748 39.95 71.8 1
12:29:35 2024-01-29 687495 676972 199023 196318 320535 327723 344937 343015 212685 212297 259012 264855 299518 305529 4461483 4797753 6556188 6406267 1121232 1146951 285664 254223 262274 265683 315091 306469 297789 296663 205748 206056 704317 635791 1475385 1447818 419615 414516 610307 610892 763554 746652 781584 784179 826253 838437 805847 897019 2012559 2098730 1219075 1049238 671866 661121 800837 793190 825726 842585 863316 864944 976248 979123 5113692 5291813 39.95 71.8 1
12:29:36 2024-01-29 678892 676977 198642 195437 318114 326799 345485 342460 212390 211816 259229 264595 299871 302756 4470855 4738657 6602815 6415175 1096898 1146951 287234 255371 264697 265905 315838 308856 295829 297703 205279 206022 713271 644479 1470182 1442689 424368 419068 607301 614507 763013 742394 787965 791053 824395 837840 811800 896649 2012559 2132880 1227285 1045828 674783 661737 795616 798919 832000 835322 855742 872596 984169 977847 5079641 5291930 39.95 71.8 1
12:29:37 2024-01-29 680589 676274 198599 199143 319082 326799 345485 342460 212390 212630 258966 265598 299836 304157 4467667 4776978 6570158 6424998 1116438 1146289 286485 255839 263851 266126 314211 306649 297644 297811 206182 205701 701963 638062 1466547 1445729 421845 418060 607653 610892 767186 746197 783813 792738 826837 834297 807026 903266 2016093 2120548 1250038 1041357 672106 663220 797918 793227 830231 842585 858257 864944 979154 983463 5161135 5323185 39.95 71.8 1
12:29:38 2024-01-29 687169 678340 197815 199209 319078 326472 343414 344955 211881 212553 259194 263975 299836 301723 4470855 4794292 6607576 6401466 1103983 1145404 287234 255803 263921 265905 315874 306216 297789 297883 206472 206378 713271 643557 1457798 1447546 423416 418476 611243 614507 762473 747427 786213 787588 825563 837221 809390 898236 2004625 2120465 1230847 1050736 671425 657816 801442 797783 825102 839322 863316 869528 973594 977847 5088799 5284272 39.95 71.8 1
12:29:39 2024-01-29 681275 678901 197849 199067 321048 324960 344412 343015 212502 211852 259630 263755 299381 302714 4458301 4722842 6574578 6410838 1100820 1144593 287638 255551 263921 266126 314770 308856 296951 299573 205893 206200 704317 645597 1449264 1438598 423416 419660 607191 615415 764650 742920 787405 792738 822573 836657 814108 898331 2016866 2136104 1235110 1044499 673821 659288 795051 797783 831410 835322 855245 871177 982775 977676 5081537 5305118 39.95 71.8 1
12:29:40 2024-01-29 683412 676972 197845 199103 319082 324924 345001 342726 211881 212630 259012 264855 298928 302218 4461300 4785946 6546862 6404446 1114496 1144593 285588 255839 263886 266126 314950 308420 297861 297811 206472 205770 698520 637742 1468248 1445765 421583 418353 607617 610892 766065 742599 783255 792176 826253 834297 805847 904436 2019033 2119039 1248119 1039872 670947 663220 797918 793153 830402 838464 857185 865130 979921 984063 5126234 5301179 39.95 71.8 1
12:29:41 2024-01-29 688184 676982 197815 199103 318596 327491 343449 343015 211701 211852 258431 264010 299836 301759 4461024 4785020 6612140 6401466 1106270 1146289 287234 255587 263886 265865 315874 306433 297789 297140 206182 206200 702846 643557 1466762 1447818 423416 418476 611243 614236 761393 747131 786213 786437 824979 838208 808207 900540 2008256 2107649 1236605 1050853 671903 658282 800191 797783 824294 835998 861396 870148 974044 978466 5083668 5291968 39.95 71.8 1
12:29:42 2024-01-29 680828 676173 197845 198793 320050 324960 343449 342460 212424 211816 259848 263755 299381 305293 4461300 4718318 6593717 6415632 1103971 1144593 287638 255515 265939 266162 315838 308384 296735 297355 205748 206056 694170 643759 1458235 1433506 422816 419660 607154 617199 764096 742957 783947 792176 820177 835476 813924 903407 2013991 2130203 1228621 1040614 676711 664161 793360 795246 830268 834786 855283 869923 982591 979159 5100321 5301179 39.95 71.8 1
12:29:43 2024-01-29 686718 676982 199049 198866 319825 325447 342997 343015 212028 211852 258466 264855 298928 303637 4464482 4808290 6560870 6406035 1120431 1144593 286392 251974 267406 265683 315056 305641 297789 297631 205893 205951 704317 636245 1472298 1447818 419651 418180 610775 612696 764675 744771 780991 785844 827906 838916 810606 899336 2014722 2099276 1235715 1047990 671903 662243 800117 790345 824221 838537 861898 866961 977473 982002 5136907 5299369 39.95 71.8 1
12:29:44 2024-01-29 684769 677941 198396 199107 320944 328651 344937 342943 212719 211232 259229 264750 298892 304341 4464667 4784471 6649717 6394429 1100652 1146951 286392 255731 263815 265647 315788 305929 297333 297077 204887 206343 705806 641719 1458677 1442689 421510 418149 609408 616325 761393 742590 783910 785961 820720 843752 814658 896494 2008256 2113824 1222971 1053740 675746 660222 797078 796084 823055 835467 863203 872784 976359 977847 5048981 5289990 39.95 71.8 1
12:29:45 2024-01-29 682560 676972 198707 199140 319082 326799 345668 341906 212685 211084 259594 264503 298648 305677 4455288 4727313 6588906 6406035 1108603 1146951 286683 251378 263008 266126 315838 306541 297579 296663 205893 206412 698341 641719 1458866 1433443 419615 419660 606613 614507 765760 740186 783813 791016 825093 836990 815240 903379 2021167 2126137 1220924 1041357 675746 662022 792235 792701 829054 838870 857110 869490 984169 979159 5107611 5288111 39.95 71.8 1
12:29:46 2024-01-29 686718 676716 198738 199356 318079 328186 344694 342979 212028 211781 258976 264820 298440 303601 4467667 4830479 6593605 6396656 1118033 1145749 284175 251763 263815 265647 316009 306469 296663 297062 205893 206343 704317 635338 1498595 1447818 419282 418180 611207 613196 764638 746652 782697 787876 827686 838879 806916 899514 2014722 2099276 1233866 1047742 673341 662280 798041 792701 825689 841916 861860 865055 974975 980436 5117026 5280611 39.95 71.8 1
12:29:47 2024-01-29 681313 677461 198559 194833 317158 326799 344412 341629 212503 211781 258976 264785 299800 302083 4452111 4729385 6612140 6406035 1094554 1148309 286356 255695 264661 264498 315838 308347 297176 297320 205568 206309 713271 643557 1520851 1444740 423716 418476 605293 614507 761393 741566 789948 791921 825717 838250 811616 902061 2011855 2130039 1224854 1044723 674506 656531 793397 795371 830440 834252 857185 869248 979884 975629 5075768 5295589 39.95 71.8 1
12:29:48 2024-01-29 678814 676703 197810 199041 318565 324888 344930 342943 213774 212410 258395 264855 298892 301723 4464667 4793152 6556197 6415414 1115642 1146951 285517 256452 263815 266091 315394 306541 297117 297595 206182 206022 705789 638062 1472425 1445765 421510 420552 609372 610892 765465 745872 783552 793049 828309 834080 809333 904138 2018255 2120779 1224854 1038849 669993 660405 796784 793012 830231 838199 853386 865708 981200 982002 5141020 5284295 39.95 71.8 1
12:29:49 2024-01-29 684232 676020 197600 199076 318070 327260 345668 342701 212356 212779 258142 264820 299346 303086 4458301 4818683 6631464 6403523 1106859 1146252 287234 255695 263921 265276 315609 306541 296699 297811 206472 205667 697070 641719 1466531 1452910 423416 418476 609336 610819 761086 748664 785900 788511 827869 841402 807153 895559 2008956 2108485 1230847 1048103 669040 656495 801331 795519 826827 838423 860857 870036 974975 979926 5098205 5286217 39.95 71.8 1
12:29:50 2024-01-29 678860 677941 197741 199107 319047 324924 344412 341942 212503 211781 259158 263975 298994 301723 4458301 4720112 6584164 6406035 1097643 1143699 287728 255659 263886 266647 315394 306577 296497 297077 205279 206022 704317 644479 1460350 1442689 424017 419364 607301 615107 765194 743752 789384 792028 822390 838127 810428 900728 2013288 2132776 1229241 1043274 671903 660550 793360 796596 830268 835467 856304 870484 983471 981461 5079394 5288554 39.95 71.8 1
12:29:51 2024-01-29 682827 676716 197806 199036 320045 324888 345668 343015 212028 212779 258976 264820 298928 304354 4455326 4775033 6546862 6415414 1114847 1146137 285517 255839 265489 266126 315394 306469 297789 297775 206182 206165 705789 639887 1460477 1443717 422144 420552 611589 614069 768956 744555 783589 790869 829211 834116 808302 904670 2014722 2114975 1222971 1041790 670186 662686 799173 789822 825535 838392 860131 866362 978907 984854 5132161 5276750 39.95 71.8 1
12:29:52 2024-01-29 687584 677950 197815 199032 319047 326799 342997 343015 212028 211598 259229 263975 299309 301723 4458301 4775747 6593489 6387536 1103045 1146951 287234 252364 263815 265240 315838 306505 297789 297180 205893 206309 710285 644479 1476477 1445765 422816 418476 612757 615820 762982 747072 788295 787988 824212 840807 811183 898049 2003287 2105781 1240443 1047769 672106 658428 801442 795469 823091 835948 861359 869248 977051 977847 5039562 5286217 39.95 71.8 1
12:29:53 2024-01-29 680884 676972 199023 199041 319082 327260 345913 342943 212685 211119 259412 265709 298405 303637 4461483 4708543 6565513 6394073 1100034 1143699 286633 255695 263851 265905 315394 308347 296915 297667 205279 206343 704317 645403 1467312 1438598 424017 419515 608362 615820 765194 741685 788295 793227 821809 837731 810966 900728 2012559 2131814 1236605 1041715 675264 660075 795653 793185 830231 836648 855891 868321 984169 979159 5090317 5295589 39.95 71.8 1
12:29:54 2024-01-29 686718 676968 198712 198722 320045 326799 342997 343015 212356 212446 259272 264785 298262 303601 4458301 4798164 6536846 6406035 1114772 1144934 285646 256452 262640 266500 315838 306469 297789 297811 205893 206022 695620 638974 1484336 1443717 422553 420776 611589 613459 767901 747256 785452 788557 827796 834116 807153 899609 2012559 2111763 1248119 1043274 669993 663220 799173 790757 826706 838428 858830 863825 977745 981965 5128498 5289990 39.95 71.8 1
12:29:55 2024-01-29 687621 676982 198625 199076 318565 327723 342997 343015 212062 211746 259194 264344 298892 301723 4464667 4766475 6593380 6382722 1100820 1145864 286830 255731 263446 265240 315838 305535 297378 297883 205279 206343 705806 643557 1459298 1444700 422553 418258 612893 616141 761246 746404 787733 786273 822972 841402 810539 895643 2003287 2108247 1238524 1053447 674026 659434 797476 796650 823382 835467 860099 872784 974975 975775 5041772 5276901 39.95 71.8 1
12:29:56 2024-01-29 680888 676707 198712 195498 318823 324924 344937 341942 213774 210754 259194 264564 298023 302714 4458301 4717935 6565513 6401466 1110225 1143699 285517 255839 267784 265647 315616 306505 297023 296663 205244 206378 699834 640802 1477748 1436404 421350 419182 608371 614323 765120 741113 782548 790794 822354 834080 811761 899683 2016056 2124657 1220924 1040420 673821 662280 792798 791016 827879 835697 857185 867634 984169 979159 5098205 5276750 39.95 71.8 1
12:29:57 2024-01-29 686005 675064 198392 199041 317150 327723 344937 342100 212062 211781 258395 264785 297953 302678 4451948 4811534 6584164 6412883 1119631 1146137 285316 251378 262239 265054 315874 306001 297369 298194 205279 205736 704317 635006 1477746 1450917 421049 417006 610758 612325 763481 746049 780768 787428 827796 835971 804670 898302 2012555 2096587 1218382 1044760 669993 660295 798041 792701 825499 838464 859488 862561 974975 973579 5100321 5274956 39.95 71.8 1
12:29:58 2024-01-29 679589 676982 197806 199218 317088 327260 346256 340873 212685 211267 259194 264564 298892 300842 4451672 4763972 6640116 6401466 1093590 1143699 285481 255515 264697 264463 315838 306577 296497 296663 205244 206022 704317 641414 1499437 1443672 422822 417114 606834 612550 760703 742167 788295 790794 821918 836007 811800 898236 2008745 2114256 1246200 1045054 675746 656531 793397 794709 827292 836648 858406 870148 978498 975506 5058400 5289990 39.95 71.8 1
12:29:59 2024-01-29 676826 676712 197849 199072 318819 324600 345668 340873 212753 211084 258395 265598 298648 303374 4458301 4757484 6593717 6403599 1106985 1143699 287234 251203 265562 266056 315838 306541 297369 297631 205279 206343 690876 644479 1464606 1434359 420767 420850 608399 616178 765723 742737 787172 791991 819524 834297 814108 903303 2012559 2127287 1209831 1038718 675264 661811 792272 792991 829054 837831 855891 867634 981310 973579 5098205 5291813 39.95 71.8 1
12:30:00 2024-01-29 686718 675060 198746 199001 319038 327723 344937 343015 212062 211746 258431 264600 298646 305312 4458301 4811497 6556197 6396656 1119631 1143699 284756 253864 262824 264498 315874 305535 297333 297811 205244 206136 713271 635916 1492773 1453999 419469 417114 609026 611890 762866 745484 780213 786310 826217 837847 804640 898858 2006810 2095743 1209831 1046996 669516 659471 798041 792701 823055 838428 857623 865092 974975 973579 5098205 5276845 39.95 71.8 1
12:30:01 2024-01-29 678590 676977 197154 194828 318048 324888 344412 342460 212062 211598 258431 263751 299346 302720 4445765 4716823 6602815 6396380 1094554 1143699 285499 255299 264661 264498 315394 306541 296080 297703 204958 206136 713271 643890 1541194 1442689 423762 417740 606667 613447 762476 742167 785581 788146 821955 836657 811761 899518 2006847 2125675 1237066 1041790 671903 660405 793397 793222 829054 834288 853423 872161 981347 973579 5077162 5291813 39.95 71.8 1
12:30:02 2024-01-29 682269 675064 197841 199041 319082 324852 345668 342979 211408 211816 258110 264785 298440 303186 4458301 4763675 6537537 6410838 1113220 1144156 285401 255731 263446 266091 314950 306505 297579 297667 205932 206102 705789 639887 1460647 1445767 421400 420850 610758 612325 767901 746197 783813 789932 827320 834621 804597 900963 2012559 2111726 1222971 1040309 669516 662280 798041 789859 826706 838428 858830 865130 977051 982002 5128498 5282448 39.95 71.8 1
12:30:03 2024-01-29 687504 676498 197780 199036 318565 324960 342997 343015 211881 211598 258431 263571 298928 302756 4455288 4775747 6574578 6377899 1100034 1143699 287050 255731 263851 264498 315838 306001 297753 297883 205607 206205 719616 643557 1453857 1446795 422632 418367 612496 615195 761393 745865 786213 784080 825717 838401 810539 895643 2003287 2108769 1242362 1054198 673065 658465 798041 793185 824878 836057 860857 871539 975661 975775 5036845 5276901 39.95 71.8 1
12:30:04 2024-01-29 681859 676456 198435 198722 318556 324960 344937 341665 212062 211084 259229 264415 298023 302714 4451948 4715282 6565625 6396902 1103945 1143699 287234 255731 262824 265905 315616 308957 296735 298122 205607 206205 702846 644941 1463073 1433170 421662 420552 609342 617637 765723 742686 783910 793049 820757 834297 814108 900963 2011855 2127183 1250038 1038316 675264 662280 792272 793263 829642 838911 855283 867671 981347 979159 5090929 5286217 39.95 71.8 1
12:30:05 2024-01-29 685968 675064 198738 195493 318560 326799 342997 343015 212186 211781 258431 264785 298440 303388 4448936 4802343 6546858 6387536 1119353 1143699 284681 251413 267479 264463 317553 307751 297644 297342 205137 205919 713271 635461 1488524 1451950 420150 417078 609408 609920 762982 742663 781144 787428 830480 837257 806431 895745 2009700 2095101 1213529 1045054 669993 659471 795748 792139 823091 837838 860099 865092 974975 980109 5098205 5273083 39.95 71.8 1
12:30:06 2024-01-29 678056 675060 197158 199138 317088 324960 345913 339487 212390 211119 258395 264379 297602 302548 4451948 4750445 6630791 6394353 1091439 1143699 285628 255839 264661 264216 317285 308517 295865 299919 205137 206274 713271 640802 1463073 1442689 421363 414696 606871 614581 758897 740746 785863 787551 820720 836007 811800 897447 2006847 2111979 1246200 1044760 673821 655568 792834 793185 828631 834288 855928 869248 978462 975085 5066369 5284559 39.95 71.8 1
12:30:07 2024-01-29 676863 675060 197810 198726 317154 324888 344412 341942 211881 212446 257600 264379 298440 303479 4451672 4781065 6546862 6410838 1113220 1143699 285517 255767 266021 265843 314662 306252 297753 296578 205569 205598 705789 639116 1461943 1444740 421327 419660 608476 612051 765760 745939 783813 790456 825051 834030 808877 902283 2012559 2111249 1224854 1038937 669516 662280 797476 789596 825535 837802 858406 865130 977051 984622 5122762 5284272 39.95 71.8 1
12:30:08 2024-01-29 686747 676020 197806 199036 318083 324960 342997 343015 211408 211598 258466 263571 298928 303418 4448936 4763834 6593489 6382722 1103370 1143699 287085 252594 266316 264993 315658 306109 297500 297775 205137 206274 705806 644479 1457664 1445767 422144 418180 612061 615895 763456 744661 783910 784080 824544 838250 809243 895741 2003287 2105781 1256628 1051089 671903 658465 797476 793185 824294 834288 860857 871539 978210 975775 5040573 5261666 39.95 71.8 1
12:30:09 2024-01-29 680856 676716 197871 195493 319078 324960 344937 341942 212062 210789 259229 263975 297742 302714 4445765 4701808 6565513 6396902 1103971 1143699 287019 252342 265420 265807 315766 306433 296555 297775 205750 206054 714764 644479 1458395 1429378 422181 419660 607301 615597 765194 742883 783910 792176 818367 834152 811800 898035 2009700 2127183 1251957 1038830 674783 662280 793397 793263 829054 836648 854674 867671 981310 973651 5090929 5286217 39.95 71.8 1
12:30:10 2024-01-29 685631 675064 198876 195493 318823 326799 342997 343015 212062 211816 258395 264468 297988 304700 4452111 4792965 6537537 6387536 1119631 1147456 286517 252702 264597 265541 317625 305857 297753 297883 205714 206205 704134 635754 1471105 1447818 420150 417296 610137 612325 763554 744771 779289 784106 829081 836007 804670 897596 2011129 2095101 1228320 1044760 670947 661491 797476 792139 822473 838464 860099 864818 974284 973579 5113603 5261629 39.95 71.8 1
12:30:11 2024-01-29 678819 676982 197806 199178 317088 326799 343414 340909 212572 211415 258644 264600 298684 300828 4448936 4734547 6631468 6396902 1094538 1146238 285267 252666 264591 264287 315838 306469 295686 299460 205101 206205 713271 639887 1465229 1438598 422181 416969 608115 613564 760279 740222 785940 788548 820757 836043 811800 897662 2006847 2117976 1248119 1043274 673341 655568 792834 795506 829054 834288 855693 869285 979921 975775 5066369 5280611 39.95 71.8 1
12:30:12 2024-01-29 678782 674583 197810 199072 318074 324587 343449 342979 211374 212128 257997 264379 297953 302756 4440137 4766475 6556188 6389623 1113497 1147181 284126 252702 265456 264393 315838 306433 294935 299460 205101 205598 690025 634434 1483636 1438598 420749 418886 604942 610387 763554 739913 781435 792176 824979 834297 807026 899312 2012559 2117976 1228621 1034698 671628 660405 793397 789859 830268 838428 850927 864477 984169 980616 5147282 5274920 39.95 71.8 1
12:30:13 2024-01-29 684232 674804 197815 199143 317123 327260 342997 342496 212096 211781 257600 265598 298475 302255 4448936 4825557 6612555 6394391 1118193 1147456 284344 251343 264706 264322 315838 307313 297753 297487 205101 205701 704134 633531 1473962 1442689 420150 417885 609408 613271 763554 742663 779104 784142 825563 837840 807042 898236 2009700 2092651 1232017 1041685 670947 660405 796912 791016 822509 838235 857660 862561 974284 973615 5102425 5273083 39.95 71.8 1
12:30:14 2024-01-29 681859 675069 197780 199214 316609 326799 345424 340072 212390 211119 258395 264379 298684 302469 4448936 4756906 6640946 6386843 1100034 1146914 286012 252524 263745 265134 318255 307313 297333 297559 205208 206343 702820 641719 1459888 1443672 421400 417259 607653 615452 760584 742028 783910 784106 820757 838509 811800 893022 2001120 2108769 1244281 1046244 673821 658501 793397 793263 822613 834288 857623 870148 976359 975775 5033234 5261666 39.95 71.8 1
12:30:15 2024-01-29 680893 676238 197836 198439 318114 324924 344937 341425 212062 211154 259194 263790 297988 302714 4442596 4705198 6565611 6394674 1097498 1145008 287189 251919 265832 264816 314477 306361 296807 297523 204993 205987 704317 645123 1447062 1441618 423379 419660 606441 614032 762982 743030 783910 791016 820104 836990 811726 900803 2009700 2130203 1221088 1038830 674302 660405 793397 793263 829959 834252 853349 871390 981310 980456 5073611 5289990 39.95 71.8 1
12:30:16 2024-01-29 684769 675069 197815 195356 319974 324852 344670 342979 211374 211746 258142 264344 297953 303947 4445909 4765708 6542180 6403840 1116593 1143551 285392 252702 265456 265063 313778 306361 296807 297775 206037 205633 677010 637153 1462790 1442689 420506 419660 607301 610835 765083 744084 780954 791614 826734 829460 804028 902283 2012559 2113476 1246200 1035435 668089 661342 795653 791884 829054 838392 854600 862561 975588 980579 5133865 5280611 39.95 71.8 1
12:30:17 2024-01-29 686722 675064 197600 199005 317123 326702 344937 342388 211374 212446 257961 263536 298857 302511 4448936 4785020 6574578 6393833 1107060 1143588 284867 251955 264520 264287 315766 306288 295758 297811 205244 206882 680683 637742 1478755 1452967 422144 417259 608172 611455 759083 745065 783813 786310 829081 838401 805434 894391 2006137 2102543 1224854 1047284 668089 655531 798041 793263 825462 836648 858406 867634 972179 975775 5079394 5288342 39.95 71.8 1
12:30:18 2024-01-29 676790 676503 197741 198691 320679 324816 343414 341906 212062 211746 258359 262949 298892 301688 4448936 4702316 6574873 6405283 1100822 1144194 287055 251883 265268 265099 314734 306469 295306 298086 204923 205667 713271 643557 1466141 1432425 422181 420282 608040 614507 763554 740746 783910 791921 818331 834261 811800 899646 2007488 2125043 1229241 1041049 671903 656531 793125 793185 830231 829523 852742 870148 981347 977847 5067819 5282448 39.95 71.8 1
12:30:19 2024-01-29 682827 675060 197780 195003 319038 324816 344937 342979 211374 211816 257961 265337 297953 302469 4445909 4768243 6537143 6402915 1113403 1145823 285040 252702 265456 264287 315838 306469 293993 297811 205244 207027 683176 636245 1461492 1441665 420543 418221 606667 609920 763554 740746 780398 792738 825563 829532 807026 899312 2012559 2117976 1244281 1035435 669993 661491 793397 790419 830231 838428 852136 865434 982775 980579 5145233 5276845 39.95 71.8 1
12:30:20 2024-01-29 683257 675069 197733 199036 317088 326799 344937 341942 211847 211746 258039 264820 297637 300901 4445909 4811722 6621948 6395581 1116593 1143551 284432 252702 264706 264287 315838 305535 297333 296854 205244 206062 705789 634434 1481855 1442689 418717 417740 610307 612623 764638 743680 781107 784142 825563 839025 806989 898236 2009427 2095101 1222577 1044760 670947 660405 798041 790419 823382 838428 861470 862524 974284 973615 5107611 5269145 39.95 71.8 1
12:30:21 2024-01-29 680585 675060 197780 199347 316574 327723 344937 340358 212390 211049 258395 263975 297918 301476 4448936 4770755 6650333 6386148 1097674 1145549 285303 252310 265832 264428 315091 305535 297523 296628 204635 206240 704313 641719 1457551 1441665 421363 418180 608906 614507 761393 740417 783873 784080 819524 838473 811800 895605 2003287 2108769 1244281 1049594 675469 658501 795088 795519 823382 834288 860099 870148 974975 975775 5032366 5261629 39.95 71.8 1
12:30:22 2024-01-29 678892 677107 198388 199001 318560 324924 345424 341906 212028 210424 258976 264344 297710 304778 4445765 4715282 6584306 6400436 1105530 1144194 287055 252702 262789 265647 315616 306144 296497 297703 204958 206309 713271 641719 1460042 1432045 421400 419660 607301 615851 763554 742686 783813 791053 818331 834261 813531 899572 2006847 2124168 1226738 1037150 673821 661811 791113 792701 827879 836981 853386 867634 980578 979926 5088799 5282448 39.95 71.8 1
12:30:23 2024-01-29 685209 675069 198703 195493 318083 326799 342997 342701 212082 211415 257961 263975 297988 304773 4455288 4802343 6546026 6395581 1115795 1145823 284974 255839 263411 264463 313993 306216 297153 297212 205857 205490 668545 637153 1456832 1444740 420877 419660 607301 611455 765760 742920 781584 792176 826734 829496 805784 902321 2012559 2112454 1222971 1037244 668089 660405 795653 790979 829642 838199 853386 863788 978425 979159 5137890 5276845 39.95 71.8 1
12:30:24 2024-01-29 687169 675028 197737 199005 317123 324924 344937 341906 211408 212446 257600 263168 298440 302083 4442596 4789546 6603068 6384753 1103971 1143551 284974 252346 263851 264208 315622 306216 295543 297811 205208 204993 682073 635916 1462985 1451935 422144 414876 608594 610587 761356 744010 782697 785752 827906 838401 805734 895047 2006810 2101052 1238524 1046996 668089 655531 798041 793263 824405 836648 858406 867634 972179 977847 5088522 5276845 39.95 71.8 1
12:30:25 2024-01-29 678073 676494 197428 199041 318083 324852 344412 342158 212062 211415 258359 263132 299346 303553 4445909 4708556 6612496 6393947 1091327 1143515 285481 255695 263886 263584 315364 306252 294856 297077 205064 205987 701375 639574 1454867 1438598 421510 414840 606871 613564 759770 740709 784930 786400 820757 838772 811800 895713 2003287 2111942 1222265 1044017 673821 655995 792272 794954 827879 836057 857795 867634 978425 974323 5041772 5271179 39.95 71.8 1
12:30:26 2024-01-29 675523 674551 197772 195493 317141 324924 345134 339809 212538 211562 257600 264820 297953 302720 4445633 4755909 6584306 6398721 1109514 1142814 285481 255803 267370 265830 315364 305929 296814 297811 204597 206343 702820 641260 1466968 1432425 418986 418476 605804 613765 764638 738022 781547 788146 820757 834030 809390 898970 2012559 2120400 1209831 1036911 671903 660405 791113 788741 829054 837831 853386 866362 984169 981965 5088799 5257839 39.95 71.8 1
12:30:27 2024-01-29 684232 675060 197780 199036 317088 327260 342731 341906 212028 211232 257961 264785 297502 301476 4442596 4831693 6607820 6394137 1118193 1143699 285045 255767 263959 264216 315694 305499 297441 297775 205244 205667 683772 636207 1471352 1442689 418321 417259 609336 610819 763013 742682 779252 785752 826734 836657 804670 897153 2005385 2094141 1228320 1043390 670947 659471 796875 792139 823382 837802 860857 862561 973557 978539 5098205 5267473 39.95 71.8 1
12:30:28 2024-01-29 677121 674592 197767 199309 316574 326472 344937 340358 212062 211049 258359 263940 297988 301827 4448936 4770557 6645415 6384981 1097681 1143699 285552 251991 263591 264216 315802 304997 297861 297811 204884 206165 704313 641719 1457676 1438598 420914 418476 610721 614507 761393 741507 783873 784080 822678 838437 810575 892349 2003287 2105781 1240443 1049594 672861 657497 795088 795246 822798 834252 859488 870148 971131 975775 5028774 5254221 39.95 71.8 1
12:30:29 2024-01-29 680337 674804 197849 195498 318560 324852 342997 340909 211408 210754 258431 263168 297672 302182 4442596 4702436 6565548 6386148 1094538 1142041 286915 251283 265832 265099 313957 305610 296080 297104 205244 205847 720176 641719 1488026 1434523 422816 419660 605582 614470 763093 741978 783514 791053 819256 835476 811763 900990 2006137 2128421 1244281 1037318 674302 660405 794844 793263 829642 834288 852742 870148 983200 978539 5079394 5286217 39.95 71.8 1
12:30:30 2024-01-29 684283 674555 197806 194946 319690 324852 342997 342979 211374 211598 258178 263975 298023 302147 4437018 4780212 6565553 6440871 1110225 1143699 284175 250947 265832 264463 315838 306469 294314 297631 205064 205598 699970 634434 1469385 1438598 419615 417558 604942 611890 763554 738580 779289 791053 824979 834297 807026 899646 2012559 2117976 1228621 1033962 670947 660405 793397 788704 830231 837176 850890 863825 983471 981272 5141560 5276750 39.95 71.8 1
12:30:31 2024-01-29 684232 674074 197162 199032 316828 326799 342997 340909 211408 211084 257564 265598 298095 302548 4443256 4838770 6607820 6384905 1118581 1143699 282877 252630 264706 263988 315838 305535 296915 297811 205019 205884 702846 634434 1471543 1444740 418949 417028 607617 609058 762473 742064 779252 784142 827320 835383 804670 898236 2007488 2098730 1242362 1043274 670947 661342 796912 788704 823382 838464 857623 862414 973594 973579 5109812 5263441 39.95 71.8 1
12:30:32 2024-01-29 682076 675069 197737 198861 316609 327491 342997 340358 212356 210936 258395 264137 297988 303050 4443256 4762899 6593729 6380295 1103906 1143699 286481 252380 263745 264428 315838 306469 296663 296937 205607 205884 710285 641719 1462460 1447818 422816 417885 610738 610892 760242 744845 783873 786167 824395 836007 807026 895731 2003287 2104289 1230847 1047284 669993 656693 798041 795519 821011 834288 860136 866746 971454 975775 5036774 5273083 39.95 71.8 1
12:30:33 2024-01-29 678819 676712 197780 198501 318823 324888 344937 341389 212028 211562 258395 262730 298023 302182 4440076 4719081 6584306 6387278 1096078 1143699 287452 251742 263815 264463 314471 306144 295342 299568 205137 205701 702846 643557 1453259 1438598 423158 418476 606441 612190 761393 740186 785618 791053 820793 836657 809427 900390 2006847 2128692 1236605 1040309 673821 660135 793397 794954 829642 834252 852742 871539 981347 977847 5064024 5276845 39.95 71.8 1
12:30:34 2024-01-29 678409 674583 197780 198861 318039 324816 345913 340909 211881 211781 258007 264379 297953 302469 4452729 4773939 6584103 6396656 1107060 1144156 284965 252702 262203 264428 315616 306433 296273 300307 204419 205701 704317 634434 1476240 1434523 419318 418476 605582 612226 764638 736059 782697 788741 823155 835476 809427 901865 2012559 2117976 1213529 1035808 671903 660405 792272 788704 829054 835962 853178 866362 984169 979159 5096076 5292798 39.95 71.8 1
12:30:35 2024-01-29 684584 674079 198244 198757 317123 327260 342997 341942 211881 211119 257600 264785 297052 301265 4455818 4820429 6603135 6382722 1113258 1147181 283600 255695 263411 263988 315874 305535 297025 297487 205064 205490 713271 632286 1465238 1450904 419615 414876 607617 610587 761393 742028 780398 784069 825015 837185 802324 898236 2006847 2092614 1209831 1044877 669718 658501 796784 790419 823382 838428 859488 862561 973594 973615 5107611 5254127 39.95 71.8 1
12:30:36 2024-01-29 680373 676238 197776 199036 316132 327491 342997 340358 212390 210901 258359 263975 298068 302365 4452729 4761430 6631351 6359440 1097681 1143588 285481 255695 263008 264498 315874 305018 297441 296421 204597 206165 704313 641260 1465407 1438598 420914 417885 608512 614544 761393 741502 783910 784080 819561 838509 811724 893022 2003287 2105781 1244281 1050736 673821 658465 793397 793263 822798 835467 857660 870148 974975 975775 5028774 5271233 39.95 71.8 1
12:30:37 2024-01-29 680343 674587 197841 195493 317158 324852 342997 340909 212028 210459 258395 263940 297745 304478 4452729 4691097 6574927 6384867 1094469 1144156 285209 251283 263851 264208 314184 306397 294891 297631 205064 205667 713271 641719 1473484 1438598 423116 417885 605804 612659 763554 739662 786176 788741 820793 836657 811491 894106 2006847 2127183 1225090 1040309 671903 658465 793397 793185 829642 834288 853386 870148 981347 978539 5079116 5282448 39.95 71.8 1
12:30:38 2024-01-29 684232 675055 197772 195083 319082 324924 342997 342979 211408 211816 257997 263975 298403 303689 4446674 4779433 6546791 6396902 1113403 1142851 285129 255695 263008 264216 313850 306180 296706 297601 205748 205062 681767 636876 1455556 1438598 420616 419068 606871 611344 764638 743030 781069 791053 827320 833408 804634 902321 2012559 2114975 1246200 1035435 668089 659471 795653 790456 828782 838428 852742 862561 979884 982696 5141213 5273083 39.95 71.8 1
12:30:39 2024-01-29 682449 674111 197154 198762 317088 324960 344670 340873 211735 211816 257564 263729 299537 301827 4455579 4793684 6607597 6366343 1105248 1143699 285575 255299 263851 264102 315616 306217 295901 297811 205279 204993 672258 637607 1486042 1447818 422217 414912 608163 610587 759167 746197 783813 785752 826734 838437 803460 894331 2003287 2104289 1244281 1046577 668089 655568 798041 793222 821048 836057 860099 869528 970730 975775 5046153 5289016 39.95 71.8 1
12:30:40 2024-01-29 676863 675064 197772 195220 318565 324622 345424 340873 211701 211084 258145 262485 298682 303474 4439812 4701142 6565513 6384905 1091202 1142888 285517 251637 263815 264498 314471 306541 296080 297888 205064 205882 702846 641719 1468839 1438598 423116 418476 605275 612226 760817 738617 785618 789896 823541 836657 810575 897019 2005385 2126911 1250760 1038830 671903 658465 793147 795519 829642 829559 853423 868631 984169 975775 5056970 5274920 39.95 71.8 1
12:30:41 2024-01-29 680758 674592 197608 198578 319208 324323 344937 341942 211408 212163 258181 264318 298194 303474 4449218 4766448 6528212 6396656 1110015 1143699 285530 252702 262859 265683 313635 306253 297369 296686 205668 205096 695620 637153 1453598 1438598 420282 419392 609063 610856 765760 745065 781584 791053 825563 829532 804634 901642 2012559 2110266 1222971 1038937 668089 661811 797476 788109 825499 837212 858406 866166 976359 980579 5119106 5273083 39.95 71.8 1
12:30:42 2024-01-29 684760 675060 197746 196247 317158 324960 342961 343015 212186 211464 258943 263469 300208 302610 4449218 4765742 6584164 6384701 1103119 1143699 285842 251778 263886 264428 315616 306469 296605 297356 205893 205062 697070 639200 1460708 1447818 422553 417296 608594 609022 759167 744244 783380 784142 825563 837221 803496 895643 2003287 2104758 1234685 1047321 668089 657738 798041 793185 821048 834288 860136 869528 972142 975775 5037799 5254090 39.95 71.8 1
12:30:43 2024-01-29 676347 674905 197462 195352 318560 324852 344937 340873 212186 211203 258145 262485 298543 302903 4443088 4691105 6565513 6384981 1092975 1142041 285374 251637 263886 264463 314950 306613 296188 297097 205279 205701 702846 641719 1504572 1438598 423144 417296 605582 611793 760279 736059 787059 788741 821991 836657 810612 898236 2006574 2124168 1246847 1038937 671903 657999 793397 793185 829054 834288 852532 869528 981347 977847 5072145 5276845 39.95 71.8 1
12:30:44 2024-01-29 684721 674115 197349 194951 319047 324888 342997 342690 211565 211499 258145 264098 297848 303505 4446160 4766448 6518886 6378171 1116326 1145790 284521 255695 263586 264498 315838 305069 297378 297811 205244 205096 702846 634434 1474717 1438598 418321 417296 608916 610892 762473 745342 778699 783515 825563 837840 806454 894438 2006847 2095743 1228320 1043274 670672 659938 796912 789859 823382 838464 857660 862561 972215 978539 5098205 5250419 39.95 71.8 1
12:30:45 2024-01-29 678375 674800 197462 198762 316096 326799 344719 340347 213932 210838 258145 263834 297883 303479 4443088 4760606 6631199 6373350 1095260 1143699 284681 255299 263008 263654 315874 305571 295664 296663 204454 205701 711778 639430 1453038 1437578 420914 414840 606871 613637 756985 738252 783813 784069 819561 838437 811761 893695 2003287 2110266 1222971 1046614 673341 654642 792834 793263 824914 835199 858406 867671 975661 974360 5035962 5265568 39.95 71.8 1
12:30:46 2024-01-29 675375 674070 197776 198726 317185 324600 345243 339559 212549 210838 258252 264679 296947 303910 4443088 4743609 6566180 6382722 1107134 1143699 283777 255767 262239 264463 315573 306001 295664 297112 204239 205701 708363 634434 1468290 1429378 418986 418476 605582 612696 765180 736059 780436 788741 822573 834297 809463 899646 2012559 2117976 1215378 1035845 671903 660405 791113 788741 828631 837831 852779 866399 984169 979196 5088799 5269324 39.95 71.8 1
12:30:47 2024-01-29 685594 674111 197806 198691 316645 327006 342708 341378 211892 211309 258252 264679 297924 303910 4446160 4825595 6602957 6368806 1113258 1143699 283543 255371 263411 264203 315838 305571 296080 297595 204884 205062 702846 634098 1463162 1447818 419651 414912 609026 611182 761393 744010 780991 784106 825015 837545 802288 895643 2001120 2092651 1226738 1044877 668089 656604 795653 791016 822798 837212 860857 862598 973594 973615 5090929 5242789 39.95 71.8 1
12:30:48 2024-01-29 677374 674070 197471 199112 318651 326545 345767 340108 212514 210796 258252 263869 299718 303056 4443088 4762502 6626288 6361700 1096705 1143699 285481 255335 265562 264463 314836 304604 296080 296628 204597 205701 710285 639887 1466260 1438598 420914 414912 608952 614507 759167 739857 783317 784080 819690 838509 811800 894331 2001863 2107274 1246200 1048103 673821 656604 793397 792916 824331 835467 858406 867671 975624 972948 5018826 5263717 39.95 71.8 1
12:30:49 2024-01-29 674914 674592 197776 195838 318571 324636 344719 340658 211960 210319 258324 264239 297924 304773 4436741 4717935 6560870 6375766 1103182 1140422 285517 255335 267370 265276 314950 306685 296080 297811 205099 205951 679308 641435 1458811 1429378 418394 418476 607301 614544 765760 736445 783062 788777 819871 829568 811800 899007 2009700 2114703 1219075 1035435 673341 660405 790330 791016 826706 836648 854674 866399 982775 973579 5072145 5265568 39.95 71.8 1
12:30:50 2024-01-29 684721 673127 197642 195971 318091 327042 342636 341798 211960 210978 258071 263834 296947 304773 4436531 4799811 6556188 6368806 1113258 1142077 283025 255371 262824 263654 315874 305320 296497 297140 205052 205062 711778 632630 1466743 1445765 418394 414912 608015 610587 761393 744010 779289 783873 826734 834795 804862 895643 2006847 2086632 1213529 1041906 668089 658036 795653 788741 821048 837838 859630 862452 972179 979379 5094565 5231320 39.95 71.8 1
12:30:51 2024-01-29 677999 673538 197642 195855 318687 327042 342888 339737 212288 210978 257890 264384 298212 302903 4430205 4742532 6612309 6348140 1097681 1143699 286732 251991 263008 264393 315616 304568 296915 297775 204561 205987 704313 641719 1459402 1438598 421510 417885 609372 614434 760817 745065 786050 784080 820757 838365 808780 892312 2003287 2104917 1236605 1049594 673821 658673 795653 793263 822214 829487 859451 871847 971417 975012 5022961 5261854 39.95 71.8 1
12:30:52 2024-01-29 676826 676456 197642 195714 320940 324636 344864 340730 211926 211422 258217 262520 297852 303763 4433367 4674805 6574901 6387278 1094442 1143662 286320 251283 263631 264428 314435 306077 294856 297883 204884 205667 702846 641719 1451184 1438598 423121 418476 606871 612623 761393 739626 783910 791016 820757 836657 809390 894106 2008273 2128692 1238524 1038793 673821 660135 793397 793263 829054 829523 852742 870148 981347 977847 5066932 5271233 39.95 71.8 1
12:30:53 2024-01-29 679301 675453 197642 195971 320486 324636 345913 341246 211960 211605 259967 264168 297813 302536 4436531 4760331 6537143 6384981 1107022 1142455 283706 255731 262973 264428 314950 305965 295772 297112 204741 205667 711778 634434 1485860 1434461 418949 418180 604688 609956 764096 736059 781547 788704 823155 835476 807026 901223 2012559 2117976 1211680 1032491 671425 660405 791113 788631 830231 839016 851832 862561 983471 979159 5124436 5261854 39.95 71.8 1
12:30:54 2024-01-29 685134 675458 199658 195931 318433 326654 342780 341486 211960 211570 258217 264573 297362 301723 4439571 4812638 6565441 6373350 1113220 1146678 283507 255767 263008 263619 315838 305499 297991 297775 205064 205524 702846 632286 1466361 1445729 418949 414876 609026 610154 761356 741502 779215 784080 827320 835971 804862 895138 2006137 2091839 1211680 1044760 669228 656568 795653 788667 823382 837212 860099 862524 972179 978539 5098205 5257933 39.95 71.8 1
12:30:55 2024-01-29 680104 676409 197638 196318 318237 326617 342816 339630 212401 211028 258217 263579 297924 302940 4427504 4752997 6612608 6349763 1095297 1142041 285619 251637 263008 264208 315838 304533 296915 297775 204561 205667 706179 641719 1458563 1438598 420877 417885 609372 614434 761393 745882 783836 784080 820757 837185 808780 893657 2001863 2104758 1240443 1048103 672586 656531 795653 793263 821011 829559 857623 869490 972142 974323 5025184 5267406 39.95 71.8 1
12:30:56 2024-01-29 681313 676996 197737 195493 317973 324744 344828 340658 211745 211238 258252 263097 298032 302182 4436958 4687065 6551525 6368520 1097614 1138733 286794 251637 262203 264463 314471 306144 295079 297775 204884 205490 701375 641719 1447455 1429106 422181 419364 606871 614507 763013 741562 783836 790979 818294 829568 811800 896649 2006847 2124168 1211680 1036409 673821 661342 791674 792139 827879 836387 853349 867634 979884 978539 5082086 5280659 39.95 71.8 1
12:30:57 2024-01-29 684721 674891 197677 195149 318901 324708 342816 342521 213033 211570 257819 263720 297502 302255 4446160 4743331 6518886 6373350 1116314 1143699 285045 255659 262789 265240 313737 305965 295758 296937 205279 205062 704317 637153 1455709 1438598 420840 419660 609026 611021 765760 745065 782697 788741 827320 829496 804603 896686 2012559 2107944 1224854 1038793 668089 662280 796784 791016 827292 837536 855245 863788 977051 982002 5107611 5276879 39.95 71.8 1
12:30:58 2024-01-29 686778 674373 197668 195905 316982 324744 342816 342762 211272 211605 257926 262730 297988 300865 4436531 4756943 6584253 6373350 1100689 1143699 286356 251814 263815 264428 315320 305535 296210 296937 205279 205062 711778 641719 1477393 1445765 422181 417296 609408 610856 761123 746123 783873 785808 824358 835971 806418 895703 2000441 2101052 1228928 1044760 669993 655568 798041 795519 822285 834288 860136 869490 970730 975775 5037799 5274956 39.95 71.8 1
12:30:59 2024-01-29 677445 676639 197673 195772 318865 324636 344828 340419 211926 211049 257961 262949 297988 300828 4433514 4686454 6584164 6377899 1090635 1142851 285045 251283 263886 264181 314950 305893 295629 297595 204561 205062 701375 641440 1499617 1437578 423116 417296 604942 614069 759130 738544 783589 788109 820720 837840 809390 898236 2003287 2120983 1222971 1040420 671903 655531 791113 795519 827292 829487 854600 870148 975661 974031 5025795 5278798 39.95 71.8 1
12:31:00 2024-01-29 676003 672941 197707 196043 318837 324708 345549 338641 212028 211084 257383 264785 297924 304341 4439571 4744970 6569940 6387278 1110225 1142041 283741 255335 262239 264428 315394 305965 294934 296663 204561 205062 681767 634434 1462899 1436559 419578 418476 605545 610387 764638 736579 779289 791016 824321 835476 807062 897619 2012559 2117976 1215378 1033962 671425 660405 791113 789559 829642 838423 850249 863825 982738 978892 5093969 5278798 39.95 71.8 1
12:31:01 2024-01-29 684683 672904 197668 196304 318687 327055 342780 341353 211701 211415 257564 264855 297707 303479 4439571 4809206 6584164 6371166 1113258 1143699 283309 255731 262824 263619 315838 305284 295829 297811 205064 207027 702846 633494 1471373 1445765 418653 414876 609104 609058 761393 742590 779215 784080 825051 837840 802324 895643 2003287 2090356 1198974 1043274 669516 659434 796784 788072 822798 838464 860857 861261 974284 973579 5104723 5267495 39.95 71.8 1
12:31:02 2024-01-29 684107 673892 197673 195901 319443 327151 342611 341389 211881 210424 258395 263474 299233 301791 4436531 4758070 6574540 6349763 1099249 1143699 285659 251637 263043 264023 315394 305535 297369 297147 204920 205701 707299 641719 1452079 1438598 421546 417558 609408 613527 760242 745065 783873 783724 823155 838432 808780 894294 2001863 2098618 1242362 1049594 670947 656531 797206 793263 821048 829523 860857 870148 972142 975738 5040649 5273141 39.95 71.8 1
12:31:03 2024-01-29 679375 674850 197677 194826 318901 324636 344937 340873 211881 211084 258431 263399 299623 303947 4433367 4674955 6556188 6380058 1091439 1143699 286164 251637 263851 264393 314692 306505 295872 297595 204884 205524 711778 640802 1501161 1437578 422816 417259 605804 610892 758557 738580 783873 787551 820757 836657 809390 898204 2006137 2120983 1219205 1038937 671903 656767 791113 795519 827879 829523 855891 868938 978462 973415 5033006 5265608 39.95 71.8 1
12:31:04 2024-01-29 674969 672872 197711 195905 317013 324852 345424 338784 212028 211049 259257 264820 297017 302255 4433783 4727313 6556188 6394550 1103971 1140385 284730 255695 263959 264463 314950 306217 296080 297401 204561 206343 705806 638974 1460872 1429378 419382 418476 605879 612139 764638 737464 781144 787551 820793 829568 810575 898970 2012285 2114975 1228621 1035435 671903 660135 789992 788667 827879 837831 852136 865092 983471 980436 5080150 5267495 39.95 71.8 1
12:31:05 2024-01-29 685209 672397 198038 196043 316132 327260 342961 340909 211408 211429 258252 264750 297017 300807 4437056 4783586 6546845 6366608 1118794 1143427 285178 255731 263959 264428 315838 304568 297523 297356 205028 205313 703214 633982 1460001 1442689 418358 417259 608952 609956 762473 745342 778108 784080 825563 837248 804707 898236 2006137 2093508 1230168 1043274 671628 659471 796784 788667 823382 838428 860243 861261 974044 981168 5108528 5263708 39.95 71.8 1
12:31:06 2024-01-29 680709 674622 197673 195493 316609 327723 342925 340358 212514 210284 258142 263132 298032 302762 4448936 4747057 6612292 6363978 1097681 1143699 285499 251991 262824 264428 315838 304105 296080 297888 203953 205701 705806 640802 1471003 1437578 420877 417296 607617 614035 759167 742920 783873 784080 818945 838437 811761 892349 2001863 2102798 1219205 1049706 673341 658465 793397 793263 821048 834021 860857 869528 976124 977676 5018940 5263708 39.95 71.8 1
12:31:07 2024-01-29 679703 672909 197746 195356 318083 324816 342997 340586 212186 211203 258395 262328 298068 303186 4442739 4674843 6546862 6375728 1094538 1142041 285481 251283 263851 264428 314405 306541 294684 297104 204741 205062 701375 641719 1460618 1437578 422816 418180 604942 610856 761393 736168 783910 788741 820757 836066 809155 898241 2003287 2127183 1232766 1038830 671903 658465 793397 793263 829054 829559 850890 869886 983279 977676 5077056 5273178 39.95 71.8 1
12:31:08 2024-01-29 677408 674033 197437 195220 317119 323830 342708 340586 213026 211562 257132 263975 298032 300807 4439571 4752157 6537537 6392094 1111813 1143699 284623 251814 262239 264181 313516 305641 296080 296197 205244 204709 690025 635969 1462963 1438598 419651 418180 605804 609969 763554 740746 779992 790456 825563 829532 804862 900963 2009700 2111763 1221088 1033962 667615 658501 793397 788704 828782 835962 850853 865611 980414 981665 5127447 5273141 39.95 71.8 1
12:31:09 2024-01-29 684449 673054 196982 198861 316609 324924 344416 340072 211374 211746 257528 263168 297918 301047 4439571 4781620 6584164 6373350 1100764 1143699 285517 251283 265759 264023 315394 306001 296080 296441 205279 205028 679829 638062 1454470 1447818 422217 417259 607301 610587 758593 745065 782697 784106 825563 837221 804862 894559 2000441 2101685 1239022 1044877 668089 654605 798041 793185 821048 834288 862588 869266 972586 974903 5040497 5263708 39.95 71.8 1
12:31:10 2024-01-29 676311 674800 197776 195224 318596 324334 342672 340323 211374 210901 257600 261562 297848 302108 4433367 4683023 6556188 6375728 1091414 1140385 285477 251106 263666 264243 314029 305641 295664 297595 204920 205596 701375 641719 1463718 1437578 422816 418476 604942 610892 760817 738544 785863 788741 820488 836657 809390 899523 2003287 2123897 1232766 1039071 671903 657999 793147 793263 829054 834612 853862 870544 980929 975629 5055388 5261591 39.95 71.8 1
12:31:11 2024-01-29 677445 672095 197608 198687 320081 323951 345668 340323 211374 211781 257564 263869 298032 302762 4433244 4752157 6537537 6387278 1108641 1140385 283777 255335 262239 264023 313516 306505 294684 296686 204994 204709 690025 634434 1458119 1438598 419651 418617 605373 610154 763554 740746 779289 791921 825563 829496 805434 900963 2007488 2111024 1230504 1032491 668089 658501 792563 788667 829054 838907 853216 864993 980469 981314 5127447 5271233 39.95 71.8 1
12:31:12 2024-01-29 682827 672104 197128 196145 318462 324888 342961 340909 211408 210754 257315 264362 297087 301339 4436568 4804974 6569897 6368520 1100764 1142888 283856 255299 263446 263434 315838 305535 296080 297356 204597 204709 676885 634098 1492105 1447818 420877 414840 607301 608856 758593 738252 781584 783808 826734 837847 802580 893022 2003287 2093580 1238524 1044760 666630 654757 796784 791577 823856 838870 860669 866213 972032 977774 5080150 5252475 39.95 71.8 1
12:31:14 2024-01-29 675523 672579 197016 196050 316061 323507 342997 338820 211408 210803 257854 263755 297052 301344 4430205 4719313 6602815 6363978 1088404 1140385 285281 255335 263631 263399 314950 305211 295177 297667 204597 205524 711778 638062 1475555 1436559 423157 414840 605117 610892 756949 736023 783873 786400 819561 836657 809427 895643 2003287 2116475 1222971 1038830 671903 656262 791113 795371 828041 834612 857604 869416 977745 972802 5021586 5261966 39.95 71.8 1
12:31:15 2024-01-29 673607 673547 197535 195768 317084 324816 344937 338546 212062 210943 257315 264379 298415 300807 4423995 4732550 6556188 6377899 1107060 1141379 283706 255695 267711 264243 314950 305535 294314 296440 204597 204885 694170 633531 1459919 1434523 418986 417885 604688 609058 763554 738580 780954 790456 823192 834297 807026 899646 2012559 2114975 1228621 1032491 669993 659938 791113 790757 830440 838907 853663 865874 982628 982706 5136907 5261966 39.95 71.8 1
12:31:16 2024-01-29 681313 672434 198535 198992 318192 324960 342961 340873 211306 210936 257564 264820 297924 300807 4433244 4825994 6584164 6348381 1112950 1143699 282152 255803 263008 263654 315736 305033 296490 297565 204633 205096 698701 632286 1474061 1441618 418358 414912 609026 610587 761393 741612 779252 784080 825563 836657 804862 896457 2001120 2087393 1213529 1041790 669228 658501 796747 789854 823271 841393 862085 863217 972032 979852 5098205 5231558 39.95 71.8 1
12:31:17 2024-01-29 680073 675055 197737 198757 315876 326799 342672 339702 212062 210109 257564 263097 298068 302548 4430205 4740302 6621466 6348381 1096116 1142077 285526 251991 263008 264243 315838 304105 295342 296628 204418 205701 708792 639887 1469504 1438598 420877 414948 608163 614035 758692 742167 782725 784080 818945 838473 811800 894438 2003287 2105781 1221088 1047358 672586 657738 794844 793042 823271 834143 860857 869416 976248 975592 5022961 5257933 39.95 71.8 1
12:31:18 2024-01-29 678892 675185 197772 195224 317189 324852 342816 340873 211408 210494 258395 262949 296224 301723 4427047 4686454 6546862 6377899 1097614 1139577 286392 255119 267406 264498 314029 304960 296188 296686 204633 205062 701375 641719 1468236 1428093 421248 419364 606441 614507 763013 738056 782762 790492 817753 829532 811800 901869 2006810 2122663 1234685 1034698 673341 661121 792019 793012 827805 836314 855768 866867 981919 979852 5064910 5267585 39.95 71.8 1
12:31:19 2024-01-29 684283 673054 197815 195083 317154 326690 342888 341942 213766 211084 257997 264010 297087 302182 4430205 4780174 6528181 6375842 1118756 1142041 285081 255695 263215 264463 315394 304497 296951 296686 204884 205062 713271 634434 1454137 1438598 418358 417296 608978 610892 762982 745065 778699 784069 825563 836657 807005 897662 2006847 2090616 1218945 1044760 670186 660149 797881 788557 823345 841124 860819 863217 973410 982706 5103964 5258101 39.95 71.8 1
12:31:20 2024-01-29 682981 674601 197471 195493 318687 326799 342370 339880 211408 210389 257997 262949 297087 301827 4430205 4754914 6622000 6354606 1096116 1142077 285771 255299 263043 264243 315573 304604 297369 296686 204561 205701 701327 641719 1467961 1438598 420914 417885 608916 614507 761123 744010 783910 783524 820793 838473 809427 893022 2000441 2104758 1217321 1050094 673821 658673 795616 793227 821077 829415 862048 870036 971995 975775 5018546 5271233 39.95 71.8 1
12:31:21 2024-01-29 677593 674106 197600 195498 318565 324852 342997 340286 211374 211119 258178 261562 297087 300842 4421164 4681059 6588796 6365893 1089885 1140422 285281 255335 263631 263399 315128 306037 293993 296663 204597 205667 710285 637742 1456271 1437578 420914 414876 605582 612696 756949 736095 783813 786364 819561 834795 811800 895741 2003287 2108952 1228386 1041357 673304 654905 792235 795519 828172 834179 855742 867447 977745 972911 5022961 5246565 39.95 71.8 1
12:31:22 2024-01-29 673607 673851 197295 195493 317119 324888 342997 338546 212028 210242 257383 264600 298032 300842 4433244 4727313 6546862 6362054 1105481 1139577 283777 255731 267334 264957 315394 304782 296080 295801 203953 205558 708792 637786 1464674 1432425 418986 418180 604512 614069 764638 737500 780436 788704 822573 835476 809427 899683 2012559 2116475 1213529 1036409 673069 660149 792235 788557 829605 838387 853937 864906 982591 980579 5076792 5263717 39.95 71.8 1
12:31:23 2024-01-29 682827 672100 197737 195493 316640 326799 342731 340909 211408 211119 257600 263168 296189 304341 4430205 4783586 6560870 6368520 1112913 1143699 283309 255767 264597 264058 315838 304604 296080 296686 204633 205381 692176 633080 1468061 1445765 418986 414912 607617 610587 761393 744010 779252 784080 827320 836007 802324 897158 2006847 2086409 1217227 1044335 670186 657889 796784 789712 823345 840798 860819 864451 973594 973615 5094719 5246565 39.95 71.8 1
12:31:24 2024-01-29 680622 674914 197780 198722 315655 327224 342997 338855 212062 210424 257600 263203 298032 302334 4433244 4745401 6621466 6364265 1094442 1142077 285107 251814 262640 263654 315838 303782 295664 297595 203953 205882 708792 638062 1453269 1434523 419688 414840 606441 612696 756949 740783 783460 784080 819292 837257 811800 894331 2001863 2108802 1222971 1047057 673821 656804 793110 793190 824516 834107 856999 867634 975624 972984 5018788 5256216 39.95 71.8 1
12:31:25 2024-01-29 678409 674800 197780 195220 320221 324852 342997 340634 211408 209767 258214 263203 296224 303910 4433244 4699177 6537537 6373350 1103182 1140385 285517 254940 267297 264498 314029 305535 294891 296722 204958 205736 679308 639430 1462946 1427352 418358 418799 605509 614035 763554 734984 781584 788777 819561 829532 811224 898294 2009688 2119039 1219075 1035323 673341 660259 790892 790757 827489 836575 857792 864955 981347 978686 5075768 5257653 39.95 71.8 1
12:31:26 2024-01-29 682753 671083 197772 195989 316570 324600 342334 340837 211340 210866 257564 263904 296119 303915 4430205 4799811 6565549 6359141 1116401 1142004 283706 255875 264332 263619 315838 306552 296080 297559 204561 205062 702846 632286 1470991 1438598 420150 414840 609026 609022 761393 741466 777519 784080 826734 836657 806007 895643 2007488 2101722 1222971 1042844 670186 662206 797918 788511 824516 840798 858406 863405 974284 973579 5099831 5263708 39.95 71.8 1
12:31:27 2024-01-29 682827 673013 198796 195220 317088 324852 341816 341906 211340 211049 258644 262730 297996 302083 4430205 4752157 6565333 6368520 1100034 1141379 286119 251814 263411 264428 314950 305499 295758 295780 205208 205062 708792 641260 1452886 1438598 421808 417259 608942 610819 756913 745065 783910 784080 820757 836657 806989 895731 2004625 2098394 1228928 1046357 668273 656804 800191 793153 825689 835875 858369 866325 969320 977676 5069988 5252578 39.95 71.8 1
12:31:28 2024-01-29 675866 674033 197128 195215 317123 323794 344937 339845 211374 210754 257528 262363 298068 301193 4417773 4683023 6546862 6366721 1088224 1138697 284592 251283 263631 263584 313957 305965 295356 297775 204561 205028 711778 639574 1501398 1436559 422144 414840 604688 610387 758557 737815 783873 787514 820720 835476 808207 899101 2006056 2109003 1222971 1041357 671628 654941 792019 795482 827452 829487 855245 867634 975588 974906 5018940 5254352 39.95 71.8 1
12:31:29 2024-01-29 673607 673271 197162 195356 316127 324816 342961 338238 211881 210389 256772 263940 297888 302083 4423995 4736692 6546862 6366570 1103983 1140349 283273 255659 264332 263988 314950 304246 294613 297631 203597 205062 711778 634434 1466399 1429106 418321 418180 604688 610856 764180 737753 779252 786364 820757 829496 808207 900700 2015428 2117768 1215378 1035435 671903 659718 790892 788511 829848 836944 850853 864440 983279 979087 5084501 5258101 39.95 71.8 1
12:31:30 2024-01-29 682343 671373 197162 195493 315646 324924 342647 340358 212990 211049 257383 264785 296154 300901 4433367 4797902 6613239 6359141 1111813 1142851 283309 255695 264146 264023 315838 304175 296080 296650 204561 205028 711778 631834 1490149 1438598 418956 414912 609026 611455 761393 744538 776930 784080 825526 836657 804640 899101 2007488 2093287 1222971 1043851 670186 660222 797918 788511 823382 838464 858406 861261 976818 979123 5098205 5258101 39.95 71.8 1
12:31:31 2024-01-29 683257 672579 197162 195361 317088 326799 342370 340909 211777 210389 257961 262914 297087 302835 4427152 4739485 6602957 6349763 1096898 1140349 285517 251637 262239 264023 313742 304533 297333 297356 204561 205667 709911 641260 1456087 1438598 421510 417885 608476 613564 760814 742663 785490 783724 820720 837185 811761 893898 2000305 2099276 1236605 1049986 670186 657738 797918 795519 821011 834252 859451 870689 970656 975012 5047286 5258101 39.95 71.8 1
12:31:32 2024-01-29 676025 673050 197119 195220 317123 323794 342997 339845 211374 210719 257167 262328 297745 300403 4427152 4683023 6546862 6368520 1093624 1139541 286588 251283 263008 264463 314649 306217 294856 297775 204561 205028 711778 641719 1470984 1434523 422181 418476 604942 612623 762202 738580 783873 788741 818945 835804 811761 899350 2005397 2125505 1239022 1039872 671903 658673 793147 793263 828041 829487 851494 870036 979811 975775 5048360 5239017 39.95 71.8 1
12:31:33 2024-01-29 677176 673050 197428 195224 316831 323794 344937 339808 211374 211562 256772 263940 297052 302548 4421164 4734947 6556197 6360579 1102394 1139541 284716 256488 263959 263988 315128 305248 295629 296628 203739 205667 706366 634434 1498163 1432425 418913 417296 605017 610387 763554 737962 779215 788704 821918 836990 810568 899935 2013288 2116265 1213529 1033887 671625 659214 791113 787478 829811 837831 852570 865018 981310 973579 5109145 5252714 39.95 71.8 1
12:31:34 2024-01-29 681859 671111 197128 195493 316092 324924 342611 340083 211374 210754 256807 264820 297924 301869 4430205 4803565 6579673 6359141 1110089 1137121 282877 255299 262239 263948 315616 304604 296080 297468 204561 205028 702846 632286 1455032 1447818 419282 414840 608163 610314 759622 742957 779252 784080 826476 838610 804032 896494 2005397 2090371 1228621 1044723 668273 657738 795088 788667 821011 837649 860243 861224 972142 978539 5085167 5252752 39.95 71.8 1
12:31:35 2024-01-29 675375 673054 197128 199032 316001 324852 342997 338511 212028 210389 257167 263168 297017 300016 4427152 4736115 6593418 6368520 1087487 1138697 284610 251814 264524 262813 315394 305499 294314 297883 204239 205062 690726 637153 1461085 1435481 420245 414768 605879 610892 758027 737428 783813 786125 820928 838287 811761 895419 2002543 2117437 1222971 1041357 671903 653573 790552 795519 824878 836981 855245 866942 975588 972911 5018940 5254352 39.95 71.8 1
12:31:36 2024-01-29 673335 671111 197162 195356 316866 324622 342961 338273 212356 210424 257167 264344 297924 302762 4427152 4735769 6537537 6363978 1103794 1137084 284175 255659 263959 264208 314950 304282 294820 297811 203918 205882 707299 635791 1475326 1429378 418026 417885 603833 610856 763554 737972 778662 789633 824507 835804 809453 899443 2011855 2111726 1213529 1033850 670947 659938 790855 788667 830440 838980 852720 864403 983898 981314 5112798 5246602 39.95 71.8 1
12:31:37 2024-01-29 681859 672316 197119 195493 315872 324888 342961 339809 211374 210936 256807 264785 297924 302083 4430205 4810549 6593605 6348381 1111813 1140385 283724 255767 263959 263803 315070 304568 294891 297565 204695 205062 711778 632555 1498185 1438598 417990 417028 607581 610856 763013 745065 781144 787317 827480 837621 807153 897531 2005397 2090030 1230168 1042844 669516 659471 796219 787280 822761 838392 859630 863851 972179 979889 5094565 5257825 39.95 71.8 1
12:31:38 2024-01-29 679855 673081 197128 195510 315174 324960 342370 338820 211374 209879 257564 262730 297052 300828 4423995 4740302 6612229 6349763 1095297 1139541 285521 251637 262239 263988 315616 305460 296706 297595 204239 205667 701327 641260 1449913 1436559 422252 417296 609026 614035 760242 742957 785303 785401 820965 841402 809243 893973 2002543 2098469 1221088 1044684 671903 658195 793397 793079 822798 829487 860857 867634 971995 975049 5014206 5254352 39.95 71.8 1
12:31:39 2024-01-29 678335 674074 198791 194951 317123 323830 342997 338820 211374 210424 257847 261528 297745 301656 4420840 4673750 6537143 6348343 1089885 1140566 284610 251991 263815 263584 314914 305965 293957 297545 204418 205028 701375 637607 1453563 1434523 421808 414804 604688 610892 756913 739987 787621 788474 820928 836548 810428 895559 2003969 2114524 1221088 1040309 671425 653609 790597 795519 825462 829559 853787 867634 977745 972911 5030143 5231558 39.95 71.8 1
12:31:40 2024-01-29 674775 671083 197462 194946 316609 324816 342997 337763 212028 210389 256772 263975 296154 301900 4423892 4729178 6546862 6366721 1103906 1139269 283706 255479 264146 263619 314471 305033 296340 296628 203276 205524 698433 634434 1473265 1429378 418321 418180 604942 612659 763554 740162 782820 790232 821038 829388 809854 902706 2013288 2117731 1211680 1035435 673065 660405 792019 788667 825462 836648 853423 866213 982738 978539 5072145 5263717 39.95 71.8 1
12:31:41 2024-01-29 682827 672827 197458 195224 316132 326799 342370 340358 211047 210424 257564 263940 297714 300807 4430205 4798918 6570216 6359440 1113258 1142041 282877 252135 267748 262813 315838 304461 296080 296233 204561 205062 702846 632286 1458421 1445765 418358 414840 608163 608856 761897 744281 781144 784080 827246 838989 805837 895456 2005397 2090356 1226471 1041357 669993 660550 796784 787478 821048 838500 858830 862561 972179 973615 5088799 5252475 39.95 71.8 1
12:31:42 2024-01-29 680828 673081 197154 195220 315739 326799 342888 338820 211935 210242 257564 262914 296809 302083 4430205 4742858 6616943 6349763 1094278 1142041 285045 251814 267748 263619 315394 304105 296915 297888 204275 205381 705806 640802 1456706 1437578 420579 417296 609026 615820 761784 744811 785303 784007 821038 840807 810997 893973 2003969 2104795 1219205 1051200 671903 658673 793397 793263 821048 829293 860857 867634 972215 974360 5018945 5254352 39.95 71.8 1
12:31:43 2024-01-29 678335 673118 198796 195220 318083 323830 342997 339809 211811 211084 257348 261562 297537 300865 4430205 4679695 6546862 6377899 1092975 1137084 286356 251283 267748 264428 313635 306001 293993 297565 204597 205028 702846 641719 1446051 1433443 422181 418476 605582 614944 764068 741076 786050 788594 821038 834116 810695 898185 2006137 2124168 1238524 1035435 673784 660405 793397 792139 827879 834612 850890 868908 979884 977847 5050900 5256216 39.95 71.8 1
12:31:44 2024-01-29 682560 667308 197158 194401 318083 324852 342406 341834 211047 211049 256807 263168 297924 302976 4421164 4738342 6537537 6375380 1109433 1140385 283507 255263 267443 264023 315128 306217 294242 297811 204597 204885 697070 632286 1476263 1434523 418986 417296 605804 611381 764919 740088 778550 790309 823009 829388 808877 902696 2011129 2113476 1226738 1031978 669707 659397 791113 787514 830402 839016 848403 861911 981310 973615 5117120 5246677 39.95 71.8 1
12:31:45 2024-01-29 679855 671115 196542 198691 315655 324924 342925 340369 211408 210754 256772 264785 297087 301344 4433367 4804974 6588906 6359440 1102072 1142888 284614 251283 263411 263741 314950 304282 296080 296650 204884 204391 685995 635894 1487716 1447818 422181 414588 608362 613949 760273 742810 782148 784080 825416 839368 804714 895251 2001863 2095632 1244281 1044872 667319 654533 796875 793263 825726 835467 857795 865130 969320 976216 5066369 5254352 39.95 71.8 1
12:31:46 2024-01-29 675523 673086 196991 195220 317154 322884 345157 338820 211408 210459 257203 262765 297502 299751 4420840 4692295 6556188 6373350 1090635 1140422 285045 250930 263446 263988 313480 306001 293993 297811 204561 205028 680913 641414 1460427 1434523 423157 417926 605399 613633 760851 740061 787172 790232 823373 834116 810029 898297 2003287 2124168 1232766 1038018 671903 656568 792235 793079 829054 829523 850853 869528 979921 975775 5047571 5263717 39.95 71.8 1
12:31:47 2024-01-29 680548 672095 197128 194810 318083 322849 342961 340909 210722 211119 256807 263168 298127 302083 4423892 4747057 6504927 6366608 1109187 1141194 284295 250996 267784 264463 313040 305535 296080 296728 205279 205128 694170 636245 1454445 1436404 421350 419515 608989 611271 765723 744611 781398 788557 825416 834030 806580 899683 2006847 2104458 1221088 1035435 668089 660405 795579 791884 825499 835998 854637 862524 974630 979196 5098205 5242864 39.95 71.8 1
12:31:48 2024-01-29 682827 672863 196538 195220 316593 324852 342961 340909 210722 211267 256807 262328 299827 301230 4423892 4757202 6556188 6348381 1100764 1140422 284610 251106 263043 263434 314950 304604 294856 296520 205163 204391 697070 638062 1454911 1448822 422553 417327 608089 610587 758655 744427 782548 787428 824212 838989 804862 893096 1996684 2092511 1217321 1044133 666367 653645 797351 791016 821048 836648 858406 862561 972179 975775 5072053 5244987 39.95 71.8 1
12:31:49 2024-01-29 675523 672095 196577 195281 315992 324852 342997 338273 211735 210459 256807 263715 296189 301344 4420840 4730990 6602815 6358865 1096116 1139577 284782 251283 267748 262778 315328 304604 295664 297811 203597 205062 708792 638508 1457269 1436404 421275 414516 607264 612513 757989 742167 783663 784007 819874 837185 811187 892984 2001769 2099747 1219205 1046577 671903 657701 794278 792701 821011 829523 858406 869872 973594 975049 5004150 5248729 39.95 71.8 1
12:31:50 2024-01-29 677297 672579 197428 194388 317158 324323 342925 339845 211374 210424 257893 261562 296844 302255 4414540 4664478 6528212 6359440 1100820 1140566 285081 251283 263586 264463 313993 304604 294649 297545 204597 205524 683721 639887 1457025 1427078 420150 418886 606404 614323 763444 741640 785452 789670 819838 829460 811800 894143 2007488 2122627 1222971 1033962 671903 660295 791149 791016 827292 829559 851280 867634 977770 977847 5060583 5254352 39.95 71.8 1
12:31:51 2024-01-29 684010 667308 197746 194401 317158 324816 341888 340909 210756 211084 256807 262765 296154 302720 4427047 4760606 6509561 6359440 1116401 1140422 283852 255371 263215 264023 315616 306042 296497 296937 204561 204743 701375 633665 1469399 1445729 420150 414696 609026 609964 760777 744955 778917 784007 825563 836657 804862 895005 2005397 2089787 1215378 1041049 669228 657999 793397 787514 821048 835998 858406 860002 971454 977847 5085167 5241248 39.95 71.8 1
12:31:52 2024-01-29 677895 673842 197128 195356 315992 324960 342888 338309 211442 210061 257383 262765 296844 302083 4423892 4738657 6602865 6359440 1094479 1142077 284574 251637 267784 263619 315838 305019 295249 297811 203775 205096 708792 639116 1457381 1436404 420433 414696 607264 613454 757989 742167 783701 784080 818331 837257 811146 895176 2001863 2105781 1222971 1044335 673069 654107 792272 792139 823382 834288 857795 867634 975666 972911 5024502 5254352 39.95 71.8 1
12:31:53 2024-01-29 677371 672611 197772 194946 317123 324816 342997 339845 211641 209767 258178 263168 297924 301476 4423892 4681527 6537537 6377899 1102116 1138733 286392 255299 263959 264463 313993 305535 294891 297565 204454 207027 711778 641719 1470189 1428250 420433 419660 606834 614287 762907 741640 784893 789859 815987 829532 811761 902155 2003287 2123775 1217321 1038390 671903 659938 792272 792139 827879 834021 850890 868908 979921 975775 5051177 5256216 39.95 71.8 1
12:31:54 2024-01-29 682981 671156 197154 194401 318119 324587 342370 341425 210140 211084 256807 263168 296189 301754 4423892 4742858 6499413 6375842 1109433 1137084 283309 252171 267522 263654 313486 306001 295414 297356 204920 206445 691455 634098 1454997 1437523 419469 417151 605545 610587 762903 741210 778071 790456 824395 829424 806731 900775 2005385 2108952 1228621 1031978 667141 656568 792834 786957 827879 837831 850853 861299 978498 973615 5100264 5246864 39.95 71.8 1
12:31:55 2024-01-29 678617 671115 196504 195224 316132 324816 342925 339772 211227 211415 256377 263168 297087 300270 4421164 4789931 6555809 6356782 1108510 1139577 282885 251283 263008 262813 314950 304568 295664 297464 204313 206736 701375 633665 1498007 1448854 420150 414660 608474 609964 760192 742399 779215 784080 825563 836439 804180 892984 2001863 2090356 1228621 1043274 666367 654107 793397 788704 821114 834786 858406 860650 972179 975775 5075768 5244987 39.95 71.8 1
12:31:56 2024-01-29 673607 672095 196547 198722 315139 324852 342997 338546 211408 210277 256807 262765 298104 301230 4420840 4729385 6598158 6359141 1094554 1137121 284525 251637 267370 263149 315838 303782 295006 297667 203705 205495 701375 639153 1452976 1435481 420150 414624 607264 614832 758116 740929 783255 784080 817789 841402 810575 892312 1997601 2108247 1221088 1043525 671903 652687 791149 791016 823382 829523 857185 867634 974975 974396 5004150 5248729 39.95 71.8 1
12:31:57 2024-01-29 674950 671151 197462 194946 317119 324323 342731 339845 211374 209732 257600 262765 295947 302524 4420840 4674880 6527937 6359440 1100820 1138733 285081 251814 263959 264428 313993 304604 295092 296924 204492 205958 694795 640802 1463242 1426222 420150 418995 606667 614944 762982 740186 783255 788777 818529 832224 811763 899007 2003287 2122663 1196477 1033962 671903 660405 788874 791016 825535 835467 852779 865130 979884 977847 5062753 5256216 39.95 71.8 1
12:31:58 2024-01-29 682560 671120 197772 194946 316202 326531 341888 340873 211047 210494 257203 263168 296154 302793 4423892 4783586 6537493 6354606 1115567 1140422 284610 255371 263215 264058 315616 306329 295579 297631 204635 207309 711778 634098 1471352 1439568 419552 414732 609026 611276 761393 744611 778145 782748 825416 837840 804101 895643 2005397 2086706 1228320 1041300 669993 658538 796182 786400 821048 838464 859630 860039 973323 980766 5090929 5242864 39.95 71.8 1
12:31:59 2024-01-29 678856 674328 197158 194946 315868 324960 342406 338820 211735 209802 257419 262949 298068 302120 4423892 4742028 6612140 6339237 1094554 1138770 285281 251637 262640 264058 315622 304282 296656 297595 204446 205564 701327 641260 1467195 1437523 421327 418062 609026 613527 760242 744010 785490 786199 820104 839025 808780 891720 2002123 2098618 1240443 1047859 669993 655531 796784 793263 821011 829523 860857 867597 969283 972911 5036774 5252578 39.95 71.8 1
12:32:00 2024-01-29 676483 673054 197094 194967 317119 323830 342997 339809 211340 210424 256772 261270 298032 300974 4420840 4671783 6546862 6368243 1091414 1139504 285445 251283 263008 263584 313450 305965 295342 297205 204419 205564 701375 642337 1449765 1436501 423459 418294 605545 610819 759130 738059 785863 789596 820104 834261 807026 899101 2003287 2121123 1236605 1037650 671903 659901 792235 793263 827879 829451 850853 867634 979848 975775 5047888 5252475 39.95 71.8 1
12:32:01 2024-01-29 677763 671043 197119 195220 317053 322813 342997 339809 210722 211379 257699 263132 296154 302621 4427152 4744211 6537143 6377899 1110225 1140795 283706 251991 264332 264146 314626 306180 294028 297775 204455 204925 691455 634098 1473671 1437523 420150 417704 604942 610587 762473 737962 778830 790419 823119 829496 805810 900615 2009700 2111942 1224854 1031757 668089 658465 791113 786921 829054 838423 850673 861224 979884 979926 5120673 5252475 39.95 71.8 1
12:32:02 2024-01-29 678851 667263 196542 195489 315620 324816 342370 339809 211340 210767 256341 264344 297924 301157 4427504 4801115 6579561 6348305 1113258 1140385 282943 255659 264597 263337 315622 306181 295973 297739 204742 205244 711778 632286 1465588 1444700 419552 414804 608594 610154 761356 745118 779178 784080 826734 837840 805784 898199 2003287 2087393 1217227 1041790 668766 656568 795088 786921 821011 837212 860243 861224 972142 978539 5088799 5243096 39.95 71.8 1
12:32:03 2024-01-29 676826 674059 197128 195493 315179 326799 342852 338784 211847 210026 257564 263097 297924 302083 4423995 4739168 6603127 6330110 1099209 1137084 285481 251032 264597 264146 314405 308343 296879 295601 204419 205564 702820 641719 1460944 1439295 421473 417849 608476 612181 760814 742283 786050 784080 820720 837840 809378 892989 1996852 2098618 1234685 1047324 670947 655995 795653 793263 821011 834538 862085 867634 970730 974323 5040611 5252475 39.95 71.8 1
12:32:04 2024-01-29 675523 672947 197162 194951 317119 322813 342997 339809 213175 210901 257528 262110 297710 300974 4423995 4690588 6551525 6368520 1091014 1137048 286508 250996 265195 264146 313450 305857 296188 297739 204419 205564 698157 641719 1444303 1435481 422779 418476 605117 610856 761784 740684 786050 788741 818331 834621 811649 897559 2001863 2119479 1221088 1038849 669993 654071 791113 793263 826706 829257 854637 868871 977745 972911 5029746 5254352 39.95 71.8 1
12:32:05 2024-01-29 674867 671079 197437 195224 316831 324780 342997 337728 212433 210866 256807 264344 297924 302548 4430205 4715501 6537537 6359141 1103480 1137084 284760 251989 263741 264181 313850 304890 295485 296089 203776 206171 699834 638062 1458955 1426222 418956 418180 604688 614069 765157 737967 780398 787551 820140 829352 810612 894106 2009700 2114975 1186265 1035160 671903 659434 788874 788072 826669 836648 853386 864440 981347 978539 5069988 5252475 39.95 71.8 1
12:32:06 2024-01-29 684501 671043 197154 195220 316096 324924 342370 340311 211081 210424 256772 263940 295913 302255 4430205 4792965 6560870 6356022 1116783 1140795 284352 251812 262961 264287 315242 304175 296390 295637 204563 204925 701375 635006 1475588 1437578 417695 414876 608989 611890 761356 741502 776893 784080 825416 836066 804670 895731 2001863 2087393 1228320 1040309 668089 657962 795088 786327 821114 835998 858406 859965 970730 978539 5088799 5244987 39.95 71.8 1
12:32:07 2024-01-29 678338 672004 196508 194946 315179 324924 342334 338748 211340 209732 257132 262730 297924 300865 4420840 4737732 6612309 6345234 1092772 1140832 285227 252166 264597 263815 315730 305894 296390 296542 204384 205564 704313 641440 1473640 1433443 420877 417885 610137 615307 760206 742957 783813 783524 820928 838473 809390 890373 2000441 2103183 1242362 1043943 671903 656495 793397 793263 821011 829487 860243 867634 972105 975775 5004398 5258101 39.95 71.8 1
12:32:08 2024-01-29 675833 671083 197428 194401 317154 323830 342731 338820 211047 210424 257564 261528 297017 303050 4423995 4661550 6537262 6368520 1094469 1140566 286106 250996 264706 264287 313337 305857 294677 297739 204384 205564 690726 641719 1447148 1429378 422181 418849 604942 612623 761393 738022 783280 789712 815950 834297 810575 899092 2003287 2124168 1240443 1034698 671903 659434 792272 792701 827292 829487 850853 867634 978425 975775 5051177 5263717 39.95 71.8 1
12:32:09 2024-01-29 684501 671111 197154 194366 318048 324551 341852 340873 210722 210901 256772 262730 297924 303484 4427152 4756383 6499413 6365893 1110355 1140832 284210 251919 264706 263662 312825 307826 294999 297248 204886 206726 698520 632286 1452613 1434523 421049 417114 605275 608856 763554 740186 781144 791053 825293 829424 804862 900963 2005385 2111491 1222971 1032491 667319 657926 793147 788667 827879 835998 850853 861911 978462 973579 5113363 5256216 39.95 71.8 1
12:32:10 2024-01-29 681303 671074 196512 195224 318796 324816 342925 339845 211081 211746 256772 262730 297924 300944 4420840 4763088 6556188 6361336 1103182 1140832 283564 251211 265456 262707 314513 304353 294713 296794 204457 203756 679293 634098 1465609 1446791 421363 418263 607301 608856 759183 741832 782261 785401 825563 836007 802580 892428 1998109 2086600 1228621 1043390 666367 654605 793125 788667 821011 839016 858406 861261 971454 975775 5069988 5245075 39.95 71.8 1
12:32:11 2024-01-29 673607 671079 196504 195276 316001 324816 342997 337763 211408 210389 257167 263680 296154 300731 4423892 4735290 6593489 6365614 1094442 1140943 284875 251742 264706 262707 315730 306329 295980 297775 203740 205028 708792 637675 1452094 1436404 420749 414732 606871 612659 756540 742255 783255 784080 817717 836007 811187 892984 2000441 2105018 1224854 1043274 671903 654831 791113 792139 823382 829523 855928 867359 976359 970095 5009976 5243096 39.95 71.8 1
12:32:12 2024-01-29 675523 667299 197471 194401 316570 323830 342925 338855 211374 209113 257893 263168 297504 300807 4411678 4661550 6537519 6366521 1091013 1140943 285356 250751 264706 263847 312825 305821 294999 297221 204204 204993 699904 641719 1455813 1435481 427013 418144 604942 610856 760242 739425 783552 788741 818331 834261 809390 898877 2003287 2124168 1238524 1035435 671903 659201 792235 791016 827292 829487 850890 867634 979884 977847 5052262 5231558 39.95 71.8 1
12:32:13 2024-01-29 677149 671083 198796 194933 316574 322813 344937 338546 211227 211084 257121 263168 296154 302193 4420840 4738248 6541898 6375728 1103858 1140491 282828 252346 263923 263847 313814 306329 294100 297811 203882 204851 695620 632286 1460374 1431301 417990 417259 603833 609920 763481 737962 779252 787551 820757 829532 807026 898236 2009700 2111979 1209831 1032491 669993 659471 789992 786364 829054 837239 851832 862524 981310 973615 5105495 5250606 39.95 71.8 1
12:32:14 2024-01-29 682076 667232 196577 195343 315214 324888 342647 339809 211194 210424 256772 264564 297468 301230 4423892 4787482 6584253 6375484 1112608 1143380 282983 252702 264259 263443 315694 304425 295407 297356 204597 204993 701375 631846 1482675 1447818 419282 414804 608163 609926 761356 744281 778699 784080 826734 835971 804291 895368 2003287 2093324 1244281 1043274 666367 655568 793397 788667 821048 835962 858406 861261 972179 975775 5079394 5244987 39.95 71.8 1
12:32:15 2024-01-29 675523 673810 197162 198861 315174 324852 342997 338273 211408 210242 256807 262730 297924 301230 4423995 4735731 6612555 6361336 1094393 1140943 285338 251706 264706 263847 315694 307685 296915 296650 204418 205667 704313 641414 1450792 1436287 420579 417296 607617 613735 760279 743739 783813 783524 819561 838401 809390 891678 2000441 2098618 1217321 1047324 671903 656568 793397 793263 821011 834612 860857 867634 970006 973635 4990063 5244987 39.95 71.8 1
12:32:16 2024-01-29 676964 672827 197162 194401 317158 323567 342925 338820 211227 210459 257564 261310 296189 302083 4414540 4663129 6546576 6348267 1091414 1140943 284467 251706 265832 262637 314292 306239 293509 297811 203988 205062 710285 637285 1460195 1433443 420877 414840 604942 613497 756540 737464 783813 786364 818367 836657 810531 895713 2000441 2108769 1221088 1038353 670947 652650 789992 793263 824914 834288 854674 867597 977051 972224 5009976 5243096 39.95 71.8 1
12:32:17 2024-01-29 671987 667232 197128 194946 316127 324323 342888 337763 212229 210096 256772 263940 297194 301827 4414540 4715406 6536653 6367283 1100822 1139323 285490 251706 263923 264252 313557 304568 295213 296937 204418 205062 711778 641719 1445862 1425329 421248 419068 606294 613564 761393 738580 783813 788741 818712 829460 810531 897019 2003287 2119479 1240443 1034929 671903 658465 792272 791016 827879 829559 850890 867634 978462 975775 5051177 5252475 39.95 71.8 1
12:32:18 2024-01-29 681313 667299 196957 194401 318542 323567 341852 340598 212615 210459 256772 262730 297714 302762 4431493 4740302 6499413 6384981 1108720 1139286 283132 251176 264296 263847 313921 305499 294528 297356 203953 206445 680683 631834 1473033 1433443 418358 416969 603833 608856 761393 734984 778108 789896 823192 829460 805821 902506 2006847 2114259 1222971 1032491 667615 657497 792272 786364 827879 836947 851504 860002 978462 973579 5109812 5244987 39.95 71.8 1
12:32:19 2024-01-29 680343 671079 196547 195352 315144 323866 342925 339570 211227 210901 255982 263168 296189 300270 4414540 4768964 6574332 6358188 1106747 1142567 281874 251742 264706 262778 314626 303677 294684 297464 204635 204783 701375 632286 1454128 1445765 420749 414552 607301 608856 759167 741832 779252 784080 825563 837840 804018 892984 2000441 2087393 1244281 1043302 666367 653609 793397 788704 821048 836648 858406 862524 971454 975085 5060305 5235621 39.95 71.8 1
12:32:20 2024-01-29 674775 671083 195929 195498 315179 324587 342997 338236 211374 210207 256772 262730 296154 299810 4417999 4722054 6603170 6345267 1094538 1140095 285334 251176 264706 263619 315350 303393 296080 295780 204134 207027 702820 639887 1484416 1434523 420731 417296 609026 612696 760009 742394 781579 782969 819524 837185 808816 890411 1997601 2098618 1234685 1041648 671903 656031 793397 793263 821114 829487 860243 867671 970766 972948 4990025 5243134 39.95 71.8 1
12:32:21 2024-01-29 674841 672822 197162 194401 317119 323866 342925 338855 211227 210424 257600 261493 296189 303054 4414540 4663129 6551323 6367283 1091202 1139286 284303 250363 263008 263373 313004 305535 294314 297631 203953 204851 711778 641440 1468412 1434359 422070 417296 603833 611742 759130 737464 783873 787588 820140 834621 807026 895643 2000441 2118120 1227009 1035808 671903 656531 792272 793263 827607 829487 850890 869528 979884 976216 5043969 5261966 39.95 71.8 1
12:32:22 2024-01-29 678819 667263 196854 194401 318074 322813 342334 340873 210140 210936 256772 263168 296154 300974 4414622 4738657 6518000 6375629 1109514 1140132 283132 251283 263959 263619 313993 306001 293402 296722 204383 204391 698520 632286 1454587 1436404 419282 417296 604260 608856 761393 737464 777004 789896 823192 829460 804670 896686 2006137 2108952 1226738 1029558 667615 656568 791113 788437 827879 837831 848440 860002 978498 973313 5117016 5252475 39.95 71.8 1
12:32:23 2024-01-29 677223 667308 195933 195361 315179 324492 342888 339606 211047 211084 255982 262949 296189 299483 4420840 4780904 6584306 6343693 1100689 1140943 281980 251283 262239 262813 314950 306440 295070 296197 203918 204391 711964 632286 1460289 1445765 419318 414804 608323 608856 756985 740581 778662 782969 825051 837840 802580 892349 2000441 2086632 1222971 1043390 665417 654107 793397 788667 821048 836648 858406 860039 973594 975775 5062753 5235621 39.95 71.8 1
12:32:24 2024-01-29 673340 671111 196240 195489 315856 323866 342997 337799 211408 210242 256772 262765 295913 299061 4414540 4726105 6612380 6348418 1094538 1140943 283741 251283 267334 263215 315616 303854 294713 297883 203561 205062 705806 638062 1456425 1434523 419651 414588 608163 612696 756378 740783 783813 783724 818331 837221 810612 890411 1997601 2098924 1219205 1044788 671903 655568 793125 792139 821011 829523 858406 867634 974284 974323 5011761 5244987 39.95 71.8 1
12:32:25 2024-01-29 674877 671120 197424 194405 317088 323830 342925 338855 211194 210424 257997 262909 297504 300807 4414622 4669510 6537412 6347951 1091301 1137705 286772 250930 267748 264023 312754 305248 294278 296650 204418 205028 699904 641719 1444547 1429378 421882 418476 604942 612251 760854 735503 782725 788741 817176 829568 808780 898236 2003287 2122663 1234685 1033962 671903 660550 792272 791016 827879 829523 848440 867359 977770 975775 5043969 5252475 39.95 71.8 1
12:32:26 2024-01-29 680893 667268 197119 194366 317158 323866 341888 340909 214827 210424 258817 262730 296154 302490 4415196 4742532 6536729 6376716 1103971 1137048 282147 251814 263773 263399 313886 304568 294000 299301 203775 204885 701375 632286 1470107 1429378 419382 417296 603833 610587 761393 737962 778249 788704 820793 829568 805847 898236 2006847 2108988 1228621 1029558 669040 659164 788874 785808 827879 836648 850898 861261 981310 978539 5099831 5244987 39.95 71.8 1
12:32:27 2024-01-29 678856 667241 196205 195220 315174 324587 342925 338855 211047 210459 256941 263975 297504 299913 4414540 4783823 6574675 6357851 1111672 1141912 282015 255119 263777 262672 315394 303642 294028 296728 204239 206445 711778 631383 1473152 1438598 417731 414804 607301 608856 759167 741832 777835 783524 825563 836657 802580 893101 2000441 2085224 1228621 1041790 666367 655068 793397 786400 821048 835374 858830 860039 970766 975775 5069988 5235621 39.95 71.8 1
12:32:28 2024-01-29 673423 667259 196943 195493 316001 324587 342925 337491 211374 209767 256556 262363 296154 299979 4417980 4734379 6574927 6339350 1096078 1140422 284645 250930 264410 262970 312427 303357 296246 296627 203953 204959 694203 639887 1445519 1435381 420616 417296 607617 612696 758593 742957 783813 781859 819561 837840 807062 891236 1996183 2096587 1238524 1047469 670186 654605 793397 792701 819847 829487 859488 867634 969320 971538 5011761 5244987 39.95 71.8 1
12:32:29 2024-01-29 676210 667340 196982 194388 317123 323339 342925 338820 211047 210424 256772 261128 297924 302083 4408521 4689949 6574927 6359141 1088335 1140960 283777 251068 264706 261975 313993 304568 294735 297811 203705 206736 710285 636245 1448741 1434523 419615 414768 603833 610856 756540 733947 782697 784106 817753 836657 809427 895643 1997601 2102798 1244281 1038830 671150 654013 788874 793263 824294 829595 853423 866399 976359 970095 5009976 5235621 39.95 71.8 1
12:32:30 2024-01-29 672643 672095 196987 194946 316132 324587 342647 337254 211735 209767 256377 263571 297295 302120 4411526 4688186 6528034 6349763 1097614 1137048 285481 250996 263664 263917 312968 306274 295142 296161 203776 204675 699904 639430 1465630 1423924 419615 418476 605804 612659 761393 739916 783255 788704 818712 829424 811151 900160 2003287 2117976 1240443 1033962 671903 659434 791113 790979 826669 832142 852720 867597 977733 975775 5040459 5252475 39.95 71.8 1
12:32:31 2024-01-29 678892 667236 196534 194370 319675 322777 342888 340323 212615 211049 256736 262914 296119 301193 4421164 4735537 6542028 6366532 1107060 1137705 282594 251706 263959 263364 313957 304568 292170 297414 204384 204391 704317 631884 1461379 1433443 418321 417259 603187 608856 761393 737962 777519 788704 820757 829460 806357 900990 2006810 2107944 1244281 1031757 668089 656495 791113 786327 827879 838747 850898 860002 978425 978539 5111260 5243096 39.95 71.8 1
12:32:32 2024-01-29 679818 667227 196201 195361 315996 323830 342334 338534 211194 210424 256306 263720 296154 299447 4430807 4803010 6584324 6339199 1109433 1140566 282130 251991 263959 263180 315573 303606 295794 297140 203918 204993 701375 630157 1507732 1436559 418956 414840 608594 610587 761086 740380 776930 784080 825526 836066 802288 895647 2001863 2087393 1209867 1041049 669516 657497 795653 786921 822285 837176 858406 859965 971417 977847 5079394 5233718 39.95 71.8 1
12:32:33 2024-01-29 676863 671079 196542 194946 315996 324888 342370 338273 211374 209698 256772 262695 296119 302193 4420864 4731426 6584319 6335862 1093756 1141379 284987 251035 264519 263446 313921 305243 295722 296728 203918 204993 699834 639610 1446398 1433443 420543 417223 609026 614032 758557 742920 783813 782969 818909 837185 805810 890373 1994014 2095065 1217321 1045012 671425 655531 793397 793263 819847 829415 860243 866979 967876 972911 5004150 5243096 39.95 71.8 1
12:32:34 2024-01-29 675830 671047 196547 194370 317053 322813 342888 338784 211047 210061 257167 260660 296119 302432 4421143 4672454 6565548 6349763 1084429 1140943 283671 251247 263008 262341 313957 307239 293644 297883 203918 204675 690726 636245 1457381 1429378 420877 414768 604587 610819 757486 737962 783813 784069 817717 835476 808780 895196 1997564 2111763 1221088 1035840 669993 654941 788874 794954 824257 829451 853349 866979 976359 970059 5011757 5243096 39.95 71.8 1
12:32:35 2024-01-29 673607 667232 197119 194397 315179 324550 342925 337219 211408 210389 256736 263940 297432 301827 4424309 4691902 6532629 6348418 1099981 1137594 285209 251283 263586 263988 312463 304996 295142 296937 204204 205028 698341 639887 1480414 1424197 418956 418476 606392 612279 763554 737962 781547 786957 819219 829496 810001 898294 2007565 2108681 1228621 1033962 671903 659938 788874 788704 825499 834288 852705 864440 981310 978539 5049986 5254352 39.95 71.8 1
12:32:36 2024-01-29 682823 667263 197741 194366 319101 324287 341576 340598 211047 210754 256736 262695 297514 303910 4427322 4735537 6536876 6368520 1109320 1139504 282806 255465 263959 263364 313886 305535 292821 296937 204383 203791 688596 631834 1462113 1433443 418358 414552 603833 608856 761356 737962 776967 789859 824358 828804 806007 896649 2003287 2105781 1246200 1029521 666367 656495 793397 786327 827879 837831 851504 863405 977733 978539 5107611 5243096 39.95 71.8 1
12:32:37 2024-01-29 677822 670821 196205 195220 315174 323830 341816 338784 210722 211049 256306 263044 298068 299761 4427322 4793684 6574901 6351856 1108641 1139323 281733 251814 263959 262532 315508 303357 295356 296728 204299 204709 711778 630481 1469504 1441665 418658 414732 607301 608424 758557 738252 774690 782697 825563 836657 802580 891687 2000441 2082625 1207982 1041049 665417 653573 793397 784069 818685 836648 858406 860002 966508 975049 5060583 5229985 39.95 71.8 1
12:32:38 2024-01-29 673607 667191 196372 195220 315992 323794 342334 336746 211194 209698 258339 262049 297924 299731 4411636 4722727 6579590 6318460 1091327 1137705 283741 250506 263773 262637 312090 304125 294649 296255 203561 204709 691077 638062 1451045 1433443 419346 414804 608163 610819 756540 740783 783380 780715 817139 837840 804634 887842 1992324 2091839 1236605 1044760 669993 652687 792583 792139 818685 828795 858406 865092 968525 964602 4994744 5229985 39.95 71.8 2
12:32:39 2024-01-29 673607 667191 197958 194230 316092 321372 342647 336746 210106 209732 258250 260850 298032 300924 4408484 4681780 6574615 6329998 1088298 1137048 283706 250930 264150 262672 315838 304568 293921 296819 203918 205062 708792 638062 1459734 1434523 421240 414804 606871 613564 758042 741270 785303 786364 820720 838473 814108 895741 2006574 2114975 1248119 1046577 675746 658465 796784 799569 832629 835998 860747 875674 985565 981272 5051177 5286217 39.95 71.8 2
12:32:40 2024-01-29 681313 676245 199844 196053 325014 327679 349783 347661 214074 214205 262979 269163 303146 308997 4483836 4830783 6593418 6462307 1144499 1171087 290316 258431 270675 272337 325287 315446 306536 306292 208682 212519 700031 648366 1507674 1470427 428255 426324 627128 628633 787707 769947 802463 811164 853066 865149 828989 924936 2077466 2167083 1253810 1075883 692032 680667 830277 825302 852965 865668 895033 899613 1007349 1014389 5182855 5432294 39.95 71.8 2
12:32:41 2024-01-29 702226 702153 205688 202789 334710 342879 365362 362831 220837 218838 272886 278610 313410 319206 4612873 4956999 6801252 6650371 1183007 1217458 300402 265812 282355 282846 342336 329047 317937 319890 216652 217650 697362 666199 1530821 1517267 439824 432858 639911 640992 805710 792157 828041 829591 864393 883798 851093 938773 2133101 2234954 1271231 1100713 715468 698065 847476 847981 879836 883497 907729 920849 1038558 1032152 5333344 5590109 39.95 71.8 2
12:32:42 2024-01-29 736703 723710 211353 206303 344492 355528 378583 377500 223749 224519 282484 285524 325503 329253 4742374 5081738 7065519 6859236 1211654 1257012 306918 272702 291848 292093 351893 341585 327518 330773 221218 223584 719383 682518 1562860 1540017 446852 445479 652807 654955 827911 808239 839765 844944 883069 897750 861562 955710 2188736 2298851 1294537 1125480 730975 710922 864050 867023 897352 902190 919363 938741 1057669 1054724 5493238 5730790 39.95 71.8 2
12:32:43 2024-01-29 756282 744735 216518 212971 358075 366149 387849 387867 229562 227637 290209 294290 336288 341226 4870377 5194280 7156408 7025031 1249970 1296643 316101 279349 300284 297694 360871 348678 336591 336613 225666 228127 743469 706363 1589597 1571019 453242 447641 659617 665805 837105 812657 853395 860279 884459 901293 871164 970209 2241183 2360701 1287482 1128689 735085 727668 880118 871343 898804 919759 935673 936703 1061489 1066935 5616888 5840277 39.95 71.7 2
12:32:44 2024-01-29 763508 762486 218546 215633 362708 368484 399071 395548 231654 231452 292937 299968 341122 348742 4954478 5348052 7320646 7151229 1283150 1318877 317163 281242 301170 302779 363167 351429 338163 339675 225973 229227 739550 700314 1618046 1599873 456151 450613 664346 667485 838293 818345 850899 856624 881963 900289 869585 965076 2247564 2368240 1298575 1127885 737181 726122 873238 869488 904361 915798 923684 935574 1065365 1069875 5686973 5864021 39.95 71.7 2
12:32:45 2024-01-29 770133 770235 217528 215633 362132 369776 398962 393329 232609 231670 293868 302183 342696 347400 5001492 5380522 7451425 7175091 1277699 1321689 316614 279694 302024 302319 360907 351393 337608 337594 227959 228481 739550 701209 1632631 1599873 454320 446753 658684 660272 830300 815070 847882 846179 875416 892555 860739 950166 2244370 2378185 1313368 1128689 737181 721874 865890 867023 898841 907274 919225 931450 1066731 1060706 5713936 5887375 39.95 71.7 2
12:32:46 2024-01-29 770460 770052 216283 215477 360884 367190 396934 394195 232540 229820 294659 301513 341669 348458 5004469 5423637 7488727 7184469 1281355 1327137 315183 279039 300915 301224 360907 351501 336120 336342 227423 227808 733498 703713 1594345 1592889 448645 447641 657716 656436 827911 811472 842886 841787 873875 893419 857863 942270 2244370 2375768 1302070 1131518 736132 719297 868282 867615 898274 905386 915538 930897 1065737 1059151 5765999 5912424 39.95 71.7 2
12:32:47 2024-01-29 780552 774104 217645 215975 361069 369632 401588 396322 232182 231848 296466 301724 345593 349799 5055527 5443091 7507378 7250120 1294634 1336332 318088 281242 302733 304200 363498 354635 338735 338686 226675 229941 765094 705222 1645030 1606836 452057 447958 658684 659805 829991 813808 843523 841215 873256 891520 857863 946345 2253643 2399514 1290770 1135144 740340 724396 867120 868834 899868 907954 913522 927357 1066913 1062319 5783662 5954976 39.95 71.6 2
12:32:48 2024-01-29 781360 779556 218380 215773 365177 372875 402142 400473 234571 231812 297698 303730 349519 351460 5111799 5489819 7545056 7315771 1317127 1346265 321061 283989 304387 304508 368146 356829 340824 342566 228511 231340 757206 709774 1633263 1618366 456114 449059 663404 667011 834699 814764 844160 848620 874253 889591 860838 953089 2275833 2407303 1330639 1138390 742456 728701 872097 869488 903829 910502 918162 930147 1069185 1065355 5808877 6006303 39.95 71.6 2
12:32:49 2024-01-29 790547 787236 221843 216400 369673 376147 409855 401067 234804 233175 301049 305853 350923 357253 5158693 5544177 7567265 7343908 1311519 1359612 323877 285240 306550 306174 369920 357054 342821 346958 229936 232777 751488 722471 1621749 1613777 458104 450823 660552 671451 842636 816347 846706 857106 880524 886856 857070 961351 2292851 2409529 1344073 1147340 743580 731694 885770 874927 898701 910646 927565 932725 1061226 1066899 5811232 6072615 39.95 71.6 2
12:32:51 2024-01-29 801752 792338 223938 217828 373229 382228 410704 406074 236823 235015 301825 308143 356837 359509 5207530 5594005 7652046 7409559 1301225 1370805 327384 287549 309812 310228 372539 362590 344381 347599 232527 233531 760690 717178 1630956 1623084 458758 458580 670035 671304 846709 825619 847733 853182 884249 897532 859728 952952 2300005 2416021 1328436 1155019 749171 732217 881370 884835 908009 910538 923684 942237 1077634 1071474 5953204 6115964 39.95 71.6 2
12:32:52 2024-01-29 799132 801345 228605 220440 375511 384433 414854 410142 238690 236142 306325 309825 356988 360510 5258106 5634080 7665909 7488622 1332149 1383417 329404 289330 310589 312882 377652 364828 345974 350472 234535 236510 768641 734986 1623063 1622972 458758 458065 667680 677232 852326 824736 849090 860279 887392 899970 860339 959441 2318550 2432734 1344073 1171974 753683 736902 889377 887350 907972 917812 931645 943580 1077634 1069838 5953204 6175534 39.95 71.6 2
12:32:53 2024-01-29 811906 807186 223525 223337 378383 384221 418635 413669 238153 235085 308919 313104 360238 367041 5307173 5702993 7759415 7550488 1340571 1392637 331691 291566 315163 314761 381849 368051 348519 351785 236674 238392 772929 740269 1646046 1629926 460068 457003 670706 680129 854244 829573 850936 859484 886709 900289 860739 960920 2331135 2449423 1342154 1177831 757989 739945 892245 891406 912562 918185 933010 945702 1080587 1073699 6014014 6218983 39.95 71.6 2
12:32:54 2024-01-29 815952 815034 225928 227256 380639 387767 418768 414980 240479 237642 310378 316975 364618 367162 5357375 5731930 7740519 7599154 1349215 1404562 333888 293904 315383 315865 383237 369276 351835 354885 235943 240735 776404 738152 1683814 1648316 461498 459979 673529 677611 859789 835781 850295 860279 891053 901569 861562 959479 2333775 2452901 1341619 1173643 760155 740522 892245 897227 917177 919515 933010 950134 1088384 1078834 6090049 6279653 39.95 71.6 2
12:32:55 2024-01-29 818689 818190 229179 223615 382690 392463 423939 418857 240018 240339 310642 317524 367955 373302 5413568 5728188 7825874 7637386 1345364 1411040 335693 294731 318131 318751 383003 372743 354611 355905 237241 241617 795667 735517 1683607 1659876 464128 463623 677927 680681 859654 838786 855938 859499 890388 906814 862032 959479 2349707 2464339 1318913 1173643 762982 746081 894890 897227 919817 926896 934290 948745 1091323 1088242 6103908 6325916 39.95 71.6 2
12:32:56 2024-01-29 823537 823251 229923 225080 387384 393123 423903 422657 241228 241051 311658 321070 367926 371921 5463412 5852761 7979445 7706467 1373581 1424335 334754 296991 319184 320059 382570 373944 355383 356440 239696 240646 784364 738590 1683654 1678316 466777 459764 682786 684556 857960 838786 860641 864603 889737 901605 868627 965076 2364639 2482727 1445002 1167777 760502 750946 902553 894683 918477 928673 942060 944964 1088384 1092664 6108961 6366745 39.95 71.6 2
12:32:57 2024-01-29 841965 827539 230679 227208 387966 398630 427398 426581 243931 241926 315437 322224 372282 373793 5499525 5907270 8029600 7775329 1378059 1432564 338815 302976 318475 320544 390142 376213 354352 359195 240681 242128 797117 753830 1687315 1664596 465450 464255 680369 686766 865913 839381 857632 867060 894986 906778 867120 969626 2374185 2489780 1362265 1199129 767341 750864 905963 903902 919817 928919 944351 955678 1091323 1088242 6215175 6404469 39.95 71.6 2
12:32:58 2024-01-29 836749 838306 233296 227813 392513 396781 434984 428203 244071 243815 315618 322291 374663 377717 5543220 5901120 8008608 7812844 1384926 1436543 338542 301152 319961 323055 390142 378059 357564 359784 242936 242908 791695 750147 1713958 1696756 469015 463600 685103 685758 862202 848601 867741 865830 892263 907913 874987 965076 2369755 2501028 1466945 1177917 768984 755629 905052 899632 925747 937965 943678 950171 1094494 1099533 6196091 6461632 39.95 71.6 2
12:32:59 2024-01-29 848634 839501 233527 230162 390975 403588 431645 431390 246304 242133 319494 324272 377765 380234 5582144 5977897 8125096 7859738 1391393 1447920 341937 300208 322432 322469 391745 380162 359219 360871 243693 245575 800017 759015 1714569 1686339 467983 465241 682786 687812 873880 848601 860866 867060 900818 909869 867120 966566 2386961 2504664 1470014 1194083 774483 753613 907635 912808 931654 934060 940770 959779 1100381 1098828 6268509 6498902 39.95 71.6 2
12:33:00 2024-01-29 846760 843912 233483 230879 395755 405005 432989 433075 246511 243321 320626 328052 377780 380679 5619605 6046296 8188131 7916028 1408502 1456069 341883 303045 323940 324699 392092 378398 360848 362587 243693 245953 802945 761858 1693627 1687536 469385 465966 686110 693802 872642 843766 862704 873760 904230 906814 869585 970246 2407336 2523989 1343503 1210174 773943 758511 914136 911643 926368 935137 946373 958007 1100221 1097535 6292709 6536790 39.95 71.6 2
12:33:01 2024-01-29 848786 848196 234745 231919 396979 402663 437433 436838 247237 244732 320535 330000 378980 383905 5666432 6072662 8256853 7985787 1417827 1466396 343497 302995 324541 324929 394410 380683 362926 364258 245591 247511 820539 766531 1698509 1696756 470718 470209 688055 694900 875741 846197 867032 876095 901273 906669 869511 972903 2415714 2528188 1391608 1213597 776693 760944 918143 914242 926405 936641 946110 959666 1102869 1094283 6340082 6574867 39.95 71.6 2
12:33:02 2024-01-29 853627 853085 235690 232903 399935 404438 437545 439129 251607 245271 322521 328958 382393 387092 5703894 6143501 8281385 7996980 1417827 1470566 344567 304418 326486 325945 396961 385344 363439 365061 246460 248347 810092 768729 1734524 1707573 470497 468916 687982 695283 878231 852224 866320 874484 903857 910511 870547 972359 2415714 2538923 1437023 1214970 782816 761251 915853 915645 931650 938112 946110 962944 1106039 1100212 6371123 6612503 39.95 71.6 2
12:33:04 2024-01-29 860173 857344 236454 236640 399827 410405 440162 437732 247397 246580 323011 330015 385881 387679 5731990 6181242 8338745 8048746 1420861 1475579 345085 305383 328329 327141 396601 389231 365980 366897 247159 250519 805828 768179 1744202 1720584 473400 468850 692006 693880 879974 857698 866357 869908 902460 915843 870599 967375 2420547 2541491 1482224 1208561 780582 763412 913256 914350 934336 937615 946427 959446 1114461 1105761 6377932 6645453 39.95 71.7 2
12:33:05 2024-01-29 873852 862239 236489 234869 399542 411276 440292 441290 248739 246788 326504 330015 385385 387371 5761229 6185161 8286840 8077521 1412473 1482933 346504 306748 329033 329764 399062 388675 366017 366453 247184 249816 809488 766531 1754306 1737331 474074 467387 695417 697226 873880 857821 874535 870561 896020 915723 878208 965963 2429820 2563616 1454207 1199982 779503 768130 919555 913122 934336 947069 951660 957345 1105255 1106065 6469526 6678889 39.95 71.7 2
12:33:06 2024-01-29 880574 868968 238027 234065 399862 411613 448435 440274 248981 248387 327537 329981 387758 393876 5806912 6199773 8358160 8140587 1438216 1490116 347728 312402 329193 332719 400902 385021 367311 368700 247949 250308 819669 773938 1730579 1737331 476103 468814 695744 701055 873880 850448 877078 877819 893721 909379 878831 976020 2441416 2561722 1518890 1217602 782693 769255 924442 915719 930329 946400 954377 960888 1097306 1103363 6565470 6716922 39.95 71.7 2
12:33:07 2024-01-29 874895 872660 240042 234465 404423 412442 449326 446555 249327 249156 328036 332826 391083 396383 5857958 6310759 8457975 8188689 1438392 1499684 349233 308520 331323 330871 401506 390291 367570 369848 247495 250726 827895 773773 1782186 1738566 475764 474357 695178 700024 884355 860261 870218 874380 904018 918469 872060 967338 2444301 2581980 1463909 1216079 788291 773702 918460 918967 940870 948408 946427 960129 1113671 1115398 6461830 6762450 39.95 71.7 2
12:33:08 2024-01-29 891541 878212 240676 238209 405026 414556 451623 445742 251103 249750 330095 333594 392239 396678 5880855 6276235 8461367 8309159 1451934 1507551 350854 308940 331101 333423 403373 387411 369493 369812 250260 250691 819882 782087 1756992 1747812 476329 468778 696953 704048 880538 856605 874498 880345 900818 919146 876340 977339 2453536 2563540 1496469 1221943 782693 771511 927732 920961 934299 948408 958104 966533 1106824 1103363 6631562 6801314 39.95 71.7 2
12:33:09 2024-01-29 880277 879163 241944 237008 410750 414700 449108 450756 251311 250769 328879 338598 393557 396862 5927748 6351819 8495869 8265434 1434107 1508257 350607 311147 331359 332112 403337 393881 369790 369884 250684 251495 825815 774315 1791174 1762792 478505 471539 699202 703048 880141 860039 877067 876280 898869 915843 878831 971316 2461134 2583822 1500539 1220204 783808 776100 927732 919245 936884 956229 959840 959779 1109146 1112813 6602768 6821275 39.95 71.7 2
12:33:10 2024-01-29 890005 885876 241711 237909 410750 416901 453350 448453 252891 251055 329412 339145 394808 396349 5946506 6393601 8598156 8300538 1455872 1512459 351952 308041 333519 332611 403712 394512 369862 373593 249522 253289 827566 783206 1770619 1759556 477077 475701 700231 705049 885583 864585 871903 876280 902764 918469 871127 967338 2467045 2613388 1546485 1225431 795079 779215 923703 922195 946231 946628 947457 960851 1114458 1118795 6593696 6856237 39.95 71.7 2
12:33:11 2024-01-29 899350 889880 243183 239458 409590 417890 456284 451715 252856 251144 332455 338634 395957 401178 5984021 6453320 8663726 8370184 1461365 1520033 353689 310384 333447 332611 408272 395072 369862 373857 251852 253112 837716 787702 1793952 1758306 478270 474357 697223 703048 890591 867016 872629 879481 906568 918324 872023 971992 2462341 2591199 1498504 1228641 792569 775957 926414 926280 943545 948651 951474 965043 1122872 1115667 6584281 6893752 39.95 71.7 2
12:33:13 2024-01-29 908320 891392 243869 239251 410750 422194 458550 452283 253632 250765 332455 338123 396536 402351 6011932 6500191 8700854 8387532 1470454 1528213 353299 311363 333555 334653 410102 394512 369862 373110 252671 254426 827244 796333 1784875 1760284 478143 476712 699202 707784 892531 865167 871903 880308 906715 918201 875790 971629 2470420 2598486 1525121 1234783 793133 774338 927073 930205 944924 948408 951623 965893 1128611 1115667 6640904 6940369 39.95 71.7 2
12:33:14 2024-01-29 911754 897656 242146 240246 411160 422117 458225 450998 254838 251874 333501 338637 398906 403602 6063932 6518570 8731843 8412820 1473780 1536353 357823 312535 338253 336062 411167 396120 372743 375176 252562 254531 840616 797947 1768867 1761296 479666 476976 700194 705002 888709 865812 875818 882452 908000 917137 873710 973015 2476182 2600419 1502574 1238828 796256 774800 927732 931562 944643 949998 954377 964521 1124695 1117530 6650120 6972152 39.95 71.7 2
12:33:15 2024-01-29 917877 901944 243604 241158 411810 423750 459130 454439 255622 252307 335296 339381 400133 407274 6096565 6584566 8810368 8480156 1480991 1539123 355428 313261 337250 335968 409619 399906 374062 375020 254495 256278 842066 798640 1826305 1775550 479938 474893 701225 707149 894802 869507 871903 880021 909361 920419 872060 970209 2485454 2609639 1525121 1237066 797670 779550 930338 931562 944607 954822 951623 963761 1124992 1121558 6718116 6996918 39.95 71.7 2
12:33:16 2024-01-29 913247 902497 244355 242522 413333 421191 459886 455751 256051 251604 337616 340707 400731 407274 6133900 6574327 8810031 8509984 1481270 1540119 356534 313154 337562 338784 409426 396389 373123 377955 254675 255562 842066 789811 1804117 1784611 479258 478669 707393 707651 889039 869507 878943 877782 901089 921069 876266 969481 2492535 2635429 1554966 1234208 797670 784020 930338 926939 948743 955340 955309 962944 1116044 1115093 6810014 7034433 39.95 71.7 2
12:33:17 2024-01-29 910299 907448 245179 241993 414750 426408 463928 459040 255910 253825 336921 343167 402033 409596 6153431 6588645 8753773 8535006 1490702 1546731 355178 314730 337048 339880 409810 396353 374244 375919 255396 255491 834958 796618 1784721 1800877 481987 476375 708433 713307 888138 864585 881212 885500 900818 910583 881333 976637 2503999 2615146 1450851 1247252 793133 781799 939545 931562 938870 954822 963729 972289 1115516 1112442 6831353 7084174 39.95 71.7 2
12:33:18 2024-01-29 921950 912608 247316 243205 414863 428515 463613 462815 256051 254355 339423 343096 406088 405434 6188523 6574946 8831789 8581899 1503897 1553509 358723 315726 339551 339809 413570 396461 373945 378487 255577 257933 846416 806676 1782417 1784796 479938 477755 702294 710275 895713 868695 877067 884244 908036 918469 875994 974441 2498277 2628079 1451517 1249029 801094 781245 933682 939502 951357 953756 954302 970064 1131675 1124396 6782345 7093607 39.95 71.7 2
12:33:19 2024-01-29 929779 915705 246726 243891 415079 429388 467380 459940 260958 254355 340402 341765 404041 411202 6223199 6690953 8914238 8575219 1472693 1553781 358471 317367 339551 341353 412336 401182 374244 377617 255165 257933 852216 799781 1803460 1815112 484048 475668 707894 710275 889705 872504 882503 881630 900143 920419 880081 971954 2513939 2643054 1462032 1244135 797670 788534 941683 931506 944924 961157 963729 965284 1117170 1118320 6956127 7124847 39.95 71.7 2
12:33:20 2024-01-29 917057 917259 247533 242848 419767 427571 465131 465089 256265 254960 338254 347778 405279 410105 6246523 6686330 8931607 8656929 1520132 1565250 360675 315798 338236 341906 414543 399941 376533 381042 254773 259457 847866 811503 1786452 1800877 481645 477864 707230 716320 898947 871982 876955 885426 907890 918324 874545 972866 2509347 2637299 1480909 1257068 804176 782909 935674 939412 950278 952092 955739 972982 1130124 1121558 6829170 7154064 39.95 71.7 2
12:33:22 2024-01-29 934410 918917 247493 243056 419866 431974 468095 463377 256724 255531 339313 343859 406522 414052 6284140 6790783 8965302 8675687 1500135 1562220 357644 317584 339772 342424 412300 403387 378587 378574 257757 259826 854760 800051 1837550 1825468 485428 477575 713479 715242 891004 872504 883797 888200 901457 918469 880081 974441 2531817 2653934 1484899 1257178 798809 786971 943591 935540 942307 955570 963729 970176 1116044 1115093 6960503 7203250 39.95 71.7 2
12:33:23 2024-01-29 936805 923771 249058 243831 418848 431974 466743 466141 257473 255601 340412 346713 407769 411566 6317146 6762769 9032680 8747036 1508747 1570824 360893 317706 340143 342870 413390 403460 378803 383237 256346 259858 847256 804081 1824235 1820488 481987 482521 711410 713159 893276 876261 881175 881763 904079 919560 876340 966650 2522544 2649521 1445784 1246365 802459 790993 937005 931562 952115 961157 960986 963077 1118827 1121595 7055886 7210227 39.95 71.7 2
12:33:24 2024-01-29 929788 926432 249444 243874 423984 430877 466051 466069 257900 256784 339862 348333 410207 412536 6340412 6743495 9029765 8760095 1517557 1576424 360893 316784 341077 342665 418813 405179 378248 382156 256776 260957 853666 814818 1846442 1821781 484737 482035 709438 713814 902741 878753 877067 882954 911759 919596 871164 970246 2526134 2660849 1525282 1259244 808201 792678 939545 936678 953811 963912 955383 966618 1125264 1127410 7045807 7250144 39.95 71.7 2
12:33:25 2024-01-29 929056 930163 250468 244600 423948 430136 468936 468701 258875 257724 342226 350513 410064 414529 6386177 6820734 9090591 8806712 1524746 1576999 359939 316854 342424 341102 419405 407925 378876 382967 257568 260152 858881 815676 1861763 1825835 485428 483473 710445 714194 904022 879377 879570 884244 910651 919669 871164 970209 2535531 2672278 1544364 1261939 808778 793240 938214 935315 955200 965275 958142 968758 1125264 1125782 7069012 7301121 39.95 71.7 2
12:33:26 2024-01-29 933098 935485 250951 245759 426310 433815 468791 469026 258328 258371 342550 350459 412086 415154 6406063 6801580 9165407 8828824 1524069 1584894 359974 316854 344506 343191 417926 404724 381557 382534 257930 259393 858016 809187 1844718 1833288 484392 483473 715559 715316 898836 876959 881249 885500 906715 919633 876340 969971 2541089 2681496 1512749 1259244 807048 793240 940916 938304 953706 967064 962588 970495 1125190 1129598 7105603 7306106 39.95 71.7 2
12:33:27 2024-01-29 937097 938246 251816 246478 428410 432728 473068 471679 259478 258406 344597 351997 413643 416520 6434199 6825114 9202815 8831378 1524069 1586218 361089 319348 342568 343502 418517 405367 381019 383143 258399 259358 857261 810923 1833622 1835055 484048 481427 715559 713147 895144 881685 886392 882954 903192 924908 877769 967375 2547910 2678480 1489419 1255275 806473 795496 945568 939539 952754 966641 963896 966618 1124800 1126403 7143564 7342826 39.95 71.7 2
12:33:28 2024-01-29 948200 938620 251807 247697 424057 437556 474516 472831 259909 258588 345681 349168 413443 414376 6457727 6964048 9167297 8891397 1530970 1590766 361018 319483 342532 345054 419738 404724 382673 381391 259781 259358 862162 817919 1839378 1842890 486814 477864 715236 719237 901823 874908 884944 892447 905249 917639 879970 979285 2545706 2655744 1481594 1275825 807048 790993 950136 946031 950090 955678 960986 976642 1133679 1126614 7021326 7357437 39.95 71.6 2
12:33:30 2024-01-29 950246 944758 251458 248284 428982 435357 474978 471715 261571 258805 346170 352637 413478 418744 6494835 6974107 9224294 8928912 1538782 1595438 364351 319519 345273 344500 423282 410073 381987 385923 259674 262261 870559 825369 1863567 1845511 487508 486217 715559 718984 904022 883765 883131 885509 910463 924908 876377 973015 2546158 2699922 1508679 1268570 811784 796683 948752 938080 950090 964692 967478 970457 1122076 1124194 7181106 7409582 39.95 71.7 2
12:33:31 2024-01-29 958666 947444 252522 248882 428982 439284 475524 473536 262154 259640 346769 352073 416597 416865 6523331 7071995 9206782 8970644 1547259 1602117 364034 322068 345896 345019 421299 405475 381976 381927 260477 262987 868541 826816 1844659 1842640 491002 484843 712957 722289 907012 875019 880549 891817 911943 918469 873747 979571 2559634 2683399 1510714 1289056 815263 792678 946277 949730 957270 962551 960986 974408 1140427 1133149 7154036 7426208 39.95 71.7 2
12:33:32 2024-01-29 950173 950021 252285 249092 429036 437970 477877 475104 261188 260922 348317 352672 415360 420671 6565218 6956587 9366997 9003909 1538717 1604621 364316 319601 347450 347173 419973 409067 381405 386061 261464 261782 872515 818592 1860504 1862715 487353 482790 717627 719495 899864 884322 887318 885596 905395 924944 881451 970209 2555998 2690709 1486729 1264963 808201 801323 952838 940782 950090 965957 969583 972336 1125264 1124539 7187092 7447392 39.95 71.7 2
12:33:33 2024-01-29 967640 953930 254014 249018 430733 441707 480581 476553 262416 261473 348664 351932 418318 425618 6579563 7095623 9345783 9000208 1552802 1608980 365482 321723 346714 346651 423858 410335 383105 385482 261244 263241 836794 829182 1895721 1858765 488464 483892 717627 719495 905038 885306 883169 887484 910651 924871 873747 970246 2563277 2711058 1514784 1274894 814101 800187 948752 940782 953848 970222 967441 970213 1124466 1133690 7265293 7490234 39.95 71.7 2
12:33:34 2024-01-29 969019 956643 252289 250070 430342 439700 477733 475032 263764 260372 347707 354228 421043 423699 6598410 7157860 9333593 9064931 1580503 1612692 365482 321723 348719 347661 423858 409031 382852 387222 261684 263057 872030 835135 1851559 1856046 487699 484843 713535 719495 910655 885654 879961 888286 911917 924908 871200 972777 2563277 2701839 1500857 1283136 819932 802276 947624 944799 962038 971440 965029 970027 1132875 1133149 7371319 7518068 39.95 71.7 2
12:33:35 2024-01-29 967161 957991 253060 251430 430342 441083 477841 478003 263211 264887 350150 354760 421365 421938 6612170 7159356 9316504 9090942 1559463 1618504 365829 323490 348719 347417 423930 411571 386346 385196 261684 264340 884644 834537 1900337 1858765 489158 485292 717627 724410 910655 881217 885870 895629 913127 921069 873599 980379 2575507 2704115 1522923 1289150 817593 797284 948973 950002 959310 964426 959765 973756 1137162 1138180 7280292 7534345 39.95 71.7 2
12:33:36 2024-01-29 958666 960379 253873 250075 433106 441850 480689 479943 264019 261822 349985 357711 423518 425766 6679420 7123552 9372456 9103965 1555617 1619654 364934 323754 348719 349872 423822 411534 386074 386661 263020 263803 869209 830398 1875857 1875994 491672 484427 717553 725656 909029 880400 887874 894719 911622 921039 880707 979571 2578179 2690709 1498863 1291021 814101 799053 952838 952704 959310 965275 963042 975216 1142942 1133259 7286488 7534081 39.95 71.7 2
12:33:38 2024-01-29 964623 965143 254724 251485 436593 439722 482876 481872 264423 261057 349303 359333 422922 425464 6678894 7140277 9409758 9143073 1561190 1623037 365340 324595 349672 349657 423642 412336 387235 386641 263201 264269 865266 830398 1865504 1877258 490364 483473 718572 725878 906683 881722 889815 894719 907877 919119 879049 978103 2578179 2690709 1497244 1291021 814987 799053 954192 952228 959310 965694 960986 975216 1143704 1136362 7295578 7572994 39.95 71.7 2
12:33:39 2024-01-29 964892 966636 254689 251485 437187 441777 483596 482967 264829 261092 349339 358804 422941 423390 6688178 7203918 9465064 9182138 1566124 1626600 367170 324739 348719 351704 428332 412848 386690 387876 264424 264269 873965 836806 1875139 1879927 493309 484843 717627 726614 910010 881722 887137 893827 908555 918469 878208 980968 2583685 2707215 1494873 1302158 818484 799620 952838 953687 962075 966458 963729 973830 1143704 1136537 7346130 7606535 39.95 71.7 2
12:33:40 2024-01-29 967847 967812 255579 251131 437577 446224 485470 482676 264688 263175 350252 356828 424115 427062 6743448 7253671 9444817 9219653 1593320 1632466 367722 324246 349285 350611 429461 413763 385496 390657 263945 265931 879386 844017 1876428 1879927 490973 486805 719665 722837 913242 885986 886117 885968 913890 927560 873747 971629 2587451 2738718 1516816 1283560 817593 803487 955923 944483 953811 972734 970311 976642 1127994 1130747 7378527 7637410 39.95 71.7 2
12:33:41 2024-01-29 990461 974966 255473 250938 435556 445437 488414 483614 265607 262659 351600 357049 423025 430617 6745206 7233414 9517803 9215813 1566996 1626099 371623 324812 348197 351920 428212 413398 385532 387623 265442 265745 881215 834537 1898544 1899594 493347 484609 724727 728198 909469 885481 890485 894085 907430 919633 880295 977407 2600419 2721766 1520628 1297926 816333 802276 962730 957456 958263 966641 969246 983624 1143704 1134860 7290241 7642817 39.95 71.7 2
12:33:42 2024-01-29 977791 975820 257117 250908 438098 445497 486927 484335 265607 263939 351492 358151 424282 432403 6776376 7202505 9517803 9242294 1561190 1636997 367458 324812 349004 351920 427305 415233 387889 389839 264693 265967 883799 835135 1873085 1893348 491945 485529 720562 728715 910655 885654 892697 894240 910214 921069 882587 979422 2598444 2707961 1503113 1300141 816427 801743 959319 955003 959310 963190 963542 981672 1145445 1134896 7384901 7657080 39.95 71.7 2
12:33:43 2024-01-29 974164 975820 257157 252896 438617 446418 485036 484031 270051 262729 351600 360874 426761 428187 6799302 7290430 9536147 9294683 1592986 1639102 367722 324812 351402 351920 427120 414938 387601 392244 265255 267357 879386 848263 1874620 1887964 490512 486589 719628 725656 917830 888117 885131 893082 917241 924908 873747 973097 2594643 2721766 1508837 1296271 824628 808234 952838 950002 962075 973597 969620 973020 1134484 1134414 7448352 7706831 39.95 71.7 2
12:33:45 2024-01-29 996960 980734 257086 252477 437479 449698 489754 484678 265227 263316 353662 357049 425495 433742 6818371 7297856 9670869 9306333 1556180 1646333 369242 328036 349106 351884 427607 414489 390084 387912 264693 266911 886741 833940 1918135 1904996 493347 488983 724727 730268 906482 885481 893184 897264 906751 918230 882683 978103 2604145 2716422 1495288 1302158 818762 802460 956601 957344 962075 966641 963729 978033 1147919 1138948 7446725 7709701 39.95 71.7 2
12:33:46 2024-01-29 977754 981434 257879 252442 439064 449523 486855 486151 265227 264274 351528 359224 428037 432023 6840025 7369120 9553101 9349479 1612360 1648583 371891 326395 351366 350874 430226 414151 387853 391799 265442 267571 882328 851057 1932136 1899594 491945 489668 724213 726577 914916 892166 888288 890811 911844 928891 874987 971629 2604122 2751396 1526790 1286304 820519 810529 959319 949730 956555 973002 973081 979464 1134484 1132348 7447326 7728760 39.95 71.7 2
12:33:47 2024-01-29 994824 987370 257230 254610 442462 449808 491066 488469 268462 263359 355629 362322 428864 433705 6859226 7290936 9689519 9350955 1574674 1648999 369350 325562 350835 352209 428854 414308 390635 391799 263908 267571 883799 843413 1905290 1907705 492645 483856 722093 730787 913242 887369 890712 897264 910651 919560 879012 978799 2605996 2729498 1567687 1317072 824628 802278 957590 959222 965028 972279 963729 977006 1146535 1146886 7484263 7762079 39.95 71.7 2
12:33:48 2024-01-29 988146 984827 259511 254331 441181 450683 489681 486945 265227 265936 354553 359224 429407 433742 6884378 7483305 9717175 9369712 1585337 1651139 370940 327111 350306 353693 428911 416833 387817 391799 264754 267606 895568 842207 1939804 1918034 494401 486354 727852 730787 908041 884113 892535 891817 910005 919596 880707 975983 2617105 2752871 1491842 1306757 819932 805886 964785 960185 962001 968694 964618 982059 1143704 1140395 7479540 7775352 39.95 71.7 2
12:33:49 2024-01-29 982447 987722 258752 253681 441976 449404 491233 487017 266068 265156 354698 363043 431231 431998 6912514 7451421 9613484 9407227 1604335 1655852 369867 325562 354358 351190 432459 418085 387889 392353 263943 268773 883799 851666 1927009 1910418 491945 490452 725828 729802 917067 893285 888847 892646 915184 927378 875790 970209 2613420 2758756 1530780 1290895 821110 810833 960967 952027 956592 973002 972020 978767 1132875 1133951 7541086 7790348 39.95 71.7 2
12:33:50 2024-01-29 995537 992006 258711 253676 441935 450827 492712 486151 266877 265156 355775 362499 430835 436878 6940651 7371566 9696425 9439449 1599314 1660201 369979 329138 351186 353802 433705 417976 392294 392317 265819 269684 899798 854109 1976588 1904996 491945 489668 722677 731121 918483 889262 886392 894719 915835 919560 873710 975211 2613420 2744042 1512826 1305871 828190 810529 954871 952704 965065 975757 969583 974408 1134484 1136464 7615541 7842812 39.95 71.7 2
12:33:52 2024-01-29 1007697 993413 258747 254075 439243 456342 495546 486981 266912 265563 357146 360013 431874 436261 6945072 7436669 9819966 9474893 1591470 1665407 369979 326581 351474 355917 431510 416797 391223 390505 265976 267921 889915 851666 1918291 1916964 493902 485292 721712 732346 915876 887373 888873 897264 909197 921069 876340 978397 2615269 2747938 1526993 1320756 827576 804056 957959 958505 965065 975488 963729 973756 1142082 1144712 7687584 7857750 39.95 71.7 2
12:33:53 2024-01-29 1008116 993948 258734 255394 441976 450827 491212 489808 268132 265723 357685 363049 435507 437344 6971854 7489995 9854941 9447467 1571506 1660470 369979 327339 351438 353303 428819 420639 393136 392353 265125 268962 896907 844017 1932562 1921427 494049 486805 727852 732867 910655 887999 895080 898539 906715 921069 881110 976674 2622719 2736776 1532775 1313325 822280 806980 959356 961950 962979 964692 965104 976642 1149620 1142015 7588425 7885934 39.95 71.7 2
12:33:54 2024-01-29 1001230 996235 260980 254281 440921 453945 494735 492766 266033 267419 357435 361168 433129 434926 6971854 7569067 9819642 9491359 1598703 1664735 372123 328391 351402 353338 431492 419414 387889 392353 265604 268773 886741 849233 1939131 1932735 494638 486841 728885 732867 909173 889568 893361 894719 905395 919633 880081 973097 2628276 2747938 1536368 1309599 820525 806445 966158 960869 963738 969379 966444 981522 1149947 1140395 7595197 7889773 39.95 71.7 2
12:33:55 2024-01-29 998828 998313 261455 254320 442012 455485 494844 490939 266877 267682 357725 361450 431719 436288 7006302 7566757 9859777 9490698 1585684 1665918 372087 327604 351402 355917 431850 421942 391776 392076 265161 269151 898400 846204 1968697 1935482 494753 486805 728935 732867 910655 888107 895717 897545 909169 923569 881147 975757 2635826 2754323 1544193 1315216 821110 806372 964822 960869 963405 964584 963896 980935 1150220 1138948 7616388 7902888 39.95 71.7 2
12:33:56 2024-01-29 1001713 999774 261523 254075 442048 454805 495275 492766 266912 268094 357979 362499 431464 437409 7025059 7566757 9866807 9501015 1583316 1667102 371530 327640 351438 353338 431546 421942 392331 392353 267709 269008 888213 847047 1957979 1932476 494753 486431 728848 734432 911801 889262 894694 897264 905395 921069 881333 975983 2631942 2747938 1516806 1314260 823458 807053 963452 961950 964127 964620 963174 979501 1151289 1139827 7650132 7925412 39.95 71.7 2
12:33:58 2024-01-29 1008384 999774 261155 255711 441304 454484 495546 493688 267725 265971 357153 364424 433537 435940 7043817 7547939 9963550 9544733 1589189 1676614 372039 327957 353390 355290 431331 419009 390863 394544 265604 268773 895568 854109 1912297 1932735 494049 488290 724213 731826 915876 888236 890452 897264 909361 919768 876340 976674 2630146 2747938 1545888 1328303 828167 805838 959319 961950 965786 973002 963042 973756 1143704 1144712 7735024 7947880 39.95 71.7 2
12:33:59 2024-01-29 1014671 1003313 260385 255747 444580 455521 495546 492766 269172 266825 356889 365299 434287 438845 7072911 7578446 9960328 9589723 1612171 1676088 373124 327569 351402 354401 435429 419123 392331 390231 266830 269187 893921 861742 1923983 1927254 495025 490396 722641 733578 921154 885481 886392 898044 910556 917173 871164 976674 2633814 2757158 1539203 1318951 828167 808198 958638 959222 967843 973597 963729 972336 1139216 1141477 7778786 7953548 39.95 71.7 2
12:34:00 2024-01-29 1022843 1010197 261675 256607 441543 454302 495796 494126 268437 266647 361075 366477 433201 439504 7088543 7469960 9869122 9604284 1615816 1678746 369979 327339 355721 352315 432908 419414 392034 393195 265125 270326 895414 861126 1916480 1926223 491945 489668 720562 728715 919849 891534 886392 893451 914537 919596 871164 970246 2624541 2756886 1545308 1311457 830435 813191 956601 952939 962075 973669 971325 976673 1136516 1138779 7707505 7991063 39.95 71.7 2
12:34:01 2024-01-29 1015505 1009743 260206 256495 445551 450863 495711 492766 269290 267459 358777 366913 434252 443633 7092747 7595737 9838726 9599591 1636970 1678418 372942 327110 354357 353621 435466 421308 391223 392056 265568 270516 901386 858665 1947841 1932624 492996 490779 726269 728715 915837 894701 886392 889550 909234 924908 869894 965926 2635862 2780164 1532456 1302102 825820 815146 964785 954021 958629 973002 973081 978477 1134373 1133149 7675325 7981684 39.95 71.7 2
12:34:02 2024-01-29 1009818 1010368 266394 255703 446570 455521 500302 495886 268541 268507 357691 367767 434932 436951 7128225 7728808 9949170 9622938 1613511 1678418 374061 326616 354607 356003 432908 421308 391223 392056 267241 269756 902924 856215 1963688 1960561 496874 488983 730439 732867 912855 890425 894011 891670 907617 919524 876340 972322 2648849 2766378 1547343 1318675 823458 808807 967166 961950 963442 964656 964618 979539 1144634 1139827 7706727 7985548 39.95 71.6 2
12:34:03 2024-01-29 1012693 1008598 260778 255676 445947 457568 495868 495886 268985 268243 359348 365883 436225 437142 7128495 7650283 10034559 9641695 1617478 1684997 374144 327498 354462 356396 437145 419268 394000 394581 267921 269756 902924 862359 1928655 1942745 496761 486733 723152 732599 917178 888723 888922 894424 910651 918469 872472 973789 2633814 2767735 1529028 1330055 829253 807053 957959 959222 965786 973002 960986 973020 1139582 1144712 7874679 8032224 39.95 71.7 2
12:34:05 2024-01-29 1029207 1012212 261896 256890 444585 456202 500302 495417 269360 267718 359059 367429 434039 440351 7137604 7593575 9935006 9657752 1636866 1684229 372072 326652 356549 354153 432665 419268 390863 394410 265604 270516 896347 868098 1918677 1938347 491596 486913 722641 728715 921154 889274 883834 888553 911881 919596 867120 967375 2624589 2775598 1625186 1315197 829844 811496 959319 953614 959310 973669 970311 972982 1131233 1134860 7742813 8026076 39.95 71.7 2
12:34:06 2024-01-29 1020253 1014435 261155 257070 449006 455874 500136 493980 270385 267575 360015 367910 435365 442745 7165740 7662855 9909131 9679210 1629941 1684423 372158 327414 354607 352350 432872 423250 392331 392056 265307 269218 899798 858665 1967918 1946526 491797 490432 728368 728198 915226 894701 888027 888254 908073 924908 871200 965076 2637562 2775598 1530780 1304013 822591 813191 964822 955717 957950 973002 973081 979501 1137162 1130289 7653132 8046286 39.95 71.6 2
12:34:07 2024-01-29 1015579 1014361 261896 256535 446254 454163 499781 495995 268950 268543 357978 365799 436589 438987 7175119 7768409 10006359 9660453 1595010 1683227 371530 329359 354107 354969 432531 423250 392034 392020 266830 270326 904372 853773 1990760 1957490 494401 486841 728368 731572 910655 884036 892582 893753 903857 917173 878831 972322 2641208 2758756 1536016 1326501 825820 809270 963415 964002 964776 969379 963616 973756 1149657 1139827 7795477 8084888 39.95 71.6 2
12:34:08 2024-01-29 1029281 1014523 261155 257321 447214 457202 495868 494863 270252 268543 359059 365883 439767 444318 7188745 7613120 10008291 9710240 1632268 1688018 369902 329128 354644 354401 436429 421979 392932 392056 266012 269628 916622 868098 1957978 1936474 492645 491162 725828 734084 921062 891794 884982 894646 911906 918360 868783 970059 2637562 2773629 1551413 1319817 830538 811680 956601 954588 964381 975757 964655 969072 1134484 1134860 7807002 8075472 39.95 71.6 2
12:34:09 2024-01-29 1023660 1018105 261155 258119 446876 456239 499560 492958 269172 269335 357978 367429 435365 444890 7216862 7724055 10025792 9716725 1622890 1691272 375234 328382 353853 355789 435271 424416 392017 394581 267170 270290 908851 858665 1977655 1963260 494675 486647 728885 732867 911947 888608 890485 893451 904018 919768 872472 967375 2648731 2771663 1544193 1322637 821105 808234 964822 959222 959310 964584 963042 978804 1143704 1135698 7810484 8097828 39.95 71.6 2
12:34:11 2024-01-29 1025768 1018105 266466 258151 446958 458216 495904 495959 270252 268094 359095 367767 439552 442971 7207265 7668754 10059405 9752074 1632268 1688606 369279 328382 356692 354366 435429 420676 392069 394096 266278 268808 910407 867318 1935275 1944742 491596 489704 720599 728715 919197 893433 885761 890848 909361 919768 867120 964553 2633814 2773629 1539203 1318675 830435 813191 955923 953380 962075 973633 964655 970176 1132875 1135698 7814328 8094229 39.95 71.6 2
12:34:12 2024-01-29 1022697 1022448 261928 256894 447576 457244 502930 497676 269750 270482 361038 367767 436803 445132 7244545 7762240 10056029 9744861 1626459 1692474 374360 327640 354107 355503 436148 423250 391223 391745 267277 269946 911837 862732 1991561 1964134 493902 486769 728885 732247 910010 888272 890485 889403 899472 917821 873710 965963 2646848 2767735 1546150 1323579 821110 807090 964822 959222 959347 965957 960986 975575 1146330 1134860 7832020 8125368 39.95 71.6 2
12:34:13 2024-01-29 1028426 1022407 261892 258304 447287 456806 495977 496031 270853 268257 360144 367688 440243 443183 7230446 7685640 10049315 9782376 1646325 1696085 371530 326845 355757 354401 437315 421272 391776 394096 266198 268843 901386 873082 1954184 1949300 492645 489704 724213 728715 919197 894701 882503 888018 910005 919596 865817 960920 2643086 2793336 1516816 1313340 829379 813877 964822 952667 957581 974305 969246 974991 1130871 1130711 7794119 8124287 39.95 71.6 2
12:34:14 2024-01-29 1022701 1021446 261000 257110 449017 457568 503286 500003 269805 269335 359348 367764 436589 440273 7263722 7844931 10211741 9763394 1632189 1696085 371010 328631 351546 354153 436697 421979 391998 390850 266421 269253 913545 871832 1951859 1945694 494049 489740 722677 731678 920907 887851 884605 894683 907926 914537 866821 970603 2646963 2780870 1541238 1322637 828167 811680 955246 953873 964381 973581 963729 968795 1133035 1133951 7857495 8136022 39.95 71.6 2
12:34:15 2024-01-29 1030995 1023785 261559 258155 446911 456202 501082 494456 269973 269335 358266 365799 436660 444650 7267908 7784573 10055886 9749436 1629665 1697291 374061 327604 353816 356074 435248 423894 392331 391913 267170 270290 910344 863595 2008882 1971654 494753 486805 728885 730927 911764 890976 889146 889990 900143 915734 871200 963831 2650474 2771391 1560702 1324522 822280 808234 963452 959222 959310 965275 959544 974942 1142979 1133951 7846422 8136422 39.95 71.6 2
12:34:17 2024-01-29 1034055 1024290 261892 258513 447214 458216 498588 495923 270888 268956 359384 365883 440899 443755 7274747 7681837 10091949 9828999 1660533 1696858 373239 326616 355757 355005 437934 421905 391776 393819 266234 270671 902879 873777 1968290 1960473 493072 490432 724727 728715 915876 889238 883834 885596 905432 919768 864553 959479 2643086 2790076 1556712 1305871 823453 811431 962084 950002 953811 971361 967441 973020 1127994 1127446 7788191 8147707 39.95 71.6 2
12:34:18 2024-01-29 1023164 1025819 260970 257568 449498 455558 500339 498909 270252 269498 360742 368652 440575 442777 7301126 7857981 10221067 9838649 1636936 1696894 369279 328135 355757 353374 436389 421979 392932 393784 265639 268843 905860 870585 1974527 1951227 491945 489704 723701 730787 917209 886315 881212 892185 906110 913135 861996 963794 2643086 2786039 1541238 1322637 829351 811680 954192 953108 962075 973002 963042 964484 1132875 1133951 7916911 8159287 39.95 71.6 2
12:34:19 2024-01-29 1038358 1029729 261783 258521 450390 457215 501791 494420 271007 270094 361001 368983 439516 444614 7315800 7852069 10121481 9810513 1635767 1696858 373203 327604 353499 354934 435429 424152 392331 391399 267018 269946 907358 861126 1988074 1975325 494753 486733 727852 731826 908954 884072 887971 886595 898544 910619 870822 963663 2652805 2773629 1540281 1324522 821105 810485 965123 959075 959236 964484 958627 975725 1140948 1135557 7890974 8188750 39.95 71.6 2
12:34:20 2024-01-29 1037395 1025782 261892 258111 447214 458211 498819 498909 271646 268920 359384 367946 440575 443049 7315800 7733662 10121481 9876164 1660104 1701720 376039 327074 355684 354117 436811 423213 391776 395104 266421 270707 901386 871286 1992585 1973130 491945 489668 724727 727645 914401 893063 883936 886303 904018 918360 864631 960624 2648849 2799283 1551413 1315191 825217 811643 959356 950002 954183 970679 963896 970213 1125264 1127446 7823497 8182854 39.95 71.6 2
12:34:21 2024-01-29 1028336 1029550 260970 257286 446871 456202 503286 500393 270217 269335 358302 367369 439131 442444 7334557 7891294 10239717 9866508 1641462 1701720 369979 327569 355757 355917 435253 420420 394558 393640 265497 270707 905860 873570 1948908 1957869 491002 486805 719665 727645 917178 890494 881175 888018 902764 917173 864631 960883 2639439 2781515 1539203 1322637 829253 813410 954192 952027 956592 973002 963042 966533 1127958 1129875 7921774 8194577 39.95 71.6 2
12:34:23 2024-01-29 1030741 1030193 261005 256499 448970 458541 504356 500003 269994 269904 359890 367404 439516 441560 7353314 7941282 10310130 9868759 1639173 1701683 370975 329088 351474 355254 437906 422540 392331 390541 267241 269946 913437 875026 1956004 1964134 494401 486805 721199 731826 917178 884230 879924 893561 902801 909379 860703 964516 2652359 2782843 1564579 1331949 829351 806980 955550 955415 963442 970222 955739 964484 1134484 1133222 8002487 8206322 39.95 71.6 2
12:34:24 2024-01-29 1042100 1030444 266435 258916 446263 457568 502930 495995 271905 269012 362103 369758 439920 446288 7357721 7880311 10150481 9868987 1641622 1705351 373203 326616 354357 355503 432976 422913 390084 392020 267277 269756 912119 866858 2001220 1981506 494049 485292 726820 730787 907659 886979 886392 888018 898905 910547 867120 960883 2656133 2778898 1549328 1328303 821110 805838 963452 957825 957950 963231 956742 973020 1139619 1130711 7913826 8247903 39.95 71.6 2
12:34:25 2024-01-29 1045115 1033120 261896 258729 447798 459842 500266 495995 271840 269714 363801 366920 441520 445133 7366814 7762730 10146464 9923323 1665294 1706077 372645 329321 354894 355648 436081 424152 392053 392883 265604 269663 929630 870585 1982774 1973354 490549 486877 726345 728715 913242 887906 882503 885596 904576 915843 861996 954565 2648591 2790076 1546738 1309599 821105 815072 963747 951544 954146 969379 965029 969752 1127588 1127962 7872231 8239584 39.95 71.6 2
12:34:26 2024-01-29 1034204 1032710 260970 257326 447576 457208 501828 500393 271042 269904 358806 367696 442142 444003 7366814 7917504 10289663 9913791 1646342 1705351 369727 327375 355757 353338 435461 420676 392034 395664 265568 270707 924315 875588 1936255 1963260 489158 486390 719665 726577 914363 889931 881341 887304 903671 914537 862138 960624 2645171 2775598 1541238 1324522 828167 811680 952838 950002 957950 964426 961213 963668 1127958 1129875 7978010 8244289 39.95 71.6 2
12:34:27 2024-01-29 1037600 1036445 266439 257074 451094 458541 504356 498837 269994 270094 359890 365799 439552 444773 7385558 7978345 10334193 9884824 1646342 1705351 369867 327640 351474 355917 438391 421685 393406 392317 265497 270707 921464 877474 1978191 1964651 493347 486769 719665 730844 915876 882825 878943 889513 901416 909111 857752 960920 2643086 2784818 1539203 1324522 824628 809381 952161 950002 959310 964728 955346 963668 1127958 1127446 7987707 8244289 39.95 71.6 2
12:34:29 2024-01-29 1039071 1036582 261892 256530 448269 457568 503999 495995 269805 270094 359926 365764 440386 444323 7404996 7993291 10353725 9904459 1641560 1705351 369573 329628 351474 354188 437352 420639 392331 389649 266956 269946 910407 877530 1973520 1968321 493347 486390 719665 730787 913242 883060 877067 886632 902460 901641 857900 962976 2652085 2784818 1564579 1330055 827576 807017 954192 952704 959310 966495 954377 963668 1129630 1133149 8042141 8239245 39.95 71.6 2
12:34:30 2024-01-29 1038430 1036436 261896 257357 449638 457568 501864 495537 270217 270748 362103 368580 439301 447680 7404883 8011835 10371816 9923057 1641622 1706041 369867 327110 351474 353905 436697 422979 392053 391799 266421 269946 908891 876903 1967719 1967019 492645 486733 719155 728715 914953 882310 878317 889550 901457 901641 857900 960920 2652359 2779372 1535133 1330055 825806 806409 954192 952704 959310 964620 953697 963668 1128279 1132348 8058640 8285605 39.95 71.6 2
12:34:31 2024-01-29 1043516 1040001 261415 258521 451094 457429 503286 495923 271077 270521 359782 366856 440863 445133 7428344 8021219 10323981 9913416 1632189 1706077 369902 326845 351258 355539 436811 420378 392331 390541 267241 269187 913330 875026 1961354 1977560 492996 486217 718645 728715 911947 881685 877977 887902 898905 901605 860339 960920 2652359 2782843 1554195 1337547 828190 806722 954395 955415 958263 965885 951866 964931 1134373 1133112 8068259 8276285 39.95 71.6 2
12:34:32 2024-01-29 1049455 1038650 261928 257687 445624 457568 503999 496067 271941 268318 359926 367439 440899 445634 7423046 7998447 10302324 9913885 1629951 1704929 372087 327110 351474 354437 432944 423851 391776 392353 265604 269187 916468 865002 2005164 1988211 491596 486217 724213 728715 907012 886285 885870 885463 893492 901497 865246 959089 2654517 2771663 1562697 1328027 820519 804625 957959 952939 955200 960237 951660 968758 1133679 1125195 7976401 8300561 39.95 71.6 2
12:34:33 2024-01-29 1044767 1036445 261712 257326 447981 458865 499949 495995 270853 269335 359926 365883 440899 445133 7428344 7902911 10149778 9951193 1648395 1706563 369902 325668 355465 355917 433742 422320 391740 393088 266951 269910 905865 868282 1971647 1988836 488428 484843 722677 722567 907771 891176 881175 878771 893345 910475 860739 948778 2643086 2784818 1553448 1315197 818762 811105 961128 950002 948743 962551 960986 968069 1127958 1119937 7880309 8281804 39.95 71.6 2
12:34:35 2024-01-29 1036122 1034639 261896 255738 450390 460168 502661 501137 269395 270094 360470 367429 439301 442699 7426099 7928569 10272325 9970260 1675718 1710966 371566 325597 351294 355917 437433 422577 390120 391709 265568 270290 913437 876277 1997112 1978965 489158 486048 722677 723897 908078 885481 878042 880400 896290 909193 857863 948862 2646848 2794038 1561588 1313325 821110 810529 956601 944520 948743 965006 958179 964484 1120450 1121631 7910186 8294641 39.95 71.6 2
12:34:36 2024-01-29 1033147 1039497 261892 257321 449261 458865 501046 500040 269973 270784 362103 367250 442251 445197 7447511 7962861 10311292 10007466 1670020 1712182 369867 325562 354644 353338 435754 419451 390671 392020 265161 269187 913437 880045 1975199 1977560 489158 485328 719665 722381 911947 887999 873876 877819 898905 910281 851584 947392 2643086 2801270 1576169 1322637 821110 808807 955550 944483 950090 964620 958179 963630 1115590 1121631 7980594 8317362 39.95 71.6 2
12:34:37 2024-01-29 1037395 1042326 261892 257144 449496 455442 501082 501614 270287 269878 359204 367946 442142 444890 7454939 7984018 10286344 9999167 1677216 1714616 371530 326395 353571 352350 436697 421942 387889 390850 265161 269187 914953 879415 2004175 1978965 489158 485328 720562 722289 908078 885481 875818 878771 896290 910665 852865 946045 2643086 2795316 1541238 1319922 823391 810485 955550 946143 950090 968694 959840 959779 1121892 1124014 8035572 8286375 39.95 71.6 2
12:34:38 2024-01-29 1040858 1039596 266471 255742 449643 458865 504713 500040 269805 269335 359384 369431 439588 442925 7456884 8032300 10407574 9998087 1653487 1714616 369943 325597 355182 352280 433039 419451 392053 392020 264014 269187 914953 880675 1936520 1973082 487735 483856 715559 723520 912817 886285 874424 881273 898086 906669 857166 951371 2643086 2773629 1536405 1326501 825820 808198 947407 944520 954386 965275 951660 958081 1124466 1124539 8068823 8307457 39.95 71.6 2
12:34:39 2024-01-29 1042036 1044128 266439 255738 446911 458865 504356 500393 270029 269335 359348 367953 440899 442962 7473946 8048925 10370273 9999053 1655851 1713398 369646 327464 356234 354876 432872 419268 393164 394022 266195 269910 919699 878104 1972940 1975325 487353 485529 715559 725619 910252 884226 874535 879360 894429 906778 852865 950204 2641470 2776929 1533098 1324522 823453 806958 946736 944483 952828 963912 953697 957363 1124466 1124809 8063059 8322757 39.95 71.6 2
12:34:41 2024-01-29 1041021 1041453 260970 256890 446876 458595 504713 501174 270252 269714 359926 367988 442625 442962 7479279 8039379 10382690 10027081 1659366 1714295 369979 327890 354963 352245 432980 419378 391005 395104 266951 269530 924315 882568 1976369 1983188 488428 485186 716573 721541 912595 885218 870627 878771 898905 910665 851486 945262 2643086 2794038 1656981 1324522 824628 808770 950099 944483 949818 966641 955739 955211 1117961 1121522 8027431 8310320 39.95 71.6 2
12:34:42 2024-01-29 1041016 1042546 261892 256464 446876 456884 504713 501554 270385 269463 362066 367848 441376 442703 7480343 8053258 10371816 10027730 1655747 1714616 368830 326400 354607 354607 432908 418749 391223 392020 263943 269151 921238 882568 1962122 1977560 486245 484843 715473 721541 911947 884226 869391 879396 896959 906778 851698 947392 2643086 2775598 1564579 1324522 825217 807053 948079 944799 954183 963912 951660 957051 1122076 1121631 8098790 8329859 39.95 71.6 2
12:34:43 2024-01-29 1048738 1042077 261820 256455 448206 457568 503286 498383 270112 270665 358230 365764 440696 445206 7484617 8076743 10423320 10016845 1654565 1714616 369713 325597 351474 350909 432944 421308 392331 391722 265819 269756 916622 877530 2006617 1973568 487735 486217 717590 724447 909210 878753 871940 882954 897453 901562 851093 953631 2650616 2780870 1529028 1334953 823458 804742 951679 950190 952717 962279 944912 959741 1131196 1124014 8150053 8370207 39.95 71.6 2
12:34:44 2024-01-29 1059875 1044414 261707 257286 447214 457568 504356 496031 271266 267718 359348 367404 438885 444313 7503374 8034282 10355080 9988708 1622757 1713398 369943 325072 351438 353338 432606 419378 391776 389649 264754 267606 901515 876087 1983488 1988211 490549 483131 716529 727450 906825 878753 873106 883783 889297 900143 854730 951371 2646848 2775598 1601240 1346047 821110 800754 948936 954736 952828 957524 946073 959446 1132875 1123219 8159603 8356833 39.95 71.6 2
12:34:45 2024-01-29 1060360 1044442 261892 257682 447214 457568 504713 498873 271681 268507 359348 367661 438921 445523 7503374 8117423 10371816 10026223 1640385 1713073 369691 327927 351258 354295 432764 419232 391187 392317 266243 268216 913330 878104 1969600 1988211 491672 484843 716019 725474 908564 876261 873218 884741 893648 899018 852303 954311 2646848 2780870 1582529 1341261 822866 800187 947407 948618 952115 960853 943647 955211 1125264 1124809 8126889 8347455 39.95 71.6 2
12:34:47 2024-01-29 1049587 1048581 260385 257460 448242 456889 503286 495537 270252 270094 358830 365729 440899 446333 7514130 8124220 10459408 10039837 1658213 1716742 369979 326546 350270 351190 432656 419752 391187 390657 263943 269151 924589 881897 1978902 1977560 489158 485529 715559 725581 908041 876261 869391 881667 892980 900021 848680 951595 2648731 2784818 1556272 1331949 821110 802460 947407 945859 954183 961157 943685 955678 1124466 1124809 8112696 8366212 39.95 71.6 2
12:34:48 2024-01-29 1051330 1048274 260385 256894 448206 456915 502994 498383 270797 269688 361700 368983 440719 445932 7538257 8124435 10468273 10027730 1646325 1715836 369386 325337 350341 352315 432944 418158 390084 390933 266158 268395 910344 880045 1970882 1982574 490301 485529 715052 723385 907325 875640 869374 882292 891053 897714 848680 950166 2648457 2775598 1634038 1333848 820834 800187 946277 946566 950090 959365 942335 957155 1127159 1120766 8173404 8366990 39.95 71.6 2
12:34:49 2024-01-29 1057323 1045151 260788 257326 447214 455485 504283 495923 271042 269335 358230 365764 439776 445981 7526139 8141650 10506461 10054463 1655846 1715836 368866 327573 350835 350174 432958 419045 391776 391210 264693 268773 913545 880045 2037296 1977560 485520 484843 715559 723080 907274 878129 870218 878771 891053 901346 848041 946008 2643086 2783063 1556272 1330298 819932 802460 946277 945869 952078 960237 942298 954316 1126402 1121595 8159598 8367595 39.95 71.6 2
12:34:50 2024-01-29 1058940 1047838 261155 257290 447287 456128 503286 495995 271491 268920 358266 366856 440899 444964 7512490 8159636 10424079 10044981 1651054 1715836 369682 327111 348968 350139 432944 419378 387889 390106 263978 268773 925661 882568 1976241 1978965 489600 485837 715510 725619 907621 876224 870180 881273 890558 897231 847366 948740 2650616 2784818 1547965 1333848 821105 800187 946277 944520 949416 955570 940919 954316 1124695 1119937 8176087 8384970 39.95 71.6 2
12:34:51 2024-01-29 1056851 1048576 260788 257326 446648 456239 503286 495923 271077 269335 358266 367146 441831 446685 7523297 8145131 10530800 10073117 1660544 1718752 368579 328036 350974 351884 432728 422286 391740 391726 265819 269079 927714 880045 2028497 1977794 486814 484843 715559 722567 907091 878605 870218 878771 892263 899653 846165 945299 2646848 2784818 1556272 1326239 818762 802460 944933 945582 950090 955570 940957 953598 1121481 1119974 8155007 8394348 39.95 71.6 2
12:34:52 2024-01-29 1054426 1050064 260385 257074 448447 456128 502575 495152 270406 269904 357978 365764 440899 445981 7512528 8159636 10515842 10073117 1660495 1715836 369386 325107 352701 350174 432800 418749 387889 387912 263943 268395 916622 881937 1985479 1978965 487735 483473 712994 723594 906630 874398 867741 878586 891631 892591 844930 945971 2646848 2780870 1552118 1333848 819932 799916 944933 943110 949416 955570 940991 951562 1125264 1119937 8155007 8394348 39.95 71.6 2
12:34:54 2024-01-29 1055359 1049877 259974 256894 448188 455552 503030 498383 270937 268777 361186 368983 440373 446755 7555916 8174143 10530800 10073117 1656930 1715297 369386 325334 350023 350139 432836 418121 390955 390106 265067 268395 923027 881305 1983649 1978693 485520 483473 713535 722567 905986 875640 867741 878771 890999 892591 846128 947846 2643086 2775598 1522160 1329109 817593 801323 944262 943457 948743 956848 938913 951562 1125600 1118685 8159183 8404720 39.95 71.6 2
12:34:55 2024-01-29 1056860 1048274 260385 257290 447555 454587 501828 495923 269938 268920 359357 367946 440243 445981 7544883 8145131 10523296 10075305 1658114 1715297 367758 326649 350871 351920 432836 419414 391223 391210 264693 268773 926152 880045 2041309 1981779 485083 483473 713535 721541 905986 876261 867741 876280 889737 897750 843697 944997 2652897 2786712 1580409 1330198 818762 802314 946240 944762 948964 954785 940994 954316 1126288 1118320 8135866 8403727 39.95 71.6 2
12:34:56 2024-01-29 1065019 1049320 261155 255711 446655 457202 503286 496031 270217 267753 359926 365764 438648 441453 7534086 8101579 10399872 10063738 1636866 1720212 367722 324812 350341 352245 432495 417495 387889 391210 263978 266750 919302 877530 1969038 1998773 488902 477611 713479 721504 903676 876959 872082 876169 888193 896875 848680 944721 2645241 2766378 1641144 1345088 818762 799620 946277 947274 947577 946664 940994 955285 1125264 1115667 8112323 8388952 39.95 71.6 2
12:34:57 2024-01-29 1065369 1048671 261010 256499 446582 458865 503999 498873 270217 268598 360470 365799 440553 441453 7555689 8151012 10415346 10060743 1631793 1721204 367579 326577 350727 351920 432513 417644 390874 390861 263943 267571 922776 875308 1965035 1999551 486934 477828 712466 719495 902353 876261 869391 876280 885467 892628 848643 944286 2646848 2771663 1656981 1343173 817593 799053 946465 947274 947398 954147 941664 953056 1126325 1115667 8200570 8407106 39.95 71.6 2
12:34:59 2024-01-29 1065373 1051265 261141 255711 444286 456239 504443 496031 270252 267647 359384 366856 438921 441223 7563627 8182750 10423433 10070990 1632189 1715334 367435 324812 352701 351920 429248 417826 390084 390106 265067 266785 910407 875588 1960605 1996040 487316 477864 711960 719495 899831 875019 866852 876280 881672 892591 847440 943657 2643086 2766378 1631825 1343425 816427 796720 943591 945859 944680 946435 939581 953598 1123668 1112515 8150053 8388877 39.95 71.6 2
12:35:00 2024-01-29 1066889 1048712 260684 256212 445656 458734 504713 495850 270112 267575 360289 368983 439409 444969 7555765 8164737 10439188 10091874 1651054 1715334 367722 324812 348233 350945 432678 416906 387889 387876 263943 267606 924315 882568 1979763 1991794 487353 483473 711446 722293 902465 872504 865237 876280 884314 892459 841238 944997 2643086 2780870 1576169 1333848 817593 796683 943591 943457 944680 954147 938208 953056 1127204 1115975 8230004 8441242 39.95 71.6 2
12:35:01 2024-01-29 1065100 1051265 260894 256177 445559 456239 503706 496067 271211 267540 358302 366856 438921 443962 7582371 8194624 10532642 10110632 1658114 1720212 367722 324812 349004 351672 432190 418121 387889 387912 264319 268395 921464 882568 2037775 1982574 483360 482108 710368 719495 901823 875019 865237 873797 887185 892591 843044 942247 2645241 2782141 1554195 1328303 818762 801175 941013 940782 947398 955903 937251 950336 1117961 1115129 8194510 8400849 39.95 71.6 2
12:35:02 2024-01-29 1060546 1054029 259582 256849 445586 455591 502930 495188 269805 269335 357966 365474 440899 446018 7586330 8169592 10510154 10131537 1679355 1720212 369386 324703 350835 350104 432782 416870 386654 391246 264693 267606 922776 887646 2043214 1995927 485083 483183 713986 716457 904562 880628 863784 869525 889880 900289 841847 936905 2643086 2795316 1636251 1322637 815845 802460 947407 935352 940870 955534 943314 944595 1111269 1112479 8153655 8422485 39.95 71.6 2
12:35:03 2024-01-29 1049339 1051757 261523 255497 446958 455521 504356 500429 269395 269145 358266 366856 440899 441596 7577451 8159674 10445160 10153268 1679241 1723175 368687 324066 350727 351848 432786 417313 386654 390933 264693 267419 922776 887646 2013834 1991794 484184 483131 715485 717383 900184 878129 867466 868026 883944 899018 843044 935645 2639332 2790076 1537168 1315197 814101 801323 946277 935352 940870 955570 944351 943180 1108837 1111693 8153655 8419842 39.95 71.6 2
12:35:05 2024-01-29 1047773 1050559 261191 255425 446606 454484 503999 500429 269395 268956 360927 366891 441520 442260 7597780 8159448 10466949 10150405 1683249 1721204 369170 324210 350306 351920 432917 417422 386582 390106 264693 267160 933964 884468 2021124 1993870 483211 483131 715559 716801 899299 876261 867741 869525 884322 899018 843044 934940 2641317 2784818 1526790 1311457 811784 802460 946277 935540 940202 956172 945025 944926 1109622 1109229 8148586 8431254 39.95 71.6 2
12:35:06 2024-01-29 1053994 1054109 261271 255176 446533 456056 504246 501222 269186 269120 360015 367286 439480 442888 7610080 8178801 10485915 10143069 1676837 1722658 367650 322701 350306 351389 432118 414452 386310 390106 264693 267124 921238 885696 1985911 1993870 484737 482072 713462 715279 898836 878129 865162 867060 883210 897677 841249 932907 2641317 2794038 1562502 1318011 813998 801323 943591 935278 940870 956500 943444 947438 1112339 1114392 8208599 8431863 39.95 71.6 2
12:35:07 2024-01-29 1056495 1053988 261119 254821 451507 456128 503889 498837 268541 268885 357691 367695 437924 442223 7589696 8183442 10484152 10160540 1684328 1724835 369907 323718 349249 351672 432921 419982 386310 390106 264693 266714 919699 881305 2021781 1997458 481987 481319 714546 713147 899299 878753 867086 867060 883069 901841 844095 934224 2645171 2783491 1551413 1312403 811673 802460 945605 934889 938870 958537 945025 944926 1106824 1109229 8168918 8461150 39.95 71.6 2
12:35:08 2024-01-29 1051135 1054425 261712 255248 447214 454805 503286 500357 269903 268507 358266 366821 439229 442223 7615919 8159485 10465336 10150329 1684328 1722658 369646 324210 349249 351425 432903 419045 386346 387912 264656 267286 907376 881937 2009678 2002399 482673 477719 716529 715847 897347 878753 867741 867035 882443 901346 842393 930106 2643086 2784818 1549378 1312391 809356 802460 946277 934211 936839 956172 944351 944253 1106824 1108878 8159603 8431863 39.95 71.6 2
12:35:09 2024-01-29 1049836 1052763 260354 254856 446898 455216 501828 500357 269172 268471 357153 367946 440274 442574 7615919 8147476 10465336 10164795 1684328 1724113 368651 324030 351700 351492 432118 418085 387307 387912 264693 266465 924315 881305 2006922 2000298 481569 480603 714004 712642 897458 876261 865199 867060 880570 897677 842134 930180 2637562 2782843 1551413 1311420 809934 800187 943591 931562 939536 954822 942298 942200 1106824 1106718 8168918 8443908 39.95 71.6 2
12:35:11 2024-01-29 1051330 1054029 260752 254465 446898 454832 502930 499967 268575 268471 357691 365799 440863 441560 7620846 8189278 10465336 10164946 1686334 1722658 368830 322414 348932 350306 432154 418713 385460 387912 264319 267571 919699 879415 2008716 1998877 481645 477792 714456 712801 894802 876261 866469 864567 880299 896144 843044 927426 2637562 2780870 1543273 1311457 809356 801323 945605 931562 936995 954822 942335 944926 1106039 1108093 8168918 8462461 39.95 71.6 2
12:35:12 2024-01-29 1053726 1056161 260242 254716 446905 454721 503348 500175 269186 268328 357907 365764 440207 441656 7625298 8200608 10493392 10172035 1682531 1720212 368535 323682 349249 349836 431171 418121 385460 387876 264319 267124 931217 877530 2022360 2000298 481303 477755 713535 713307 894968 877506 866506 864567 879910 897714 843044 928676 2641208 2780870 1541238 1311457 808778 801323 945605 932893 936921 957857 943723 942051 1106750 1108805 8178350 8443488 39.95 71.6 2
12:35:13 2024-01-29 1053578 1057508 260962 255130 447132 454509 502930 500393 269395 268920 359867 365799 440899 442223 7625298 8183628 10474688 10164946 1677103 1722658 367722 323454 348687 349836 431863 419045 386039 387912 263201 267160 926455 877530 2019089 2001719 481645 477011 712994 713130 893534 876261 867741 867035 880062 900437 846648 928901 2647057 2782141 1554195 1318979 809356 801891 946277 934223 935439 953401 942335 944253 1108580 1108093 8158127 8450621 39.95 71.6 2
12:35:14 2024-01-29 1050980 1056276 260126 254891 446893 453450 498819 499800 269395 268731 357691 366856 441520 442223 7625298 8168330 10474936 10164946 1677103 1725108 367722 323718 349213 349800 429018 418749 386331 387587 263577 267286 924868 877530 2004894 2005993 481950 479083 714493 713233 893534 876261 867741 865185 878624 892591 842430 926072 2639524 2783639 1564579 1315197 809356 801323 944933 931562 934336 952056 942060 943580 1105255 1106525 8168918 8461428 39.95 71.6 2
12:35:15 2024-01-29 1051550 1054776 260130 254852 446606 450863 499560 498873 269360 268283 359031 366627 440193 442888 7627643 8183535 10470482 10178000 1674552 1727489 367543 323538 348651 349519 429675 418749 386367 387587 263201 267571 924868 880045 2003652 2006704 481303 476304 711410 712295 893534 876261 866506 862009 875380 892628 841201 926072 2637562 2775598 1560426 1315197 808201 800187 944933 932229 933636 946664 940957 942200 1102869 1103399 8160089 8459723 39.95 71.6 2
12:35:17 2024-01-29 1057645 1057770 260313 254105 446582 450863 498819 498873 269137 268094 359031 366913 439193 443295 7650127 8159523 10498310 10168568 1681332 1725108 367758 322737 350629 350894 432154 417790 384882 387876 263945 265524 921238 883169 2029979 2001719 481303 477864 711446 713814 894802 874398 862667 866418 879287 892483 839460 927463 2641317 2780870 1545308 1311457 807048 796977 940879 931562 935439 952056 936040 940822 1105255 1106525 8210209 8481434 39.95 71.6 2
12:35:18 2024-01-29 1060687 1057300 260023 254529 446436 454410 500864 498692 268541 267718 356866 367429 440863 443211 7634676 8154489 10484040 10164946 1665002 1723882 367134 322737 348161 349273 427738 417459 386353 387804 261720 266340 923027 876277 1996083 2002869 483744 474929 712466 710275 891635 876261 865237 861399 875416 895620 843044 926255 2639439 2775598 1532335 1315197 807048 800187 946392 932893 935406 953118 940770 943812 1103858 1105560 8159334 8481476 39.95 71.6 2
12:35:19 2024-01-29 1050230 1056754 259404 254496 448164 454509 496013 496031 269172 269335 358777 365520 439229 442962 7653434 8113033 10485915 10172228 1665040 1720212 366546 322737 349249 349800 427416 418085 385496 390106 261720 265931 924589 875026 1996464 2006704 479938 474893 712193 710275 892378 876261 868272 862653 876210 896254 842970 926180 2639643 2778790 1556272 1318011 807048 800033 945043 931562 934299 952020 940957 941775 1102869 1103399 8159358 8488136 39.95 71.6 2
12:35:20 2024-01-29 1050980 1057770 259948 254114 447214 453864 498782 498873 268985 268318 359031 365883 439265 442962 7644055 8117333 10454201 10172228 1660179 1723882 366582 322737 349249 349836 429959 419684 385245 389852 263092 265382 919699 874334 2015956 2018148 483704 477050 710445 712295 891004 874747 865088 862009 874143 889901 841847 927427 2633814 2775598 1550042 1324247 808201 797885 943591 934211 932982 948408 936838 944964 1097604 1100175 8107980 8461315 39.95 71.6 2
12:35:21 2024-01-29 1051191 1057774 259584 254496 450208 454484 495941 495995 268575 269427 359651 364751 438576 442962 7653434 8095616 10489710 10178000 1659753 1725631 365482 322474 349249 349800 429959 419086 385460 387876 261720 265116 924315 875588 1992795 2009557 480961 476375 710445 710275 888835 873779 864584 859535 872873 891191 841249 926293 2633814 2775326 1582529 1320756 807048 797885 943591 931562 930989 946592 938171 942912 1097306 1100175 8133977 8488136 39.95 71.6 2
12:35:23 2024-01-29 1051518 1057020 259547 254075 447847 454842 495711 495959 268319 269335 359031 363920 439050 443653 7668992 8101391 10441090 10179516 1657775 1722658 366319 321723 349249 349836 428854 414452 384882 390390 263201 264305 927714 873082 1991772 2010976 481987 476375 709942 710275 889705 873779 863969 860144 873875 893529 839460 926293 2633814 2771663 1580409 1324522 807048 796720 940916 931562 931650 947069 936801 942237 1097604 1100175 8115578 8511823 39.95 71.6 2
12:35:24 2024-01-29 1054058 1057267 259368 254320 447104 455661 495941 495959 267725 269335 357153 364431 438809 442925 7672191 8108168 10426225 10179516 1658958 1722658 365447 322247 349249 350611 428854 414416 385460 390106 263201 264305 928931 875026 1996293 2010234 482330 476375 709438 710275 891118 872541 862704 860753 873941 891199 839460 925595 2633814 2771663 1578289 1324522 808003 798895 946392 932229 931576 950423 940357 942313 1102290 1103619 8152761 8500826 39.95 71.6 2
12:35:25 2024-01-29 1051283 1059230 258783 254110 447214 454832 495941 495995 268319 269145 359943 363658 440863 444221 7672229 8113833 10398249 10179516 1654121 1722658 365482 320785 349249 350894 428854 414416 384306 387912 263573 264305 919499 875026 2017355 2015950 483773 474524 710445 713814 893166 871288 865517 865646 876358 888504 839275 929322 2645171 2780870 1578289 1328303 806846 795483 943591 934211 930329 946635 940957 943580 1096048 1097000 8091316 8506893 39.95 71.6 2
12:35:26 2024-01-29 1057216 1057774 259948 253501 441687 456239 495977 498909 268098 267235 360452 365263 439588 440236 7662925 8155572 10363782 10176283 1660538 1725108 367686 322211 348993 350607 429326 418193 385117 386497 263945 264128 916468 875588 2029242 2014578 482673 474893 710445 715773 888124 867041 863895 865830 871402 886586 839460 927500 2643086 2773629 1574048 1328303 804176 792116 942922 934211 928352 943064 938876 944253 1097604 1098938 8095069 8497514 39.95 71.6 2
12:35:27 2024-01-29 1055487 1057774 258747 252520 445951 455843 495977 499735 267725 267682 357153 364460 437924 440236 7662536 8107172 10392069 10187433 1659404 1722658 365447 320464 350629 350078 428818 414380 384342 387912 261720 264128 916468 873082 2005008 2015950 481987 475701 707931 710275 888138 869963 861442 860144 871402 889627 838196 923619 2633814 2771663 1576169 1324522 806846 793235 940879 931562 929011 945064 935673 942200 1094494 1097384 8107980 8497514 39.95 71.6 2
12:35:29 2024-01-29 1054435 1057770 258783 252520 447018 456128 495977 495923 267690 268221 359904 364204 439301 441449 7669030 8136948 10386262 10185662 1655846 1723882 366546 320785 349214 350894 428854 414187 383156 387876 263201 264269 922530 875026 2032683 2015950 482673 475701 710445 713307 889227 867041 857669 863305 873256 887002 836378 926072 2639332 2776160 1576169 1328303 804176 793240 940212 934211 930329 944396 935433 942237 1094458 1097384 8135866 8509780 39.95 71.6 2
12:35:30 2024-01-29 1053186 1060503 258604 253722 445551 450827 495941 495959 268575 269084 358630 363658 439588 442962 7672191 8113833 10435551 10185662 1660486 1724480 364898 320713 347917 350365 428854 414416 382888 387804 263573 263865 921015 875026 2042632 2015950 482673 474259 710445 712642 887507 867041 861405 864567 871402 887221 835712 926109 2643086 2775598 1576169 1330298 805989 793093 941013 933474 930915 944625 940080 942051 1094585 1098938 8128992 8485406 39.95 71.6 2
12:35:31 2024-01-29 1051583 1057833 258747 253685 447214 454943 495904 495959 268319 269145 358777 363658 439588 443169 7662625 8132377 10407574 10185662 1655747 1723882 365482 320713 347149 350894 428854 414416 382583 387222 263759 263461 924046 875026 2016521 2014519 482673 476375 710372 714248 889350 866857 863325 863158 871255 887112 837349 927502 2641317 2773629 1578289 1330298 802459 792678 940879 932893 930218 943064 936838 942237 1094494 1090563 8089169 8504130 39.95 71.6 2
12:35:32 2024-01-29 1060629 1061645 259952 252516 444653 456166 499596 496067 268506 267271 357978 364751 438898 440236 7679983 8182298 10392462 10172228 1652942 1723882 366883 321473 349006 349585 428818 417005 384029 386497 263537 265521 932008 876845 2034942 2015950 481987 475554 710335 714322 885583 865812 860145 864603 868718 884715 836342 927614 2641208 2767735 1574048 1328303 802459 790993 940916 931562 926344 937651 936821 940859 1092871 1095832 8102890 8497714 39.95 71.6 2
12:35:33 2024-01-29 1057616 1059266 258711 252516 445942 456202 495977 495995 266946 267718 357691 363623 439588 440356 7662587 8126828 10420205 10195040 1660404 1724517 366296 320785 348719 349765 428551 414344 381976 387078 263201 263057 917984 874401 2000928 2015677 481987 475028 709942 712295 886387 867041 857669 862046 871402 883542 834259 926293 2639439 2776929 1573253 1327356 802459 792116 938477 931562 929011 937651 937008 939483 1091323 1097384 8110154 8503801 39.95 71.6 2
12:35:35 2024-01-29 1056114 1059805 258747 252551 446573 455485 495904 498383 268367 268859 357758 363481 440409 442777 7687857 8132377 10423169 10204419 1660486 1722658 363805 319779 347952 349309 428854 414380 383192 387840 261720 263461 933547 875026 1995672 2019453 481303 474357 706391 709771 888226 869507 857669 860279 870785 886338 835749 922230 2632104 2766378 1574048 1324522 804749 793056 939545 926184 927658 945064 935006 936430 1094494 1097384 8187358 8534438 39.95 71.6 2
12:35:36 2024-01-29 1054328 1060775 258738 253641 446577 452255 495941 498383 268846 267235 357725 365043 440243 442279 7685463 8122813 10510154 10213798 1660404 1723882 363805 322057 346869 349836 428854 414053 382011 387258 261720 262690 932008 874401 2018220 2015950 481645 474357 709438 712295 885583 866155 860866 860790 868865 882884 833238 926293 2643086 2785468 1574048 1330298 802240 792042 939674 931415 931633 943288 936970 939446 1091323 1094247 8117385 8509894 39.95 71.6 2
12:35:37 2024-01-29 1054254 1057833 258236 252485 444922 454842 495941 495537 266912 267718 356151 363368 438791 441633 7695826 8164844 10408431 10195040 1660128 1724480 364898 319779 348719 349309 428212 414016 382583 387804 261720 262655 917984 875999 2009322 2015950 481303 475181 709831 711567 887586 866353 858378 862115 871893 881708 834933 923619 2639439 2780768 1571928 1328303 801317 790993 938969 930902 926308 937615 935006 938073 1089742 1094247 8117385 8510008 39.95 71.6 2
12:35:38 2024-01-29 1055841 1057833 257937 252555 446577 454163 498364 494456 267759 268318 356930 363078 439588 442476 7679983 8132377 10426225 10197141 1660404 1728091 364649 319979 349277 348885 428175 416413 383049 387623 261540 263101 919499 875651 1996289 2015950 479938 474101 706391 708189 885583 867041 859790 857840 868213 887221 833938 919335 2630146 2766378 1631825 1324522 802459 793240 937549 926280 924960 945731 933010 933934 1092944 1094283 8158584 8513495 39.95 71.6 2
12:35:39 2024-01-29 1053690 1060116 257915 253536 446966 454186 495868 495188 266981 268318 358737 363078 438791 442925 7694835 8141320 10515682 10223176 1665026 1728792 363260 319743 347672 347733 426677 416302 383049 387258 261684 262690 929277 873777 1998360 2018816 479938 473687 705391 707021 884954 867041 858416 856624 867600 883384 833311 917501 2628276 2771663 1574048 1323579 802459 793240 937549 924965 926405 943064 933010 935612 1096048 1094283 8201348 8509894 39.95 71.6 2
12:35:41 2024-01-29 1063323 1063421 257875 253226 445906 454186 498364 498383 268298 267361 358921 367322 438433 440090 7707436 8229928 10540152 10218996 1669576 1725108 363224 320228 349214 346337 428515 414380 383121 385447 260804 264269 924868 880045 2016777 2012415 476329 474088 706391 705002 885702 870743 858416 855373 867563 886965 833238 915321 2632018 2766378 1580409 1317072 802240 794931 937005 924965 927723 945731 934064 932912 1094458 1095905 8247855 8522415 39.95 71.6 2
12:35:42 2024-01-29 1062896 1060775 258680 252520 441719 450048 500848 495959 268063 267200 357979 366913 439265 441366 7687595 8239442 10558856 10223176 1674378 1729458 363769 320228 348719 346337 428818 414380 382548 385411 261208 264269 916933 880045 2024195 2009557 476739 472654 706391 705002 886387 869507 858416 855336 868177 883614 831790 918249 2632018 2775417 1636251 1313340 802240 795496 936968 924854 929006 944882 932838 932874 1094458 1097114 8234945 8537829 39.95 71.6 2
12:35:43 2024-01-29 1053429 1063948 257879 252516 444254 450719 495796 495188 268285 268058 357688 363078 438791 442888 7706835 8153236 10450429 10235806 1665270 1725108 363224 318777 346850 348466 427607 415233 383215 386025 261684 263201 919499 876277 2035468 2017450 481081 475958 709247 710164 884216 863789 858267 861841 868987 881963 832601 922193 2641317 2775598 1567687 1324522 799951 791860 937005 928850 925090 939292 935006 938435 1088384 1091856 8132598 8516272 39.95 71.6 2
12:35:44 2024-01-29 1064458 1062360 257915 251669 444585 454943 495904 495886 266843 266825 359031 363333 436981 439801 7673571 8176475 10390520 10200249 1665300 1730556 365161 320310 346495 348568 428139 415122 383178 384114 261540 262183 932008 877530 2069309 2018888 480195 474941 706391 710275 883867 863937 858416 860753 863782 879584 833005 923619 2641317 2762456 1542749 1328303 799951 787528 938338 928886 922430 937965 934340 936703 1088127 1090817 8112323 8509894 39.95 71.6 2
12:35:45 2024-01-29 1062631 1065457 258703 252059 442012 454805 495904 496031 268285 266790 360236 363588 439207 439092 7690949 8187820 10400771 10204419 1665300 1725108 364351 319224 347650 348461 427498 415233 381672 386641 261648 262183 917984 876277 2005731 2021688 479938 474021 707393 710275 883193 864585 857194 860777 868828 880536 832601 921574 2643086 2775598 1571928 1328303 801317 790722 935674 926147 926405 937543 932972 936001 1087321 1092664 8134803 8534504 39.95 71.6 2
12:35:47 2024-01-29 1062180 1063912 257663 253047 446291 454567 499072 498029 268402 266683 357252 364573 440939 442113 7706571 8194973 10510154 10204419 1660486 1729458 362934 318741 348719 348711 427607 415233 382894 386605 261280 262401 932401 876277 2004161 2021688 479221 472981 704357 706075 884327 866426 857194 855373 865077 884715 833970 915675 2628276 2766378 1599074 1324522 802459 792116 936339 924965 925090 937615 930245 932912 1092920 1097831 8235794 8546612 39.95 71.6 2
12:35:48 2024-01-29 1060358 1063948 258489 252481 441539 450366 500302 495995 268098 267419 357832 365883 439207 440200 7708079 8192853 10528805 10213114 1665026 1729458 362172 318777 349461 347398 426401 415233 381940 385447 259964 262620 925566 876903 2007705 2015950 475282 471611 705891 705049 883074 867041 857194 852842 864393 883470 832010 915597 2632104 2770046 1571928 1318951 801667 793203 936302 922195 924206 942955 929583 932874 1092920 1095979 8253654 8534476 39.95 71.6 2
12:35:49 2024-01-29 1059875 1063912 257915 252059 442007 449379 499949 495886 266946 266602 357688 365848 437924 440236 7719085 8182194 10519479 10223176 1660486 1724517 362137 318741 348472 347138 426401 415233 381976 386333 260840 261817 922776 875026 1999589 2023903 479510 471951 704720 707058 883904 866967 855752 855278 864967 880949 830240 913976 2632114 2766378 1601240 1323304 802240 790993 935674 922342 922999 937579 929583 932874 1089706 1092628 8173818 8525651 39.95 71.6 2
12:35:50 2024-01-29 1062199 1063939 257591 252064 444621 453652 495447 494420 266658 267326 356930 361450 438282 441560 7719085 8159636 10432752 10226987 1664965 1728792 362031 318635 349672 345952 423750 416081 384300 385267 260366 262620 926152 876625 2045159 2021688 478468 472277 702330 704041 885163 866426 857194 852915 865688 881158 832010 915321 2628276 2766378 1603406 1322637 801317 792116 936339 922342 922430 937615 929583 932210 1090514 1091049 8206450 8537829 39.95 71.6 2
12:35:51 2024-01-29 1066386 1063939 257518 252485 441759 450791 498327 495923 266946 267423 357435 363623 438576 441265 7719085 8177610 10498196 10245922 1665153 1724517 363889 320743 348646 346651 426401 415233 382548 386605 260804 262401 926152 876277 2048292 2019453 479258 472277 703822 706075 883189 863972 855663 856624 865040 874312 830240 918020 2631942 2766378 1634038 1324522 801317 790433 934345 924965 922430 940778 928885 930810 1090514 1091049 8190330 8544408 39.95 71.6 2
12:35:53 2024-01-29 1058846 1060660 258028 254145 444077 455479 498364 497676 268215 267468 356674 363446 439373 442740 7728464 8171808 10444699 10223176 1665474 1724517 363295 318518 347696 347138 426401 415233 382944 385447 261648 261817 918931 876277 2007628 2019453 479510 472981 705891 708189 882563 862065 853395 857840 865040 874276 830203 919993 2633814 2775598 1634038 1327356 798809 788718 934345 927598 922430 937965 928885 936906 1089955 1092765 8210299 8547686 39.95 71.6 2
12:35:54 2024-01-29 1058846 1064836 257631 252059 445213 450863 495868 496083 266843 267647 356604 361450 439552 442223 7709706 8160288 10450429 10213798 1662776 1724517 362934 318259 348226 347417 426365 415233 380835 385447 260840 261817 931433 875026 2026994 2019453 479258 472277 704892 706148 883074 862101 854647 856624 865040 879584 830203 919373 2645241 2772868 1601240 1328303 800796 789610 935637 926280 922430 937965 927255 934229 1086070 1091049 8180938 8541591 39.95 71.6 2
12:35:55 2024-01-29 1060358 1063948 257157 250938 444295 454832 495832 494804 266843 266638 358523 361168 436589 439925 7713022 8192481 10437280 10223176 1660404 1729185 363295 320743 345066 346615 427004 414056 381863 382534 261464 261782 937089 878104 2021606 2020328 478019 472799 705221 709047 882610 860872 856361 857840 863457 871673 830412 921935 2639439 2758541 1532775 1327356 797670 784020 935674 926147 921122 935319 930282 935612 1088384 1087632 8140620 8544408 39.95 71.6 2
12:35:56 2024-01-29 1064911 1066203 257915 250904 441976 453450 495868 496031 267877 266007 359031 363078 436589 437815 7728464 8206821 10485176 10236436 1655599 1731254 363153 320535 345935 347275 427462 416413 382673 381927 260840 263732 919699 876845 2067774 2020251 477114 471248 705221 709268 879978 857821 856584 859499 864069 871601 832010 920918 2641317 2747938 1566656 1327356 797670 783748 935691 928850 919635 928673 928817 938472 1089706 1085167 8178350 8547686 39.95 71.6 2
12:35:57 2024-01-29 1072276 1063948 257157 252481 439682 454186 495941 495923 268506 265599 358486 363623 439229 440902 7720929 8225550 10564559 10208739 1639306 1726121 363007 320263 346641 346372 423966 413689 384808 381694 260621 262218 927714 873082 2024582 2015950 476365 468850 701225 708226 880620 857549 855292 857840 863457 869151 830240 920881 2630073 2747938 1582529 1330055 799951 784020 934345 928850 921030 928637 924822 935612 1092907 1085131 8182977 8531597 39.95 71.6 2
12:35:59 2024-01-29 1072801 1066819 257949 254691 441101 450719 495760 495814 268367 266363 358339 364282 437817 440200 7726460 8206180 10513753 10198936 1655137 1724480 363295 319779 345554 347173 427305 415233 382133 381962 261024 261782 933964 876625 2039555 2018816 477114 472647 703859 708226 879223 857821 855938 857840 864069 873225 830240 918228 2637562 2752977 1553448 1326411 797360 784020 935401 926147 918477 932006 930883 935418 1086858 1088132 8149412 8544408 39.95 71.6 2
12:36:00 2024-01-29 1063390 1066959 257091 250904 441976 453450 498290 496971 266912 267682 356893 361485 436589 441127 7732324 8213723 10439188 10243118 1660501 1728230 365028 318741 344579 346651 427004 414056 381593 383107 261244 261018 928931 877530 2030402 2018816 477827 471611 704393 708189 878892 857821 854647 856624 862234 875343 830412 921142 2639524 2770898 1666031 1328303 797670 786250 934345 926280 919817 935980 930883 932912 1085301 1087472 8153655 8544408 39.95 71.6 2
12:36:01 2024-01-29 1064911 1066203 257487 250904 441268 454186 495832 495886 266843 266042 357979 361485 438246 438918 7732324 8253864 10512096 10213798 1648538 1724517 361089 319743 345554 346615 423606 413107 383215 381659 260621 263918 929277 875588 2025813 2021688 477462 468742 703220 708888 881356 857784 855255 857840 862234 873045 831596 919535 2633814 2754323 1552118 1330055 799379 784020 933682 927497 919817 928601 926174 934945 1091360 1085131 8156786 8553890 39.95 71.6 2
12:36:02 2024-01-29 1057609 1063944 257734 251712 439350 450827 495868 498383 266877 265599 358777 363078 436696 437642 7734450 8241947 10445708 10238036 1660491 1730023 363153 318599 345933 347519 427160 414938 382133 383179 260840 260948 928931 877530 2033992 2019453 478542 472836 704393 707687 879218 859554 853432 856624 863457 874276 827741 916813 2639439 2773629 1631825 1327356 797360 785229 931696 924965 921122 935319 927292 932248 1084532 1088242 8157249 8563165 39.95 71.6 2
12:36:03 2024-01-29 1063828 1066212 256717 250904 444258 454186 495447 494420 266843 266451 357979 362252 436945 440236 7748551 8242040 10467224 10251313 1665153 1733446 363260 318777 344543 347173 426365 412481 381593 382534 261244 261018 922776 877530 2049347 2019453 477114 471611 703895 708189 879878 857821 854684 856624 862234 873189 828989 915511 2633814 2762456 1526790 1326411 797101 784020 934345 922084 918514 933963 927565 932912 1085301 1087203 8157249 8545079 39.95 71.6 2
12:36:05 2024-01-29 1063341 1067343 257234 251569 444440 453305 497658 496971 267552 266647 355666 363446 436624 440902 7750969 8207426 10528936 10236587 1660142 1730687 360514 316854 348226 346389 423894 414644 382944 384328 259598 261635 919122 876903 2024350 2025196 477695 468850 701529 704549 879878 862101 852751 850393 862234 879620 827154 912918 2624589 2764416 1631825 1323579 799379 787220 931696 920345 919817 938112 926794 928756 1085960 1089747 8282224 8560680 39.95 71.6 2
12:36:06 2024-01-29 1060283 1066959 256691 251704 441651 448044 496952 494072 266877 266007 355560 363078 436589 440241 7739875 8209992 10574240 10228200 1660179 1729458 361054 316819 348226 344536 423894 414644 382403 384293 259198 261635 942326 876277 2009364 2019453 474074 468814 701225 701055 877938 865167 852146 848620 862234 882959 829820 911369 2628326 2764998 1634038 1320557 797670 790433 931659 917016 919598 940778 926246 926222 1087612 1087935 8294763 8553787 39.95 71.6 2
12:36:07 2024-01-29 1060812 1066203 256798 251673 440373 449441 495098 494420 266912 266007 355812 363623 438282 440273 7751068 8197285 10508212 10260691 1663964 1729458 361054 316890 346678 346130 423930 414056 382673 384869 259713 263174 933964 877474 2031637 2026005 478143 468706 703220 706053 881356 860261 850899 851635 864681 874059 825361 912596 2631942 2766106 1627399 1324522 797360 784119 931424 922342 919817 935319 923684 928756 1082155 1087472 8190330 8553787 39.95 71.6 2
12:36:08 2024-01-29 1061601 1066968 256691 250908 441651 450863 496101 493688 266068 267459 356930 361162 436589 442260 7756600 8241659 10455984 10272438 1660501 1731254 363118 318635 344398 347138 423930 413433 381019 381927 260553 261495 932401 877530 2026718 2019453 477462 468886 702330 706111 876399 857213 853158 855410 859723 871960 827191 915359 2633814 2758541 1534769 1327356 795397 783464 931696 922342 916491 933963 926174 932248 1083763 1085167 8166668 8563165 39.95 71.6 2
12:36:09 2024-01-29 1066349 1065181 257122 252905 439064 450827 495868 495573 266877 265634 357685 361485 438246 437605 7768294 8258506 10474688 10241934 1660404 1729458 361124 318518 342568 346130 423606 414644 381019 380821 260000 261018 932401 876277 2048970 2019453 476402 468886 701225 707058 878268 856605 853432 856624 859723 873367 827778 915511 2633814 2753249 1574963 1324522 795397 782909 931696 923455 916491 928601 926321 932912 1086841 1083561 8152275 8576300 39.95 71.6 2
12:36:11 2024-01-29 1072552 1069204 257517 252905 441932 450683 498364 498198 267852 267468 357362 361380 438175 440861 7767680 8261718 10455984 10254491 1660486 1729458 362172 321197 342532 346094 423894 414020 378876 383237 260402 260948 918161 877530 2044022 2021688 476103 468850 701225 706075 876363 856605 852109 855373 857221 873100 827741 915321 2633814 2755203 1555483 1324522 796789 782909 931659 923568 918058 932666 928359 929954 1082233 1086772 8206256 8577303 39.95 71.6 2
12:36:12 2024-01-29 1060360 1069995 255509 251643 440993 450974 496248 494036 266877 265785 355775 363043 438210 440236 7751083 8206557 10538130 10265956 1665244 1731917 360731 316492 346605 345538 423786 413726 382133 383107 259162 260948 924315 877530 2029174 2025196 476329 468742 701225 704048 879603 857821 850907 852701 862806 877239 827702 912558 2630198 2769498 1663769 1326501 796532 784020 929020 919656 918413 928601 921339 927394 1078986 1086520 8202035 8572124 39.95 71.6 2
12:36:13 2024-01-29 1063654 1069995 256296 250141 441940 450755 495062 494420 266623 265971 357399 361415 436874 438649 7745419 8264334 10461540 10213535 1655300 1729458 361089 318259 341978 345538 426329 413983 380801 383978 260114 262920 932401 877530 2045892 2023903 476103 471546 703183 707058 876363 855391 850899 857143 858895 873018 825325 916903 2637705 2753249 1568733 1324522 795397 782637 931663 922342 916495 928529 924858 930147 1082082 1082759 8135895 8572124 39.95 71.6 2
12:36:14 2024-01-29 1069928 1066745 257077 250489 440041 450597 495447 495886 266877 265156 357979 361450 439458 437615 7739875 8251312 10491022 10253460 1665206 1732487 364549 318599 342460 345538 423930 414644 380570 383201 259928 260731 932401 877530 2064666 2024923 476103 468814 701225 705039 876363 855354 850862 852878 857184 870556 827154 915597 2632018 2753249 1550650 1324522 794830 781799 931659 922342 915571 927839 926321 931472 1082155 1084327 8159485 8550619 39.95 71.6 2
12:36:15 2024-01-29 1071447 1066814 256691 250489 439422 452366 495832 495886 266809 265121 357979 362499 436945 439642 7763317 8253692 10481563 10229914 1660486 1728193 362101 316819 342532 346075 423858 412811 378876 382499 259781 260152 926815 877530 2020542 2025196 476103 468778 702947 704005 876363 857213 850907 851598 858434 873717 823355 912596 2632018 2766378 1627399 1324522 793133 783464 929714 922342 917140 928565 925661 929175 1080643 1083525 8166668 8569796 39.95 71.6 2
12:36:17 2024-01-29 1063494 1069990 256155 252905 444766 451640 496212 495564 266877 265563 355775 363333 437867 439943 7756600 8215830 10536644 10242817 1660104 1728792 360965 315828 346360 343537 423786 412774 381593 383072 258364 260549 926152 876903 2002077 2028075 474411 467351 699239 701055 876399 860758 850301 847417 857221 874276 822881 907588 2622719 2757158 1629612 1322637 795084 784119 930338 917525 917687 936784 922840 924587 1085313 1088315 8310240 8575398 39.95 71.6 2
12:36:18 2024-01-29 1065399 1068482 256403 252905 439064 449061 495062 494036 266843 265377 354698 363297 436945 439577 7762198 8253714 10575432 10260691 1664875 1729458 360965 316306 346605 343502 423154 412811 381593 383107 258364 260584 923027 877252 2027479 2025196 476103 467351 699239 701055 876399 857821 851289 850244 862085 877349 825074 910144 2628353 2763596 1625186 1324522 797101 785692 930338 917525 917146 928637 922332 927988 1080551 1083525 8224376 8572544 39.95 71.6 2
12:36:19 2024-01-29 1063542 1070027 255544 250908 441976 450719 495546 495213 266843 265936 355775 362499 438210 440236 7765978 8216215 10482178 10260691 1665153 1729458 360965 316271 345554 344536 423822 413139 381987 385923 258948 261693 941776 876845 2009176 2030335 476781 470543 701225 703048 878892 857821 848554 850959 859078 874253 824525 910976 2632018 2764416 1661506 1324522 795397 784020 929020 918967 917146 932702 922989 925562 1082155 1085131 8267874 8550619 39.95 71.6 2
12:36:20 2024-01-29 1060625 1069999 255509 250873 441976 451614 495546 492922 266843 265971 355524 361415 436910 440236 7751083 8206557 10565922 10267524 1669730 1730023 360965 318301 345554 342436 423858 414386 381557 383237 257966 261565 931603 881897 2016035 2015950 472057 467351 700231 698995 876363 859517 849090 845543 857184 874564 823940 904968 2620854 2762456 1599074 1313325 794830 785785 927073 915446 916287 933963 920983 920849 1082183 1083525 8272675 8553361 39.95 71.6 2
12:36:21 2024-01-29 1065871 1069241 255504 250699 439933 446758 494330 493652 266843 265192 354375 362795 437924 439284 7772749 8224083 10528861 10260691 1663964 1725108 360965 317439 345590 343466 423154 412811 381019 382499 258147 260152 935978 876277 2004894 2025196 475764 466987 699202 701055 876363 857821 848486 848620 857184 873100 823355 904595 2624541 2757158 1659244 1322637 796218 784020 927073 917673 915844 928565 920017 923287 1078399 1081958 8214977 8593369 39.95 71.6 2
12:36:23 2024-01-29 1061723 1071812 255377 252189 443008 452255 495546 494163 266658 265971 354161 361168 436660 440200 7767195 8218236 10453940 10260691 1663964 1729458 360478 317584 342568 344500 423154 411534 381019 382534 258364 259358 927392 876903 2014230 2025196 475425 467351 700231 703048 876363 855391 847882 850429 857221 871863 821020 908584 2630146 2766378 1656981 1324522 793133 783663 928986 920904 917109 930176 920681 925915 1079090 1085232 8272675 8572544 39.95 71.6 2
12:36:24 2024-01-29 1060629 1071189 255496 250908 441931 449123 495546 494863 266438 265563 354698 363078 436945 438882 7764271 8225102 10504606 10260691 1665153 1729458 360965 317584 344216 344500 422558 412482 378876 383107 257966 261325 937089 877530 2015354 2028075 475764 467351 700231 701055 878268 858309 849407 850025 857038 872909 823244 910144 2630198 2766378 1659244 1324522 795397 786139 927732 916980 915844 928565 922001 929056 1077634 1081958 8209114 8581923 39.95 71.6 2
12:36:25 2024-01-29 1063824 1068459 255473 255249 441277 450525 494330 494863 266033 266861 355524 360300 439288 441210 7769812 8253129 10459880 10260691 1660486 1733148 361018 316306 342460 346801 423534 412481 380854 384323 258257 261693 925854 878104 2016167 2031781 476103 467315 700231 703048 876363 857698 848449 848620 857221 873018 822182 908881 2628276 2766378 1659244 1324522 793133 783464 927732 916980 915769 930176 919600 923586 1075864 1082126 8282107 8581923 39.95 71.6 2
12:36:26 2024-01-29 1060629 1069241 255473 250699 441931 449698 495546 493688 266472 265338 354698 361485 436910 439540 7765978 8233376 10545942 10288836 1667630 1724480 360965 321700 346079 345787 423344 414020 381019 382696 256776 260983 928378 881305 2017880 2019453 472057 466987 698925 696944 875120 857821 849090 843711 856915 873840 823355 902060 2622676 2757158 1596909 1315197 793133 784119 926414 913122 915844 928673 920983 922044 1078986 1082796 8291540 8550657 39.95 71.6 2
12:36:27 2024-01-29 1060629 1069215 255469 250524 441236 449808 496681 494036 266438 265280 354945 363339 436660 439709 7763317 8216215 10559134 10270070 1660029 1729458 360965 321773 344506 343502 422522 412811 378876 381962 257966 260957 925854 876903 2000605 2030960 475425 466951 699239 701055 876363 857821 847279 848620 857184 872402 821020 906643 2624541 2764416 1622973 1324247 793133 783464 926414 916294 914331 927839 917566 925562 1076107 1081195 8241551 8593369 39.95 71.6 2
12:36:29 2024-01-29 1063654 1072271 256119 252549 441759 450335 495546 494863 266438 265156 354444 363007 436910 439229 7784736 8227936 10534477 10264834 1663423 1731917 360965 317584 344506 344500 423154 412774 378876 382499 258364 261325 932008 877252 2004574 2029517 474749 465966 697223 700061 876363 857821 849090 847417 856481 874253 821020 904707 2622676 2766378 1659244 1324650 796789 785581 930338 915682 915157 932812 922218 922563 1082196 1082723 8291711 8576300 39.95 71.6 2
12:36:30 2024-01-29 1065394 1071556 255509 250694 441904 449808 493982 492958 266843 265971 354448 361415 437903 440475 7775357 8215830 10499114 10264872 1660165 1731917 360605 317584 344506 344500 423190 412482 378876 381998 258364 261325 924315 877530 2003853 2029517 475764 467315 699239 702328 877099 857087 847733 848546 857918 870411 820836 910400 2630146 2762456 1656981 1326501 792808 781799 926414 916943 915510 928601 918256 924903 1076870 1078834 8218099 8572544 39.95 71.6 2
12:36:31 2024-01-29 1062631 1069097 255116 252824 441904 449343 495546 494163 266438 265156 354698 361450 436910 439888 7765978 8233376 10500828 10279449 1660104 1731917 359974 318337 342208 346801 424036 411424 380983 384323 257823 261693 916622 877474 2003652 2028075 474749 465930 698212 701559 875814 855391 846639 847417 857162 871972 821020 907588 2624541 2762456 1656981 1323579 793133 781799 925099 915719 913210 930176 918293 920849 1079022 1078871 8290613 8581923 39.95 71.6 2
12:36:32 2024-01-29 1072461 1070004 255081 255604 439064 449379 495546 492994 266438 265156 353589 362499 435365 438882 7775357 8225102 10510227 10272325 1665153 1729458 360965 317367 342532 343466 421263 411243 378876 380821 258040 260957 924315 877530 2016553 2028075 474749 466002 699239 701055 875120 855391 845398 848620 855937 870556 819819 909720 2630146 2766378 1654719 1324522 792241 781799 925099 915645 913210 927551 918019 922892 1076870 1072766 8233775 8556796 39.95 71.6 2
12:36:33 2024-01-29 1063504 1069972 255081 251839 443091 450827 495546 494716 268605 265316 354407 361203 436589 439430 7779706 8225102 10491503 10272438 1668839 1731644 360965 315798 344543 343466 421299 411206 378876 380821 257172 259393 930839 877530 2012303 2028075 473400 465603 696730 697968 876363 857213 847882 843747 854052 869151 821020 899349 2618991 2757158 1620760 1320756 793133 784020 926414 913122 913210 928565 918293 920886 1077423 1080927 8285756 8583937 39.95 71.6 2
12:36:35 2024-01-29 1064911 1074568 255368 250485 440279 449061 495546 492994 268918 265422 354698 362570 437903 438535 7779184 8246241 10491503 10279449 1665153 1731917 360514 315828 342267 343537 423226 411534 378839 380821 258183 261391 940214 877530 2016756 2028075 474749 469210 699239 702549 873880 854143 847882 849118 854692 870556 818584 906265 2633814 2770046 1692534 1326501 792808 780545 926377 919632 915807 928061 920681 923400 1076070 1078871 8220846 8587465 39.95 71.6 2
12:36:36 2024-01-29 1066652 1071552 255513 251480 441065 450048 495546 494163 266472 265750 354698 361162 435365 440236 7775357 8227521 10482178 10272438 1667651 1733148 360965 317584 342568 343502 422261 411571 378876 381391 257785 260957 929277 877530 2007265 2030687 473400 468877 697931 699749 876446 857784 847770 845986 856702 873626 821766 901911 2620854 2760721 1624356 1320833 793133 784020 925020 913049 913754 928601 918293 920194 1075901 1081195 8282107 8588418 39.95 71.6 2
12:36:37 2024-01-29 1063861 1072145 255116 255285 440301 450335 495195 494163 266068 264379 354698 362535 436945 438918 7775357 8243647 10491503 10272287 1660142 1733026 360677 317367 342280 343396 421155 411388 378731 384287 257788 260921 932401 877474 2005609 2028673 473400 467845 695949 696944 873880 855391 846639 844479 853449 871867 821020 899312 2617105 2757158 1659244 1320756 793133 783243 925099 913122 911915 927875 916914 920194 1079164 1079864 8280581 8581923 39.95 71.6 2
12:36:38 2024-01-29 1063865 1069963 255473 255276 440625 446794 494844 492922 266068 264415 353662 361485 436012 438229 7775357 8247828 10558984 10272325 1660217 1726542 360097 315401 344506 342472 421263 410951 378767 381391 256776 259358 932804 877530 2005816 2028075 470718 464586 696236 695921 873261 857549 846676 842480 855488 871960 819819 902321 2618991 2757158 1661506 1315197 792569 784020 925099 913122 914331 928601 917603 919264 1077634 1072766 8298534 8606193 39.95 71.6 2
12:36:39 2024-01-29 1063588 1070004 255218 251480 440243 448805 495362 495454 267852 265249 355378 363517 435258 437551 7794115 8239479 10584757 10272325 1667402 1729458 360421 316185 344543 345541 421928 412811 378876 382696 256381 259970 931217 877530 2041479 2028075 472057 467220 695949 696944 873261 857213 847279 842480 854424 874257 819819 901642 2618991 2757158 1625186 1315197 792569 784020 925099 912475 912562 928565 917603 920849 1078399 1078871 8308263 8599810 39.95 71.6 2
12:36:41 2024-01-29 1068856 1073111 255473 251485 438795 446539 498092 493652 266033 264415 355273 363368 436287 440053 7775395 8263206 10613996 10290861 1667533 1729458 359878 315798 344543 342472 421263 411571 378876 380786 257172 260957 937565 877530 2013653 2032998 473400 465240 695744 699032 873880 857087 846037 843747 852245 870637 820438 900629 2622719 2762170 1656981 1324331 792808 782835 926377 914653 912822 930140 918048 920036 1077634 1072730 8319559 8612347 39.95 71.6 2
12:36:42 2024-01-29 1063593 1073116 255191 255214 440063 449061 494844 494863 266068 265156 354735 363078 438532 437697 7788556 8274972 10613996 10288828 1667256 1729458 360457 315798 344543 342436 421299 411534 378876 381391 256776 260957 940739 877252 2029377 2029680 474749 467845 697435 698848 874605 854638 846983 845384 857273 870470 820983 900629 2622676 2762184 1656981 1322637 793133 783106 926104 911531 911915 929519 917391 917987 1077634 1079100 8323318 8600680 39.95 71.6 2
12:36:43 2024-01-29 1066610 1073473 254689 251485 437759 446721 495546 492958 266068 264971 355236 363114 436945 437692 7784773 8286873 10594194 10290861 1668888 1735500 360425 315690 342352 343325 421155 409500 378659 383201 257210 260590 935526 877530 2008528 2031781 474749 467551 697223 700061 873880 853437 843523 846216 853449 865550 818004 905927 2624541 2757158 1695138 1322637 790878 779587 922476 915069 911915 928862 915576 918196 1077634 1079100 8300972 8600045 39.95 71.6 2
12:36:44 2024-01-29 1063861 1072356 254724 251695 440661 448426 495195 492230 266068 264379 353662 361521 436981 438918 7792368 8253714 10574164 10307585 1669919 1731917 360965 315798 342496 345822 423172 410952 378876 380555 256776 260957 934391 877530 2020703 2028673 473064 466559 695252 698256 872642 855391 846639 842480 854881 872215 819819 898035 2618991 2758541 1577759 1320756 792005 783464 925099 911828 911915 928529 915613 917506 1078399 1079100 8290541 8591302 39.95 71.6 2
12:36:45 2024-01-29 1063579 1073125 254689 251935 442458 448841 496138 495161 265930 265050 355378 363191 436119 437519 7797928 8271464 10567903 10272462 1667684 1729458 359914 321206 342496 342401 421299 410298 378876 380253 257635 260590 930839 877530 2017285 2028673 474037 464586 696730 698005 873261 852970 844455 843747 854276 865623 818004 903643 2624268 2753249 1654719 1322637 794555 781799 922476 913122 910623 927551 916969 916817 1078149 1081395 8336682 8612371 39.95 71.6 2
12:36:47 2024-01-29 1066889 1074638 255081 252149 442347 447123 495546 492194 266033 264415 354589 362760 436874 438535 7779429 8273950 10619728 10288828 1665153 1734107 359842 315798 342460 342436 421227 410007 378839 380786 256525 260590 937565 877530 2008949 2030960 472057 466559 695215 694863 873880 855391 844122 842984 854276 870633 818547 896649 2624589 2761632 1659244 1320833 792241 783354 923703 912695 912562 930176 915425 915288 1079106 1080249 8329658 8594182 39.95 71.6 2
12:36:48 2024-01-29 1069928 1076171 255438 251476 438366 446054 495832 495564 268153 264379 355200 363588 435578 437314 7784736 8271464 10596264 10301870 1670037 1731917 359553 315762 344239 342401 420599 409609 378839 382967 256525 261135 935978 877530 2010547 2037579 473326 466266 695949 698753 872084 853437 845774 845986 854276 865550 816193 903606 2626455 2757158 1654719 1320866 792808 781245 922439 913122 910623 927551 915425 918216 1075308 1078337 8319837 8600045 39.95 71.6 2
12:36:49 2024-01-29 1066131 1073111 254654 251480 439243 447050 494844 494863 265227 264344 354698 363043 435094 436942 7784736 8271464 10604536 10293355 1669982 1733721 358580 315654 344361 342834 423319 410152 378623 378718 255165 259755 936440 881305 2043243 2027802 469977 466559 695215 695777 872077 855391 843523 839400 853030 871786 818313 900277 2618991 2757158 1589599 1314260 789981 782909 922237 909780 911269 929519 914359 915288 1077634 1081195 8329270 8591302 39.95 71.6 2
12:36:50 2024-01-29 1069603 1072880 254654 251304 437607 446018 495546 494863 265227 264309 354698 362499 434287 436914 7792400 8382264 10643905 10272099 1674666 1729458 359842 315509 342244 342906 423822 410298 378234 381042 256776 261325 933796 885696 2079708 2021688 469348 465930 696459 694335 873880 855391 839229 839989 855488 870520 815266 898294 2618923 2767735 1574048 1305871 792005 779550 918460 913122 915844 927551 908983 917432 1079786 1081958 8346269 8576300 39.95 71.6 2
12:36:51 2024-01-29 1073070 1075332 255013 251297 441918 449514 495760 495177 267101 265830 354480 361239 436285 441376 7794115 8378719 10633672 10272250 1674704 1729458 359878 317584 342388 342906 423822 410335 378234 381042 256741 261325 934391 885696 2072194 2021688 469348 465966 696236 693844 873880 857821 842162 841189 854881 871786 815266 897019 2622719 2762456 1576169 1305596 790545 781799 919826 911828 912992 927551 911684 919074 1082183 1083548 8341322 8600680 39.95 71.6 2
12:36:53 2024-01-29 1073070 1076096 254927 251127 439059 449061 495904 494163 267664 265563 353589 360335 433537 440236 7798153 8389298 10638674 10307585 1678304 1731917 359842 315798 342424 342906 423822 410916 378234 381042 256561 261325 934391 885418 2046444 2020251 469348 465930 696236 695777 873880 854748 842162 841787 854692 871786 815044 900615 2626484 2763322 1580409 1306757 790135 781062 920802 912438 913210 927551 911684 919188 1079164 1081958 8338702 8575172 39.95 71.6 2
12:36:54 2024-01-29 1064233 1074633 255081 250602 438590 449379 498327 493813 265227 265192 353625 360874 433537 442662 7803493 8365123 10643024 10301719 1677103 1731917 359578 315798 342388 343051 423822 410298 377666 378574 256741 260957 936375 887646 2037248 2021688 467799 468545 695949 695777 873946 855259 842087 841787 855488 870483 813887 901528 2622719 2762456 1574048 1306666 789981 779550 918296 912475 913210 928862 910314 919640 1079164 1080395 8345629 8587465 39.95 71.6 2
12:36:55 2024-01-29 1072030 1075409 254689 250788 437938 449171 495868 494863 265192 264379 354085 360300 433643 437605 7794152 8370255 10633784 10312049 1679431 1733721 359156 317548 342208 342762 426297 410262 378198 381042 256741 260774 932804 886963 2040883 2020251 469348 465966 695949 695629 872605 854143 841562 838802 854881 870216 815266 898970 2618991 2764416 1550042 1305871 789981 779550 918460 912475 913210 926241 909020 916908 1078186 1081995 8348951 8575210 39.95 71.6 2
12:36:56 2024-01-29 1072796 1076157 254689 251131 438590 448170 495832 494643 265227 264415 354412 360874 434287 438882 7812481 8365048 10603147 10316477 1679506 1735500 360241 315473 341834 342906 423858 410298 377666 381042 256741 260957 932804 886963 2031097 2021688 469015 466658 695252 694863 873261 852897 839765 840620 855488 865753 814108 899007 2622719 2766378 1580409 1305871 791675 778961 918460 912475 913210 924935 910688 917330 1079164 1081195 8338702 8581297 39.95 71.6 2
12:36:57 2024-01-29 1074985 1076087 255227 251301 441339 449808 498364 492621 267664 265572 353444 360830 433841 442925 7805677 8379838 10603147 10307585 1682531 1734107 359842 317584 341353 342906 423858 411648 377702 381042 256525 260224 934391 886963 2080315 2020251 468646 465966 695252 694372 875120 852256 839765 841215 855488 865550 814108 899683 2620854 2762456 1578289 1305871 790545 778961 918371 911828 913210 928919 909185 916646 1079127 1083694 8339144 8581334 39.95 71.6 2
12:36:59 2024-01-29 1078911 1077581 253807 250774 438446 448060 497658 490573 266033 265156 351600 360874 435614 442347 7803493 8385378 10644786 10316515 1681332 1733148 359842 315798 344593 342424 423822 409972 377666 381042 256561 260224 932804 886963 2046978 2018816 467946 465966 695215 693880 872642 852860 839765 842836 855488 869986 811542 902621 2620873 2764998 1574048 1307690 790545 780974 917807 910499 913210 928260 908946 916870 1079164 1078834 8324307 8562903 39.95 71.6 2
12:37:00 2024-01-29 1075396 1074624 253877 250035 437938 451452 495832 493813 264824 264379 353625 360335 435470 438918 7794115 8382302 10648960 10301719 1678938 1733026 359589 315798 341353 342665 423822 409972 378362 378898 257757 260080 933002 889560 2027758 2022462 468778 468877 695949 695777 873983 852590 839765 841787 854276 870059 811724 898294 2620854 2764416 1576169 1304942 789417 777272 917807 910499 913210 924898 908337 916908 1079164 1080629 8334329 8591302 39.95 71.6 2
12:37:01 2024-01-29 1076161 1076153 253658 250070 437831 448426 495832 492034 265227 266118 351600 360300 433537 442578 7803493 8394663 10635441 10323945 1669730 1733721 358616 315618 342316 342424 422486 410335 377666 378898 258306 261325 936774 884431 2048464 2020328 468443 466229 694945 693310 868833 854143 839192 839400 853066 865623 815266 897596 2617067 2758504 1652456 1305871 788291 780250 918460 909053 911915 927551 910999 918067 1076870 1080629 8345629 8604416 39.95 71.6 2
12:37:02 2024-01-29 1074364 1076162 253908 250075 437974 449171 495868 494163 265192 264379 353662 360335 432939 438571 7826862 8370255 10648960 10301719 1681920 1734381 358759 315798 341353 342665 423488 409972 377666 378898 255987 260224 932804 886329 2030218 2021688 467946 465240 693214 694789 871370 855391 839765 839400 853066 865550 813531 899668 2618991 2762456 1571928 1305596 788291 779513 917807 910499 911731 926205 908983 916908 1077634 1082307 8345989 8608079 39.95 71.6 2
12:37:03 2024-01-29 1077672 1079215 255754 250495 439064 448280 498364 490738 267476 265015 351528 360335 434287 442574 7801762 8391344 10630834 10307585 1678304 1731917 358759 315798 341870 342424 423488 410298 376569 378898 255951 260774 932804 885418 2036676 2019453 467909 467220 693251 693802 870063 852897 839765 839400 854749 865550 811800 898236 2620854 2756886 1574048 1305871 788291 779550 918186 910092 913030 927603 911435 917987 1075960 1080592 8342169 8608349 39.95 71.6 2
12:37:05 2024-01-29 1078190 1076157 253873 250426 439171 448109 496248 489845 265630 264344 351600 360335 434260 443026 7803493 8376092 10631384 10316964 1686133 1734381 359300 315798 340837 342665 423822 408706 376533 378898 256346 260224 932804 886963 2032151 2018816 469015 465930 693214 694863 871370 850375 839490 841639 852810 868755 811653 900313 2620873 2763596 1603406 1307690 789981 778373 915853 909136 914368 927551 907617 914261 1077634 1081357 8324307 8610059 39.95 71.6 2
12:37:06 2024-01-29 1075024 1076148 253492 249718 438934 448426 495546 489845 266033 264124 351564 360335 433972 442670 7812872 8376092 10646542 10331136 1696708 1733148 359878 315762 340358 340864 423199 407805 377378 380788 257757 260080 931217 890778 2058462 2023903 469164 467882 694960 697354 871333 847936 838570 839216 853534 865176 810575 898236 2620873 2766378 1574048 1305871 789981 778410 915853 907848 913210 924862 904772 914261 1075864 1080629 8344056 8612347 39.95 71.6 2
12:37:07 2024-01-29 1075195 1076157 253099 250602 438625 448426 496248 491251 266068 264344 351600 360335 434039 442661 7822251 8392006 10659132 10347785 1679431 1736774 358616 315762 341353 342424 422594 409646 377378 378898 258217 260188 932804 884431 2033376 2019453 468778 466559 693214 693310 870882 852293 839975 838805 852462 865550 811800 895643 2615269 2757158 1569808 1305871 788014 779550 917155 907812 910623 924898 908337 914261 1076107 1079100 8358231 8610059 39.95 71.6 2
12:37:08 2024-01-29 1074633 1076213 253877 250070 437514 448109 495134 494163 270087 264379 351600 359224 433084 438662 7833175 8404918 10640267 10272136 1673766 1730687 358219 315762 342424 341665 421299 409972 377135 378898 255236 260774 933636 883800 2028482 2019453 467247 465241 692688 691835 869028 852897 839765 838210 849342 870520 813531 895643 2615269 2757158 1685592 1305871 787167 779587 917155 906220 909978 926241 909020 913610 1075966 1078337 8357567 8608503 39.95 71.6 2
12:37:09 2024-01-29 1076087 1078943 253772 249892 440580 446940 497658 490355 265342 264344 351564 360300 432749 442034 7822251 8380687 10603147 10316964 1683730 1731917 358759 315798 340322 342183 422558 407805 376533 378898 255772 259959 929630 886963 2061496 2021688 467615 465702 693481 694789 870063 848601 837377 839400 852462 865149 809427 898307 2615269 2757158 1578289 1304942 788216 775003 915444 909980 912391 924978 906596 912450 1075923 1078954 8333713 8599781 39.95 71.6 2
12:37:11 2024-01-29 1077693 1076148 253737 250070 437755 446406 494366 491303 270087 264379 351528 359259 432965 441008 7811313 8386767 10650035 10326342 1685787 1731644 358759 315798 340322 342665 423190 407805 375932 378898 255200 260041 931217 889504 2031732 2019453 468683 465966 692006 694295 873261 850410 838775 839216 852773 866373 808633 898124 2620873 2772868 1603406 1305871 788291 777236 915444 908795 913210 919660 905033 913424 1077634 1079594 8334102 8599819 39.95 71.6 2
12:37:12 2024-01-29 1076161 1079109 253484 250075 437929 447123 495546 489845 267369 263939 351564 360083 434287 442611 7803493 8382734 10625871 10318978 1676768 1729458 357429 315762 342122 340909 423920 410007 376282 378610 257027 260843 931998 885102 2056618 2024565 468147 464876 693481 691835 867180 852113 839690 839400 849378 865609 811800 895568 2615269 2757158 1661506 1305871 787167 779513 916504 906207 909978 924898 907430 911949 1072988 1076051 8355047 8619438 39.95 71.6 2
12:37:13 2024-01-29 1078326 1076153 253661 250598 436602 446418 494144 494163 265227 263939 351636 361415 434500 436261 7822251 8270295 10640267 10310055 1667630 1734381 357716 314766 341389 342424 422084 409537 377666 378898 254738 260224 929630 881305 2032659 2028673 469385 464583 692006 691835 868796 850412 839765 838210 848105 865478 814108 895643 2611554 2753249 1650194 1315197 788291 779550 919826 906490 906687 924935 912812 911587 1071433 1076015 8348135 8612347 39.95 71.6 2
12:37:14 2024-01-29 1065748 1076087 253696 250779 436638 445751 494366 493813 266994 263535 351312 362252 437429 438703 7833175 8299282 10584757 10316964 1660184 1730687 359842 315503 342667 341137 418794 407841 376004 378898 255951 258444 932401 877530 2029420 2032998 470718 463673 693178 694936 867180 848000 839167 841639 850617 863318 811800 899007 2622676 2758541 1683278 1323579 786045 774734 918296 910499 906641 918868 912977 914261 1069185 1069806 8319380 8621667 39.95 71.6 2
12:37:15 2024-01-29 1069624 1076052 253733 250636 440053 445783 493795 493813 270087 263535 351564 361344 434287 436225 7803493 8284119 10575432 10307585 1662513 1730556 359589 315245 339295 340388 418759 407805 376756 378898 255951 258729 921238 877530 2032553 2034442 470718 464912 692688 694900 867143 847127 839765 841787 848141 861491 811724 901223 2620854 2757158 1645669 1320756 787309 774690 918423 912808 909141 921060 911510 915439 1068317 1072159 8302438 8599781 39.95 71.6 2
12:37:17 2024-01-29 1072785 1076153 255504 250070 438375 447901 492748 492766 265227 264062 351528 360622 434145 437569 7816672 8262192 10500828 10288828 1660067 1731917 359914 315281 339295 342496 418429 407841 377702 381042 255200 258729 932401 877530 2020932 2032998 470718 464583 693444 694789 869498 848417 839975 839400 847726 863855 811653 899406 2619001 2753249 1645669 1320756 788291 774967 918460 909172 906598 923017 909057 914634 1066785 1069806 8310518 8600680 39.95 71.6 2
12:37:18 2024-01-29 1068407 1076157 253095 250602 437831 445788 494574 492766 264859 263939 351636 361162 434967 438703 7795984 8280737 10538130 10307585 1660104 1731917 358795 314478 341446 342762 421785 410073 375261 380702 255845 258587 932401 878104 2014413 2031894 470718 464583 692199 694372 867143 846569 839765 839400 848141 861382 811800 898733 2622676 2758541 1643406 1324522 784925 774800 917155 910499 906598 919759 909057 914261 1066913 1063788 8284251 8613290 39.95 71.6 2
12:37:19 2024-01-29 1069718 1075395 253130 249895 438009 449171 492748 491339 270276 263939 351528 358186 434145 437610 7811098 8272826 10523371 10319487 1665153 1729458 358795 314766 342940 342906 418496 409031 376569 378898 257392 258658 939152 880045 2009335 2028673 470718 463927 691515 693802 867180 848601 839167 839400 847311 863928 811800 897022 2615269 2753249 1643406 1320756 787167 775003 919826 907500 905005 919551 910059 909961 1066821 1069806 8326791 8613290 39.95 71.6 2
12:37:20 2024-01-29 1068133 1076157 253095 250066 437938 447159 492748 492766 266807 263693 351312 361133 437738 436855 7819633 8286835 10566106 10309606 1667651 1729458 359625 314766 338272 342906 418100 407841 375440 378898 255165 258331 919699 877530 2014661 2028673 470446 463927 692006 692863 867143 847398 838295 839400 846870 861491 811224 897667 2618991 2755203 1641144 1320756 783808 774800 915853 908795 905005 919725 907317 912563 1066913 1069801 8325043 8612234 39.95 71.6 2
12:37:21 2024-01-29 1069858 1077628 253698 249857 439339 445050 492712 493813 266352 264027 351420 361092 434252 434958 7801471 8292521 10567932 10310884 1665153 1729458 358759 314730 338985 342906 420332 405475 375896 378898 255165 258694 932401 877530 2020296 2032998 470718 463927 692006 694529 867143 847398 837340 839400 847433 862441 810575 897559 2615269 2757158 1643406 1320866 787309 774653 918423 909053 906561 920951 910210 915364 1069944 1071474 8334692 8603420 39.95 71.6 2
12:37:23 2024-01-29 1066620 1076162 253012 250035 439339 445715 492712 490939 265192 263281 351456 360839 434287 435577 7812872 8298760 10575432 10316477 1660029 1731917 357644 313487 340358 342906 420629 408381 376232 378898 256119 259457 931217 877530 2014840 2034442 469348 462546 690877 693088 867736 850867 839616 836838 848698 866300 811616 896532 2613420 2747938 1645669 1318951 787873 776649 917807 906473 906561 919551 908710 909923 1069944 1071474 8358231 8619438 39.95 71.6 2
12:37:24 2024-01-29 1068138 1075390 252324 250035 439156 444385 492712 492766 266352 263465 351564 361010 433537 436193 7819085 8295215 10528805 10301719 1664889 1732875 358436 314442 342454 342654 420891 409341 376389 380933 257027 258515 921464 878104 2014692 2034442 470718 463855 690596 693728 868991 848000 839167 838805 848698 863318 811763 895643 2613420 2747938 1641144 1320833 787167 774800 917807 906853 903990 921060 908300 911550 1069944 1069688 8329270 8619438 39.95 71.6 2
12:37:25 2024-01-29 1069654 1075290 252848 250075 437902 447901 492712 492766 265192 263869 351456 359259 434145 436225 7812872 8272472 10575971 10327655 1668592 1731917 357933 315144 339223 342388 419738 405475 378094 378754 254951 258729 931217 877530 2032019 2034442 470051 463200 690045 693310 866528 848000 838570 838173 845565 862708 811800 895605 2611451 2747938 1683278 1315197 786045 776856 915853 904917 904361 919551 907355 908961 1069944 1071474 8357567 8604760 39.95 71.6 2
12:37:26 2024-01-29 1075401 1076162 253095 250030 437793 441525 494844 493907 266584 264062 351312 360734 433129 437493 7810479 8358155 10650314 10323905 1677103 1731917 356641 314766 339772 340358 421227 407805 374279 377652 255165 259457 941278 886329 2029650 2025196 466445 465241 692006 690854 867143 848417 834887 834543 847433 865149 807026 892349 2613420 2753249 1569808 1305596 785485 777004 913256 906473 907626 919515 906324 910254 1069844 1072868 8378323 8602802 39.95 71.6 2
12:37:27 2024-01-29 1077582 1079210 253630 249577 439124 447086 493946 491743 265732 263869 351456 358938 439506 438703 7835327 8406615 10651834 10316515 1669806 1729458 356570 314766 340322 339845 418759 407805 375368 378487 254347 259822 930359 883523 2032263 2025196 466113 462510 691515 689838 865913 848601 837340 833325 847311 865149 810575 890373 2611562 2756518 1654719 1311433 787309 779215 916845 904917 907850 924978 907504 909923 1071396 1072868 8376432 8612121 39.95 71.6 2
12:37:29 2024-01-29 1075128 1077609 253095 249653 438098 446006 495546 492766 266166 263500 351528 359761 431719 435573 7822251 8383320 10664164 10316515 1669768 1733148 356570 314251 341353 340909 418393 407769 375368 377652 255577 260005 918520 881909 2037031 2029517 466777 462256 691895 692394 865840 851014 839378 836098 848661 866337 810966 894189 2613411 2752871 1650194 1311468 783808 776649 916987 903902 903990 922834 907655 908849 1069944 1071354 8370222 8610059 39.95 71.6 2
12:37:30 2024-01-29 1074359 1077685 253484 249653 438193 445751 496248 492766 266166 263535 351600 359224 431719 435573 7812872 8370827 10603133 10316515 1667270 1734919 356320 313523 341245 341798 419702 407696 376354 378610 255577 259715 924868 880045 2012207 2030960 467578 463055 690008 690386 865913 848601 839055 834543 844372 865492 811187 890373 2609705 2747938 1683278 1315197 785485 775003 915853 903902 903990 919587 907655 907521 1069944 1071474 8358492 8628817 39.95 71.6 2
12:37:31 2024-01-29 1054880 1076157 252355 249864 438098 446006 492748 492402 266352 263097 351528 360874 433537 435573 7841008 8332176 10622932 10331302 1662476 1734381 355998 313186 339772 341942 419738 405331 375932 378862 256119 259275 929630 877530 2032754 2032998 467946 459908 689519 691344 864686 848601 837340 834543 844372 863318 810575 891678 2611562 2747938 1641144 1315197 786745 774967 915853 903902 903990 919515 908027 907331 1066657 1069958 8358231 8610059 39.95 71.6 2
12:37:32 2024-01-29 1072313 1077685 253449 250039 438193 446194 493888 493557 266211 263395 351420 360986 435579 437456 7842817 8382150 10661728 10331416 1670037 1729458 356034 313809 340358 340358 418723 407805 375104 377652 255577 259822 950725 883169 2066951 2025196 466113 462639 690045 689838 865269 848601 837340 832110 844372 862401 810341 889787 2611562 2751297 1652456 1305871 783808 774967 913256 902269 905005 919551 903373 906573 1069050 1072846 8371093 8612234 39.95 71.6 2
12:37:33 2024-01-29 1075770 1079157 253091 249232 438098 445908 495362 491614 265607 263500 351456 358151 433129 437605 7790316 8365048 10618264 10307585 1669783 1729458 356034 313333 343428 340873 418100 407805 375368 378221 255577 259822 943468 882568 2024907 2029517 466113 462510 690045 689838 864686 848601 838570 833539 843144 865149 810575 890471 2613316 2758756 1694849 1306757 785620 779215 913219 903792 907850 923670 905033 908886 1069880 1073026 8346041 8619438 39.95 71.6 2
12:37:35 2024-01-29 1076161 1076157 253095 249267 438098 445606 493634 492766 266166 263281 351528 360264 432912 435031 7822251 8382150 10625834 10307585 1670037 1734381 355499 313297 340801 340909 419738 407805 377826 378221 255577 259457 933215 880675 2020458 2033229 467367 459584 690596 689691 863926 848565 837154 834910 845584 865149 811108 890438 2607243 2753796 1678649 1305871 783808 777684 913256 903902 906598 919515 903485 907558 1069807 1072868 8358042 8619438 39.95 71.6 2
12:37:36 2024-01-29 1074623 1077685 252355 249057 438102 441525 495195 492766 265607 263732 351492 358903 439479 436261 7807037 8389148 10648660 10312329 1669881 1734919 356427 313666 340694 341017 420891 407660 375225 377473 256301 259822 922936 881909 2046968 2029680 466777 459872 692006 689276 864686 848565 837303 832110 846294 863928 809427 889072 2609705 2747938 1577759 1307733 783808 774579 913256 903261 903990 919515 905033 908849 1069185 1069806 8358042 8604760 39.95 71.6 2
12:37:37 2024-01-29 1073070 1076162 253051 249057 437793 445086 495326 492034 265607 263097 351528 358117 439753 438354 7822251 8424477 10675736 10323905 1681915 1731917 356284 313845 339223 340215 420008 405403 374244 377652 255577 258729 924868 886963 2047237 2023758 465450 464583 690045 689875 866528 848000 832407 833952 845602 863318 804670 891199 2613420 2753249 1599074 1302158 783808 774800 910632 903902 905954 921060 902200 908886 1069944 1072111 8370222 8606099 39.95 71.6 2
12:37:38 2024-01-29 1076161 1076060 252315 248698 438025 446090 496101 486837 265909 263799 351348 360756 433332 440053 7841008 8428513 10640709 10331022 1674666 1729458 356034 313809 340250 338820 420781 405475 374279 377351 255938 259275 940730 884431 2038144 2019453 465450 462583 690045 690423 864073 848601 834220 832110 843144 863660 806989 887773 2609705 2753249 1577759 1304942 783250 774419 912572 903261 905311 921060 905033 906232 1069797 1072846 8390136 8622358 39.95 71.6 2
12:37:39 2024-01-29 1090443 1078445 253060 248983 437442 445715 495546 491251 265607 263535 351348 358151 433129 438882 7822251 8421905 10648960 10309360 1667383 1728193 354965 314501 340286 340083 419738 405475 374279 377085 255577 259457 940191 881909 2042445 2028075 464677 459908 689068 687812 863425 848601 835114 831485 843899 863928 808207 887773 2614962 2754323 1647931 1311468 786045 777556 914377 903629 903990 918221 905033 907556 1069807 1071474 8370217 8610059 39.95 71.6 2
12:37:41 2024-01-29 1073869 1079571 252879 249267 435872 444458 495195 492418 265607 263097 351492 358151 439551 434958 7801546 8367642 10644786 10316629 1677216 1733148 355499 313809 339772 339570 420008 405439 374208 377085 255577 258729 926455 884431 2032426 2023903 465361 463293 690008 687666 865195 848491 835189 834910 846294 863318 805577 887842 2613420 2749347 1625186 1302001 783808 774800 911924 902269 904361 919759 899451 904562 1069185 1072111 8351595 8600718 39.95 71.6 3
[truncated: 142,521 more chars]
