# Supplementary material for: Methods for Estimating the Detection and Quantification Limits of Key Substances in Beer Maturation with Electronic Noses
Source: Sensors (Basel). 2024 May 30;24(11):3520. doi: 10.3390/s24113520 (PMC11175341; doi:10.3390/s24113520)
Supplement: Supplementary file 1 [file sensors-24-03520-s001.zip › Data/Acetaldehyde/raw data/Day 5/15000ppm14.txt]

Time Date R01 R02 R03 R04 R05 R06 R07 R08 R09 R10 R11 R12 R13 R14 R15 R16 R17 R18 R19 R20 R21 R22 R23 R24 R25 R26 R27 R28 R29 R30 R31 R32 R33 R34 R35 R36 R37 R38 R39 R40 R41 R42 R43 R44 R45 R46 R47 R48 R49 R50 R51 R52 R53 R54 R55 R56 R57 R58 R59 R60 R61 R62 T01 H01 Phase
12:43:00 2024-01-29 740246 726496 214401 209213 343528 355245 374310 373768 226498 224937 279635 284872 323166 327432 4860070 5161520 7123443 6921858 1187165 1219670 305124 269588 282267 283985 338175 331117 316978 320148 218040 220414 705674 675577 1548174 1534607 443503 442985 645869 648953 816486 794973 826641 834910 875042 882955 851093 945971 2133101 2222034 1268994 1107670 711980 701041 853515 846142 871301 883569 914084 916780 1030138 1027661 5470379 5711770 39.95 71.7 1
12:43:01 2024-01-29 728922 727296 213729 209187 346085 351857 373714 372649 226691 224711 279599 284107 321712 328468 4860070 5216915 7162357 6921362 1181171 1218800 305160 269968 281407 285294 339198 329350 317013 320860 216618 221519 715415 679448 1555112 1530247 442439 441316 643127 650065 815289 789730 826990 836948 872637 880863 851093 949980 2136137 2236079 1281354 1105392 714280 705172 851130 841178 873848 891189 910351 912885 1032332 1036580 5524468 5721412 39.95 71.7 1
12:43:02 2024-01-29 728922 726619 213729 208856 347651 353920 376299 371500 226691 224903 279169 289329 322196 328163 4858573 5224383 7201485 6912486 1165826 1218510 304538 268535 282733 283879 338175 330348 319366 319641 219578 220238 717183 684820 1544678 1518814 445019 441629 644039 652380 814747 785826 829574 836985 870602 874564 851584 953051 2141255 2254390 1307610 1093613 714280 702112 847476 841215 876367 889932 908748 914710 1036317 1040664 5530860 5728480 39.95 71.7 1
12:43:03 2024-01-29 730213 727591 213060 209002 345600 351857 374275 372149 227553 224903 278741 289809 322161 327931 4845736 5250633 7144534 6893729 1166042 1217458 306020 269173 285352 283201 340524 332216 318689 319783 218803 220997 715754 679448 1584840 1527481 445583 438782 641762 649840 811247 790776 832810 836948 865652 874240 856462 950166 2137656 2246872 1278238 1092060 716487 704137 843081 841477 879296 889545 898100 911912 1038877 1039551 5530860 5695461 39.95 71.7 1
12:43:04 2024-01-29 730727 726492 212537 209218 345823 351501 374310 371500 227588 223326 279402 285963 321229 328286 4853117 5207572 7103091 6893729 1176064 1222209 306487 268851 284948 283622 340117 330338 318794 318781 219112 220961 717369 683349 1553749 1525904 443058 439234 647706 651918 807159 787569 832216 834836 863746 881376 856573 949188 2131585 2256079 1290339 1097583 720808 702112 843880 843674 880109 883605 902791 916908 1043931 1039373 5568482 5722620 39.95 71.7 1
12:43:05 2024-01-29 738243 726492 213421 209213 343422 354456 375963 373202 226919 224243 279635 284069 323166 327105 4849195 5178853 7032246 6906219 1188863 1223308 304053 269824 283492 283798 340595 331782 317831 318816 217327 220070 708544 673863 1548476 1543906 444003 437993 644990 648219 808377 796029 830440 830180 866337 886302 854716 942232 2126851 2234494 1298015 1110038 718530 699055 845077 848311 878859 884596 905033 920849 1034520 1034964 5479918 5722620 39.95 71.7 1
12:43:07 2024-01-29 734049 721314 213055 209842 346596 353956 374310 373208 226849 223551 279599 284468 322196 327432 4839176 5137373 7084226 6933231 1188825 1221412 304945 269409 284343 284476 337488 329047 317937 318661 218005 220106 711363 676767 1545289 1526461 440516 437808 647706 647283 811860 792157 825341 830180 871402 883506 851093 943619 2124577 2234494 1292258 1113010 718530 699984 848115 846179 875088 884706 906330 920254 1036280 1028615 5501725 5722620 39.95 71.7 1
12:43:08 2024-01-29 738147 726351 214092 208531 343524 354994 374275 371500 226434 224937 279169 284468 322196 326400 4845736 5169023 7121956 6923799 1184504 1217311 304731 269552 281407 283462 338722 332143 318464 319925 217292 219692 711260 674338 1540546 1532925 442813 439256 642253 647387 813981 792157 826790 833325 871402 883711 851093 946008 2133101 2222835 1296726 1105308 712244 700021 848717 844071 874467 889098 907655 918062 1029408 1032828 5442784 5695499 39.95 71.7 1
12:43:09 2024-01-29 724694 725290 213091 208856 343524 350723 373714 372056 226498 224555 279169 289294 321229 329975 4855108 5233765 7175166 6904656 1173350 1217458 305088 269138 283630 284272 338650 329350 316978 319379 217327 221581 728200 681061 1551532 1521578 441532 437772 641308 649190 814169 788759 825615 836392 871402 874168 848680 948778 2133101 2234494 1277587 1103700 713261 702148 848717 841750 871338 888676 911684 914261 1031600 1035044 5489316 5703702 39.95 71.7 1
12:43:10 2024-01-29 726273 727853 213716 209002 343524 351254 374275 372091 226313 224208 279169 289329 321229 329939 4860070 5201909 7205090 6916928 1169998 1218585 306020 269138 281407 284756 338722 332253 316907 320646 217327 221103 708544 683979 1541418 1519420 441490 439521 641762 651265 813369 785826 824368 837022 871402 874334 850489 951595 2133101 2246224 1277587 1099146 712244 705208 848717 839363 873848 891189 907972 911550 1032545 1039618 5540266 5700150 40.05 71.7 1
12:43:11 2024-01-29 731000 725209 213394 208491 344522 351857 375471 372149 226533 224903 278544 285655 324471 327640 4854645 5237572 7164077 6889525 1159275 1217458 305160 268662 285757 282019 339508 329350 317603 320348 217141 220520 717183 678963 1556529 1525904 445309 439133 642216 649190 811823 788796 829973 837022 866300 879620 855359 950880 2136293 2246469 1283237 1091387 713261 702075 846275 841750 876367 889582 903410 912638 1035583 1042532 5512049 5695461 39.95 71.7 1
12:43:12 2024-01-29 727893 729469 212393 209213 345560 351821 374275 371895 227769 225787 278489 287475 323140 327287 4839025 5244984 7102865 6868684 1175873 1220920 306020 269138 281442 283512 339746 330140 317973 317960 217362 220983 718819 681646 1541819 1525904 443058 439133 645906 651141 806016 786419 830440 832699 862527 881817 856610 946008 2130071 2260473 1297709 1097622 718019 701047 845077 843674 877612 886956 901409 915326 1042418 1038082 5560535 5699523 40.05 71.7 1
12:43:13 2024-01-29 737100 725471 212721 209002 346374 355547 376365 369803 226744 223516 278597 284832 323763 324311 4845219 5149356 7041108 6912599 1191468 1220054 303021 269968 286787 282881 340260 327824 317048 318441 217327 220106 718613 671735 1553789 1537834 443058 437893 645448 645735 808377 793282 828078 830180 866337 883542 851584 942270 2123828 2228458 1296096 1110038 717508 699776 845676 847380 876330 881772 903373 919960 1036317 1030471 5483832 5703627 40.05 71.7 1
12:43:14 2024-01-29 736465 725726 212803 209593 345324 351785 373870 374788 226008 224139 279025 283693 323823 326255 4842281 5133560 7081378 6911996 1185470 1217458 304945 269173 281442 283512 337167 329386 316057 317035 217818 219763 714182 674614 1542129 1525904 442744 439149 645448 647572 813981 792157 820789 832541 872637 884212 848680 946345 2125500 2212710 1294177 1105308 711229 699055 850526 844907 868801 883128 910059 917987 1027167 1027697 5446210 5712639 39.95 71.7 1
12:43:15 2024-01-29 728948 725763 212913 209043 345458 351447 374240 373729 226516 223482 278277 284038 322471 326970 4849195 5217431 7138602 6898287 1178588 1215695 304896 269968 286787 283746 338211 328320 316057 319925 216432 220449 707178 675577 1552487 1521578 441311 437665 641308 646826 811860 789914 824368 834616 871402 880863 850489 948778 2131312 2228458 1268994 1102916 713261 701579 848717 841750 872610 883641 910059 914261 1032332 1035044 5483671 5725899 39.95 71.7 1
12:43:16 2024-01-29 725870 728005 213217 208867 346688 351713 375364 373202 226147 224746 278741 285584 321971 327128 4835718 5213410 7177663 6878534 1159312 1215695 305160 268346 283201 282055 339244 329350 315545 318958 217327 220449 707135 679448 1558525 1521578 444950 437665 642216 649227 811823 789914 829848 834579 866337 880460 854753 951558 2136293 2250173 1285120 1091387 712752 701579 845676 841152 876367 888676 905033 914261 1032917 1043826 5508962 5707034 39.95 71.7 1
12:43:17 2024-01-29 726641 727308 212544 209002 345278 351591 373714 369767 227254 223551 277850 284003 322961 327468 4836364 5222457 7097061 6874535 1169370 1215695 304824 269138 281570 282055 340811 328320 316057 319890 217176 220484 714325 678963 1561035 1521578 442837 437592 642216 649227 808377 786455 829973 836985 863136 879620 857254 950880 2132827 2246872 1278238 1096022 717508 703639 841884 841152 880505 890560 903610 915364 1038817 1039405 5537259 5712033 39.95 71.7 1
12:43:18 2024-01-29 731000 726163 213055 209222 344792 351785 375100 372149 226533 223585 278917 283676 321746 327432 4839365 5157375 7057696 6874535 1177882 1217458 304588 268346 283258 282881 339244 328320 316978 317995 217327 219079 712650 675577 1544189 1530797 444318 437893 645697 649227 809523 790474 830440 830180 863819 884387 855359 946345 2125500 2250062 1296096 1100806 715468 699055 842482 848964 880660 881627 899340 920581 1041508 1037791 5471232 5707959 39.95 71.7 1
12:43:19 2024-01-29 733075 725763 211728 209187 343493 351627 373183 372077 226884 223516 278313 284069 322961 326436 4826028 5134687 7062733 6888351 1192269 1217458 304573 268984 282539 283781 337701 327365 317084 317000 217327 219798 708544 675577 1547097 1530797 440750 437893 645906 647572 810672 791035 823197 830180 870785 883174 848680 942270 2120812 2231807 1288420 1110038 716323 700658 849100 846551 873329 881699 904660 918492 1036002 1030289 5489316 5699523 39.95 71.7 1
12:43:20 2024-01-29 734072 723710 213122 208573 345324 353956 372038 372149 225449 224746 277459 284069 321712 324492 4832916 5169023 7097061 6872804 1182089 1216595 302454 268346 281711 282881 337948 329386 315816 317960 217327 219079 705701 673173 1545177 1525904 442435 438281 643164 645735 813712 792157 825615 832110 871402 880573 851093 944627 2127047 2219675 1252761 1103817 712752 702536 848680 842947 873466 886146 907242 914484 1029408 1032995 5455211 5694524 40.05 71.7 1
12:43:21 2024-01-29 726908 724589 213055 208171 343493 350194 374012 371500 225832 223585 277885 284668 326567 328970 4829470 5202280 7162450 6893729 1169162 1217458 304801 268759 286787 284215 337701 328852 316022 318476 218843 220449 712772 681395 1538269 1512358 441177 438460 642253 650183 811645 787569 823197 837022 872637 874600 848680 951595 2137264 2241433 1279470 1100713 712752 706061 850489 839179 873914 895448 908300 911550 1031609 1039042 5521455 5702654 39.95 71.7 1
12:43:22 2024-01-29 731000 724736 213354 208140 343458 351785 375399 372149 225414 225521 277850 284867 321194 326400 4832916 5217250 7155570 6874971 1160018 1216270 305805 267415 282386 283242 339574 329314 317603 318887 217292 219728 707135 681883 1546360 1512358 444318 437674 642216 651105 813896 784124 828004 834506 868828 881708 853330 953051 2135952 2247214 1259056 1091313 713261 703035 844280 841152 876330 888604 904884 913498 1029992 1040738 5502643 5693275 39.95 71.7 1
12:43:23 2024-01-29 727347 724740 212322 208491 344492 351501 373083 369947 226849 223516 277618 289665 322686 326897 4823550 5215007 7107179 6856214 1166659 1217421 302914 268723 281372 281958 340260 330374 317603 319890 218689 220414 709601 678478 1549502 1521578 443058 437374 643883 648236 808377 786419 831399 837289 864461 880460 857777 951765 2135952 2241247 1268994 1094502 716487 704636 841286 842036 881361 888604 899674 912236 1042211 1038650 5521455 5693275 39.95 71.7 1
12:43:24 2024-01-29 727940 724736 212357 209143 343042 351501 374239 370056 225955 223516 278705 282376 322686 327128 4807986 5141246 7033149 6856214 1175367 1217421 303946 267522 282492 282024 340575 329907 317494 317000 217292 219009 711501 673863 1548723 1530797 444003 437893 645906 647350 809202 793097 830542 828856 866486 887112 855947 943020 2126627 2231622 1252354 1103700 717348 698560 841884 846105 878859 882402 903524 919960 1039332 1030070 5455616 5692053 39.95 71.7 1
12:43:25 2024-01-29 732039 722686 211693 208817 344982 351785 372525 373729 225955 223326 278705 283716 320901 326132 4821059 5105925 7037259 6884350 1185470 1215659 303271 268274 281372 283746 336613 328284 319173 316965 219578 219539 711363 674614 1545001 1521578 442257 441997 647246 648344 815289 792646 824633 829834 872491 886484 849062 944959 2127047 2221254 1281354 1105271 711229 699237 848717 846551 870849 884596 909020 917196 1027273 1030471 5431087 5693275 40.05 71.7 1
12:43:26 2024-01-29 728848 722686 212475 208465 344527 351785 373711 372149 226113 225628 276962 289635 322829 324492 4819602 5189204 7106386 6884350 1179431 1213936 303235 269138 282938 282055 338413 328320 315816 319890 216432 220106 707135 673863 1548502 1523276 442257 439755 640314 647535 811784 788529 825810 837289 871329 874600 850820 948740 2131880 2228133 1275704 1100713 713261 702075 848680 839363 871460 889932 907655 911512 1030230 1035008 5510233 5682880 40.05 71.7 1
12:43:27 2024-01-29 724387 723710 212686 208320 345470 351501 375172 370020 225449 224243 276998 284149 322232 324203 4817620 5202465 7106386 6856214 1159191 1212809 304196 267130 283020 281984 337665 328817 315816 318405 219112 219942 705726 680666 1545635 1518814 444950 439755 641161 650802 809513 787533 830440 834543 863782 881083 857166 948740 2126515 2238061 1263447 1090610 715301 701543 841611 839363 878859 888640 902572 911223 1039332 1035331 5502643 5679566 40.05 71.7 1
12:43:28 2024-01-29 725795 724227 211693 209148 344982 350405 373119 370020 225955 222861 279333 283835 322686 327432 4840044 5140982 7033149 6856214 1173350 1213936 304624 268086 282267 281984 338436 329357 318915 319389 219733 218904 708544 676767 1530825 1528751 444634 439133 645869 648492 806587 793010 830440 828856 865909 883506 855285 942195 2123828 2235177 1275704 1102342 715978 697076 843081 846142 876330 882454 901707 918121 1038558 1031929 5454743 5689215 39.95 71.7 1
12:43:29 2024-01-29 732039 722682 211728 208500 343033 351749 372003 373202 225449 223516 277814 283208 322686 324419 4813909 5100283 7077597 6884350 1182089 1210427 302243 268024 283361 282563 338614 332253 317566 316894 219112 218904 708481 671936 1534616 1523139 441766 438424 644990 645735 814636 790851 820716 830180 872367 882959 848680 944959 2123828 2207560 1277587 1103068 709205 699055 846648 841750 871301 886585 908912 915439 1026151 1030106 5407726 5679843 40.05 71.7 1
12:43:30 2024-01-29 723803 722175 212318 208218 343042 349630 372003 372149 225257 223482 277388 283672 322232 327432 4814185 5183735 7143688 6870068 1168827 1212459 304873 268024 282865 282846 336507 330374 318233 317818 218494 220238 725214 678478 1540035 1512358 440443 440346 640277 648953 811823 784160 820789 837289 870132 874780 848643 950129 2126851 2233366 1275704 1094486 710722 702039 846275 836948 870031 892254 907617 910224 1030138 1034635 5505827 5674555 40.05 71.7 1
12:43:31 2024-01-29 727664 722686 211755 207492 345470 350441 372003 369304 226147 223171 276149 284867 322232 324564 4814185 5203672 7087735 6849711 1167229 1212020 304017 267379 282938 281611 339293 329797 318015 318746 217878 219728 712895 677509 1549905 1520332 443058 437274 640400 647283 808362 784124 830440 834543 864034 874528 852865 948740 2130071 2240473 1272692 1092023 715978 701010 839460 839091 878859 883605 897083 911550 1038992 1036543 5508114 5683897 40.05 71.7 1
12:43:32 2024-01-29 726866 722686 212357 208856 344715 351501 373119 370020 225955 223482 278509 282850 323056 326110 4836586 5129398 7008767 6867204 1175255 1216121 303128 268096 284545 281865 338413 330140 315987 317035 216955 218764 702933 673863 1530122 1529712 443058 437852 645906 645735 805980 792157 830164 827791 864681 883725 855322 939395 2120812 2228458 1275704 1100713 716323 697076 841884 846142 876330 879249 899178 919302 1036317 1030434 5453997 5683897 40.05 71.7 1
12:43:33 2024-01-29 732039 724470 211763 208491 343037 351785 373711 373202 225171 223516 277850 282429 322686 324455 4811699 5109667 7074794 6879574 1176715 1216852 303057 268310 282938 282138 337157 329314 317603 318405 216920 219044 707091 671566 1556258 1521578 441872 437737 641762 645735 811860 790474 825578 832541 868828 882333 850489 947846 2123828 2216107 1270843 1099929 710722 700047 846876 839363 870648 883497 907617 914261 1028683 1027697 5436805 5679843 39.95 71.7 1
12:43:35 2024-01-29 722770 722175 212357 207842 343042 351158 373679 370056 225066 223551 276998 284069 322232 326400 4797636 5201816 7123367 6857772 1160018 1211674 304801 267415 284508 282495 336071 328320 315816 317924 216281 219789 705726 679448 1532679 1510213 443058 437665 640854 649190 811247 784124 825615 832073 866300 874600 852909 948778 2131585 2243140 1281354 1087510 711229 699752 843680 839363 873848 883569 903708 911550 1032545 1039551 5482153 5670471 39.95 71.7 1
12:43:36 2024-01-29 724662 722686 210996 208496 344982 349349 372003 370020 225449 224183 277850 284101 322006 326897 4817691 5135865 7016979 6846439 1175367 1223268 303057 267450 281407 281629 337665 329440 318051 316965 216920 218363 708481 673863 1543643 1526989 443132 437893 645448 645735 804803 791035 830440 827791 864681 883762 856573 940148 2117764 2225300 1250506 1100258 714452 696546 839497 844907 877029 882208 899748 919382 1036353 1028615 5438578 5678812 39.95 71.7 1
12:43:37 2024-01-29 728927 721669 211326 208491 343037 351218 373825 372149 225449 227464 277850 282985 322018 324203 4813501 5092097 7022196 6876637 1180329 1211674 303023 267486 282719 282598 334662 329907 315816 316009 216989 219187 709954 671936 1534737 1520498 441490 437665 644076 645735 811860 791035 821114 829003 871402 881817 846165 942270 2120812 2212931 1284581 1102879 709205 697076 848445 843637 868996 882099 908725 918216 1025658 1030580 5416321 5670194 39.95 71.7 1
12:43:38 2024-01-29 726386 722421 211728 208239 343458 350688 372920 370056 225677 225152 278935 285125 322161 324311 4810954 5181611 7123443 6859534 1161561 1212886 306020 267522 282539 282846 336106 329907 315816 317035 216432 219044 705726 679448 1548940 1509282 440035 436508 640400 647283 811823 783855 822539 834579 871402 872901 848643 950129 2123828 2234494 1275704 1097592 709205 702112 847476 838173 870648 890572 904735 908551 1030138 1035775 5502643 5670471 40.05 71.7 1
12:43:39 2024-01-29 726558 722686 212348 207488 343042 350930 375227 369429 225206 223482 276625 283928 322161 324311 4801560 5187830 7102900 6830245 1156716 1211674 302914 267486 284032 281126 339094 330140 315816 318405 216652 219079 704316 675577 1603045 1516658 443058 437893 640314 647572 804840 784124 830440 833915 864649 874528 854679 948066 2127010 2239253 1274540 1091387 714452 701047 839497 838768 878859 887103 897083 910864 1036023 1036543 5498715 5665139 39.95 71.7 1
12:43:40 2024-01-29 726830 723733 211481 208939 342753 350153 375035 369803 225310 222758 277742 282006 322578 324383 4797972 5126459 7000469 6840225 1184655 1215695 301150 268086 282539 281752 338722 329207 317603 316965 216618 219044 711363 668104 1540875 1530797 441803 437374 643620 644820 806587 791035 825615 830180 866300 881158 851698 942945 2114556 2223687 1284581 1106882 716487 697076 843680 843040 873848 882099 904389 917987 1033313 1027489 5443048 5682880 39.95 71.7 1
12:43:41 2024-01-29 732969 722446 212544 207746 342925 351641 373111 369839 225282 223482 277280 282341 322686 324155 4809260 5130076 7059759 6870068 1176064 1212535 302314 268310 282938 282218 336377 328090 315816 319127 216618 219044 705701 670016 1537496 1519420 441803 437772 641308 645634 811860 788759 823782 832541 868213 882108 848680 946345 2123828 2213408 1285633 1099146 710216 700047 846275 839363 870684 883497 907617 911587 1028770 1027431 5432923 5678812 40.05 71.7 1
12:43:42 2024-01-29 722780 720494 211618 207712 342934 350772 375300 369839 225031 223516 276185 283239 321043 324239 4808248 5177972 7125857 6846835 1158080 1211674 305755 266630 282938 282019 334662 329907 315816 317000 216281 219079 705527 679448 1540093 1506342 442573 437772 641308 649190 811823 784062 824405 834543 866337 874492 851093 950166 2123555 2239253 1277587 1089834 709205 700544 843680 838768 873229 886993 905345 910901 1031696 1038046 5504979 5661206 39.95 71.7 1
12:43:43 2024-01-29 723534 722540 211517 208032 345433 349594 373975 369984 226498 227197 277563 284575 321293 326400 4796360 5133714 7046828 6840225 1171117 1213039 304196 267450 281407 281577 339094 329207 317603 315753 217292 218703 711363 676542 1535774 1521578 443058 437993 644990 648032 807195 788759 829848 827791 864069 881781 852865 940854 2117764 2222144 1275704 1097583 714452 696053 839497 844907 878859 874303 896824 917987 1038914 1032995 5433511 5678737 39.95 71.7 1
12:43:44 2024-01-29 729942 720421 210992 207885 343042 350441 373711 372602 225379 222140 277654 282416 322006 323973 4795693 5098393 7031783 6856214 1177746 1210427 302350 266938 282539 282116 334627 327824 315816 316009 216618 218363 711363 670016 1528960 1517736 441246 437486 644076 645735 811860 791035 822871 829169 871402 882108 846202 943613 2120032 2210270 1283237 1100713 708196 697076 847843 839989 869613 884414 909410 915138 1026645 1031783 5411232 5664862 40.05 71.7 1
12:43:45 2024-01-29 721753 720385 211684 207642 342965 347528 373975 370056 224718 222638 279170 283968 320842 326897 4795543 5176096 7115711 6840225 1160566 1208238 305160 267075 282539 282019 335600 329440 315816 316743 217878 219044 705373 678963 1523830 1507139 440168 436508 640400 647320 810672 784062 820753 834579 869516 874492 847742 949490 2123828 2234494 1252354 1097583 709205 701047 846275 838444 871394 890609 907579 910149 1029261 1036321 5493238 5661099 39.95 71.7 1
12:43:46 2024-01-29 726629 720644 211715 207457 343042 349666 373975 368101 225100 223137 276114 283239 321328 324383 4786089 5191112 7078135 6855744 1156716 1208238 303023 267263 282059 280306 337665 329440 315816 317924 216652 218891 702907 674614 1582853 1512358 443058 437274 640314 647572 804840 784062 830440 833325 864681 874528 854111 948103 2123828 2238358 1272692 1090610 716323 702961 839774 838026 878198 888359 899546 912751 1038913 1035331 5510700 5665139 40.05 71.7 1
12:43:47 2024-01-29 725492 720644 211357 208248 343042 349630 372038 369391 225066 227304 277034 281482 321328 324455 4789504 5114962 6971037 6827708 1177857 1213397 301185 267486 282938 281091 337665 328473 315744 316521 217878 218703 708544 669537 1572711 1527481 441803 436656 641762 643906 803665 791035 825615 827828 863782 884715 851093 939470 2113054 2222835 1270054 1107008 717348 696966 843680 842947 874573 884080 903559 918308 1030321 1018359 5427136 5670471 40.05 71.7 1
12:43:48 2024-01-29 733080 720462 211755 207522 342760 351537 373183 369687 224094 223551 276185 282144 322232 323171 4795454 5130076 7050434 6835327 1172673 1208238 301890 268086 282140 281773 336377 328254 315816 317995 216652 219079 707135 670468 1554361 1515582 440525 437993 638555 645477 809523 784160 820753 832735 870132 873938 848004 945971 2128944 2229523 1275704 1097629 711229 701041 847288 837450 870812 886956 904772 907256 1029408 1036051 5479918 5670471 40.05 71.7 1
12:43:49 2024-01-29 719707 720380 211693 207203 343033 349666 372038 369651 224718 223326 276149 283239 321969 324419 4788620 5172690 7107965 6827432 1157253 1208238 304910 266407 282938 281984 334662 329184 315816 319389 216652 219044 705726 678478 1529614 1503138 442786 436437 640400 648272 810672 783506 826952 834543 866337 877518 850871 951690 2126627 2237968 1254203 1088251 709205 700507 844280 839363 873229 883533 905993 912563 1031600 1039373 5474427 5647697 40.05 71.7 1
12:43:50 2024-01-29 721753 721167 210987 207527 343042 348613 373183 369391 225449 223732 276185 283636 320842 324528 4795454 5119068 7022457 6860660 1170285 1210427 304196 267040 281175 281249 339304 329207 315816 315091 216652 218363 709954 674614 1528602 1520498 443128 437893 644533 645735 804606 788796 829258 829169 863848 884459 855338 942346 2116689 2228722 1251661 1097629 714280 696053 839497 843674 878198 879575 899748 916166 1037970 1032470 5427399 5655760 40.05 71.7 1
12:43:51 2024-01-29 727940 718501 211031 207842 343006 349666 372131 370056 224128 227269 276998 281946 321328 324154 4786089 5081738 7031783 6851324 1176905 1208238 302314 267486 282539 281787 334591 327400 315816 316265 218340 218363 707091 669059 1531654 1515319 441490 438884 641762 644820 811712 790776 823346 833724 870638 881999 847256 944847 2123601 2211613 1261599 1099146 707692 697808 845482 839363 870068 882217 904660 916908 1022819 1031929 5393165 5651727 40.05 71.7 1
12:43:52 2024-01-29 719707 718501 211437 206589 343042 348577 373183 370020 224059 227464 276114 282412 321328 326436 4776723 5146646 7097061 6837456 1163294 1208238 304124 266665 282140 282019 334662 329637 315816 316743 216652 218703 704316 677509 1544248 1501681 439856 439948 641225 649378 811711 784025 825810 834317 867138 876728 853478 951520 2123061 2231743 1277587 1088010 709205 699055 843081 838173 874535 887212 903745 912180 1031600 1034598 5466032 5636855 40.05 71.7 1
12:43:53 2024-01-29 721241 718537 210367 207846 343042 348577 373493 369391 224753 227002 277459 282341 320842 324528 4779268 5119256 6985156 6830572 1171988 1210814 302350 267075 282938 281126 336649 328473 315816 316486 216652 217441 707045 670016 1550922 1528569 442874 437401 643768 643759 804885 790364 827855 827990 864608 883470 851621 936773 2113993 2215739 1271937 1100531 713261 695763 841884 842480 875709 879611 899072 915516 1029992 1028979 5417994 5649000 39.95 71.7 1
12:43:54 2024-01-29 727940 716438 211066 208313 342523 350194 372657 370056 224718 227269 277137 281911 320972 324191 4779268 5067896 7031783 6840225 1171837 1208238 301890 267486 282140 281572 335636 329673 315335 317000 216652 217966 700191 669639 1558613 1518814 440333 439133 639404 645588 809376 787969 823420 832073 867600 874564 847817 947659 2122319 2216107 1273820 1094486 709205 700544 845676 834543 867147 883641 903760 908886 1026559 1033500 5465021 5647697 40.05 71.7 1
12:43:55 2024-01-29 720189 718786 211728 206550 343042 349103 373183 368015 224059 223171 275304 283239 321328 323435 4779268 5169023 7069084 6818699 1152570 1208238 302810 267111 283799 280141 335906 328974 315636 319389 217878 218799 712895 673863 1563801 1514931 443109 437820 640240 647572 804840 783705 829258 832735 864498 874492 852828 947392 2123828 2234494 1272692 1088284 713261 698996 838306 836985 876367 884596 897624 908923 1038595 1033584 5476006 5647697 39.95 71.7 1
12:43:56 2024-01-29 721236 718501 210411 207881 341969 347563 373183 368280 224094 227197 276221 281053 320842 324492 4779268 5101422 6971037 6820777 1182089 1210427 300518 267522 282140 281308 337689 327913 317566 318524 217878 218258 704316 667627 1537019 1528356 440296 436547 642216 643906 803665 788529 824257 829003 863819 883356 851093 942399 2108555 2209394 1288420 1103737 714452 695032 841884 840583 873229 879611 902423 915442 1027049 1025967 5417994 5639648 39.95 71.7 1
12:43:57 2024-01-29 730017 716330 211470 206554 341933 350405 369966 368799 223990 222792 275884 281215 321328 322418 4776723 5111804 7042501 6820625 1169998 1206843 302963 267201 281613 283790 338411 327962 315780 317783 216652 218869 704316 669738 1533000 1511702 439472 437993 637507 647404 809476 784062 822871 832073 869493 877020 845529 945262 2119072 2226001 1296096 1094428 709205 701041 845676 834688 867110 886292 904016 907256 1026348 1033121 5465021 5646382 39.95 71.7 1
12:43:58 2024-01-29 723808 717699 211510 206515 343006 348541 373183 366551 224059 222792 275269 282442 321065 324944 4780132 5176221 7063062 6804999 1163815 1209278 302759 266487 281994 281379 337488 326720 317566 318938 216652 219398 711569 677026 1534612 1512358 442573 436475 642216 648953 802640 784062 827229 831950 863457 874600 853515 944959 2119072 2243651 1284581 1091325 713261 698784 839497 839363 874467 883971 896755 912885 1039295 1034964 5502643 5646382 39.95 71.7 1
12:43:59 2024-01-29 730208 718465 211322 207134 342451 350688 372095 367396 225066 227481 275884 282341 321257 321406 4783544 5085204 7000469 6849711 1184187 1208091 302172 266862 281090 281936 336925 328022 318276 317625 216652 218328 697362 671084 1539898 1515582 440443 439755 643127 645634 813409 788759 821114 829003 871365 882108 845857 943013 2114556 2206913 1268994 1100713 708196 694996 847476 841750 868978 883347 908912 914261 1023844 1028942 5380371 5643528 39.95 71.7 1
12:44:00 2024-01-29 718650 716407 211318 206554 343001 348541 373789 369355 224059 222638 275884 282420 320806 324492 4770760 5146646 7085605 6820042 1152308 1209286 303057 266452 283703 280328 335565 328108 315557 316451 217878 218976 704316 675797 1535865 1507412 443128 439458 638518 647572 805409 784062 828631 832073 862234 871709 852224 945934 2120812 2231622 1267145 1085155 712244 700047 839225 834506 876330 883461 899546 907521 1033313 1027661 5465021 5646105 39.95 71.7 1
12:44:01 2024-01-29 721749 717410 210987 208256 340900 348541 373183 367727 224718 223889 276149 280164 320806 324347 4774165 5083088 6978788 6801766 1177746 1209872 300447 267004 282539 280236 337157 328145 317299 318074 216652 218176 704316 667150 1542121 1528627 442430 436353 641762 643906 804922 791902 824954 825412 863782 884605 851093 936462 2108555 2207830 1270054 1100713 713261 697076 841884 839363 871301 881699 904501 914261 1031600 1018328 5425844 5655760 40.05 71.7 1
12:44:02 2024-01-29 729497 716578 211326 206550 341416 349630 370002 368799 223644 223137 275691 281482 321293 322383 4774165 5123217 7049565 6820042 1169998 1206988 301150 267450 280981 282448 334591 328168 315816 317000 216347 218904 708607 669059 1535986 1512358 439819 437993 637543 643598 807195 784087 821114 832541 868177 872865 846128 944959 2114556 2209797 1271937 1094465 709205 700544 843880 836948 867110 884377 904698 907256 1025658 1031929 5447830 5637003 39.95 71.7 1
12:44:03 2024-01-29 719707 716370 210996 206515 342934 347528 373183 367396 224025 222792 275233 282192 320061 322418 4778232 5160745 7054601 6799665 1155070 1205850 302739 266372 282539 279458 336106 326842 315341 319389 216652 218328 710037 672898 1574765 1511285 442860 436040 636686 645735 802640 782950 829949 832541 861587 873189 852828 945262 2120306 2231292 1286500 1088284 712752 700047 837082 835726 876330 883461 896560 908886 1036317 1027697 5483832 5637003 39.95 71.7 1
12:44:04 2024-01-29 723289 716402 210662 207632 340864 348541 373183 367691 224059 227517 276114 280345 320261 325675 4775825 5126305 6967104 6810609 1184225 1208238 301819 267263 279329 281387 337346 327437 315816 315021 216652 218363 705726 667150 1547092 1524821 439783 436045 642216 641974 807195 787533 823123 827791 865040 881485 848643 940148 2105284 2206231 1266287 1103700 713261 697040 841884 841152 873848 880854 902386 914261 1031696 1018323 5403041 5638331 40.05 71.7 1
12:44:06 2024-01-29 727828 712264 211658 206554 340900 349594 369966 368504 223818 225152 275900 281629 320853 323026 4773224 5104253 7031783 6801139 1168327 1207566 301150 267823 281271 281126 334627 327704 315816 316965 216347 218668 722285 669059 1530700 1508819 439161 438553 637129 643869 807232 785733 822871 832073 866337 874492 846165 944997 2117565 2205349 1273820 1094428 709205 699055 844280 834506 867110 883461 906324 910864 1025658 1031929 5435310 5625961 40.05 71.7 1
12:44:07 2024-01-29 721753 717694 211005 206481 342724 350587 371841 366043 225171 224362 275162 283062 319211 323255 4773224 5141058 7023797 6771748 1162732 1207345 303235 266185 282140 280859 334662 324172 317603 315838 216652 218363 702907 676542 1532812 1512086 441803 437374 643164 648492 804351 783819 825615 829003 864069 874204 851548 942232 2113781 2237665 1257714 1092923 710722 694996 838270 841750 875088 874001 894171 914634 1033276 1029488 5452367 5637003 39.95 71.7 1
12:44:08 2024-01-29 731770 716366 210385 207420 342127 350836 369785 369285 224580 223539 276007 281700 320143 323219 4770760 5054795 6985156 6830435 1174386 1206489 301361 266630 281741 281126 335791 329207 315780 315532 216652 217650 694440 668104 1529147 1509931 440131 438923 640400 642920 809523 788127 821114 829003 866954 874240 844930 942232 2114556 2203963 1261599 1097583 706685 696053 843081 838496 867110 879249 903336 909923 1024770 1030434 5382085 5635447 40.05 71.7 1
12:44:09 2024-01-29 718614 717489 211219 206421 342638 348398 373111 368101 223852 224204 275126 281704 319353 323363 4762683 5165190 7042389 6771584 1156679 1204742 302314 266220 282140 279775 336649 326878 315335 319389 216652 218363 704319 672898 1526140 1510213 442786 435497 637580 645735 802640 782950 829356 832541 861587 871601 852828 945262 2116525 2234494 1290339 1087510 713261 700047 837082 836319 875709 881808 896560 908589 1036317 1033391 5483832 5644972 40.05 71.7 1
12:44:10 2024-01-29 725786 718617 210223 206446 340170 349979 371950 366372 223887 223261 275269 280683 320806 321406 4764786 5058735 6957180 6796166 1181775 1207345 301396 267004 279581 281091 337382 326441 315816 315838 216652 218176 702921 666199 1539278 1521578 438813 436004 641762 641974 806016 786419 820753 827168 863746 881485 848606 939479 2105284 2213183 1264404 1102096 712752 696546 839497 839363 872610 879575 901066 914261 1031609 1018323 5401232 5650439 40.05 71.7 1
12:44:11 2024-01-29 727790 717599 211508 206386 341789 349487 369893 368244 224059 222827 275020 282165 320285 322118 4764786 5110748 7047636 6809320 1160566 1202962 301432 267188 279617 281236 334591 327704 315780 316009 216652 219044 710119 671735 1559801 1507412 437847 437674 636686 644820 808377 784062 821114 832319 866300 874871 846128 946360 2117010 2214205 1271937 1091387 708196 700047 843880 833879 867110 886414 905033 908527 1026645 1033074 5442633 5625923 39.95 71.7 1
12:44:12 2024-01-29 719522 718865 210805 206125 343001 347492 369966 367736 223956 223261 276837 282376 319353 322908 4767358 5141435 7013137 6781901 1163332 1203852 303235 265812 281741 280236 335600 326441 315816 315838 216652 218328 705748 675577 1527362 1510213 440479 436656 642216 647572 802640 783855 824991 829003 863457 874600 852303 942270 2111552 2238172 1265391 1091363 711229 696053 838270 839363 873848 882099 899359 915326 1035119 1028505 5460884 5631574 40.05 71.7 1
12:44:13 2024-01-29 726587 712255 209676 206524 341129 348434 368709 367921 224025 223261 276114 281110 319353 321929 4760564 5046130 6981411 6818699 1172673 1206956 301396 266256 281308 281555 335791 327473 315816 315802 216652 217650 699794 669059 1519034 1511007 437811 437374 642216 644820 806624 785862 820530 825375 866954 874312 843660 936736 2103788 2209577 1267310 1099929 707188 692959 843880 838870 867704 879900 906111 915175 1026194 1028610 5381092 5632983 40.05 71.7 1
12:44:14 2024-01-29 724273 716472 210844 205670 342740 347528 369301 367655 223887 223261 274163 282094 319317 321441 4761388 5108195 7050434 6796204 1156389 1202515 303023 265812 279653 281126 333551 327473 315335 315749 216652 218328 702907 673653 1540310 1501793 437911 437583 636686 645735 808377 781841 820839 831485 866300 873635 844930 947754 2114556 2223723 1271937 1090610 707410 700894 845444 834169 867074 887103 904646 907444 1026756 1033281 5455616 5625965 40.05 71.7 1
12:44:15 2024-01-29 718650 718277 210302 206515 342717 349347 369966 367396 224094 222479 275233 281964 318388 323891 4757993 5092097 6990756 6790563 1166042 1206843 301535 265812 282539 280236 335810 327437 315816 315838 216281 217650 704316 671936 1523361 1512358 441808 436656 644076 645735 802368 786419 827415 824134 862234 880682 853515 936736 2107644 2222513 1271231 1094486 713261 695269 838579 842947 875363 879204 899509 916758 1036002 1028877 5402504 5628966 40.05 71.6 1
12:44:16 2024-01-29 724662 715380 210087 206520 340936 347492 369929 369391 224025 222948 275691 280591 319353 321894 4757993 5044649 6985156 6818699 1172711 1203409 300292 265812 281308 281091 333902 328436 315238 315838 217878 217685 701531 668104 1541179 1512358 439819 437509 642216 643906 809523 787569 819946 826934 868865 881726 843697 939479 2113993 2208949 1280743 1099072 706904 694022 846083 839252 865771 883456 907617 913854 1022393 1018359 5362557 5617681 40.05 71.7 1
12:44:17 2024-01-29 715490 715572 210701 206168 341924 347528 372131 367691 223644 223889 274427 281486 318870 322418 4755445 5122792 7061205 6791575 1147810 1203852 301396 265776 282938 279775 334627 327608 314892 316009 216652 218176 711466 672898 1530686 1507802 442430 436656 637129 645735 804922 782950 828041 830897 861587 873189 852044 947509 2123345 2222034 1251626 1087474 712752 699974 837386 836656 875088 883267 897008 906232 1036002 1030106 5458454 5619601 39.95 71.7 1
12:44:18 2024-01-29 721993 712264 210150 206520 339561 347528 372131 366874 223834 223261 275691 279703 319353 322418 4748627 5082771 6938529 6785720 1173695 1206096 299082 266220 280981 279810 335636 326441 315780 315838 216652 217685 692671 665249 1566443 1521578 440516 432903 639947 641974 802034 788164 823197 824170 865079 884212 851486 939620 2107976 2213183 1268170 1100675 713261 694996 839497 839363 871301 880450 902789 914261 1031877 1025700 5397483 5624953 39.95 71.7 1
12:44:19 2024-01-29 725758 714551 210701 206520 340121 349103 369929 367396 223299 227233 274847 280310 319836 322423 4750512 5082585 7013249 6781614 1163257 1201659 301185 266630 279617 280894 334088 327437 315780 316483 216499 218703 704319 670016 1541463 1506342 437883 437374 636686 643906 807195 784062 820653 832430 869530 875544 846648 946209 2116802 2213183 1248657 1091387 707916 699055 843680 834873 867110 883092 903098 904562 1023697 1030471 5446210 5618022 40.05 71.7 1
12:44:20 2024-01-29 719196 717259 210363 206168 341969 347456 369966 364903 224025 223732 274427 282376 318870 322156 4752016 5133639 7003807 6757341 1160018 1203852 302350 265776 282140 280236 338344 324532 315816 315838 216652 218363 709322 673863 1519569 1508073 440479 436131 641225 648381 802221 783878 827581 829481 863995 874132 852229 942083 2107976 2237665 1242981 1089834 711980 697076 838270 839363 874816 880528 899659 911261 1033313 1030000 5453997 5619601 40.05 71.7 1
12:44:21 2024-01-29 727589 715572 210142 206520 341452 347528 368450 366551 224059 223261 275269 281124 319353 321178 4751212 5044762 6966505 6799612 1175187 1201659 301150 266220 279689 280894 334053 326938 315816 315802 216652 217650 705726 668104 1523237 1510213 438801 437441 643053 643612 807213 788529 821002 826750 869604 881963 846648 938069 2104603 2213536 1273067 1100713 708196 693714 843880 841750 867110 874591 905033 915979 1024413 1027489 5362557 5610235 39.95 71.7 1
12:44:22 2024-01-29 719160 715057 210155 206337 343037 346411 369301 367691 223834 223261 274427 282610 317463 322454 4751212 5118828 7050434 6801290 1154033 1202428 303023 265812 281109 281359 333855 328108 315557 317480 216652 217685 711466 675095 1538651 1497114 440054 437897 638497 647572 809413 781694 821002 834910 868177 874253 846537 947355 2119035 2219067 1271937 1088284 706904 700396 843081 832073 868996 883533 902200 907556 1027314 1027697 5467159 5610235 40.05 71.7 1
12:44:23 2024-01-29 717631 712043 210328 206307 342764 347456 369966 364903 224059 223261 274427 282341 318870 322418 4750936 5111616 6985156 6762164 1160845 1202999 302350 264997 281308 280040 334591 324568 315816 315802 216652 218118 701321 674829 1521243 1515379 440548 436670 643768 647535 804885 784062 824991 827791 861964 874204 853515 942195 2105284 2235808 1257714 1088176 709205 692996 837349 839363 873229 874231 897102 912601 1030052 1027308 5436805 5611592 40.05 71.6 1
12:44:24 2024-01-29 728138 715066 209680 206342 340900 347492 367637 366293 224059 222635 275040 280705 319093 320504 4741860 5026819 6942739 6791348 1171039 1202962 300482 265812 279653 280293 333902 328145 315377 315694 217878 217441 700141 667240 1526714 1509193 440054 437856 639404 641790 809523 786419 820481 829003 868370 874600 847403 942196 2110654 2197719 1265296 1093650 707410 696583 841884 836948 867110 881476 904114 909275 1023118 1028979 5363301 5593844 40.05 71.7 1
12:44:25 2024-01-29 714983 715302 210372 206198 341443 347248 372131 365487 223749 227161 274391 281053 318835 321929 4742644 5120817 7014445 6759489 1147391 1201574 301396 265404 282520 279795 337180 327182 314197 318299 216499 217545 701850 671084 1521243 1505930 441270 432867 636643 645735 801465 781583 827855 831950 859759 876247 853404 944590 2110053 2228133 1263698 1086737 712244 699055 836489 834506 875437 881336 895708 908886 1033020 1032995 5461120 5627662 40.05 71.6 1
12:44:26 2024-01-29 723362 714560 210190 206485 338846 349103 369966 365451 223834 223261 274427 280199 319388 320433 4748627 5036811 6932329 6790563 1182810 1205702 301148 266381 279256 280880 337217 326296 315780 315802 216400 217545 698752 666199 1541271 1517267 437811 436171 641225 641372 804922 784124 821114 826934 866523 874276 847403 938106 2104753 2210049 1262521 1100713 709205 693677 841884 839363 867147 874195 899451 913665 1027405 1018684 5389110 5618246 40.05 71.7 1
12:44:27 2024-01-29 722780 714555 210337 205233 342482 347492 368745 366587 223834 223261 273552 282376 318388 320504 4748627 5082548 7036096 6792542 1158575 1203409 301677 265635 279473 281201 336466 327195 315449 315406 216652 218633 722228 672693 1522522 1498166 438801 437588 636686 645735 807195 781477 821114 833724 865652 874253 846499 945971 2114556 2222513 1271937 1089834 706183 699055 843081 833687 867110 883461 902200 904600 1024134 1033391 5443048 5608867 40.05 71.6 1
12:44:28 2024-01-29 717323 715577 209973 205847 342692 346933 369857 364867 224059 223104 274391 282385 318353 322418 4752016 5111841 6986389 6792791 1160566 1203259 301892 265227 281468 280061 336212 326296 315816 315802 216652 217650 702907 675797 1525673 1509555 440479 436916 643053 648492 804922 784062 825578 825338 863457 879584 852909 939442 2105284 2234457 1270054 1089834 709205 692923 837082 839363 873192 874267 897624 914224 1033276 1030580 5397483 5608867 40.05 71.6 1
12:44:29 2024-01-29 722724 713040 209464 206481 339836 347177 368745 368244 223299 222948 275197 280052 318835 321406 4746029 5026104 6971037 6791160 1166393 1206069 301179 266452 279437 280166 336503 328168 313935 315973 216508 217510 701531 665249 1526714 1507412 440054 437260 636686 641937 807159 784062 820839 830180 865004 873516 845492 942158 2113054 2203963 1267967 1091387 707916 697076 843081 834469 867110 880527 903098 906535 1021168 1028942 5402544 5614239 39.95 71.7 1
12:44:30 2024-01-29 713394 715302 210337 205878 341376 346933 370002 366258 223335 227161 274391 280683 318835 321894 4746029 5134830 7015727 6744582 1156085 1199726 301326 265590 279617 279154 335845 326150 315263 315973 216347 217685 714469 670016 1526236 1503138 440443 432831 636686 645735 801465 781841 827378 830180 859042 876247 851548 946345 2108518 2230040 1256052 1085150 712752 698560 834712 834469 873848 883347 895708 908203 1034777 1034964 5465021 5614239 40.05 71.7 1
12:44:31 2024-01-29 724429 714555 209636 205843 338811 350339 368745 364903 223644 222948 274391 280443 318799 321275 4739262 5018674 6952021 6791744 1169998 1200098 300447 265776 280981 281260 333866 328131 315335 315802 216652 217359 711363 667150 1522712 1505967 439161 437509 641308 641974 809523 785826 818779 829003 867563 879584 842393 939479 2108518 2200838 1252354 1096022 704888 692923 843680 837542 865881 881476 905033 912885 1020944 1027453 5352155 5604866 39.95 71.6 1
12:44:32 2024-01-29 714535 713549 210640 205809 340891 346411 369966 366551 223299 223261 273971 280591 317427 323363 4742298 5141246 7026384 6753062 1154033 1203409 302963 265776 279581 279154 335600 324208 315263 315973 216347 217685 708607 670016 1540747 1507139 440479 432867 636643 645735 801465 781569 827415 830180 859686 873189 851584 946345 2109780 2228537 1271937 1085054 712244 699055 834712 834506 875709 881915 895708 908886 1035583 1028615 5442784 5610235 40.05 71.6 1
12:44:33 2024-01-29 725970 715568 210146 206455 339836 348541 369301 365224 223990 223261 274427 280626 319552 322003 4742374 5018864 6958333 6792791 1172711 1202428 300903 265555 279653 281489 333866 327437 315780 315802 216652 216974 695451 667627 1523908 1506682 437911 437893 641762 643413 808950 785826 818742 824134 866954 874420 842393 936699 2107607 2203963 1273820 1096022 705391 691944 844280 839091 864654 874591 905033 911223 1021821 1024483 5342749 5593731 40.05 71.6 1
12:44:34 2024-01-29 713394 713549 209969 205847 340054 346883 369966 366515 223299 224061 276876 281039 318587 325443 4747568 5120073 7018792 6758126 1150039 1198132 302497 265670 281235 278536 334591 326441 313971 317965 216043 217615 707178 670016 1562634 1503138 442573 432867 636686 645735 801465 781287 826840 831950 859042 874871 851584 946345 2112780 2228833 1257901 1084347 711229 698560 834712 833252 873848 881222 894527 907521 1033313 1032660 5466468 5608867 40.05 71.6 1
12:44:35 2024-01-29 724424 715066 209641 206164 339836 348541 367637 366955 223783 223482 277183 280543 319140 321657 4741536 5015233 6932141 6781184 1169720 1202428 300447 265369 279617 280236 333866 327437 315335 315802 216652 216939 708544 666199 1527084 1505967 438503 437893 640854 641974 808900 784124 818742 824754 866300 874420 842756 938811 2105284 2197719 1282662 1094465 703882 691907 843680 836948 865237 879575 905033 908551 1020944 1027337 5333852 5597501 40.05 71.6 1
12:44:36 2024-01-29 712348 713040 210008 205484 340604 349594 372447 367215 223196 224046 274249 280878 318247 324058 4742689 5121220 7000102 6723597 1158908 1201622 301432 264926 279653 279384 334591 324496 315816 315802 216652 217406 711569 672898 1518703 1503138 440443 435389 641038 647112 800329 782950 824368 827791 862234 874528 851093 942232 2105284 2232874 1289884 1088284 709205 693976 837945 838768 873229 879575 897872 911550 1033064 1027871 5429619 5599488 40.05 71.6 1
12:44:37 2024-01-29 725358 714331 209400 207796 340099 348422 368601 367547 223662 222841 275091 279954 318658 323139 4736650 5026819 6952172 6781184 1163294 1203521 299536 265776 279581 279810 333551 326938 312696 315973 216043 217277 708607 664301 1523395 1501681 437847 436656 636686 641028 804803 784062 820530 829591 865040 874456 843697 944959 2111552 2200838 1258052 1091387 707921 697076 841884 832037 865881 882723 903745 908851 1023844 1027453 5402544 5597539 39.95 71.6 1
12:44:39 2024-01-29 718614 713055 210157 205740 340757 348358 369157 366177 224048 223154 274249 281412 317392 321406 4721859 5084301 6957180 6745358 1159191 1205918 301396 264186 279653 279259 333586 326404 315780 315358 216652 216974 707178 671566 1520940 1507412 440521 435389 641762 643906 801465 784124 824991 822931 859759 880423 851093 935331 2098576 2216217 1269348 1090610 710216 691821 835896 839363 873576 871628 897624 914261 1033064 1026687 5370966 5617908 39.95 71.6 1
12:44:40 2024-01-29 724791 712389 209540 206378 339418 349347 368270 365309 222577 223732 274391 279508 318353 322757 4727271 5064948 6975830 6742825 1163294 1199018 300402 266367 279545 280018 334053 326441 313971 315753 215891 217463 701498 666199 1536211 1503138 437847 437019 636234 643413 806016 781287 819946 832356 866300 873100 843660 943657 2120206 2216107 1270054 1089834 706183 698560 841884 832504 865881 881808 900731 905931 1023844 1029706 5434533 5590163 40.05 71.6 1
12:44:41 2024-01-29 717592 714216 209833 205131 340757 347865 368709 364356 223990 222635 276250 281174 319237 322120 4724736 5068319 6922548 6743669 1165212 1200988 299536 264962 281235 278658 334556 324532 315292 315838 216347 216266 707045 664376 1531976 1516658 439161 432867 638555 640048 801465 787298 820716 824170 863457 881485 848004 935058 2100487 2206913 1274762 1097583 710216 692959 839497 836948 869613 877814 899748 911550 1029641 1025958 5379003 5603277 40.05 71.6 1
12:44:42 2024-01-29 724273 711342 210157 205135 340385 347212 367637 367215 223749 223503 272717 280687 317463 320945 4742644 5073446 7003807 6762427 1156314 1196430 300482 265369 279312 280389 335791 326477 314449 315802 216499 217719 723721 669738 1541860 1498166 437224 436656 636234 644548 806624 779628 818779 830180 865040 872035 843063 946345 2110654 2219252 1294177 1088284 705179 699055 841884 832037 865881 881560 905345 908527 1023660 1030252 5430151 5585552 40.05 71.6 1
12:44:43 2024-01-29 714368 713284 209021 205203 341672 347756 369821 364867 224025 221940 274391 281035 317951 322192 4729897 5064714 6938529 6753287 1160018 1201622 301593 264186 281271 278536 334053 326441 314892 315358 216652 216788 707135 670016 1528464 1508073 441311 436004 641762 644820 801465 784124 824368 822931 859723 881485 852303 936033 2103514 2213183 1270054 1090610 709205 690894 835896 839363 874535 877851 898643 914112 1033028 1027158 5377241 5600870 40.05 71.6 1
12:44:44 2024-01-29 723808 712443 209540 205843 338775 347212 368450 367102 223093 223189 274356 278945 318353 320433 4729897 5037483 6975830 6771805 1163294 1196430 299082 265812 279581 279384 336631 326404 311711 315973 216347 217312 702890 664301 1523831 1503138 437847 436656 636234 641519 804606 782950 819946 829591 865040 873189 843063 942270 2108555 2200666 1247963 1090610 707188 698242 843007 833539 867741 883935 903559 904674 1023771 1030280 5416321 5598962 40.05 71.6 1
12:44:45 2024-01-29 717558 713544 209973 205199 340891 348605 368601 363229 223990 222635 273552 281482 317392 323749 4726525 5071442 6944030 6753048 1160018 1199018 301396 264679 281271 279154 335791 326441 314892 315580 216652 217055 708544 670016 1518095 1507412 440516 435389 641762 644820 800329 783533 824991 822931 859723 880863 852303 936033 2098651 2210270 1268170 1092923 711980 691711 837075 841115 873951 876719 895559 915138 1033106 1024447 5370966 5607210 40.05 71.6 1
12:44:46 2024-01-29 723539 711528 210052 206065 338811 346447 367673 366293 222955 222948 276408 278862 318870 320397 4729897 5037210 6975830 6752598 1163332 1195179 298629 265776 279545 279384 335791 324532 313017 315532 216043 217009 694582 663827 1544252 1501681 437847 436348 636234 640992 804234 783234 819946 830180 863782 873840 843660 942270 2108555 2210389 1246808 1091284 706904 696893 841847 833687 866506 884596 903559 906872 1022393 1027489 5408588 5584013 40.05 71.6 1
12:44:47 2024-01-29 717176 711528 209632 205031 340381 345370 368190 363003 223299 223104 272717 280591 316913 320433 4727271 5111841 6976438 6743669 1153953 1199018 301396 264186 279256 278571 334556 323931 315557 315802 216043 217125 702354 670016 1515744 1501681 439161 432867 638591 645735 799762 780733 820789 826619 861544 874492 848643 943657 2107644 2236380 1276905 1088251 710722 695763 837386 837252 871431 874591 896985 908203 1035979 1030398 5436805 5599488 40.05 71.6 1
12:44:48 2024-01-29 723289 711528 208982 205700 339323 346411 365433 364903 223299 222287 274163 279661 317135 320433 4723900 5006788 6929204 6776348 1165967 1203894 299571 264962 279581 280272 333866 326441 314892 315802 216652 216788 708544 664301 1516721 1501681 438813 437893 640400 641482 807232 784124 819671 824754 866337 880460 845333 942352 2107976 2199421 1270054 1096064 704510 693788 841884 836948 864654 874303 908310 911512 1020944 1024483 5345492 5591505 40.05 71.6 1
12:44:49 2024-01-29 712507 713279 209973 205199 339831 346411 369929 364391 223339 223261 273517 280395 317392 320433 4729897 5126572 6994481 6735872 1155602 1199018 300620 264221 279653 279476 334627 324460 315335 315802 216043 217650 714469 672050 1523959 1511058 440131 436348 641308 645735 802640 782950 823160 827990 862806 879951 851019 943845 2104976 2233589 1251237 1088251 708700 691944 835896 839363 875506 874267 897624 912923 1027774 1029609 5372693 5591505 40.05 71.6 1
12:44:50 2024-01-29 719707 711528 208982 205843 338811 346168 367673 366587 223144 222635 274427 279002 317427 320916 4726525 5013266 6947854 6766976 1163332 1196430 299571 265404 279581 279384 333902 327437 313089 315838 216347 216301 701531 663827 1523485 1501681 438535 438553 636157 641028 808325 783951 820890 830351 866523 877970 846648 943845 2107976 2197719 1255257 1090610 705179 695763 841847 833215 866495 881476 899525 909722 1023844 1029124 5387466 5589960 40.05 71.6 1
12:44:51 2024-01-29 715490 711528 209636 204596 340345 345370 368450 363229 223144 223261 272717 280626 317135 320468 4720531 5102556 6952172 6748232 1156913 1201808 301396 264186 279617 279416 333902 324208 315557 314914 216347 216939 700088 670016 1520558 1501406 439819 435425 642138 645477 802496 787099 825810 824465 858932 882217 850945 936867 2100487 2210137 1264404 1093632 709205 691331 834712 839363 872014 877070 895708 915439 1031600 1018287 5357733 5586122 40.05 71.6 1
12:44:52 2024-01-29 722596 710989 209026 205804 337790 346411 367637 366874 222611 222948 273971 278694 317427 319947 4720531 5030336 6966505 6762539 1160566 1199018 298664 265183 279581 279384 333902 324568 311676 315021 215891 216974 699560 663827 1516557 1501681 439740 436416 636649 640882 806030 781730 818631 830069 867732 875416 843026 944286 2105284 2210230 1270054 1088284 705179 697076 843680 832504 864654 880940 904501 906909 1023313 1024120 5404727 5582139 40.05 71.6 1
12:44:53 2024-01-29 714350 711533 209671 204884 341427 345334 368190 362684 223299 222948 272717 280345 316913 320468 4720531 5085822 6952285 6743420 1156716 1199133 301150 264186 279653 279277 333902 324532 315335 315536 216652 216788 708607 671936 1541956 1510382 440447 436166 642180 645662 802529 785733 825429 825051 859723 879620 851093 938130 2098539 2214536 1270054 1088284 709944 689919 834712 839363 872610 874483 898265 913610 1031600 1024483 5357733 5577728 40.05 71.6 1
12:44:54 2024-01-29 719693 711264 209021 205847 338537 346447 367637 366587 223150 222948 274391 278659 317427 322371 4720531 5021085 6966505 6745396 1163294 1199018 299082 265369 279545 279467 333902 326441 312762 315622 216544 216765 698679 663885 1530307 1500296 438801 436511 636198 640845 806603 781841 819325 830180 865040 874452 843697 945671 2105284 2215112 1286500 1088284 705179 697076 841884 831913 864654 880940 903065 904935 1022393 1030471 5408588 5586122 40.05 71.6 1
12:44:55 2024-01-29 712248 711533 209021 204889 340385 347228 368781 364391 224025 222323 273779 280626 316400 321441 4711166 5039207 6912449 6734054 1161825 1199018 299607 264186 281308 278501 333586 324280 314419 315658 216291 216162 705701 666283 1505826 1516009 440296 436134 639859 640048 800329 784197 820789 825721 862124 882108 848680 934639 2102380 2203860 1290339 1096022 709205 690967 837082 836948 868996 874519 900008 911949 1027185 1021428 5352155 5582139 40.05 71.6 1
12:44:56 2024-01-29 722262 711528 209973 204562 338573 346411 367084 364391 222611 223261 272492 279738 317427 321048 4713804 5053921 6985156 6748232 1158908 1198168 299466 264997 278827 279830 333722 327344 313827 315802 216007 217545 716087 670016 1539433 1496914 437553 436348 634882 642010 805993 779444 818742 830180 865725 873018 844540 944590 2107021 2212967 1284581 1088284 703882 697076 841286 830143 864654 880710 903745 904935 1023844 1030471 5410262 5582139 40.05 71.6 1
12:44:57 2024-01-29 712322 711528 208982 204884 340385 346883 367673 363809 223334 221594 272752 279773 318187 321406 4713804 5049721 6919603 6734054 1159349 1203409 301252 265156 281395 278536 336229 324388 314305 315730 216347 216127 701562 664376 1561487 1512358 439819 432867 639642 641966 800329 784160 820753 821768 862732 880863 847403 937798 2098994 2203787 1288420 1094465 709205 692469 837675 836355 867147 874555 897120 910217 1028679 1021355 5352155 5586122 40.05 71.6 1
12:44:58 2024-01-29 721236 710491 209676 204566 338846 346447 366497 364320 222646 223261 272717 280087 316913 321312 4711166 5063193 6989502 6746264 1150689 1198362 301290 264045 279401 280139 333830 324424 313791 315536 216311 216788 700088 671735 1516484 1488112 438801 437683 636686 645735 805446 778856 820517 830180 863457 872483 846202 947846 2109261 2212710 1288420 1078985 703882 692996 837082 832073 867147 874267 896151 904562 1025695 1032660 5393165 5577991 40.05 71.6 1
12:44:59 2024-01-29 712507 711259 208296 205700 338842 346393 369337 363809 223403 222635 274007 277814 316913 320468 4701765 5008675 6910031 6773596 1175031 1196281 301252 264080 278935 280131 333275 324352 315335 315136 216347 216637 702907 666283 1536470 1503138 437847 437683 639495 641372 808106 784124 816379 823004 866300 874240 841201 936736 2098763 2193186 1260637 1092060 702879 690442 841884 835726 864654 874195 902088 908589 1020221 1018720 5316340 5578160 40.05 71.6 1
12:45:00 2024-01-29 712512 709452 209676 204923 338882 345370 369893 364065 222457 222948 272682 279738 316435 322534 4708501 5100021 6992200 6744582 1156314 1196207 300726 264009 279365 279380 333866 323895 314892 315580 215827 218816 708607 670016 1520821 1501793 438877 432723 638518 645735 800329 781841 820789 825338 860331 874456 848643 939442 2096971 2228458 1263472 1084347 708196 690894 836489 835726 871469 874519 895708 908886 1031600 1027417 5395772 5561711 40.05 71.6 1
12:45:01 2024-01-29 718614 710414 208591 206028 338802 345370 366204 365487 223299 221905 273936 278854 316913 322334 4711166 4996114 6927154 6736580 1160528 1199712 299801 264891 279079 279154 333866 324172 314442 317589 216043 216568 691802 662410 1518077 1501644 438177 435457 634882 640048 804922 780847 818742 829591 865909 874334 841797 943613 2105284 2200838 1268170 1088284 705895 696053 839497 830143 864654 879253 899414 903238 1023118 1024410 5397483 5576750 40.05 71.6 1
12:45:02 2024-01-29 714445 711451 208987 204532 339561 346883 367601 362106 223610 222408 272682 280556 316400 320397 4711874 5047736 6899183 6726914 1170964 1198131 297798 264926 279079 281539 334287 324388 313935 314519 215891 216602 696493 663354 1559344 1512358 437774 432903 637543 639048 801465 784062 821114 824134 862197 874168 846128 937648 2094522 2203963 1286740 1097583 708700 690894 838270 836319 867110 872856 894171 909848 1024418 1022531 5359807 5580731 40.05 71.6 1
12:45:03 2024-01-29 719707 709379 208952 203935 338846 346113 365398 364029 222611 222287 278113 280129 317075 321048 4717974 5075278 7016979 6743669 1144575 1194030 303392 263895 279545 279349 333866 324568 313458 315766 216386 216301 700088 671936 1505961 1488920 437553 436747 636686 645277 804803 777277 819908 830180 864681 870597 843660 946345 2109261 2219252 1270054 1079753 703882 696769 838270 832504 867110 879213 896077 903238 1024134 1032660 5406902 5577991 40.05 71.6 1
12:45:04 2024-01-29 712248 711451 208300 205203 339800 346393 368709 363774 223265 222841 273971 278201 316154 322992 4715174 5018511 6913043 6743669 1178403 1195505 299536 264150 277796 279810 333830 324460 315335 315358 216347 216335 700088 664301 1534522 1509555 437553 432867 638518 639559 804213 784062 817504 823880 865004 874600 842123 938468 2096011 2206913 1274986 1092943 703882 691821 841884 838136 862704 874483 905033 916133 1020944 1024249 5312435 5566000 40.05 71.6 1
12:45:05 2024-01-29 710487 708337 208982 205027 338811 345903 368386 364320 222234 222948 275468 279884 317110 322992 4708387 5108696 6981411 6724912 1150628 1197282 299430 264045 279545 278925 334591 324388 313971 315802 215739 217463 701498 670016 1528577 1499230 438777 432759 636338 645735 798064 779518 823160 827791 857184 874780 851093 942195 2100800 2222107 1280743 1082062 709205 694467 837349 834506 870849 880963 895955 910224 1033276 1024156 5411585 5576750 40.05 71.6 1
12:45:06 2024-01-29 722780 710450 208947 206956 338806 345370 365070 366177 223749 221968 275432 278784 316772 322187 4707197 4999948 6936897 6743669 1158908 1196578 299978 264962 279079 278536 333866 324460 311747 315838 215435 216602 704316 662410 1518174 1498440 437156 435488 634882 640048 804351 781841 818705 829591 864681 873100 843026 943619 2105284 2202399 1268170 1087510 706685 696053 839497 830143 864654 879249 899414 903881 1023118 1027453 5399182 5571352 40.05 71.6 1
12:45:07 2024-01-29 713128 709406 208952 203931 340063 346737 367386 365069 223541 222110 275115 280220 316259 323103 4688144 5040422 6912071 6717454 1166042 1194656 297690 264186 279545 278078 336265 324460 313935 315580 216347 216788 701498 662476 1564535 1511285 437553 432912 638518 638167 802034 784062 820530 822968 863457 879104 844893 936662 2096011 2202399 1282662 1096022 707188 690894 839497 836948 864654 871592 898100 909886 1024134 1024249 5350388 5561711 40.05 71.6 1
12:45:08 2024-01-29 717558 710155 209400 206375 340613 347463 365291 364760 222783 222457 275310 280416 316003 323103 4708501 5079265 6952172 6715533 1145758 1195548 299291 264186 279617 277734 333866 324460 312946 315838 215077 216301 707178 667150 1551254 1497411 440566 435085 634882 643376 799762 778451 823160 830180 856542 873635 852303 944286 2107644 2220826 1261599 1082062 709205 696546 832638 832504 871338 880854 893050 907556 1032332 1029706 5411735 5570543 40.05 71.6 1
12:45:09 2024-01-29 722587 710418 210170 204778 337648 348852 365291 365142 223818 221763 275505 278780 316621 320104 4699028 4989517 6902518 6753048 1163332 1193818 298594 264150 279545 278536 333360 326404 312982 315580 216043 215896 694582 662476 1548583 1500296 437119 435352 635783 639107 804351 783234 819946 826619 864681 875489 843660 940854 2102293 2193186 1276389 1088213 705179 694504 839497 832504 864654 882099 903857 906872 1022393 1018287 5365029 5574533 40.05 71.6 1
12:45:10 2024-01-29 716301 710422 209540 204464 338668 347619 367422 364873 223472 222599 272646 280360 315922 322334 4708615 5033391 6887696 6724912 1159275 1196396 298594 264115 279617 278078 335791 324460 313458 315358 215891 215595 692122 662476 1524145 1511285 439088 432827 636643 638167 800329 784124 821114 822313 862234 879584 847403 936980 2094522 2202399 1262521 1094428 709205 691907 837082 836677 867110 874519 900008 908923 1028614 1021428 5347191 5574980 40.05 71.6 1
12:45:11 2024-01-29 718103 709914 208777 206089 339684 346846 366283 364832 222577 222443 272682 280389 316000 322829 4701765 5068133 6952172 6706154 1140804 1195475 299311 264115 279617 277621 333866 324460 312068 315802 215739 216602 698679 666199 1563594 1497374 441311 432795 634882 642920 800329 778415 823197 830180 857184 873018 851093 944286 2104603 2216107 1261599 1081185 709205 696276 832638 832504 871301 882099 894620 904935 1031692 1031761 5430151 5576435 40.05 71.6 1
12:45:12 2024-01-29 721619 710422 208851 205096 337210 346411 367049 362106 222371 221763 272717 278854 317392 319841 4705131 4980539 6891902 6734290 1165549 1189504 298629 264150 278883 278501 332891 324568 313017 314914 216043 216116 702921 660584 1553106 1498166 437815 436104 635783 639143 804775 781841 818742 827205 864681 875571 843390 939442 2101755 2191631 1262520 1087510 705179 692996 839497 832504 863969 874231 898063 910037 1024041 1027007 5382574 5562912 40.05 71.6 1
12:45:13 2024-01-29 714535 707306 208982 203935 338775 346393 368876 364111 222611 222408 277989 279508 316179 322224 4688257 5056415 6922548 6720115 1155893 1194664 299536 263342 279387 277755 333866 324424 313494 313993 216347 216081 695972 667150 1530258 1505006 439888 432867 641308 641482 799762 784062 820789 820960 859416 874276 850489 935607 2090972 2205041 1282662 1087510 708196 689861 834008 838173 869995 875298 896560 914019 1029719 1024139 5341561 5571352 40.05 71.6 1
12:45:15 2024-01-29 719707 703322 208982 206661 337750 345370 365398 363193 221891 223104 275115 278081 316878 320330 4699135 5041143 6966055 6724912 1146991 1196689 301185 263930 278651 278571 333866 324496 313458 315580 216043 216301 700088 670016 1524087 1489386 437242 436439 634882 643906 804840 777277 818742 830180 863136 870633 842430 947076 2103788 2212967 1268170 1082062 704888 696053 838864 829959 867741 884913 900943 901804 1026756 1029524 5400038 5558006 40.05 71.6 1
12:45:16 2024-01-29 712239 709270 208305 205169 339836 346393 367637 365622 222508 221213 273552 278819 315446 320468 4701765 5010353 6863926 6716898 1172673 1194693 299327 264997 277796 278536 335791 323931 314670 314914 216043 216301 700088 660584 1534504 1501681 436931 432867 638555 638204 802603 782950 818742 823295 864681 879620 844243 935331 2093034 2200838 1276905 1094486 704888 691674 842171 838444 864044 877340 899308 912751 1022246 1025626 5325936 5567016 40.05 71.6 1
12:45:17 2024-01-29 710487 708373 208665 204855 339541 345760 367637 364356 222422 222599 272682 278889 316143 321894 4688295 5082883 6947854 6696593 1147848 1193818 299536 264115 279312 277895 333586 324424 311711 315802 215184 216788 704319 666199 1521663 1498166 439783 432592 635333 643869 798064 777864 824368 829908 855937 873018 851093 942270 2102293 2214169 1273820 1081957 709944 696841 833785 833687 873329 879394 894001 909111 1033235 1024120 5416807 5545829 40.05 71.6 1
12:45:18 2024-01-29 721694 707342 208458 204566 337754 346883 364814 364320 222611 221213 272717 278491 316143 321312 4685748 4976203 6902518 6720115 1158080 1192091 297725 264221 278651 278536 333866 324496 312032 315838 215435 216266 700088 660584 1518953 1493646 437553 435389 633983 640085 804351 778181 816342 829003 866093 871786 841201 944997 2103788 2211962 1268170 1087240 704888 695870 839460 829996 865274 883630 902762 904217 1020944 1018359 5388064 5551597 40.05 71.6 1
12:45:19 2024-01-29 712230 708373 208586 203935 338882 346393 367084 364093 223299 220559 272717 278923 315446 320397 4688445 5015271 6854600 6715533 1168327 1189540 297482 264962 278687 278078 335791 323475 313971 315358 215739 216301 700088 660111 1525968 1509143 438177 432795 637580 639233 800329 783506 821114 822968 862234 874528 843697 938130 2095289 2204113 1260637 1096064 707916 691821 839774 836977 866506 873795 898433 910217 1027113 1021966 5333852 5553856 40.05 71.6 1
12:45:20 2024-01-29 713520 703327 208335 204536 338517 345903 365398 363774 222234 221594 278186 279050 314496 320468 4688445 5074520 6947854 6688439 1145721 1192054 299311 263746 279509 277234 335791 324424 312032 315802 215133 216266 704319 666199 1533517 1493918 440682 432908 634882 642010 798028 777277 823197 829003 856579 873765 850834 945683 2104477 2219476 1268170 1080413 707916 695763 832638 830143 870684 874231 894065 904604 1031600 1027308 5420691 5562086 40.05 71.6 1
12:45:21 2024-01-29 719707 709406 208630 204566 336808 346168 365433 364111 222611 221785 272682 278659 316913 319389 4685748 4973105 6902818 6734290 1162188 1192091 298629 264186 278687 278597 333396 326441 312032 314914 215891 214996 700191 660584 1515558 1498166 437156 435352 634882 638167 802493 781841 818779 827990 864461 875307 846374 941738 2101982 2191738 1238434 1087474 705391 692923 839497 830143 865756 874303 899711 903956 1020944 1026687 5346272 5555574 40.05 71.6 1
12:45:22 2024-01-29 710487 707079 208987 203931 337790 345903 365433 363084 222388 222287 277916 278923 315446 321312 4692159 5037035 6902542 6701371 1155893 1193818 299082 263746 279099 277738 333866 323967 313017 314914 216043 214962 704311 663425 1525508 1510213 439161 432795 636649 638131 798064 786181 822684 820776 867437 874456 847857 932832 2095664 2204113 1262521 1091387 707188 690840 837349 837252 867110 873259 898265 912638 1028642 1020597 5323938 5562086 40.05 71.6 1
12:45:23 2024-01-29 718650 703322 208978 208596 337785 345334 365106 362684 222422 222443 274096 280367 315922 319389 4692435 5061113 6975830 6724912 1144537 1193293 300939 263710 279115 278501 333396 324496 312982 315358 215435 216116 700088 669537 1509248 1482409 437242 436131 635783 643612 805993 778666 817392 830143 865872 865505 845444 946247 2103788 2214536 1244959 1078985 706050 694996 837675 830143 865881 879176 893899 900671 1021241 1030471 5389777 5552594 40.05 71.6 1
12:45:24 2024-01-29 709983 707342 208159 204532 338811 344892 367049 362649 222393 221248 272717 278008 314971 320433 4688257 5003759 6863926 6712089 1171799 1189504 299082 264150 276944 278536 333866 322495 313714 314435 215435 216116 722468 660584 1552103 1503138 437553 432543 640314 641509 802603 782877 816194 823880 864608 879988 843569 936980 2090062 2198065 1254987 1094502 703882 689861 839497 835579 862170 874862 901707 909275 1020944 1023524 5312712 5563409 40.05 71.6 1
12:45:25 2024-01-29 710487 703286 208656 203965 338811 342591 367343 364065 221926 221976 278186 278430 315481 320468 4688295 5082883 6947854 6696593 1144575 1192091 298629 263710 278687 277464 335791 323931 312068 315802 214473 216301 705748 666199 1533793 1496161 440682 432313 634846 641827 797941 778703 825221 827644 857918 874253 851093 940854 2093913 2222402 1271148 1080522 708700 694775 833822 832073 870849 874591 894433 908166 1033569 1026728 5425740 5545792 40.05 71.6 1
12:45:26 2024-01-29 721694 707342 208044 204842 337281 345903 364267 363229 222422 220594 272717 278513 315481 321312 4686412 4976203 6892719 6724912 1155602 1193182 297690 264186 278455 278113 333866 324496 311086 315838 215435 216093 704316 660584 1527043 1497137 437865 432759 633946 641509 804885 780092 816157 830180 862527 872402 842859 942120 2102293 2205422 1233470 1085054 703380 695032 839497 828966 862170 883078 903857 904254 1020944 1018287 5385929 5554043 39.95 71.6 1
12:45:27 2024-01-29 712230 703322 208656 208601 338775 345903 366240 361881 222646 221248 277793 279508 314971 319912 4688445 5004474 6854600 6706154 1164382 1189540 297274 264150 279079 277656 333902 323475 313207 314884 215675 216394 699560 660584 1547455 1509555 437553 432624 638497 640142 802566 782950 819946 822968 864034 879218 843624 934003 2089708 2194743 1254987 1094465 706685 688909 838306 836714 864654 871951 901288 909275 1023313 1020706 5331550 5529971 40.05 71.6 1
12:45:28 2024-01-29 712507 703286 208339 203961 338811 344928 365398 364356 222234 221976 277989 278522 314713 320433 4688295 5050108 6942241 6688552 1145646 1192091 299100 263746 278687 278078 336156 323188 313684 315586 215141 216870 711569 669059 1513989 1496346 438801 432592 636686 643869 796862 777313 824483 826776 855937 874253 848680 940888 2105436 2217347 1269229 1078985 708700 692763 834121 831448 869613 874555 895070 905552 1033064 1018287 5408588 5554043 40.05 71.6 1
12:45:29 2024-01-29 720665 703286 207980 203965 337517 345903 364338 363264 222577 220988 272717 278008 315446 321048 4688445 4963409 6901227 6727033 1155602 1189799 297239 263974 277581 279811 333613 324316 311925 315802 214652 216197 704319 662476 1548031 1490703 437553 435389 633085 638204 804674 777277 816342 829591 862527 866236 844243 944997 2099308 2207005 1266287 1080247 702378 695032 838306 828966 863429 882099 901930 903610 1020944 1018395 5380094 5536614 40.05 71.6 1
12:45:30 2024-01-29 709475 707338 207690 208481 338537 344928 367717 362141 222234 220524 277989 278395 314971 320172 4681748 4990138 6854325 6701371 1168537 1194083 299978 264714 278598 278431 333866 322351 313350 314256 215292 216127 698679 659640 1530443 1507412 436931 433399 640099 638204 801465 781841 818779 820570 863383 874420 842430 935645 2086739 2197719 1284581 1093650 705179 690840 837082 834543 864041 871951 899109 907256 1021077 1019839 5314705 5548911 40.05 71.6 1
12:45:31 2024-01-29 712507 703250 208339 203961 338846 344928 365398 364320 221891 221940 277756 278597 314496 320433 4675266 5050330 6967907 6688439 1148256 1194904 299430 263605 278543 278202 333866 322017 313315 315214 215141 216301 704319 668104 1539906 1492449 439427 432723 636234 643906 796898 778113 825534 825412 855973 873018 848680 938092 2096011 2220826 1278824 1080522 707916 692469 832315 830860 869613 874591 895433 906195 1033161 1024483 5399182 5548634 40.05 71.6 1
12:45:32 2024-01-29 718540 707070 207975 208628 336773 346148 364267 362974 222805 220559 272717 278008 315481 320821 4683070 4965608 6891902 6707525 1154431 1191415 299373 264045 277652 278361 333492 323296 312032 315802 214795 216301 705748 662476 1526447 1493918 437553 433025 633085 641966 802493 777313 816379 829003 862563 871255 840606 943613 2098763 2205349 1242417 1083614 702879 695032 839497 828966 863770 874312 896788 899317 1020221 1029794 5367132 5536790 40.05 71.6 1
12:45:33 2024-01-29 710487 703322 208335 208233 338300 345659 365433 361093 222611 221248 277756 278928 314971 319685 4674838 5008168 6857847 6706691 1156642 1192076 297342 265920 279365 277734 333866 323212 312104 314914 215523 215388 714958 660111 1544196 1508073 437811 432831 636686 638325 798064 784062 821114 820739 861014 874542 846165 934978 2083552 2196162 1282662 1091285 707188 691331 836218 833915 865881 873216 894540 907373 1024171 1018435 5323938 5540449 40.05 71.6 1
12:45:34 2024-01-29 714535 703250 207716 208263 338811 345659 364267 363264 221926 221594 273731 278923 313585 321312 4671463 5056002 6942763 6687987 1146612 1189084 298941 263710 278491 276813 333902 323212 313551 315472 214759 215930 704319 665249 1517115 1497102 437847 431470 634432 642010 795734 774621 823160 827828 854728 870556 848680 942270 2096011 2216107 1266287 1077451 708196 692959 830277 830143 870031 874267 890475 902028 1031600 1028397 5404727 5548634 40.05 71.6 1
12:45:35 2024-01-29 718614 703250 207945 203927 336702 346883 363140 363597 222543 221213 272456 277973 314936 318473 4680378 4961782 6908582 6708055 1156085 1187670 297447 264150 277760 279811 333722 323403 311997 315802 214723 216266 702890 662363 1520592 1491800 437553 435316 633049 638167 802603 777240 816305 828966 864681 873018 842445 942270 2099271 2203963 1243110 1082062 703380 694959 838270 828342 862133 874303 901028 903573 1020944 1029124 5370966 5543216 40.05 71.6 1
12:45:36 2024-01-29 710487 703286 207971 208525 338229 345344 365070 364111 222611 221178 278113 278876 314461 321275 4686790 5028094 6857084 6706342 1166042 1193182 299555 264009 278383 277712 333866 322459 312946 314590 214969 215930 700088 659640 1550529 1505967 436931 434896 638043 639233 800329 781841 818705 822488 862234 874528 842393 934861 2088473 2201169 1280743 1094391 705391 690840 838270 835689 863392 875480 899711 909886 1023844 1021318 5322131 5533837 40.05 71.6 1
12:45:37 2024-01-29 710450 706405 208265 203901 338766 342879 365398 363193 221891 221905 274274 278430 314426 322497 4689555 5069559 6952285 6687397 1146536 1194731 300402 263675 278419 277734 333866 322769 312032 315580 214795 216266 695860 666199 1517733 1497523 438489 432042 634432 641937 795661 778415 820753 827168 854656 872402 851093 941524 2089448 2219252 1266287 1075622 708196 692959 830277 830143 870849 879575 890475 906872 1031600 1024447 5403041 5543216 40.05 71.6 1
12:45:38 2024-01-29 720152 703291 207936 208565 336702 346883 363685 364111 222543 220524 272456 278649 315166 320074 4684982 4947460 6897303 6715533 1157253 1192335 297978 264115 278079 279811 333866 323931 311051 315802 215097 215595 697269 660305 1517546 1493269 436931 432867 633049 639994 802640 777240 815725 827791 864681 872402 841847 942232 2095515 2200838 1264404 1084377 702879 693976 838864 828966 861523 881476 896755 903573 1020221 1024447 5369226 5544781 40.05 71.6 1
12:45:39 2024-01-29 710487 703291 208265 208561 338264 345880 365398 363597 223059 220930 274155 279520 315915 321165 4688332 5018624 6839658 6696776 1166042 1194083 297689 264186 277796 277514 333866 322387 313458 314399 214926 215561 700088 658698 1520201 1505207 437242 432565 636686 638325 799762 781841 818742 822931 860977 874456 843026 936980 2083441 2193186 1254987 1091387 705895 689861 836489 833879 864654 874862 897083 910254 1023844 1018363 5323938 5533837 40.05 71.6 1
12:45:40 2024-01-29 712507 701732 207439 203901 338291 344892 367197 365106 221994 221621 273913 278256 314286 322150 4674687 5053921 6933307 6678018 1144424 1189799 300511 263307 278615 276813 333866 323116 311523 315580 214795 215930 701460 665723 1543794 1492586 439129 432078 633049 640992 795698 774739 820789 827791 854052 865596 848680 942195 2086479 2203146 1270054 1077259 707692 692433 830277 830143 870031 880763 890438 905047 1030138 1018287 5399182 5543216 40.05 71.6 1
12:45:41 2024-01-29 719363 706405 207651 206379 338778 347228 365568 362686 222474 220882 274301 277868 315271 318683 4677040 4947572 6868060 6706154 1153916 1189941 297274 263746 277832 278279 333360 324460 310797 315358 215133 214962 702907 659169 1519290 1491800 437242 432867 633049 639326 802603 777277 815725 827791 864069 870520 843044 941524 2096011 2202399 1266287 1083605 702879 692959 838270 830143 860877 881585 899711 904408 1018018 1024340 5361560 5533875 40.05 71.6 1
12:45:42 2024-01-29 711309 707255 208743 205435 339279 345270 364963 362976 222818 221036 273611 278714 314321 321092 4673705 5004474 6829550 6687397 1164994 1192335 300607 264115 277796 277393 333866 321934 312726 313957 215097 215595 700088 658698 1523127 1501793 436310 432759 636643 638325 800329 781287 816342 820960 862234 874528 843643 935607 2080446 2193186 1256871 1093723 703882 690569 837082 833879 862133 874243 899072 908849 1022393 1019839 5312712 5537515 40.05 71.6 1
12:45:43 2024-01-29 708784 705988 208012 205931 337572 342735 366354 365142 221721 221910 273877 277973 314461 321996 4676614 5053921 6942354 6678018 1146209 1192335 298594 262869 278651 277734 333866 321932 312982 314657 214759 216301 698602 667150 1509030 1493269 437215 432418 636234 642920 795698 776141 822871 824754 855973 873635 848680 939442 2086479 2222402 1276905 1078711 708196 690894 833229 832504 867110 874519 895070 907556 1031600 1025700 5383168 5546094 40.05 71.6 1
12:45:44 2024-01-29 714799 707393 207512 206089 338299 345234 365219 365918 221635 220524 277989 277130 314936 320038 4677040 4999297 6932164 6696776 1150273 1189799 297725 263307 277922 278381 332855 323176 311778 313957 214759 216602 714616 664301 1528649 1488920 436310 432867 633712 638204 802640 776691 815725 829003 862259 870520 842445 942270 2096011 2202128 1264404 1081957 701877 692996 839176 827791 861486 882208 899748 904244 1019950 1018287 5377532 5538759 40.05 71.6 1
12:45:45 2024-01-29 708019 707899 207543 206080 338359 345379 365362 364111 221703 220145 275005 277938 314207 321996 4677040 4992319 6835950 6687397 1165826 1189799 297978 263746 276908 277621 333866 322423 313017 313921 215435 215595 698679 658228 1538499 1501681 436310 432657 636643 638325 800329 780696 816342 820960 862234 874780 843643 934224 2086739 2194743 1254987 1094502 705391 689861 838270 834506 861523 874243 899748 910224 1021858 1023775 5305307 5524748 40.05 71.6 1
12:45:46 2024-01-29 707272 706933 208165 208530 336462 342879 366497 364111 221686 221763 273563 277973 314426 321275 4676396 5063193 6919878 6678018 1147028 1189799 300979 262904 278223 277621 333649 321446 312405 314435 215133 216301 707219 667627 1548780 1491800 437156 432114 636686 643413 797192 777240 821114 824170 857221 874253 846165 938069 2093034 2212600 1266590 1080522 707188 691331 832638 832037 869613 874771 893964 910224 1029678 1025581 5337677 5556115 40.05 71.6 1
12:45:47 2024-01-29 715385 705396 207612 203931 336195 345649 367197 363193 221174 221213 278113 276748 315201 319855 4673705 5004511 6938529 6696593 1150311 1189909 297725 263307 276944 277690 333360 324973 312032 314914 214121 216997 707219 664301 1518154 1480161 436310 432903 633049 641028 802640 775008 815109 829003 864681 865550 843044 943613 2099271 2203750 1266287 1078985 701877 694467 838630 828966 864006 882950 900718 904562 1020834 1030069 5368413 5533560 40.05 71.6 1
12:45:48 2024-01-29 707320 703250 206227 206120 336737 342843 365398 363854 221891 221466 274689 276937 314971 321275 4667044 4961557 6854600 6696776 1169960 1193376 298385 263675 276132 278078 333866 322423 313458 313444 215435 214962 698679 660527 1562180 1501681 436310 432522 636607 638325 800329 781287 817541 820960 862234 872901 841201 936939 2086739 2194743 1278824 1092836 705895 690840 839774 837252 864006 874761 900943 908401 1022282 1022324 5310880 5533837 40.05 71.6 1
12:45:49 2024-01-29 709251 706130 207936 203897 337750 342807 365106 365142 221776 221248 273563 277164 313550 322334 4676396 5046742 6934684 6650182 1144575 1189799 299978 262904 278455 277427 335523 321934 313017 313957 214156 216266 699384 667150 1514268 1491800 437160 431573 636686 642010 794829 774658 821114 824170 854692 873100 847403 938069 2086479 2222148 1252398 1078985 707916 691711 834971 832356 869303 876801 893063 904413 1029954 1027811 5388064 5533837 40.05 71.6 1
12:45:50 2024-01-29 717433 704403 207293 208561 336089 345659 363175 362684 221891 220524 277720 277130 314242 319695 4661358 4971273 6910553 6696776 1152196 1182630 297239 263710 276944 277656 333360 325523 311778 314112 214085 216474 694451 661467 1529337 1491800 437242 432876 633049 639233 801465 777313 815725 826619 862234 871786 843044 939433 2092498 2194743 1257439 1085054 703882 695269 839188 827607 862779 879394 900850 904637 1017981 1024249 5368528 5535036 40.05 71.6 1
12:45:52 2024-01-29 708437 707899 207647 205465 337517 342915 364814 363597 222268 220334 274096 278008 313515 321275 4667667 4990393 6830198 6688439 1166583 1190614 299519 263307 276096 278307 332855 322196 313017 313004 215133 214996 704316 661467 1516987 1500296 436000 432971 636643 638325 800329 779628 815725 820960 862234 874420 841847 934186 2082928 2194939 1276905 1094502 705124 688774 838579 834873 862779 872900 898798 907256 1020944 1019876 5292015 5529340 40.05 71.6 1
12:45:53 2024-01-29 707272 705167 207642 208233 337754 342843 365106 362141 222662 221213 273563 277164 313515 321768 4661395 5050441 6910553 6668639 1143758 1189799 299555 262904 277832 276904 335523 321934 311711 315136 214156 215930 702890 665723 1513431 1491800 437228 432078 634432 641974 795428 776997 820753 825412 854692 870764 848680 942271 2095382 2219476 1240568 1078102 707410 693788 832010 831876 870576 874519 890513 904935 1032612 1026687 5389777 5535313 40.05 71.6 1
12:45:54 2024-01-29 718540 706405 207332 208601 336195 345903 362596 364111 221891 220524 274096 277221 314242 320097 4664339 4960852 6891902 6691999 1153093 1189799 296547 263648 277370 277656 332855 323439 310180 315580 214121 216010 702890 658698 1518765 1484698 436310 432867 632153 639596 802034 774658 815146 827828 863457 871292 841625 943694 2092386 2204113 1264404 1082025 702879 694775 839225 827755 861523 879611 900756 902251 1017981 1024447 5363301 5525671 40.05 71.6 1
12:45:55 2024-01-29 707899 703255 207616 205471 337245 342915 364267 363597 222268 220180 274059 278094 313585 321048 4667667 4999668 6829550 6682627 1163332 1193182 295892 263307 276944 276813 333866 326618 312762 313957 214795 214962 698679 656820 1516024 1499544 436310 432994 636643 638325 800329 780733 816342 822562 864034 877897 843606 934073 2086450 2194854 1249337 1094502 704876 689372 837082 833289 862742 874243 898761 906876 1020944 1019694 5292128 5525947 40.05 71.6 1
12:45:56 2024-01-29 707272 704878 207655 208268 337236 342807 364302 362106 222662 221248 274059 277130 313515 321768 4658071 5041064 6919878 6663883 1143758 1189799 299978 262501 277796 276586 335523 321934 311559 314914 214759 215780 702890 665249 1517284 1489649 437553 431139 633983 640538 793144 777217 823308 827990 857310 870601 848532 942346 2090935 2219555 1256164 1075920 707188 692433 832226 830143 870576 874519 890513 904562 1031600 1025958 5389777 5535313 40.05 71.6 1
12:45:57 2024-01-29 718577 705932 207468 208414 336195 345903 362596 363084 221891 220524 274059 276709 313585 320097 4671726 4953733 6873027 6688552 1152233 1188955 296824 263710 276944 277621 332621 323952 311594 315580 214085 216474 702890 661938 1521033 1484698 436310 432867 632153 642423 802456 776383 816432 827681 863346 870059 841736 942083 2096011 2202399 1264404 1080522 702378 692959 838270 827168 860877 874303 900110 899651 1018018 1018287 5352155 5524458 40.05 71.6 1
12:45:58 2024-01-29 706359 705391 207476 205435 336737 342952 363721 363084 222234 219837 273756 278008 313043 319775 4668392 4975820 6810685 6673255 1166659 1189799 296789 263342 276096 276813 333866 321482 312068 313224 214795 214962 698679 656820 1534047 1499586 436931 433663 638460 638178 799534 780586 815573 820849 863346 877970 841101 934186 2074510 2192021 1267310 1089059 702493 688884 837082 834873 860367 872393 899474 907331 1017981 1020633 5277023 5525947 40.05 71.6 1
12:45:59 2024-01-29 705822 703996 207621 208233 336737 342807 365433 363854 221021 221248 272947 277130 313550 321275 4664339 5041064 6910553 6659132 1141314 1187233 300190 262537 277832 277427 335523 320508 312104 313957 214121 215930 701460 665723 1506649 1492356 438801 433663 635296 641827 795367 778703 819759 824465 857918 874253 846165 936699 2089414 2216107 1239215 1078985 705391 690840 830277 829686 866875 871987 892452 907556 1027176 1023775 5337882 5527424 40.05 71.6 1
12:46:00 2024-01-29 712328 704407 206429 208521 334715 344928 363756 362141 221174 221248 274059 275677 314496 319061 4664339 4990341 6924271 6687434 1149489 1189799 297690 263342 276520 277621 332891 324413 312032 314914 214085 216474 707219 664376 1528745 1488112 436931 432723 633049 641966 802603 777045 817598 829003 863457 865587 839460 942083 2096011 2200703 1264404 1078872 700877 692469 837675 827168 860913 879611 900008 900968 1019498 1018287 5361560 5525947 40.05 71.6 1
12:46:01 2024-01-29 706796 705405 207297 205071 336773 342879 364302 361042 221891 219837 274059 277586 313296 321048 4661733 4975858 6826624 6683764 1166659 1189767 297482 263710 276060 277621 333631 321446 312542 313414 215184 215873 698679 658698 1540788 1493009 436310 432615 638497 639687 799615 781287 814872 820960 862806 877308 841847 934186 2074510 2194890 1274986 1090610 702493 688884 837082 833289 860367 873009 902297 908626 1018018 1019948 5276910 5520518 40.05 71.6 1
12:46:02 2024-01-29 706266 705405 207655 208379 336728 342807 364849 361093 222662 221248 273177 277234 313515 321048 4648078 5037576 6907481 6669425 1146537 1186258 298629 262501 277832 277234 333131 323722 313207 313158 214659 215977 701460 667240 1507302 1493158 438801 432615 638497 641937 797794 779039 821114 820923 855901 871960 846202 935645 2080483 2211613 1261814 1078985 703882 687909 830277 833289 869613 873009 890513 906232 1025713 1023024 5314932 5527424 40.05 71.6 1
12:46:03 2024-01-29 712248 703909 207472 208561 334680 345415 363749 363084 220528 221940 273177 276325 314496 318051 4664339 5004625 6929204 6687397 1141701 1186354 298629 263096 277350 279811 331597 322697 311416 313557 214616 216672 738144 667150 1518980 1482919 436000 432903 632153 639596 802496 774842 814530 827205 861624 866177 843007 942270 2094522 2203860 1264404 1072737 699879 690930 834712 827791 862207 879575 895731 900968 1020944 1018359 5344517 5511146 40.05 71.6 1
12:46:04 2024-01-29 705757 704407 206365 205071 336737 342843 364849 361042 221209 219873 277720 276709 313262 320821 4655086 4954445 6826222 6688624 1164843 1189080 299978 263096 276500 278396 331740 321827 311961 312825 215292 215492 698679 660584 1523793 1491800 436310 435425 638460 638204 802034 781841 813642 820960 864608 874492 839460 932944 2083478 2182424 1268170 1085192 698483 687909 838270 832073 859756 873626 900829 907556 1012125 1019876 5263744 5516582 40.05 71.6 1
12:46:05 2024-01-29 702226 702953 207621 208051 335684 342915 365398 361042 221021 221749 273177 277164 313550 319352 4657692 5036811 6891902 6669393 1151095 1193233 300645 262431 277724 279024 332964 322279 313378 311841 215328 214858 700088 665249 1511013 1491800 438801 433282 636686 641028 797794 779628 821040 820378 855332 873261 847440 935607 2080483 2203963 1238719 1080522 703882 687909 830277 833289 868996 870547 890475 908240 1025709 1021565 5292166 5518072 40.05 71.6 1
12:46:06 2024-01-29 713298 703904 207655 208525 334680 344928 363175 363084 220494 221785 273177 275738 314496 318051 4657692 4990341 6938529 6697812 1138404 1189841 299430 262361 277688 278043 331202 323296 311162 312647 214759 215723 697269 668104 1514648 1479674 436901 436040 634161 642880 800256 773877 818779 823587 859759 870556 842466 940854 2092498 2206913 1268170 1069686 701377 691331 833229 827791 864654 874591 894433 902325 1022393 1027489 5338935 5508720 40.05 71.6 1
12:46:07 2024-01-29 706088 703397 206425 208632 334715 342915 364849 361042 221209 220559 273177 275522 313550 318865 4648340 4933645 6857470 6702060 1160234 1187743 297550 262763 275989 277939 331847 321934 312104 312055 215133 215688 700088 660111 1511757 1484513 437242 435362 635744 638325 802640 780733 811570 820378 862234 873225 839460 934262 2080483 2179331 1258754 1085192 698601 687909 837082 830143 857927 871951 899512 906909 1012088 1019876 5259988 5511146 40.05 71.6 1
12:46:08 2024-01-29 702226 704423 207332 208051 335724 342879 365070 360970 221140 221523 272334 277095 314919 319352 4658887 5018978 6857847 6669122 1152271 1190781 299555 262326 278187 281429 332531 321898 311051 313158 215292 214193 691965 659640 1554046 1501681 437811 431542 635783 636515 795661 782950 820530 819796 856542 872901 843660 931505 2085256 2188525 1260637 1088284 705895 687909 833229 832504 866495 871854 895815 906498 1026212 1016853 5286316 5513705 40.05 71.6 1
12:46:09 2024-01-29 709369 703909 206395 204935 336693 342807 364942 363854 221140 220524 272947 277942 312537 320330 4658295 5040611 6903295 6650257 1144972 1189725 300511 262466 278154 276779 333613 321303 311997 313373 214085 215595 714616 667240 1509922 1491148 438177 432759 638460 641937 795698 777277 821114 823295 857184 874253 846128 937648 2080446 2216107 1230504 1078985 703882 688884 830277 830824 867110 874243 890438 907556 1026842 1024249 5305127 5515080 40.05 71.6 1
12:46:10 2024-01-29 713345 703904 206395 208561 334455 342915 363140 363854 220460 220524 273140 277889 313515 318342 4654974 4992735 6942354 6668844 1136817 1181719 299047 261629 277688 277621 331274 325056 310797 313378 214287 214858 697269 667627 1513478 1475478 437542 435009 633983 641974 800329 774842 819351 824134 858434 870520 843624 940817 2095738 2205349 1268170 1069686 701377 691331 832638 827718 864654 874483 893926 902251 1022393 1027671 5333344 5505701 40.05 71.6 1
12:46:11 2024-01-29 706093 702417 206360 203970 334715 342843 364814 361042 221174 220299 273140 275158 313550 319316 4658330 4933619 6856691 6678018 1160566 1188884 299373 262431 276096 278152 331578 322160 311818 312055 215097 214893 700088 660584 1512862 1489686 437242 435620 636686 638779 802459 780696 813951 823295 864069 873100 843044 936980 2092828 2179295 1271937 1084074 699879 689861 834676 830143 860840 870366 898381 902558 1012088 1021355 5280344 5515080 40.05 71.6 1
12:46:12 2024-01-29 707935 704137 207647 204782 335689 342879 363140 360898 221209 220559 272911 277586 315951 319061 4659757 4975707 6820460 6659979 1162615 1189762 295410 263342 276658 278880 333758 321410 311742 313444 214572 214927 692671 655883 1519833 1493918 435691 432114 636686 638325 799196 779554 813914 820960 862806 874456 841249 932944 2074473 2188525 1263472 1089834 701377 687909 837082 832037 860367 872393 898396 910336 1018808 1019119 5273150 5515080 40.05 71.6 1
12:46:13 2024-01-29 705263 702380 206974 204930 338498 342253 364814 363597 220834 220559 272849 277343 315951 321510 4653378 5044229 6891902 6659261 1144575 1181719 298994 264870 277688 276779 332855 321934 312946 311983 214759 214927 700088 666199 1519373 1491037 437865 432795 636686 641028 796862 777827 821114 820960 855296 871960 846165 935607 2086739 2210045 1262521 1078985 703882 688613 830277 832037 867110 873009 891743 906232 1025622 1021355 5305127 5520518 40.05 71.6 1
12:46:14 2024-01-29 712322 702376 207293 208525 334644 342915 363175 362831 222505 221804 272886 276152 314321 317711 4656504 4993928 6933307 6678018 1141701 1187533 298629 262431 276096 277716 331847 322423 311051 313444 214121 215561 707178 666199 1525452 1479674 436310 432903 632601 640992 801317 774842 817541 827791 859686 865514 843660 942270 2090977 2208809 1266287 1072461 699879 691821 833822 828966 864654 874519 895708 899428 1021668 1027417 5351877 5511146 40.05 71.6 1
12:46:15 2024-01-29 705020 702417 206330 208596 337821 342519 367197 360717 221652 220418 273647 277534 314775 319884 4650602 4948871 6845275 6687987 1158908 1188038 297239 262869 277334 277721 329845 322459 311997 312055 215284 214858 691281 660111 1512036 1491037 437242 436004 635783 636515 802603 780733 813914 822710 863457 873018 840652 936980 2089708 2177787 1252354 1083577 699381 688884 835008 829871 860367 875480 898359 904935 1015458 1021355 5269380 5511146 40.05 71.6 1
12:46:16 2024-01-29 704288 704142 208096 205111 337812 342591 366158 360754 221140 221036 272609 277834 314538 319170 4634738 4980781 6836757 6650182 1155070 1186354 297725 262904 277796 281591 332891 321410 311523 312968 214495 214560 689891 656820 1501639 1500612 436931 431434 636234 636515 795698 780292 817504 820960 859078 875489 842430 932944 2083775 2188488 1256871 1089834 703882 687505 833822 832504 862170 873626 895708 908851 1022393 1015599 5302160 5515080 40.05 71.6 1
12:46:17 2024-01-29 709251 704688 207439 205107 336591 342663 365124 363818 221038 220754 272958 278008 315062 320031 4654995 5026104 6903183 6649882 1140402 1189065 297447 262466 277565 277008 333866 323952 310549 313086 213713 214962 711569 663425 1539792 1487590 437553 430791 635783 641482 793420 777594 820530 820960 854692 873018 846128 936980 2074510 2213183 1274235 1078872 703882 687909 830277 831412 867110 873975 890475 909649 1025658 1023524 5295721 5521617 40.05 71.6 1
12:46:18 2024-01-29 716130 704192 207512 205358 336630 345234 365124 363257 221038 221728 272911 276290 313550 315550 4654995 4989014 6932475 6678018 1138442 1185440 299082 262065 276908 277492 330576 321934 310579 313409 214121 214893 695332 665723 1496614 1475478 436000 432831 632601 640085 801465 773743 812722 826582 862806 864224 841847 942232 2090062 2202399 1241261 1072737 699381 690894 833822 824717 861486 879720 895708 899915 1020332 1018287 5347191 5518385 39.95 71.6 1
12:46:19 2024-01-29 704762 702235 206283 205506 338363 342073 366158 360826 220800 220180 273563 275531 314033 319206 4642863 4945409 6835950 6673255 1163891 1186354 297978 262501 275602 277234 331883 320473 311778 311734 214759 214744 689022 657758 1513097 1488920 435580 432759 636686 638325 798064 779003 814003 819215 862234 873189 838196 932907 2074547 2179331 1249337 1085478 698883 686628 837082 830143 857890 871777 894212 907556 1012088 1017607 5257796 5505985 40.05 71.6 1
12:46:20 2024-01-29 705263 701934 207482 204895 337812 342807 364196 359847 220834 221324 272007 277138 313227 318828 4645515 5018054 6874165 6649882 1147391 1182593 297725 261664 277796 281591 331847 322158 311051 311546 215435 214560 701498 663425 1519087 1497102 437501 432209 636686 637872 795111 781841 818742 819796 857184 874528 844020 931542 2083775 2188525 1284581 1088010 705179 687909 833229 832504 864654 872393 895708 907331 1024770 1017839 5278520 5518385 40.05 71.6 1
12:46:21 2024-01-29 713446 702226 207508 204352 336190 342915 364093 360754 221038 220489 272947 278008 313008 319352 4651965 5007559 6915718 6640503 1138442 1186318 297239 262466 277866 277848 333396 321934 310109 313957 213749 214927 702890 662476 1500829 1484698 437242 431135 632839 640048 793420 774842 818742 823295 855874 873018 843697 936033 2074510 2213183 1271148 1077451 704888 689372 830277 830143 866495 874243 891340 905931 1029010 1023775 5333966 5518385 40.05 71.6 1
12:46:22 2024-01-29 710657 702380 206365 208197 337479 342627 365051 363854 220494 220180 273177 275453 314321 319090 4645609 4979639 6891902 6668639 1141701 1182923 297482 262501 275831 277488 331847 321934 311051 312682 214608 215930 719243 664301 1511603 1483645 436968 432831 631259 638204 801465 774842 813919 826582 862234 865514 839460 940854 2091274 2197719 1264404 1077451 699879 691944 834712 825338 860219 880450 899621 901906 1018956 1025755 5339376 5505701 40.05 71.6 1
12:46:23 2024-01-29 704261 702417 206222 205111 335689 342494 363175 361006 220834 219556 273683 275591 312537 320330 4648923 4940693 6807973 6654511 1163891 1186354 296789 262065 275637 277716 331614 321446 312032 312019 214608 214893 698679 658698 1503608 1488920 435691 433102 636234 638325 801317 779591 811570 820960 863457 873100 841847 936980 2082073 2176303 1268170 1084111 698883 687909 834712 832090 861516 875398 899659 902484 1014588 1022324 5269060 5507216 40.05 71.6 1
12:46:24 2024-01-29 704150 703142 207293 204643 334644 342807 363140 359703 220494 220524 270730 276902 312572 318117 4638712 4972381 6815581 6645139 1159191 1188075 297558 262501 276908 281159 333360 320508 311827 312055 214759 214594 692671 655883 1513105 1497546 435691 431470 636234 636515 798064 778415 815109 820960 859673 873225 841847 932944 2077577 2188525 1254987 1089834 702879 689427 837386 834525 861553 871631 899546 908776 1021263 1019429 5275036 5505804 40.05 71.6 1
12:46:25 2024-01-29 703261 701875 207004 204782 337235 342109 364302 363084 220494 220489 272755 276675 313223 319352 4645712 5031123 6897897 6645139 1144575 1180883 300346 261699 277565 276586 331883 320473 312104 312019 214608 214962 702890 665723 1502645 1486807 437553 432759 636686 641028 795135 777277 819946 820960 854692 873018 843697 936980 2083775 2210045 1276191 1078670 703882 690134 830240 833095 867074 872900 892725 907406 1026756 1022800 5301340 5515080 40.05 71.6 1
12:46:26 2024-01-29 711313 701347 206797 205502 334141 342915 362596 363084 219816 220670 272755 275453 313515 317371 4635549 4981084 6902818 6663883 1144972 1184181 297204 262283 276025 276926 330880 321934 310144 313444 214085 215930 719243 662410 1549008 1483645 436000 433039 631259 637229 800177 773743 813337 827205 862234 865478 843044 942270 2083478 2204237 1264404 1075485 699879 693296 835008 827364 862779 879827 895559 899576 1020221 1018684 5350111 5491525 40.05 71.6 1
12:46:27 2024-01-29 705849 703909 206330 208556 334680 342530 364267 361006 221174 220524 273140 275384 313262 319352 4642863 4933645 6840145 6678866 1153953 1185514 297725 262065 276908 276800 329845 322949 310144 312055 214795 214227 687853 657758 1526178 1484477 436310 432867 632601 636515 801465 778451 813951 822710 860977 873018 841847 935368 2089288 2184085 1249811 1082062 701877 691331 836791 829135 861553 878587 899546 903610 1014440 1023775 5314705 5511146 40.05 71.6 1
12:46:28 2024-01-29 705822 704137 206390 204347 337780 342771 362886 360390 221209 219837 272334 277164 312537 318378 4638988 4961632 6803849 6650847 1156679 1186354 295635 262501 276908 281627 332891 322539 311051 312019 214121 214893 697269 654949 1517776 1498166 436273 431474 635783 636515 795734 779591 816342 820960 857257 869187 842822 934262 2084413 2185523 1258754 1089760 703882 688991 835008 833687 861590 871777 896985 907294 1020834 1009724 5271080 5501774 40.05 71.6 1
12:46:29 2024-01-29 706769 700321 206360 204926 336462 342253 364093 363597 220494 220017 272370 276372 311633 320367 4635549 5009705 6858252 6631389 1138028 1186354 297239 261664 276908 281267 333631 320921 310833 312968 213899 214996 700031 663900 1519768 1484698 437553 432114 635783 640575 795111 776727 819946 819796 854661 874652 849379 936939 2083389 2202548 1262521 1080413 703882 686491 829063 829686 865881 871283 891129 907518 1024171 1021355 5291941 5507216 40.05 71.6 1
12:46:30 2024-01-29 711743 700321 206360 204926 335918 342915 364093 361042 219850 221213 272334 275419 313480 315550 4638797 4984703 6905358 6663883 1137554 1183936 298629 262065 276395 276922 330880 322459 310579 313004 214121 214962 705748 665249 1507960 1475478 435072 432836 632839 638204 800329 773743 815155 827990 861941 868104 839349 940705 2089325 2202548 1262521 1074266 699381 690930 834085 825564 860867 874591 895727 899613 1020406 1018328 5333344 5496322 40.05 71.6 1
12:46:31 2024-01-29 703256 702412 206326 204361 336195 341771 362886 360970 220834 219118 272755 276647 311668 318872 4639551 4951026 6798648 6650371 1163219 1188139 296789 262466 275637 277234 331847 320473 311813 311792 214608 214560 697269 658228 1500233 1487863 435072 432795 636686 639233 801317 782590 815774 821026 863383 875494 838680 932758 2089423 2179331 1278824 1085192 698483 687957 837082 832504 857927 873009 902687 904674 1012088 1018363 5241203 5493932 40.05 71.6 1
12:46:33 2024-01-29 701267 701884 206399 204356 334680 342807 364302 360970 222038 220594 272334 276290 312572 318828 4638993 5011795 6835950 6649882 1147391 1182630 296789 260935 277832 281231 331561 320508 311606 312019 214795 213565 689223 658698 1512842 1497102 436502 431578 635222 636331 797337 782590 816231 823295 860358 875453 844843 932758 2081903 2183973 1276905 1088251 705391 688884 832638 830143 864654 872247 895708 907556 1020944 1009634 5267608 5494759 40.05 71.6 1
12:46:34 2024-01-29 704762 700325 206395 204361 336226 340739 365051 361042 220341 220180 272334 276359 311633 320104 4638988 5011839 6872990 6631036 1141314 1182923 297978 261664 276132 281267 332891 319952 311122 312055 213935 214927 708669 664301 1523313 1484698 438489 433048 636377 642880 793383 778150 818593 820849 857646 872909 847854 936274 2074510 2210397 1272278 1075622 701877 687422 829267 832504 865881 872393 889174 906909 1023901 1021355 5291941 5490016 40.05 71.6 1
12:46:35 2024-01-29 711313 700361 206365 208343 335918 342843 364093 361042 219816 220524 272334 275002 313008 315586 4626878 4968257 6876712 6645139 1133502 1183936 297725 260900 276060 276900 329845 321482 309891 311983 214121 214709 697269 664301 1516764 1477911 436273 432791 631185 641509 800256 773204 815268 826813 860222 865442 839460 940888 2095289 2197719 1262521 1072737 698540 691821 833229 824134 859659 875222 895708 899915 1018018 1018287 5325732 5488486 40.05 71.6 1
12:46:36 2024-01-29 703256 701875 206035 204647 335689 342289 362631 361042 220923 219118 273177 275453 311633 319352 4632938 4943024 6803127 6650447 1160566 1182923 298059 261664 275180 276813 331345 320473 311559 311546 214121 216320 697269 660551 1504437 1485021 436310 435244 636686 638779 802566 779444 814068 819796 862234 875005 839737 934224 2080446 2177787 1242417 1085150 698883 686899 835896 830143 857655 871990 898433 904935 1010622 1019722 5243106 5497851 40.05 71.6 1
12:46:37 2024-01-29 701267 700543 206395 204361 334671 342879 363721 359919 219816 220559 270766 275522 312285 318596 4636243 4999891 6835950 6640401 1147391 1180919 295927 260935 277796 281159 331614 322694 310109 311769 214509 216135 695972 659602 1508111 1498166 438801 431376 634846 636442 795075 780696 816342 820960 857221 875977 843044 930879 2077466 2185594 1253104 1088284 703882 687909 834008 830143 861523 871777 894661 906263 1020944 1009670 5271372 5503290 40.05 71.6 1
12:46:38 2024-01-29 708401 700352 206390 203782 334746 342807 363066 361042 220307 219837 272334 277130 311598 318865 4632380 5007559 6857847 6621586 1136334 1186354 296824 262100 276944 277458 333108 323033 309896 313194 213800 214858 701460 663425 1524633 1485997 437553 430006 634396 639596 793420 775044 819671 820776 856702 871786 843734 937014 2074547 2206913 1255795 1075920 702493 687909 829100 830143 865881 872393 890239 904935 1023483 1021355 5292128 5497851 40.05 71.6 1
12:46:39 2024-01-29 709289 700134 206330 208051 334028 342843 363836 361042 222038 219837 272370 275036 312572 315550 4630179 4961894 6891407 6659261 1131962 1179176 297725 260900 277119 278952 332014 323952 310002 311912 213607 214790 695860 666283 1507369 1478814 438801 432908 631259 640085 797794 777045 818742 822931 855973 865677 846648 938811 2090062 2200838 1251661 1066648 701377 690840 827888 825375 866495 871664 889285 898002 1021668 1018323 5322398 5497851 40.05 71.6 1
12:46:40 2024-01-29 710215 701911 206356 204352 334028 342952 363836 358799 220834 219649 272334 275712 313043 315225 4620284 4896516 6807973 6649766 1147028 1183072 297762 262291 275846 278096 330701 322315 308129 311627 213571 216436 693192 654739 1508066 1483645 435691 432114 630989 636331 798064 774842 811570 823004 861477 865596 839460 936736 2086739 2182331 1260637 1078985 699879 688945 834971 824134 857927 874771 898517 901832 1014311 1021432 5314533 5490016 40.05 71.6 1
12:46:41 2024-01-29 703261 701388 206365 203756 334750 341771 362088 360970 221174 218930 270802 276372 317200 318865 4626878 4954481 6801365 6649766 1161899 1185536 297870 262361 275109 279722 330701 320366 313007 310931 214429 214790 697269 659640 1502644 1483387 436000 432863 635783 636515 800329 779591 813718 819796 862234 869151 838864 932890 2085367 2173126 1264404 1083614 697984 685890 835896 830143 857890 871858 893936 901953 1013186 1016925 5239288 5480664 40.05 71.6 1
12:46:42 2024-01-29 700770 701115 206395 204352 334176 342566 363721 359883 221882 220594 270766 275522 312537 317892 4629636 5001534 6820739 6631473 1153055 1187574 297660 262326 277617 277705 331381 323033 309967 311841 214014 214193 697269 656351 1511210 1498291 436310 431059 634882 636515 796696 779257 813877 820378 857221 874253 841847 932907 2077466 2182424 1251221 1088284 701377 686862 835008 832504 860367 870474 898265 907556 1017944 1015382 5254285 5483661 40.05 71.6 1
12:46:43 2024-01-29 701267 699785 206291 204361 336242 340667 366604 361006 220460 220489 270693 275453 312503 319316 4633484 5023971 6878612 6640929 1141701 1185582 297653 261925 276765 278168 331632 320401 311961 311510 214049 214893 701145 665806 1502065 1484329 437553 432078 638187 641053 795676 779554 820530 817401 854387 874799 846165 930143 2081903 2191359 1260637 1080522 703882 683879 829858 832504 865881 865541 890438 910224 1023104 1016939 5258099 5496322 40.05 71.6 1
12:46:44 2024-01-29 712837 699794 207582 204361 334028 344855 363836 360970 220834 220453 270657 276372 312537 315514 4633484 4989014 6914442 6650257 1128666 1187231 299452 261524 278507 278044 330808 321898 309135 312968 213800 214858 694451 663425 1551628 1484808 439740 431095 631259 638131 793420 773195 820839 824465 853066 865514 846765 936699 2083775 2210045 1262521 1072737 705895 691331 827888 828966 865881 874862 887837 902251 1027149 1022800 5369231 5486943 40.05 71.6 1
12:46:45 2024-01-29 714535 702371 206326 204782 334609 342771 363579 363084 222038 219118 272755 275453 312537 317335 4636243 4935631 6875046 6640929 1138769 1183825 297798 261995 275831 276779 330522 323952 311717 312019 214014 214962 713271 662410 1516502 1479674 435691 432759 631041 639233 800058 772647 814106 825338 860941 864797 839423 939479 2086739 2193186 1238719 1074266 697889 691331 834414 822276 860367 874519 895708 900882 1015029 1022800 5314780 5486943 40.05 71.6 1
12:46:46 2024-01-29 701258 700289 205650 204361 334644 340703 364608 360680 220494 219083 272947 275419 313950 319024 4626878 4939432 6813911 6640456 1158832 1183954 297689 261664 274951 279381 329666 320401 311051 311073 213713 216054 697269 658698 1493398 1481174 435691 432831 635963 636515 800329 778415 811789 818598 862234 871960 836971 932206 2083775 2174759 1268170 1083540 697889 685369 837082 830143 857282 871777 899546 903387 1011750 1015382 5239288 5486943 40.05 71.6 1
12:46:47 2024-01-29 700770 699264 206330 204419 335909 342253 363175 360390 219816 220489 270693 275488 311598 317371 4632716 5004360 6830510 6645340 1147391 1184758 297090 264314 277298 277458 331847 320473 311827 311769 213907 213565 698820 655883 1519692 1504607 437242 430791 634882 635613 795111 776727 815415 819796 858471 874334 839460 932206 2077466 2182424 1276905 1088284 701990 686862 833822 831913 859756 870592 898106 903201 1017981 1009670 5265617 5486943 40.05 71.6 1
12:46:48 2024-01-29 704261 701115 206322 204352 335649 340631 364093 361042 222038 219802 270766 275458 311564 319024 4642190 5010353 6885301 6593193 1138769 1187950 297725 261594 276096 278044 332302 319845 310833 312019 213378 214893 705770 663827 1512739 1484698 437242 430239 632909 638204 793148 774842 818742 820960 854656 872402 843660 936980 2074658 2210045 1229798 1075883 701877 687872 829063 830143 867110 873009 889137 904935 1021318 1021524 5269117 5496322 40.05 71.6 1
12:46:49 2024-01-29 709289 700289 206330 204930 334028 342771 363579 361042 219782 219802 272755 277534 314990 319099 4631737 4966659 6892644 6646073 1128740 1183936 297204 260830 278167 278168 329845 321934 309170 312055 213899 216016 695860 664376 1510389 1482593 437724 431434 631883 638779 793420 773743 821114 822968 854005 865596 847403 938069 2086850 2203479 1247454 1071210 703882 690840 827461 825338 867110 870978 888913 897928 1026878 1024249 5355979 5496322 40.05 71.6 1
12:46:50 2024-01-29 713754 700352 206322 204356 335918 342879 360988 360644 222662 219556 272007 278051 314069 315370 4625121 4905589 6817299 6631050 1147028 1182997 296672 262466 276060 276424 330808 320473 309170 313480 212745 214709 698602 656820 1518776 1482593 435072 432840 629439 636515 798064 774842 811261 824134 860331 865582 839423 937348 2089820 2188525 1284581 1075920 698483 691331 835008 822931 857890 871592 898106 894074 1014625 1021355 5320137 5477565 40.05 71.6 1
12:46:51 2024-01-29 701267 701124 206296 204218 334680 341735 364426 360102 222662 218685 272007 276152 313956 319170 4622305 4940693 6781652 6650371 1160158 1179212 295858 261629 275180 276551 329809 319952 311051 311038 213713 214044 698679 656820 1501656 1482335 436310 433093 634882 636515 800177 777277 813526 820960 862197 872402 839460 934940 2074510 2170137 1271937 1081787 697889 686862 832638 827791 860367 873009 895708 899428 1011750 1018326 5254068 5479120 40.05 71.6 1
12:46:52 2024-01-29 703261 700061 206399 203784 336512 342242 363875 358477 220392 220004 270513 276571 314177 317190 4631459 4953467 6794563 6626654 1156679 1186538 296614 262065 276025 277458 331883 319952 311166 311764 213749 214227 695332 653085 1513095 1492097 435072 430186 634882 635613 795698 775008 814106 818634 857771 874871 839460 932870 2077466 2182424 1249337 1087510 699879 685890 834712 831640 857890 870510 897624 907635 1016640 1009774 5246779 5483661 40.05 71.6 1
12:46:53 2024-01-29 701267 698277 207814 204753 335401 340452 366158 360862 220240 220348 270621 276117 314177 318421 4630179 5021154 6845275 6631124 1144054 1184051 300134 260865 276714 277848 330844 320473 310579 310131 214759 214227 695860 662476 1500772 1491800 436538 431877 636686 636515 793420 779146 818742 816244 854656 874456 843660 930180 2080423 2183973 1260637 1083577 703882 686491 830277 830143 862170 865578 892414 907518 1022393 1009846 5252053 5492402 40.05 71.6 1
12:46:54 2024-01-29 712328 701198 207697 203502 336863 342699 362921 360826 220698 219627 270513 277799 314177 315514 4626878 4999668 6855021 6621925 1135196 1183936 296789 261664 276132 277653 332585 320401 309891 312968 213079 214709 707219 660584 1496028 1484698 436310 429812 633983 638204 792258 776346 818742 820960 854692 873018 843697 936703 2074658 2206913 1272278 1075883 701877 686862 827888 830143 865881 871283 887837 904935 1021241 1020820 5276910 5496358 40.05 71.6 1
12:46:55 2024-01-29 712065 700701 206287 204639 333920 342699 362885 360210 221416 220383 270693 275384 312537 315184 4634540 4970469 6901227 6636283 1128703 1180579 297798 260830 276908 281429 329577 321446 309170 312055 213785 214193 699384 664376 1524135 1474817 437811 432723 631259 639233 793413 774292 818779 822931 855488 868067 844930 939442 2090025 2197719 1257901 1068926 701877 690840 827301 822931 865881 874447 888913 898299 1023844 1024249 5333662 5497698 40.05 71.6 1
12:46:56 2024-01-29 714266 700180 206227 204647 335881 342375 360808 360210 221140 219154 270730 275522 311564 317118 4630179 4911416 6836357 6670106 1144499 1180579 295616 264601 275180 281393 329880 320473 310109 312968 213079 214893 697172 658698 1502781 1475478 435072 432998 629439 637229 799762 773743 811533 825489 860977 865478 839460 940854 2080483 2191631 1262521 1072737 698386 691821 834734 822895 857890 874519 896985 894111 1015029 1024249 5322398 5489723 40.05 71.6 1
12:46:57 2024-01-29 704261 701202 205620 204998 335881 341699 365124 359593 220494 219802 272044 276260 312974 317335 4620807 4905509 6801252 6645139 1152233 1185477 295616 260900 276060 278383 328547 321934 309135 312019 213749 213530 697362 654949 1499165 1483645 436310 431434 630366 635613 798028 774842 811298 820960 859723 870520 839460 936939 2074510 2173163 1255257 1078779 700484 689372 833229 824134 857890 873216 898017 896653 1012088 1022287 5307177 5480655 40.05 71.6 1
12:46:58 2024-01-29 701156 702813 206218 204352 334644 340703 364093 359883 223117 218790 270766 275453 317128 318378 4633484 4938299 6826427 6631088 1153564 1183936 296780 261664 275022 276586 329809 319952 311051 310784 214121 214227 702400 658228 1521902 1480161 436310 432867 634882 636515 801317 777313 811570 820960 861587 872406 841847 934940 2083775 2170137 1246808 1079479 697889 687909 832638 827791 860367 873009 896985 905898 1013721 1022287 5274759 5490087 40.05 71.6 1
12:46:59 2024-01-29 704224 701129 206326 203789 334635 341735 363911 359847 221174 219083 270730 276709 317092 318196 4626602 4952216 6779722 6631124 1156716 1183211 295982 262466 275811 281195 331883 319468 311086 311764 213749 214227 697269 653085 1522485 1493918 435072 430791 634735 635613 795698 776141 813914 818634 860331 874253 841847 932243 2075990 2182424 1285541 1086737 699879 685890 833822 830143 857927 872518 898077 909942 1019314 1017986 5248469 5486943 40.05 71.6 1
12:47:00 2024-01-29 703465 699300 206360 204183 338269 340392 364093 361042 219816 219802 270477 275384 317351 319352 4633484 5013266 6863926 6621469 1139651 1179176 296754 260900 276096 281195 331578 321469 311305 311698 213749 214744 702870 662476 1500042 1484698 438177 432195 635783 638204 795111 777313 819946 818017 854881 873189 843697 930180 2080543 2188525 1278824 1077451 703380 683879 827888 832356 866469 870013 890830 908776 1023844 1017986 5267415 5492402 40.05 71.6 1
12:47:01 2024-01-29 712512 700705 206330 204213 334028 342807 361024 360390 220240 220242 270431 275647 311598 314483 4617075 4961707 6872953 6603267 1127350 1183936 295892 260900 277796 277069 330844 323033 308270 312968 213414 214227 694451 659640 1498606 1482321 437553 429847 630812 639233 792258 773472 819946 822710 853066 870520 845529 936980 2083775 2206913 1251221 1072551 703882 689427 830449 829723 865853 875444 891452 903461 1028216 1021136 5333344 5489215 40.05 71.6 1
12:47:02 2024-01-29 711860 698232 205680 204356 334028 342530 362958 362563 220155 219118 272334 274967 317236 315514 4620807 4951924 6873251 6631088 1132657 1180579 299482 260865 275251 276558 329311 321446 309639 312019 213449 214044 697269 662410 1511745 1470427 435072 432795 631259 638204 799196 771552 813526 823551 859723 864801 839460 940973 2086739 2197719 1262521 1071021 698483 691674 833155 826502 861553 877961 894210 900057 1019681 1025700 5314533 5477565 40.05 71.6 1
12:47:03 2024-01-29 701267 698268 205075 204926 334028 340703 364608 358764 220494 219460 272334 273755 312029 317371 4610932 4905509 6807973 6631126 1152308 1182923 297762 261699 275866 281231 328547 320508 310109 310819 214085 213565 699560 656820 1502502 1478027 436310 432867 633049 636515 800329 778740 811570 820960 861587 871786 839460 935645 2086739 2173247 1252354 1081957 698483 689427 833822 827607 861553 874398 895596 906045 1014625 1018399 5290108 5479120 40.05 71.6 1
12:47:04 2024-01-29 702226 700208 208026 204070 335913 341495 363836 358224 220494 219802 270730 276290 317128 315550 4617512 4933379 6762389 6607464 1159736 1183936 297385 262065 274987 277848 331847 319503 310144 311546 213785 214044 695860 653017 1522485 1495394 435072 430186 634882 635613 795698 777044 813337 819796 857257 874253 839460 932907 2079548 2185640 1269229 1088163 701377 685744 834971 831248 859719 870365 895708 906909 1016504 1016362 5246779 5474288 40.05 71.6 1
12:47:05 2024-01-29 701961 694237 206326 204066 335918 339675 362631 360680 223958 219802 270693 275384 317200 318342 4617512 4990214 6835950 6602640 1140501 1183095 297798 260830 276520 277458 329880 320212 310144 310273 214121 214193 686243 664301 1493763 1484698 437553 431569 635783 639122 793420 779003 818779 816244 854881 874528 843697 932852 2082517 2185594 1260637 1078911 703380 685029 829267 832467 864654 865505 889391 906232 1024770 1015382 5254346 5488486 40.05 71.6 1
12:47:06 2024-01-29 710215 694318 206395 204066 334028 342519 361024 360390 219850 219154 270657 275522 317164 314962 4620284 4990365 6874165 6612480 1133577 1183095 295892 262208 276096 276680 331883 320437 308270 312749 212745 214560 700031 659640 1506138 1479674 436310 429729 631259 637716 791136 773743 816379 820960 852209 872527 845333 935383 2082126 2208661 1265391 1075032 703380 686715 828791 827791 863429 872394 891340 901349 1023374 1019876 5284455 5490408 40.05 71.6 1
12:47:07 2024-01-29 707926 694232 205684 204717 334028 342253 363066 360390 223817 219837 270730 274551 311598 315220 4617512 4951924 6886144 6631162 1127097 1183118 297239 265617 276944 277458 328849 321482 308270 311800 213229 214044 694451 663425 1505692 1480492 437156 432114 629475 638325 793420 772647 820839 824977 852810 868755 847256 940329 2086450 2200984 1248657 1071021 702493 689861 825545 824097 867704 873216 888913 899651 1024933 1023415 5338935 5471312 40.05 71.6 1
12:47:08 2024-01-29 710487 700930 206009 204074 334019 342879 360952 358224 220307 218778 270693 274957 317128 314519 4610932 4883544 6807973 6621746 1144537 1180579 296823 261664 275180 277653 330558 319987 309848 313480 212745 214227 704319 654949 1506568 1475478 434763 432723 629439 636329 799762 774380 813339 825601 860831 866373 839275 939367 2087838 2194854 1239413 1072737 697889 690840 834971 824428 860367 874555 895708 898592 1014275 1021355 5292015 5469755 40.05 71.6 1
12:47:09 2024-01-29 700770 698305 209892 204209 334406 340153 362370 358799 219850 218778 272370 275193 317092 317190 4617512 4919740 6789323 6621625 1154431 1180579 297480 261447 274794 281365 329346 319952 310615 310131 213935 214044 697269 656820 1500290 1480198 436310 432867 636234 636331 802496 779257 815155 820960 861817 872293 839312 934125 2086352 2169866 1271937 1078985 698483 689372 832819 827755 857927 873756 895708 902288 1011068 1018463 5258110 5469755 40.05 71.6 1
12:47:10 2024-01-29 703465 694340 206356 203214 333917 341735 363066 357685 220155 219649 270657 278120 317351 315550 4617512 4953207 6761346 6616747 1156716 1180675 295946 262065 275215 277956 331847 319468 310109 311261 213749 214044 695860 654482 1541478 1491800 435617 433048 634772 635355 797904 779257 814106 818450 860794 874907 839239 935795 2077193 2182424 1269229 1084347 698883 683916 834712 830143 857890 870615 898486 903956 1012088 1015418 5220477 5461960 40.05 71.6 1
12:47:11 2024-01-29 700770 694273 206152 204074 334028 339675 364093 360970 223923 219899 270693 275647 317164 318378 4613770 4990214 6850576 6612104 1141625 1183095 297204 260795 276060 277458 329809 322731 310073 309807 214085 214525 695860 662476 1495544 1492081 438801 433663 636575 637798 793383 779174 818766 818691 856628 876692 844243 927463 2077559 2185640 1258754 1085054 703380 683807 830240 830143 861486 865312 893050 907518 1020907 1016545 5248694 5486069 40.05 71.6 1
12:47:12 2024-01-29 706711 694241 206287 203789 334680 341699 360988 360609 219816 219578 270693 275488 312416 318081 4614727 4989014 6855461 6602988 1135196 1183188 296754 261447 276025 276488 331847 319432 310073 312019 212710 214709 697172 662476 1519477 1483030 437553 432435 634846 641692 792784 777045 817900 820441 855488 872402 843660 934940 2080000 2198240 1258754 1072737 701877 683843 827301 831498 864654 865578 889547 906872 1023844 1018363 5265617 5474175 40.05 71.6 1
12:47:13 2024-01-29 709443 697237 206296 204074 334028 342541 360952 359811 219630 220299 270204 275531 313520 314411 4614727 4968257 6863135 6631389 1127134 1180579 296754 265544 276096 277848 328778 320437 310031 311510 213429 216016 694451 664376 1491583 1481995 438801 432385 631041 638742 795639 772500 821114 825302 853066 865483 847817 938032 2074547 2200838 1248657 1071210 703882 690840 825735 824097 866495 875480 888279 899539 1024171 1022800 5333344 5477565 40.05 71.6 1
12:47:14 2024-01-29 709443 698277 205688 204356 334024 342807 360880 358475 220800 219083 272066 274967 313295 314483 4605348 4886743 6808341 6621746 1144499 1180671 295982 261629 275180 277848 329542 320437 310286 312718 212944 216320 694451 656351 1505821 1477762 435691 432342 631041 639233 799159 774380 811789 824754 862806 866373 838754 939167 2085899 2191631 1260637 1072737 697889 691331 833822 824428 857890 877194 895820 894074 1014993 1024249 5312712 5468186 40.05 71.6 1
12:47:16 2024-01-29 699963 698268 205045 204218 335918 340153 364093 359557 219816 218930 272297 274967 312855 317856 4608147 4912517 6801252 6641028 1150591 1180579 297558 260865 275989 278024 328564 323033 312048 311007 213942 214124 694451 656770 1499471 1483885 436931 432651 633049 636064 800329 777277 815118 820960 860904 872491 839460 936162 2082019 2170137 1248657 1078218 697889 687385 832638 827168 860367 873009 895708 902251 1013186 1020565 5269380 5474288 40.05 71.6 1
12:47:17 2024-01-29 703967 698241 206009 203148 334141 340667 363579 358475 220834 219048 270693 275488 313295 318110 4605144 4914511 6793808 6640871 1151133 1180579 296816 263754 275388 278684 329292 322997 310437 310642 213871 216323 694451 658184 1498340 1485997 436310 432867 634611 636515 801317 778966 815268 820960 859686 873015 841101 935607 2083385 2170137 1268170 1078218 697889 687909 834012 826509 859719 874243 895955 902251 1011373 1018367 5271242 5468186 40.05 71.6 1
12:47:18 2024-01-29 704076 694277 206326 202862 335918 340703 363066 357649 220460 219118 270621 275453 313075 315514 4608147 4940400 6771293 6612367 1158080 1185460 297725 264501 274966 278168 331166 322118 310002 310895 213535 216016 695860 653952 1532562 1484477 434763 430150 634249 636405 796808 777277 811514 817401 859576 873018 836971 928601 2074515 2179331 1238038 1081292 697984 683807 835008 830143 856674 865541 896811 906984 1013186 1009724 5218522 5464286 40.05 71.6 1
12:47:19 2024-01-29 698972 694043 205680 203784 334028 339639 364093 359847 221346 219614 270621 275148 313295 317335 4611435 4999297 6835950 6617291 1141701 1184758 299555 261716 276535 277315 330151 322804 309931 309918 213942 215408 697269 660584 1495792 1488920 438801 431856 635333 636515 793148 778415 816194 815593 855488 869151 843643 927426 2074520 2179331 1256871 1082062 702879 683879 829063 829554 862133 865578 890587 903201 1019461 1015107 5239288 5468186 40.05 71.6 1
12:47:20 2024-01-29 708894 694268 206287 203148 335681 342217 360722 360390 219782 219118 270431 275488 312416 315153 4611435 4970469 6855461 6607811 1135437 1180445 297581 263196 275953 276466 330630 322347 310286 312019 212710 216207 700031 659640 1497741 1481861 436310 429776 631883 639687 792784 773743 816342 820960 855488 870520 842393 935645 2077466 2206977 1243687 1072737 702879 686862 829230 827791 863392 872393 887837 903573 1022650 1019930 5275036 5474877 40.05 71.6 1
12:47:21 2024-01-29 706359 693980 205688 204213 334019 341459 361024 360354 224095 219802 270657 274135 311598 314962 4608147 4947759 6876712 6631392 1129037 1183963 297870 261716 276765 277510 328635 321374 308235 311729 213378 214010 694451 663425 1503769 1479674 438177 431555 631041 638325 795111 772647 820839 824465 853066 865478 846128 937386 2083775 2197719 1244959 1069686 703882 690351 825545 824097 866495 875480 888637 899613 1024281 1022800 5337677 5470255 40.05 71.6 1
12:47:22 2024-01-29 709332 699794 205684 204074 334019 341459 360952 361006 221346 218437 270730 274551 317128 315478 4608147 4919377 6869898 6631392 1131459 1183072 297550 261716 275918 278239 328529 320437 309170 311510 213129 214422 694451 662410 1498895 1466258 436310 432795 631259 638204 799196 771552 813877 823295 857184 865442 841847 939442 2086739 2194569 1266287 1066302 697889 687909 829063 824717 862170 874862 892377 899576 1017981 1024249 5297556 5468186 40.05 71.6 1
12:47:23 2024-01-29 703076 694277 205680 204361 333721 341735 364339 358188 219816 219118 270657 273755 311598 317697 4605348 4858272 6791386 6612527 1144972 1181389 296823 261629 275568 277653 329577 322997 311166 312677 212674 214193 694451 654482 1527794 1479937 435072 431470 630812 635613 796825 773743 811789 822931 860707 865668 838196 936736 2083775 2188254 1260637 1074318 697889 689861 834008 823258 857890 874483 896985 900882 1011820 1019948 5295721 5464286 40.05 71.6 1
12:47:24 2024-01-29 701961 698268 205075 203780 335918 340153 363066 358764 219816 218215 270730 277235 312416 317856 4605220 4895538 6800338 6631114 1149489 1180579 296571 260865 275602 277598 329975 321410 308164 311261 213414 213530 694582 653085 1510920 1479674 436236 431434 629402 634675 795698 774842 813526 820960 859078 865550 838791 936980 2084983 2173217 1243784 1077451 698883 689861 832638 823258 857890 874243 896560 901191 1014772 1018440 5286316 5458807 40.05 71.6 1
12:47:25 2024-01-29 699963 694313 205755 203789 335918 340153 363066 359557 219816 218123 270730 275384 312416 318117 4602917 4901816 6810057 6640597 1152308 1180579 298636 263196 275688 277848 327786 320508 308235 309847 213907 213382 697269 654949 1494220 1480989 436000 432759 631259 634712 798064 776421 811533 820378 859078 870520 839460 932944 2080423 2168600 1271937 1077259 695907 686899 832047 825375 859756 874248 895070 902251 1012468 1017703 5263744 5464286 40.05 71.6 1
12:47:26 2024-01-29 702766 694313 206326 203789 335918 340703 363066 356610 220155 219118 270431 275578 312416 315514 4613770 4935990 6767600 6593268 1157253 1184758 296614 262030 274373 277136 330808 322081 310109 311002 213378 213896 694451 652810 1514033 1491800 434763 430154 633983 635829 795676 776141 811789 818017 860977 870375 836971 930143 2074515 2180877 1263472 1082062 697889 683843 833822 830143 855460 865659 897737 903238 1013905 1015151 5209103 5464286 40.05 71.6 1
12:47:27 2024-01-29 698665 697237 206005 203784 334028 339889 364093 359847 219445 219649 270657 277534 311988 318051 4615702 5011049 6855461 6603081 1138442 1180579 297798 260830 275811 277315 329275 318949 311606 310131 213129 214227 690223 660584 1501926 1475935 437553 432529 635783 639233 793420 777277 818742 818017 854276 874780 843660 929444 2077466 2183973 1258754 1075697 701877 682841 826715 830143 864654 865505 887837 909579 1022393 1018169 5239288 5462428 40.05 71.6 1
12:47:28 2024-01-29 707360 694047 206326 203140 333704 342253 360952 359557 219816 219521 270333 278316 313080 315334 4609112 4972305 6836357 6593610 1133577 1180671 297300 261716 275215 276644 331077 319208 308235 311764 212525 214193 700031 659640 1509231 1479674 436310 429594 632153 638131 791136 774971 816342 819796 855488 871749 842393 934940 2077466 2202399 1250038 1074085 699879 685369 827301 828966 863429 873009 888913 904935 1023118 1019839 5254346 5466340 40.05 71.6 1
12:47:29 2024-01-29 709289 697237 206009 204070 334024 341735 360988 360521 221381 220277 270369 276755 314177 314818 4606283 4940400 6867280 6617023 1126053 1180579 294964 265581 276908 276942 328813 321971 308200 311764 212745 213599 710119 662197 1541172 1478623 436502 430150 629439 636294 792258 772099 819946 823295 853066 865618 845529 936033 2077466 2203963 1266287 1069686 702879 689861 824924 825338 865267 873091 887646 897928 1024171 1022531 5322131 5464286 40.05 71.6 1
12:47:30 2024-01-29 709406 694237 205049 204070 333807 342217 360663 360717 221882 218297 270513 276755 312095 317585 4609576 4898594 6839983 6621960 1130651 1180579 297978 260648 274373 277848 327821 319916 310359 310566 213378 214044 702890 662373 1523980 1469384 433838 432565 629475 638779 798028 770423 811789 825068 859078 862936 838828 938773 2086739 2191631 1260637 1069686 696897 689427 830277 823258 857890 873831 894396 896714 1016504 1023529 5284229 5458482 40.05 71.6 1
12:47:31 2024-01-29 701009 694232 207668 204784 333740 340452 364093 358332 219749 218978 270549 275715 314141 315334 4595503 4858159 6779997 6612179 1144575 1180671 297032 260865 275215 277458 328317 321184 307268 311073 213229 213382 697362 652934 1507820 1479674 435072 431564 629439 635613 795698 774971 811789 820570 859723 865596 839423 935331 2086850 2177787 1260637 1075622 698883 689861 832638 821731 857890 872892 895820 894074 1012088 1019839 5286316 5464286 40.05 71.6 1
12:47:32 2024-01-29 703577 700162 207846 203541 336392 340284 362958 359161 221038 218603 270513 275350 312273 315550 4602063 4924240 6742938 6603267 1154431 1180579 294964 260865 273918 277598 329311 318949 309891 310095 213414 213565 695860 656543 1502683 1481777 433838 432078 634432 636220 796862 775044 811789 816244 859723 872923 836971 931542 2075990 2179574 1238038 1078985 696897 683879 834414 830143 856674 865578 895148 904935 1013905 1015219 5201666 5470255 40.05 71.6 1
12:47:33 2024-01-29 699959 697237 206227 203678 333956 341879 364057 357506 221416 220004 270395 275384 312202 315442 4609576 4961894 6781840 6598382 1147391 1183936 295423 260830 276025 276644 329845 319432 309135 310566 213229 213234 697269 653085 1498623 1488772 435691 432435 633085 634226 793420 774971 811789 818109 855937 873018 839423 930180 2071660 2177787 1249337 1084377 698883 683879 832638 830143 856674 865541 895708 905894 1012125 1015107 5213997 5474009 40.05 71.6 1
12:47:34 2024-01-29 697968 697232 205940 203681 333920 340560 364866 358584 223974 219767 270621 275257 312416 317510 4605348 4971349 6781840 6602988 1147391 1181352 296197 260830 276060 276680 329809 318949 309135 311038 212745 212904 686712 651151 1519461 1489686 436310 429509 632601 633776 792821 773877 811298 816244 855937 873018 839460 930180 2068194 2176244 1251221 1083614 698483 683916 832047 829554 857282 865541 895433 904935 1014993 1015107 5233025 5467313 40.05 71.6 1
12:47:35 2024-01-29 697968 697232 206222 203608 333920 340560 364093 358440 223974 219802 270204 277109 313080 315478 4601580 4980539 6801252 6602988 1146574 1180579 297558 260830 276060 276644 329809 319468 309170 311510 212745 212870 688064 653017 1504506 1493269 436310 429509 632153 634226 792258 774971 811533 818017 855332 870805 841847 930217 2071137 2176244 1251221 1084882 699879 683916 830277 829554 857890 865541 895708 904935 1016504 1016718 5234968 5463407 40.05 71.6 1
12:47:36 2024-01-29 698784 696702 207230 203612 335918 338615 363066 360426 224130 219521 270369 274551 312416 317408 4606283 4979741 6835950 6598382 1138028 1180583 297725 260648 275637 277263 329809 320298 310144 310095 213414 214227 693778 660584 1492290 1475861 436931 431434 634882 637229 793420 777277 818123 815016 853066 874253 843660 928820 2074515 2185425 1258754 1074318 701877 681876 825545 829871 863429 865469 885306 905931 1024914 1017802 5225988 5466226 40.05 71.6 1
12:47:37 2024-01-29 708253 694016 206330 203144 334019 342289 360663 359306 224166 219083 269788 275453 311343 314818 4598782 4961894 6831885 6584231 1132769 1179833 297234 260683 275831 276220 330844 318984 307733 311764 213152 214044 702870 658228 1492578 1475478 436000 428960 630812 637229 791136 772647 815146 820688 854276 865587 841201 935607 2077466 2203963 1245571 1072737 701877 686491 825545 825375 862170 870510 890031 905615 1023660 1020875 5255340 5461790 40.05 71.6 1
12:47:38 2024-01-29 707360 696250 205654 203784 333460 341699 360916 358728 223817 219837 270464 276367 313295 313968 4598782 4942378 6863949 6612367 1124656 1177298 296816 260069 276944 276680 328317 320473 307984 311510 212745 213599 693041 660584 1533548 1479674 436538 430257 629439 636515 792258 772178 819946 823295 852462 865514 844893 936462 2077466 2200838 1248657 1068166 702879 688884 824340 824134 867086 873572 887128 903346 1026756 1021396 5318398 5458520 40.05 71.6 1
12:47:39 2024-01-29 705263 694232 207075 204325 334019 340703 361024 360970 221621 218638 270693 279396 312416 314962 4598782 4924107 6835950 6603028 1131459 1177161 296789 260830 274373 277848 328317 319952 308235 311038 212745 214227 694451 661501 1497391 1466258 436310 432795 631259 638204 795698 772099 813914 820960 854728 866191 841847 936699 2085256 2191462 1242417 1065095 697889 687909 829267 824903 863733 875676 891452 900732 1019681 1023628 5286316 5460390 40.05 71.6 1
12:47:40 2024-01-29 705980 694268 205364 203780 332981 341219 361024 357255 219782 218930 270657 273755 317128 316445 4589416 4839294 6772086 6574354 1141701 1180579 296722 260900 274373 277458 328813 319208 307769 312055 212044 215373 686543 654482 1519725 1471298 434763 432114 630097 638325 798064 771552 811789 822931 859490 862972 838828 938811 2073002 2188254 1260637 1069385 697984 689677 833970 823110 857854 876719 894247 898092 1014316 1021177 5291941 5462541 40.05 71.6 1
12:47:41 2024-01-29 699963 694237 209713 204352 333920 339400 363066 357685 219816 218930 270657 274994 312416 317170 4598782 4877373 6779997 6602401 1147279 1180579 296363 260467 275215 277653 327556 320473 308270 310273 213935 213530 693041 654949 1495591 1474853 436968 432759 631259 634712 798064 775044 811602 819796 859723 870556 839460 932944 2080543 2167063 1244959 1078872 698483 688446 832010 827364 857890 871595 895769 904637 1011603 1016853 5265478 5458520 40.05 71.6 1
12:47:42 2024-01-29 702494 694277 205611 203184 334028 340428 360988 357685 220494 218615 270657 275522 312344 315514 4588251 4919591 6756533 6602677 1149826 1179741 296816 260830 274373 281195 328813 320906 310144 309626 213079 213530 697798 655883 1495866 1475591 435072 432831 633983 635613 799196 777007 810634 816244 860405 873018 836971 931579 2077466 2170121 1249337 1081797 696987 685516 835008 827644 855350 871595 898190 903573 1011033 1009670 5220477 5458525 40.05 71.6 1
12:47:43 2024-01-29 704695 694304 206322 203175 334028 340667 361024 356324 224079 219118 270204 275522 312416 315442 4591923 4921828 6742696 6593663 1155602 1180579 295946 261664 273918 276359 329880 318502 309891 310131 213079 213530 694451 652810 1537452 1484698 433838 429923 633085 634471 793413 774842 810920 816244 855973 872832 838828 930180 2076585 2179461 1247454 1085150 698483 685516 833192 828819 856564 865609 895820 901953 1013557 1014618 5218522 5474971 40.05 71.6 1
12:47:44 2024-01-29 697196 695261 209968 203646 334028 339375 363579 359883 223782 219118 269824 274585 311474 315550 4592228 4961557 6810685 6593610 1140501 1180579 295204 265544 276096 276680 329311 319244 308270 309661 213935 212870 698679 657758 1506728 1488920 437242 433048 633085 635162 791136 777277 813951 818109 854692 873100 841625 931482 2076528 2176303 1254987 1084377 701877 684701 830240 827607 860367 865704 891924 905246 1020369 1013672 5235548 5461684 40.05 71.6 1
12:47:45 2024-01-29 705263 694011 205680 202950 334028 340703 360626 358799 224166 219118 270297 275488 311504 315478 4592228 4966937 6826624 6584231 1131924 1180307 296816 260830 275180 276450 330880 318537 310017 311546 212376 213896 699384 658698 1499184 1478814 436000 428870 631259 637229 791136 773743 815762 818634 854276 871292 844095 938395 2077040 2200984 1230504 1072310 701101 686003 825545 827791 864041 865614 888725 905047 1022393 1018495 5258099 5452608 40.05 71.6 1
12:47:46 2024-01-29 702262 693980 205049 204074 334019 340739 360988 359593 221120 219154 270693 275206 313438 314962 4598782 4933379 6863926 6612305 1125419 1177197 300325 264912 275637 277458 329315 320437 308235 310819 213079 213565 694451 662476 1507228 1473644 436502 432454 629475 637716 793108 773278 817541 824354 855267 868104 846648 938280 2086352 2194854 1232789 1066302 699879 688884 825545 821731 867466 875480 888279 897023 1020944 1022515 5299378 5456497 40.05 71.6 1
12:47:47 2024-01-29 708279 694237 205079 203780 333287 342289 360916 356610 219816 218778 270657 274684 312416 315583 4598782 4877137 6801252 6602988 1135196 1178905 295376 260900 274373 277458 328583 319468 308235 311038 212745 216016 710202 658228 1512679 1466258 433838 432114 629206 638325 797463 772178 811602 825601 858325 866373 838086 941001 2083347 2190182 1260637 1069686 695907 689861 833970 823258 857890 874411 895033 899373 1014625 1023597 5295721 5449428 40.05 71.6 1
12:47:48 2024-01-29 701461 697232 205045 204361 334028 340428 363579 358188 219445 218743 270621 275118 313295 315370 4582791 4870858 6770672 6602712 1142830 1180542 296614 260830 275144 277263 329275 322674 307233 311734 212674 213496 693041 653017 1499451 1475478 435889 431398 627516 635769 797904 773278 811528 825051 860358 866300 839737 940963 2085661 2185523 1258754 1071210 697984 690803 832638 823258 857890 871014 895731 898166 1012052 1021282 5290093 5443038 40.05 71.6 1
12:47:49 2024-01-29 699963 696241 205115 204074 333992 338615 363579 357649 219445 218462 270657 275206 312416 315442 4589406 4839219 6775813 6603028 1140885 1176253 295530 260865 274758 276644 328778 319397 309410 311948 212341 213530 694451 653017 1505267 1473386 433838 433663 629660 636257 799039 771916 811677 825638 860358 866300 839737 940963 2083385 2190077 1260637 1069244 696490 689861 830277 820923 857854 872856 893189 897624 1014275 1023529 5290093 5449428 40.05 71.6 1
12:47:50 2024-01-29 700961 697237 209678 204213 333450 339639 360988 357362 224095 218743 270585 274821 312416 315671 4586590 4865556 6781953 6593527 1140885 1177124 294729 260865 274338 277263 328778 319397 307698 311510 212044 213565 698602 653017 1503362 1468559 434924 433663 630108 638288 797904 769430 811714 825051 859747 865652 838754 938069 2077471 2194939 1259931 1066189 695992 688884 829651 823258 860094 875480 892414 898204 1014993 1022939 5286316 5449428 40.05 71.6 1
12:47:51 2024-01-29 701961 697232 205045 204066 332945 340153 360988 357111 219596 218895 270395 274821 313075 316608 4583319 4858616 6775813 6602988 1140885 1176290 296197 260795 274723 276680 328547 318949 308538 311983 212376 213530 690412 651151 1519420 1478814 435926 433663 629872 634492 795639 772178 811062 823258 860085 866373 836935 936699 2086352 2185251 1258754 1071711 696897 689788 832819 820923 856674 874771 895708 898166 1014353 1019903 5286316 5449428 40.05 71.6 1
12:47:52 2024-01-29 697861 696743 209678 203784 334028 338615 363066 358188 219445 218437 270657 275766 312416 317510 4589416 4887829 6802054 6588182 1149489 1178868 296327 260830 274758 277848 326798 322008 308235 309776 213713 212870 689022 654890 1495317 1481861 436088 432615 631041 634005 800214 774805 814031 820960 857148 865550 838791 936939 2080149 2167027 1246179 1075622 697889 687909 832638 822895 857890 873009 895882 900920 1013186 1015495 5267505 5449428 40.05 71.6 1
12:47:53 2024-01-29 699963 697228 205755 203148 335918 339639 360916 358188 220273 218088 270431 275158 311469 315478 4586078 4886752 6770672 6612367 1147848 1179704 297032 260432 275180 278044 327786 319468 309135 309847 213279 215221 689022 656299 1496141 1481777 436000 432651 632491 634492 799645 774971 813526 819796 856542 872527 839386 934274 2077564 2168616 1252354 1075622 695907 686899 830277 824097 857282 870796 894396 899576 1011750 1015382 5254346 5443038 40.05 71.6 1
12:47:54 2024-01-29 701961 696734 205364 202936 334028 339603 360952 357936 219816 218215 269788 275384 312196 317322 4586590 4905589 6733370 6593572 1157216 1177161 297059 260830 273883 277458 329542 321060 311606 310282 212944 215373 694451 654421 1515571 1480920 433765 432435 634359 636515 795676 775008 810634 818072 861544 873765 834529 929481 2074049 2173217 1253104 1078985 695992 681840 833229 828966 854854 865505 895708 904254 1010997 1015463 5200538 5449428 40.05 71.6 1
12:47:55 2024-01-29 701272 696739 205650 203144 334028 339603 360952 356288 224166 218895 268994 274967 311942 315212 4592813 4906149 6733370 6602988 1151133 1180579 297032 260795 273464 278060 328564 321060 311606 310969 212902 215337 695860 655735 1493124 1481777 435691 432615 634611 635613 798028 775008 811678 819178 859416 870606 836342 934186 2077466 2165274 1266287 1075622 695496 683879 830449 825338 857890 870624 894499 897891 1008579 1009670 5226149 5445542 40.05 71.6 1
12:47:56 2024-01-29 701272 697237 205654 202789 334028 339639 360916 356538 219816 218743 269373 276000 312380 315406 4586590 4917325 6733885 6588907 1153878 1177390 296197 263754 276158 276977 329595 320679 308993 310669 212568 215408 694451 651151 1513524 1488112 433838 428870 633049 633740 793273 777045 811789 816171 859078 874143 836342 927463 2068194 2174759 1238038 1079753 696490 682804 832638 827791 854854 865433 898265 904254 1011750 1015107 5190266 5440050 40.05 71.6 1
12:47:57 2024-01-29 696889 694968 205049 203148 333992 338650 363066 357613 223676 219083 269752 273755 311906 314926 4583319 4959477 6762427 6584231 1140493 1180475 297978 261644 275846 276042 329133 321207 308094 309918 212568 214165 681302 654890 1538157 1491148 436310 428835 632839 632622 792005 775008 811570 818691 856665 870520 841574 930180 2068194 2174759 1274986 1082062 699879 683843 830277 827791 858378 865505 891785 904254 1015029 1012239 5220200 5471052 40.05 71.6 1
12:47:58 2024-01-29 698404 694769 205045 203109 334028 338579 360916 358764 224060 218743 269788 275980 311469 317371 4589416 4965608 6817299 6579372 1137916 1177922 297509 261716 275495 276501 328671 320415 309967 309918 213236 214422 681552 660111 1511915 1479261 437553 432435 633946 638325 792606 777045 816194 814979 853066 873018 842430 928770 2071137 2182424 1256871 1072755 701377 681322 824924 829871 862133 864179 888279 904935 1020944 1015107 5220477 5449428 40.05 71.6 1
12:47:59 2024-01-29 705286 695748 205970 202971 333757 341434 359757 358728 224060 218743 268958 275002 311586 313491 4583319 4942651 6818418 6584086 1132524 1179709 297870 261716 275688 276466 330665 320642 310286 311474 211690 213565 698602 658228 1506682 1477762 435691 431785 631259 638325 790465 773743 815109 818691 853066 870520 841201 932907 2073139 2197719 1268366 1071210 699381 682804 825508 827791 862170 865776 888913 903233 1020944 1015418 5239288 5442760 40.05 71.6 1
12:48:00 2024-01-29 705286 695488 209821 203952 332710 340667 360880 358728 223711 219837 269844 275593 312416 313491 4589416 4912283 6829550 6584230 1124212 1179709 297414 261716 276535 275813 329133 319432 308393 310601 212376 213496 695508 658184 1500614 1475699 436310 428835 630108 638325 790878 770423 816069 820960 851822 865519 843660 934186 2074608 2197719 1251221 1066648 702493 687872 825545 824097 862170 871777 888003 899674 1021241 1018399 5303495 5440050 40.05 71.6 1
12:48:01 2024-01-29 703261 696962 209352 203789 332972 339639 360916 359847 220621 218402 270395 275206 312416 315745 4586590 4914914 6838982 6598377 1125780 1178033 297870 261459 275653 276573 329472 319432 309666 310131 212795 215373 693041 660584 1485140 1473602 437865 431434 627553 636515 793420 771552 818160 823295 851822 864188 843697 935331 2077577 2193186 1254203 1066610 700877 687909 823392 820923 865237 870796 886383 899486 1022393 1019803 5303293 5445715 40.05 71.6 1
12:48:03 2024-01-29 706249 695261 209713 203135 333481 338650 359469 358475 219782 217724 270621 275206 312416 314447 4586590 4882393 6818774 6593663 1136287 1177159 296744 260614 274917 277263 327750 321060 310286 310060 212044 214227 702870 656820 1496855 1466258 433838 431537 630108 636515 795698 770387 811789 820570 859723 863928 836342 936736 2083886 2185388 1258754 1069686 695907 689372 830277 820923 857282 870366 893208 896985 1011783 1021318 5280681 5440050 40.05 71.6 1
12:48:04 2024-01-29 698470 696232 209713 204074 333762 338650 363066 357649 224130 218402 270657 275014 312416 314926 4573524 4863593 6762239 6603095 1139994 1177229 296558 260648 274338 276394 328778 319916 307198 310784 212674 212870 698679 652388 1498348 1475478 433654 430917 627553 634712 793377 773195 811789 822710 857184 865505 838196 935331 2074658 2179331 1235715 1072737 696897 689101 832047 820923 856674 874325 895182 899696 1013186 1016889 5267505 5440050 40.05 71.6 1
12:48:05 2024-01-29 697402 696246 206601 203175 334028 338615 360952 356610 223938 217537 270657 275786 311469 315478 4585351 4873073 6762788 6612503 1141239 1176290 295423 261644 274373 276608 326798 319952 307018 310095 212603 214201 686482 651919 1496694 1475566 434763 430755 628033 632806 795111 773743 811211 823295 857221 866373 836935 934667 2077466 2179331 1258754 1070946 695907 687909 830277 820923 855460 873831 894396 898204 1011750 1015536 5276910 5436170 40.05 71.6 1
12:48:06 2024-01-29 698967 696241 209499 203184 334028 338104 360952 356610 224095 217724 270621 275593 311469 317284 4589677 4867592 6752523 6593527 1140885 1179598 295008 260830 274338 276680 329048 318502 308974 311764 212376 213565 689022 652620 1505847 1470427 433838 431095 627553 636515 796591 770532 811211 820570 857221 865149 836305 936699 2077466 2183973 1235022 1071210 695992 689372 830277 820923 857618 875480 894396 897526 1013186 1019611 5276910 5459314 40.05 71.6 1
12:48:07 2024-01-29 697154 696246 209459 203214 333992 338341 362799 356610 223747 218437 270693 274821 312130 317436 4594008 4867002 6772162 6598541 1144858 1177087 296161 265508 274338 276644 327414 319952 308538 310095 212710 212870 693192 651151 1493398 1475478 433838 430791 629133 633776 795676 771552 811211 820960 856988 865149 836342 938505 2077466 2182153 1258754 1071973 695907 687909 830449 820923 855460 873708 894545 896985 1012196 1015454 5276910 5436170 40.05 71.6 1
12:48:08 2024-01-29 696168 696246 206067 203140 334024 338615 360988 357362 223747 217537 270405 275998 311657 315262 4587445 4877024 6781953 6612420 1144537 1173865 296089 261644 274652 276644 325848 319503 307268 309834 213079 214201 691802 651151 1530333 1475478 434799 431564 629402 632842 795698 774292 811533 818634 855937 865632 838196 932907 2074515 2160944 1248657 1072792 694504 683879 829688 822895 856674 870610 894540 894074 1008850 1016545 5233727 5436170 40.05 71.6 1
12:48:09 2024-01-29 699465 695000 205049 202510 334028 338615 360880 355753 221882 218498 269501 276684 311073 315040 4603721 4895191 6752021 6598382 1147028 1177947 295767 265653 274338 276680 326762 320752 308235 308257 212710 213200 697269 653017 1485485 1475566 435072 432759 632153 634226 796862 774842 809443 816207 859078 870556 836342 930180 2074515 2167083 1258754 1077177 694504 681804 830277 825338 854854 865578 895708 899651 1008850 1015107 5197675 5434999 40.05 71.6 1
12:48:10 2024-01-29 699465 695265 205369 202829 333992 338650 360591 358047 220762 218838 268851 276561 311326 314818 4584297 4912543 6723942 6584231 1151133 1177161 295008 260865 273464 276608 329311 320298 308200 309157 212710 213200 693922 650221 1529948 1482409 433838 428627 631259 632806 793420 774842 810634 815052 857184 870556 835712 928820 2068194 2173217 1241804 1080522 695907 681840 830277 828695 855460 865469 895070 903610 1011059 1015107 5192260 5434999 40.05 71.6 1
12:48:11 2024-01-29 695310 695261 209749 202685 332910 340407 363325 357937 220797 218978 269229 275980 311764 315262 4586590 4959477 6799003 6588907 1136446 1178032 297496 265472 275215 276220 327857 320979 308235 308186 213414 212904 697269 658698 1488609 1482593 436310 429474 633741 634712 790575 775044 813951 812639 853066 871867 841201 929051 2068194 2173217 1247454 1077451 699879 682841 825545 827791 860367 864273 887962 901916 1017260 1012239 5204483 5431117 40.05 71.6 1
12:48:12 2024-01-29 699889 694513 207332 202893 333812 340648 360736 358620 220797 218790 269608 275944 310383 315370 4586590 4968869 6822540 6570163 1131962 1173755 294999 264725 274338 276644 328778 319102 309170 309157 212376 213896 711673 659640 1486057 1475206 436000 430150 633049 636515 792258 774155 816342 813826 852462 872483 841201 929511 2068194 2179331 1233866 1072551 699879 682601 824562 828966 862170 865555 886383 901953 1020184 1009634 5220477 5437921 40.05 71.6 1
12:48:13 2024-01-29 708001 693046 207814 202649 332567 340560 359685 357255 220797 218755 268779 276561 311042 312979 4586590 4933453 6801215 6556113 1127059 1174690 294964 265581 274338 275568 329845 320298 307268 312071 211415 213530 691632 658698 1510117 1475478 435072 427596 629475 636257 788896 772647 815109 818634 853066 870619 843044 932907 2071570 2197719 1251957 1069381 698883 683360 824340 825375 860913 865650 888279 899317 1020221 1018363 5239288 5449060 40.05 71.6 1
12:48:14 2024-01-29 707002 695188 206938 203029 332333 342344 360699 358045 220299 218978 269337 275206 312416 313015 4589753 4933379 6835950 6584231 1121810 1175420 296614 261378 276025 275762 327857 319468 306983 310601 212044 213200 701460 658228 1525168 1473386 436310 428848 627589 636515 790015 769841 818160 820960 850581 864309 843660 935645 2073042 2197719 1239413 1066648 701877 687422 824070 822931 863429 870624 886383 894074 1021205 1019839 5293903 5457609 40.05 71.6 1
12:48:15 2024-01-29 703611 695192 206502 203250 332765 339496 360736 359414 223711 217794 270204 275206 312416 316382 4586590 4905589 6826624 6593610 1128193 1175432 295892 265508 273883 277263 327291 318949 307268 309843 212228 213530 693041 659640 1504644 1462104 435072 432454 629402 638325 795676 771552 816342 820960 853066 862972 841847 935331 2080816 2191631 1246808 1061898 698483 687422 825148 822673 861523 873009 888913 899598 1018018 1021355 5293938 5457887 40.05 71.6 1
12:48:16 2024-01-29 706769 695389 206643 203007 332801 341699 358674 356574 224166 217794 269916 275802 311433 312504 4582876 4852297 6757529 6584231 1138442 1174690 296305 265581 273499 276608 327821 320752 307268 311073 211415 213530 690223 653085 1497801 1470427 433838 430414 626631 635162 794927 768172 811211 820606 857221 864538 838828 938106 2077564 2182294 1258754 1066374 694504 687909 829688 820341 855460 870796 893087 895610 1013186 1021562 5278520 5427719 40.05 71.6 1
12:48:17 2024-01-29 697973 695911 206647 204070 333477 338615 360988 356038 220727 218437 270395 274366 311977 314447 4579775 4853160 6742774 6602988 1140885 1175456 295781 260467 274338 276644 327821 319208 306622 310095 212710 212870 692671 651151 1496687 1473607 433838 430186 627466 634226 793377 772647 811789 820960 857125 862972 836378 935645 2074613 2173090 1256871 1072737 696897 687909 830277 820651 855460 872393 894433 900507 1013343 1017839 5263718 5427202 40.05 71.6 1
12:48:18 2024-01-29 697477 696250 209566 202502 334028 338341 360663 358555 224060 217351 270240 275206 311242 317548 4580051 4892639 6742696 6593610 1147028 1173783 295946 265544 273954 276680 326798 320298 309884 308257 212817 212870 695860 653017 1494898 1475478 433838 432759 631705 634262 797463 774842 809481 817167 859115 870556 834529 930180 2074515 2164010 1254987 1077451 694008 682491 830277 824134 854248 870013 896560 902311 1011096 1015034 5207829 5443038 40.05 71.6 1
12:48:19 2024-01-29 699244 695256 209749 202510 333807 338615 360590 355503 224201 217759 269235 276755 311504 314926 4580051 4902969 6724045 6584209 1152233 1176055 296197 260865 273499 276256 328778 319393 308010 309626 212376 212870 693041 650221 1510556 1480161 433838 428870 632153 632842 793420 774621 810634 815016 857221 870556 834566 928546 2066724 2173217 1239921 1078218 695496 681840 830277 827791 855938 869410 896560 903461 1010886 1013562 5196778 5433904 40.05 71.6 1
12:48:20 2024-01-29 694655 694991 205620 202936 333942 338615 360916 355468 220431 218943 268733 279396 310996 313491 4573524 4928943 6742696 6574852 1147391 1177202 294144 265508 275180 275568 329582 320298 307949 309878 212412 212870 693041 651151 1517047 1484698 433838 428835 631004 632358 791987 774292 811211 815052 855937 870556 837008 927500 2065256 2170137 1248631 1081292 696897 681840 832819 829132 857767 868819 894247 902139 1014588 1012057 5209103 5443038 40.05 71.6 1
12:48:21 2024-01-29 697440 695261 209713 203140 333987 337559 362545 357542 223555 218437 268994 279592 311504 317170 4580051 4961782 6798648 6579535 1133948 1173792 296571 261347 274338 275797 327821 320298 308270 307971 212561 212870 687404 658698 1520041 1475570 436310 429509 634882 636064 790575 775044 815146 812639 852796 873018 843044 924757 2068194 2175973 1251221 1072792 699983 682454 824605 829723 861553 865752 888204 904068 1020132 1012057 5211072 5438847 40.05 71.6 1
12:48:22 2024-01-29 703967 693292 209821 201875 333690 340428 358710 356610 223711 217759 268544 275273 310561 313527 4580051 4947759 6798648 6560514 1128230 1173865 295946 264725 274110 275375 329845 320072 306804 310317 211415 213382 698602 656820 1485531 1473386 435580 427707 629439 637872 788896 772099 813951 818634 853066 865699 841847 932944 2071570 2196162 1230504 1071021 700484 686217 825735 826776 862779 870050 888167 903346 1020037 1015386 5237018 5442850 40.05 71.6 1
12:48:23 2024-01-29 703076 692806 206821 203175 331973 339675 359793 356574 219873 218778 268994 274821 312196 314478 4573524 4911342 6835950 6574852 1119796 1173879 296614 264689 275866 275533 327821 318537 306375 310095 211451 212870 691632 658228 1523173 1475478 436310 428937 627589 636515 788896 771552 816342 820960 850581 864224 843660 935645 2071570 2197976 1251221 1067405 701877 686752 824562 825014 864006 872247 885565 898262 1023118 1018363 5284229 5411726 40.05 71.6 1
12:48:24 2024-01-29 702888 695183 209236 203179 332476 339400 359829 358764 223555 217794 269824 274821 311504 313527 4570686 4900939 6821765 6584209 1125817 1174690 295858 264725 273954 276680 326798 324221 308974 311188 212079 213530 693041 660584 1493095 1464179 436310 432114 628513 636331 793377 770460 811570 819796 854881 865550 839460 936312 2082966 2188703 1224165 1062654 697485 685222 825735 823184 861553 873009 887837 899635 1015066 1023503 5263744 5445542 40.05 71.6 1
12:48:25 2024-01-29 704019 695261 209562 202855 331973 341207 359251 355468 223782 217572 268994 275206 311469 311591 4570686 4846481 6743050 6579535 1136817 1172058 295472 262929 273535 276450 327327 320298 306340 311038 211380 212938 697172 652155 1509368 1466258 433531 430832 625747 636515 795676 768172 811789 820960 855901 863928 839700 939470 2082517 2188703 1260637 1066302 695496 687165 830174 823184 859109 874243 890401 896461 1014993 1021282 5280594 5435893 40.05 71.6 1
12:48:26 2024-01-29 699193 694764 209678 202827 331901 338615 360916 355468 224025 217724 269527 274401 311906 313455 4573947 4832306 6757123 6574852 1138442 1175432 295258 265472 273883 276149 327786 320752 306802 310784 211380 213200 690412 651151 1512084 1470427 433838 430755 627466 635613 795676 769223 811789 823295 855937 865798 839102 939470 2080000 2185594 1258754 1067207 695994 687725 829063 820923 856674 873091 896560 895671 1014625 1020597 5284455 5421292 40.05 71.6 1
12:48:27 2024-01-29 696131 694278 209494 203749 332440 338615 360880 356003 224025 218215 269527 273598 311942 313491 4570686 4851370 6762614 6574852 1140070 1173847 295745 265508 274075 276185 327521 318949 306802 310131 212008 212904 694451 651151 1512035 1472518 433838 430239 627466 634675 795676 769260 811789 823147 860284 865798 839947 939620 2080000 2185594 1256871 1069493 695992 687909 830277 820923 857767 874996 893031 895610 1013186 1020765 5263843 5407754 40.05 71.6 1
12:48:28 2024-01-29 696925 694769 206058 203784 332710 338579 360916 356311 223711 217759 269752 274593 312161 314189 4567833 4853273 6757123 6584231 1139256 1174690 294522 265544 274110 276381 327786 319432 306802 311923 212341 214201 694582 651151 1500566 1472518 433838 430356 627466 634404 795111 769910 811678 823110 857807 863819 836824 938280 2080000 2188773 1256871 1063411 694504 687872 827888 822558 857890 873259 889769 895610 1014588 1020597 5267505 5435263 40.05 71.6 1
12:48:29 2024-01-29 698216 694769 209678 203736 331435 341344 360916 356003 223868 218402 268922 273634 312416 313455 4570686 4842323 6723821 6565473 1137629 1173719 295258 260643 273499 276414 327291 321207 306802 310784 211380 212870 697269 651151 1510920 1470427 433838 430365 627466 635613 796734 771080 811678 823295 857310 863819 839275 938243 2080000 2185523 1258754 1063411 694504 687957 827813 820923 857890 873086 891302 898269 1013905 1021282 5267505 5426521 40.05 71.6 1
12:48:30 2024-01-29 699653 693301 209642 202752 330933 338650 360590 355468 223868 217724 268922 274401 311942 312468 4564575 4833423 6742696 6574852 1138442 1175432 295294 260432 273918 275797 327786 318502 308538 310095 212008 214201 691802 650686 1495317 1470427 433838 430114 628767 634471 794964 771080 811062 823295 859137 865040 837349 936830 2077466 2182424 1233866 1071021 695907 687872 830277 820923 855460 874893 895820 895708 1011750 1017607 5258099 5426798 40.05 71.6 1
12:48:31 2024-01-29 695064 693936 205484 203113 333721 338068 360952 356538 223711 217759 269788 274366 311906 315148 4573026 4835949 6742696 6574852 1140885 1174690 294037 265544 274110 276185 327786 320979 306802 310566 211380 212870 692323 650686 1495317 1470427 433691 433048 628767 636282 796205 769985 810485 823295 857918 863782 839947 938318 2077466 2184085 1258754 1066189 694504 687909 830277 820849 856674 873009 893105 895610 1013186 1019921 5267505 5421292 40.05 71.6 1
12:48:32 2024-01-29 696925 693301 206062 203179 332440 338104 360916 356347 223747 217724 270168 273563 311433 314411 4573947 4849237 6757123 6584231 1138442 1174690 295329 265581 274302 276417 327291 319397 306802 309843 212376 214201 691802 650221 1502242 1473705 433654 432435 627466 634257 795075 769985 809257 822673 857918 865149 834529 936980 2076585 2182547 1256871 1069686 694504 688446 830277 820988 855460 874243 893091 895610 1011033 1015418 5265617 5421292 40.05 71.6 1
12:48:33 2024-01-29 695110 695261 206098 203179 332981 338387 360952 356538 223676 217724 269788 273598 310277 314926 4564575 4865556 6743012 6584231 1140885 1174690 296305 260391 274110 275762 325884 319432 306802 309843 212044 214201 687853 650983 1502797 1475806 435381 432324 629250 632659 795639 771629 809257 822708 857111 865149 834492 936939 2077693 2179331 1256871 1071210 696490 687909 830005 820923 855460 873009 893087 895834 1011750 1015418 5267505 5426521 40.05 71.6 1
12:48:34 2024-01-29 694086 693296 205922 202862 333450 337559 360880 356538 223711 217537 269788 274821 310525 314890 4563577 4839858 6747777 6574852 1139256 1175395 294394 265472 273499 276185 327521 318502 306802 310304 211761 214617 702890 651151 1497796 1472518 434763 430123 627429 632622 795075 769985 811789 820960 855937 865149 837275 937648 2077466 2179295 1258754 1073131 694504 687909 829688 819759 854854 873009 894396 894935 1011033 1015676 5267604 5411688 40.05 71.6 1
12:48:35 2024-01-29 695974 695426 205484 203135 332945 337523 360916 356003 223676 217724 269788 274401 310104 315148 4570686 4858616 6738208 6584231 1141422 1174690 294109 265436 273464 275762 325813 321207 306478 311188 212426 214466 680998 651151 1495762 1473565 434763 432435 629250 633568 795397 770350 809481 820960 857125 865761 836663 936312 2074515 2177787 1256871 1069244 695907 687385 830277 820341 853432 873009 893050 897526 1011750 1009756 5257822 5411726 40.05 71.6 1
12:48:36 2024-01-29 694317 693301 205913 203109 333486 337559 360880 356003 223676 217351 270204 275206 310490 315406 4563464 4853849 6723784 6584231 1140070 1174690 295888 265472 274110 275762 329509 322008 308937 309812 212093 214165 687853 651151 1499996 1474613 435072 432435 628804 632535 793420 770423 810634 822525 856506 865149 834529 936980 2077466 2179331 1256871 1069686 695496 687909 829651 820923 854854 873009 893342 895610 1011033 1015418 5267505 5422928 40.05 71.6 1
12:48:37 2024-01-29 695105 695256 205480 202811 332945 337559 360880 356003 223711 217759 269788 274401 311171 314926 4563577 4839858 6747777 6584231 1138442 1173856 295051 265508 276158 276323 329289 321060 308502 309954 212391 214201 684853 651151 1493130 1473565 433802 431223 627466 633740 793420 771080 809257 824192 856579 863928 837312 936033 2077466 2179331 1258754 1068166 694504 687957 830277 820341 855460 874243 893087 897251 1011750 1018363 5263843 5411651 40.05 71.6 1
12:48:38 2024-01-29 693962 693296 205484 203780 331973 337523 360952 355468 223711 217724 269788 273634 311215 314447 4570686 4846772 6742696 6579535 1137954 1173719 294757 261608 276158 275935 327185 321207 306766 309484 211937 214165 693192 651151 1515324 1474514 433838 430150 627466 632806 793273 769873 809443 820960 855973 863819 834529 935760 2074515 2177787 1256871 1069686 694504 687872 829100 819759 854854 873756 892414 895610 1010280 1015522 5252719 5421292 40.05 71.6 1
12:48:39 2024-01-29 693109 693296 205480 203109 332440 337287 360916 355503 220180 217724 269752 273598 310490 315634 4563464 4830479 6723746 6555626 1135779 1175432 295043 261644 273393 275620 327418 320189 308538 310642 211204 215106 691632 651151 1521000 1466258 433531 430114 627429 632769 793383 768338 809443 823258 855901 863318 834492 934667 2074515 2179331 1256164 1066302 693513 686899 829063 819759 855189 873009 891780 895573 1011750 1018887 5258099 5421292 40.05 71.6 1
12:48:40 2024-01-29 693105 693296 205484 203131 331973 337322 360916 355503 223711 217689 269752 273563 310525 317170 4563577 4823592 6733370 6555304 1138769 1175432 294002 261716 273970 276042 327150 320189 309410 310642 211204 213530 701145 652620 1509102 1462104 433654 431901 628767 636515 793413 768123 809908 820960 857221 863928 834529 938468 2075990 2182424 1262521 1065058 694504 687385 827888 819759 855460 873223 890475 895610 1012052 1018399 5263848 5407791 40.05 71.6 1
12:48:41 2024-01-29 695897 693296 209499 203179 332009 338579 360880 355468 223711 217794 268958 273281 311942 315186 4554820 4830479 6733370 6569612 1138731 1174616 294287 261716 273777 276042 327379 320189 308502 309812 211345 212870 688813 650983 1503173 1467425 433273 430150 627466 636515 796205 767592 810634 820960 854692 863318 836971 938505 2074608 2185523 1263698 1063411 694008 687638 827301 820923 857890 873009 889806 895610 1014625 1020597 5263758 5421292 40.05 71.6 1
12:48:42 2024-01-29 699776 693292 209494 203144 330933 338615 360916 355183 223399 218204 268958 274436 311942 312979 4560196 4825482 6754090 6579131 1131346 1176360 296542 261716 273358 276466 326656 320262 307233 309157 211415 213565 724006 658698 1480552 1461833 433838 430190 630145 636515 795676 768446 811789 820378 855488 863928 838791 938430 2075990 2183973 1258754 1061629 693513 683360 825545 820923 857282 871854 887944 898274 1013905 1020597 5259988 5417426 40.05 71.6 1
12:48:43 2024-01-29 701262 693301 209312 202466 330665 340648 360300 357270 223364 217724 268958 274821 311250 311591 4567833 4822109 6754090 6574798 1137517 1174616 294908 261716 273741 276964 325848 320525 306802 310819 211796 214201 700031 650221 1495591 1466258 433691 430186 627466 635341 795111 768135 809481 820960 855937 863928 835749 936033 2074742 2182826 1258754 1065058 694504 687909 829063 820988 855460 873091 890619 895708 1013186 1018399 5258099 5439827 40.05 71.6 1
12:48:44 2024-01-29 696136 693296 209165 203219 332476 338387 360626 355468 223711 217724 268958 273563 310641 313235 4558492 4831382 6754090 6564827 1138769 1173745 293724 260573 272664 275762 326833 320298 309156 310895 211162 212870 707219 651153 1526368 1470427 433838 433048 627466 634226 795111 767592 809443 823369 855937 863928 835712 936033 2073139 2182424 1258754 1065853 694504 687909 827888 820341 855460 873009 891780 896461 1011750 1018326 5258099 5395921 40.05 71.6 1
12:48:45 2024-01-29 694577 693292 209165 203673 331973 337559 360916 355468 223711 217724 268958 273598 311504 313235 4564575 4831693 6753357 6574798 1139957 1173760 294109 265508 273499 275762 329472 320752 306802 310095 211380 212246 690223 650221 1502798 1466258 433838 430150 627021 633776 793420 768135 811514 820960 855937 863928 835749 935331 2075990 2182424 1256871 1065427 694498 687422 829688 820341 855460 873009 892812 895610 1013186 1018467 5258099 5417426 40.05 71.6 1
12:48:46 2024-01-29 695142 693941 209160 203148 331937 338068 360952 354437 223364 217724 268958 273563 311469 313491 4550148 4820429 6743744 6565365 1138442 1171359 294394 261572 275377 275762 327027 319845 306802 310095 211133 214653 686543 650690 1501289 1464179 433531 430186 627466 635613 795676 767049 810634 820960 854656 862708 839040 936033 2074515 2182424 1258754 1063411 694504 685890 826715 820923 857282 873009 889183 895881 1013905 1019803 5252485 5417426 40.05 71.6 1
12:48:47 2024-01-29 698972 693296 209499 203109 330969 338615 360880 355776 223520 217385 268922 273634 311504 311591 4559873 4830986 6753377 6565478 1134349 1173760 295702 265472 273464 277194 326798 320072 309374 309954 211014 213234 697172 653085 1505376 1465218 433531 430150 627466 636243 793420 765928 809481 820960 854692 862708 835749 935331 2073042 2182551 1256871 1063411 693513 685890 827888 820988 856674 872470 889266 895708 1013186 1018399 5250595 5413563 40.05 71.6 1
12:48:48 2024-01-29 697187 693292 209347 203144 330933 338423 360626 354969 220180 217724 268958 273563 310277 314738 4566405 4832494 6753123 6570163 1137954 1174690 294073 261414 272699 275797 329472 319962 306804 310131 210719 212904 700031 652155 1512699 1466258 433223 432435 627021 634712 793420 765965 809481 821026 854728 862708 834529 934003 2073139 2179331 1256871 1063411 693513 686935 828240 819759 855460 873009 890485 895143 1011750 1017607 5254346 5395921 40.05 71.6 1
12:48:49 2024-01-29 695146 693301 209347 202862 331937 337594 360372 354437 223399 217572 268707 273316 311184 315708 4562084 4829975 6742696 6555751 1132268 1171359 295989 265436 273393 276220 325848 320298 306340 309834 211197 213530 699970 654949 1509739 1462104 433223 430190 625710 636064 795676 765965 811789 820960 854088 862708 836971 933966 2071653 2182424 1263227 1067005 693513 685369 825545 820923 856674 871777 889174 895610 1011750 1018654 5252485 5413563 40.05 71.6 1
12:48:50 2024-01-29 699709 694928 209347 202789 330701 338615 360336 354401 220691 218005 268671 274153 311184 313920 4562084 4825407 6752021 6565473 1135158 1171359 296089 265472 272664 276414 325884 320072 307018 309121 211197 213565 701420 654949 1494730 1464179 433223 430150 627021 636064 793236 765928 811211 820960 853413 862708 838828 935368 2074515 2182424 1258754 1062223 694008 685854 825545 820923 857282 872393 889178 895610 1013186 1019839 5263467 5413563 40.05 71.6 1
12:48:51 2024-01-29 700498 693296 209352 202648 329969 338615 360048 357035 220537 218158 268707 274295 311326 312396 4563577 4831382 6744657 6565473 1137101 1171359 294465 264948 272699 275797 326798 319393 306091 310166 210684 212870 702870 650686 1514873 1466258 433838 430186 626576 634262 793420 767592 809443 820960 855901 862708 834566 934224 2073306 2179331 1256871 1065853 694504 686899 827888 820651 855460 873009 890475 895610 1011033 1018363 5252485 5413563 40.05 71.6 1
12:48:53 2024-01-29 695101 693296 205484 203184 331722 339684 360337 357794 220727 217654 269644 273422 311064 315112 4559188 4817249 6743349 6564827 1132268 1171359 294144 265472 272664 276256 326798 320298 306694 309626 211133 213234 704320 654482 1521765 1464179 433223 430969 627021 636064 795676 765928 810634 820570 854692 863318 836378 936033 2075990 2183973 1256871 1061898 694008 685927 825545 820923 856674 873009 889137 898204 1013186 1018363 5258099 5392315 40.05 71.6 1
12:48:54 2024-01-29 698748 693301 206611 202827 331184 341132 360591 354792 220643 217619 268779 273457 311764 314960 4554820 4810997 6733370 6556122 1135196 1173856 293902 265472 272735 275762 325884 319845 306802 310095 211345 212836 689717 650686 1498649 1466258 433223 430150 627021 635613 793377 770423 809443 820960 855937 863928 834529 934003 2074515 2179331 1258754 1066189 694008 686899 829100 819759 854854 871951 890777 895610 1011750 1018363 5258099 5403935 40.05 71.6 1
12:48:55 2024-01-29 696565 694932 205951 202902 331794 339203 360481 356852 220488 217619 269193 273387 310348 313235 4554820 4839858 6734365 6565478 1138442 1174690 293902 265472 273464 275568 326833 320298 306802 311152 211415 214201 691632 650221 1507102 1469384 433838 430150 626576 632630 793420 768172 809481 820960 855937 865149 834566 934003 2074515 2179331 1256871 1066189 694008 686899 829100 819759 855460 873009 890513 895610 1011750 1019958 5259988 5420682 40.05 71.6 1
12:48:56 2024-01-29 696930 693946 206058 203043 331830 339538 360736 355290 220453 217584 268779 272728 311215 313491 4550148 4806524 6723784 6556113 1135158 1171359 294643 265472 272699 275762 326798 319029 306802 309878 211014 214806 697172 650686 1493859 1464179 433531 430186 627021 635613 793420 765965 810634 820960 854088 862708 836342 935368 2071533 2180877 1256871 1062500 693513 685854 826873 820923 856674 871777 887879 895610 1013186 1019155 5259988 5420682 40.05 71.6 1
12:48:57 2024-01-29 699092 692624 206502 202826 330558 338472 359649 356026 220488 217537 268733 273669 310996 311555 4567833 4811652 6733370 6556113 1135196 1171182 294465 265508 272699 275797 326762 320072 306340 310095 211049 212870 705770 650221 1497571 1462104 433223 430186 627021 636515 795111 767592 811789 820960 854088 862708 837008 935368 2071570 2180877 1258754 1061898 693513 685405 825545 820923 856674 871854 889963 895713 1011337 1019876 5265478 5425731 40.05 71.6 1
12:48:58 2024-01-29 699129 693146 206348 202330 330790 339222 359613 354401 223590 217759 268733 274436 311220 313660 4554820 4840077 6743349 6556095 1137629 1171359 294429 265472 272664 275762 325884 319845 306375 310131 211014 212870 688813 652155 1519030 1466258 433223 430410 627021 634712 793236 768172 809481 820960 855937 862708 836971 935331 2071570 2180877 1256871 1064029 694008 686412 827888 818598 854854 872470 889861 894377 1011750 1018326 5270800 5414628 40.05 71.6 1
12:48:59 2024-01-29 697699 692026 206027 202972 331758 337523 360880 354934 220180 217502 268671 273110 310454 312979 4552679 4822150 6738432 6556095 1135158 1171359 293696 265436 272629 275568 325813 319845 306802 310060 210684 214201 690223 650686 1497834 1462104 433223 430080 627021 635792 794547 765892 810634 820960 854052 863318 836342 937648 2074515 2182424 1239181 1060077 693513 685854 825545 820923 856674 871777 887842 895610 1014014 1020801 5269339 5414628 40.05 71.6 1
12:49:00 2024-01-29 697968 693082 206058 202896 330665 338068 359757 355990 220691 217654 268473 273372 311643 312468 4560196 4822109 6724045 6551419 1134386 1171359 293419 265472 272664 275340 328673 319393 306802 310095 210873 214201 694451 650221 1497178 1465218 433531 429899 625689 634675 793420 765892 809443 820688 854656 862708 834492 936980 2073135 2182424 1256871 1062654 693513 685892 827301 819759 855460 871777 888505 896221 1014014 1020801 5259880 5405195 40.05 71.6 1
12:49:01 2024-01-29 697968 692208 209298 203144 330933 340166 360012 354366 220334 217537 268509 273145 310930 313698 4551955 4804749 6733370 6546747 1132268 1171087 294429 265436 272664 275340 325848 319393 306082 311261 210649 214201 698602 651151 1508037 1461181 433223 430132 625505 635613 793420 765401 810634 820960 855488 862708 836971 935723 2071575 2179331 1235715 1060387 693513 683879 825545 820923 856674 871921 890031 896499 1013831 1020875 5259880 5419644 40.05 71.6 1
12:49:02 2024-01-29 699276 692775 209312 202787 330683 338543 359721 354117 223520 217537 268671 274067 310525 312810 4551955 4825595 6742696 6546196 1122836 1171359 297032 261347 272629 276185 325588 319357 306802 308222 211345 212870 708792 656820 1515506 1457038 433838 431130 627553 636515 793420 769141 811533 820378 853066 863928 839460 934940 2076083 2183973 1242417 1059633 695907 683879 821057 820923 862505 873137 887128 895461 1017510 1018776 5254285 5423628 40.05 71.6 1
12:49:03 2024-01-29 701961 693453 205915 202122 330933 339365 357559 354401 220691 217549 268131 274436 310272 313772 4551955 4843038 6757529 6556095 1130651 1171359 296197 260980 272594 275797 325848 320298 306340 308257 211380 215373 720975 656820 1502920 1457038 433223 430150 627321 636515 793420 765892 811789 819796 854610 863318 838196 936980 2073135 2183701 1235715 1059358 693513 682841 828144 821905 858416 870365 890144 897414 1014316 1020875 5258099 5413563 40.05 71.6 1
12:49:04 2024-01-29 701957 693228 206062 202153 329934 338650 359216 354437 220180 217351 268509 274945 310961 311047 4574083 4845332 6723784 6556113 1135158 1171359 295472 265472 272629 274954 325813 319845 306340 309586 210354 213200 702870 651190 1500705 1466258 433566 429509 626132 634019 793420 765892 810518 820378 855488 862708 838159 938468 2074242 2182424 1256871 1060227 694504 685479 827461 822745 857208 870329 890944 896738 1013794 1020875 5254346 5419644 40.05 71.6 1
12:49:05 2024-01-29 699198 692249 206067 202153 329791 338104 358710 353338 223676 217502 268096 273634 310490 311047 4557046 4830096 6724045 6551419 1135158 1171359 294394 265472 272629 275533 325848 319802 306802 309626 210502 214201 705770 650221 1500435 1464179 432609 430150 626576 635613 793420 765928 810634 820960 853413 863318 837275 936980 2071570 2179331 1254987 1064666 694504 687468 826910 820849 856600 871659 891415 895494 1012321 1018326 5257796 5413563 40.05 71.6 1
12:49:06 2024-01-29 700006 692770 206207 202471 329969 338579 359504 356765 220026 217351 268096 273598 310525 311555 4551955 4822109 6738544 6556095 1135158 1171359 294394 265436 272629 275215 325848 319393 306802 309843 210684 214201 686543 649943 1503906 1463259 433223 429901 626132 636282 793420 765892 809481 820960 855488 863050 834529 936980 2071570 2182495 1258754 1064666 694504 684701 826910 820849 856527 871595 890779 893315 1012468 1018095 5258099 5396197 40.05 71.6 1
12:49:07 2024-01-29 698069 692249 205918 202754 329934 338352 359757 353834 220180 217385 268096 273372 309373 311520 4551955 4822109 6724045 6556095 1134349 1171359 293177 265242 272664 274954 325813 319393 306802 309626 210684 213900 687633 649293 1508779 1466258 433223 432128 625689 630943 792258 765892 808255 821026 854052 862708 833902 934940 2076528 2176341 1254987 1066446 694008 685707 829267 817760 854721 872851 890438 895105 1008850 1017839 5241203 5395921 40.05 71.6 1
12:49:08 2024-01-29 694010 691230 205340 202606 331704 336271 359793 354366 219565 217351 268958 273563 309802 313968 4551955 4809858 6719741 6546716 1136817 1173722 294152 264689 272664 275375 325848 320072 306802 309626 211014 214051 689022 648366 1489932 1466258 433838 429509 625689 632806 793420 765892 810634 820960 854692 861491 834492 936755 2076585 2180942 1232017 1063411 694001 685707 828088 818414 854212 872393 891798 893625 1012572 1015418 5248694 5404198 40.05 71.6 1
12:49:09 2024-01-29 693073 692249 205484 202825 330969 337050 359793 354366 220026 217048 268509 273145 310308 313199 4551955 4804749 6724045 6556095 1136817 1171359 294394 265508 272629 275568 325813 319576 306802 309626 210684 214201 690223 649293 1511056 1461181 433223 430154 626576 634712 793420 765928 810634 820960 852245 863959 838747 939740 2074086 2180942 1254987 1067005 693513 685186 827888 818524 855460 870624 890666 896612 1011750 1015667 5258099 5404198 40.05 71.6 1
12:49:10 2024-01-29 696391 691271 205489 202785 329969 339203 359504 356765 219873 217537 268096 272728 310525 312248 4555203 4811835 6724045 6546716 1134311 1169661 292972 261932 272629 275477 325813 318578 306802 309626 210061 212246 690223 650408 1525475 1465218 432609 428964 625689 633568 793383 765928 808255 820378 857199 864913 836679 936905 2074086 2182608 1256871 1066446 694008 685817 827888 818561 854248 873756 889100 893625 1010317 1016811 5248694 5380764 40.05 71.6 1
12:49:11 2024-01-29 694010 692249 205484 203144 331471 337332 359829 354401 220180 217537 268509 272728 309807 312979 4551955 4821810 6729087 6546139 1132268 1171359 295051 261342 272212 275568 325813 319357 306802 309121 210684 212904 710202 653085 1495710 1457038 432609 430186 627589 636515 793420 765892 811528 819857 854019 863855 836861 935532 2077040 2185594 1258754 1060387 693513 682841 825274 822745 857890 865541 888279 895610 1014551 1017607 5250595 5417149 40.05 71.6 1
12:49:12 2024-01-29 701000 692244 205506 201840 329666 338650 357595 352315 220180 217048 267308 273634 310490 310575 4545468 4831382 6733370 6546747 1131850 1172016 294394 261748 272594 274989 325813 319393 306802 309121 210026 212246 695743 651151 1509244 1464179 432609 429474 625689 632842 793236 768817 811399 821026 852956 861346 836824 936162 2075562 2183973 1256871 1059633 692525 682491 826910 820923 855460 865704 887953 895563 1011750 1018363 5243106 5408054 40.05 71.6 1
12:49:13 2024-01-29 698212 693301 205489 201831 329666 337594 358674 353303 220356 217351 268060 273598 310525 311047 4551955 4822150 6723821 6546747 1131990 1171359 294109 261347 272212 274954 325778 319131 306802 308222 210354 212870 690223 652620 1501845 1461181 432609 429590 625689 635829 795360 767688 808719 820886 855451 860666 838267 936867 2071570 2179331 1256871 1060387 694504 685332 825545 818598 855938 872900 887856 894298 1011750 1016889 5248416 5380802 40.05 71.6 1
12:49:14 2024-01-29 694881 692281 205515 203109 329969 337322 359829 354117 220180 217351 268096 272763 310525 312284 4548710 4812837 6724045 6556113 1136817 1170528 293213 264689 272629 274989 325848 319357 306802 309157 211014 213900 694451 649293 1492037 1464179 432609 432128 626503 634471 793383 767799 806958 820886 856665 861310 837349 937397 2071533 2179331 1232017 1061493 693513 685890 827888 820129 854854 872393 889815 894298 1011750 1015513 5248694 5405848 40.05 71.6 1
12:49:15 2024-01-29 693073 692285 205331 202506 330665 336507 359793 354401 223364 217048 268509 272728 310264 312504 4537375 4818683 6724045 6551419 1134386 1171359 293732 261347 272664 274954 328041 320072 306802 308257 211500 213900 688813 648829 1499467 1470561 433654 432164 627429 632211 793383 768891 808070 822985 857918 861310 833865 936980 2074608 2176335 1254987 1065095 692525 686003 827851 818017 854248 871777 890489 895335 1008887 1009670 5244947 5412026 40.05 71.6 1
12:49:16 2024-01-29 693518 691230 204908 202506 330701 336271 359757 354401 220026 217351 268733 272763 308720 313235 4551955 4794409 6724045 6546716 1135196 1169661 293320 260980 272664 274954 325813 319393 306766 309157 210719 214051 687633 650221 1489668 1469515 433002 431211 626095 632211 793383 768333 806921 820849 855488 861491 833275 936703 2073627 2177787 1254987 1063411 693513 683734 827301 817401 853002 871283 889294 893096 1008887 1015418 5239288 5394832 40.05 71.6 1
12:49:17 2024-01-29 693587 691271 205200 202785 330933 336542 359793 354366 220180 217199 268509 272693 309621 313735 4545468 4817249 6753656 6541452 1131850 1170528 294465 264689 272177 274918 325553 318644 306802 309121 210061 214768 705770 651151 1491248 1464299 432536 431822 626576 633593 793383 766617 806921 820378 853449 861491 834859 936237 2068194 2176244 1231324 1059964 692525 684884 825545 817981 854583 870547 885320 893026 1010317 1015997 5241203 5400345 40.05 71.6 1
12:49:18 2024-01-29 694015 689244 205484 202528 329934 336507 359504 353869 219565 217351 267907 272312 309585 314775 4537375 4809417 6719741 6542047 1133577 1170528 293497 260980 272664 274498 325550 319393 306802 309161 210950 214130 691632 648829 1504663 1465340 432499 431211 627157 632667 792784 767799 807070 820378 854460 863346 834971 932944 2068194 2176062 1247454 1063411 692032 683916 826873 816244 851758 870791 890517 893026 1008579 1009634 5241203 5387144 40.05 71.6 1
12:49:19 2024-01-29 694010 691271 205187 202153 330969 335530 358746 353869 219873 217048 268544 273303 309550 313235 4545468 4797790 6714720 6536653 1131850 1169661 294187 264689 272212 274498 325287 319102 306766 312206 210768 214653 702870 650221 1514348 1465340 433530 431211 626540 632667 792821 765892 809361 821026 855414 861419 834529 935645 2073811 2179331 1233866 1060387 692525 683879 825545 818598 854854 865614 887128 892989 1011033 1015418 5241203 5394935 40.05 71.6 1
12:49:20 2024-01-29 695902 690742 205489 202502 329934 337050 358746 353834 219565 217129 267308 272347 310525 311591 4542590 4807950 6724045 6536766 1128398 1169661 295086 260980 271797 274706 328077 318810 308502 309689 210543 214804 710202 653952 1500830 1460216 433113 431822 625689 634712 793420 764773 810518 816207 853066 863318 836971 934162 2070062 2177787 1258754 1058880 692525 681840 823392 819759 855460 865276 886383 895610 1011750 1017607 5243106 5404198 40.05 71.6 1
12:49:21 2024-01-29 699688 690255 205484 201866 329934 338104 358134 355450 219873 217048 267308 274436 310272 312697 4537413 4818683 6724045 6542047 1133502 1169698 293945 261572 274950 275036 328541 318949 306766 309484 210543 214617 695743 650873 1513284 1467425 433223 429478 625689 633568 794868 767799 806996 820960 856702 863346 834456 935607 2068194 2176303 1254987 1064779 692525 685332 827301 816171 852965 870510 889368 892952 1010280 1015418 5239288 5393156 40.05 71.6 1
12:49:22 2024-01-29 694015 690214 205196 202294 330898 338577 358674 353834 219873 217013 268473 272467 308614 312468 4537526 4793684 6715181 6536653 1132268 1172016 293930 261247 274914 274741 328077 318687 306766 309015 210361 214993 690223 651151 1510861 1463259 432609 428942 625541 634490 793383 765622 807070 820378 856628 861419 833238 935607 2071137 2176303 1280743 1063411 692525 683879 827617 816171 852325 870474 887837 892952 1008813 1017986 5237360 5394645 40.05 71.6 1
12:49:23 2024-01-29 693997 690218 205484 202115 330665 336236 358674 353834 219873 217351 268096 272277 308614 312468 4545831 4801115 6696069 6527610 1134150 1172016 294073 261680 274598 274741 328113 318912 306478 309692 210179 214165 711673 650686 1513624 1463259 433223 432128 625689 632769 792821 765622 809939 818450 853066 861419 836935 935607 2071137 2179331 1256871 1060387 692525 682804 825148 820923 855460 865541 890181 895610 1011750 1016889 5239288 5402535 40.05 71.6 1
12:49:24 2024-01-29 696925 691230 205515 201805 329400 337523 358386 352280 220026 217432 267272 273336 310019 313214 4542590 4812837 6714954 6527032 1132652 1168649 294829 260652 274404 275391 327614 318883 308502 309871 211169 214653 722491 655883 1477063 1460216 433223 430195 627466 636515 793383 767799 811789 819796 853066 862708 836605 935607 2071533 2179331 1258754 1060387 693019 681804 824562 820923 856674 865276 888279 895610 1012468 1016853 5246779 5402624 40.05 71.6 1
12:49:25 2024-01-29 699688 691230 205484 201796 328902 338341 358098 354876 219873 216978 267272 273634 309550 312144 4537413 4819686 6714954 6536463 1128474 1171257 295115 261275 274598 274741 327614 318912 306802 309324 210502 212904 710202 654890 1511484 1457038 432609 428879 626576 635642 793420 765622 809443 820378 855488 863318 834529 935645 2068194 2179331 1256871 1060077 692525 683843 825148 818598 855460 870515 888913 894261 1011750 1017707 5246779 5402535 40.05 71.6 1
12:49:26 2024-01-29 695101 690214 205475 202431 329400 339611 358674 353268 219565 217502 267272 272312 309767 311520 4537300 4810400 6725793 6550682 1129282 1170424 295079 260329 274598 275355 325515 319284 306802 308151 210684 215108 714764 654949 1506620 1457038 432609 432435 626984 635613 793420 765622 809443 819796 853066 861455 835712 935607 2068194 2177750 1233866 1060387 692525 682804 825462 819759 855460 865541 888279 894261 1011033 1015418 5235548 5394556 40.05 71.6 1
12:49:27 2024-01-29 696586 691226 205480 201516 328938 337287 358674 353303 220180 217316 267272 272728 310055 310575 4542590 4812837 6725793 6546500 1132524 1170992 294251 261275 273822 274848 324833 319095 306802 311359 210438 214201 705770 651151 1495323 1463259 432806 428835 625689 632806 792258 765622 809481 820378 855488 861455 833865 936980 2068194 2176303 1254987 1061898 692525 683879 826715 818561 853002 870619 889243 893050 1010997 1015382 5244947 5393156 40.05 71.6 1
12:49:28 2024-01-29 694997 691230 205515 202436 329934 339203 358674 353303 219873 217013 267272 272658 309550 311555 4545831 4792283 6724987 6531859 1132729 1172090 296722 260980 271797 275533 325287 318846 308248 309288 211162 214201 714764 656351 1495413 1456766 433838 430186 627466 636282 792258 768990 811789 818598 850581 862708 839423 932907 2071137 2179331 1241261 1060227 695496 683323 821057 818561 857890 865312 883751 894261 1012088 1009670 5239288 5393156 40.05 71.6 1
12:49:29 2024-01-29 700737 689208 205484 201800 329934 338068 355664 354839 220180 216676 267272 273563 308579 312697 4537550 4845778 6771880 6545950 1119631 1169587 295595 260210 272629 274635 326690 319357 306802 307685 210979 213900 691455 658657 1492601 1462104 435691 430114 626576 635613 788896 765892 811570 818598 847469 862087 841847 932944 2068194 2177787 1248657 1060077 697889 683843 819856 818598 860367 865578 881203 895573 1017260 1015527 5263744 5402797 40.05 71.6 1
12:49:30 2024-01-29 703992 690747 205191 201800 330933 338614 355949 354401 220180 216340 268096 273563 308614 311591 4541044 4871806 6791348 6546716 1118618 1169661 296197 259959 273777 274848 326726 319393 306802 310126 211239 214361 690223 657758 1507655 1466258 436310 429812 627194 635613 790015 765928 813914 819796 847433 862708 843044 932944 2068194 2182424 1239413 1061898 697889 683843 821124 818561 861590 865541 882457 895573 1018054 1015418 5267505 5404198 40.05 71.6 1
12:49:31 2024-01-29 703988 691230 205336 201840 330898 336542 355914 355183 219565 216676 268060 273374 308649 311555 4556932 4872510 6801365 6536653 1117822 1172016 294757 260980 274302 273277 325778 319357 306766 311764 210684 214201 688813 653017 1497624 1466258 436037 428777 625689 634189 786519 765892 813264 816244 846834 863928 842445 931542 2064983 2186974 1245571 1060077 697889 683360 821057 820923 860367 865474 883889 897564 1019461 1015107 5248694 5394832 40.05 71.6 1
12:49:32 2024-01-29 700277 689208 205200 201831 330898 337015 357308 355503 219565 217445 268096 272728 308367 313846 4548997 4877613 6805195 6537337 1117958 1171322 295258 260210 273883 274463 327845 318992 306802 308151 211014 213900 700031 656782 1525511 1465986 436000 429991 625689 633740 786556 767865 813914 818598 846834 863928 841847 932944 2065256 2185388 1241261 1062387 698883 683843 819856 820341 860367 865541 881203 895610 1018018 1015107 5258099 5398682 40.05 71.6 1
12:49:33 2024-01-29 699502 685300 205196 201831 329969 337523 357559 355468 219412 216340 268483 273281 309267 313846 4540350 4853008 6789323 6536036 1116157 1171359 295051 260210 274232 273241 325287 319357 306766 307685 210684 213900 688813 654890 1506632 1466258 435072 428777 625689 632842 784261 765622 811570 817401 845602 862124 841249 930842 2062324 2185523 1254987 1060387 697889 682841 819856 819759 859146 865537 881166 895708 1017981 1017440 5258099 5408054 40.05 71.6 1
12:49:34 2024-01-29 700811 685295 204904 201664 329898 336507 357308 355468 219320 216770 268258 272864 308367 312699 4543273 4866453 6789323 6536653 1116157 1171322 293518 260246 274302 273241 325550 319357 306802 308222 210649 214354 688813 654421 1506694 1466258 435072 428777 626305 632842 785407 765855 811570 817401 845602 863928 841847 932206 2065256 2185388 1247454 1061629 697889 682841 821124 820923 860367 865469 883159 895610 1017981 1015107 5258099 5404198 40.05 71.6 1
12:49:35 2024-01-29 699969 685336 205187 202157 329934 336542 357848 356324 219320 217445 268671 273162 310642 313920 4537149 4877744 6791820 6537337 1116326 1171359 295051 259809 274110 274043 324535 319393 306802 308861 211014 213900 685995 656782 1513776 1466258 435727 427596 625689 632842 787707 765314 815080 818634 846834 862708 841847 932944 2062324 2185523 1266287 1061898 697889 683843 820475 819759 860367 865505 881923 895610 1019461 1009634 5267505 5408166 40.05 71.6 1
12:49:36 2024-01-29 700889 689172 205200 201800 331148 339684 357345 358047 219767 217083 267988 273004 308508 313883 4542009 4863593 6794504 6532396 1113403 1167967 295294 260796 273464 273206 325848 318383 306802 310273 210684 213900 697172 653017 1482628 1466258 433838 428777 626576 634712 786430 768172 813526 816207 848068 865761 839460 930180 2065256 2188525 1222773 1063146 697889 681804 821057 820923 857890 865505 885752 898204 1019461 1015107 5227941 5394935 40.05 71.6 1
12:49:37 2024-01-29 699688 685259 205297 202229 329684 339444 359045 355326 219119 217584 267953 272743 309373 313438 4542590 4874058 6762389 6517679 1124174 1171359 293625 260246 272664 274498 327291 317376 306802 308151 210319 214201 704320 655829 1484865 1466258 433838 429687 629402 635613 784297 769841 811533 814048 848068 866227 841847 927426 2058921 2179331 1241804 1063411 694504 678741 820475 821695 857890 863919 882494 898937 1015066 1015107 5192260 5404198 40.05 71.6 1
12:49:38 2024-01-29 701961 691978 205951 201594 329648 339684 356378 356026 219425 218415 267130 273422 309409 311257 4542590 4907884 6744657 6509201 1125014 1171359 295745 260210 272664 274078 326798 315591 306305 309506 210061 214504 710202 655883 1484057 1466258 433838 427676 630097 635613 786592 770460 811533 811740 848105 865550 839460 927614 2058921 2173217 1253104 1066648 695907 678741 821124 822931 857927 863309 882457 899613 1015029 1012239 5188554 5409501 40.05 71.6 1
12:49:39 2024-01-29 703971 689981 205960 201515 329755 339684 356342 356026 219390 217584 266684 274945 309515 312697 4541237 4903443 6742696 6509286 1123411 1169661 294109 260210 272629 274078 326798 315591 306802 308861 210354 214201 690223 654949 1486827 1466258 433566 429383 628957 635613 784297 769296 812722 813471 848141 864260 839460 929089 2058921 2179331 1251221 1064666 694504 679703 821057 822313 857927 863309 885121 901191 1015029 1012239 5192260 5415097 40.05 71.6 1
12:49:40 2024-01-29 700815 689308 205489 201519 329755 339684 356342 356026 219390 217689 266790 273598 308649 312144 4537300 4896289 6757123 6518073 1125817 1169661 295294 260246 272629 274043 326833 315591 306305 309470 210649 214201 702870 654949 1483771 1466258 433838 427596 629439 635613 786592 770423 811533 813471 848105 865550 842681 927614 2058921 2173217 1249337 1066648 695907 678741 821057 822313 857890 863309 883122 899613 1015029 1011487 5187527 5420184 40.05 71.6 1
12:49:41 2024-01-29 702730 690018 206502 201309 329791 339684 355807 354330 219565 216978 266452 274821 309880 312625 4542590 4911342 6762647 6527297 1128703 1170528 295008 260027 272664 274078 325322 315591 306804 306292 211014 213600 686543 655883 1487112 1469384 433838 428533 631259 634712 787743 772647 811533 811740 848105 870520 841847 923619 2058921 2170137 1249337 1069686 697889 678741 821057 825375 857927 862699 885084 898039 1014275 1008524 5193013 5408579 40.05 71.6 1
12:49:42 2024-01-29 698568 691492 205408 201032 331794 338484 356163 354934 219565 217351 267845 274994 308354 312468 4545468 4933379 6757529 6532675 1128740 1171359 296336 259845 272664 274078 327505 317897 306340 306078 211500 213600 687580 655883 1477063 1471298 435072 428270 631259 632806 786592 773743 813526 811468 848105 865587 839460 924936 2061851 2164010 1251221 1072737 697393 679148 821057 822895 856674 862699 886383 901976 1013186 1010138 5171043 5401333 40.05 71.6 1
12:49:44 2024-01-29 696537 690507 205417 201167 331937 337528 356521 354437 219285 217445 267832 273528 307681 313491 4548710 4920334 6761346 6527297 1130350 1171087 293177 260027 273499 273277 325813 318383 306117 306791 211380 212967 682369 650221 1489738 1474817 434763 428777 627553 629051 785407 772141 810634 812639 852462 865514 835749 924720 2057458 2160944 1245571 1075883 695907 680667 824562 820533 854854 863919 888279 899298 1014014 1008671 5168983 5395763 40.05 71.6 1
12:49:45 2024-01-29 692572 685264 205475 201207 330665 336813 358963 357541 219224 217351 267237 273563 308147 315223 4545468 4877666 6691705 6523303 1141314 1168832 291911 260246 272248 273241 327560 317412 306802 306791 210719 213600 690223 647441 1499453 1475478 432609 428777 629213 629051 789744 770460 806496 811740 854881 865587 832059 926293 2055997 2160944 1239921 1072737 692525 679703 827301 822313 852362 863919 892650 900695 1008153 1010964 5144266 5400712 40.05 71.6 1
12:49:46 2024-01-29 695002 685304 205484 200572 329680 338651 359045 354520 219565 217013 266639 274538 310130 311591 4537337 4868511 6667817 6532086 1141701 1168832 293945 259845 273603 274918 324797 317448 306340 306292 211014 213600 691104 650221 1487241 1466258 432609 430186 629439 630907 792258 772099 805849 811454 854624 864188 833785 927463 2062324 2151750 1239413 1069686 690554 680185 825545 820651 852257 866218 891302 897942 1005356 1014020 5178825 5400345 40.05 71.6 1
12:49:47 2024-01-29 692047 690747 205275 201204 330925 337767 356592 353303 220356 216804 267201 274821 308354 312504 4542590 4840002 6724045 6546716 1138442 1171359 293902 260246 272438 274954 324888 319131 306802 306327 211832 213600 691802 649293 1496281 1466258 433531 431169 627021 629088 793420 769296 807107 817438 854881 863928 832096 927500 2068194 2154804 1244364 1066189 693513 681359 825545 819820 853469 868131 891452 895190 1008264 1012020 5215430 5393156 40.05 71.6 1
12:49:48 2024-01-29 692047 691711 205094 201343 331430 337289 357595 353303 219460 216154 267308 273563 308147 313015 4536116 4804599 6710396 6546716 1135196 1170219 293256 260246 272629 274078 323855 319393 306536 307255 210719 212967 691802 647441 1487643 1466258 433223 428533 624522 629124 791136 765438 806496 818634 854881 861455 833785 933999 2066724 2170137 1232017 1065095 692525 684505 828088 818654 852863 870483 891452 892256 1009697 1014997 5229883 5383899 40.05 71.6 1
12:49:49 2024-01-29 694015 690447 205200 202329 329658 338687 357991 352280 219565 216374 267272 271897 308649 311301 4533224 4794292 6705394 6528017 1131850 1167967 292321 260980 271797 274498 325553 318158 306802 308222 209662 213600 686543 647441 1496215 1457038 432303 428533 625245 632916 791987 765622 807107 818634 853066 856537 832685 934978 2066724 2173126 1254281 1056229 692015 685516 825698 817834 855387 865433 888204 895331 1008667 1017228 5231811 5393156 40.05 71.6 1
12:49:50 2024-01-29 693109 690515 205480 202190 328791 336507 358158 352245 219565 216827 267272 271897 308684 312810 4533224 4784210 6714720 6528017 1129843 1167967 293945 260246 271537 274114 324833 318158 306802 308222 209697 214051 695743 650221 1499185 1461181 431997 428870 625861 631910 792258 765622 806496 819796 853181 856573 832059 934274 2068194 2172856 1254987 1062387 693513 686491 825820 816061 854758 865397 888838 895971 1011479 1015418 5237018 5387149 40.05 71.6 1
12:49:51 2024-01-29 693073 691711 205408 202192 328933 336542 357595 352280 219565 216862 267272 272886 308684 311047 4533224 4794596 6714720 6527018 1125742 1167967 293660 260246 276881 274918 324797 317122 306802 310273 210684 214201 720975 654482 1488786 1454972 433259 428982 625689 634712 792258 765622 809361 816244 850617 863318 837008 931542 2067920 2182532 1237564 1053713 693513 682601 821020 817254 856600 870050 884370 894935 1011750 1015522 5231811 5394832 40.05 71.6 1
12:49:52 2024-01-29 701193 690483 205196 201198 328671 337594 355949 354520 219565 217036 267272 273598 308579 311702 4534739 4828063 6747896 6537382 1119682 1167139 296197 259444 272629 274918 324888 318869 306802 307255 210719 213600 700031 656820 1475177 1459871 435072 429812 625689 634712 788896 765696 811533 818634 848068 861491 841249 932944 2071660 2179431 1235286 1061507 697485 684542 819819 818377 860330 872470 881203 894410 1016504 1017118 5258099 5396496 40.05 71.6 1
12:49:53 2024-01-29 703256 685291 204904 201207 329934 336507 355165 356782 219565 216340 267308 272728 308649 311555 4542590 4867192 6779997 6527297 1114571 1168004 294109 259444 272699 272995 323855 319168 306802 307755 210684 213600 690223 657951 1488529 1465218 435072 427631 625245 633117 786592 764773 811606 818634 846834 863928 841249 934224 2067233 2182491 1235715 1058416 697984 685516 820539 818414 860367 865541 880577 894336 1020406 1009724 5258099 5396496 40.05 71.6 1
12:49:54 2024-01-29 700687 689204 204904 201840 329934 338651 356521 355503 219412 216340 268096 272728 308614 311118 4517855 4873229 6779997 6528017 1118618 1168004 295008 260348 272403 274498 323855 318906 306802 307255 210684 213600 688813 656820 1486603 1456005 435072 430067 625689 635613 788896 765892 811789 818634 846870 863346 839165 934224 2067728 2176266 1226208 1058416 696490 684542 819584 817401 857927 865541 883258 895159 1012088 1015107 5252485 5386868 40.05 71.6 1
12:49:55 2024-01-29 701267 690218 204904 201617 329969 337050 355130 353338 219565 216305 267308 272954 308147 311337 4524312 4852297 6751725 6523303 1119378 1166107 296197 259845 271832 274918 324888 318419 306802 307255 210719 213600 690223 655883 1472551 1454972 433838 430150 626576 635162 788896 765892 811298 818109 848624 863346 842134 935566 2069201 2176266 1244959 1059358 696493 681840 818694 817401 858416 866006 883122 893026 1012161 1014555 5250595 5385467 40.05 71.6 1
12:49:56 2024-01-29 701262 689903 205191 201207 329934 337322 355414 353338 219565 216340 267272 273180 307716 311083 4536116 4853160 6770672 6518651 1118033 1167139 295989 258680 272438 274078 323855 318644 306802 307040 210354 213451 690223 656820 1476943 1460144 435072 429474 625689 634675 788860 765622 814537 819274 848514 862124 844690 932720 2069201 2177882 1254203 1061623 696897 682804 818694 819820 860367 865555 880503 893704 1017510 1015107 5256198 5393156 40.05 71.6 1
12:49:57 2024-01-29 700995 685259 205196 201172 329898 336236 355130 354672 219873 216270 267272 272693 308112 311266 4536459 4856829 6781953 6527297 1114847 1167967 294109 259372 273464 274657 326726 319320 306802 307255 210649 213600 688813 656820 1492810 1466258 435691 428498 625689 634675 788631 767651 815118 819857 848698 861042 841736 934262 2067233 2182547 1228320 1059208 697889 685479 819955 818579 860367 865505 881961 895610 1017944 1014837 5265617 5402535 40.05 71.6 1
12:49:58 2024-01-29 699959 685264 204877 201484 329898 337261 356235 355432 219565 216305 268060 272728 308855 311520 4524274 4861509 6785159 6527958 1116120 1169661 295709 259109 272664 274043 324888 318869 306802 307255 210684 213600 698602 656820 1495168 1464299 435072 430454 625541 634471 790316 767688 815268 818677 848698 861274 841065 932720 2064787 2179331 1245571 1060152 698483 683287 819584 817365 859756 870050 880540 894503 1017260 1015826 5261857 5394556 40.05 71.6 1
12:49:59 2024-01-29 701267 685300 204904 201520 329898 336471 355949 355183 219565 216270 267272 272693 308363 311266 4530318 4853160 6785159 6499300 1117822 1166107 294358 259809 273429 272980 325515 318310 306334 307926 210319 213600 697172 651151 1486386 1465218 433838 428631 626429 634471 786393 767799 815849 816365 848698 863782 839275 930106 2063318 2190329 1243687 1062654 697393 682601 821057 820988 857890 864143 885121 895610 1017944 1012202 5225988 5393156 40.05 71.6 1
12:50:00 2024-01-29 696889 687845 204908 202148 329400 336507 356521 355468 218883 216641 267272 271862 308543 313177 4536459 4866114 6802054 6499262 1124174 1169661 294152 260027 272558 272372 325813 317412 306802 308186 210649 213900 695743 652550 1480118 1468559 433654 428594 627392 634528 784163 768345 811640 816365 850507 866300 838807 927463 2058921 2188703 1213529 1063411 696897 681633 821020 820923 857282 865752 883122 897526 1014993 1012239 5192260 5389310 40.05 71.6 1
12:50:01 2024-01-29 698977 685192 205191 201172 328902 336507 356485 354104 218238 217351 266603 271897 308614 312108 4536459 4877744 6743012 6499225 1122610 1169661 294429 259992 272177 274429 325848 315591 306802 307685 209991 213600 694314 654890 1482628 1466468 433617 428740 628804 635682 786393 769985 811714 815206 848032 865761 839423 926730 2063760 2182547 1262497 1063411 695992 679703 820475 824507 857890 863919 882494 894074 1012088 1012202 5181739 5394921 40.05 71.6 1
12:50:02 2024-01-29 700995 685259 205484 200602 329400 339648 355949 353834 219224 217013 266007 273563 308579 312144 4533224 4889334 6724045 6499822 1128230 1169661 295294 259487 272403 273277 324797 315554 308538 306755 210649 213867 677425 656299 1484466 1469515 433838 430601 631041 634322 788631 771332 813451 811740 847433 865514 839737 928098 2058921 2167027 1230168 1067968 695907 678741 820785 822895 857890 861482 883122 897402 1012125 1009236 5171428 5389310 40.05 71.6 1
12:50:03 2024-01-29 699932 685259 205196 200506 330898 336542 355414 354082 218883 216340 266416 274945 307611 311047 4537526 4905339 6742696 6518580 1128703 1169624 295709 259444 272629 274043 324833 317412 306305 309566 211133 214094 705770 656770 1513709 1472518 435727 430905 631041 633556 788071 772647 812722 811164 848068 871292 839423 923582 2058921 2168616 1245571 1069686 696897 678741 821057 822895 857282 861482 886383 896616 1013905 1006353 5155750 5393156 40.05 71.6 1
12:50:04 2024-01-29 695717 687881 205331 201172 331704 336236 355949 354401 218883 216978 267049 273563 306717 312539 4539697 4907853 6752021 6523303 1128740 1171359 294109 259408 272664 273277 325287 318092 308937 308488 211761 213758 694451 654890 1503933 1476711 435691 430601 631041 632667 786430 772647 811789 811700 850581 865514 840283 923582 2061349 2160944 1251221 1072737 696897 678741 821057 823258 855460 862699 886383 898262 1012468 1006317 5167024 5389310 40.05 71.6 1
12:50:05 2024-01-29 693747 685223 205484 201202 331704 337289 356521 357270 218918 217013 267013 273336 306717 312504 4536459 4910282 6723746 6518580 1130350 1167967 295472 259809 272699 274125 327614 318092 306730 308524 211274 213415 686243 652738 1502847 1478814 435691 429651 629250 630759 785407 772647 811678 813471 852389 865609 833275 924678 2054026 2157863 1245571 1074928 694504 680667 824340 823258 851722 863309 888913 898269 1008813 1000354 5140907 5383777 40.05 71.6 1
12:50:06 2024-01-29 691070 688065 205344 201023 329898 336813 358134 353303 218543 216827 266416 272728 307681 312168 4530318 4857592 6650333 6499338 1141701 1167967 293462 259923 272795 274635 327614 315302 308538 308524 211021 212946 691632 650221 1482401 1469515 431312 427596 629170 630943 792005 772647 804631 811740 854387 866191 832490 925595 2058921 2151479 1251221 1069460 690062 678741 827461 822673 848671 863309 890475 900240 1004420 1006353 5141560 5385467 40.05 71.6 1
12:50:07 2024-01-29 694093 685300 205489 200537 329666 337767 356485 354020 219565 216340 266381 274083 307396 311887 4530318 4839874 6677418 6531973 1137629 1172016 293881 259923 274525 274599 324852 318237 306766 308307 211204 213194 693041 649293 1495788 1466258 433531 430114 627466 632667 793383 768135 807033 813826 854166 865149 832059 927426 2065256 2151750 1256052 1066610 691539 680841 825148 818524 851121 864179 888913 895610 1005176 1010700 5194970 5379938 40.05 71.6 1
12:50:08 2024-01-29 692047 685291 204405 200997 330665 337289 356521 352280 219565 215035 267308 273110 307646 312539 4531044 4809203 6696277 6522626 1132117 1170908 292901 260545 274598 273937 327382 318201 306464 308045 210543 213565 691455 646979 1489935 1464179 432609 431174 625640 630424 791136 767984 805886 819649 855488 856573 832059 935331 2065256 2170137 1254987 1060077 690554 683843 825545 815556 850480 868709 887837 890341 1007385 1015107 5229883 5376101 40.05 71.6 1
12:50:09 2024-01-29 691066 684962 204590 201831 329626 337289 357595 352245 219026 216340 268060 271412 308112 311520 4511335 4789353 6686743 6517824 1131675 1168649 293114 260908 273822 274356 327164 317715 306766 308081 209850 213900 697172 649293 1530757 1460216 432499 427560 625689 630943 793420 765622 807070 819796 854881 856537 834377 934274 2065256 2174759 1253104 1059633 690554 682841 824562 814942 853002 865541 888913 890378 1008813 1016545 5229883 5371609 40.05 71.6 1
12:50:10 2024-01-29 692047 685223 205196 201831 330314 337289 360065 354770 219565 216340 267237 271447 308147 310575 4511335 4790272 6686468 6527270 1128474 1171257 293106 260103 273035 273902 327151 317231 306766 307685 209662 213900 688285 650686 1501204 1457038 431348 427698 624802 633568 791062 764537 805849 818598 853534 856501 832023 932944 2065256 2173217 1232017 1056587 690554 681804 823392 815556 852965 865578 887646 890378 1009586 1015107 5216750 5370566 40.05 71.6 1
12:50:11 2024-01-29 692047 685264 204913 201519 328893 337051 357273 354020 219412 216340 267049 271447 307887 310575 4520939 4770495 6707716 6532396 1122685 1168761 295566 260031 273786 274513 326690 317412 305580 307005 210768 213900 728912 654890 1497320 1452910 433531 430830 626540 634712 791136 765855 810634 818598 849342 861491 836971 931505 2071137 2176208 1239413 1052400 693513 682601 818694 816171 856674 865582 883122 895056 1011750 1009670 5224348 5389310 40.05 71.6 1
12:50:12 2024-01-29 700273 688982 204904 201207 328933 336542 354348 354020 219565 216305 267045 272728 307681 311225 4517412 4818410 6744657 6517808 1117920 1168487 294829 259229 274404 274043 324888 318121 306536 306327 210438 213565 691455 655883 1473364 1457038 434763 429509 625689 635613 790015 764784 811789 816207 846834 861491 839460 932944 2068194 2173126 1246808 1052362 694504 681322 818694 816171 857927 865505 881203 892957 1013905 1014389 5248694 5383777 40.05 71.6 1
12:50:13 2024-01-29 701267 685002 204904 201163 329898 337559 354348 352280 219565 216154 266826 272693 308112 309705 4521082 4833779 6753123 6532110 1116593 1168723 293966 258609 272699 273277 324276 318644 306069 309652 210026 213565 698602 655883 1466089 1465218 435072 427596 625339 632321 787994 765622 811533 817438 845602 861455 841249 932944 2065256 2179331 1232017 1060387 695907 682841 818694 817981 859659 865609 881203 894391 1017260 1014389 5258099 5393156 40.05 71.6 1
12:50:14 2024-01-29 699129 685255 204904 201488 329400 336271 355687 354401 219412 216305 267272 271897 307681 312293 4536116 4867078 6790638 6518203 1118832 1167066 294358 259845 274076 272789 327845 318237 306766 308186 210026 213600 697172 651151 1479263 1464179 433838 428474 625098 632842 784200 765622 811789 815016 848105 863928 839460 927500 2061851 2182294 1222773 1060387 695907 680841 821057 820341 856674 863170 883825 895610 1019498 1012239 5212828 5389310 40.05 71.6 1
12:50:15 2024-01-29 696168 685192 204612 201519 328938 337767 356485 354401 218730 216374 267272 271616 307400 311777 4517855 4867002 6753623 6494552 1121232 1167967 294131 259444 274525 273136 325813 315446 306802 307255 210026 214015 702870 652857 1480463 1464179 432966 428777 627589 634675 784200 768172 811789 814048 848068 864445 839460 926072 2058921 2176303 1236154 1063411 694504 679914 819856 820533 857890 862699 881203 898299 1012125 1012202 5179155 5383777 40.05 71.6 1
12:50:16 2024-01-29 698477 687091 205196 201023 327910 336507 355379 352280 218918 217900 266416 273145 308614 311702 4529622 4883459 6734593 6494618 1119340 1164588 293966 259265 272368 273241 325813 314864 306730 309433 210026 213600 708731 654482 1486706 1464946 433838 429687 628477 634712 784297 769608 811789 811740 846870 864224 839423 925595 2055997 2170137 1251221 1064666 694504 678741 818694 820923 857282 863919 881203 896986 1012088 1010736 5179155 5385467 40.05 71.6 1
12:50:17 2024-01-29 699688 688065 205336 200576 327910 336507 355165 354552 219224 217654 265599 272503 308147 311189 4537986 4892778 6734593 6480637 1123010 1168761 295258 258645 272594 273241 326581 315374 306802 306730 210502 213900 697172 655829 1488803 1466258 433838 428777 629439 632806 784297 770460 811789 809441 845602 868067 839423 923619 2054537 2162476 1251221 1065095 694504 677744 818694 823258 856674 856564 881203 898937 1013905 1009272 5160357 5385467 40.05 71.6 1
12:50:18 2024-01-29 697913 685192 205196 200402 329934 336236 354348 352315 218918 216340 266452 274118 308565 312883 4520931 4910106 6747777 6517679 1126295 1169661 294394 258609 272629 273100 324535 317412 306802 306681 211162 213160 682073 653017 1500981 1471298 434763 429687 629170 629088 784261 772099 811211 810589 846834 865550 838233 922230 2055997 2159412 1249337 1071210 695907 677744 821124 823258 855460 861446 885084 898299 1011750 1000656 5154638 5383777 40.05 71.6 1
12:50:19 2024-01-29 694513 687091 204913 200572 331435 336813 355949 354153 218765 217107 266987 273091 307150 314775 4533868 4904618 6719741 6508924 1134792 1168004 292124 259301 272629 272372 325287 315194 306802 309397 210502 212817 687853 646518 1487977 1475478 433310 428777 627110 629079 786000 769296 807033 811740 852462 865478 832685 926293 2055724 2157863 1245571 1074318 693513 678741 825545 820497 851121 862699 891096 896986 1008099 1000692 5135827 5379938 40.05 71.6 1
12:50:20 2024-01-29 689655 687082 204976 200567 329435 336813 357308 354876 218451 217445 266987 272899 307541 311672 4524462 4860112 6650333 6513931 1141202 1170424 292972 260246 272664 273241 324797 315518 306802 306078 210354 212967 690223 645403 1525215 1470427 431348 428777 627589 628607 788301 772099 802350 811740 854881 865514 832601 923619 2055997 2154804 1250038 1069456 690554 678741 826715 822673 848671 863919 890475 896986 1002972 1006353 5121182 5376101 40.05 71.6 1
12:50:21 2024-01-29 692116 685178 205515 200541 329400 337657 358537 351776 219285 217445 266274 273422 306612 311704 4528084 4842735 6650238 6517959 1138769 1164588 293910 259444 273435 274498 324276 315591 306802 305403 210719 212967 691632 649293 1498917 1466258 432609 429812 628513 629051 793148 770423 805886 811490 854276 863928 833785 924757 2058921 2145586 1235022 1068166 690062 680185 823392 819178 853002 865140 888279 895708 1003979 1009309 5192899 5371609 40.05 71.6 1
12:50:22 2024-01-29 692047 685291 204904 200541 330674 337382 359209 355414 219802 215866 266755 273004 307041 313920 4530318 4817662 6705829 6536691 1131887 1164588 293848 259845 273713 273206 324600 318158 305473 306327 210354 212817 691802 645597 1493952 1462104 432609 427596 624428 628607 788896 765622 804705 816244 854749 856573 832601 932944 2062324 2163995 1230168 1064779 690554 682841 824960 813826 850517 865541 887874 890341 1005183 1012239 5213027 5374399 40.05 71.6 1
12:50:23 2024-01-29 691066 685264 204431 201559 329675 336631 356414 355021 219084 216236 267165 271721 307711 314030 4531044 4769935 6686743 6518651 1128230 1164624 291876 260246 276772 273241 324888 315591 305903 307720 210179 212967 690223 646518 1494953 1457038 431348 428607 623918 630943 791136 763453 804705 819796 853066 856501 833785 932944 2065256 2173217 1253104 1056982 690554 681840 823392 815593 852362 865541 886383 892989 1008099 1015107 5220477 5374399 40.05 71.6 1
12:50:24 2024-01-29 691789 689677 204664 202048 328786 337528 357201 353984 219084 216688 268996 271272 309547 310575 4511373 4786863 6698289 6523303 1125742 1167967 293945 260027 273049 273312 323855 315627 306802 306327 209844 213900 707260 651228 1480652 1454972 431348 427859 623918 632394 791136 764537 806833 818017 853066 856537 833275 933557 2065256 2174759 1253104 1057375 689051 681322 822807 816171 853002 865541 886108 890591 1008813 1017448 5222419 5381082 40.05 71.6 1
12:50:25 2024-01-29 694891 690298 204797 201700 327759 337767 356414 353947 218743 216201 266906 271447 309328 312144 4522035 4785020 6700621 6499338 1122836 1164624 293249 259809 273049 274114 324888 317412 306802 306292 210354 213900 720975 653085 1484341 1452910 431348 428632 625689 633776 790878 764537 808255 816207 850617 856573 834566 932944 2062324 2170137 1232017 1054027 690554 680667 821057 817401 853002 865433 886383 892989 1008099 1015107 5222142 5390555 40.05 71.6 1
12:50:26 2024-01-29 695953 689751 204797 201032 327795 337767 356342 353947 219237 216305 266416 271932 307681 311225 4539420 4798014 6714720 6518651 1125742 1163726 293533 260063 273049 274078 324888 315554 305580 307255 209370 213900 681238 649293 1521158 1456005 431385 427596 623918 631910 791136 764510 805923 818634 853534 856537 833785 932944 2065256 2174759 1253104 1053899 689571 680805 821057 815937 852362 865541 886383 890420 1008153 1015107 5227532 5380362 40.05 71.6 1
12:50:27 2024-01-29 693485 689054 204797 201665 328224 337767 356378 352028 219071 216154 266229 271068 308142 313324 4504866 4770569 6691302 6504646 1129037 1164551 292604 260246 273049 273241 324600 315554 306802 307720 209522 213451 694451 647441 1483980 1457038 431348 427596 623918 629124 790575 763995 804705 818363 853066 856537 832601 932944 2065256 2167063 1253104 1059633 690062 682491 824562 813789 850517 865541 888913 890105 1005924 1014389 5226572 5377769 40.05 71.6 1
12:50:28 2024-01-29 696551 689756 204443 200848 327733 336507 355130 352028 219259 215969 269150 272447 309692 310273 4517412 4803565 6735225 6518580 1121232 1164624 293902 259408 273049 274078 324888 315591 306586 306327 210026 213900 702820 653085 1477969 1451935 432609 428870 625689 634712 791136 765351 810359 815052 849378 861491 836971 932293 2065256 2173163 1260637 1050865 693007 681633 818694 816207 855460 865469 883514 892317 1011033 1016325 5225988 5388055 40.05 71.6 1
12:50:29 2024-01-29 697008 689494 204735 200572 328663 337559 354312 352028 219320 216154 266826 271897 307646 310346 4517855 4799177 6714720 6509286 1125503 1164588 294187 260246 273049 273277 324636 317412 306802 306327 209697 213600 719243 651228 1495867 1452910 431385 428533 624802 632842 792042 764537 807107 818017 852462 856537 834259 931370 2062324 2170137 1253104 1053899 690554 682601 821057 816244 853469 865469 886383 893827 1010341 1017440 5231501 5372089 40.05 71.6 1
12:50:30 2024-01-29 698967 689101 204904 201172 327375 336507 358029 352028 219189 216270 266381 272503 308112 309762 4517136 4794521 6724045 6518580 1122836 1166239 293910 259444 273049 273241 324888 315554 306586 306292 210354 213900 702295 652155 1475233 1451935 431348 427596 625245 632842 791136 763453 806459 816207 850581 856501 833275 932907 2065256 2173217 1230168 1055589 690062 682117 821057 815937 852965 866218 887128 895143 1010344 1017949 5229523 5383777 40.05 71.6 1
12:50:31 2024-01-29 694015 685223 204944 201172 329632 337767 355878 352028 218883 215969 266194 271307 308319 311225 4517715 4770606 6686743 6499262 1122836 1165443 292936 259408 272857 273241 324852 315554 305580 306292 210256 213900 710285 652155 1485754 1451935 431006 428723 624802 632806 791136 764537 807070 818017 850581 856501 833238 932907 2065256 2170101 1254987 1054300 689571 681633 821057 816171 854721 868709 887128 892533 1008980 1014997 5222042 5374399 40.05 71.6 1
12:50:32 2024-01-29 694015 688065 204335 201172 327870 337289 356485 352028 218848 216201 266007 270620 307646 311225 4508060 4770569 6686743 6509201 1122836 1165171 294643 259408 273049 273241 324852 315554 306536 306292 209844 213600 711778 651190 1480173 1454972 431006 429991 623550 632358 790575 763966 806459 816244 852462 856429 832059 932669 2061851 2170137 1230168 1060926 689571 682601 823467 818072 853506 866908 886233 893302 1009697 1014997 5227941 5366736 40.05 71.6 1
12:50:33 2024-01-29 695385 689682 204868 201453 327870 337528 356521 351956 218886 216305 266416 270844 307681 310823 4514494 4756943 6686743 6509201 1122836 1163790 293945 259408 273049 273241 324636 315591 306802 308561 210026 213600 705806 651190 1489863 1453999 431348 427596 624802 632358 792258 764003 807070 816244 850581 856501 833275 932944 2065256 2173217 1254987 1055799 690554 681933 823467 818654 855975 868204 886196 894579 1010415 1014997 5220477 5376125 40.05 71.6 1
12:50:34 2024-01-29 697154 684998 204904 200541 327371 338724 354881 352028 218918 216154 266416 271897 307646 310273 4514494 4796742 6723770 6518073 1116363 1165443 295294 259408 277077 274043 324852 317897 306802 306292 210026 212967 678772 654949 1478836 1454972 433838 428870 625689 634712 788301 765622 811789 816207 845638 856573 839460 931473 2065256 2173217 1244959 1055327 696490 682491 818752 817798 857208 868819 882073 893903 1014551 1014389 5239288 5383777 40.05 71.6 1
12:50:35 2024-01-29 700770 685038 204585 200988 328902 336236 355003 354020 219224 215669 266416 271862 307365 312254 4514494 4824519 6733370 6518580 1116593 1162139 295294 258573 276808 273241 324852 317152 305903 306257 210026 212967 697172 654421 1479354 1454972 433838 431211 624802 634226 786556 765622 811789 817490 846294 856573 839423 930879 2063760 2173408 1246808 1056833 696490 682601 818206 816328 857854 868819 882073 891483 1014625 1013672 5235420 5375825 40.05 71.6 1
12:50:37 2024-01-29 699207 689751 204913 201265 328933 336000 353745 354520 219259 215634 266506 271862 306752 312144 4520939 4846333 6744657 6509201 1113258 1166276 294180 258645 276917 273241 324852 317412 306334 306327 210026 212967 688813 654890 1469176 1457038 433838 427596 624802 632842 786592 765079 811514 816207 844372 856537 838828 930139 2060818 2174793 1250506 1057006 695994 682601 818206 816328 857817 868819 880229 890341 1012088 1012239 5246779 5378636 40.05 71.6 1
12:50:38 2024-01-29 699207 687652 204908 201031 328405 337528 353250 354020 219259 215001 266381 271862 306752 312144 4520634 4835761 6761346 6513931 1109978 1164551 295051 258392 271797 273206 324852 317412 305903 306292 210026 212967 688813 654421 1468838 1457038 433838 427596 623918 632806 786556 765079 811789 816207 844372 856537 839737 931482 2067233 2176341 1233470 1058139 696490 682601 818789 817490 857890 865487 877967 890457 1012125 1015034 5241203 5379938 40.05 71.6 1
12:50:39 2024-01-29 698711 685002 204299 200572 328938 337289 353781 354020 219259 215001 266416 271862 306752 312144 4523583 4845146 6762614 6499262 1111672 1164588 293589 258573 272212 272372 324852 315591 305903 306327 209991 212967 677425 654421 1500897 1461181 434455 429991 623918 630907 784297 764537 811789 816207 843144 856573 842134 932581 2063760 2179616 1251221 1053825 696490 682601 818206 815900 857890 865469 876026 893865 1014993 1013635 5240961 5374399 40.05 71.6 1
12:50:40 2024-01-29 699170 684930 204299 200572 328902 336813 353781 353303 218730 214966 266452 271672 307106 312144 4508080 4840654 6752021 6513931 1110015 1165443 295294 258392 276954 273206 324852 317412 304649 306292 209780 212967 688813 654421 1483581 1454972 433838 429547 623918 632806 786592 765079 811789 818634 847311 862124 841534 934224 2067728 2173245 1229839 1060114 696490 682601 816377 814942 857890 866082 880666 892952 1012125 1012239 5239288 5379938 40.05 71.6 1
12:50:41 2024-01-29 699244 684966 204303 200607 328933 337528 353781 354020 219259 215001 266951 271637 307010 312697 4517412 4835761 6754090 6504559 1109717 1167102 293462 258680 272629 272372 324888 317412 305473 308561 209662 212967 695743 651151 1509168 1461181 433838 428474 623918 631874 784200 764537 810648 817490 846110 863346 839312 930025 2059882 2182454 1245571 1056870 696490 682601 818114 818598 858416 865752 880266 894298 1016504 1011341 5233620 5376101 40.05 71.6 1
12:50:42 2024-01-29 693109 687652 204268 201167 328397 337289 354348 352315 218238 215969 266452 271447 307181 311666 4517412 4840654 6761346 6499822 1112987 1165443 293497 259190 272629 271542 324888 315554 305043 306327 209844 212967 695743 650686 1487241 1461181 433838 428171 623918 631874 783808 764895 811602 816291 846710 863172 841138 930228 2058416 2185594 1241804 1058252 695992 681633 820539 820341 855460 865140 881203 895821 1016504 1010772 5203124 5366736 40.05 71.6 1
12:50:43 2024-01-29 693073 687316 204272 201163 327910 337289 354348 353834 218238 216154 266416 271068 307181 312144 4514217 4839294 6743237 6490444 1118033 1164588 293910 259408 273435 272407 324833 315224 306802 306970 209335 213415 694314 651151 1485389 1461181 433223 428171 625747 633776 784016 768854 810950 811703 848698 865113 836824 924565 2056951 2176303 1238524 1061898 693513 679148 818694 822985 855460 861446 883333 899635 1013186 1009309 5164044 5376101 40.05 71.6 1
12:50:44 2024-01-29 697173 686119 205191 200367 327945 336281 353781 354020 218918 216340 265192 273145 307365 311225 4504866 4883544 6714967 6481306 1125014 1165443 295472 259581 271797 272754 324888 315518 306802 306825 210026 212967 695743 653952 1479733 1465218 433838 429845 631041 634471 786319 772178 811714 809243 848698 868828 839239 924943 2052566 2159412 1249337 1066302 695496 676197 819584 820923 855938 860895 881203 894111 1013186 1000656 5150958 5376101 40.05 71.6 1
12:50:45 2024-01-29 694325 687091 204769 200044 329934 337289 354064 352280 218238 216004 265599 272728 305791 313141 4523859 4905562 6733370 6494580 1125531 1164588 292285 258609 272212 272372 323855 315518 305903 305606 210684 212668 687633 649293 1483715 1473473 434725 428631 628767 630796 784163 770277 810405 811666 850398 866373 834896 923619 2049375 2151750 1232942 1072737 692525 678741 823392 820886 850517 861482 887128 898204 1007349 1005965 5135827 5365020 40.05 71.6 1
12:50:46 2024-01-29 687794 686119 204764 200537 328671 335863 356521 354020 218016 217036 265599 271932 306468 312254 4509567 4839294 6649442 6489903 1140070 1165443 292081 259809 272279 272789 324308 314307 306802 306825 209844 212668 691455 643759 1490267 1471333 431932 428631 629213 629974 788669 769461 804754 810442 855414 866373 830203 923619 2058921 2145623 1238038 1068693 688591 676748 825735 820923 848069 863309 887874 895610 1002556 1000656 5130561 5366736 40.05 71.6 1
12:50:47 2024-01-29 693103 687091 204913 199905 328938 336813 354881 351992 218918 215969 265192 273180 306254 312992 4517412 4825294 6672665 6508193 1133540 1163726 292604 258680 273435 273241 324852 317412 306370 306825 210502 212817 691632 647142 1486827 1464380 432046 431211 625652 629974 792222 767201 807053 817527 853066 856573 830240 928820 2062324 2160944 1227626 1063146 692015 680841 824562 811417 848435 864824 885320 890378 1002227 1011138 5202541 5357371 40.05 71.6 1
12:50:48 2024-01-29 688110 686119 203946 201163 328671 335863 356258 352028 218730 215969 266416 270809 306717 312330 4508060 4768331 6668093 6504559 1125817 1165443 292364 260063 271573 273206 324888 315518 305903 306970 209300 212789 694314 647366 1489671 1455033 430860 430601 625318 632175 789868 763343 808206 814048 848588 856609 834529 931482 2061851 2170137 1233866 1052251 690554 680667 819893 814979 853039 864215 883159 890415 1010317 1015107 5216119 5370566 40.05 71.6 1
12:50:49 2024-01-29 698253 687091 204294 200541 330094 336271 355003 352028 218918 215001 265599 271672 306468 310785 4511275 4815260 6704591 6509286 1117920 1162139 293867 258645 272664 273277 324852 315518 306370 306717 210291 213458 728912 653952 1508117 1447818 432499 431211 626095 632659 788713 765622 808830 813593 848105 862124 836342 928820 2062324 2171702 1247454 1057150 690554 680447 816377 813789 855460 862963 880540 890105 1008887 1012239 5219768 5370566 40.05 71.6 1
12:50:50 2024-01-29 698216 687095 204259 200576 328663 336000 353215 354020 218918 215001 266786 271447 305791 310932 4498446 4831108 6743349 6499262 1110089 1165171 293213 257813 276808 272789 324852 315338 306104 308488 209815 212789 697172 654890 1493032 1459207 434763 430601 623844 633568 784261 764537 811789 815629 846110 856501 839460 932944 2061349 2167063 1252354 1053937 694227 681633 816377 813789 857282 864215 878591 890378 1013186 1012239 5224348 5376101 40.05 71.6 1
12:50:51 2024-01-29 697191 684966 203982 200227 327901 336813 353250 354020 218568 215001 266381 271862 306717 312254 4504866 4835836 6747896 6499822 1109814 1162139 292604 258645 272664 272126 324744 317158 305688 309178 209704 212931 695743 651151 1489954 1461181 433838 428062 623439 630870 783250 763453 811565 815095 846294 856609 839460 929948 2055997 2177787 1239921 1057102 695412 681633 817534 818598 856674 863919 879914 894410 1015066 1012239 5192618 5366736 40.05 71.6 1
12:50:52 2024-01-29 695146 686825 204303 200572 327676 337528 354348 354020 217864 216340 265599 270844 307216 311005 4514217 4859199 6742696 6481190 1116438 1162139 293221 258324 273676 272542 328077 315230 306766 309215 209557 213415 702870 651151 1481484 1462220 433113 428171 626576 632842 783644 768854 810634 811740 846870 863928 837418 924796 2053078 2177787 1246200 1061629 692525 677780 818114 820651 855460 861482 881203 899673 1011373 1009309 5158697 5376101 40.05 71.6 1
12:50:53 2024-01-29 697191 685634 205331 200506 327874 336281 354348 354020 218273 215969 264750 272728 306472 310346 4518118 4883544 6714967 6481190 1122610 1163619 294109 258858 273640 272889 324816 315266 306766 306644 209850 213380 695743 654421 1474531 1465340 433838 428558 628440 634471 786430 769768 811789 808742 847274 865478 838791 922230 2052566 2157863 1245571 1065816 694504 676712 819584 822673 855460 856492 881166 900446 1013186 1006677 5152590 5374399 40.05 71.6 1
12:50:54 2024-01-29 693025 687091 204868 200293 329898 336813 353993 354770 218203 216270 265564 272467 305756 311047 4508080 4896289 6714720 6499451 1128961 1166687 293177 258723 274598 272613 326690 315374 306478 308257 210803 211530 693041 648328 1513353 1473386 433838 428558 627466 629079 784163 769841 809406 811629 848105 865149 834971 923582 2049649 2151750 1243687 1072737 694008 678704 821057 820923 851121 861410 886383 897526 1007349 1004543 5131663 5363292 40.05 71.6 1
12:50:55 2024-01-29 685698 686648 204581 200506 328636 333938 356521 354020 217795 216305 265564 271412 306219 312808 4511561 4861054 6677773 6489220 1140032 1168612 290652 259630 273556 272006 327382 317026 306262 308524 209850 212668 686543 643759 1517941 1473705 432315 428777 627466 629079 785522 769400 806422 811740 850544 865761 832649 923619 2049649 2151750 1243687 1072461 691539 677744 824562 820923 848671 856564 888913 898166 1002972 1005965 5124055 5365020 40.05 71.6 1
12:50:56 2024-01-29 687229 687091 204904 200332 327910 337051 356449 351762 217981 216305 265342 271862 306184 311666 4498371 4821660 6630791 6498706 1142000 1165369 292427 259229 270531 274252 324780 315044 306766 306789 209955 212668 688813 646518 1478856 1464299 429982 428777 627073 628782 788669 769260 802463 811164 853066 865149 830240 925595 2055997 2145245 1241261 1065816 689571 680185 821057 816217 848671 863919 886383 894261 1003979 1008219 5173449 5365020 40.05 71.6 1
12:50:57 2024-01-29 691070 688065 204089 200358 329364 336545 355094 354020 218695 214932 266416 271862 306937 311047 4502285 4793840 6669387 6508770 1127666 1165369 292640 259780 272867 272804 324780 315482 305008 306791 209154 212668 690223 646792 1493937 1453999 430665 429687 624428 631768 788860 763453 802350 816207 851786 856429 832601 932206 2058921 2167083 1251221 1055799 689571 682117 823119 813753 852331 865469 886345 887740 1005887 1013672 5201666 5361194 40.05 71.6 1
12:50:58 2024-01-29 692116 687091 204268 201296 327344 336813 355379 351992 218695 215935 265564 270208 307181 311666 4508343 4785133 6698068 6513545 1115492 1163360 294037 258431 272867 273171 324852 315554 305688 306033 209780 212569 690223 653085 1476128 1447818 433223 431211 623881 632842 787707 765622 811789 813826 845565 856537 836935 928783 2061851 2170137 1241261 1054086 693513 681633 817534 813753 855460 864287 880540 890401 1011750 1012202 5227941 5370566 40.05 71.6 1
12:50:59 2024-01-29 699207 687877 204228 200537 328366 337767 355505 352028 219224 215001 265599 271827 306219 311152 4508343 4832494 6773593 6499338 1112352 1165277 293284 258321 272594 272337 324623 315591 304721 308488 209662 212668 697172 653952 1496565 1461181 433838 428777 623439 630460 784200 764585 811789 813826 845694 856501 841249 930143 2055997 2173126 1253104 1057102 695496 681633 815762 815556 856674 865140 879561 891901 1014275 1012202 5227664 5365020 40.05 71.6 1
12:51:00 2024-01-29 695990 686119 204223 201172 327866 336813 354845 353303 218203 214966 266381 271033 306717 311666 4514217 4829132 6731699 6471040 1119796 1161991 293426 258609 273629 272372 324852 315266 306478 306825 209844 212967 698882 652388 1500137 1461181 432916 428777 627466 632535 784200 768135 811211 809404 846294 864188 836971 923582 2049649 2160944 1249337 1061898 693513 674727 816377 822673 854854 856492 878591 898447 1013186 1006317 5145233 5366736 40.05 71.6 1
12:51:01 2024-01-29 696095 686830 204913 199870 327874 337289 353745 352028 218051 215035 265156 273110 306816 311225 4518118 4902011 6715608 6499338 1125014 1164616 294358 258175 273822 272542 324852 315446 306766 306321 210256 212668 697172 651151 1473605 1466258 433838 428558 627516 628570 784163 770423 810634 809392 844372 864797 834529 920189 2048529 2154804 1247454 1069686 694504 676197 819275 820923 852325 856492 882457 899030 1008813 1005253 5133752 5364743 40.05 71.6 1
12:51:02 2024-01-29 691024 686119 204232 200599 329862 333902 354312 355021 218016 215969 265528 271637 305508 311047 4512797 4892391 6702908 6490323 1134792 1163545 290758 259122 273786 271886 326726 315482 305903 305820 209885 212668 688813 643557 1485776 1473386 431348 428171 627466 627296 786430 765928 804668 810589 851822 865761 832010 923582 2049649 2151750 1236154 1072737 690554 677707 823392 820923 848069 856528 887953 898269 1005405 1007390 5117115 5365020 40.05 71.6 1
12:51:03 2024-01-29 686752 687091 204913 200223 327910 336813 355949 351992 218203 216340 265121 271897 305791 311887 4519040 4839294 6650220 6509201 1132524 1166107 292116 258573 273049 273206 324395 315230 306550 305925 210026 212668 691632 647441 1479327 1461833 432303 428835 626576 628484 790575 767322 804668 811740 851183 863928 832601 927614 2058921 2142556 1248657 1066610 690062 680185 823392 816171 848707 863650 886383 892424 1002556 1006353 5170612 5357371 40.05 71.6 1
12:51:04 2024-01-29 690368 687577 204228 200367 328902 335863 354348 351596 218238 214966 266194 271637 306188 313586 4515056 4782699 6678904 6489220 1129282 1164616 290758 259408 272279 272337 324672 315302 304507 307005 209300 212371 695743 645403 1522998 1453999 430665 429687 622998 630943 788896 763453 802350 816207 852426 857075 832601 932907 2058921 2168563 1227626 1055799 688591 682117 821057 813177 851452 865550 885084 887833 1005103 1014519 5205383 5355641 40.05 71.6 1
12:51:05 2024-01-29 692609 687091 204268 200533 326886 336575 355379 351992 218203 215935 265564 270754 307150 311324 4512093 4775033 6686938 6508193 1119556 1162139 292569 258609 272527 273100 324852 315482 305688 306825 209662 212967 717944 651151 1500701 1447818 430665 429991 625245 631874 788896 762372 804668 813826 849673 855826 832059 931542 2058921 2168329 1253104 1050828 688591 680185 820502 814979 850517 865140 883788 890341 1005654 1013672 5209103 5357371 40.05 71.6 1
12:51:06 2024-01-29 693301 687091 204232 200223 325901 337051 354312 351920 218168 216097 268037 271371 307365 308815 4512093 4775033 6677418 6499338 1116593 1162139 294744 257671 272857 272754 324395 315518 305043 306825 209335 212668 687404 653952 1496393 1451935 433223 429991 623540 632321 785407 763453 810634 813826 846294 856537 836971 930180 2061851 2163958 1246808 1054300 694008 680841 815303 813177 855460 865140 878934 889039 1011750 1011487 5227941 5365020 40.05 71.6 1
12:51:07 2024-01-29 697154 686119 203871 200192 327905 336813 354502 351740 218603 216702 266167 271307 306577 311079 4494303 4826548 6725793 6495187 1110225 1161991 294437 257777 272177 271922 324623 315554 305043 306825 209335 212668 685995 653011 1510509 1457038 433838 428474 622998 629051 784163 764537 811789 813826 845095 856501 838233 927426 2053041 2173217 1241804 1056453 694504 681633 815303 813753 856674 864824 878308 889671 1014625 1010736 5229883 5366736 40.05 71.6 1
12:51:08 2024-01-29 698069 686123 203906 200533 327870 337071 355971 354585 217924 214897 266274 271307 306542 311115 4509115 4818595 6752589 6479563 1114847 1162139 291876 258609 271797 271317 324852 315482 305008 306292 209335 212668 689717 649116 1480056 1457038 432609 427264 623540 630943 781942 764537 810634 811740 845095 862087 836971 929051 2055997 2177787 1198293 1056945 694504 680667 818694 817401 853941 863919 880540 892989 1014275 1008634 5180847 5366736 40.05 71.6 1
12:51:09 2024-01-29 694582 685153 204294 200892 329632 337621 356980 351812 217422 216688 265457 270859 307006 310640 4514494 4862695 6714720 6476442 1123024 1164616 293462 258609 271502 272407 326726 314487 306658 306825 209991 212967 714764 653017 1491889 1461181 433223 428777 628957 631874 784200 768172 810634 809404 845297 864188 836935 922230 2049649 2160672 1249337 1063411 694008 674691 816389 820923 855460 856528 878591 898204 1012914 1000620 5135827 5365020 40.05 71.6 1
12:51:10 2024-01-29 695496 685602 204445 199944 328689 337107 355505 351956 217877 215866 265457 272845 306079 311998 4485569 4898314 6714720 6494529 1122610 1162139 293497 258211 276881 272372 324852 315446 306334 305566 210502 212371 693041 651996 1470775 1469384 432966 428474 627073 629526 784200 770460 809443 808830 845602 865654 834529 920844 2049649 2153276 1224622 1068926 694504 677474 818694 819759 851722 856528 882494 896887 1008850 1003123 5135827 5361194 40.05 71.6 1
12:51:11 2024-01-29 690601 683879 204011 200297 329755 333722 356512 354770 217994 218000 265457 271721 305582 311266 4497057 4887829 6706229 6471351 1128740 1162139 291467 258573 271797 271507 324852 315446 305688 306825 209662 211706 678597 645597 1479579 1472429 432609 427566 625689 627296 783607 769260 805277 810589 848105 865149 833785 922924 2046737 2150225 1245571 1069493 692525 677744 821057 819759 848671 861482 886383 895610 1005887 1003123 5126535 5363925 40.05 71.6 1
12:51:12 2024-01-29 687126 685899 204121 200049 327768 333758 356057 351560 217352 216201 265422 271447 305756 311887 4509567 4818483 6640946 6489220 1140032 1162139 291876 258392 270675 273015 324852 314487 306586 306789 209991 212371 687404 648185 1486671 1462104 431348 428533 627466 628126 790015 769296 802276 811740 853066 863959 830240 926293 2053041 2142556 1235022 1066189 688591 677744 821057 817365 850244 863309 886383 894935 1001136 1008194 5170726 5363925 40.05 71.6 1
12:51:13 2024-01-29 691352 687091 204157 199765 328795 335682 357016 351884 218743 214932 265528 272312 304869 312330 4502182 4799012 6677418 6518580 1132268 1165443 292329 258573 271537 272789 323938 315554 305688 306789 210026 212371 684853 645597 1482858 1461181 431997 427596 624619 627296 790015 765055 802387 811490 853066 861491 832601 926072 2058921 2151750 1201158 1063411 690554 681633 822807 812602 848069 863035 888913 889118 1004692 1006390 5185265 5363630 40.05 71.6 1
12:51:14 2024-01-29 689907 687054 203448 200712 328760 333722 357522 351992 218168 215035 266194 271167 306437 312294 4502182 4769958 6668261 6480787 1125780 1162139 292733 259408 272664 272372 324852 315482 304793 306327 209154 212668 685995 645597 1509526 1452910 430701 428777 622998 629124 788896 762912 802350 815593 851822 855826 832601 930217 2058921 2164010 1251221 1054198 688591 682329 821057 814011 851121 865433 883788 887703 1005887 1012239 5208559 5359798 40.05 71.6 1
12:51:15 2024-01-29 693756 686531 204188 200328 328705 337767 354312 351708 218238 215035 265386 271616 306682 309288 4498708 4784471 6686743 6490555 1113403 1162139 294675 257813 273049 272754 323938 315554 305043 306825 209335 212371 695743 653017 1472976 1452910 433531 427560 623439 631874 784200 763966 809481 813826 846294 856501 836971 929906 2057458 2167063 1226208 1057207 693513 680667 815303 811417 855460 865789 878934 887740 1013186 1013080 5234452 5369217 40.05 71.6 1
12:51:16 2024-01-29 696944 685259 203444 200358 327870 336575 353250 354520 218158 214828 266158 271033 306219 311225 4505893 4832494 6742696 6476442 1111369 1162139 292569 257813 272212 271093 324672 315482 303686 305864 209335 212668 694314 648366 1499672 1457038 432609 427566 623439 629124 783052 763453 809481 811740 843899 856609 836342 927555 2053041 2177787 1243687 1057375 694504 679703 818114 816171 853469 861482 878628 892989 1014440 1011608 5174744 5362547 40.05 71.6 1
12:51:17 2024-01-29 697477 684039 204228 199948 326957 337289 353215 351776 217586 216676 264714 271033 306468 308997 4507784 4855747 6695794 6452832 1118832 1162139 292285 258392 273049 271577 324888 313531 306082 306825 209370 212967 699245 651151 1482226 1461181 432609 428777 627466 631874 784200 765892 809481 808830 845694 865149 836378 922230 2048192 2159412 1249337 1061629 692525 674763 816377 820651 854854 856456 881332 897947 1013305 1008818 5141095 5369217 40.05 71.6 1
12:51:18 2024-01-29 695990 685854 204590 199283 327901 337107 353250 352028 218168 215001 264750 272763 306817 311666 4505128 4883544 6705394 6481190 1119415 1162139 293462 257813 273049 271577 324852 314966 306766 306357 210543 212668 694314 651151 1476312 1464179 433531 428508 627589 629088 783607 769296 810057 809441 844372 864309 836342 920226 2049649 2151750 1247454 1066648 694008 674800 817534 820923 853039 860858 883296 900409 1008667 1005892 5136907 5365020 40.05 71.6 1
12:51:19 2024-01-29 690050 685854 204268 200328 329693 333938 353745 354020 218051 215035 265457 271637 304869 311083 4514494 4886752 6714990 6481190 1128740 1163456 292124 258427 272212 271612 324852 315224 306105 306825 209991 211706 680998 646942 1486550 1471303 433531 427868 625878 627296 783052 768780 805886 811164 848105 863928 832096 923344 2046737 2151750 1220924 1071210 692525 678741 821057 819759 852257 861424 887128 895498 1008980 1002977 5125320 5357371 40.05 71.6 1
12:51:20 2024-01-29 685478 683925 204619 200367 327874 333902 355414 352028 217586 216201 265156 271447 304869 311887 4505128 4849387 6630791 6462120 1138442 1162139 290652 259444 272279 272372 324538 314523 305903 306789 209370 212371 697172 643301 1511614 1466258 430701 428171 627466 627296 784297 767578 802313 809441 852462 862499 830240 922267 2048192 2151750 1226031 1066648 688591 676270 825111 820988 848815 856420 890181 895535 1002446 1006867 5117256 5361194 40.05 71.6 1
12:51:21 2024-01-29 688674 685634 204873 199909 327910 335863 356747 350786 218203 215969 263974 271672 304904 310896 4485531 4824111 6630791 6480674 1134311 1162139 292569 258392 272781 273015 324395 315224 306370 306357 209697 211777 690223 646979 1479548 1460033 431997 428533 627429 629079 790015 765475 802387 811740 853066 861491 832601 925595 2053078 2141038 1213499 1060494 688101 680115 822294 818072 848671 861337 886271 893940 1001662 1007317 5163174 5361194 40.05 71.6 1
12:51:22 2024-01-29 687721 686119 203942 200083 329417 335718 354064 352028 218238 214633 265156 271581 304869 311373 4498971 4792965 6668093 6499338 1128230 1161315 290401 258609 272279 271542 324623 315554 304080 306681 209370 211777 678256 643759 1479553 1457038 431043 428777 622998 627296 786592 762912 802313 815016 852462 856465 830240 929518 2058921 2160944 1249337 1063259 689051 684233 824525 814011 848671 868204 888167 890680 1003869 1009986 5201666 5351821 40.05 71.6 1
12:51:23 2024-01-29 689290 686119 203654 200892 327874 333974 354881 352028 218238 215876 266043 269985 307082 310932 4493656 4761456 6658767 6462120 1124212 1162139 290652 259226 272279 272372 324852 315002 305043 306327 208682 212967 695386 647441 1487579 1447818 430055 429687 623476 630980 788896 763995 804742 815016 848141 856501 832059 931542 2058921 2167042 1253104 1054848 689051 680112 821020 816328 852294 866364 883602 893264 1005139 1012239 5207351 5349736 40.05 71.6 1
12:51:24 2024-01-29 693338 688065 204303 200044 325937 336813 354312 351461 218203 215001 265156 271068 306717 309360 4479148 4772354 6686743 6489220 1114772 1162139 293945 258211 272279 272824 323938 315482 305688 305368 209662 212967 687404 651151 1474863 1447818 432609 427631 623918 632842 787743 764510 810634 813826 845005 856537 836971 928820 2058921 2173247 1218265 1055247 692525 681633 816463 815748 856937 866364 878591 889127 1010317 1012688 5227941 5353006 40.05 71.6 1
12:51:25 2024-01-29 698568 686119 204089 200253 327680 336575 354735 352028 218203 214932 265599 271033 305826 310932 4498708 4822109 6733370 6499921 1110089 1162139 292569 257055 272404 271957 324395 315518 304829 306825 209300 212371 695743 651151 1511059 1457038 433838 428171 623097 629088 783644 762372 810634 813826 846246 856501 838233 927463 2056414 2177890 1236154 1057094 694504 682117 816463 815748 855350 865140 877057 890378 1014275 1013080 5229883 5359088 40.05 71.6 1
12:51:26 2024-01-29 696077 685149 203625 200249 327648 335863 352262 354020 217899 214966 265413 269929 305791 310346 4495763 4818483 6723891 6471825 1112987 1162139 293235 258211 273049 270679 324888 315002 304579 305829 209370 212668 692884 648829 1474782 1457038 431997 426963 624317 630460 781942 764537 808218 811740 846294 856573 834785 929587 2057316 2179431 1241804 1059358 694504 680557 818789 818654 853543 861482 879877 893865 1014625 1007739 5162725 5357371 40.05 71.6 1
12:51:27 2024-01-29 694582 684176 204655 200183 325932 336813 355254 352028 217491 216735 264750 270243 306219 309762 4502285 4856829 6686743 6452929 1116438 1161278 294230 258392 273049 271922 326726 314230 305903 306789 208716 212817 707260 650983 1468437 1461181 432609 428777 627466 631837 784200 767012 809443 809404 845694 864931 839102 924754 2050563 2160886 1247454 1063306 692525 676737 816463 820341 854212 856528 880628 897526 1011713 1000620 5145233 5365020 40.05 71.6 1
12:51:28 2024-01-29 694588 684176 204581 199253 327375 337289 355003 352028 218203 215001 263939 272693 305295 309689 4485643 4874278 6710396 6508043 1122572 1162139 292285 257742 273049 271542 324852 315446 306802 304672 209991 212668 699970 653017 1474548 1462104 433223 428474 627466 628820 783052 768135 809443 807019 846073 868755 837275 922049 2052024 2154753 1247454 1066114 694008 673701 816377 820341 853469 859677 878554 897526 1008813 1005336 5133752 5357371 40.05 71.6 1
12:51:29 2024-01-29 691029 683660 203616 199565 328401 333469 354752 352028 217526 215001 265156 271862 304340 310383 4505128 4876565 6686743 6471825 1125494 1162139 290793 257813 273629 271317 324852 314487 305473 306789 209335 211164 683740 644941 1477574 1470427 432609 427566 625417 627296 783052 765892 806978 810545 852654 866337 830019 923372 2048529 2151340 1219075 1070776 690062 674763 822880 820988 847882 856492 886383 895610 1005096 1005253 5105495 5340384 40.05 71.6 1
12:51:30 2024-01-29 683989 684185 204080 199739 327344 335863 354845 351425 217340 215969 263974 271603 304869 311225 4502182 4818520 6621466 6480322 1132268 1160417 290652 258175 272051 272754 324395 314235 306334 306572 209662 211741 689717 647441 1485964 1460144 432549 427600 627021 627296 788896 768817 805790 811556 849196 856429 830092 926143 2056414 2145507 1237101 1062387 690554 679914 823467 815169 848069 863919 886383 893940 1003979 1000656 5180847 5346262 40.05 71.6 1
12:51:31 2024-01-29 686711 685634 202981 199874 327910 333902 354277 351956 217829 214574 265564 270208 304834 312144 4497057 4775043 6658767 6480599 1124212 1161278 290449 258609 272664 272147 324395 315410 304080 305829 208682 212371 689717 643759 1482472 1457038 430360 428777 621677 628931 788631 764482 804604 816365 847959 857257 831862 932890 2058416 2164010 1226471 1050912 688066 680594 819856 813434 848707 865438 884596 887073 1002972 1012239 5201666 5342449 40.05 71.6 1
12:51:32 2024-01-29 692609 684180 204089 200218 325901 335863 354312 350894 217829 215001 265156 269386 305791 310273 4492803 4729881 6658767 6470246 1117920 1160454 292124 258175 270675 272147 324395 314966 305043 306789 209154 212967 708792 649255 1474103 1447818 429678 428777 624428 633568 789754 761109 807053 814048 848698 860904 834933 928864 2057458 2164010 1231324 1053740 690062 678741 816377 814011 853233 865140 879877 888334 1005176 1011571 5194970 5355641 40.05 71.6 1
12:51:33 2024-01-29 697861 684180 203911 199874 326886 336813 353734 351425 218203 214966 264785 270208 305543 309908 4499074 4806001 6696069 6494807 1111813 1159632 293015 257020 272334 271542 323902 315518 304436 306789 209154 212371 685995 653017 1483491 1457038 433691 428631 623872 631730 784163 763343 809295 815206 845584 859078 839139 927389 2049649 2170158 1224622 1054086 694008 680667 815303 815169 855460 863919 877057 887828 1012088 1009236 5220477 5351821 40.05 71.6 1
12:51:35 2024-01-29 695580 684180 203016 199878 327648 335863 354502 352028 217526 214748 265156 270173 304834 310273 4489636 4826697 6714811 6471313 1106859 1162139 291819 257380 271797 271507 324395 315446 304793 306825 209335 212371 695743 651151 1503124 1460216 433654 427952 622925 630870 783570 762225 810447 815785 843715 856465 837008 927463 2052916 2173217 1239413 1053899 694504 681698 815185 813177 855460 863919 877057 890341 1014625 1011487 5220477 5357371 40.05 71.6 1
12:51:36 2024-01-29 694965 684185 203581 200402 327380 335863 353250 354020 218016 214574 265599 270243 305756 310273 4500094 4823116 6742970 6485815 1108510 1160454 292994 257813 277309 270868 324852 315230 304543 306825 209154 212371 695743 650983 1505379 1462021 433802 427457 622925 631768 782978 764191 810447 815206 843862 856537 836971 927390 2052566 2173217 1247454 1056757 694504 680667 816377 815556 855460 863919 879561 890341 1012052 1009272 5209103 5357371 40.05 71.6 1
12:51:37 2024-01-29 694015 684176 202985 200358 326882 336338 355505 354357 217526 215001 265564 270138 305756 310309 4508455 4822109 6724045 6467070 1109754 1162139 292124 257813 273629 271261 324852 316687 304115 306789 210591 212569 702870 650233 1474498 1459177 432462 426817 623844 632031 781832 763306 809406 811740 843899 861455 837238 926255 2049649 2173217 1219075 1057375 693513 678741 817534 814979 851119 861482 878591 890378 1013186 1007544 5164044 5355641 40.05 71.6 1
12:51:38 2024-01-29 694015 684180 203021 199874 325893 336047 354752 351992 216851 215969 264750 269985 305543 309798 4495866 4840654 6696477 6462420 1115642 1162139 291884 258107 272664 271317 324888 313531 304577 306717 209125 212754 711673 651151 1483951 1461181 432156 427421 626540 633568 782423 765622 809443 810015 844838 863928 834492 923619 2049649 2170137 1248804 1060387 690554 674763 816106 819759 854248 856492 879561 895610 1011033 1006353 5154638 5361194 40.05 71.6 1
12:51:39 2024-01-29 695496 684180 204908 200001 325937 336338 354002 351992 217526 214966 263904 271482 304869 308851 4505128 4868472 6696069 6443598 1118832 1161064 291876 257777 273049 271507 324107 314199 306622 306141 209599 212229 688813 652550 1491198 1461181 432462 428704 627429 629978 783052 765892 810634 809392 845095 865149 834566 920189 2049649 2154804 1247454 1062387 692525 672786 815221 819759 853039 855817 877967 895615 1011033 1005253 5133869 5348005 40.05 71.6 1
12:51:40 2024-01-29 693522 686569 203946 199249 327941 335863 354502 352028 217526 214966 263974 272503 304834 310309 4498708 4887017 6696069 6471825 1121388 1162139 293015 257416 273024 271901 324636 315158 305688 305818 209920 211600 687404 651151 1476027 1468470 433765 428777 627466 629079 782136 769985 810634 806431 846294 865761 837275 920577 2046737 2150225 1224622 1067892 693513 674800 818694 819759 850517 856492 881203 895708 1005924 1003123 5107507 5348005 40.05 71.6 1
12:51:41 2024-01-29 688674 684884 203625 199735 328437 333866 352262 352028 217526 215001 264750 270243 304834 310358 4495487 4867994 6686743 6476442 1127134 1162139 291898 258359 273676 271261 324636 314343 304900 306789 209850 211234 684597 645403 1513729 1473391 433223 427566 625689 627296 783974 765892 804668 809441 846870 864571 833785 922924 2043832 2151750 1241804 1069686 692032 676748 820475 819488 848707 856564 885121 895610 1006863 1003086 5114914 5348005 40.05 71.6 1
12:51:42 2024-01-29 683989 684180 204085 199878 326886 333636 354881 352028 217340 215001 264750 270998 306937 311666 4495800 4835422 6612140 6471825 1140032 1166107 292081 258608 270315 272232 324744 313388 306298 306537 209557 211565 687404 646518 1473020 1460144 429374 428474 627429 629088 784261 765928 802463 809441 851713 863928 827778 923582 2049649 2137906 1249337 1065853 686634 674763 823119 816171 846266 861446 887646 892989 998938 1004543 5126902 5349736 40.05 71.6 1
12:51:43 2024-01-29 689290 684176 203621 199288 327874 333938 355003 350401 218273 214932 263974 271897 304800 311225 4495777 4802343 6668093 6480637 1134302 1162754 291467 258466 272134 271437 322777 315374 304650 306523 209885 211530 687633 645597 1500063 1457038 431115 429918 623439 627296 788301 764537 802240 815785 849979 855223 829614 927463 2052805 2154804 1247454 1060387 688591 681150 821057 811703 847467 862927 885861 888218 1001846 1006353 5192260 5338640 40.05 71.6 1
12:51:44 2024-01-29 687234 685149 202627 199735 327874 333866 353781 351177 217526 214574 265378 269762 304869 311702 4484197 4748670 6649442 6479932 1125977 1162754 290652 258466 271906 271402 324215 314343 303937 308524 208542 212335 704320 643759 1501831 1454018 430019 428777 621677 629079 786592 762802 802463 813471 846870 855223 832601 928820 2055997 2160944 1251221 1049297 688101 678741 818694 813177 848707 865752 881203 889708 1003009 1012202 5194243 5348005 40.05 71.6 1
12:51:45 2024-01-29 691826 684180 203937 199913 325375 336338 355003 350401 217561 214966 263974 270243 305756 306212 4492661 4768964 6677418 6484761 1113366 1159488 292936 257274 272711 272197 324213 315044 304400 306789 209189 211777 695743 653017 1471854 1451935 433223 429383 622998 630943 785562 762372 809443 811490 843899 856465 834566 926767 2055997 2160944 1236870 1053552 692032 679703 814145 811703 855189 863919 877057 887703 1011033 1011212 5225229 5355641 40.05 71.6 1
12:51:46 2024-01-29 695990 684180 203012 199913 325972 333938 354484 352028 217526 214301 264750 269762 304869 309981 4479111 4819686 6726991 6480635 1108435 1161138 291538 257635 274328 270540 324744 314966 303795 306825 208682 211777 694314 649293 1477815 1457038 432609 426360 623466 630014 781942 762372 809481 811740 843899 856537 835749 926953 2049649 2174759 1238038 1054300 693513 679703 815221 813826 853002 861482 877057 890452 1012088 1006390 5170574 5348005 40.05 71.6 1
12:51:47 2024-01-29 692047 683182 203012 200192 327392 333974 354752 352028 216665 215001 264714 269386 305756 310053 4489365 4833779 6716360 6471216 1113403 1162791 292187 257635 272519 271282 324600 313019 305043 306141 210918 212896 719056 651151 1471459 1457038 432009 427866 625689 630943 781942 765622 808293 809169 845095 862708 834566 923619 2049649 2164010 1224622 1059633 690554 673308 815185 818598 853002 856456 878308 895340 1010317 1000656 5141560 5348005 40.05 71.6 1
12:51:48 2024-01-29 693073 683921 204272 199288 325901 336338 354502 351992 217526 215001 266301 271447 306654 308415 4495763 4861557 6707908 6480635 1121232 1161991 292873 256949 272664 271093 324395 314487 306802 305818 209335 211741 710202 650686 1470738 1464299 432609 427868 627466 629079 781388 767049 809206 806468 845095 862972 834566 920852 2043832 2145623 1247454 1065427 692488 672786 816377 818598 850517 855214 879641 895610 1006636 1003086 5133940 5349736 40.05 71.6 1
12:51:49 2024-01-29 690008 682758 203021 199600 327910 333938 354002 352028 217153 215001 264009 271033 303881 312144 4498708 4876565 6687472 6471040 1128628 1165443 290246 257813 273049 270302 324636 314006 305008 306357 208716 211410 689223 644479 1510649 1466258 431385 426963 625245 626406 781942 765079 802313 808830 846870 862708 832782 920918 2040376 2145597 1241804 1070448 690554 675755 820475 817401 847467 856492 885121 895610 1004692 1001669 5107611 5340384 40.05 71.6 1
12:51:50 2024-01-29 686056 683182 203942 199279 325972 333866 354348 351704 216851 215035 263974 270243 304869 310309 4498708 4831693 6631464 6488385 1135512 1162139 290652 257813 270387 272542 324251 313973 305903 305926 209335 211741 687404 647256 1499495 1457038 429715 427560 626576 628633 787743 765928 802463 810589 848141 860867 830240 923619 2047219 2136455 1202094 1061898 686634 677780 820475 811454 847196 861482 885121 890341 999719 1005336 5156674 5342449 40.05 71.6 1
12:51:51 2024-01-29 687013 684180 203012 199288 327680 333830 353250 350930 217864 213637 263974 270208 303951 311667 4493656 4788708 6659456 6476442 1122535 1160491 291005 258359 271649 271507 323938 314009 302942 305403 208612 211777 690223 643759 1482270 1451935 429715 428474 621769 629079 786592 760717 802463 811490 848588 853948 832601 929556 2055997 2164010 1243687 1052586 686634 678741 818694 811454 848707 863919 881240 887740 1006863 1011487 5187527 5348005 40.05 71.6 1
12:51:52 2024-01-29 693301 684185 203616 199600 327473 336813 354502 349872 217561 214932 264009 270243 304869 306644 4503116 4777550 6706229 6481306 1110089 1159414 293660 257597 272243 271957 322956 314523 304435 306825 208716 211777 694314 651151 1463700 1447818 432609 428777 623439 630907 785872 762842 807070 814048 845095 856429 834492 926072 2057458 2164010 1234097 1051089 690554 681084 815303 811703 852965 865140 877057 890120 1008099 1007775 5204483 5346262 40.05 71.6 1
12:51:53 2024-01-29 695990 684144 202950 199839 326846 333866 351974 351992 217491 214266 265302 270138 306649 309981 4502674 4815799 6734812 6443561 1110188 1162102 290793 257561 273049 270421 324047 314786 303758 306789 208682 211706 694451 648366 1478055 1455054 431312 426288 622117 629051 780834 761256 807070 811740 843899 856501 834456 924792 2049649 2173217 1239921 1056341 694008 678224 816377 814942 851121 856564 879561 890309 1011750 1006317 5152590 5346262 40.05 71.6 1
12:51:54 2024-01-29 694015 684431 203581 199878 325822 335827 354502 351920 216782 215935 266301 269706 306649 309470 4493255 4830986 6677418 6452378 1116401 1161278 291467 256984 272098 271507 324852 313239 305903 306789 208682 212668 714764 651151 1470168 1457038 432303 428171 627021 630907 782693 765622 808255 807039 843899 863928 836305 920844 2046737 2154804 1247454 1059800 690554 672713 814145 819759 852965 855817 878934 895573 1008813 1005965 5137257 5351821 40.05 71.6 1
12:51:55 2024-01-29 695222 683146 203902 199045 326886 336575 354002 351726 217153 214828 266301 271616 306937 309142 4496245 4868287 6701051 6471539 1119631 1160417 292731 257238 272664 271283 323902 313496 305401 304994 209008 211706 701420 651151 1484856 1461181 432609 427566 627466 628819 781942 765855 808255 804684 843899 865149 834492 919993 2043280 2148407 1247454 1062654 692032 672750 815303 819820 851722 857248 879561 895708 1008813 1003086 5117120 5348005 40.05 71.6 1
12:51:56 2024-01-29 690988 683141 202946 198902 327874 335560 354002 351668 217248 216774 266867 271721 305356 310822 4499683 4896413 6688063 6452832 1122185 1162791 290546 257231 273049 270679 324395 314451 304543 306357 209265 210827 680998 644479 1482793 1466258 432266 426963 623881 626851 781388 767254 802350 809404 844968 862708 832601 918191 2040376 2145597 1239921 1066302 692032 674727 819856 816171 848671 856492 881203 894261 1002972 1000182 5096076 5333077 40.05 71.6 1
12:51:57 2024-01-29 686444 683141 203590 199244 327344 333469 356980 351740 216574 214863 264644 271014 305617 311924 4493255 4839407 6631013 6465334 1138442 1162139 290661 258573 270567 271507 324852 315153 305473 306320 209300 211706 687404 643759 1504086 1461181 430358 427566 626132 627296 784200 765892 802245 807039 851786 863928 827154 922087 2049375 2137906 1247454 1066302 686103 673737 821057 816171 845667 856456 887090 892952 996745 1003123 5102425 5346262 40.05 71.6 1
12:51:58 2024-01-29 690146 684180 204650 199631 329637 333613 354821 349657 217725 216702 263833 271497 304660 310676 4502407 4811835 6649442 6490054 1130651 1162139 290793 257561 272243 271542 322395 314966 305008 305926 209335 211340 687404 644677 1497513 1457038 430665 429687 623881 627296 788301 765055 804754 814048 849305 856429 829577 928812 2052566 2150225 1247454 1060227 688591 678741 821057 811703 846266 864562 886383 888852 1001100 1005965 5170612 5336884 40.05 71.6 1
12:51:59 2024-01-29 683957 684699 202659 199948 328705 333505 356008 351245 217468 214863 265422 269177 304695 311299 4492803 4744970 6644979 6471686 1122033 1159595 289840 257813 270603 271282 323805 313496 303155 306825 208321 211671 688813 643759 1490644 1450904 428731 428474 620359 629079 787437 760680 802463 811740 846797 857257 832601 928820 2053041 2160944 1226471 1052698 686634 677228 818114 814011 851121 863309 881166 891541 1005405 1010736 5192260 5342449 40.05 71.6 1
12:52:00 2024-01-29 692609 685673 203623 199635 326486 335718 355214 349657 217352 214828 264608 270034 307082 308307 4480227 4766475 6668571 6476442 1108641 1158736 293817 256159 273049 271282 322395 314966 302803 306789 208682 211706 685466 651151 1470122 1454972 433223 428777 622117 629974 782693 761256 809443 814048 842668 853984 836305 926072 2049649 2163958 1233866 1051437 692525 678741 811837 813161 853002 863919 877057 888852 1011059 1006353 5216750 5356497 40.05 71.6 1
12:52:01 2024-01-29 692609 684704 202800 199705 328705 335415 355003 351884 217317 214828 265422 269727 306937 309652 4493656 4825595 6733885 6452929 1110015 1160454 290758 258310 272207 269890 324852 313531 304044 306789 208501 211741 701420 648366 1471176 1457038 431348 426288 622998 629124 779729 762912 805849 811164 845694 856573 832096 925595 2046737 2173217 1211680 1057375 691539 676233 816106 814979 851685 856564 879561 890596 1011750 1008964 5154638 5365977 40.05 71.6 1
12:52:02 2024-01-29 696633 682995 204117 199426 328241 335682 353857 351776 217317 214966 263868 270208 304800 308234 4502182 4859199 6686743 6425185 1119631 1160454 291876 257380 272243 271058 323938 314780 305903 306523 208682 212371 707260 651151 1478531 1457038 432338 428171 626576 629124 783052 765855 810518 805861 845095 865149 834529 918154 2046464 2148665 1230631 1063411 692032 672786 815762 819759 851722 855178 879336 895610 1007349 1003086 5121025 5367465 40.05 71.6 1
12:52:03 2024-01-29 690368 683519 203765 199149 328494 333685 353857 351992 217305 215472 264750 270998 305499 311887 4500094 4877744 6701051 6471686 1121810 1162139 291644 256984 273049 271093 324395 315602 304793 304672 209809 210862 690223 647441 1488384 1465986 432609 427264 625689 627296 781388 767902 804060 807076 844968 864538 832601 918191 2040376 2145597 1243687 1069244 692032 676233 818114 816134 850517 856564 881203 892952 1005139 1001633 5118859 5353121 40.05 71.6 1
12:52:04 2024-01-29 686188 681958 203587 199705 328705 333758 354277 351672 216816 215001 266301 269964 304552 310932 4492803 4804674 6602815 6443561 1136742 1158773 290652 257777 270341 271542 324358 313496 305903 305926 208682 211340 689717 643759 1473233 1457038 428694 427566 626576 627296 784200 766692 801321 807076 851822 863318 827778 922230 2049649 2133362 1239215 1065427 686634 673737 821057 814979 845995 856528 886383 890341 996745 1004571 5122231 5340960 40.05 71.6 1
12:52:05 2024-01-29 688674 683478 203413 198763 326886 333794 354735 349273 217491 216469 263868 270963 304340 309945 4495763 4799012 6649442 6490444 1127425 1158773 290758 257020 272781 271282 321906 314487 304543 305066 209335 211044 690223 643759 1480278 1456005 430628 428777 623984 626851 787707 763966 802463 814048 851822 855223 827778 927614 2049649 2151750 1243687 1058491 688101 678741 821057 811703 846266 863919 885752 888852 1004001 1007207 5169393 5329735 40.05 71.6 1
12:52:06 2024-01-29 688184 682959 202950 199870 327913 333866 353745 350078 217213 214932 264679 268089 304800 310017 4486398 4738657 6640116 6452794 1118033 1158773 292159 258392 270531 271507 323674 314009 304579 306789 208424 212371 710386 647441 1473552 1447818 428731 428777 620359 628126 785963 760142 802463 811468 845602 855223 832010 927389 2055997 2160944 1249337 1046207 686634 678182 816377 813434 848707 862699 881294 890927 1007580 1012325 5192899 5345330 40.05 71.6 1
12:52:07 2024-01-29 695986 684144 202950 199253 325901 336321 351866 350611 217981 214266 264489 269762 306505 309324 4480004 4799878 6714720 6452794 1103677 1158502 290652 256159 273049 271058 322431 314966 303957 306357 208682 211741 680313 651151 1491986 1455054 432609 428171 621677 629079 783052 761256 808830 814048 842668 855223 835749 927463 2049649 2163995 1249337 1050828 693237 679703 814145 811703 854212 865789 877695 889895 1011640 1010964 5212582 5346262 40.05 71.6 1
12:52:08 2024-01-29 695491 684180 202950 199944 328204 333866 352010 352028 217526 214266 265015 269316 304375 309324 4486398 4810400 6714831 6443636 1103714 1158773 290476 256984 273049 269855 324358 314487 303048 306789 208321 211671 694314 649293 1511005 1454972 432609 426324 621290 627239 781671 761256 809443 811740 842668 856429 835749 926293 2046737 2170137 1233173 1054086 692525 678741 814145 814011 855938 863949 877695 891354 1011603 1008818 5185342 5341362 40.05 71.6 1
12:52:09 2024-01-29 694235 682763 203338 199878 326599 333938 353748 350894 216574 214932 263904 269316 306577 308379 4486398 4831382 6650333 6443728 1114847 1158773 291679 257020 270351 270679 324852 312544 305867 306573 208647 212371 693626 651151 1469687 1457038 431997 428171 625689 629088 781942 765622 808255 807039 844262 863318 833275 920804 2043832 2154804 1245571 1059633 690554 672750 815846 820129 853506 857139 876983 894238 1010456 1005107 5118805 5338640 40.05 71.6 1
12:52:10 2024-01-29 696002 682758 203875 198591 327401 335863 352010 351281 217526 214966 263131 271068 304800 308815 4486398 4861557 6696277 6462307 1117710 1158810 292764 256984 272243 270679 322741 313055 305903 305030 209487 211706 690223 651151 1472167 1457038 432609 427902 626576 628570 781942 765892 807107 806806 843899 865149 833902 918191 2046737 2151750 1224622 1062654 690554 675119 816426 820988 853543 857248 879523 895186 1009697 1003910 5117016 5353197 40.05 71.6 1
12:52:11 2024-01-29 687169 682131 202950 199210 329637 332639 354502 351992 216851 214782 263714 270173 303669 311666 4486398 4848960 6640116 6452929 1128740 1161867 289435 257055 272243 269855 324623 313275 304456 305926 208682 211044 685995 641719 1489509 1467513 430019 426360 624802 626406 781942 765079 802463 805861 848105 863928 827741 920686 2040376 2144076 1207982 1070062 689051 675259 823467 818654 845472 857248 886233 896650 1001149 1003086 5088799 5337820 40.05 71.6 1
12:52:12 2024-01-29 688023 683916 204089 199106 325967 333830 354002 348747 216539 214782 263684 271033 303916 309798 4480004 4797827 6631351 6471825 1128230 1158773 290758 257597 270675 270679 321942 314966 304543 305926 209154 211192 683463 643557 1510889 1456005 430701 428777 622117 626406 786319 763453 802463 814048 848141 853984 830374 926109 2049649 2151750 1247454 1061629 689051 680447 821020 811593 846156 864420 885565 888702 1001846 1007390 5181739 5333077 40.05 71.6 1
12:52:13 2024-01-29 685698 684699 202800 199878 325901 333794 353250 350665 217153 214633 264750 268532 304375 310273 4480227 4745401 6640116 6462459 1119631 1157058 289875 258392 270603 271038 323411 313531 304115 306825 207996 211777 701420 643484 1495888 1450904 428731 428171 620323 629974 784297 760142 802463 811490 847469 853718 830240 927500 2051583 2163684 1230168 1052237 688066 678077 817625 814011 851084 861301 882073 890120 1002972 1010504 5186558 5344193 40.05 71.6 1
12:52:14 2024-01-29 693747 683177 202981 199244 324658 336047 354002 349309 217526 214599 263939 269985 304869 306500 4489599 4766475 6668093 6480900 1110225 1155383 292604 256589 272279 271093 322431 313816 304115 306357 208716 211827 695743 651151 1479277 1451935 433531 428777 621677 629088 784200 761256 808868 814048 843899 855223 834566 926072 2054381 2165501 1243110 1054086 692525 679593 815883 811629 854721 863810 877057 888852 1010317 1008671 5211072 5345330 40.05 71.6 1
12:52:15 2024-01-29 695006 683177 202773 199731 325901 333902 354002 352028 217188 214266 264714 269707 304587 309324 4489599 4810400 6719741 6462143 1110089 1157095 290793 257020 273049 269855 324166 313973 303155 305602 208356 211741 692884 647256 1468437 1454972 431932 426324 622117 629051 780834 761292 807107 811740 843899 856537 833865 927479 2052916 2173245 1219075 1057094 693513 678287 816463 816328 852331 861446 877967 890378 1014014 1000620 5155863 5346262 40.05 71.6 1
12:52:16 2024-01-29 691830 681658 203509 199839 325375 333938 354002 350930 216480 215001 263939 269351 304340 306212 4486398 4837215 6682360 6439224 1113220 1161278 290652 256949 270711 270679 324852 312544 304115 306357 208031 212371 701420 649293 1470043 1457038 431006 426360 624802 629088 779729 765622 807070 807076 843899 862124 834859 924792 2049104 2163999 1242935 1059784 690554 675296 815266 817365 851758 856492 877695 894932 1007312 1005965 5141213 5340384 40.05 71.6 1
12:52:17 2024-01-29 694588 680144 203973 199079 325866 335863 352010 351425 217188 214966 263131 270208 304375 306212 4486398 4855747 6677418 6441786 1116438 1157095 292124 256984 270711 270679 323902 312544 304757 305710 208682 211741 713271 650048 1472442 1457038 431997 427868 627021 629088 781942 765055 807107 804684 844262 864571 836047 920577 2046189 2148643 1222080 1060114 692525 673381 814145 818598 852732 857102 877057 894368 1008099 1002377 5107858 5348005 40.05 71.6 1
12:52:18 2024-01-29 693522 683173 203911 198069 325967 333938 353734 351956 217188 214932 263499 271672 303881 308053 4483199 4863900 6686743 6467070 1119415 1158810 292569 256589 273167 270679 322956 313275 305473 305030 209189 211706 685995 650221 1472056 1462104 432609 427566 627429 628633 781388 767238 809361 809392 849006 865798 832527 920836 2042698 2148557 1241804 1069357 692032 674800 817534 815058 851084 856420 880577 891682 1005257 1001669 5098205 5334834 40.05 71.6 1
12:52:19 2024-01-29 684769 682176 203021 199249 328635 332783 355003 352028 216886 215001 263939 270208 303916 310639 4483199 4839596 6612140 6453250 1135158 1160454 290582 258211 270567 271093 324395 313055 305043 305926 208716 211558 687404 641929 1483266 1461181 428731 427264 625943 626851 784200 767688 801631 808817 851676 863819 826421 921531 2050563 2137779 1220924 1063485 685125 675259 823467 817490 843798 856492 886383 892552 998231 1003123 5104206 5331032 40.05 71.6 1
12:52:20 2024-01-29 687022 683214 203583 199079 328400 333830 354002 348502 217526 214932 263534 270243 303881 310017 4480004 4811835 6639979 6471825 1128230 1157952 290070 257020 270675 271542 321680 314009 304115 305066 209335 211044 688813 643759 1508300 1457038 430665 428777 623439 626406 788631 764868 802277 814048 847959 857257 829230 927263 2052024 2145623 1226471 1060227 687612 678448 819856 811703 845068 862115 885603 888218 999719 1005965 5169756 5318578 40.05 71.6 1
12:52:21 2024-01-29 685739 683697 202981 199905 326599 333324 353250 349836 216665 214301 263904 267716 304834 309324 4477032 4733559 6645581 6457698 1111813 1155456 292604 256409 270675 271128 322144 314230 304080 305926 208647 211044 684585 651151 1480400 1445765 432303 428777 623540 632667 787474 762879 806958 813471 843155 857221 836754 927502 2054026 2159412 1237564 1050736 692015 678741 814145 811703 852826 863846 877057 888218 1007385 1006390 5207351 5337538 40.05 71.6 1
12:52:22 2024-01-29 694588 683214 202631 199249 325901 333866 351542 351992 217153 213637 263939 269129 303916 309069 4486398 4809417 6714444 6467070 1105285 1155456 290546 256194 273049 270679 322956 314487 302555 306357 208536 211558 685466 651151 1496339 1452910 432609 427312 621769 629863 783015 759995 806958 814048 842485 857221 837349 927614 2046737 2163995 1235715 1054198 692525 678741 811837 813591 854248 862699 876433 887740 1011133 1006353 5201666 5340384 40.05 71.6 1
12:52:23 2024-01-29 693066 681695 202946 199591 328168 333938 352010 352028 217188 214266 264009 269386 304375 309324 4483199 4812837 6724045 6457698 1102893 1158810 290511 257020 273049 269890 322956 314523 303191 306573 208459 211741 702870 649293 1515915 1455054 432695 426034 622654 629974 779619 759995 806921 811431 841293 859078 834529 927727 2048192 2170158 1245571 1054086 692525 679148 815303 813177 853002 861482 877057 890105 1011750 1006353 5158489 5338640 40.05 71.6 1
12:52:24 2024-01-29 692047 681658 202624 199600 325375 333938 354002 351425 216480 215001 263939 268567 304375 308379 4480004 4824519 6701051 6439135 1110015 1158810 290687 256984 270711 269855 324852 313496 304579 306789 208066 212371 702870 650048 1472592 1459177 431932 426179 625208 631768 779582 765017 808783 807093 843899 862708 834529 919058 2048192 2151750 1224622 1057375 691025 673381 813568 817401 853002 857946 877057 895047 1008813 1005253 5126234 5342449 40.05 71.6 1
12:52:25 2024-01-29 693522 683428 203942 198078 325928 335863 351974 350894 217329 214599 263131 271068 303916 308379 4489361 4854654 6677418 6453094 1116157 1158810 292604 256589 270748 270714 322633 313531 305473 304566 209370 211459 699970 650983 1470169 1461181 432499 427493 627466 629974 783570 768891 806921 804684 843899 863928 833599 919955 2040376 2145597 1239921 1063411 692032 672238 815303 818524 854022 856642 879561 895573 1005851 1001633 5117016 5337538 40.05 71.6 1
12:52:26 2024-01-29 684769 681399 202976 199244 327380 332513 354002 351708 216816 214897 263904 269727 303881 311666 4486398 4849237 6621385 6452929 1134311 1158773 289400 257777 270567 270679 324852 312983 305008 305675 210591 211424 694314 641719 1519073 1465340 429476 426179 625652 626222 783687 765622 801892 805824 850544 864571 827939 919993 2043280 2136104 1251221 1063411 685125 673701 819856 816171 845031 856528 885714 890420 996004 1003086 5111504 5336884 40.05 71.6 1
12:52:27 2024-01-29 686000 683141 202941 198625 325901 333636 354002 348747 217526 213637 263499 270208 304534 309762 4483424 4792965 6650333 6471686 1121232 1155420 288996 257312 270567 269890 322920 314230 304746 306572 210442 211058 686243 641719 1478420 1455033 429532 428025 621769 627276 785872 760068 801321 814048 850433 855377 827741 927426 2049649 2157863 1247454 1052586 686103 678741 820475 810552 846266 863919 881203 886247 1001136 1007812 5173449 5333077 40.05 71.6 1
12:52:28 2024-01-29 690581 682140 202915 199592 325014 333469 354752 348782 216816 214450 263904 268941 304340 306536 4477032 4745401 6649442 6452929 1113403 1155383 292640 256194 270603 271093 321620 314199 303794 306270 210591 211565 704320 651151 1484813 1446795 432191 429991 621934 629051 784163 761256 808131 811556 843264 856651 834529 927614 2051749 2159412 1241261 1050044 690554 678741 811837 811703 853002 862699 877695 888852 1008850 1006353 5207351 5338640 40.05 71.6 1
12:52:29 2024-01-29 694588 682140 202313 199210 325901 333866 351974 351425 217340 213637 263904 269316 303881 309288 4486398 4801115 6714831 6452929 1106158 1155420 290758 256984 270639 269646 324600 316238 302941 306748 208542 211600 707260 647256 1491515 1455794 430823 423710 622117 630496 779692 760985 807015 807039 845095 856609 833311 923619 2043280 2162476 1250760 1056757 689571 672750 814145 816207 850480 855817 877057 892989 1008813 1005965 5132161 5348005 40.05 71.6 1
12:52:30 2024-01-29 693793 681145 203616 198932 324872 335827 351974 349514 217188 214932 268634 270809 303916 306536 4489599 4855747 6677418 6452929 1118033 1157915 292088 256736 270387 270848 323579 312437 305508 304064 208577 211565 702870 653017 1473830 1460216 432609 427566 626576 628820 783845 767238 807070 804684 843899 864320 837349 919335 2043280 2148665 1245571 1061898 690554 670780 814145 818561 850517 856037 877057 895000 1005887 1003123 5117120 5342449 40.05 71.6 1
12:52:31 2024-01-29 687987 680148 202941 198043 326917 332892 351974 350894 216665 214932 263904 270774 303001 310053 4492803 4875260 6669387 6453094 1127097 1159340 289154 257132 270351 270435 324251 312876 303829 304564 208542 211283 684585 641414 1491290 1466258 429678 426288 625417 626483 781942 764537 801321 804684 852048 863318 825361 918154 2040376 2139214 1248119 1063411 685125 671727 821124 816171 843798 856642 885752 891645 997887 1000925 5090929 5336884 40.05 71.6 1
12:52:32 2024-01-29 683957 681141 202981 198906 325831 333794 352010 347697 216480 214932 268218 270775 303423 308851 4483424 4797827 6612140 6461806 1129282 1161064 290511 256736 270459 270953 320860 314122 303013 304564 209195 211199 690223 643759 1476129 1456005 430702 429578 622998 626406 785963 762912 802463 811703 848068 856046 827778 925178 2049649 2148702 1222773 1056192 686634 679914 819893 809404 843871 862699 883862 886285 999645 1005965 5173449 5329275 40.05 71.6 1
12:52:33 2024-01-29 684697 682176 202548 199557 325375 332549 354752 349273 216816 216012 263939 268089 303881 310236 4477032 4738524 6640116 6456134 1119758 1159257 290652 256807 270387 271177 322287 313352 303901 305782 208542 212668 713644 647441 1470659 1445765 430088 428171 620323 629051 784261 760712 804143 811164 846294 856429 832010 926255 2049649 2159412 1251221 1044684 686634 676748 815303 811703 848707 863919 879561 887548 1004692 1008560 5182855 5336884 40.05 71.6 1
12:52:35 2024-01-29 693867 682181 202976 198941 325014 335863 352010 348502 216851 214301 263904 269386 303916 306140 4489599 4762193 6686743 6475094 1107096 1157841 290476 256053 272977 270540 323002 314786 302977 305885 208647 211671 684585 651151 1489180 1456005 433223 427566 620359 629079 782743 761256 808255 811740 842668 857257 835712 928389 2046737 2163958 1233173 1053335 692525 678741 811837 811703 854583 861446 876433 887740 1011750 1007479 5189176 5332250 40.05 71.6 1
12:52:36 2024-01-29 692047 681177 202946 199244 324846 333866 354234 350611 215544 215001 263499 268532 304587 306176 4483424 4825482 6668093 6449330 1116593 1158664 291982 256412 270243 270505 322741 313352 304757 304530 208716 211340 688285 650515 1466840 1463259 432609 427264 625689 628596 780834 765892 807033 804684 844262 863928 830846 919710 2040376 2142556 1220924 1063546 690554 672750 815799 817094 848671 853975 878591 894303 1004715 999440 5107611 5338640 40.05 71.6 1
12:52:37 2024-01-29 685742 681913 202764 199079 325972 331776 354002 351992 216179 214599 263719 269574 303378 311225 4486398 4858766 6631468 6461797 1132268 1159488 288820 257600 270423 270540 324359 312289 304080 305495 209996 211389 704320 640802 1487053 1457038 427448 426974 625652 626851 783644 765622 801321 806371 848105 861491 825325 918228 2043544 2135895 1253104 1061898 685125 674250 818423 814011 846867 856528 881203 889778 995300 1003123 5133563 5329275 40.05 71.6 1
12:52:38 2024-01-29 685692 683177 202768 198621 325937 333288 354002 349872 217526 213603 263499 270138 303001 310017 4477032 4764828 6631050 6466416 1121156 1156945 289497 257238 270387 270456 322920 313496 302694 306379 209996 211565 687404 641719 1492558 1447818 430351 428437 619410 627296 784200 757883 801672 811740 844968 854837 830240 927463 2049375 2157863 1224622 1049594 685125 676712 816377 811703 848671 861482 879336 888218 1002556 1008524 5177455 5331032 40.05 71.6 1
12:52:39 2024-01-29 691284 683177 202946 198906 324623 333902 354002 348466 216816 216203 263499 269351 304587 306500 4468475 4753822 6678866 6471040 1103933 1157804 292230 256018 272664 270679 321906 314009 302694 306789 208542 211671 692884 650515 1507674 1456068 432609 427566 620323 628633 780834 761292 807107 811740 842668 856651 835712 927614 2045284 2163958 1233866 1050912 692525 678741 811837 811703 852965 863919 875809 887740 1011750 1006353 5201666 5338640 40.05 71.6 1
12:52:40 2024-01-29 692572 682176 202631 199244 325638 333866 354002 351992 217188 214301 263974 268567 304340 306248 4483462 4801564 6698106 6442743 1111737 1159488 290476 256589 270711 270679 324586 312769 305043 305926 208321 211706 711778 650221 1471248 1456005 431348 427566 625025 628607 781671 765622 807070 804721 843899 863318 833275 917538 2040376 2148702 1242981 1058880 690554 671764 813568 817401 853039 854828 877057 894298 1007385 1003123 5117016 5333717 40.05 71.6 1
12:52:41 2024-01-29 687695 680180 202941 198906 328796 333288 351686 351425 216665 214301 263499 269950 302931 310273 4486398 4852933 6650168 6452176 1130651 1158773 289031 257777 270675 270246 324287 312983 302803 305710 208682 211375 685466 641719 1491507 1462220 428731 426360 624802 625518 782496 765079 801321 804721 848105 861491 825361 920852 2042344 2136390 1243687 1063146 685125 670816 820475 815937 842604 853975 885084 890378 993893 1000219 5088799 5323705 40.05 71.6 1
12:52:42 2024-01-29 686000 681658 202981 198630 325410 333600 352010 347697 216816 214633 268707 270208 305106 309288 4477032 4806715 6640578 6480473 1125780 1155383 289840 257231 270351 270540 320932 314487 303155 305066 208716 210616 693041 641719 1481138 1454972 429678 428171 620323 625518 784261 762372 801321 813471 847469 856046 827778 924757 2046737 2145623 1245571 1054300 686634 678741 821057 809404 843834 863309 883825 886285 998938 1005965 5166066 5318578 40.05 71.6 1
12:52:43 2024-01-29 689815 682176 202799 199218 325014 333902 354002 348747 216816 214301 263096 269095 304128 306536 4474737 4758926 6650257 6462031 1105406 1156197 291821 255912 272134 269890 321680 313567 303155 305276 208542 211375 692884 650221 1481626 1450816 432009 427264 620286 628633 781942 759030 807070 811740 840844 856046 833902 926293 2046737 2160944 1247454 1051089 690554 677990 811837 810552 851758 861446 874526 886285 1008850 1000620 5201666 5329275 40.05 71.6 1
12:52:44 2024-01-29 694093 682176 202373 199071 325638 333830 351974 351708 216665 213603 263904 268976 303458 306212 4484197 4804862 6707716 6438954 1110225 1156782 290476 256589 270603 269855 324395 311560 303829 305818 207816 211706 707260 648829 1476054 1454972 430701 426360 623918 628126 779177 763422 805886 805861 843899 856609 832059 920607 2040376 2154804 1243687 1055836 688591 670816 811837 816171 850517 856582 877057 892952 1005924 1003123 5118918 5336884 40.05 71.7 1
12:52:45 2024-01-29 692047 680914 203616 198035 324881 333902 351938 349836 216318 214266 268218 270208 303423 306284 4493656 4854445 6688514 6452929 1116593 1158516 290316 255407 272279 269855 321846 313132 303226 304708 208716 210385 684853 645403 1474048 1463141 431997 426360 623540 625518 779359 765622 802313 805897 845095 862708 832328 915511 2037478 2141038 1239921 1066648 690554 673737 816377 813789 847845 855817 879289 890420 1004692 998770 5097928 5329275 40.05 71.6 1
12:52:46 2024-01-29 682827 681913 202950 199075 325897 331812 354002 351425 216480 214599 263131 269929 306074 310969 4483596 4829862 6612229 6458610 1132524 1158736 289840 256984 269734 271676 322550 312544 305043 304566 208682 211375 690223 643759 1468155 1454972 428767 428777 625689 627024 786000 765622 801892 810015 845638 856501 830240 922961 2046737 2134906 1248657 1059633 686634 676785 818694 814011 845068 856600 883196 887740 998938 1003123 5147282 5321680 40.05 71.6 1
12:52:47 2024-01-29 683689 682695 202308 198937 325937 332770 354002 349836 216851 218301 266301 269518 305178 310054 4477434 4742599 6626288 6462809 1117958 1156197 289594 256949 269970 270644 321906 314929 303830 304600 207816 212124 713271 646518 1474029 1444740 428694 428171 620286 629079 786430 756739 802463 811164 847495 857257 830240 927614 2052566 2157846 1228320 1049706 686103 676197 816463 811703 848671 861410 879561 888181 1003979 1008524 5182855 5336884 40.05 71.6 1
12:52:48 2024-01-29 693250 683136 202733 199045 325014 333938 351974 348711 216574 216164 266076 269672 305679 306320 4480818 4770108 6668093 6461976 1108746 1156197 291703 255266 270675 269855 320967 315153 302871 305602 208286 211304 692884 650221 1480520 1447818 433167 427566 620286 629079 781942 760105 807070 811740 841402 856046 833865 926255 2047919 2156333 1246808 1051089 690554 677707 811800 810552 852331 861446 873829 886285 1007312 1007390 5201666 5336884 40.05 71.6 1
12:52:49 2024-01-29 695580 681622 202686 198906 325796 333758 351582 350571 216876 215198 266301 269177 305214 308888 4480818 4797790 6706928 6447964 1103119 1159451 290246 256518 270675 269409 323639 312983 302659 305926 208141 211671 705226 646979 1467873 1454972 430019 423818 620323 629079 776828 760638 804754 806431 842668 856465 832601 920607 2040376 2162476 1238524 1054086 688101 673381 811837 813177 848707 857190 875735 889002 1002972 1003086 5118979 5327505 40.05 71.6 1
12:52:50 2024-01-29 692047 679844 202915 198000 325010 333830 351614 349232 216748 216469 264350 268393 305178 306320 4480818 4840654 6650333 6434171 1113403 1156197 290723 254945 270567 268964 320611 312508 302871 303106 208466 210168 679293 647441 1478826 1457038 431312 423890 623881 625482 778178 764537 802313 802520 841439 861419 832328 914294 2034548 2137906 1241804 1062654 690554 672427 814145 815169 846639 854828 877057 890974 1002556 996823 5086379 5314771 40.05 71.6 1
12:52:51 2024-01-29 682343 675989 201955 197970 327664 331453 353748 349550 215371 214197 264797 268359 305214 309306 4471107 4822150 6574615 6433348 1132268 1156197 288777 256733 268869 269820 322622 311052 303830 304066 207996 210679 692884 640802 1485266 1457038 428255 423854 623881 625518 781942 764537 798933 804648 848068 861455 825288 918154 2044734 2133362 1215378 1063259 685125 672238 821057 817944 843834 856456 888279 892952 998901 1003123 5102425 5346262 40.05 71.6 2
12:52:52 2024-01-29 690045 686119 204767 200228 329648 337352 358029 351884 218743 216016 266238 273387 309328 312625 4511561 4832560 6677418 6537337 1147772 1176253 295910 260573 275215 276744 329542 320437 312032 312019 214049 214227 694582 656820 1519768 1475566 437553 436021 636643 638131 806016 784087 819325 827953 871365 883980 846128 944959 2101275 2194569 1284581 1088284 705179 692959 848078 842407 871301 883533 914359 921311 1030230 1035008 5229883 5486667 40.05 71.7 2
12:52:53 2024-01-29 708275 709300 210563 207571 342753 350261 375832 372004 222474 223189 277634 284561 320628 324347 4645609 5051215 6946438 6715734 1179431 1226678 307132 270334 288631 288965 348613 337516 327287 328210 220088 223741 709954 681395 1534224 1519420 446635 441845 652807 660272 829674 808186 849090 857840 888112 902837 875644 977100 2179463 2294533 1281936 1110174 727856 720271 873857 863268 898627 920409 937008 939593 1060724 1068445 5474108 5654420 40.05 71.7 2
12:52:54 2024-01-29 735987 733297 216218 211750 355352 363316 387813 385101 229611 227637 287621 292656 330611 336176 4792922 5194280 7162338 6921865 1207390 1272741 316579 279349 301498 299296 360291 350332 337134 339436 227584 229905 728275 699712 1572955 1549237 456801 454837 666235 672404 855492 832522 862630 870561 913745 919669 885592 987378 2237363 2354092 1294878 1147340 752465 735830 894145 894048 922430 928637 951660 970213 1094494 1091049 5656449 5834916 40.05 71.6 2
12:52:55 2024-01-29 771268 759075 222517 217689 367538 378113 405518 401322 235330 234398 297266 304312 346634 349200 4954786 5346309 7373182 7151229 1260714 1321689 327119 287909 310286 310699 373361 362590 347541 351821 233290 234217 744617 710434 1628587 1595337 465450 464912 684727 688386 869645 848601 882503 885500 920309 937322 905131 996690 2300005 2436721 1318913 1155019 768349 753003 905225 905829 943582 946701 962588 975575 1113056 1115521 5769487 5965258 40.05 71.6 2
12:52:56 2024-01-29 777221 777528 225583 222860 376394 384433 414198 412073 238119 237274 306246 312335 353599 358703 5061293 5400116 7507378 7287635 1305923 1352937 332679 290555 313982 316046 378898 368087 353861 353985 236007 237935 756462 724537 1664941 1613777 471722 466559 684727 695777 876363 847398 881212 894719 925716 930003 898667 1010423 2327823 2422689 1432689 1170271 764624 753539 919730 912695 935627 951096 974394 984354 1111549 1105186 5777718 6011974 40.05 71.6 2
12:52:57 2024-01-29 800149 788910 225915 223799 378614 387767 418267 411133 239651 239153 306640 314132 358992 360330 5111799 5546100 7662709 7353300 1315173 1362513 329635 290520 313505 314134 377423 369547 353861 354384 236007 237935 760690 717178 1647793 1635696 470384 463891 684062 687252 866502 848000 881175 882954 911844 927848 898326 992333 2326364 2446008 1475356 1153902 761240 753390 908893 898132 931304 948336 960948 965732 1096825 1103509 5797223 6029194 40.05 71.6 2
12:52:58 2024-01-29 800302 788356 224842 223019 377202 384797 413906 413669 239250 237274 306640 310723 357948 360040 5123242 5486768 7596417 7353286 1302053 1361545 329867 290352 311096 315421 376519 368087 349152 353848 236007 235703 762685 719233 1656666 1622725 465119 464583 682786 682615 864073 844962 874498 875037 910322 928928 890471 979385 2320807 2457605 1328436 1159966 764510 748512 898637 897336 935015 937615 947724 960851 1097269 1103906 5841243 6046528 40.05 71.5 2
12:52:59 2024-01-29 792468 792310 224846 222047 376717 382773 414890 414908 239250 238080 306207 313069 358381 360474 5158693 5478968 7516703 7381423 1320884 1372138 331403 290449 313505 313223 380809 367826 350678 354634 236007 237567 771499 731830 1635146 1619516 466513 465241 679333 689441 869011 841454 867667 881273 910577 915662 883844 989404 2332794 2434461 1326553 1177694 762140 744693 906989 904917 926330 938112 954377 964484 1097604 1091049 5912736 6096561 40.05 71.5 2
12:53:00 2024-01-29 802543 798078 224877 222281 379024 386261 420414 415016 240755 238010 310378 315472 360203 366744 5211246 5593892 7673730 7447089 1350588 1384532 330670 293151 315564 315153 380857 369384 354361 354384 235379 239484 762923 736042 1660118 1639201 469903 462365 680815 689441 867069 843858 873951 881273 909361 918469 886205 993379 2342998 2443681 1422755 1173298 761240 748549 912572 904917 925090 937651 960986 966618 1098860 1094247 5895504 6152936 40.05 71.5 2
12:53:01 2024-01-29 811868 804958 226976 224351 380910 390106 422567 418198 241900 239560 310678 317489 364071 368788 5263722 5651977 7753254 7523292 1347058 1396597 335693 295017 320081 318808 386544 372189 357740 358450 237503 241921 780075 737624 1709228 1646193 472728 467882 682786 693802 873261 846392 872704 885500 911881 918469 886364 992296 2358992 2460024 1337853 1182955 766794 751324 917155 910499 926308 937615 960986 970176 1106824 1100103 6019948 6190348 40.05 71.5 2
12:53:02 2024-01-29 813026 811768 229249 224885 386731 394508 428633 421326 243052 240719 312606 321319 368992 371614 5314889 5679447 7749838 7565274 1354943 1407527 336329 297662 323043 320401 387623 378353 357624 360075 239828 242094 769568 741228 1676285 1654196 470718 465930 684098 691344 879603 854985 871940 879063 916555 928871 883732 983061 2358992 2480560 1418995 1184366 774483 755224 911924 917021 939628 942992 953952 970213 1117170 1110871 6024787 6256445 40.05 71.5 2
12:53:04 2024-01-29 818423 817571 231754 227019 391410 396587 428936 427743 244757 241761 315726 323297 373179 373602 5370570 5744811 7881475 7642869 1364492 1417761 337617 298739 321455 323965 390142 381050 360704 360871 242145 242908 790081 737013 1712268 1678044 473400 465930 692006 693802 873261 857821 882503 880616 910005 927195 894895 988897 2380949 2501193 1444426 1173643 773380 762800 919826 913122 939536 954822 962356 964484 1105592 1113172 6076936 6312271 40.05 71.5 2
12:53:05 2024-01-29 836861 825001 233204 229017 392012 402717 432845 428954 246476 242709 319494 324010 375788 378459 5422861 5838128 7970650 7709678 1377512 1427374 342938 302107 324433 323882 392776 378254 360848 363931 243693 244784 790286 752754 1694957 1659876 475425 473018 692006 701055 884170 852933 879570 887888 917241 923496 888175 993783 2396135 2506441 1361344 1201580 778912 762871 925099 922342 938204 946592 963729 977337 1115553 1112515 6137836 6359165 40.05 71.5 2
12:53:06 2024-01-29 832712 827517 237989 230122 393320 401295 437433 432719 246991 244819 321616 326970 376775 381683 5471227 5853243 8005758 7763289 1386945 1437662 342938 302074 326413 326895 391470 383023 363945 364805 245072 246333 795923 745197 1704131 1692335 477114 471575 699239 703775 878892 857821 886392 888883 909234 928871 898600 994590 2411275 2530489 1468940 1186330 778912 771511 927732 915645 940870 955642 968893 972982 1109425 1115667 6170489 6384383 40.05 71.5 2
12:53:07 2024-01-29 849170 836967 235962 232142 394392 405005 441476 432944 248627 245438 323323 327570 378574 386196 5517657 5916260 7992298 7784708 1370187 1444879 346368 304382 327155 328911 395629 386475 363180 368405 244837 246783 804381 750607 1699167 1692335 475425 473687 700954 700061 881933 867041 886392 885596 914537 936650 899238 988859 2410773 2550698 1444426 1193117 786045 773702 922476 921035 949416 955678 967403 974132 1116379 1118648 6228424 6452199 40.05 71.5 2
12:53:08 2024-01-29 856054 843578 236114 231486 397043 409463 441570 436647 248832 246823 324451 330000 382966 387679 5558011 5943780 8038925 7835388 1378524 1455037 347692 306280 329449 331444 396961 385870 366466 369884 246007 249045 800267 752758 1708646 1696756 476103 475364 703220 701055 885583 867041 887137 887387 917204 936650 898600 988118 2420547 2559905 1446382 1199017 790545 774930 926414 926204 954386 964326 967585 977156 1122403 1126293 6291857 6489243 40.05 71.5 2
12:53:09 2024-01-29 860335 845693 236776 232234 401345 411859 446848 439037 248947 247586 324595 328958 385881 387407 5589852 6003543 8104203 7887874 1384466 1462132 349550 306690 328063 332954 400939 387411 367319 369884 247949 249816 811330 757618 1710433 1708399 477114 475364 704393 704048 887507 872233 889815 888018 916555 937975 897139 990307 2429530 2569958 1434269 1201230 790135 778662 930375 927598 954146 963730 970274 973064 1120450 1125195 6320926 6536676 40.05 71.5 2
12:53:10 2024-01-29 862895 853089 238027 233669 399818 411859 447899 441624 249743 248736 329075 330937 385081 392062 5642359 6020787 8178806 7953633 1414964 1470566 347413 307075 330893 333423 401091 392103 371990 371977 247949 251261 810017 758699 1744368 1724416 481987 476375 706391 709074 885619 867041 893935 895629 917100 935196 899878 996684 2452885 2570829 1448338 1203292 788291 781245 936339 928570 950090 966641 972470 978070 1119217 1124014 6349143 6565497 40.05 71.5 2
12:53:11 2024-01-29 857360 857275 239179 234236 405921 412228 449523 442057 250508 249928 328537 335081 386534 392968 5679847 6094643 8251129 8037933 1442470 1479812 347728 308041 333483 330689 404297 392103 372779 371977 249137 253842 824953 772668 1738132 1721064 484737 477359 702720 713814 896821 865701 886280 901739 922458 927560 894890 1001071 2457666 2553504 1438108 1221943 789981 778108 940916 935315 944643 955642 973081 983029 1127994 1126403 6371313 6612390 40.05 71.5 2
12:53:12 2024-01-29 862174 859814 240615 235921 408399 414809 447774 448307 251311 250703 330278 338907 390079 392135 5713259 6175469 8355671 8066070 1430014 1484836 351952 308076 336500 333821 404366 396046 373761 375676 250153 253008 817417 771565 1766796 1725980 482673 477864 705891 709771 900012 876335 887137 890811 923026 938638 891877 994238 2457637 2602246 1494434 1215370 799379 784020 933682 931562 959310 964656 970274 978804 1127994 1130747 6461732 6650205 40.05 71.5 2
12:53:13 2024-01-29 876409 866433 241568 237415 406056 414809 454245 449652 252468 251055 331449 337614 392190 396385 5757108 6144554 8328012 8128242 1442061 1493297 351952 311475 335260 334547 409086 395241 372791 371959 252315 252901 820098 782099 1735734 1731778 484737 475598 704393 715338 896747 869963 889183 898734 918324 927231 894779 1002537 2466909 2580148 1476119 1237066 797670 780692 942354 940115 950090 963912 970311 985941 1133837 1130711 6462009 6688462 40.05 71.5 2
12:53:15 2024-01-29 878670 868951 243697 237380 410169 421000 454602 454214 252468 251394 332221 338159 395679 396312 5797547 6218531 8360297 8147646 1424675 1494056 351712 313046 336390 336746 408849 396389 372529 374266 253869 253182 821291 772668 1758709 1752076 484700 477083 709942 712295 891973 876261 893935 890517 917241 936650 898600 993783 2475908 2600419 1434269 1221943 797670 787565 944933 931562 950090 964728 975351 983774 1123668 1127410 6579558 6726447 40.05 71.5 2
12:53:16 2024-01-29 876484 875512 247649 238956 411196 419478 456731 456302 253632 251184 333248 340985 396614 404574 5841238 6338414 8470799 8194553 1450638 1507551 353369 311907 337690 336746 410332 400191 373719 376555 252707 255562 829366 779856 1770334 1742856 484048 482072 708433 712295 903867 877801 888288 892185 925061 937975 892767 991013 2476182 2620634 1476919 1224557 802459 788718 937005 935352 959310 970222 970311 979539 1131270 1126848 6574858 6762450 40.05 71.5 2
12:53:17 2024-01-29 886471 881365 243377 240166 412930 421560 459525 453513 255910 252828 335630 341590 397074 401141 5865283 6294186 8561147 8215660 1455129 1512496 355499 313809 339311 337526 411720 398777 374279 378523 254136 255526 832962 788122 1772963 1742856 483704 481064 706391 712295 905038 877933 886392 893119 926409 937312 888204 991013 2481924 2618859 1459839 1229516 804749 786414 939545 940115 961392 964692 966369 979539 1132998 1141976 6598389 6801200 40.05 71.5 2
12:53:18 2024-01-29 893611 887221 243395 241836 412457 420859 459886 457449 255658 251184 337616 340742 396572 404284 5909931 6348602 8607774 8300538 1459282 1518953 356605 314802 338200 338273 412372 399686 375404 378898 254855 257536 822701 788122 1773783 1752076 485428 482449 708433 714322 907012 880400 888288 894719 925098 937975 886348 988897 2488991 2631693 1502276 1233903 807048 792424 942354 942218 964739 970077 968707 980823 1134410 1140123 6640714 6835351 40.05 71.6 2
12:53:19 2024-01-29 895079 888497 243469 243143 415002 422414 462633 457178 256769 251955 338353 343343 400133 405506 5939024 6398428 8626425 8338053 1465542 1521716 356641 314802 340322 340909 411106 402107 377400 378898 254675 258466 833366 785877 1786323 1765050 485557 483901 711446 715279 903750 881722 887883 894719 923062 937975 895787 990819 2504560 2644799 1443865 1233583 808778 792968 942393 940782 964127 973002 972020 983499 1134484 1135698 6683241 6865193 40.05 71.5 2
12:53:20 2024-01-29 894577 893108 245144 241832 419564 423858 464014 456500 260852 253930 337653 345933 401401 408581 5975489 6481135 8635750 8334182 1458242 1529776 360421 315762 338272 342665 411720 400964 378573 382696 255577 257139 831157 783206 1789094 1770516 484048 483473 717550 716357 903412 882963 893077 889109 919734 939265 897213 987991 2500443 2629828 1416901 1226541 802459 792116 947407 938834 958263 975067 978205 981634 1127159 1133951 6744176 6912510 40.05 71.6 2
12:53:21 2024-01-29 892466 895078 245214 245898 419866 423822 464706 463741 260781 254000 339680 347011 403488 405794 5994730 6426245 8606132 8391736 1474896 1533071 356605 317620 339772 342906 412336 402779 380838 380824 257027 258444 826929 785450 1829209 1785676 489010 483058 717590 721541 898873 877865 896994 901209 917204 928646 898600 994527 2516848 2639022 1441946 1245479 802459 790993 950136 944908 953136 964692 979361 987382 1137162 1129041 6673569 6932277 40.05 71.5 2
12:53:22 2024-01-29 907970 898919 246735 245965 419569 430142 466133 464761 260852 255672 338289 345933 404076 405470 6042249 6481975 8697178 8469271 1504948 1542947 357250 317149 342280 342798 417155 404371 380910 381042 255130 260005 844078 800925 1790930 1778114 490549 483473 711960 722344 908900 876261 890485 902621 920960 928871 892061 998185 2513272 2628079 1523044 1259244 809356 792116 950099 951506 959310 966641 970311 985903 1146257 1136464 6688590 6978161 40.05 71.5 2
12:53:24 2024-01-29 920486 905450 246691 242817 418483 432586 468827 464396 257438 255531 340340 346454 405279 412733 6081323 6546210 8819644 8506308 1488573 1547831 360929 318483 344957 342366 414881 406013 381557 385376 257574 259822 842431 792072 1791212 1789987 487508 483856 719665 719495 905038 885573 895214 894424 921803 939302 891877 985899 2516848 2653934 1458384 1237066 810235 795483 950099 942788 959310 976271 979562 982334 1127994 1137167 6848372 7006297 40.05 71.5 2
12:53:25 2024-01-29 907668 908087 247876 243017 423280 431362 466015 466481 257865 256896 342546 350899 409540 409459 6116307 6546933 8763206 8499021 1494470 1548931 360965 317778 341317 342951 419738 406013 382673 382696 256776 260957 847866 806396 1803327 1792769 491246 483473 713499 723321 907919 877801 893059 902621 919623 929528 890797 995235 2522544 2633681 1490883 1261939 810513 793240 951679 950002 959310 966641 972387 988789 1145328 1136500 6750401 7032180 40.05 71.5 2
12:53:26 2024-01-29 923850 911591 247730 243700 421245 433815 470370 466664 258944 256787 342298 349774 409560 411493 6161866 6631463 8888330 8575412 1495853 1557097 360965 317331 344506 343466 417336 405331 382133 384221 257172 260224 845826 796048 1824148 1798175 486245 484915 719665 719495 905986 888814 894405 892516 919844 939302 894706 985324 2522544 2655739 1439551 1240594 808778 795519 952838 943457 959310 973597 978902 987140 1131601 1137640 6915725 7093006 40.05 71.5 2
12:53:27 2024-01-29 921146 911972 248643 243882 423696 432728 468900 468910 258293 258769 342057 349189 410242 412770 6180974 6603010 8876110 8600657 1526249 1563028 361089 316854 345273 343537 419642 404688 382133 384257 257568 261693 855116 811503 1817124 1788955 487735 487524 714004 721541 911947 884853 890489 898717 923643 933972 887447 988859 2526134 2646519 1473769 1257030 813998 796627 950325 949891 964776 974232 972020 980748 1140427 1144712 6879721 7093607 40.05 71.6 2
12:53:28 2024-01-29 920491 919215 249063 245135 426487 431497 474115 467126 259874 257973 342514 350494 410242 415302 6218489 6705033 8875495 8619414 1513583 1565250 359974 321197 344470 345296 421924 405367 383215 381927 258399 260549 856566 811316 1800091 1807395 491945 484843 715052 725544 909973 880510 895929 902009 922273 929917 893240 997396 2536944 2657991 1473769 1271284 813521 793199 954395 956775 964813 964656 970311 987140 1151017 1143093 6824627 7133596 40.05 71.5 2
12:53:29 2024-01-29 930445 922365 249865 246509 423939 432692 476535 469026 259874 257576 346170 349900 412047 414376 6233109 6762765 8943213 8656929 1513507 1571572 361018 319743 346360 347661 418759 405403 385354 384293 259964 261509 844479 810153 1830942 1820801 491945 486217 719628 727207 906593 885023 900160 903902 916555 930186 895689 994365 2544705 2647535 1495680 1266446 809356 794358 959356 953614 963014 964620 973081 988864 1145445 1140878 6859894 7175114 40.05 71.5 2
12:53:30 2024-01-29 938435 926166 250997 246133 424020 436661 477060 473122 260306 259204 346696 349377 413934 418412 6284140 6790633 8955461 8703823 1513040 1576387 363668 322721 346495 347519 421785 407660 385937 385267 259602 261693 852297 807832 1825670 1825835 491945 488711 722604 726503 904022 884226 900840 902493 914537 930186 894743 991719 2551606 2675797 1479638 1264963 809356 797885 961401 954736 957950 970185 973617 988864 1143788 1139827 6903140 7171239 40.05 71.5 2
12:53:32 2024-01-29 943661 930108 251427 246509 426523 437970 477805 474199 260703 259970 347505 349935 412830 419373 6276006 6828510 9013171 8746110 1516338 1580323 361054 320228 347696 349475 422683 409609 385424 385411 260585 261782 850114 806676 1831211 1831027 492645 484538 722641 726577 904022 885481 898915 901305 913090 928574 894743 993172 2555808 2672282 1451541 1267667 810629 796646 959084 953651 963442 964656 973081 990980 1146257 1139827 6899141 7207260 40.05 71.5 2
12:53:33 2024-01-29 939775 930208 252167 248066 427757 436661 477877 474534 261501 260006 348811 352355 414957 422303 6330026 6863168 9006855 8769474 1532811 1584894 363224 322211 346641 347138 423858 409970 384306 384293 260804 262585 859466 819763 1821713 1824371 494049 486733 717590 728715 914363 881754 890596 903629 922370 927560 887902 992333 2557627 2679594 1514784 1283560 818762 795519 952838 955622 967156 974378 970311 983774 1146330 1144745 6991968 7248173 40.05 71.5 2
12:53:34 2024-01-29 937097 938338 252488 246823 432029 439485 477769 474352 261362 261034 347568 354618 415289 422835 6370853 6816102 9102804 8825746 1552286 1590766 365411 320713 349214 348466 423930 410298 383121 387646 261208 262620 862366 820935 1826060 1823936 490549 486733 717627 723594 917135 890976 889146 898650 925024 933972 884858 982787 2553991 2698008 1529522 1268570 821110 804056 954192 950002 963442 980670 978902 984165 1137562 1142786 7119755 7308499 40.05 71.5 2
12:53:35 2024-01-29 948098 936917 252280 248206 427761 441582 477877 477523 261137 259397 349617 352672 417509 421901 6394382 6830619 9150503 8841992 1531008 1590766 367134 322114 348472 350894 423822 412811 383156 387840 261396 262183 855115 813828 1879771 1844275 491596 484538 722641 722289 908004 892873 897093 896738 917204 936650 892097 985973 2568907 2693524 1459217 1270068 817929 807033 963415 955415 960995 974232 981546 988827 1142979 1135661 7026969 7315795 40.05 71.5 2
12:53:36 2024-01-29 958342 943421 256840 249617 428676 440259 483596 476443 262774 259397 349303 356899 418527 423246 6424821 6908413 9156055 8891397 1564384 1595365 367686 322211 348423 350365 428515 414056 384882 387876 261684 264009 865266 825649 1867738 1835055 491945 491070 721712 724410 917719 894973 894011 899544 924424 936541 887967 985099 2568080 2714496 1479638 1264963 819932 806459 959319 950002 959310 978521 979324 985165 1135480 1135661 7092181 7348065 40.05 71.5 2
12:53:37 2024-01-29 956500 944094 251864 249653 430957 444295 480726 476479 263983 259432 348215 356684 420075 424522 6453196 6997568 9111121 8900776 1545615 1602287 364934 324703 347077 349063 427607 414938 387673 387551 261396 264834 863203 827426 1876009 1838852 494753 489523 721402 730787 918483 885578 890624 904693 925081 930186 884950 993134 2578816 2699922 1502852 1287221 822866 800033 955550 959222 968530 973669 970274 983774 1142979 1148094 7145102 7372067 40.05 71.5 2
12:53:38 2024-01-29 944838 948116 253029 250035 432962 440643 482122 481836 263141 260589 349267 357049 420075 421938 6490472 6885998 9277654 8949339 1535974 1604566 369242 324259 350454 351812 426822 415122 385460 387912 263759 263829 857934 820857 1848476 1861408 493347 485292 725312 726269 910655 893433 897130 900606 916555 935989 887874 985936 2578179 2707215 1489419 1276077 818177 804661 965795 957825 959310 974378 978205 987808 1145482 1142284 7081336 7383593 40.05 71.5 2
12:53:40 2024-01-29 963521 950968 252324 251480 432994 440427 485003 480780 264829 260009 350395 357083 420998 423353 6508221 6985151 9268876 8966427 1558412 1609258 368830 324066 349249 350078 428672 414344 387781 390106 263201 266750 882371 825637 1867960 1853495 491945 491162 726269 727645 915876 893433 895717 894498 919844 938122 888078 981667 2578179 2723457 1476489 1273355 820525 807017 962084 952431 962075 973742 979637 985903 1139619 1139790 7177673 7431411 40.05 71.5 2
12:53:41 2024-01-29 966260 955550 253838 251485 432710 446442 488377 480526 264406 261717 351312 356828 422445 428307 6565036 7106725 9268876 9006630 1575594 1618232 368240 324210 350871 351920 428911 413725 387235 392076 263945 265896 868165 834537 1855584 1853495 493347 489668 721712 726062 921062 891835 889931 894424 923679 936650 884858 982405 2578179 2729498 1500857 1277895 821110 808807 962084 953580 965065 983481 981033 983029 1133873 1143093 7249963 7470906 40.05 71.5 2
12:53:42 2024-01-29 969700 959356 254123 251485 436208 446054 485341 481205 265359 262152 351456 357975 422279 429436 6565383 7111564 9333368 9038983 1583114 1623111 369979 324775 350871 350629 429608 414452 387889 391799 264319 266527 869615 833940 1876237 1861408 494049 492589 724727 728198 919753 893101 893240 894461 920997 936650 888078 983807 2587451 2725628 1489923 1268570 820519 812797 967534 955622 962721 980601 981453 987958 1140137 1138948 7226378 7493991 40.05 71.5 2
12:53:43 2024-01-29 972256 962421 254298 251485 433070 446758 486891 483650 265607 261857 351528 356516 422244 429777 6593638 7084590 9373819 9058378 1557671 1622838 369422 324812 351474 350174 428212 414489 390084 390850 263945 265967 879386 825637 1865189 1868012 491945 486877 726820 726062 914363 897245 899369 897116 919748 939119 892517 981518 2589099 2726506 1505069 1274006 818762 811680 967534 959685 963442 973705 982433 988827 1145445 1138144 7229124 7522127 40.05 71.5 2
12:53:44 2024-01-29 976245 963093 255509 252059 436943 445751 486963 483619 266166 262034 354698 360335 422906 428489 6602780 7098011 9408559 9090942 1564384 1627751 369979 324775 353571 352280 428854 414489 390084 391985 265255 266092 875415 828019 1879144 1882601 494401 486697 727815 728014 914326 897245 899081 897264 916591 938122 893519 980968 2592977 2728856 1495288 1282610 821110 811105 967166 959465 961355 973597 979637 988864 1148806 1142284 7204157 7512523 40.05 71.5 2
12:53:45 2024-01-29 971399 966631 255081 250891 437974 445812 489754 484678 265261 263465 351600 361162 425517 433016 6645420 7079556 9493686 9110259 1547297 1629732 373124 328036 350974 354912 431900 421782 391740 392076 265442 267383 875415 826816 1899998 1886504 496189 490779 728885 734955 914576 892166 901075 903939 915869 928610 889206 988897 2602295 2716422 1508981 1296546 823453 807053 964822 967032 968530 975757 973081 987382 1158851 1148943 7285098 7559642 40.05 71.5 2
12:53:47 2024-01-29 967492 967018 256296 251673 437831 446734 486927 486981 270122 263939 355273 362535 426726 428150 6678046 7169627 9453015 9176583 1574674 1636997 369907 331048 351438 353869 432656 419371 392331 390541 264789 267160 870125 839200 1872067 1879927 498024 490396 724213 733651 921536 889568 895717 906510 918324 926905 885559 991719 2604122 2731380 1500857 1305871 829253 805838 961401 962818 971321 979286 970311 983774 1149657 1152235 7361894 7591738 40.05 71.5 2
12:53:48 2024-01-29 976757 971573 257915 251708 439193 451861 490957 489555 266893 264203 356747 360229 427890 429594 6706182 7305377 9441049 9202837 1603613 1637108 369867 331048 351546 352315 432872 418121 390671 392020 263723 268207 873965 842207 1899226 1881263 494753 492589 726820 728715 921808 897390 892035 894498 920346 936650 884318 980968 2604145 2744042 1507194 1277895 822866 811467 967852 955040 963442 973705 982433 988123 1142979 1138985 7358325 7620993 40.05 71.5 2
12:53:49 2024-01-29 989051 977533 257086 252516 437519 449061 493795 489163 266334 263904 357725 362535 428032 433705 6743697 7196814 9594034 9182836 1557708 1631949 369867 325633 351438 353338 432476 420676 392331 390541 264754 268395 876865 830368 1912210 1895750 496929 491162 729678 735441 913242 892166 899794 903939 911953 928344 891502 988155 2611562 2721766 1508981 1302001 827004 811640 966463 967436 972665 977138 972968 987958 1159493 1148906 7404564 7644050 40.05 71.5 2
12:53:50 2024-01-29 974132 976409 257915 252266 441940 450719 492712 491251 266843 265599 355812 361450 430625 433397 6762455 7288584 9456385 9272065 1610742 1641471 369832 325107 355182 353338 435393 418749 391223 393195 264754 268773 873965 848348 1891833 1889186 495413 493984 727852 730787 922499 901079 896570 899780 925623 937902 885375 982255 2615271 2756886 1509113 1283560 825217 816268 971330 959185 965101 979286 985239 989998 1144598 1139863 7393158 7672186 40.05 71.5 2
12:53:51 2024-01-29 985303 980045 256906 253646 441579 448711 493888 487017 266981 264309 357472 365299 430286 435593 6762230 7181480 9577615 9285304 1575594 1646243 369979 329760 355182 356324 432908 419414 394521 395384 267709 268558 882990 844622 1886756 1899965 498230 490597 726476 735734 921808 893506 898274 908945 921113 928871 885790 988897 2620795 2736776 1539658 1314260 830435 809332 964137 967069 972702 979286 970311 983029 1152923 1152235 7436861 7684558 40.05 71.5 2
12:53:52 2024-01-29 983163 980003 259948 252520 440661 450863 495546 493464 266033 266638 357979 361450 431607 432218 6809005 7388097 9633567 9295722 1585027 1648981 373124 328500 357450 354295 431510 420712 390863 394445 267330 269422 888465 837403 1912119 1903644 494753 492320 729756 730268 917172 901360 899757 896991 915943 937975 884077 979534 2615269 2747938 1499200 1302158 825820 811680 972711 964941 965101 973669 976777 991686 1152923 1145627 7343042 7708075 40.05 71.5 2
12:53:54 2024-01-29 984841 984219 259547 253681 442012 449441 494366 494863 266877 266042 358523 366913 432524 433742 6840253 7328137 9586098 9341576 1603892 1651027 369907 325668 357633 354437 433057 419451 392069 395593 265161 269946 886741 851666 1870862 1890375 494405 492589 724727 731826 925684 897390 892896 899817 923716 928682 879053 980648 2615269 2766378 1510831 1296546 829844 814993 967166 957862 966471 982345 981733 985202 1137162 1144712 7469384 7728798 40.05 71.5 2
12:53:55 2024-01-29 1001225 986946 258498 255425 441868 451759 498011 492657 267587 265015 360015 365705 431834 434922 6842237 7295767 9726821 9353658 1571097 1655489 369979 327640 355721 356038 432800 420712 393244 393819 266012 269187 891155 842207 1914848 1905386 496540 489740 727852 733651 919849 894336 894549 903939 917241 927560 887447 986438 2624541 2744042 1541735 1320756 830435 810529 964822 968442 973090 979286 970311 984991 1155233 1155312 7484794 7773405 40.05 71.5 2
12:53:56 2024-01-29 989825 987800 260903 254742 442012 455591 494366 492994 266946 265865 358830 364751 439588 435012 6870096 7399853 9678155 9381774 1593616 1655489 374061 327604 355218 356324 432944 424152 392331 392919 267053 269756 888465 844394 1941292 1917762 498378 492241 731938 734981 917011 895451 899757 902658 914610 928610 886348 982325 2635862 2752871 1514871 1309599 825806 811643 970330 967745 971247 975757 973081 988864 1162796 1149588 7508085 7788551 40.05 71.5 2
12:53:57 2024-01-29 986039 989900 259542 253685 447287 456202 494402 494163 266981 267718 356902 364715 439588 436320 6872832 7516541 9712312 9393366 1601845 1659941 371530 330131 357887 354401 432872 424453 391962 396151 265125 270707 898400 844394 1931488 1914242 495812 492297 734044 731604 921100 903648 900840 897190 915686 939192 888008 978774 2622719 2766104 1501156 1303961 826985 813767 974057 964184 964127 973633 978168 988789 1151289 1145523 7399061 7782729 40.05 71.5 2
12:53:58 2024-01-29 992714 994113 260752 254639 446898 455448 499876 496860 266946 267682 357943 366913 439789 435577 6926328 7423445 9652218 9435364 1627618 1664698 374110 330131 357051 356289 438864 424342 393442 395413 266617 270671 878315 855333 1945622 1914242 495025 494684 733001 734432 922462 899799 896994 899706 921150 933936 884193 973789 2628276 2764416 1514850 1294701 825806 818575 973402 964688 964344 979214 982433 988552 1149620 1142248 7449591 7784685 40.05 71.5 2
12:53:59 2024-01-29 995542 993979 261523 254848 445237 455485 503017 495923 268319 267423 358230 366821 431719 435612 6931272 7453985 9683720 9474893 1629858 1667102 373763 329898 357051 356538 438864 424453 393442 395279 266875 270707 892626 854993 1978086 1914242 496504 493979 730675 732618 922462 898336 895829 897005 917241 928610 882904 973789 2632018 2766378 1516806 1295623 827004 818575 973402 963317 962979 973705 982433 988086 1149620 1139827 7468403 7831625 40.05 71.5 2
12:54:01 2024-01-29 995927 996132 261523 255244 445597 455485 501791 495959 268298 268185 361001 369395 435579 438116 6972157 7468819 9707823 9482257 1632268 1669473 374110 327604 357887 356574 438900 424453 391412 395270 266795 270707 892626 856215 1937726 1918327 496504 495385 728885 732867 922462 901154 893096 898650 919844 928646 881580 978799 2633814 2775598 1524631 1292568 827576 820318 972711 961267 965786 979250 982433 987345 1146330 1139827 7566018 7876502 40.05 71.5 2
12:54:02 2024-01-29 1004841 1001917 260975 256031 449434 456166 501755 494384 268541 269299 360668 367178 434252 440319 6987033 7479688 9764122 9510776 1636861 1676361 373168 327640 358394 356610 439430 424152 394251 396781 267018 269218 892626 858665 1923896 1918122 496856 495385 728885 732503 925122 902639 893096 898008 918288 928682 882904 976637 2633814 2775598 1535635 1296546 827576 820965 975879 963612 966836 981217 982320 989371 1146882 1142013 7555746 7878518 40.05 71.5 2
12:54:03 2024-01-29 1001713 1001791 261928 255641 448481 456202 503999 498873 269137 268885 359348 367953 435578 437569 7006302 7536754 9796600 9510393 1617113 1673981 373203 328595 358903 356038 435718 423322 393797 396817 265976 269663 905865 849481 1937410 1927597 494753 493984 732947 732933 920501 903921 899369 898185 918441 936236 885426 974291 2637705 2772868 1528785 1305871 828167 816221 974824 965588 963442 973669 978205 989408 1151289 1144712 7488500 7887897 40.05 71.5 2
12:54:04 2024-01-29 1001221 1002612 261523 255711 446886 454805 498819 498606 269770 268885 358266 365764 438210 439888 7015404 7631665 9857041 9519772 1590210 1673981 373239 329626 355429 357685 436389 423358 396802 396825 267814 270671 895568 847047 1931535 1938594 498157 492443 733038 737898 917178 894701 899757 905913 912590 926869 885523 982367 2648731 2757158 1520719 1317072 828167 811126 968539 968442 968530 975757 972387 983029 1158814 1148058 7642903 7925412 40.05 71.5 2
12:54:05 2024-01-29 1008310 1002612 261901 255707 446898 459571 501046 500393 269805 267647 360470 367946 436326 437532 7034438 7540383 9942264 9558520 1597557 1679004 372761 328950 357703 358440 436697 423851 394387 395620 267814 269946 884711 854109 1929608 1930649 497840 491126 728885 735771 922462 894701 895442 903939 915869 926905 882904 981386 2641317 2766378 1547965 1330055 833994 811680 965795 968442 972702 980402 967441 982334 1152923 1153867 7773757 7944170 40.05 71.5 2
12:54:07 2024-01-29 1016952 1005451 261159 257141 447214 459842 499913 495886 270217 269110 362876 366913 436910 444318 7074747 7469848 9899432 9576044 1622380 1683227 372645 329662 355757 356574 436549 424453 395571 394374 267277 270487 913545 862977 1932489 1923488 496929 494684 728885 737935 926363 894701 891752 903939 919844 924871 878559 982367 2643086 2775598 1555483 1315197 832805 816184 964137 960869 972147 984177 974469 978767 1144634 1144745 7727870 7959464 40.05 71.5 2
12:54:08 2024-01-29 1028709 1011912 261856 257179 447141 460168 504640 495886 270623 267540 362618 367953 436589 442892 7082883 7487378 9866807 9604284 1632151 1685621 369867 329092 357063 357398 436286 423851 395014 396889 267241 269663 891155 866464 1906905 1926487 494638 493984 726269 733578 926340 897390 889183 898008 919844 928871 876266 973826 2633814 2784818 1622973 1314260 835184 819736 967852 961950 967843 986818 980013 981638 1140948 1145450 7694054 7962927 40.05 71.5 2
12:54:09 2024-01-29 1019658 1013241 261159 257290 448873 457568 503177 495923 269994 270474 360470 367404 438532 445699 7081331 7588311 9841086 9613559 1636970 1686819 374395 328595 357866 356574 436584 423466 393208 396781 267277 273008 899697 861126 1949532 1936474 495413 495385 731878 733059 922462 898736 894405 903171 913890 928538 881147 971954 2648849 2787448 1548733 1305824 829351 820826 973402 963317 962942 973705 981345 985866 1147919 1139827 7590675 7951274 40.05 71.5 2
12:54:10 2024-01-29 1011254 1011801 261928 257286 447536 456202 502930 501883 270252 269714 359890 367696 439552 441794 7092747 7715117 9969680 9594802 1594972 1685621 372680 329626 356838 358188 436697 423394 396200 395279 267840 269628 895568 852886 1960395 1952079 497487 492479 733038 737750 918446 895498 900840 901305 909361 919596 882904 979110 2648731 2762456 1546738 1324608 830435 811431 968539 968442 970283 975067 968856 982372 1155498 1146886 7729497 8004108 40.05 71.4 2
12:54:11 2024-01-29 1020657 1011801 261892 258119 447214 458865 501437 499650 271456 268920 360506 367404 441007 444318 7118846 7574528 9950630 9627362 1629581 1687944 373097 330482 355611 357506 440420 425992 395427 394338 267241 270487 901314 865620 1954135 1932735 496856 494684 728368 738627 924992 894066 887846 901342 917241 920887 873054 979534 2648731 2785431 1512826 1319817 833994 816184 963452 961677 972702 982092 972387 976642 1144634 1144712 7795714 8009858 40.05 71.4 2
12:54:12 2024-01-29 1028798 1015153 261892 257903 447214 458541 505787 500393 271870 268956 360542 369088 440386 444003 7123254 7621041 9927652 9669017 1643876 1687601 372087 329861 358719 358105 439153 424453 393172 396889 267277 269663 907358 868098 1943568 1942486 496115 494684 729455 732346 925122 899725 887967 891817 916970 930186 872435 970246 2643086 2795316 1546738 1307694 830435 817378 968576 959222 963442 980670 973928 982334 1137162 1139863 7738923 8007103 40.05 71.4 2
12:54:14 2024-01-29 1014671 1016799 263305 257037 451985 460021 504544 501700 270112 270058 360397 370052 439337 442468 7143825 7706689 9963399 9660453 1625208 1687674 374324 329898 358394 359305 437934 423358 392034 396817 268640 268843 897165 856215 1972091 1966845 498378 491198 732856 733615 916523 896608 895964 897264 910005 924908 878831 974441 2655859 2782139 1526790 1320756 826985 811680 972711 967032 965786 972055 968893 983029 1153497 1146886 7764384 8043008 40.05 71.4 2
12:54:15 2024-01-29 1019272 1015189 261765 256495 450439 459373 503999 503305 271042 269335 362545 366856 441628 440351 7170001 7679668 10025233 9697968 1632189 1692474 369832 329128 358903 356574 436028 424453 396831 396853 266830 269698 901386 864834 1940972 1932203 494753 492589 724727 731531 923726 894443 889271 894461 913854 923496 873747 973053 2643354 2779372 1524047 1318951 836377 818427 964099 960185 967524 983481 973081 973756 1139179 1143634 7790084 8054536 40.05 71.4 2
12:54:16 2024-01-29 1023123 1019695 261159 258518 449577 458829 504713 495995 271042 270474 360506 368023 440243 445351 7193876 7703717 9942372 9668572 1627618 1692474 372645 327604 357099 358764 437433 423322 392069 396925 267840 270707 910280 858387 1947622 1955577 496874 489414 730921 732346 917141 899799 895605 893087 907655 928762 880081 967338 2652359 2789430 1557518 1320756 828167 815072 975603 964904 959310 973002 970274 983066 1146330 1139863 7728656 8069712 40.05 71.4 2
12:54:17 2024-01-29 1016989 1018105 261000 256495 448242 459733 503743 503305 270252 270094 363495 367696 439229 441265 7193914 7718498 10071860 9724158 1635767 1697617 375241 332133 356403 356503 440420 426265 396020 394821 267921 271174 915083 869962 1948803 1941981 497228 494538 728368 735697 925122 890609 890826 900028 913890 919768 869857 973826 2650474 2788099 1522800 1320756 832917 815029 962084 959222 968566 980706 970311 973756 1143704 1143093 7834955 8084850 40.05 71.4 2
12:54:18 2024-01-29 1026871 1022444 261712 258735 450651 458865 504713 498909 271077 270094 360542 369088 439229 445981 7226234 7738305 9991399 9735483 1632189 1697654 373061 327569 357099 358764 437038 426834 395407 396925 267277 268843 898615 858665 1959631 1963862 494753 489704 728885 730787 915876 899011 894554 887888 908073 927560 880081 964553 2652359 2784818 1522052 1320756 828167 814993 972711 962818 959310 973002 968893 982334 1143704 1139827 7751092 8084850 40.05 71.4 2
12:54:20 2024-01-29 1019203 1020452 260965 255778 449613 462787 504530 503478 270573 270058 363607 369503 440755 442509 7232329 7745073 10122672 9806331 1634323 1694880 369938 329395 357633 356288 435909 423322 396515 395593 266830 270522 910407 867820 1980299 1946638 494049 492589 725754 731577 922462 891167 886392 894424 911722 921069 869585 970246 2643086 2780598 1522800 1318951 833994 817415 959084 959222 965786 973705 968893 973020 1137126 1139827 7851781 8112313 40.05 71.4 2
12:54:21 2024-01-29 1028263 1025750 261892 257290 452311 458284 506586 495886 271042 270474 360506 368795 441628 448099 7239812 7768596 10065375 9754240 1632189 1696821 374431 327640 355794 358475 437970 423430 391758 394096 268100 269218 902924 860693 1997438 1964656 496929 490779 730711 733615 913242 893433 895717 894719 902764 919768 876303 970246 2658023 2777393 1534412 1326501 828190 811643 968949 964688 964776 971440 964304 979464 1152923 1139863 7823737 8160268 40.05 71.4 2
12:54:22 2024-01-29 1033147 1021437 261896 258111 447977 457687 503286 501528 271491 269335 362654 366310 440575 445981 7250149 7659482 10034559 9805389 1660029 1701720 374097 327604 357887 357147 437705 423358 392034 396853 267277 269253 907358 871832 1976387 1954914 494288 492333 728812 731678 922223 898521 888884 892447 910540 924988 871093 966379 2652359 2794038 1532456 1305871 825806 817415 968539 956986 959310 973597 970311 975910 1134484 1138999 7795861 8135040 40.05 71.4 2
12:54:23 2024-01-29 1023434 1027273 260996 257357 449679 458216 503354 504374 272287 270094 360506 369934 442142 443192 7274747 7854204 10226301 9800051 1639277 1696858 375241 330375 355502 356884 439797 425660 394871 393676 267134 272238 911429 873082 1962740 1945694 494712 492589 727898 734955 922462 890866 886392 897116 911236 917173 867120 971629 2652359 2790076 1551413 1323579 830435 813956 959356 958542 967156 973669 964655 970213 1137162 1136537 7891373 8153758 40.05 71.5 2
12:54:24 2024-01-29 1031609 1027369 261707 258518 451669 457129 504713 500393 271077 268882 360578 369124 439229 446721 7286638 7789931 10125150 9791351 1635767 1701720 374146 328223 355757 357685 438057 423466 392034 394266 268100 268808 899982 861921 1988453 1969719 496152 490779 730439 733619 911726 892240 893096 894830 900143 918469 873747 966229 2658023 2776929 1528544 1322644 824628 810529 964822 964002 963442 964620 960986 976642 1149657 1138180 7864982 8159400 40.05 71.4 2
12:54:26 2024-01-29 1039071 1025819 261523 258513 447576 458009 501536 500102 271695 269914 362948 368464 442070 446320 7291693 7696572 10102756 9847838 1665755 1701720 373799 329358 357127 356038 436259 423394 392069 395629 267053 269663 904372 868098 1977783 1963260 492645 492589 728885 728715 915189 896608 888288 886961 905432 919669 869585 960920 2652359 2795316 1542749 1307733 824628 817415 967166 956431 958629 971629 970311 975947 1139311 1129875 7763726 8159476 40.05 71.4 2
12:54:27 2024-01-29 1025036 1027130 261892 257255 449826 458541 504356 504084 271435 270094 360542 370228 440189 443058 7284207 7882021 10295267 9819491 1635692 1701720 369938 327640 354680 356645 436477 424453 393208 392919 267277 268808 908891 872457 1950469 1957654 495449 491198 722677 733615 919849 887999 882541 895629 908073 910511 864553 969518 2656133 2784818 1547343 1328398 830538 811224 959319 958137 967561 975684 960837 970027 1135443 1138180 7955714 8159438 40.05 71.5 2
12:54:28 2024-01-29 1035387 1029922 261155 258151 449608 458216 502964 498873 271526 274691 360506 368830 440899 445863 7315800 7887944 10184776 9805389 1613623 1701287 372123 329861 355469 356645 436697 423430 394146 393784 267277 268843 907358 858665 1961528 1973354 494675 486913 728775 734918 911764 891794 891461 893974 900744 915833 873923 967797 2658023 2773629 1538759 1330020 825806 809381 964137 963317 964739 964656 959581 973020 1147992 1138180 7891373 8206436 40.05 71.4 2
12:54:29 2024-01-29 1041262 1030290 261928 258119 448242 459049 503643 500429 271526 270094 362654 365834 439920 446685 7325178 7785293 10122102 9857406 1655398 1704139 372123 330131 357087 355254 437133 426265 394558 395449 265870 272238 907376 867820 1976347 1968321 491945 491198 728885 729802 916527 894701 886392 885500 904959 919560 867120 956714 2650474 2788099 1536764 1311457 823453 816221 966894 956468 953848 964656 967515 975216 1136320 1126650 7776626 8188054 40.05 71.4 2
12:54:30 2024-01-29 1029067 1030188 266059 256530 450282 461475 504443 502593 270217 268882 363495 367439 441831 445086 7325073 7854204 10213873 9876161 1651054 1706114 369573 329431 358394 356538 437934 422950 392105 395341 266314 268843 917984 876845 1974301 1960473 492722 486913 721199 726614 919849 892166 880313 885500 908073 917821 861562 959479 2646848 2799362 1574048 1320756 830435 813767 959319 954058 957950 975488 964618 967343 1125264 1130674 7913963 8197395 40.05 71.4 2
12:54:32 2024-01-29 1030750 1031747 261892 256859 448206 458216 504713 503834 271435 269878 363764 368948 441363 444314 7338856 7882021 10239717 9880917 1648636 1706563 369979 327074 357887 355183 438052 422577 393797 395557 266385 270707 899893 873082 1926111 1954864 491596 486877 719665 727645 917172 890829 879887 888018 904755 915843 860739 958039 2643086 2794038 1650194 1320756 830435 811431 955550 952704 957950 975067 963729 967914 1127958 1130674 7932985 8197206 40.05 71.4 2
12:54:33 2024-01-29 1037395 1033120 261856 256459 450956 460168 504846 501554 270797 270820 360542 367988 440863 444221 7353314 7946928 10336390 9885542 1641622 1706563 369832 328099 354357 354437 439211 424152 393208 391985 266012 270707 912006 875026 1971601 1957654 493347 491624 721582 731306 917178 885481 879570 887618 902801 910022 860339 963663 2650616 2790076 1545308 1326501 828141 809234 958272 956775 964090 972097 957066 966346 1134484 1137277 8015964 8225531 40.05 71.4 2
12:54:34 2024-01-29 1039071 1034209 260940 258079 451990 458216 503354 499650 271042 270474 360506 370024 440027 446653 7343044 7928979 10212832 9875944 1632311 1706146 372123 327074 354644 356574 437934 423394 393963 392020 267018 269946 908851 863152 2003448 1978965 494753 486769 727898 731641 911115 890216 886280 889912 896144 914537 866861 961184 2661808 2794038 1545308 1329348 821110 807017 964822 959222 957951 963912 958142 973714 1137126 1132348 7923674 8244289 40.05 71.4 2
12:54:35 2024-01-29 1041952 1033441 261155 257290 448225 459842 503286 500357 271456 269904 362398 366821 442359 446648 7362693 7815111 10184120 9904300 1660128 1706077 372716 328427 355465 354153 436443 425660 393442 393052 266951 270707 915083 868098 1998581 1967955 490549 486913 724727 727725 913062 887869 882503 883064 903407 917821 861349 951595 2648731 2792056 1538759 1305871 821110 813988 963178 950002 952828 966641 965104 970213 1127994 1121631 7835219 8225531 40.05 71.4 2
12:54:36 2024-01-29 1029803 1034200 261896 257281 450246 457960 503017 501883 270252 268882 360506 365799 441520 441187 7362693 7891487 10260766 9913891 1646342 1706563 369646 328427 357633 354437 437315 421942 392034 395664 266951 269946 913437 874961 1949092 1960473 490973 486769 718645 724447 916357 887999 875800 885500 901416 910511 857900 954565 2641208 2792056 1645669 1320756 828167 811680 954192 950002 953811 971325 960986 962944 1125264 1125782 7964862 8244289 40.05 71.4 2
12:54:38 2024-01-29 1033697 1031610 261928 256495 447540 456239 504454 504585 270797 269688 360289 369535 441088 443022 7383409 7956201 10277019 9932159 1651026 1706077 369386 325562 356297 353869 435067 421308 391723 394096 264754 269946 910407 876216 1931028 1963260 490549 486048 717627 723446 915876 887999 877067 884872 902572 910245 857900 954349 2643086 2775598 1539203 1320756 828167 811680 952161 950002 955163 964656 955383 960851 1125264 1127200 7978735 8253800 40.05 71.4 2
12:54:39 2024-01-29 1040745 1038540 261820 255672 448242 457239 504846 503035 270008 269914 360506 368538 438956 443229 7409310 7993291 10351622 9942141 1648634 1710966 369979 327110 353535 353869 437315 423851 392069 391399 265161 270326 913545 876277 1965797 1963260 491246 486611 719665 728715 913242 884313 877067 888115 901177 906742 855966 958077 2643086 2784818 1547343 1325554 827545 808756 954155 951953 959273 969379 954264 960739 1127123 1130674 8031843 8272425 40.05 71.5 2
12:54:40 2024-01-29 1055845 1038650 260971 256706 451471 457568 503318 498873 271042 268847 360434 368536 441520 446333 7409587 8030701 10346730 9923057 1627406 1710966 369979 325597 354393 355503 437006 421607 390828 391985 266421 268395 908809 872457 1952265 1973922 493347 484733 718572 729282 913469 885023 880825 887313 896144 906678 859308 959774 2648731 2775598 1545888 1341476 825806 802351 954871 955267 958225 965275 950269 965043 1133837 1128243 8070357 8281527 40.05 71.4 2
12:54:41 2024-01-29 1047302 1039387 261523 256894 445588 456239 504099 501174 271491 268731 360434 367988 440027 443787 7409587 7951733 10243006 9904408 1622949 1706077 369727 329161 353317 354188 432674 424379 394000 393429 265497 269494 916468 863595 2020939 1978965 491596 483892 722677 729282 904022 881648 882503 885102 892526 901605 860739 953850 2650912 2766378 1553448 1328303 821110 805838 955550 956431 953811 955678 950397 963798 1137126 1127200 7980268 8262821 40.05 71.4 2
12:54:42 2024-01-29 1048344 1036234 260967 256495 446835 458102 504713 500003 270252 269335 362654 366565 440899 441201 7418966 7917508 10243081 9927652 1645166 1707364 369902 327342 355145 355183 435393 421979 390671 394544 267709 268395 901453 866858 1996997 1982574 491945 485873 722677 726614 903750 882793 881212 883709 886819 901605 861562 951595 2652359 2780870 1568733 1324247 816427 802460 958638 954058 952828 957524 950269 964521 1131270 1124809 7980268 8285269 40.05 71.4 2
12:54:44 2024-01-29 1048334 1036445 260166 256894 446958 456842 501828 498619 270797 269048 363505 367393 441723 447747 7423748 7835224 10196941 9951193 1654219 1706077 369979 331048 355182 352315 432836 423250 391223 393195 265442 268773 919699 865620 1968165 1973979 487699 485529 720526 721029 904059 887999 879570 876280 895257 909193 857900 947846 2643086 2784818 1524795 1308665 816427 809381 958367 948655 946690 955714 957423 964521 1125264 1115093 7870130 8282098 40.05 71.4 2
12:54:45 2024-01-29 1035407 1040963 260975 254110 447540 459516 503729 502337 269256 269904 360470 367688 442251 442786 7436852 7951621 10291671 9988708 1674378 1713398 369727 326649 354107 352280 436697 423851 391223 391709 264754 269946 916777 872531 2008399 1973354 487735 485328 720562 721541 906630 887369 876791 878771 892386 910665 855359 946398 2643086 2790076 1534769 1309560 819932 810456 958272 946143 946231 966604 957103 959779 1117998 1120766 7999133 8300561 40.05 71.5 2
12:54:46 2024-01-29 1039076 1040963 261523 255637 446876 456128 503354 503305 270252 269335 360470 369124 442251 442980 7442179 8013951 10304874 9979330 1651054 1710966 368830 324775 355218 352315 435195 420712 391500 392056 263908 268395 911922 877530 1970660 1972520 489158 485529 717550 721356 914889 887999 872704 876243 900008 910430 850341 946908 2641317 2788697 1629612 1320833 823453 808234 950136 947889 950090 966641 953697 956472 1123668 1121631 8034244 8310508 40.05 71.4 2
12:54:47 2024-01-29 1042335 1039129 260416 254110 446911 457568 504454 499287 269395 269335 360144 366856 437924 442966 7447397 8039653 10416900 9990956 1651054 1710966 366883 326929 354389 354912 432782 419341 393164 394022 265819 269079 908891 876845 1942325 1964216 487008 485063 716019 722016 910618 883060 871940 878314 893868 901569 851093 946008 2639332 2771663 1564579 1320756 823453 805838 946277 943778 952828 962551 949555 954532 1121244 1121631 8074593 8304013 40.05 71.4 2
12:54:48 2024-01-29 1042515 1039560 260349 254669 450832 457244 504063 500357 269172 269335 359926 367694 438246 442925 7460534 8054640 10423320 10010121 1651026 1710693 367177 326649 354357 352280 432944 419123 392294 392020 265442 268773 921238 875588 1948791 1964134 486282 485529 713499 721029 910655 881685 870664 878771 893648 901533 851093 946008 2633814 2775598 1533098 1320756 823453 805838 946277 944651 954183 963231 946373 953817 1122076 1124809 8095069 8322481 40.05 71.4 2
12:54:49 2024-01-29 1046855 1043858 258783 254922 447576 456921 504567 499800 270008 269084 359240 368983 440791 447419 7470910 8096559 10393866 9998087 1651054 1710966 369979 331012 353203 352350 436389 419451 390084 391210 264789 267642 921728 876277 1971794 1972520 490549 485186 714546 724410 908306 876261 869391 881161 891373 897714 850489 951595 2643354 2780870 1571928 1332898 821110 801323 947407 947274 952828 955678 943723 954532 1124466 1126403 8112323 8358222 40.05 71.4 2
12:54:51 2024-01-29 1052828 1042040 259551 256490 446526 457298 506036 498909 271042 269335 359348 367439 439964 448178 7475238 8085742 10463527 10007466 1651054 1711852 367686 331048 351510 350945 433075 421680 393091 390231 264693 268773 919699 875026 1999567 1969719 485901 485873 713535 722567 906683 880166 869391 877782 892386 900228 849025 946008 2641208 2784729 1562502 1326501 821105 805886 946277 947489 955503 962961 942186 955678 1124731 1125195 8115207 8338076 40.05 71.5 2
12:54:52 2024-01-29 1048075 1042183 258783 255742 446562 454405 503999 496031 270217 269335 358302 366856 438822 445981 7493995 8074530 10459768 10008757 1651054 1713398 367794 325107 351438 351738 432985 420676 392053 391799 265442 269151 925566 877530 2012386 1964134 486814 486144 717401 722418 907882 878753 870218 880021 894526 899785 847219 945262 2641208 2779372 1554195 1324522 818762 802460 947624 944483 952828 955714 942335 954040 1122076 1123219 8094239 8323684 40.05 71.4 2
12:54:53 2024-01-29 1049566 1043357 258783 255711 445551 455479 503999 496031 270252 269335 358266 366891 440588 445315 7484617 8093048 10444876 9999365 1651054 1711852 367471 326431 351010 351920 432782 420530 392017 391450 265255 268665 923027 877530 1984167 1969719 486814 485763 714546 722567 905075 876959 869560 877289 889407 892664 845566 945063 2643086 2773629 1580409 1324522 818762 801891 945605 943110 950955 955570 940287 952956 1125264 1118356 8138411 8334206 40.05 71.4 2
12:54:54 2024-01-29 1055845 1041416 259225 255707 441795 455591 504713 498909 270287 267682 358806 367696 437924 443987 7488651 8055529 10331378 10002977 1622757 1711852 366511 324775 351402 352245 431916 419232 391187 392040 265255 266714 925854 871062 1974991 1981779 487662 480639 713462 722293 901107 876261 871903 878771 884204 892555 852909 947020 2643086 2763036 1552118 1333848 817593 800187 949611 949965 947398 952056 942335 956608 1127921 1119015 8065161 8340595 40.05 71.4 2
12:54:55 2024-01-29 1060360 1042146 259912 254852 445564 457239 505999 499324 270538 267468 360325 369764 438741 445058 7506020 8031663 10304734 9993585 1622757 1712182 365482 326382 351366 352209 431474 419341 391776 391763 265136 266750 911922 868098 1994894 1983188 487856 480603 714546 721541 901461 876261 872554 878771 884532 892591 852303 947020 2648457 2757158 1560426 1330198 817593 801323 948079 950002 949416 952333 942335 957155 1125264 1119148 8058259 8345956 40.05 71.4 2
12:54:57 2024-01-29 1057621 1045608 258752 254852 446898 458645 501609 495923 269770 268435 359348 365848 439229 445569 7493995 7991263 10311695 9998087 1636970 1713398 368794 324775 349777 351190 431135 423880 390084 390657 264693 267160 925854 863152 1989387 1988211 486971 481355 715559 721541 897221 875019 873876 878148 883069 892153 852303 946345 2643086 2764123 1556712 1325554 811673 799464 954155 948961 939628 953793 947382 955211 1118423 1109902 7925446 8337799 40.05 71.4 2
12:54:58 2024-01-29 1046073 1044831 260345 253650 444922 458216 501791 501883 269360 268283 360470 366913 439552 440236 7493995 7936023 10308354 10031191 1650626 1712182 367722 324703 351186 351920 430226 420639 387889 392353 263945 267347 911733 867478 1982955 1984598 485428 481744 718572 717888 897014 883136 872704 870092 885652 904718 848643 935607 2639439 2780164 1545308 1305871 811784 804469 951679 938007 938204 957524 947782 950134 1109659 1112442 8055728 8346145 40.05 71.4 2
12:54:59 2024-01-29 1042031 1042146 260354 254035 446577 455479 504356 501883 269325 268507 358806 367918 440611 441481 7503374 8077820 10399872 10059330 1674889 1716268 367399 323430 351294 351920 432764 417976 387637 391690 264693 266982 921238 877530 2009604 1980371 486814 483181 713479 715242 903381 880363 867032 869525 888442 901562 843044 936980 2637562 2790076 1571928 1314922 815845 802460 946277 939412 944323 957524 945025 945976 1114461 1115667 8106526 8352124 40.05 71.4 2
12:55:00 2024-01-29 1047590 1047091 259294 253261 446922 456166 504713 498873 268541 269012 358266 367688 438210 442925 7528971 8122412 10483164 10044981 1650776 1716305 364316 324475 351402 351920 431614 419982 390635 391763 264319 267160 916622 877823 1995217 1972520 484048 482790 709438 716330 904022 876261 867123 871214 887355 892628 842430 938106 2633814 2766378 1524958 1318951 818762 801891 940644 939412 947398 956848 936801 950592 1116191 1118831 8144229 8366212 40.05 71.4 2
12:55:01 2024-01-29 1051061 1048242 258707 254075 448335 454514 502994 498383 269256 268966 360051 367910 439373 446717 7512490 8113833 10482178 10068722 1655747 1715836 364316 323718 351438 351920 432118 418085 390635 391210 263759 266750 916622 876845 1949868 1973922 485153 482412 709438 717383 903381 876261 867741 871177 884569 892591 841165 936736 2633814 2766378 1556272 1318951 818762 802460 940879 939412 946690 957524 936764 945939 1116044 1122482 8160323 8385855 40.05 71.4 2
12:55:03 2024-01-29 1051433 1046781 257915 254575 449189 455947 502502 495850 268541 269335 359904 367616 438246 441453 7534049 8136384 10521172 10073117 1658163 1715836 364060 324210 350799 351920 432154 418121 390084 390933 263759 266750 923027 875651 1996200 1973922 484048 482790 710445 717346 899827 875640 865237 871177 882919 896107 841847 936736 2635862 2775417 1550042 1320833 817593 800003 941013 940878 946231 954111 935673 945976 1121244 1115975 8185433 8375591 40.05 71.4 2
12:55:04 2024-01-29 1061814 1047091 257951 254643 447214 450863 502894 498346 270182 267647 358230 365764 439207 445523 7531510 8147679 10423466 10027730 1632189 1713398 365155 323682 350023 351155 432773 414452 387889 390106 264693 264305 921015 874334 1978013 1985750 488204 480854 709247 718291 897725 871982 865013 874484 884341 889449 843643 940148 2639627 2766378 1654719 1333848 816333 797760 944933 943457 940202 948408 940250 954278 1114461 1106525 8040546 8375591 40.05 71.4 2
12:55:05 2024-01-29 1054440 1045613 258317 254070 445394 456128 498819 496031 269770 267459 358266 366913 440207 445174 7512490 8028775 10272401 10049310 1655786 1721204 366296 321580 351258 351920 432206 419196 387371 392317 264693 264904 929589 868098 2013554 1995652 487508 477719 713479 714699 894802 876959 870218 867060 879287 892591 847403 932944 2637562 2771663 1526230 1318951 811784 797885 950099 940782 934336 946592 944692 951562 1106039 1106525 7999147 8394348 40.05 71.4 2
12:55:06 2024-01-29 1043089 1047488 258716 252511 448164 457568 501046 501101 267725 268543 359312 365848 438540 441596 7550268 8025918 10402975 10099111 1669919 1715260 367650 323227 349777 351654 430118 420044 387781 390106 263573 267571 924273 872531 1985638 1988211 482673 480639 716573 713307 894544 878753 867741 867060 881910 899653 842430 933038 2633814 2775598 1528785 1304942 810513 801323 946277 934875 938204 956172 944351 947537 1106824 1107627 8125377 8389094 40.05 71.4 2
12:55:07 2024-01-29 1046855 1048270 259547 253257 446995 454551 505282 500846 268437 268364 361075 369503 438433 440090 7550290 8139226 10423433 10091874 1682727 1718991 366582 322176 350341 351920 432836 416870 386074 390657 263573 265931 921238 880045 1993253 1983188 484048 481695 710445 713814 901461 876959 860145 865830 883246 892591 837008 931267 2631942 2784818 1603406 1315197 812942 800187 943591 936205 938922 952092 939544 944253 1109369 1111878 8153057 8395288 40.05 71.5 2
12:55:09 2024-01-29 1046818 1048571 258457 252485 445370 455447 504713 500393 268132 267718 360708 368839 438246 440236 7555689 8159674 10435551 10114286 1670034 1715836 364387 321497 350059 351141 432163 414380 386654 390933 263573 265710 921238 881657 1973396 1978965 483360 480603 708433 712295 900823 876261 859640 865830 882848 892555 835749 928820 2635862 2788697 1601240 1318011 814101 798870 943282 936167 941003 946628 936838 943548 1108580 1112479 8165177 8394348 40.05 71.4 2
12:55:10 2024-01-29 1051056 1050064 257915 252516 447209 454620 502632 495152 268354 268471 357117 366913 438246 441453 7559646 8132377 10513842 10091874 1655747 1715836 362172 321759 350306 350858 430868 414416 387889 390106 263201 265931 916622 878104 1954734 1977276 483049 481811 707356 714322 899901 873222 864281 869488 881671 889737 838196 931370 2635862 2766378 1550042 1317072 815748 797849 937005 935315 940870 949998 931645 944964 1117207 1107627 8191358 8391750 40.05 71.4 2
12:55:11 2024-01-29 1060471 1048576 257919 254105 442260 452145 502930 494420 269360 267235 359688 367688 438210 445759 7544859 8200608 10498724 10056190 1641462 1721204 364244 321818 348860 351884 431331 417599 387055 387659 264693 264014 919499 875588 1970803 1988836 484760 476304 706391 716330 897667 869507 861405 869908 880533 889737 839460 939846 2633814 2766378 1656981 1333848 814101 792116 939545 940510 938204 937687 933010 950134 1113019 1106525 8093458 8415731 40.05 71.4 2
12:55:12 2024-01-29 1060461 1050064 257734 253650 446024 456239 499913 496860 268541 267423 358194 364715 438246 445759 7569025 8083043 10361336 10065933 1646342 1715836 366618 323227 347898 351812 428911 419378 387235 387222 263759 265635 922776 865002 1999665 1991794 484048 477598 711960 716838 889705 868890 867741 869638 872836 883614 843063 937761 2643086 2757158 1553448 1320756 807048 792678 946277 939412 930989 945064 942335 948033 1103688 1097000 8008566 8399174 40.05 71.4 2
12:55:13 2024-01-29 1045368 1048608 257951 253047 446995 456889 501204 495886 268402 269191 359467 364573 438684 442044 7569025 8013951 10370273 10073117 1655674 1715297 364387 320785 350023 350894 427600 416833 386346 390106 263201 264269 916468 866858 1983409 1991522 482673 474929 709942 710275 886860 873779 866506 862046 874143 891855 841238 928389 2630146 2766378 1524195 1315197 807048 797885 943591 933548 931650 945854 938171 944964 1097420 1106755 8065161 8406339 40.05 71.4 2
12:55:15 2024-01-29 1042330 1047492 257703 253435 447141 454186 498782 496067 268132 268956 359759 364751 437924 442574 7555765 8058198 10427928 10089611 1669576 1718991 365482 320606 348161 349249 428946 418085 385460 387804 261720 265116 921694 872531 1993973 1988211 479938 474929 710445 710275 889705 873779 864584 859499 875115 892555 841847 924936 2635862 2775417 1529028 1309599 807048 799464 942354 931565 933882 946664 938876 940822 1102999 1103326 8126106 8396054 40.05 71.4 2
12:55:16 2024-01-29 1048093 1048676 258308 252450 441723 450827 502575 498909 267690 267459 357189 367688 438246 438918 7578404 8113833 10423320 10120010 1676768 1715297 365190 320749 347149 349309 428946 417495 384882 387804 261720 265488 918520 873777 2011628 1992272 480776 480786 710409 710201 893291 876151 863325 862728 878226 893419 838233 926293 2637562 2775598 1522800 1303738 806846 796646 940916 930205 932982 946628 936838 938073 1102088 1103363 8140620 8422485 40.05 71.4 2
12:55:17 2024-01-29 1044999 1051720 258457 252516 441687 450755 503286 499967 267759 267138 357153 365764 438898 439229 7588307 8126348 10426225 10132083 1683781 1723175 365375 320606 350702 350786 431331 418193 384739 387695 261720 264305 918552 881633 1983808 1987666 482673 477900 707393 710275 894544 873779 857805 861436 880688 892459 833785 926293 2630146 2786122 1599074 1313325 810629 795519 940879 931562 934777 946556 936340 939446 1105255 1106525 8176087 8422485 40.05 71.4 2
12:55:18 2024-01-29 1052940 1053247 258711 252059 446024 454186 502994 498873 268098 267682 357153 367946 436945 439943 7588307 8206521 10491442 10124828 1670020 1720212 363224 320263 349142 349836 429888 414053 385496 387912 261720 264269 932401 881937 1972971 1982574 481987 477864 707931 710275 893350 872504 857805 860790 880570 891199 832059 924792 2630146 2782843 1659244 1311457 808778 795556 935682 931562 934078 946592 933010 939483 1103688 1106525 8176087 8407106 40.05 71.5 2
12:55:19 2024-01-29 1054619 1051440 258032 252716 445624 454832 503140 495850 267994 267540 358553 365670 436580 440149 7597161 8174143 10457603 10129389 1679431 1715297 364934 320263 347113 348747 432170 417790 384306 387222 261720 265116 915214 875026 2008850 1988211 479598 474929 709438 709074 888373 872504 861405 857840 870338 896457 837008 922961 2630146 2771663 1566656 1304013 804749 795556 940879 928163 930329 946556 935433 938097 1100614 1101946 8141717 8422485 40.05 71.4 2
12:55:21 2024-01-29 1049710 1051583 258462 252135 444766 451504 501864 501222 268077 267316 359651 367429 436910 439042 7597161 8159636 10435551 10120048 1681561 1715334 364934 321197 347113 348782 429550 414452 384306 386949 261684 264305 918161 872531 2020350 1988211 479258 475634 709942 708226 889857 871232 858887 857840 873256 889627 834566 924131 2635862 2772275 1537168 1303961 805691 796627 939674 928155 931650 946556 935397 938097 1099639 1100212 8176087 8431863 40.05 71.4 2
12:55:22 2024-01-29 1048075 1051377 257518 251712 441651 450402 502930 496067 266946 266861 359433 367178 439767 438978 7589696 8160195 10450429 10121519 1682029 1715334 364387 319779 349214 348782 430262 414416 383156 387222 261720 263865 918161 880630 1997430 1992272 481987 479615 708396 710164 893690 871982 857008 860279 874921 888924 832328 925911 2630146 2782843 1576169 1309560 807048 793162 937005 930241 931687 945731 933010 934634 1100454 1103130 8181932 8425850 40.05 71.4 2
12:55:23 2024-01-29 1049376 1052753 257915 251678 441687 453450 502930 498909 266946 266896 356151 366913 436910 439577 7606540 8169467 10450429 10143788 1686334 1720724 364536 319672 350205 349375 430083 417599 383121 387804 261720 263461 918161 881897 2031742 1988211 479938 477792 709247 710201 888080 868044 858416 860777 872995 887331 832059 923619 2632104 2776929 1584650 1304013 805898 795252 935674 928850 931687 945731 932345 936703 1100528 1103399 8200575 8438572 40.05 71.4 2
12:55:24 2024-01-29 1051320 1053288 257915 251678 444621 453541 502575 496067 266946 267271 358777 365848 438048 439577 7607253 8197452 10485915 10121330 1674514 1720212 363153 318812 347149 348782 430000 414053 382583 387530 261684 263461 916622 881305 1995249 1988211 479938 477083 707429 709268 891004 868426 855938 857840 871641 883614 830240 922267 2630073 2774924 1578289 1304667 805898 793240 934345 928850 932982 945731 930282 935299 1099675 1103363 8185506 8412918 40.05 71.4 2
12:55:25 2024-01-29 1054053 1056045 257702 252905 444476 453393 502784 495778 266809 267290 358958 365413 436119 440200 7599150 8188063 10479915 10129389 1679393 1720212 364096 318812 349214 348818 428911 413071 382583 387804 261464 263241 916622 881657 1977464 1985750 479938 476340 704393 707186 894168 868695 852789 857840 876247 887802 827814 920226 2624541 2782843 1627399 1313325 807048 792638 933409 926147 934336 945064 930219 938109 1102216 1103217 8204059 8431863 40.05 71.4 2
12:55:27 2024-01-29 1055841 1054670 256296 250908 444585 450755 501828 496618 266912 267235 357979 364787 436261 442962 7597161 8192853 10472852 10140909 1679351 1720212 363295 318777 346834 347768 430226 414016 382548 386641 261280 263241 930839 880045 2027808 1988211 479258 477047 706391 709268 889852 867041 856919 857840 873256 884423 832782 922558 2630198 2778189 1545308 1303961 805898 793240 934345 926184 931650 944625 930059 936947 1098824 1100175 8185506 8441242 40.05 71.4 2
12:55:28 2024-01-29 1054157 1054776 257126 251468 444585 452255 501828 495959 266946 267423 359031 365520 435356 438969 7625298 8196207 10465060 10148147 1679469 1720212 363260 318777 349214 348711 429756 414344 382816 386297 261684 263583 930839 881897 2027975 1993087 479864 479083 706318 708925 890628 870743 855217 857840 871604 883348 830412 920152 2630146 2782141 1576169 1305871 804749 793240 931696 926111 931650 945027 927528 935612 1099675 1101731 8223718 8412881 40.05 71.4 2
12:55:29 2024-01-29 1060304 1054776 257051 251258 444585 453330 502538 498029 266877 267647 357979 365007 436225 442962 7615919 8197285 10504606 10179554 1672415 1723175 364549 320933 350454 347519 429692 414644 384306 387186 260804 263206 912006 882568 1972728 1984598 479258 477050 701225 706075 894168 868273 850862 857840 874761 883542 825398 920189 2622719 2772275 1481509 1315197 809163 793240 929020 927497 935000 937651 923409 934153 1106039 1100175 8213763 8441242 40.05 71.5 2
12:55:30 2024-01-29 1055667 1054776 255487 251712 441759 449379 499523 495213 266912 266602 357725 364978 436910 444853 7629375 8225343 10598059 10129389 1660585 1723175 360965 318777 347113 347661 428854 414056 384306 386605 260621 263206 924589 880045 1943737 1978965 478166 474736 700728 707149 893166 865812 850936 859668 875115 880536 829931 920881 2620854 2755203 1569808 1314260 808201 790433 930338 928850 931650 937543 923684 936947 1106824 1099446 8247618 8443488 40.05 71.4 2
12:55:31 2024-01-29 1067179 1054668 256377 252381 439171 451614 500157 496971 268146 264238 358884 366477 436225 440236 7626798 8244316 10506306 10127612 1655926 1715297 360766 319483 346115 348502 427734 415233 383121 382534 261684 262401 909838 877530 1985807 1988211 481626 477050 702448 710275 892378 859650 850258 863268 873875 874528 826568 926072 2624589 2757158 1627399 1324522 807048 785340 930338 933548 931650 935457 927422 943624 1103858 1094101 8139925 8455595 40.05 71.4 2
12:55:33 2024-01-29 1067455 1054776 255478 252051 441904 450827 498364 494420 266946 266007 358777 361485 436945 444226 7615919 8140453 10453184 10091874 1626459 1715297 360965 319743 347733 347697 427004 414380 384882 383723 261208 262183 930839 866858 2013239 1998773 479938 475028 705391 710275 882448 859480 858416 860753 863782 880460 834859 929587 2635826 2752366 1535133 1322719 801094 787368 939006 930092 922430 936784 934894 936629 1089706 1091049 8008882 8441242 40.05 71.4 2
12:55:34 2024-01-29 1047201 1052753 255544 250694 442084 450827 495868 495152 266033 266825 357979 362499 435365 440145 7606540 8060968 10393682 10138491 1655851 1720212 361089 316854 347113 348747 428246 414016 383215 386025 260840 263732 917622 870845 1986371 2003143 481303 474284 707230 709818 883904 864552 855901 857840 866337 882333 832601 922833 2632018 2770046 1569808 1318011 798809 788123 935691 926147 925090 938629 932308 936947 1088112 1091085 8083394 8441242 40.05 71.4 2
12:55:35 2024-01-29 1053172 1054366 255509 250925 444621 450366 495483 494456 266658 267271 357435 361485 438532 440324 7625298 8067470 10407574 10143586 1665153 1720724 364034 319339 348609 345952 427462 414308 381976 384328 259520 263583 924868 875026 1998415 1991794 478143 473541 704393 704048 883189 867041 858840 852878 865040 884387 832601 915321 2620813 2762456 1545888 1305871 799673 792116 935009 922342 925090 937687 930245 930147 1090514 1092664 8152888 8441242 40.05 71.4 2
12:55:36 2024-01-29 1051330 1056276 256691 250904 441583 449441 500339 495995 266877 266007 357979 365883 436910 437605 7637339 8205646 10474688 10166904 1670169 1723660 361054 319999 348226 346372 429765 414344 383215 384293 260036 262655 913545 875026 2005176 1991038 475618 474357 704393 704048 884327 867041 853432 852878 866300 888478 830203 915472 2622676 2766378 1562502 1302158 799951 790993 931696 922070 926287 937615 927528 928788 1092883 1097384 8182712 8456402 40.05 71.5 2
12:55:37 2024-01-29 1054254 1060285 256838 252185 441813 452366 500900 498383 266740 267057 357832 364133 435542 438918 7644055 8215916 10495260 10185662 1683730 1720212 362680 317814 347955 346651 427636 414938 383215 384833 260000 262982 915083 880675 1992428 1991038 476402 474665 704393 705075 885583 864585 852146 855102 868213 882108 825361 919054 2624541 2771663 1564579 1300307 801317 788718 930998 924965 926308 941178 928817 934191 1094311 1097237 8215818 8456402 40.05 71.4 2
12:55:39 2024-01-29 1054184 1056271 255544 250520 440917 452218 501500 495152 266658 266007 357472 364715 435273 437605 7637129 8192555 10453903 10176283 1687336 1720212 362172 316854 347733 346372 427600 414644 382944 384328 259817 261018 915083 881305 2015464 1991038 477077 476375 702367 705039 886965 864585 850899 852915 869567 880319 827976 915057 2626480 2772868 1554195 1303961 802240 789836 930338 923568 927658 941141 926321 931547 1095271 1097263 8217308 8478480 40.05 71.4 2
12:55:40 2024-01-29 1050583 1056271 256296 250904 441277 449808 500302 495959 266877 266007 357979 365848 436945 438571 7644093 8182901 10476570 10166904 1674378 1720212 361054 317778 347709 345574 428854 414308 383215 385923 260333 265145 926455 876845 2019490 1993870 476103 475431 705221 704549 883904 866426 853395 850726 866376 882368 828952 912955 2624541 2764416 1554195 1302158 797670 790993 931696 921035 925090 937579 927528 926077 1089742 1091049 8187783 8459999 40.05 71.4 2
12:55:41 2024-01-29 1050360 1054780 256283 250137 439677 450335 500302 495923 266658 265563 357435 365299 436945 437223 7627643 8194624 10495260 10194075 1684176 1725631 364549 320245 347550 346337 428854 413726 382673 385447 259749 261782 927714 881937 1989048 1991038 478826 475701 702720 703507 886387 864585 849090 852878 868865 882108 822648 914743 2620813 2775598 1574048 1304942 801888 788718 927073 922342 926344 939292 923684 928825 1094494 1097384 8216080 8459999 40.05 71.5 2
12:55:42 2024-01-29 1056114 1057547 255544 255245 441272 450790 500302 495537 268605 266007 357979 364715 434967 437605 7668992 8216199 10485915 10179516 1684176 1722658 361089 316854 346678 346372 428818 414056 382673 383143 259598 260983 926152 881305 2007975 1989624 476402 475364 702294 703009 884327 863972 848449 853381 865688 882217 822918 915472 2624541 2769698 1556272 1301232 800177 789873 927732 922342 926308 938629 923684 930147 1093719 1094283 8219635 8475362 40.05 71.4 2
12:55:43 2024-01-29 1057450 1057733 256155 252016 440225 451085 500120 498029 266740 265865 357399 363333 435998 438631 7653542 8236533 10493392 10179516 1686746 1723882 361124 316890 346678 345609 427300 415233 382946 384023 259634 261018 913545 880045 1997746 1991522 474275 475364 702294 704041 884327 862065 848449 852878 865688 880863 825361 914294 2624541 2767735 1526230 1300270 799379 787565 927732 923568 927375 939110 923572 931562 1094734 1097310 8241703 8461202 40.05 71.4 2
12:55:45 2024-01-29 1057616 1057761 255077 251904 441714 449027 498782 494163 266438 266416 356388 363658 434358 442962 7657460 8225102 10500828 10194227 1682119 1722658 359974 316562 347733 345574 427909 412811 382944 384257 259234 261018 911429 882568 1986784 1988211 476402 474357 699960 703048 885619 863972 847279 853344 871459 882959 822659 912806 2622669 2772868 1591991 1315216 804749 789873 922476 923568 930347 937303 916914 928788 1097420 1094283 8220846 8481434 40.05 71.4 2
12:55:46 2024-01-29 1060358 1057774 254511 250524 440948 448044 495941 493813 266658 266007 355812 363623 434754 443229 7657347 8243647 10519479 10195040 1686133 1720212 361124 316854 346714 345574 428854 414056 382564 386507 259530 263174 926152 882568 1996733 1993870 476781 474992 703220 704048 883074 862101 849090 853418 865040 879584 823940 912671 2624541 2767735 1550042 1301884 799951 786414 927073 921035 926330 936641 920983 927431 1090514 1093473 8229890 8461202 40.05 71.5 2
12:55:47 2024-01-29 1057616 1058520 255222 251485 440373 448711 499560 492958 266068 266007 356641 361521 434322 437605 7661253 8236807 10495763 10208853 1689001 1723175 362971 316527 346641 345054 428515 412482 381987 384150 258945 260983 926152 883523 1984892 1991038 475655 474357 700231 703048 884327 860808 847882 850429 866991 879620 821020 911331 2615269 2771663 1622973 1305871 799951 786971 925757 919656 924960 936641 919637 924725 1091323 1093473 8232601 8461239 40.05 71.4 2
12:55:48 2024-01-29 1063690 1057770 255473 251485 440625 451084 501204 493813 266068 266042 356641 362570 436888 442856 7672938 8246494 10513767 10191187 1670020 1720212 360421 315828 347450 344536 426401 412190 380870 383179 258399 260983 921464 881305 1965179 1986800 474006 472647 696236 701055 887507 860771 843923 850393 868901 879729 821020 914202 2615269 2757158 1462818 1313325 804176 786414 922476 922342 926344 934060 914963 927468 1099675 1090315 8272675 8494321 40.05 71.5 2
12:55:49 2024-01-29 1066852 1060023 254206 251398 441513 448976 495796 492621 266912 264309 355885 364460 433972 440200 7661253 8286835 10633508 10176283 1660590 1720212 358831 316819 347696 344536 426401 412811 382011 383143 258001 261018 921464 877530 1960430 1982574 474579 472981 695252 701055 885619 858909 844160 850996 866373 874600 821020 914294 2615269 2747938 1629612 1312391 803603 786378 923703 923568 927649 928565 918162 930233 1102290 1091328 8270286 8485558 40.05 71.4 2
12:55:51 2024-01-29 1066889 1058999 254975 250908 438925 449379 495941 494163 266912 263535 356930 364715 434322 439581 7673871 8257235 10633028 10179630 1665755 1720212 358255 316854 346678 344536 427004 414056 382548 380857 258001 261018 924868 880045 2011920 1985862 474275 475095 698248 703507 885583 855391 846983 858052 869567 872945 820253 918867 2628353 2761632 1601240 1317072 800177 781799 925020 926864 926405 928862 915613 932800 1095271 1088242 8172506 8488136 40.05 71.4 2
12:55:52 2024-01-29 1074633 1059280 254716 255241 436455 450827 498819 493813 266472 264415 357472 361450 433061 440342 7646170 8239366 10487784 10166904 1655818 1720212 360965 316819 342496 345609 427051 413139 383178 383164 259749 261693 919699 879998 1985601 1993870 478143 473224 696730 705039 886387 852860 846945 857840 864967 870520 820711 920836 2622719 2757158 1650194 1324522 802459 780655 924442 926111 922430 927551 921506 932874 1091287 1087472 8140620 8490868 40.05 71.4 2
12:55:53 2024-01-29 1069167 1060099 254268 251480 438549 452366 496952 492766 266623 264344 356568 360335 435365 441523 7662812 8159372 10481563 10142662 1641622 1718752 360965 316819 342496 345312 423894 414974 382133 382660 258364 260152 912968 867478 2029494 2000298 475782 468778 700954 705049 876363 854106 851514 854730 857184 870520 825325 916903 2622715 2736776 1631825 1318951 795397 780250 931659 924965 917146 929519 925661 931510 1082082 1081958 8084025 8480672 40.05 71.4 2
12:55:54 2024-01-29 1054235 1059276 254619 250779 440279 450048 495062 495116 265227 265528 357435 361010 437825 439329 7678425 8112808 10393570 10181427 1651054 1718954 360965 317584 346641 344500 423786 413396 382133 384029 258364 259755 916622 868098 2000150 2005252 477077 468742 700231 701055 878892 857087 850907 848620 859686 873752 822918 912587 2618991 2755203 1629612 1315197 797670 784020 930338 918931 917146 928637 923537 924683 1078949 1085131 8147288 8485406 40.05 71.4 2
12:55:55 2024-01-29 1053303 1060283 255297 252189 442462 449808 497658 494420 266403 265156 355524 363588 438048 438703 7664844 8224182 10544590 10208458 1686746 1722658 360478 316049 345554 345019 427316 412774 381019 382499 258364 260152 924589 881897 2040124 1993870 474749 473352 700231 703048 879182 857821 846639 848620 862234 874780 820983 911557 2618991 2766378 1556272 1299320 795964 783836 924877 920867 923656 935457 919588 926073 1091442 1093613 8263242 8503801 40.05 71.4 2
12:55:57 2024-01-29 1051660 1060564 254799 251304 440589 449808 495904 494606 265261 265971 355487 361450 433643 442223 7681570 8255378 10523296 10209604 1694572 1723882 360965 318076 344506 344465 427607 412154 381019 381891 257568 260152 910468 881305 2013659 1993870 474749 473018 700231 701055 879841 860113 846983 850818 864649 877970 818400 910106 2620873 2775528 1547965 1301174 797670 783836 925062 918325 920510 928637 920396 927912 1087612 1091328 8247912 8485520 40.05 71.4 2
12:55:58 2024-01-29 1060634 1060780 254619 250770 441638 449698 495941 495564 265227 265156 355236 361956 432965 439545 7675076 8261252 10513951 10210967 1684666 1719939 360965 317584 345029 343466 427014 413558 380801 385104 257823 261693 923027 882568 1990841 1995927 475425 472945 695671 698995 884442 860113 841653 847380 866707 871601 816277 905922 2613420 2766378 1603056 1308665 797670 785692 919826 916814 924396 928637 914359 923586 1088384 1090285 8236133 8503915 40.05 71.4 2
12:55:59 2024-01-29 1066972 1063154 253626 251485 439117 449379 495868 492766 268341 265156 354698 361450 433643 442228 7651625 8239441 10583672 10201346 1662914 1720175 357680 315798 345787 342916 423642 410043 382944 381891 257352 259970 918339 881263 1957648 1984598 473064 468850 692006 701055 880505 856605 843486 848397 862234 873018 816157 908236 2613420 2738718 1622973 1311457 799951 783464 921131 919656 921776 930176 914359 927582 1094494 1085131 8272675 8500298 40.05 71.4 2
12:56:00 2024-01-29 1069194 1060775 253484 250694 437594 447780 495904 492034 266843 263500 355273 363339 436447 441250 7687857 8270545 10614968 10201422 1660491 1719940 357644 317584 346079 342951 423930 410298 382528 381927 257568 260152 924868 878104 1967904 1988211 473400 468850 692989 698995 884327 857549 839229 848620 863782 874253 816193 908918 2611562 2738718 1625186 1311457 801317 784020 919826 919656 925090 927839 911647 924903 1096048 1088447 8301228 8527342 40.05 71.4 2
12:56:01 2024-01-29 1072984 1060775 254645 252544 440048 448243 495832 492766 266843 264119 355812 363849 434145 439197 7673571 8290009 10612733 10204528 1660486 1722658 357644 317584 345834 346042 426365 412482 382944 381849 257568 260549 915346 880045 1993594 1986800 473064 468850 693899 701055 880538 855354 842251 847954 864681 872402 816157 910286 2615269 2747938 1659244 1313325 801094 782548 922351 923568 922393 927442 913522 929326 1093808 1086001 8178350 8506893 40.05 71.4 2
12:56:03 2024-01-29 1073323 1062397 253484 251304 436656 449379 498290 492418 266033 264344 355812 359224 434145 441780 7681570 8182826 10502744 10150367 1629941 1722658 358219 316271 342460 343502 422522 414056 382403 382119 257966 261325 916622 868098 1997865 2001014 475150 467351 697223 703048 873880 853400 850407 853381 856665 870059 825111 913863 2628353 2738718 1599074 1318951 793133 780879 927732 922342 913210 926253 922146 927394 1079164 1080629 8119573 8497514 40.05 71.4 2
12:56:04 2024-01-29 1063323 1059271 253904 250070 439279 449343 493946 494863 265008 265785 355775 360048 435415 437605 7690949 8143951 10423433 10195040 1658213 1722658 359842 315365 344543 346556 424522 413161 380838 384868 257030 261693 923027 871832 2016338 2002399 473400 466951 698212 696907 873880 860150 849090 843674 854656 875271 823244 903643 2615269 2751396 1631825 1305871 793133 784020 926414 913122 915194 928637 918293 919502 1078986 1081995 8247733 8497514 40.05 71.4 2
12:56:05 2024-01-29 1054254 1062131 253877 250774 436598 447123 495447 492958 265630 264309 354698 362535 434287 436234 7695850 8215856 10517645 10196865 1669919 1722658 360385 315798 344239 344774 426220 412774 378876 382967 257568 261391 923027 880045 2029328 1997458 472057 472552 698743 696980 876399 857821 844197 847417 857221 875489 818547 904968 2618991 2757158 1533098 1296546 793133 784020 922476 915719 917140 928565 918048 919502 1082192 1087472 8244377 8478757 40.05 71.5 2
12:56:06 2024-01-29 1057616 1059284 254268 250602 437626 447123 495868 494420 265261 264344 355520 363375 437829 438004 7697290 8239441 10513842 10204419 1675512 1722658 360385 317584 345273 342401 423488 412811 378876 382696 256561 260549 913759 875026 2043603 1997458 472057 468427 697223 695921 874568 857821 847882 843674 854728 870987 820748 899349 2615269 2747938 1567687 1302121 792005 784020 925099 913122 913210 928637 918015 918158 1079164 1083561 8241703 8509818 40.05 71.4 2
12:56:07 2024-01-29 1060471 1063579 254905 250636 440580 446721 495868 492958 267333 264344 355520 364027 434252 435203 7700327 8257125 10530800 10195040 1680318 1720212 359878 315798 342496 341923 423894 412811 378876 382696 257533 260152 933636 876277 2011417 2000298 471722 468412 698212 696944 875120 857821 846000 844071 857184 873840 819782 902321 2615269 2757158 1569808 1299320 792808 787294 925679 915682 917761 932812 916856 922157 1085313 1084948 8253386 8503801 40.05 71.4 2
12:56:09 2024-01-29 1072462 1063058 253838 250779 438929 448768 495832 492766 265192 265971 354735 361415 432949 441247 7706835 8289129 10541987 10204522 1686765 1723660 360929 315798 342496 342951 426401 411825 378212 382696 256776 260957 923027 880045 2011023 1997458 471722 468850 697223 697759 877099 858033 844493 843601 857918 872913 818154 905080 2619001 2757158 1558349 1296546 792808 781799 921785 915069 917140 929958 914359 922129 1082192 1085167 8260858 8509894 40.05 71.4 2
12:56:10 2024-01-29 1060629 1060116 253444 250070 437929 448536 495868 493813 270122 265192 354161 360874 433001 440507 7709706 8289152 10558856 10213798 1688264 1722658 360965 315545 342280 346311 423606 410007 378803 383201 257030 261325 921464 886373 1983250 1997458 473400 468886 694232 696944 880730 857213 839765 843711 862806 875005 814108 904968 2613411 2766378 1650194 1305871 795397 782909 918460 913122 921122 927875 910999 918196 1085301 1085167 8251439 8500826 40.05 71.4 2
12:56:11 2024-01-29 1060770 1063948 253449 250039 438621 448426 498364 491303 266033 264379 354412 361450 433537 441812 7709706 8271464 10585364 10238189 1689282 1723882 358472 315437 342352 342916 423894 409646 378876 380821 257030 260957 921464 883834 1981426 1991794 472728 468814 693214 696944 878892 855391 839765 843711 859759 873018 814108 903228 2615269 2766378 1620760 1305871 794830 782909 917155 913122 919817 928565 911684 920771 1084532 1086703 8272675 8506893 40.05 71.5 2
12:56:12 2024-01-29 1060807 1062397 253696 250053 438625 449171 495868 493813 266584 264909 356874 361168 435362 441412 7706722 8283235 10553155 10232279 1684931 1722658 360965 315798 342496 342951 426038 411534 378839 382696 256776 260957 923027 881909 2028092 1991794 471722 468778 696730 698753 875741 855391 841653 843747 855937 871518 813776 903643 2611562 2758541 1526993 1296546 790878 781245 919826 913122 915844 928862 913020 918158 1082192 1085131 8298485 8517910 40.05 71.4 2
12:56:13 2024-01-29 1073728 1065299 253698 250004 437831 447123 495868 492766 266994 264379 353589 361127 439551 439925 7709706 8283235 10544058 10228500 1684442 1723882 359878 315762 342424 341923 423930 410298 378270 382156 256381 260590 921464 881280 2003767 1997458 470718 468814 696236 696414 875120 852933 839229 843747 854728 870520 814352 903643 2615269 2757158 1552118 1298285 792405 781435 921076 913049 917109 928753 912834 920803 1080551 1084327 8282107 8516272 40.05 71.4 2
12:56:15 2024-01-29 1069425 1062397 253838 249688 439851 448109 495941 494163 266166 264344 354161 360300 439506 437569 7703536 8313626 10551332 10213798 1669613 1718718 358795 315762 342424 341137 423190 411241 378839 381042 256381 261325 935275 875026 2003237 1997458 470718 465966 697931 695703 875191 857102 844568 841787 855414 872909 818752 900765 2613420 2753249 1567687 1300247 789981 781799 921785 911643 915435 927875 915538 916908 1077634 1080164 8241703 8500826 40.05 71.4 2
12:56:16 2024-01-29 1058846 1063939 253484 250039 439339 445013 495062 494513 266732 263535 354412 362499 432965 432511 7706835 8252919 10523296 10185699 1663840 1716305 358472 317548 346374 342726 423714 411424 378695 381813 256634 261473 933636 877530 2006985 2000298 470718 466658 697931 695777 871333 856605 842886 843801 854052 873018 816193 899007 2615269 2753249 1574048 1296546 789981 784020 921131 911828 913210 930176 914359 915479 1078986 1081958 8257338 8510008 40.05 71.4 2
12:56:17 2024-01-29 1060358 1062406 253661 249644 436673 448109 495868 494863 270016 264344 353662 360335 432965 436914 7700327 8282334 10566579 10237780 1688541 1722658 359734 315762 342388 342162 423930 410298 378248 382514 256561 260224 900746 881305 2021493 2000298 470718 468412 695252 696907 873880 854785 841562 842480 854692 865623 814108 901642 2613411 2758541 1578289 1296271 790878 779587 918460 912475 914331 927551 909020 915479 1080551 1083598 8262964 8510198 40.05 71.4 2
12:56:18 2024-01-29 1060358 1062443 255388 249680 436544 446442 498364 491048 266211 264909 354016 360194 435579 440126 7725587 8300086 10579643 10213535 1688887 1725108 359878 315762 342424 342436 423930 409031 377702 382156 256561 260224 928691 883523 2015062 1997458 472057 468778 695252 695921 875741 852933 839765 841252 856554 865623 813531 901642 2615269 2762456 1574048 1299320 792569 780692 918460 912475 915844 927551 910322 915479 1081389 1081958 8286918 8534286 40.05 71.4 2
12:56:19 2024-01-29 1073331 1063939 252320 250075 438625 447123 497214 489700 265630 263465 351600 361415 432930 441412 7704207 8280737 10584757 10241934 1687577 1722658 358149 315539 342424 341410 423822 407805 378270 382156 255987 260224 921660 881937 1985911 1991794 470718 468742 692162 694900 875120 852897 838570 838838 855973 865587 811800 899935 2611562 2768074 1661506 1303961 792808 779440 917155 912043 918413 930103 908874 916908 1080587 1080431 8270277 8528942 40.05 71.4 2
12:56:21 2024-01-29 1062822 1062070 252320 249359 437938 448536 495832 492070 269638 264344 351312 360300 431755 439577 7713579 8298684 10551332 10198697 1678938 1722658 358831 315762 341870 341375 423570 410298 377702 381042 255951 260224 921464 877530 2021925 1997458 470789 469876 695949 696358 873983 853996 842124 841787 855414 870071 813739 898294 2611562 2758756 1554195 1296546 788291 779587 919767 911828 912562 927551 912274 915479 1078986 1080431 8270286 8519570 40.05 71.4 2
12:56:22 2024-01-29 1060406 1062433 252359 249092 436673 446272 495868 492475 265979 264124 351636 359796 439515 437605 7706835 8304328 10528805 10198936 1669617 1725631 358508 315185 341762 342870 423750 410152 377486 381777 256204 260188 918339 877530 2006922 1997458 469090 467902 694687 692900 872642 852897 839541 838802 854881 865780 814108 898331 2611554 2753249 1541735 1295623 790545 779550 918523 911828 913210 926896 910762 915364 1075901 1081995 8267874 8516272 40.05 71.4 2
12:56:23 2024-01-29 1060358 1060894 253095 249267 439193 448536 495868 493813 270016 263535 351636 361010 439551 434994 7711456 8282145 10562869 10244001 1684163 1727289 359264 315762 342424 341375 423570 410043 377702 381042 255987 260041 919902 880045 2030734 1997458 469718 467387 693251 694789 873880 851653 839765 841787 853066 865587 813531 899007 2611554 2753249 1554195 1296546 788291 778961 917807 910536 911915 924935 909057 916908 1078399 1080164 8270277 8516272 40.05 71.5 2
12:56:24 2024-01-29 1060358 1063939 253095 249267 438193 446831 498364 492511 266074 264203 353517 359942 433129 437423 7706684 8292498 10556781 10241934 1683730 1724517 359589 315762 342136 341410 423822 409682 377135 381042 255951 260041 919902 877530 2039557 1997458 469385 467351 693178 692863 871406 851653 839765 841676 853066 865623 813531 894106 2615269 2753249 1554195 1294701 788291 779279 918460 911181 911915 924935 909373 915326 1078399 1082013 8279844 8527342 40.05 71.4 2
12:56:25 2024-01-29 1066434 1065448 252320 249232 439339 446539 498011 489736 266352 263869 351528 360264 435579 440314 7719085 8304328 10549504 10232920 1686505 1721166 358723 313942 341317 342906 422820 405439 377328 381042 255165 259822 918339 882568 1986420 1997458 470718 467315 692006 695283 873880 852860 836075 839400 853413 865478 809353 899518 2607726 2760721 1603056 1307413 792808 780879 914136 911643 916828 926289 904959 914261 1082155 1079058 8319559 8537829 40.05 71.4 2
12:56:27 2024-01-29 1073725 1065448 252910 250035 438814 445364 495546 489845 265630 262222 353589 361380 433284 437496 7730111 8285730 10613996 10245092 1676823 1722658 356248 314508 342388 342906 421227 405475 378876 381042 255130 260005 921694 879766 1985799 1992272 470789 469173 690104 695777 875851 848565 838775 844183 857758 865652 809353 903792 2605996 2744556 1611908 1309599 793133 777445 917807 913122 915157 919479 907617 920695 1085264 1075978 8197215 8525651 40.05 71.4 2
12:56:28 2024-01-29 1075766 1062822 252074 249648 437879 449061 495546 489808 270241 262694 354125 357083 431719 439851 7709706 8215842 10555194 10213798 1659326 1723660 356356 315582 339629 344846 422084 407624 378695 378718 257757 258551 925561 874961 2002184 2001719 474437 465899 688055 696907 873261 847288 839490 845506 854276 861455 813531 907663 2611562 2735317 1481509 1328303 793133 774800 917807 915719 912562 921030 909457 922020 1078186 1069838 8131188 8534438 40.05 71.4 2
12:56:29 2024-01-29 1066889 1062406 253449 249267 436861 448426 494844 494863 265607 264309 353625 358117 431464 436316 7706647 8186818 10421786 10218996 1658163 1725631 358147 313809 341870 341375 422084 409738 378234 381849 255916 258729 926152 868098 1992883 2012415 473064 465899 693973 694863 869645 848601 839765 841787 850581 865798 814108 899572 2613420 2742070 1614121 1309599 788291 778373 919826 909443 907242 924898 913671 913535 1071396 1073663 8253810 8525374 40.05 71.4 2
12:56:30 2024-01-29 1057347 1063948 252324 249227 437879 445560 493888 493943 266732 263359 351456 361274 433129 436139 7728765 8303442 10549504 10204419 1660404 1720212 356570 313809 342388 342424 419973 409972 377666 378862 254738 261023 931603 875026 2001468 2001014 468979 466950 692006 691835 867180 851616 842162 837938 848068 865519 815266 895643 2605996 2747938 1622973 1301174 787167 779513 918460 907762 908532 926205 912983 912885 1072988 1079095 8285774 8509780 40.05 71.4 2
12:56:31 2024-01-29 1063787 1065448 253060 249227 438098 448901 496952 490883 265607 263904 351528 361010 432935 438571 7709706 8301533 10558856 10213798 1679162 1725108 357609 314730 340286 342665 423786 407769 377365 378898 255165 259457 918339 881305 2025010 2001446 468683 465966 692006 694789 871501 848601 837303 839400 853066 865761 811763 898877 2607726 2766104 1618547 1303961 791675 779215 912831 908720 916836 926289 901298 912601 1079164 1079073 8298534 8525651 40.05 71.4 2
12:56:33 2024-01-29 1073181 1065457 251508 249263 438727 441525 494144 486981 265227 263241 351528 360300 431719 439540 7719085 8304476 10577560 10226949 1684252 1723882 357357 313809 341389 342641 420635 405403 378839 381580 255130 259275 914628 882568 1971601 1995115 469447 467809 689093 694789 875630 848565 836382 841750 856357 865040 809353 898970 2603917 2746506 1643406 1309599 793133 774653 914136 913122 913210 920409 902051 920733 1082119 1074458 8194473 8525651 40.05 71.4 2
12:56:34 2024-01-29 1074330 1063944 252254 250035 437479 449061 494551 487017 265008 262694 353589 357049 433643 439801 7719085 8263206 10540152 10204522 1660544 1726121 358403 315545 341482 344846 421084 408907 378357 378646 256599 258515 917984 876845 1974668 2001624 472175 464912 687568 694863 870680 846687 838295 841215 852426 861491 811800 900578 2605996 2729498 1538436 1327356 793133 774800 917155 914280 909570 919725 907355 919302 1077634 1068445 8124421 8525651 40.05 71.4 2
12:56:35 2024-01-29 1065336 1060862 253060 248842 436811 449171 494144 492766 264864 263904 351528 357049 431719 435917 7719085 8216118 10393306 10185662 1658163 1722658 358687 314730 339295 341888 422121 408799 375368 378898 255916 258295 919699 870585 2014170 2009557 472057 465241 693481 694900 865299 846197 839765 840620 846834 863346 814108 896649 2613420 2751396 1605269 1311457 785485 773702 919826 913122 905005 920409 910022 915288 1066913 1071474 8223992 8509614 40.05 71.5 2
12:56:36 2024-01-29 1054610 1063944 251903 249057 437842 445588 492420 492511 266300 263395 351456 361021 433201 435792 7728464 8218236 10549504 10204419 1650626 1720212 356034 313297 342136 342424 418723 409031 376569 378862 255577 259457 916933 871832 2002270 2006704 468979 463927 691024 691835 867143 851014 839765 837885 846199 864188 814108 894508 2605996 2738718 1616334 1304013 786045 777553 918460 905829 903990 919587 910351 910217 1068258 1075891 8279844 8517910 40.05 71.5 2
12:56:37 2024-01-29 1059543 1063912 252285 248534 438107 445265 495546 492730 265607 263097 351528 361010 432768 435631 7701064 8312947 10530800 10213798 1668350 1723660 356570 314508 340322 341665 421892 408706 377290 378862 255130 259457 916777 879415 2025176 2003143 467211 467220 692006 691835 869645 847667 837340 838805 850581 864833 810531 895643 2611451 2764136 1631825 1298285 789981 777004 914377 908370 914127 923670 904996 911550 1077572 1079058 8277279 8525651 40.05 71.4 2
12:56:39 2024-01-29 1065862 1065452 254009 248498 438193 445050 494144 486981 270087 262694 351492 359224 439825 439540 7732324 8317006 10555375 10250438 1686860 1722658 356605 313553 340358 342424 418759 405009 376569 378898 255577 258729 929630 883554 1986748 1991113 469447 466046 688143 691724 873733 851014 832772 836801 856501 866373 804028 895643 2598347 2744556 1508116 1305871 793133 778108 910303 907812 913210 920409 903857 914261 1082155 1072868 8235913 8516272 40.05 71.5 2
12:56:40 2024-01-29 1080490 1063939 251547 248842 433165 446418 493982 489845 266166 262257 354161 359188 433390 436882 7706647 8357521 10680432 10223176 1665300 1726121 353759 314365 341209 341246 421119 405331 378320 377171 256664 259457 943913 881305 1990329 1992272 471463 467220 688055 694863 873261 844164 832585 843077 853066 856465 804670 902321 2609705 2746654 1603056 1315197 790604 770419 910632 913122 912562 910610 903065 918158 1079164 1069958 8169106 8535029 40.05 71.4 2
12:56:41 2024-01-29 1075396 1063939 252731 249227 436248 445751 491212 487017 270051 261891 351564 359000 431719 435880 7719085 8221744 10521459 10176283 1632189 1718277 353299 314287 339295 341906 419702 411260 377364 377049 254703 258729 918339 866858 1991620 2006704 470051 464583 690045 694372 865642 841270 839765 841252 846294 856465 813531 899683 2609705 2723419 1568733 1311457 783808 770382 918460 908942 902068 917164 910999 914261 1063820 1068932 8158584 8516272 40.05 71.4 2
12:56:42 2024-01-29 1056114 1063939 251513 248494 439193 446127 490957 490629 265590 262554 351028 358798 433129 437456 7734337 8199664 10544171 10184364 1650589 1718991 354397 313297 343428 341665 418723 409031 376533 378790 255577 259457 918520 873777 2006951 2006704 467211 463927 690045 689838 865913 850410 839765 834762 844968 864188 811800 892349 2598347 2744042 1647931 1296546 783808 774616 913256 903902 907887 919551 906970 909980 1069880 1075964 8289317 8520683 40.05 71.4 2
12:56:43 2024-01-29 1065015 1065452 257357 247697 437238 445676 495546 486909 265607 262729 350925 361010 433638 437879 7728464 8313626 10558856 10232555 1674378 1720212 356034 313553 339295 340945 421263 405439 375069 378790 254347 258729 916777 880045 2008702 2001719 466550 466559 691024 691835 867143 848601 834850 838210 848105 863318 806989 895643 2607726 2764136 1647931 1301826 788291 777004 910538 906436 915925 919515 900249 910217 1075344 1075928 8307675 8541694 40.05 71.4 2
12:56:45 2024-01-29 1066889 1066964 252270 248498 438011 441850 493795 486945 270051 262257 351492 359259 439506 437569 7728464 8292521 10574240 10244001 1683884 1720212 355499 312601 340322 341942 418759 405045 377666 378826 255577 258512 929277 882289 1963640 1995115 468110 465022 685664 691197 872084 846050 835189 839252 851504 861455 805847 898236 2598347 2738718 1641144 1309599 788291 772495 910444 910499 910623 910646 902572 916908 1075632 1069770 8200575 8528942 40.05 71.5 2
12:56:46 2024-01-29 1075888 1063948 252891 248494 435701 447159 492748 486909 266166 261857 351528 358479 439515 437610 7706368 8209956 10540152 10179516 1635440 1723660 355949 313410 339665 341798 419072 407660 378054 377171 256720 258512 918339 868098 2005171 2005252 469447 462510 687568 693802 864686 844164 837540 841787 846294 855223 811224 898970 2605723 2718349 1605269 1315197 787452 770382 915853 910499 902708 910610 907655 916908 1068427 1066899 8115952 8525651 40.05 71.4 2
12:56:47 2024-01-29 1064911 1063939 252074 246929 436593 447086 492712 489808 264864 263535 351208 358516 439479 432534 7713022 8194738 10495235 10213798 1659344 1722385 355178 311872 341353 341942 420593 407805 375932 378790 255215 258729 921694 872531 2019899 2009557 467211 463236 689031 689838 865913 848601 837377 833325 845694 865149 811800 891678 2602270 2738718 1650194 1300247 783808 774930 915853 903261 902708 919551 906783 907558 1069185 1072905 8272675 8525651 40.05 71.4 2
12:56:48 2024-01-29 1060629 1065299 257017 247727 435918 445560 495399 491012 264688 262956 351348 360502 432339 436213 7728803 8313626 10558856 10223176 1669576 1722658 355534 313809 341409 340945 420635 408417 374279 378790 254382 258366 916777 877530 2031234 2001014 465817 466229 691024 690854 867143 847398 834220 837289 847469 863318 807026 894336 2604145 2747938 1569808 1292859 784925 774800 911924 904917 907329 918185 903708 908551 1072228 1077528 8277458 8534324 40.05 71.4 2
12:56:49 2024-01-29 1051899 1067711 252167 248284 438508 445411 492712 486187 270016 261857 350431 359118 433219 437569 7728464 8299282 10584757 10213573 1689168 1726121 356605 312821 339533 341942 418723 404154 375404 378862 255577 258295 928043 882568 1975076 1997458 467578 465241 686073 690364 870063 847728 830440 833952 852462 863928 804152 893022 2598347 2734273 1647931 1311191 791675 773628 910481 909053 910181 915834 901066 914261 1079164 1072196 8206369 8544408 40.05 71.4 2
12:56:51 2024-01-29 1077577 1065457 252704 248463 433106 447123 494144 486945 265607 262257 351262 357975 433219 437605 7728464 8251383 10528898 10185662 1641584 1720212 353900 312857 338307 341942 419469 405367 377099 377085 255577 257933 929630 871062 1972670 2005252 469447 462220 686639 694789 866454 842965 836382 839326 846821 855187 808780 896982 2604008 2720278 1605269 1314260 783808 769943 914340 910499 901429 910538 907655 914261 1066913 1065183 8125237 8519570 40.05 71.4 2
12:56:52 2024-01-29 1059757 1063939 252203 246964 436866 444132 490519 490554 265607 262257 349867 357083 439479 432439 7713579 8162522 10416900 10195040 1660735 1723660 355214 313359 339188 341798 419405 405331 375225 378646 255577 257323 932804 868098 1995179 2013144 469385 459872 687082 689313 863461 846050 834887 833952 845095 861491 809427 892349 2602270 2738718 1605269 1305871 783375 773153 913256 903261 901429 918460 907341 907556 1063820 1066935 8244377 8506893 40.05 71.5 2
12:56:53 2024-01-29 1058851 1063948 252878 247732 432674 441083 489790 491339 264864 261857 350961 359224 433129 433742 7719085 8247542 10549362 10198973 1679355 1725108 355463 312857 338236 340634 420196 405367 373945 377688 255577 257139 915214 881305 2036193 1997458 466220 465241 688055 690854 867119 845598 830440 833952 845638 856609 804590 891924 2600419 2749347 1622973 1294701 783808 772606 909187 903902 906651 918460 898433 906232 1069880 1073699 8277289 8525651 40.05 71.4 2
12:56:54 2024-01-29 1063579 1066061 252167 247004 436697 445560 492420 489163 265722 262152 350288 358582 433057 438389 7732324 8317006 10566106 10232555 1683730 1720212 355534 311943 339021 340873 419678 406013 373683 378523 255396 257897 928043 882568 2007774 1997458 466586 465241 687082 689838 867180 846197 830440 832699 848141 861491 802580 890373 2598347 2753249 1547098 1304013 788291 774338 905052 902269 910623 918460 898381 906981 1075165 1072049 8301113 8526055 40.05 71.4 2
12:56:55 2024-01-29 1079227 1066968 252513 248110 433309 441687 494144 486945 264864 262257 351564 359381 431982 435649 7728464 8354916 10682167 10241934 1667630 1720212 352275 311872 340047 340634 418759 405367 377135 376555 255215 258548 920107 877530 2017225 1990852 466113 464912 684098 691835 867180 839160 830440 838210 849979 855223 804291 898606 2607726 2742070 1523161 1318963 789417 768303 909150 912941 909141 909559 899748 915602 1072191 1066844 8168918 8528942 40.05 71.4 2
12:56:56 2024-01-29 1074633 1063582 251807 249041 433066 444422 486963 487089 265979 261057 354466 357049 432824 433705 7717445 8194624 10423433 10197244 1654668 1720212 355534 312857 339551 341942 419738 405367 373683 377688 254347 257104 913545 868098 2004765 2014578 470118 462256 690596 693345 862848 843564 835189 836838 843789 856271 805810 895643 2605532 2738718 1605269 1309599 782693 771987 913256 903902 901429 917164 905033 906269 1063630 1065391 8238486 8513281 40.05 71.4 2
12:56:58 2024-01-29 1063226 1066964 252700 246969 433084 440283 492364 490573 264864 261891 350431 359224 431910 433742 7737842 8256321 10574730 10215885 1660486 1723660 356452 311801 340214 338713 419702 405331 374137 376906 254855 258694 935275 874401 2012663 2005252 465450 459836 688055 686766 860945 848528 834257 830180 843899 861491 807062 890303 2596724 2736776 1652456 1294701 782256 774800 911924 901305 902544 919759 904870 904973 1068427 1069958 8276189 8519570 40.05 71.4 2
12:56:59 2024-01-29 1060503 1066212 256995 246964 432710 441777 494144 490573 264644 262257 350395 357083 431678 432480 7706684 8319875 10559403 10213535 1684176 1725108 355463 311836 338200 340072 420781 406013 374172 378185 255215 257500 926455 882568 1977340 1997458 466777 464583 684727 687776 868974 844962 828004 833132 848105 856537 801097 891574 2598519 2753796 1523161 1302102 786045 773702 904036 901268 909178 917164 895992 907556 1072951 1071474 8286346 8509894 40.05 71.4 2
12:57:00 2024-01-29 1064530 1068473 252162 248249 432674 443035 493117 490554 264688 260695 351348 360502 431785 437108 7737842 8341523 10661728 10229944 1660760 1720175 351712 311836 339259 340573 418723 404688 376533 375919 255215 258295 924548 880045 2042785 1991038 465450 464583 684653 690817 867143 841768 830440 836985 847836 857257 802543 894405 2600419 2729498 1533763 1305871 787167 768057 905052 907500 907588 910502 898381 912563 1072839 1069838 8200228 8546574 40.05 71.4 2
12:57:01 2024-01-29 1075867 1066968 251816 248244 432939 444186 491986 486494 265979 261057 350889 359489 433359 437967 7737842 8239442 10514241 10190819 1629858 1715836 354835 312821 340033 340598 418517 405439 375297 375319 255215 257104 929630 867478 1996206 2009557 466513 459836 687082 691835 860399 839381 834813 839400 841402 854234 808780 896494 2607726 2734273 1605269 1311468 781698 771038 914377 906362 902469 915064 900657 908849 1060724 1066498 8223992 8543965 40.05 71.4 2
12:57:02 2024-01-29 1057440 1065457 252171 246933 435565 440283 489718 489808 264829 261857 350359 359224 433129 433742 7728464 8206557 10559248 10210929 1665153 1722658 353865 311261 338272 338748 418759 405173 373088 376483 255215 257862 928043 876277 2011329 2004480 465890 464985 689613 690423 864539 844164 830328 834910 847421 860247 804291 889118 2598347 2757940 1547098 1304013 787167 774177 903999 907339 907972 915834 895708 907631 1072988 1066899 8329270 8525374 40.05 71.5 2
12:57:04 2024-01-29 1069718 1069236 251033 248075 432998 440130 492675 486909 265905 260225 350889 358117 431973 437020 7706609 8311731 10640709 10237780 1665321 1724890 353798 311221 341240 339427 420593 407457 376318 375740 254855 257967 916933 877530 2048069 1990852 466113 463527 682786 690854 867143 841768 828041 838210 846199 854837 801369 894294 2602270 2729498 1596417 1305871 784925 765851 904036 911881 906598 911300 896560 911550 1072155 1065319 8197215 8535029 40.05 71.5 2
12:57:05 2024-01-29 1075929 1066964 251985 247657 432926 445424 489754 486187 265421 261022 350889 357975 433219 436188 7728464 8258577 10553048 10185662 1631921 1720175 351186 311480 339551 339809 417781 405367 375932 375055 255396 257104 929630 868098 1999626 2009557 466147 459764 684098 691835 861623 839381 833590 838210 841439 853631 807026 895652 2604122 2718349 1609695 1314922 782693 767213 913219 908907 896493 911300 906970 912831 1060702 1063071 8134525 8537829 40.05 71.5 2
12:57:06 2024-01-29 1072480 1066959 252517 246133 435352 445424 491652 490554 264688 262921 350252 357904 433025 436139 7737842 8188009 10454201 10223176 1660486 1720212 353334 310855 339223 339845 419433 405367 373945 377351 254136 257500 915346 871062 1991147 2010234 466777 459764 685588 687505 860399 843729 832407 830180 841439 856573 805810 888214 2596724 2738718 1540124 1304013 781579 773153 913039 901172 898804 917812 905033 905047 1063549 1069079 8282224 8540446 40.05 71.4 2
12:57:07 2024-01-29 1064150 1066959 252905 246898 433111 441669 494844 490962 263983 262074 350077 359634 432081 437057 7746944 8317006 10558856 10237780 1665026 1720212 352311 311836 338236 338273 418100 405331 372791 376483 255308 257897 928043 876277 2024828 2001014 465176 462510 688055 685721 861518 844962 832370 830180 843899 856573 804862 888847 2597881 2751396 1599074 1293659 782816 771588 908893 899623 903569 914199 899659 903201 1068427 1069875 8267874 8547259 40.05 71.4 2
12:57:08 2024-01-29 1066131 1067725 252162 246504 436539 441525 492675 484713 264864 261822 349303 357083 432519 437223 7737842 8322925 10627828 10263927 1686881 1720212 354397 311363 337963 339570 419702 404863 374279 377617 254495 257069 924868 882568 1975716 2000198 466777 459620 682191 687482 869608 844164 826990 832504 848698 861470 797821 888884 2588969 2727302 1596417 1305871 786606 769943 904370 905075 905005 911944 895820 908551 1069807 1063778 8194473 8525651 40.05 71.4 2
12:57:10 2024-01-29 1078440 1068328 251458 246933 432962 441633 491906 485431 264829 261022 350113 356935 432519 435880 7728464 8286835 10549504 10198898 1659353 1723660 355409 311729 337051 340730 419702 405614 375189 375740 256119 255315 921238 875588 1972381 2001624 468072 459009 681818 688824 863425 839345 830440 834543 843899 854234 804291 893110 2598347 2711058 1652456 1311457 780582 765013 912572 907612 897352 909370 905033 912831 1060724 1061567 8147830 8519381 40.05 71.5 2
12:57:11 2024-01-29 1059875 1066968 251994 246929 436208 441813 489450 486945 264794 261092 349022 357049 433129 436088 7729063 8229084 10562869 10213573 1660533 1720175 353568 310855 339223 338511 419368 405367 373945 376197 254136 258078 925153 875026 2011872 2006704 464128 459764 686110 686505 860399 843766 830009 830180 841439 856573 804670 888884 2594823 2735465 1643406 1298129 780025 772606 910632 899141 898442 918192 898886 903573 1063820 1066935 8282107 8522211 40.05 71.5 2
12:57:12 2024-01-29 1063504 1067720 252522 246391 432782 445243 494588 489163 264547 262554 352107 359489 433021 440105 7796053 8332224 10607405 10251036 1688541 1723882 354113 310891 337963 339845 418854 404863 373683 377351 254136 256314 926455 883834 2000721 1997458 465450 463527 682786 687407 865913 842498 825615 830180 845638 856235 797821 888251 2596724 2747938 1555761 1301195 783808 770382 902718 899892 906598 910646 894396 905047 1072988 1068284 8329901 8552822 40.05 71.4 2
12:57:13 2024-01-29 1080764 1069707 251462 246929 431517 443681 494144 486873 264829 261057 351420 358804 431087 432502 7740126 8365123 10663864 10223176 1660404 1720212 351952 311801 339551 338238 418393 403798 374244 373670 254855 257069 921694 881305 1986457 1992454 465450 464315 682786 690854 867143 837004 825615 836985 845602 847559 797895 894331 2604008 2738168 1497718 1322719 786606 765581 907635 908370 904398 908583 899674 908923 1068427 1060316 8151498 8535029 40.05 71.4 2
12:57:14 2024-01-29 1071452 1065457 252171 246933 431636 441813 490482 489845 263176 261092 351172 356971 431874 433397 7751083 8225428 10423320 10204419 1655747 1720212 354397 310420 339551 340358 417926 404119 375104 377351 254675 255562 916777 868098 2032645 2015006 468110 461323 686151 688460 860362 842366 832810 830106 841865 857257 804597 888884 2594823 2735317 1635770 1305871 781894 771038 911924 898644 898354 914415 902423 903610 1060724 1063671 8266763 8525651 40.05 71.5 2
12:57:16 2024-01-29 1060355 1066212 251816 246169 432962 438902 486963 487017 264019 261057 350113 358151 431571 433360 7729115 8299282 10558856 10207976 1668824 1723660 355697 311221 340998 337868 419702 407746 375159 375212 254855 257323 923190 876277 2029048 2003143 464030 461978 687568 684556 859789 844164 832810 829003 841439 856501 802580 886317 2596724 2738718 1618547 1292859 778912 771038 907896 898008 901429 915834 898396 904935 1063820 1066935 8277279 8519381 40.05 71.4 2
12:57:17 2024-01-29 1069172 1068482 251458 246133 433070 440283 492748 485090 264829 261787 349057 357014 431910 436646 7773715 8331400 10609897 10235505 1685408 1725108 353865 310420 339551 338820 419702 404863 372826 376291 254136 255562 924868 883834 1991755 1995927 465119 459800 680851 685529 865913 839197 823160 830180 845638 855223 796656 888609 2593035 2745989 1497718 1305871 785485 770419 901438 898681 906598 910610 893087 904935 1072228 1065355 8329270 8535029 40.05 71.4 2
12:57:18 2024-01-29 1076042 1068482 251073 247692 432384 442684 492384 489163 264547 261842 351082 359995 431087 436176 7747221 8364693 10640709 10228200 1669655 1721434 351221 309949 338200 338273 419136 405725 375368 375390 252707 256708 918520 880045 1982808 1993870 464091 461323 678888 684482 865913 839381 825578 831950 846294 854837 800196 887851 2593035 2721766 1560092 1304013 786045 767551 905052 902604 903718 911944 895820 904637 1072717 1063678 8206180 8546574 40.05 71.4 2
12:57:19 2024-01-29 1078949 1068478 251069 246173 432281 445923 491066 486213 264794 260623 350395 356434 432492 436261 7737842 8290855 10568208 10184364 1660585 1720212 351748 312235 337525 338820 419405 404863 373123 374792 255215 255277 923027 877530 1995470 2001719 466550 459800 680369 690854 864686 833970 824991 834579 843899 847451 799629 894968 2598347 2722498 1510440 1322719 782864 765581 909187 910580 898590 907905 901707 907558 1063783 1054547 8134803 8525651 40.05 71.4 2
12:57:20 2024-01-29 1069928 1066212 252171 245754 430347 441548 489754 487017 263176 261092 349831 356971 431982 435012 7728464 8215916 10408431 10213798 1654565 1722658 354148 310673 339071 339845 417336 404119 372007 376483 254136 255099 924589 868098 1989346 2014578 468110 461323 686639 688460 860861 839381 830365 831876 838806 854728 805161 888884 2596724 2733375 1529522 1305871 778912 769396 909987 904113 897352 910538 899748 902288 1059972 1060741 8253810 8535029 40.05 71.4 2
12:57:22 2024-01-29 1057616 1066024 251462 246129 433030 441439 486891 487053 263983 260805 349339 358117 431910 433397 7737842 8233795 10558856 10206251 1660533 1724890 354907 309843 340998 338404 417191 407167 375159 375176 252599 256927 921694 871832 2007468 2010234 465361 458363 684727 685043 857923 844164 830009 827364 837767 855223 804862 885019 2594519 2734835 1654719 1292859 778357 771550 907896 897227 898841 910646 897120 902693 1060738 1064602 8289115 8519381 40.05 71.5 2
12:57:23 2024-01-29 1069163 1066912 251458 245381 433025 440903 493446 483995 264423 261822 349057 356481 430625 436261 7747221 8343156 10635443 10253373 1689145 1722658 353829 309949 339311 338546 419702 404863 373834 375919 252707 255562 924868 882568 1987320 2003143 465119 462546 682786 686505 863461 842535 824405 829003 843899 853984 795529 886317 2594823 2747938 1525282 1299044 781579 769255 902553 897336 908112 910574 891817 902288 1066913 1062276 8317094 8538314 40.05 71.5 2
12:57:24 2024-01-29 1069185 1068482 249513 246518 432994 442684 490957 486323 264723 261842 351940 359995 430481 435829 7747221 8346749 10648847 10260691 1684542 1722658 351994 309949 337690 337763 418221 404863 374315 375919 252707 256673 920107 879766 1987275 1991794 463469 459800 678888 684556 864686 838786 824405 830180 844262 853631 797858 888884 2587451 2721766 1518921 1304942 784925 765887 903727 899632 901112 909296 895820 903238 1072228 1063671 8229776 8558848 40.05 71.4 2
12:57:25 2024-01-29 1082029 1066968 251073 246169 431636 441633 490301 483995 264423 260225 349303 355579 431704 434999 7728524 8267132 10570023 10223176 1658388 1720212 350940 310891 337012 338855 418221 404576 373123 373670 254587 253926 922776 875588 1993132 2001014 467443 458363 678888 687812 861555 832165 827581 833325 842668 846854 799629 890471 2596494 2718724 1521041 1317096 781979 765544 909005 903755 897425 907954 902572 906232 1059915 1057900 8131188 8535029 40.05 71.5 2
12:57:26 2024-01-29 1066434 1066964 252158 245376 432445 441777 486963 486909 263176 261891 349303 356650 431267 435631 7735940 8192518 10416900 10204419 1658114 1719939 352346 309697 338591 338820 414881 405725 371972 376219 252707 255491 934391 868098 1986946 2014578 466777 460669 682749 686505 860362 839381 829699 830069 839478 854088 802580 886317 2596724 2729498 1527402 1304942 778912 769396 907710 894461 894881 909860 902572 900968 1059220 1054436 8260858 8528942 40.05 71.4 2
12:57:28 2024-01-29 1064448 1068454 251277 245416 432998 440530 486891 486981 263773 260840 349867 357118 431978 433053 7745541 8234374 10500828 10225257 1659353 1725593 353834 309338 340777 338131 414809 407167 374893 374088 252562 256531 918520 872531 2029205 2010976 464847 456967 682786 683585 856706 842366 830440 827990 836548 854621 802580 883057 2594879 2730960 1605269 1296546 776693 770148 907896 894683 894807 910610 898433 899613 1059972 1060741 8285615 8535029 40.05 71.5 2
12:57:29 2024-01-29 1060807 1066959 251453 245407 432926 440162 491248 486981 263211 261092 348776 357724 430302 433742 7750969 8348172 10583525 10242817 1689459 1726121 353299 309949 338591 337799 419702 403680 373834 375390 252707 255526 924868 882568 1998495 2001719 464128 459908 681818 685043 862202 838551 823160 827828 843899 853347 797227 884389 2587451 2744042 1499838 1302158 783808 768130 898887 896030 905005 909860 890475 902288 1070142 1054738 8332743 8538314 40.05 71.4 2
12:57:30 2024-01-29 1073107 1067559 250135 246924 432324 441707 490957 488816 264688 261658 350252 358983 430446 435519 7745419 8353219 10687429 10241934 1660765 1720212 351704 309480 337453 337526 418221 404863 374315 373634 252707 256278 915346 879766 2011254 1991794 462811 459800 678888 683784 860982 837004 823197 830180 844262 847595 795529 889631 2593035 2727291 1553595 1304942 782136 765581 901167 901205 901429 906769 890513 907668 1066913 1060655 8232478 8558962 40.05 71.4 2
12:57:31 2024-01-29 1078943 1066819 249870 246138 430993 444295 486819 486052 264829 260225 349339 357761 432828 432493 7728803 8255378 10547455 10223176 1646325 1720212 350170 309697 338112 338855 414881 404576 373683 373110 252707 254742 926455 871832 1969521 2006704 465176 456325 678888 685758 859789 834598 827804 829722 838359 847451 800233 887773 2596494 2715676 1652456 1309599 777802 762689 909150 904273 894443 905130 899674 906872 1054579 1059522 8153504 8543838 40.05 71.4 2
12:57:32 2024-01-29 1060629 1068469 250609 245719 432732 440045 486061 486873 263983 260589 348179 356757 431535 433016 7751083 8227521 10538130 10226304 1654570 1718277 351150 308076 339551 337763 414845 405450 374099 375319 252671 255456 921694 869962 2041977 2014347 462705 460016 684167 682468 857577 841134 829072 827401 838809 855937 802506 880438 2588969 2729498 1614121 1290895 776140 769943 903999 895591 894549 911944 895708 899576 1060724 1062722 8295144 8528207 40.05 71.4 2
12:57:34 2024-01-29 1066652 1069972 250644 245139 432890 441780 491212 485708 264071 261022 348215 357975 430670 434958 7747221 8317567 10620221 10241934 1688784 1724890 355409 309807 338116 337621 419368 403423 373798 374088 252562 255350 923281 882568 2009435 2001624 464044 459692 680332 684556 862202 839345 821114 825489 843899 854837 795051 882355 2586967 2720278 1555761 1302158 783808 765396 899989 894590 902548 909370 890475 902470 1070519 1060816 8247733 8543838 40.05 71.4 2
12:57:35 2024-01-29 1082202 1068469 250428 245926 430347 441741 490944 485708 263983 260623 349267 354796 430589 436057 7728765 8277433 10577972 10195040 1631921 1725108 351686 309914 337562 337763 414664 405437 373088 375676 252707 255063 926455 868098 2001906 2009557 464128 456289 680851 685721 856706 832128 828041 832541 837100 844995 801974 890429 2596724 2709136 1654719 1307690 776140 762330 909187 902584 892868 906769 899711 904935 1054207 1054724 8145602 8535029 40.05 71.4 2
12:57:36 2024-01-29 1063514 1066740 250609 245821 432674 444950 490187 488816 263702 261842 350546 358947 431731 433176 7750969 8251275 10567932 10223176 1658163 1720212 352096 308076 339551 336711 414881 406013 373043 373074 252457 255526 912172 873777 2009528 2009557 462044 456610 682786 682615 855492 839381 829258 824134 837100 855778 800196 878489 2590779 2734835 1605269 1290895 775587 765359 903999 894793 897352 911944 895708 899910 1060508 1063671 8310709 8558962 40.05 71.4 2
12:57:37 2024-01-29 1071955 1069990 249830 245381 432926 442297 490535 484678 263948 260225 348179 357975 430302 435627 7745419 8311092 10609299 10260691 1688784 1722658 351712 309444 338591 337219 417300 402999 374099 375055 252707 255277 921694 882568 1963250 1993870 462811 459103 677927 682615 863425 838786 821114 825338 843899 852426 793360 885649 2587451 2723419 1523161 1303961 782816 764421 901196 901061 901149 907954 891265 904254 1066120 1057819 8216080 8556613 40.05 71.4 2
12:57:38 2024-01-29 1084662 1069990 249901 245381 429036 441705 490829 483995 263579 260225 349267 355543 429308 432480 7750969 8341548 10617158 10223176 1660367 1722658 351952 310637 337012 337491 419405 404863 373570 371959 254675 254672 929630 880045 1996915 2001348 466777 460669 679333 689441 861586 833706 825221 834910 840625 848068 797821 889035 2594879 2728014 1505404 1320833 782693 762837 903727 903261 898354 901560 895708 904935 1062241 1055174 8206825 8544408 40.05 71.5 2
12:57:40 2024-01-29 1073070 1068482 250649 246094 430275 440391 486819 486945 263176 260004 350359 356971 430625 431069 7750969 8267609 10470906 10218253 1655786 1726121 355409 311332 336354 338428 414736 405327 373006 374877 254064 254140 927714 870585 2002399 2014519 466777 459328 683215 686505 855492 835781 829356 829003 837694 847487 798989 886317 2602270 2738718 1555761 1305871 774483 765581 905963 898502 894770 908728 898265 900507 1054652 1057783 8272675 8544408 40.05 71.5 2
12:57:41 2024-01-29 1059601 1069999 250437 245381 432962 440530 486819 486873 263176 260589 348741 358983 431267 433016 7750969 8314252 10572275 10213535 1660189 1723175 351952 309444 339311 335698 418299 405828 373043 373634 252707 255526 923281 876903 2022257 2001014 462538 458363 682786 682615 856706 839381 827730 824170 836511 853631 796656 879812 2591134 2734835 1656981 1289975 773943 765814 903358 894683 894770 911177 895070 898299 1059972 1060544 8291540 8535029 40.05 71.5 2
12:57:42 2024-01-29 1085506 1069967 250649 244591 431735 442334 491999 486250 262896 261534 350297 357581 430446 438079 7762084 8332317 10584757 10251313 1686746 1723882 351712 309444 337598 336711 417926 402392 373043 374230 252707 254707 936440 882568 1979930 2000298 462811 459728 678888 682615 859654 839381 821114 824170 841439 854837 793360 880438 2585524 2720278 1521041 1302158 782693 765581 897361 897029 900790 906769 887837 899651 1069046 1060279 8283727 8536775 40.05 71.5 2
12:57:43 2024-01-29 1086947 1069670 250644 245341 429000 443690 491943 486396 263544 260191 349022 354760 429022 436399 7745419 8362117 10639580 10213535 1657775 1720212 351952 310637 336500 336711 418517 404252 373570 371367 252707 254672 928043 881305 2013391 1991794 462811 459534 678888 685758 860909 832091 821114 832541 841476 847542 795051 889072 2596724 2726393 1504079 1322719 782864 760492 902479 903629 896419 904106 895671 904935 1060702 1051641 8153391 8553787 40.05 71.5 2
[truncated: 140,136 more chars]
