# Supplementary material for: Methods for Estimating the Detection and Quantification Limits of Key Substances in Beer Maturation with Electronic Noses
Source: Sensors (Basel). 2024 May 30;24(11):3520. doi: 10.3390/s24113520 (PMC11175341; doi:10.3390/s24113520)
Supplement: Supplementary file 1 [file sensors-24-03520-s001.zip › Data/Acetaldehyde/raw data/Day 5/15000ppm15.txt]

Time Date R01 R02 R03 R04 R05 R06 R07 R08 R09 R10 R11 R12 R13 R14 R15 R16 R17 R18 R19 R20 R21 R22 R23 R24 R25 R26 R27 R28 R29 R30 R31 R32 R33 R34 R35 R36 R37 R38 R39 R40 R41 R42 R43 R44 R45 R46 R47 R48 R49 R50 R51 R52 R53 R54 R55 R56 R57 R58 R59 R60 R61 R62 T01 H01 Phase
13:03:00 2024-01-29 736019 734983 215809 213673 354538 358593 384332 377536 229562 227883 282355 290642 329209 332387 4900844 5301485 7236941 6986919 1184623 1232323 311675 272422 288622 289755 343440 337589 324830 324762 222075 223477 731186 688881 1580823 1535655 448303 446753 652807 656436 830300 808276 839765 848620 889737 902199 864553 963701 2154785 2271269 1290770 1125480 732018 716169 865246 862691 894881 902828 922840 936835 1056786 1052637 5568482 5796441 40.05 71.7 1
13:03:01 2024-01-29 742764 730296 214945 214424 352055 359676 382004 381214 233405 227460 283325 288478 329209 332153 4907838 5224386 7134362 6986919 1197426 1232323 307418 272286 288631 287792 345512 336563 324830 324762 222230 222101 720754 684329 1549375 1549237 450466 446377 658684 663704 823160 804133 847882 850429 881818 899385 871200 965963 2160918 2284324 1286123 1113351 731496 718461 857900 858178 898590 901488 920173 930185 1057669 1059047 5596699 5786032 40.05 71.7 1
13:03:02 2024-01-29 736504 734237 215879 214415 351943 357946 381668 378997 233463 226369 283731 289285 328180 333361 4905467 5290037 7201485 6968482 1179570 1230434 308349 272025 288450 287391 345476 337552 323880 325217 221276 222754 717000 688389 1565423 1537834 450997 447009 654197 664175 830263 802502 840962 851598 887075 894687 867676 972106 2166926 2268928 1274540 1117981 728584 715229 867750 857803 890633 901524 926321 934153 1051135 1053907 5546982 5777684 40.05 71.7 1
13:03:03 2024-01-29 736141 733908 215544 213219 354047 357982 382274 381214 233392 227813 282320 290200 327650 332082 4905467 5261676 7199640 6996895 1194875 1232250 307848 272893 288581 287216 343370 338306 323556 324852 222699 223741 716298 682371 1556435 1540017 446671 446717 658182 659768 825531 805842 843816 849002 887401 903907 870711 960697 2160753 2271882 1274540 1119364 729933 711155 860875 864459 898279 901553 918293 935964 1061744 1056215 5557606 5796441 40.05 71.7 1
13:03:04 2024-01-29 746224 734000 214945 213684 352055 360763 382814 378622 228926 227778 282355 288881 330134 332271 4896088 5233827 7150469 6968759 1188074 1232287 310188 271610 288559 287216 344403 333221 324830 324816 222004 223098 717183 688881 1556075 1539745 447937 444381 655126 663392 825721 803494 846490 852849 884359 897231 875790 970566 2170191 2280463 1300187 1111621 726781 719481 865890 856550 890190 908546 926137 928751 1051172 1057783 5606104 5787063 40.05 71.7 1
13:03:05 2024-01-29 733826 733903 215913 213210 352051 356405 381971 381214 233158 227848 282751 288303 328180 336273 4901968 5269342 7236941 6992124 1194875 1234072 307848 272928 287954 288089 344403 336490 322086 325743 221910 222754 722638 679448 1575658 1546105 450368 446229 655052 660094 829600 808092 840850 846588 888259 902837 864516 960883 2154471 2268502 1309529 1127083 729933 715105 864668 861973 889307 902828 923684 936947 1056184 1050930 5576458 5777747 40.05 71.7 1
13:03:06 2024-01-29 745741 734133 216064 213518 351168 359640 383085 382022 233193 227778 283219 287569 329671 331310 4903120 5198503 7162338 6977007 1207728 1232323 308349 272441 286687 288597 345179 335433 324794 324816 221848 224968 717000 681156 1581223 1553205 449464 444900 656989 660094 825135 809374 846602 846179 882443 902837 873774 963626 2160918 2291186 1279470 1112973 730975 716934 857937 858290 894512 901524 918048 932874 1060665 1057514 5626084 5777747 40.05 71.7 1
13:03:07 2024-01-29 741298 733908 214932 213224 350602 358557 381971 378658 233193 227425 283183 287099 328627 332351 4886710 5220554 7187009 6950001 1188014 1230166 309754 271231 288486 287391 344403 335740 324577 327287 221063 225004 724619 688881 1557711 1539520 450186 445541 655089 660272 824585 802502 846000 852243 884327 892519 868627 967338 2168649 2277722 1296420 1113206 726781 717443 864663 855299 888193 901632 927643 927394 1050759 1054688 5605982 5777747 40.05 71.7 1
13:03:08 2024-01-29 734903 733674 214979 213224 352051 358018 382007 379033 232933 227813 281495 288408 328145 332820 4896088 5261901 7257597 6992124 1191393 1230166 308103 272682 287437 290601 346773 336071 324457 327577 220634 225004 721471 684820 1569359 1540017 449835 444718 653270 658613 830263 807021 839765 845579 888022 903745 863867 960883 2151646 2263680 1283237 1124642 729933 713279 862212 860242 893502 900662 922295 936947 1057682 1051674 5553637 5777684 40.05 71.7 1
13:03:09 2024-01-29 741603 733485 214871 213823 351699 358522 381159 379033 233299 226404 282755 288172 328180 331310 4892596 5224386 7115711 6973037 1203384 1234020 308366 272787 288378 287077 345370 335288 324685 326654 221861 224056 717000 679448 1554902 1548308 451305 441557 655126 659265 823087 808524 846000 848620 883069 899018 869894 965764 2159383 2285320 1281936 1110038 728893 716934 857937 857194 894770 901632 917566 927431 1057719 1057783 5569665 5761224 40.05 71.7 1
13:03:10 2024-01-29 733789 733738 214876 214118 351943 356405 381947 378925 233264 226369 282457 288881 327650 332387 4896088 5280658 7178551 6970961 1182810 1230966 308173 272336 288103 288824 346062 337479 323880 325252 221346 223189 715591 686295 1603949 1537834 451637 446122 653233 663234 829086 801364 839765 853344 886448 891855 864553 970209 2160918 2256079 1272692 1116181 725786 714869 864663 857803 888341 901488 926321 932912 1051321 1051677 5518441 5777684 40.05 71.7 1
13:03:11 2024-01-29 746318 731924 215544 213233 351695 356369 381196 379069 229611 227425 281667 288846 327156 332856 4890521 5261901 7244578 6982117 1193977 1229311 307958 272441 286835 287216 343370 336217 323628 328041 220123 222410 712772 679448 1565123 1540017 448266 447009 654661 657830 829674 807058 839765 845543 885857 901562 864553 960920 2151646 2262076 1270149 1122208 729933 710114 860376 861326 893230 896062 920946 936947 1054652 1051398 5538768 5773563 40.05 71.7 1
13:03:12 2024-01-29 742084 732865 219113 213514 351452 360056 378979 378658 228892 227072 281495 287465 328180 330844 4886710 5218083 7128272 6968759 1194018 1231915 309224 272646 289054 286624 345441 335505 324336 324816 221755 223706 719383 682371 1566846 1546592 450689 445747 658182 663234 820725 804784 846945 850429 880661 897714 871164 964516 2160645 2271269 1296726 1103737 725786 715375 861599 857803 893502 901596 923684 930147 1054207 1060816 5559077 5768305 40.05 71.7 1
13:03:14 2024-01-29 735982 729724 214910 212881 352055 358018 382814 376654 229888 227618 287655 289425 327915 333230 4894957 5297255 7243649 6952021 1175989 1230166 308279 270782 288595 288752 345550 337277 323652 326690 221502 222410 714387 690082 1558195 1530797 449317 446122 653270 664338 829086 801933 839765 851635 883579 894053 866431 970209 2160918 2256079 1298303 1116181 725786 714869 864663 859969 889820 901524 926321 932874 1051209 1053163 5512049 5773724 40.05 71.7 1
13:03:15 2024-01-29 747403 731833 214945 213219 351690 356369 382274 379069 233193 227567 284600 288671 327897 333289 4888853 5263906 7191946 6972015 1191431 1231385 309383 272893 287365 287059 343440 336253 322898 325287 221156 222101 718410 679448 1566651 1537834 446635 445843 653270 656399 829674 807094 839765 846179 884209 902199 864553 963663 2150117 2262076 1301853 1123879 729933 711228 861599 860242 893617 901337 922295 935612 1054652 1047493 5538768 5773724 40.05 71.7 1
13:03:16 2024-01-29 743061 731828 214876 213518 350392 360056 382596 380706 230184 226967 285628 287866 327773 333415 4886414 5165190 7154725 6970961 1205965 1228762 307848 271266 286486 288089 343405 333546 324277 324852 221537 222067 716472 678963 1568829 1549237 448962 444417 654978 657365 822505 805879 845398 847417 883166 900289 870510 965076 2154708 2285048 1283785 1108458 729413 715412 858425 855336 894770 901596 918048 928788 1059220 1057783 5573906 5761224 40.05 71.7 1
13:03:17 2024-01-29 734903 733422 216675 213729 351128 356298 382778 377643 229611 226230 284819 288303 327014 332712 4879742 5267265 7175166 6940622 1181246 1230166 308349 271835 287643 286746 345234 335943 323652 325252 220811 222719 721471 684956 1580697 1537060 449317 441737 653270 659301 826738 802502 841055 848620 881636 892555 869570 968753 2159383 2271269 1274540 1115113 725786 715412 864050 856587 888105 901524 926321 928775 1048149 1051677 5514812 5769003 40.05 71.7 1
13:03:18 2024-01-29 733597 729610 214876 213082 351803 358020 381875 378817 229575 227583 287788 287569 326241 332387 4886710 5246911 7199640 6959380 1188863 1225771 306918 274411 286298 287216 343334 335979 322635 324762 220811 222067 711260 678963 1565405 1537834 448303 446790 655126 657365 827324 805879 839765 847417 884532 900289 865129 960920 2151646 2255563 1270843 1119364 729413 710077 859765 860716 888640 897668 920291 935026 1053123 1050930 5534122 5768936 40.05 71.7 1
13:03:19 2024-01-29 742084 731128 216485 213082 350423 357982 381734 378961 232832 226793 285003 287430 327650 330308 4876522 5165190 7140282 6951983 1205965 1229293 308314 271835 286284 287831 345343 333546 324794 324816 221537 223741 717000 681061 1562766 1544397 446598 441881 655126 656818 823415 807094 845398 843711 880661 901562 872060 960883 2151646 2286942 1290770 1108458 729933 716426 857291 855336 894770 901524 915425 931450 1061751 1060655 5593854 5744575 40.05 71.7 1
13:03:20 2024-01-29 737439 732604 214543 212881 349546 357215 382903 377198 229611 226369 282355 286664 325959 331740 4870377 5224532 7168318 6912299 1182089 1226678 308089 271835 287617 286347 344403 333510 323652 324636 220158 222565 711363 684956 1549772 1530797 450047 441737 652345 659301 823706 802502 843214 848620 879113 892519 867120 964553 2157849 2270099 1296420 1109248 724754 715412 864050 854088 889257 907954 930168 931444 1049903 1056901 5580026 5769591 40.05 71.7 1
13:03:21 2024-01-29 746391 731568 216828 212739 351411 357479 383085 378622 229210 227707 287248 287465 327191 330344 4879742 5254525 7233231 6952059 1182810 1226253 309971 271835 286759 288378 344855 335469 323652 324816 221156 222410 715591 686915 1553565 1528627 446927 446377 652345 657866 826738 802502 839156 848018 883438 897750 867083 963701 2156241 2257680 1272692 1117771 724754 712207 867133 862616 888068 900171 927643 935500 1052069 1051565 5538768 5758773 40.05 71.7 1
13:03:22 2024-01-29 742353 729847 214910 211856 351695 359098 381159 377787 232669 227848 283066 287134 327915 330948 4864480 5176372 7153013 6968759 1198296 1226678 309930 271835 286759 287940 344855 333510 324830 324816 221537 222067 717000 681395 1548095 1540017 445301 441917 654824 656818 822246 808578 846000 842480 880661 902199 872826 960162 2151646 2284675 1295753 1114758 730953 713133 860339 857729 894443 904746 922115 932912 1060724 1053943 5614120 5749287 40.05 71.7 1
13:03:23 2024-01-29 743409 733118 219381 212885 350917 358557 380833 376053 232704 227072 287285 286265 327950 331999 4861012 5189204 7136021 6922135 1184623 1226678 309754 271196 288080 286581 343129 333474 324830 324816 220846 222844 711363 686915 1543255 1530797 448620 445747 655323 661282 821080 801364 846639 850885 880570 892519 871164 969105 2166668 2274953 1296726 1107008 727856 715192 857863 855849 893207 901596 918048 928718 1059001 1057746 5559077 5740546 40.05 71.7 1
13:03:24 2024-01-29 732039 730793 219151 213673 350876 356369 382004 377787 233158 225669 281495 287569 326241 331381 4867035 5218934 7153013 6907294 1182089 1226678 308385 271196 287603 286781 344439 333280 323880 326690 220193 222410 714325 685934 1561481 1534061 446635 441845 652807 659338 822645 802502 842923 850429 884272 896447 871638 969217 2162388 2274953 1274540 1107008 724706 715412 862179 855373 890596 907274 923684 927431 1051209 1057819 5568586 5754819 40.05 71.7 1
13:03:25 2024-01-29 745253 730885 214735 212587 352015 356440 381734 375489 233193 227460 283175 288303 326205 332175 4866905 5244913 7210837 6945044 1171874 1226678 308349 270404 288559 291474 342879 336253 323388 324852 220811 222067 705701 688389 1565532 1524671 450321 448005 652807 662294 827911 802356 841975 853107 885808 893721 866972 972143 2163929 2270134 1274540 1112145 725786 716426 865246 856550 888105 901596 926321 931562 1047404 1051677 5524468 5764191 40.05 71.7 1
13:03:26 2024-01-29 732103 729760 214867 212912 350921 355334 378979 378961 232832 226914 287248 287569 325942 331884 4867035 5241187 7199640 6952096 1188014 1226678 307883 271645 286521 287216 343110 333546 323652 324797 220123 222754 711363 679448 1581055 1534061 445652 446377 653294 660564 828074 804784 842762 848546 888112 901453 866898 966341 2156316 2254549 1277587 1121180 723672 709111 864663 859462 887438 900280 926869 935612 1048334 1051405 5521455 5760081 40.05 71.7 1
13:03:27 2024-01-29 741556 729459 215565 211922 350674 358593 379015 377220 228969 227848 283813 287064 327950 332035 4864480 5170786 7143688 6951780 1194875 1224210 307382 271231 287617 287099 342879 335979 324336 324550 221573 223584 709870 679448 1543380 1537887 449406 446498 656989 659625 825758 805928 843087 846588 885541 900289 867120 961071 2150826 2259282 1301853 1121411 729933 713293 860376 857803 886828 900280 920983 932912 1053457 1048703 5526912 5750716 40.05 71.7 1
13:03:28 2024-01-29 738142 727587 214577 213224 349827 356440 379015 378961 229289 226404 287381 286664 327191 329345 4864480 5159347 7125857 6940622 1200809 1226678 307848 272060 285811 287447 343405 333438 323880 324816 221253 224178 709870 678440 1567229 1546592 449182 445227 655089 658687 823378 807058 844122 844944 881963 901346 872060 960883 2151646 2284199 1281936 1106882 727856 715412 856594 855336 893244 901560 915425 929486 1057400 1057035 5574023 5736482 40.05 71.7 1
13:03:29 2024-01-29 733862 729975 219073 212936 348800 356369 381196 376654 229289 226404 281530 286664 326170 331346 4860070 5193008 7134362 6921362 1182089 1226678 308385 270782 287199 291814 345758 333185 324613 324564 220860 224214 708544 686787 1545090 1534607 449406 443982 655126 660346 820461 801092 848194 851033 879910 892519 871127 971410 2157849 2266475 1302070 1102096 722640 712271 860376 856587 889673 900853 921676 928825 1050816 1057819 5551143 5745447 40.05 71.7 1
13:03:30 2024-01-29 731581 729843 219309 211962 351983 356119 378619 374400 232832 226404 282866 288443 326170 330076 4857546 5257915 7207349 6922173 1171039 1224284 309037 272355 288270 288788 342843 336108 322754 324816 220634 224107 708481 687280 1551502 1521578 449684 445456 652345 661604 827324 800228 839167 850848 889847 891191 863291 967375 2154471 2256079 1272692 1112973 725786 713316 862216 855336 885675 901524 925661 930045 1048525 1045689 5505710 5728217 40.05 71.7 1
13:03:31 2024-01-29 730485 726537 219386 211953 349899 355263 378979 378961 228969 226439 283175 287134 325942 331346 4860070 5216915 7208965 6944111 1186126 1225510 308208 271125 285739 287146 344819 333402 323245 324744 220979 222719 731186 683492 1593082 1529657 447887 444091 650923 656818 827485 804784 839765 847417 882955 897714 864318 962976 2151646 2255636 1296096 1117771 724754 709111 862216 860242 887475 899009 926321 934945 1050013 1048703 5511260 5750716 40.05 71.7 1
13:03:32 2024-01-29 737614 727696 219341 211586 351452 358018 378943 376654 228969 227107 282230 287569 326241 330209 4861012 5187515 7150254 6952210 1187127 1227010 306314 271090 286687 289086 342879 336217 320624 324816 220873 223042 718210 677509 1558154 1530797 447949 447896 654325 656399 825568 804097 839765 843747 883944 900289 865817 960920 2148590 2256079 1272692 1118567 727856 709485 857937 859499 889343 897741 918820 933971 1052887 1048703 5508114 5740583 40.05 71.7 1
13:03:33 2024-01-29 736019 728553 219269 213074 349859 356440 378907 377787 229289 225635 287248 286699 326205 329345 4860070 5152255 7103054 6942768 1201653 1227010 307347 271231 285610 286981 342870 333221 323101 324816 220776 223114 714182 675797 1554366 1544397 448047 442314 653270 657752 821080 804133 844160 845579 880570 899385 870822 963663 2151646 2278628 1290770 1106882 727856 715412 855469 856459 894807 901524 916969 930185 1059220 1054760 5571361 5733168 40.05 71.7 1
13:03:34 2024-01-29 747531 728693 218965 211962 347755 355334 381734 376089 228969 226369 287381 285477 326205 330379 4850597 5180137 7098129 6922570 1184693 1226641 307132 273031 288410 288012 343370 333438 322862 323805 222053 223114 717000 684329 1552654 1535150 449611 444381 656522 660272 821043 802502 843812 848620 879250 892519 872060 965279 2151646 2274493 1282491 1106095 727581 713784 857291 852805 890604 901524 915425 927394 1054207 1054688 5544225 5711770 40.05 71.7 1
13:03:35 2024-01-29 730538 727555 215485 213030 350320 357007 378943 376618 229611 225600 283066 287534 325679 333230 4839063 5200509 7138758 6907369 1183778 1224395 308349 270369 287329 288486 345794 333510 324336 323830 221502 223584 709954 686424 1542825 1530797 448938 441593 654787 660975 819879 800228 845361 850429 879497 892483 870510 964516 2157849 2268502 1289331 1100713 725786 714290 855469 852768 893502 901488 918277 927394 1055059 1054688 5534298 5730790 40.05 71.7 1
13:03:37 2024-01-29 732411 727010 219273 213184 349527 355263 378979 376017 228969 226125 283685 288793 325888 331991 4853231 5190303 7123556 6912486 1181246 1225547 309108 270334 287257 291777 344855 333510 324565 323830 221121 223741 717183 685934 1558448 1529657 448938 441593 655126 660236 819879 800228 844122 850429 879488 892483 872060 967338 2157812 2268502 1289331 1100713 725786 714290 856683 852842 894251 902610 918162 927394 1052341 1054688 5538768 5736671 40.05 71.7 1
13:03:38 2024-01-29 731059 727555 215005 212547 350638 356861 378691 376367 229470 226195 282957 288067 325048 332322 4848684 5224386 7136021 6895502 1176064 1222189 307347 271161 286687 291366 344403 333438 321884 324816 220088 223741 711363 682371 1575338 1529712 451107 441448 650923 657830 823087 802502 842162 848620 884065 894798 867046 967338 2151646 2265286 1272692 1108458 723672 714326 862825 852165 885550 903898 924971 927394 1050013 1045689 5540266 5730790 40.05 71.7 1
13:03:39 2024-01-29 730727 728853 216671 211574 349541 358020 381051 376510 228154 226932 282484 286890 325959 332322 4849195 5198250 7199119 6921865 1174311 1219287 308349 270369 286687 287391 342879 333510 323124 324816 220158 223114 714182 684956 1554340 1521578 446852 446486 652807 656399 824873 802230 839765 847417 884532 892591 864516 963663 2151646 2244588 1285120 1116181 722124 709254 864050 860242 884922 898973 926321 932912 1042063 1050187 5472835 5735691 40.05 71.7 1
13:03:40 2024-01-29 733919 728341 216066 211746 351272 358020 377554 376439 228793 226739 282194 287866 325679 330443 4863385 5217101 7158697 6912299 1187165 1222656 305494 271196 286253 291777 344819 333438 321884 324816 219899 223441 715591 677026 1555065 1529712 447489 444417 651114 654955 827324 803528 837303 843040 887112 900289 860703 960883 2142373 2259282 1305534 1119364 725786 710261 861599 859631 888193 898973 922989 934191 1051504 1047112 5537468 5754196 40.05 71.7 1
13:03:41 2024-01-29 739646 728341 216819 211313 349612 357803 378835 376017 228649 227072 282630 286820 326029 329669 4849195 5196596 7125037 6912224 1191468 1223997 306775 270747 286248 291777 342879 335711 322372 324587 220158 222765 707045 676542 1546080 1530797 448618 445069 653270 657752 824437 803528 839765 842443 883210 900289 865508 959441 2142373 2252882 1265296 1116181 727856 709254 857937 860242 892235 892582 918256 935574 1053561 1050653 5505789 5735421 40.05 71.7 1
13:03:42 2024-01-29 736879 728590 215610 211926 348488 356048 378835 377500 228969 225635 283066 285762 325644 330889 4832188 5128101 7092907 6912224 1191431 1223093 306419 270369 286687 286746 342843 333474 323616 323866 220528 223114 708481 679448 1541629 1529796 446852 446448 655126 657752 823415 802502 842162 845272 883074 899653 867083 959479 2148590 2256079 1290770 1111355 726303 709989 855469 860242 892235 898749 918090 939034 1054505 1053498 5498704 5711770 40.05 71.7 1
13:03:43 2024-01-29 733233 721314 215307 212598 349121 356298 377130 376353 229289 225635 282920 287012 325188 330948 4835681 5141246 7087735 6892457 1198296 1222189 306419 270747 284902 291849 345661 332896 323880 324094 220158 223114 714182 677026 1577423 1540017 446562 441737 654197 656351 820461 804666 842886 842443 879374 901562 870822 959441 2146949 2275277 1301853 1106882 727856 713279 857814 857068 894405 902792 918162 931562 1057535 1055845 5572461 5730313 40.05 71.7 1
13:03:44 2024-01-29 735169 727000 219233 211926 347404 355833 378691 375453 228969 225984 283066 285071 325910 331418 4839816 5161308 7089261 6893729 1179533 1219594 307382 270145 287697 291428 344819 333438 322635 323279 221121 222453 712650 681395 1553102 1534061 450689 444598 655126 658835 821043 801364 843176 847417 879287 892519 870203 965076 2148553 2265286 1276389 1105355 728863 715834 855984 853418 894696 905350 918202 928831 1056001 1053126 5566010 5726703 40.05 71.7 1
13:03:45 2024-01-29 730815 728590 215606 212552 347688 355999 378943 375189 229030 225635 283175 286265 325188 330272 4835907 5172095 7103204 6903108 1180404 1222656 308028 269546 286826 288310 342879 333438 323616 322884 220811 223114 711363 684679 1543068 1530797 448620 441881 655126 661245 818717 799625 843486 848620 877349 892483 872060 964479 2154471 2272562 1285633 1103854 726781 713133 855984 855575 895080 904709 914359 926735 1054319 1054473 5540266 5722620 40.05 71.7 1
13:03:46 2024-01-29 732103 725535 218925 212556 348188 355999 378907 374328 228969 225477 282866 285875 324210 330308 4836364 5155826 7093555 6893729 1180404 1222059 308314 270334 286723 291411 342879 333438 323880 322884 220123 223114 712772 683979 1574260 1528627 446246 444417 655126 658332 818717 797890 844122 848620 876833 893419 871875 968277 2153069 2265707 1294878 1105430 729413 714308 855984 851525 893502 900817 914359 928869 1056147 1053943 5534205 5712033 40.05 71.7 1
13:03:47 2024-01-29 730017 721314 215459 212556 348773 356755 378871 374400 228809 225286 283066 285797 324140 331667 4832916 5186283 7082742 6893729 1181250 1222614 307813 269581 287163 285882 344819 333438 322862 322920 221156 222957 711260 682860 1548120 1530797 449831 441484 655126 660002 819879 801364 843486 849002 881351 894996 872023 966379 2153069 2268928 1276389 1105430 727337 714363 854863 852805 895164 904106 915425 926698 1056633 1056901 5532359 5703589 40.05 71.7 1
13:03:48 2024-01-29 729497 721318 218889 212596 349000 355999 378871 374328 228809 224937 283066 287255 324664 331630 4825251 5179905 7103091 6888812 1180404 1224902 308314 270334 286687 291294 342879 333402 323880 322884 220158 223114 721471 684956 1548644 1527443 446963 441489 655126 659301 821110 801214 846341 848509 877824 894687 872023 966379 2154603 2262039 1287482 1103700 723724 714308 856076 852201 888011 903898 917972 926077 1051597 1054724 5522967 5695424 40.05 71.7 1
13:03:49 2024-01-29 727940 725462 214996 211926 349792 355999 378871 375525 229611 225443 282230 286925 324175 329345 4825289 5178179 7097061 6884350 1178684 1221324 307382 270334 286486 291294 344819 332392 323880 324359 220158 223741 715754 683349 1564065 1525904 448769 441376 654551 661505 820424 797780 844568 848583 879877 894798 871367 964516 2154748 2267716 1274540 1099929 722640 711155 857937 855241 885465 900183 920871 926077 1051209 1056252 5512049 5695424 40.05 71.7 1
13:03:50 2024-01-29 728977 725431 215005 211220 349863 355999 378266 373172 228969 225792 281796 288150 324175 330443 4825251 5224386 7121956 6874971 1171874 1221324 306883 270334 286284 291294 345343 332122 321336 324816 219438 223114 711363 683349 1545940 1528356 449406 441376 652734 658687 821043 799478 843326 848472 881823 891855 867120 965926 2156241 2265286 1292653 1100713 722640 711155 857937 852878 887563 903898 920254 924688 1049269 1051440 5529349 5687274 40.05 71.7 1
13:03:51 2024-01-29 730017 721327 219202 211238 350638 355263 378871 373172 228649 226335 281398 287099 324664 330443 4825251 5220825 7135195 6884350 1165212 1220920 306918 270369 287603 287203 342879 333474 321396 324816 219876 223670 705180 681646 1605568 1527264 449464 441701 650813 660564 825135 799058 839765 848620 883862 892871 866394 967301 2151646 2264234 1292653 1110038 722640 713316 861599 851561 885550 901305 923684 924725 1048334 1051674 5505710 5721412 40.05 71.7 1
13:03:52 2024-01-29 726558 724736 219238 211229 348773 355999 378907 376618 228100 225984 282230 286629 324210 330308 4836364 5202280 7180989 6903108 1173350 1220648 308063 270334 285918 288788 342627 333221 322383 324299 220017 223078 714182 684956 1548550 1520975 446857 445565 650923 657752 823123 802230 839504 846142 883246 892591 864553 963551 2148590 2241433 1303772 1116181 721609 709254 862216 859631 884414 897668 926321 933448 1045484 1048703 5468926 5703889 40.05 71.7 1
13:03:53 2024-01-29 731766 724740 215303 211525 350885 355798 376564 375189 228330 225669 281362 287569 324699 329202 4826716 5193008 7124762 6893350 1182089 1221189 306775 273031 286034 288549 344819 333293 320767 324816 219793 222757 709870 676542 1544609 1528074 446852 441521 650192 656167 826701 802392 836112 843077 889535 899653 860739 960162 2140851 2250657 1296096 1119364 725786 709757 860103 857803 888105 892619 921021 933486 1048516 1048265 5519930 5711808 40.05 71.7 1
13:03:54 2024-01-29 736115 721016 214543 211525 347679 356119 378302 376618 227588 226369 287182 284107 325188 329472 4832916 5139335 7106386 6915692 1190306 1223802 306349 270866 286141 288711 342145 335815 322229 322705 220670 222801 712772 677509 1547639 1532646 445931 446693 655126 656818 822830 804784 839765 843711 883166 897714 866404 960162 2142373 2250062 1268994 1112736 726303 707747 855469 857803 892979 892582 918162 934018 1053086 1048154 5473904 5710030 40.05 71.7 1
13:03:55 2024-01-29 732714 724736 215334 211913 347156 355014 377410 376089 228330 225286 282230 285528 324664 330209 4823550 5119143 7077761 6923799 1188825 1222619 306314 272261 286105 288418 342145 333438 322337 322884 220158 222673 707091 678478 1544943 1528627 446927 446377 655126 656818 823415 802502 839765 843077 883069 899018 865780 959479 2138790 2244626 1285120 1116181 725786 708249 857665 857803 889007 892546 917603 934116 1048553 1047520 5483832 5709181 40.05 71.7 1
13:03:56 2024-01-29 731778 724736 215303 211891 347715 355299 377432 376089 228330 224972 282630 285330 324210 329705 4823550 5116827 7084226 6909426 1192878 1220809 306314 270334 284977 291777 342879 332915 323365 324530 220123 222765 715591 678478 1577283 1529657 445662 441737 654197 654491 819879 804097 841653 841787 880661 900289 870203 955281 2142373 2266893 1290770 1106882 724706 710261 855469 857194 890559 897741 915538 931547 1053123 1051674 5546692 5720305 40.05 71.7 1
13:03:57 2024-01-29 750759 721282 215005 211551 347755 356369 377733 372091 228295 225477 282230 285883 324699 327835 4823550 5134485 7053242 6895502 1193981 1221562 304573 273417 285998 287899 344855 332392 322635 323866 219780 223007 714182 673653 1550349 1537834 448266 442129 652345 654955 818717 804212 841653 844518 878006 892628 870822 960883 2145422 2271269 1280087 1100713 727337 712775 853048 852842 892235 900280 914359 930147 1057719 1054730 5556496 5707959 40.05 71.7 1
13:03:58 2024-01-29 731854 724736 215243 211220 346642 354233 378943 373768 228330 225635 282666 284038 324699 331183 4822996 5154676 7064006 6884350 1181287 1223083 305921 269546 286862 287203 342879 333185 321669 323866 220088 222141 715271 677509 1557867 1534061 448974 441845 654197 657752 820525 801364 841562 844944 880570 892591 869313 962976 2145422 2268502 1287482 1100713 727337 711264 853048 852805 894885 901553 915538 927468 1057719 1051677 5540266 5712145 40.05 71.7 1
13:03:59 2024-01-29 731581 721278 215000 211555 346642 354233 378943 374364 228330 225635 282375 286749 324942 331940 4825439 5152627 7051853 6884792 1179533 1219594 306454 272225 287257 287297 342879 333167 322372 323866 219438 221830 715271 677026 1568857 1535117 446671 444186 654197 657752 821080 801364 839192 845908 880661 892555 868968 962976 2145539 2268650 1274540 1100713 726820 714326 853048 852878 892235 900280 914359 927468 1056970 1051677 5551143 5695760 40.05 71.7 1
13:04:00 2024-01-29 728632 721363 215032 211042 346364 355999 378907 376383 228049 225933 282611 286472 324035 330838 4829819 5141058 7037064 6874971 1182089 1220920 306631 274830 286759 287001 344588 332428 321920 323902 219934 221830 705646 675577 1544966 1530797 448974 441845 654197 657752 820461 801364 839229 844944 880570 892664 868968 962976 2142373 2271437 1287004 1100494 725786 713316 853048 851561 892868 902828 914359 926039 1054383 1052931 5522967 5702654 40.05 71.7 1
13:04:02 2024-01-29 730017 724736 215000 211636 348907 356934 378655 373661 228154 225845 282757 286472 324753 330296 4821059 5138509 7017160 6864452 1184693 1220054 304316 269581 286248 287005 342879 332896 321920 323902 219745 222957 712772 673863 1553906 1535655 450047 441448 653270 656818 820461 801364 839541 843747 879951 892555 867120 960920 2140851 2264866 1283785 1100713 726820 711228 853048 852842 888677 900280 915425 926735 1056221 1045725 5545709 5697771 40.05 71.7 1
13:04:03 2024-01-29 732028 726453 215494 211415 346500 356755 378727 373661 228163 225880 282484 286271 324175 330443 4815279 5141246 7041808 6858854 1184693 1217458 306451 269546 286164 286803 342879 332392 320981 323866 219402 222488 712772 673380 1566768 1535655 448974 441845 654197 656093 819879 800796 839192 845579 879946 892326 867120 962290 2142373 2265048 1278238 1100713 726303 711191 853048 852701 892235 900280 914359 927431 1056970 1051409 5536311 5704467 40.05 71.7 1
13:04:04 2024-01-29 731581 724736 215307 211079 346464 355962 378424 374186 228100 225443 282230 284038 323949 331197 4814185 5141133 7052664 6865593 1178722 1217458 306419 274564 286875 287346 342879 334146 321920 323351 220088 221830 715430 677509 1548925 1530797 450087 441845 654661 656436 821043 800796 841690 846179 880570 892555 867120 963663 2142373 2262076 1270843 1100713 726781 711228 853048 852201 893612 901553 915609 927408 1056970 1051677 5563070 5707072 40.05 71.7 1
13:04:05 2024-01-29 734196 724722 214964 211053 347129 355228 378943 373208 228330 226125 281704 284003 324664 329472 4813501 5126309 7023131 6870068 1184693 1220054 306020 269546 286047 286768 342879 332428 321955 323902 219402 222488 712772 674338 1561305 1534061 446963 441773 652345 656545 818717 802502 839229 842443 879287 892628 869585 960883 2142373 2271269 1290770 1100713 726820 711228 853048 852571 892235 900280 914359 930083 1058687 1054547 5553124 5707034 40.05 71.7 1
13:04:06 2024-01-29 732103 724736 215032 211189 346380 356898 378619 373768 227941 225477 282430 286173 324559 332035 4807324 5133714 7031783 6865593 1177857 1219594 305281 274601 286759 287001 342879 332428 321658 323375 219438 221830 706999 675577 1550961 1529657 448266 440791 653270 656818 819879 801364 839192 844944 880570 892591 867120 963701 2142373 2264804 1245568 1099929 725786 711228 852340 850320 893133 902506 915425 928206 1054524 1053128 5518394 5693275 40.05 71.7 1
13:04:07 2024-01-29 727940 723490 215315 211516 346607 355496 377733 373803 228154 224937 282031 284107 323201 331528 4808248 5141058 7070557 6870068 1175367 1217458 306419 274492 286486 290584 342879 332428 321468 322359 220158 221830 700191 678478 1541637 1528627 448303 441881 654661 656436 819298 800228 842162 846179 878152 892555 868968 963701 2142373 2262076 1258889 1100713 725786 714308 853515 852095 892125 902792 914210 928869 1058725 1054620 5524468 5699248 40.05 71.7 1
13:04:08 2024-01-29 730017 723710 214854 211185 348660 357260 378907 372946 228295 225477 281796 285972 324175 329975 4797673 5141246 7022457 6865630 1183007 1220920 304538 269546 286486 286799 342879 332392 320981 323902 219402 222141 712772 674614 1548912 1534023 447949 440791 651421 654955 818717 801933 839229 842480 879548 892591 869585 960920 2142373 2268052 1270843 1102342 726781 711082 853553 853418 889233 902543 913929 928869 1054652 1051509 5540590 5686497 40.05 71.7 1
13:04:09 2024-01-29 730017 724736 215005 210894 345565 354994 378302 372946 227623 224937 282031 284038 323201 330443 4783944 5125747 7022457 6860696 1177882 1220920 305956 274794 286723 290813 342879 332392 320945 322920 220088 221674 708416 676542 1529102 1529712 448339 441881 654197 656399 820461 800228 839765 846216 881351 892555 867120 963701 2146636 2273786 1281354 1100713 726781 712281 855375 854633 890628 900280 915538 927468 1059220 1053128 5541751 5694538 40.05 71.7 1
13:04:10 2024-01-29 730815 722686 214703 210556 345894 355999 378604 372127 227976 225286 281362 285334 323723 329202 4807324 5129398 7013132 6855804 1179570 1220920 304573 274637 286284 286485 342879 331422 320945 323411 219402 221830 712772 673653 1577364 1531838 446562 440791 651384 654955 818717 801933 842162 842443 878729 894540 870190 965279 2142225 2268928 1290770 1106218 724429 708102 855375 856513 886682 894678 914469 932738 1053457 1050930 5508962 5693275 40.05 71.7 1
13:04:11 2024-01-29 747398 723710 214401 211037 347160 355798 375963 373729 228260 224903 281289 284072 324140 326436 4798965 5126586 7022457 6865593 1189769 1217458 307028 270369 284032 286687 342879 331350 321848 322849 219402 222453 711363 672897 1561771 1530797 445583 441390 652308 654683 818717 802502 841616 841602 880688 901346 869437 958810 2143751 2261459 1290770 1108589 724706 706208 853553 859359 892498 893712 916969 932874 1051209 1048456 5453997 5683897 40.05 71.7 1
13:04:12 2024-01-29 731000 721664 214397 211194 347875 355999 376264 374364 227518 224937 281326 283977 323688 328432 4783944 5108308 7079163 6874695 1182089 1217421 304573 274916 285574 287203 341531 333402 320388 322598 219710 222141 714040 674133 1555852 1521578 447851 445045 651384 654955 824511 802317 839975 844183 884954 897532 864016 959774 2135952 2250062 1294177 1114557 724189 709033 859765 856550 885550 892510 923221 932173 1053498 1045179 5474146 5694528 40.05 71.7 1
13:04:13 2024-01-29 733080 724470 215005 209510 347160 357007 376564 373172 227273 225984 279707 283831 324140 327895 4802301 5137309 7078410 6854287 1179431 1217421 306451 269546 284924 287203 342879 332392 319939 324587 218685 222453 704311 673380 1548672 1521578 446535 441629 649549 654697 824474 801290 836559 845384 885541 899896 865246 962559 2142373 2237665 1290770 1113206 720068 706244 861599 856587 883872 892546 924933 932173 1042418 1048398 5425740 5683897 40.05 71.7 1
13:04:14 2024-01-29 726904 722426 214845 210530 349295 355999 375399 373208 227588 224937 279671 286629 323882 327931 4804820 5166700 7097061 6874971 1179431 1216558 306667 270334 284902 287203 342843 332356 319939 324035 218685 222453 709954 673653 1560050 1525308 449130 441593 649586 654343 825758 802428 837117 844183 887470 897677 861562 959441 2139178 2246835 1285120 1110038 721467 708051 859765 856587 883156 892546 923409 931472 1045448 1047112 5457896 5683897 40.05 71.7 1
13:04:15 2024-01-29 728927 722595 214397 209877 348733 355999 375399 373172 227721 225600 279599 286213 323653 327396 4799138 5152009 7124247 6859198 1177746 1215695 304573 269546 284542 287203 342361 331852 320909 323830 218685 223477 714325 678713 1570786 1523139 446852 441701 649125 654808 824548 801217 837303 843040 883210 892362 865172 960125 2142373 2241433 1285120 1110038 721609 707747 860376 858290 883042 892546 922105 932874 1042063 1047112 5457896 5683897 40.05 71.7 1
13:04:16 2024-01-29 728927 720644 214393 210166 349260 356755 375399 373732 227588 225600 279599 285866 323201 326934 4795454 5153970 7098129 6865316 1179431 1216521 306020 270334 284786 287203 342879 332644 320399 324117 219121 222921 711363 673863 1541220 1523139 447533 441629 649586 654955 823415 800228 839765 846588 885047 892555 863867 960846 2142373 2243688 1268994 1110038 722640 707747 860376 857194 883042 892546 923684 932874 1043931 1047409 5427136 5683897 40.05 71.7 1
13:04:17 2024-01-29 728890 722417 214397 210205 348733 355999 375399 372614 227756 224903 279599 287012 323166 327432 4795454 5141058 7097061 6874971 1177746 1217458 306451 272189 284688 287082 342073 332248 320506 323891 218579 223078 709954 675577 1543796 1523139 445662 441845 647634 654986 823230 801364 838533 843674 883074 898271 863255 960883 2140851 2243651 1290770 1110038 720581 707246 861599 857803 883042 892546 923684 932874 1042455 1045597 5435159 5674518 40.05 71.7 1
13:04:18 2024-01-29 727820 720649 214401 210525 348773 356503 374310 373172 227553 224903 279599 287012 323166 327432 4792922 5155918 7078410 6856214 1181787 1220030 306235 270730 284795 287229 342699 332248 319761 324406 219073 222382 724074 673173 1541564 1521578 446296 441701 647598 653990 824289 802502 836980 841787 879113 892591 860339 958599 2139330 2247936 1271937 1110038 721848 707246 857937 856587 883042 892546 922332 931510 1048367 1045634 5463416 5683897 40.05 71.7 1
13:04:19 2024-01-29 731000 721906 214401 209187 347399 355263 375435 372091 227201 225635 279599 283865 323653 326436 4798876 5137373 7069824 6869555 1179431 1215123 306847 272261 284759 286808 342422 334072 320767 324780 218344 222453 711363 674819 1550400 1520975 446852 441809 647671 654388 824910 802502 834850 841787 884532 897714 861562 957189 2139330 2250062 1264404 1110038 722124 707246 860376 856923 884295 892510 922332 931510 1046623 1047520 5465021 5683897 40.05 71.7 1
13:04:20 2024-01-29 731000 720608 214397 209660 348898 356503 375399 373208 227553 224937 279599 287012 322906 327164 4795454 5152009 7103091 6879407 1178403 1216852 306883 270730 284426 287203 342566 331852 320649 323278 219156 223078 724914 678478 1562631 1519894 447214 441412 647634 654955 824289 801364 835838 842443 884532 892591 862788 958901 2142373 2234954 1268994 1110038 721609 706244 860376 857803 882655 892546 923684 932173 1042026 1045634 5435159 5674518 40.05 71.7 1
13:04:21 2024-01-29 726751 721400 214393 210530 348488 355999 375136 373172 227403 224937 279599 286265 323166 326897 4795454 5151677 7118893 6867204 1179355 1213899 306451 269546 284139 287018 342591 334146 320649 323543 218344 222801 708544 675797 1554538 1518814 445583 441809 647671 654986 821080 800228 837936 843711 883166 892290 863255 960883 2139330 2240842 1285120 1110038 720068 706244 860376 857803 880505 892474 923684 931510 1042418 1046665 5411585 5682812 40.05 71.7 1
13:04:22 2024-01-29 727421 720608 214397 210530 347719 355999 374275 372091 227553 224746 279169 286812 323201 327432 4790328 5155788 7109515 6865731 1174311 1213039 306883 270730 283996 287203 342361 333198 320649 324676 219156 222957 724914 677509 1556763 1516658 446339 441845 647598 654027 823415 801364 835838 841252 880355 892519 861562 959479 2138790 2237665 1287004 1109248 721609 706244 860376 856587 882006 892474 923684 930185 1041644 1045597 5459338 5665139 40.05 71.7 1
13:04:23 2024-01-29 727783 722421 214401 210490 347724 355999 375100 372091 227368 224903 279402 287012 324965 327141 4804082 5158472 7123443 6859198 1169885 1213397 306775 274722 284032 287023 341147 332356 319939 322849 219402 222297 709954 680666 1537238 1512358 445266 441448 647634 654986 822830 797325 836075 846179 881963 892519 859485 962976 2139330 2227587 1255257 1107670 718530 706208 860376 854558 880593 897370 923684 928788 1042284 1045365 5412453 5665139 40.05 71.7 1
13:04:24 2024-01-29 723808 718497 214397 210499 347404 354994 374275 372091 227273 225077 279419 288093 324471 328250 4807517 5171616 7115711 6865316 1173350 1215123 305494 269546 283797 287001 341807 331386 320388 322787 218720 223114 719029 677509 1548322 1518814 446260 441448 647598 654027 823123 801364 834614 841252 886704 892555 861562 959974 2139330 2237665 1275704 1110038 721467 706244 860376 856587 880620 894678 922989 931472 1042418 1045597 5435159 5670471 40.05 71.7 1
13:04:25 2024-01-29 726751 720385 214401 210343 347715 355853 377165 375318 227988 224833 279455 285658 323061 326752 4794663 5142710 7084210 6859975 1174348 1212143 304573 269546 283714 287001 341843 331350 320649 322849 218685 223114 717369 677739 1548138 1518814 445583 441845 646683 654053 821043 799661 838570 843711 881926 892362 861996 960883 2139330 2236906 1287004 1110038 720581 706244 860376 857068 881754 892510 923684 931510 1041287 1045634 5427399 5666427 40.05 71.7 1
13:04:26 2024-01-29 726751 722710 214480 210289 347470 355962 374168 375053 227448 224833 278989 286265 325109 326255 4786089 5141133 7098016 6855804 1172636 1210427 304538 274528 283833 286893 342325 333435 320388 322598 218040 222453 717369 676542 1550924 1517736 446260 441845 646683 654027 822505 800228 834614 841215 883210 892591 861562 959441 2135740 2237665 1287004 1110038 721467 706244 860376 856587 880542 892510 922332 930185 1041681 1045179 5419391 5674600 40.05 71.6 1
13:04:28 2024-01-29 724791 720202 214294 210350 347545 354848 376365 375318 227545 224833 279635 287555 321936 327432 4799769 5146646 7087735 6855804 1176064 1213039 306020 274492 284321 287095 341843 331350 318972 322598 218040 221830 705726 673173 1538118 1516658 445662 441809 647598 654053 821043 800228 837340 842480 883069 892326 861996 960162 2137656 2232134 1274540 1108458 718530 706244 860376 855812 880505 892546 923684 928788 1042284 1046776 5415532 5684105 40.05 71.7 1
13:04:29 2024-01-29 723771 719408 214294 210350 347545 354561 373679 372091 226884 224903 279635 287813 323979 327396 4786089 5155977 7106386 6855937 1174386 1211674 304573 274952 283201 287001 341843 331350 319974 322787 218379 222957 707178 675577 1543390 1516658 445943 441809 646683 653100 823087 801364 833391 841787 881086 892591 860339 958599 2136293 2237665 1268994 1108458 721609 705708 857937 855336 880707 892474 920983 930147 1044358 1046861 5434039 5669304 40.05 71.7 1
13:04:30 2024-01-29 727940 720148 214211 209222 347156 355747 374275 375016 227158 224711 279133 284107 322230 324564 4788709 5137373 7062546 6851324 1176064 1210427 306020 274952 283598 286615 341843 331350 319007 323016 218040 222141 701531 673653 1535963 1516658 445583 440755 647140 653122 821080 800228 837340 841252 883069 892290 861422 959479 2136137 2229174 1283237 1107670 718530 705208 859765 855812 880469 900550 924858 932819 1044236 1046971 5418984 5665139 40.05 71.7 1
13:04:31 2024-01-29 725353 719554 214393 210253 347541 354994 373679 372091 226919 224555 279347 287967 322230 327201 4779268 5152009 7078410 6846558 1176064 1210035 305160 274952 284032 286615 341807 330849 318972 324550 218344 221830 704311 671735 1537310 1517736 445583 441773 645733 653063 822505 801364 833391 841787 883871 892628 860339 958675 2135740 2230040 1279470 1108458 719555 705208 860262 857068 883834 897333 922878 932894 1042247 1044994 5414637 5655760 40.05 71.7 1
13:04:32 2024-01-29 725827 720344 214366 210166 347719 354994 374275 374222 226664 224555 278741 286213 322196 326436 4776723 5126346 7087735 6841952 1175225 1210427 306020 274601 283833 286888 341326 330849 319939 322299 218040 222297 707135 675095 1554237 1512358 445345 441809 645733 654519 821080 797927 837340 843077 882448 892253 861385 959479 2134740 2235177 1279470 1110174 718889 707044 860875 856262 881324 896879 922146 928585 1040659 1045561 5395328 5663839 40.05 71.7 1
13:04:33 2024-01-29 722780 718278 214247 210065 347160 353956 373154 372056 226919 224555 279599 286213 321229 327968 4780132 5146646 7103091 6870227 1165788 1211674 306205 270348 283201 287203 340775 332143 318972 322073 218532 221830 709954 678963 1543631 1510213 445309 441138 646683 654491 819879 797927 838295 841252 881818 892519 861349 958796 2136140 2232134 1276389 1109381 719403 706061 857900 853418 883243 898150 923259 927413 1036023 1045634 5397483 5642159 40.05 71.7 1
13:04:34 2024-01-29 719633 720380 214401 209842 345596 351893 375435 372649 226570 224555 279635 289401 321229 329975 4783581 5146646 7106386 6840225 1161673 1208238 305956 270348 283833 286888 340535 331117 319419 322395 218344 221830 709954 679689 1530739 1507412 444531 444598 647671 654955 821043 795561 834887 842480 882443 892253 860739 962522 2145106 2230952 1300647 1105430 720581 709720 858425 850922 883005 897741 919637 924759 1042063 1047991 5437930 5661099 40.05 71.7 1
13:04:35 2024-01-29 719707 720344 214401 209691 345560 351893 376299 372127 226498 224243 279635 289365 321973 329975 4780132 5142989 7103091 6837456 1159906 1211674 306205 269968 284502 286396 339782 331350 319455 321584 218720 221830 709954 680908 1532710 1503138 448127 441557 649083 657752 821080 793276 836942 846216 884802 893529 862640 965689 2142225 2234880 1265296 1105430 720581 710261 857937 848583 882043 901337 922989 923586 1039001 1047149 5458817 5657062 40.05 71.7 1
13:04:36 2024-01-29 721753 720380 214401 209248 345318 354994 376564 371795 226412 224590 279205 289428 321712 328395 4776723 5142989 7098129 6821251 1155070 1211674 304573 274420 285846 285628 340846 331422 318713 322884 218344 221830 709954 677739 1572170 1516658 445967 441809 647140 657284 821080 796029 838775 846588 880726 891126 865246 965689 2142049 2254240 1290770 1096802 717508 709757 857203 848583 884410 900280 918048 926030 1044708 1045459 5479918 5657062 40.05 71.7 1
13:04:37 2024-01-29 722780 719839 214401 209178 345631 353956 375399 370056 226533 224903 278777 284038 321938 327164 4767358 5161520 7062508 6818699 1156716 1211674 304573 270730 284973 285521 341843 333198 318936 323088 218379 221830 709954 675577 1593334 1515582 448704 440135 648627 654734 821147 797802 842382 846032 877824 891053 865632 963551 2142373 2252882 1267145 1097629 718530 709254 855469 850996 885550 900280 919588 923586 1045484 1045725 5474184 5651727 40.05 71.7 1
13:04:38 2024-01-29 719702 719601 213579 209222 346642 351929 374275 370056 226919 223585 278741 284107 321194 327432 4769916 5141058 7031783 6801101 1169370 1210427 305529 270348 284502 285592 341254 329350 320945 320410 218720 221830 711363 679448 1526909 1520332 447812 441376 652623 657752 815869 795538 843364 846588 876358 892005 869585 960920 2139330 2247824 1285633 1094465 721609 709254 851523 848583 888105 899644 913058 923586 1050462 1053311 5470519 5649000 40.05 71.7 1
13:04:39 2024-01-29 722604 718501 213571 210343 343493 353725 375171 373202 226849 223551 279707 289428 323715 328468 4769916 5104441 6985156 6840751 1171988 1212179 305768 270348 284973 285521 341843 330348 319714 321644 218990 220484 701589 673380 1554560 1530247 448127 440314 651348 654845 818230 797743 839616 841215 875453 889937 865817 960050 2132827 2260473 1277587 1099109 722640 708249 852946 849118 885670 892619 914771 929094 1053123 1047925 5502643 5655798 40.05 71.7 1
13:04:40 2024-01-29 728659 718542 214056 209252 343493 355245 375435 372675 226691 223585 278741 284069 322230 326436 4776723 5083705 6966505 6820777 1182969 1211674 304910 274492 283705 285521 342073 329350 321142 321620 218509 221391 711363 670016 1540399 1529160 446781 438907 650353 651918 816056 800228 839765 839400 878776 896107 867120 953850 2132913 2255636 1263447 1099929 720581 706244 851130 852805 888105 892474 913708 927468 1051504 1048703 5436805 5651727 40.05 71.7 1
13:04:41 2024-01-29 730171 717451 213425 209695 345045 353594 373119 372149 226919 223551 278777 289365 321229 324528 4764824 5067092 7003807 6837456 1188014 1211674 304538 274492 285352 286602 341555 332253 320767 320789 220711 221532 711363 671936 1558484 1529160 445583 440386 650462 651141 814594 801748 839765 839400 875489 892664 866972 956542 2131585 2248333 1265296 1102096 721609 704938 851130 854088 888193 893409 911397 928788 1048516 1048265 5427399 5647697 40.05 71.7 1
13:04:42 2024-01-29 726558 716438 213060 209903 344804 353993 372560 373202 226919 225521 279599 289329 321712 327164 4767358 5054795 7003807 6837073 1185117 1212734 306739 270549 285555 287131 340667 330277 320802 320753 219073 221532 709954 673863 1546096 1521578 444318 440458 652829 653063 819879 799661 838570 841189 878308 897714 864553 955823 2130071 2238358 1287004 1108458 722640 704174 853048 855336 887475 892450 915662 930185 1048334 1042215 5427399 5661099 40.05 71.7 1
13:04:43 2024-01-29 728931 716402 213765 209903 343528 354493 373977 372127 226533 223585 279707 289258 321712 327164 4767358 5063193 6997175 6849381 1175835 1210615 305948 270730 283961 286016 340667 332248 318312 322180 220200 220449 709870 670016 1544225 1518924 445583 444113 647104 653026 823267 801364 833590 839128 883069 892555 860339 957075 2128364 2237665 1270054 1106882 718530 706244 857291 852805 880510 893712 920795 928751 1043931 1042141 5419353 5646382 40.05 71.7 1
13:04:44 2024-01-29 727384 716330 213853 208817 345529 355496 373119 372938 226463 225787 277885 284867 321677 324419 4768753 5108045 7055929 6830283 1173350 1211563 306092 270693 283024 286146 340739 330781 318901 321870 217362 222239 717369 675095 1555748 1512358 445266 443748 647283 653063 819358 797853 834850 841787 881818 893721 861725 957321 2133101 2228458 1267145 1106882 717508 703105 857937 852768 880574 893409 920946 927357 1040807 1045253 5389777 5646382 40.05 71.7 1
13:04:45 2024-01-29 722171 717091 214061 209187 346571 351857 372003 373202 226498 223585 278277 284072 321194 326897 4764786 5131028 7101629 6835213 1160490 1211526 305886 270083 283598 286485 339710 332962 320988 320896 218462 221483 709954 678478 1533656 1504894 444318 444331 647598 654491 820461 795524 834220 842137 881818 892153 861562 958077 2133101 2223687 1276389 1103700 716487 705671 857291 850996 878564 894789 920946 929019 1039295 1044437 5380371 5637003 40.05 71.7 1
13:04:46 2024-01-29 719707 712300 213685 209183 345560 351749 374240 373729 226463 224520 278741 284038 322686 327396 4764786 5126234 7090757 6820474 1158908 1208238 305921 269742 284652 286333 339424 331314 318901 320896 220200 221497 708544 679448 1536211 1503138 446217 441448 647598 656818 820808 793282 832407 846179 883695 883614 861562 965076 2137656 2241359 1264603 1100713 718019 710261 857291 847380 881483 900280 918256 922854 1042284 1049831 5458378 5646382 40.05 71.7 1
13:04:47 2024-01-29 722780 716402 214211 208861 345596 353920 375399 372149 226463 224937 278705 289701 321677 326436 4774812 5159479 7068362 6796166 1162732 1210971 306883 270730 284032 285557 342879 331312 321361 322586 220044 221830 705726 677509 1544957 1512358 446217 439591 647634 654955 816363 793203 839167 844944 877970 891631 865817 962976 2139330 2250062 1285120 1094428 717508 709485 855469 848583 883156 899644 917391 923586 1045448 1051674 5465021 5642355 40.05 71.7 1
13:04:48 2024-01-29 719196 718201 213060 209178 345600 351857 373679 370020 226884 223551 278453 286839 323715 327372 4763792 5156015 7042613 6809655 1166659 1211674 307172 270240 284263 285610 341207 329350 322277 319665 218344 221830 717183 678478 1532529 1512358 446931 441737 651384 656818 813063 793282 839765 843674 872873 892153 867120 960883 2136137 2249690 1264603 1094428 722640 709254 848717 848583 885822 901815 910022 925562 1051504 1049797 5483832 5642355 40.05 71.7 1
13:04:49 2024-01-29 723803 716402 213689 209187 345470 351496 374310 372421 226377 225787 279311 283494 323104 326752 4763792 5083705 6946978 6809320 1185353 1211674 304910 274843 282896 285049 341843 329314 319419 320860 219733 221138 708544 669059 1550927 1524286 444318 440813 649542 650607 813981 800228 839765 838533 875380 892591 867083 955029 2131585 2237665 1283237 1100713 721609 703960 848717 852842 888105 891819 912983 929873 1048149 1042215 5413788 5646382 40.05 71.7 1
13:04:50 2024-01-29 726007 716366 213498 210214 346374 353666 376328 374185 225974 225715 279455 284575 324051 324383 4762683 5076562 7023243 6818699 1176215 1207455 305590 270730 283165 285085 340499 330849 317013 321870 217970 220449 708481 669537 1542578 1512358 445266 440135 645906 651105 821110 799661 830009 839400 883069 892519 860066 954528 2130071 2231706 1292258 1105308 718530 704101 856683 852805 881212 893081 918256 927394 1040512 1044009 5416321 5646382 40.05 71.7 1
13:04:51 2024-01-29 726790 717521 213440 208904 345494 354598 375300 372902 226324 224799 277706 285521 324051 326710 4757993 5111563 7053913 6818699 1169998 1208238 305160 270283 282896 285633 340260 330080 318677 322359 217292 221830 704316 671735 1554601 1508430 444397 440171 645906 654027 819298 795561 834850 842798 880570 891191 862175 958077 2135740 2223687 1274540 1103700 716487 703603 857900 852206 880109 892510 920946 927431 1038595 1036675 5380371 5646328 40.05 71.7 1
13:04:52 2024-01-29 718614 716582 213587 209074 346933 351605 375221 373994 225624 223551 278473 284947 320265 328432 4764786 5118828 7093058 6801101 1156085 1211674 306020 269588 284702 285584 338757 333399 317937 321870 217818 221173 700141 678478 1512240 1507412 445301 441737 647283 654955 818717 793282 836707 842443 879250 891631 864516 960920 2136215 2250062 1288887 1093447 716487 707246 854258 848583 884295 897704 916969 923985 1042026 1051674 5470591 5642154 40.05 71.7 1
13:04:53 2024-01-29 718502 718355 212847 210359 346924 351605 374239 372149 226463 223171 279599 284690 321946 328359 4761111 5090538 6981411 6799942 1170247 1211674 306020 269968 284902 285049 340811 329350 318936 320932 218344 220449 716642 670016 1540883 1521578 446259 440386 650653 654027 816363 797890 839765 842984 875453 893090 865817 959441 2133101 2257150 1266287 1099146 722640 706244 852067 850392 885550 896244 914359 924759 1054207 1046443 5474032 5631296 40.05 71.7 1
13:04:54 2024-01-29 727940 718617 212847 209523 344492 353920 371967 369767 226709 223516 278705 289258 320712 324419 4755407 5055569 6985156 6818699 1185470 1208238 304766 270539 281407 286159 340775 328781 319679 320375 218005 221483 709954 670779 1569109 1525904 444323 439113 649542 650147 813981 801092 839765 838210 874143 892628 867046 954311 2128364 2237665 1285120 1102342 720581 701543 848717 852842 885550 891872 915425 931450 1047108 1045452 5413386 5646382 40.05 71.7 1
13:04:56 2024-01-29 725970 715572 213060 209213 345849 353775 372822 373880 225449 223585 278881 283729 320970 324492 4752016 5039244 7013365 6801139 1171874 1208238 304874 270348 283165 285503 340499 330312 317013 321906 217818 220520 721684 668104 1559734 1512358 445266 440135 645906 651141 821080 799095 830009 839400 883862 892483 860339 956677 2130071 2222144 1259750 1106095 717508 703603 856683 855204 881286 892862 922218 930860 1038890 1045179 5383871 5627662 40.05 71.7 1
13:04:57 2024-01-29 720628 716980 213508 208963 345287 351857 373711 373165 226147 223482 277885 284609 322232 324528 4752016 5111729 7076145 6801101 1159736 1210814 305459 269173 283201 285526 338686 330080 317973 320896 217970 221173 708544 678963 1528679 1499586 445583 441448 647634 656351 820461 793282 832407 845543 882443 888649 860339 966604 2133101 2234991 1263447 1100713 717070 709573 858425 847756 881361 898864 920902 924001 1042211 1047261 5442746 5646382 40.05 71.7 1
13:04:58 2024-01-29 721694 712305 213729 208311 346933 351821 373119 369947 226498 223551 277654 289258 320265 324564 4755407 5141133 7012129 6790563 1164271 1210814 304538 269968 283165 285200 340775 330154 319643 320860 217397 221674 713019 677232 1527556 1511285 445583 439113 649542 656818 814169 793282 840962 843711 872873 888685 867120 960920 2139330 2244402 1270843 1092923 720434 708175 851093 848237 888068 899887 915425 926030 1047478 1050187 5453533 5634218 40.05 71.7 1
13:04:59 2024-01-29 722118 717919 213051 209006 344982 351929 374275 370056 226498 223551 278705 283239 321229 324528 4752016 5070707 6952172 6804464 1183778 1208238 305160 270730 282231 285592 341290 328355 319643 319605 217970 221138 708544 668104 1561320 1521578 444170 439113 650002 649686 811609 800228 839975 838210 874234 892591 865853 953631 2133241 2239839 1263447 1103854 722640 703035 852303 854633 885601 892143 915425 930147 1047782 1045179 5408588 5642355 40.05 71.7 1
13:05:00 2024-01-29 724658 715572 213060 209183 344982 351893 373119 371464 225483 223516 278741 283946 321194 324492 4757993 5058069 7013132 6809320 1169295 1210441 304660 270539 283171 285085 340213 329386 318915 321870 217362 220484 702921 668104 1529499 1512358 444950 441737 645906 651141 820808 796724 831779 841189 883078 892240 860080 958976 2135952 2222724 1247314 1103854 716323 705036 855375 850392 880299 892510 920136 926735 1036317 1045179 5370966 5632983 40.05 71.7 1
13:05:01 2024-01-29 718117 715061 213060 208998 343458 350688 372560 373202 225798 223551 277885 284668 321328 327931 4742644 5111841 7069084 6791311 1152496 1208238 305805 269173 284937 284614 338686 330348 319928 320896 219733 220484 701531 677509 1530078 1504894 446852 441219 645906 654955 818717 793282 836075 845674 880725 890632 864016 960734 2135952 2250409 1265296 1091387 715978 707044 853553 848583 885093 892582 916969 923311 1045359 1048557 5442330 5621933 40.05 71.7 1
13:05:02 2024-01-29 716541 712260 212439 209877 344483 350723 373154 372149 226849 224218 277921 289258 322006 326934 4743709 5064528 6957180 6795092 1169998 1208238 305590 269588 284466 284716 340296 329853 317973 320410 217362 219763 711158 670016 1531653 1519420 444987 440077 650462 654027 816389 798937 839975 841473 876358 895620 866935 957000 2126627 2250062 1263447 1098872 720581 704034 848717 852165 885808 891189 912775 930147 1048149 1044859 5406625 5625961 40.05 71.7 1
13:05:03 2024-01-29 722494 715061 213051 209222 343217 351821 373711 370944 225955 222827 278741 284069 320265 324455 4748351 5026104 6984881 6801139 1174386 1208238 305124 269968 282939 284685 337938 330348 317013 319925 218005 220260 700191 669059 1548455 1512358 445266 441484 650511 652657 822904 797743 832810 839289 883386 895620 857678 957000 2130071 2221841 1261599 1107103 715301 702075 855947 850996 880072 891846 918293 926260 1037589 1045290 5367132 5623611 40.05 71.7 1
13:05:04 2024-01-29 719201 713544 213091 208899 343493 351218 373447 372149 225483 223482 277885 289258 321328 326436 4755407 5119256 7069084 6801290 1156716 1206568 304573 268984 283926 285285 338722 330348 318416 320410 218005 220484 708544 678478 1526799 1504894 447915 441385 648664 656781 820424 794728 836980 844183 877824 883578 859485 963387 2131994 2244626 1263447 1092836 715468 707991 853048 845543 882531 898786 915425 920886 1040944 1048703 5442821 5626074 40.05 71.7 1
13:05:05 2024-01-29 718614 712300 211724 208821 345041 351537 372560 369984 226849 223482 277850 289631 321780 324564 4742644 5100547 6994481 6781614 1164308 1205983 304573 269173 283201 286132 338757 329083 318972 318923 218344 220449 705726 677739 1541304 1516009 446535 441863 651311 656508 814132 793282 838346 841787 872873 891199 865172 960883 2130071 2252882 1261599 1094502 721609 708249 848717 848311 888105 892546 909020 923586 1052707 1047149 5479918 5626074 40.05 71.7 1
13:05:06 2024-01-29 724658 714555 212717 208535 343268 354493 373714 369947 225955 223326 277850 283353 320746 325406 4731511 5034614 6981588 6809320 1179431 1206988 305805 269968 282302 285766 338211 328817 319654 320123 220200 220238 709954 671936 1527680 1511702 444003 440135 650974 650995 815749 795561 836433 839400 878776 892483 861959 953089 2119603 2228458 1277587 1106882 722640 702075 851130 851561 883042 891189 914884 927431 1045484 1039116 5399182 5623611 40.05 71.7 1
13:05:07 2024-01-29 724653 714555 213086 208535 344982 351929 372003 370056 224753 223551 277921 283239 320712 324419 4742644 5068138 7003807 6799942 1170187 1206956 303982 269968 283317 285022 338508 330871 320081 321727 218494 220997 707135 669738 1534078 1510270 444318 440386 644990 653122 818717 793134 832407 843674 880570 888418 860224 962976 2131585 2224418 1261599 1100713 718019 707246 854863 846551 878052 892619 920173 922892 1039332 1043854 5459338 5619601 40.05 71.7 1
13:05:08 2024-01-29 718107 712233 213095 208491 343458 351821 373714 372149 225449 223551 277654 284069 322232 324492 4746029 5111557 7051853 6780907 1150039 1209211 305231 269491 284808 284761 339365 331870 319402 320540 219112 220343 707135 673863 1570310 1508073 446694 440077 644843 654986 815135 793282 839975 843711 876358 888684 865780 960883 2136293 2244626 1285120 1089834 716487 705708 851130 847380 883156 892582 915425 922892 1042491 1048703 5429046 5619601 40.05 71.7 1
13:05:09 2024-01-29 715527 712300 211728 208856 343489 350688 372038 370056 226348 227428 277885 289533 321328 324564 4748627 5088970 6995115 6784714 1169998 1206656 305697 269030 284804 284472 339603 331782 317831 319748 218357 220070 704303 669639 1579675 1520332 447489 438589 647634 651178 812794 797743 838570 839400 874143 893721 864553 955244 2123828 2252882 1274986 1094600 718530 704137 848717 848583 885550 892474 912161 926260 1046586 1045634 5455616 5617908 40.05 71.7 1
13:05:10 2024-01-29 723733 715307 212357 209196 343453 351627 372657 370020 226147 227340 277654 284069 321946 324191 4739262 5036961 6961642 6820961 1175031 1208426 304480 269409 283059 284907 337488 330205 317013 318958 218461 219798 708481 669639 1529332 1512358 444950 442097 645906 651265 819879 795597 830440 839400 882443 892459 857863 954565 2126851 2225300 1275704 1102133 715978 701806 855469 849719 878859 891189 918293 926077 1039332 1040110 5369226 5618283 40.05 71.7 1
13:05:11 2024-01-29 721615 713549 212717 208526 344527 351857 372920 370056 225798 223482 276185 289258 322232 323471 4741860 5079437 7055929 6801290 1161066 1207566 306847 269409 282351 285485 338209 329083 317048 320125 219733 220449 707135 675577 1539125 1497151 444938 441115 644990 654027 818446 793282 829973 843711 880661 884423 857900 960920 2130071 2225300 1262754 1099146 716997 707246 854258 844907 878916 893498 915613 922235 1039332 1045849 5432923 5619601 40.05 71.7 1
13:05:12 2024-01-29 718925 713549 213082 207872 343458 350930 373714 370056 224753 223516 276998 284069 321328 324455 4732508 5119256 7031986 6768040 1158832 1206843 305805 269209 282733 284738 341279 330374 317937 320410 218494 221138 711466 674829 1525030 1505527 445029 438884 645733 654027 813945 793282 838570 843440 872474 888685 865817 960920 2133101 2242098 1276389 1089834 718530 707044 848717 846142 885675 892619 910022 920611 1042100 1051912 5436238 5618022 40.05 71.7 1
13:05:13 2024-01-29 720665 715066 212587 208171 343042 351893 373154 369984 225483 222827 277459 282412 322865 324419 4730144 5058437 6968834 6790563 1181787 1208678 305338 270359 281372 284850 340535 330191 318936 321092 217900 220520 705527 668104 1564113 1519420 444318 437665 647707 649227 811609 799095 839167 837022 872836 892591 867120 954349 2123828 2228574 1259750 1098872 720068 700021 848717 852201 885587 889932 912274 927468 1047782 1041365 5391200 5616474 40.05 71.7 1
13:05:14 2024-01-29 722572 713956 212717 208826 343042 351857 374058 370056 224094 223171 277654 283239 322232 324167 4736920 5080079 7015727 6771899 1167229 1203815 304232 269968 282267 284787 338615 328817 317973 320932 216652 220855 704316 670016 1556439 1501793 443132 440458 644719 652600 816400 793240 831816 839400 879323 891199 860339 955281 2123828 2216107 1270843 1100713 713261 703639 854258 848583 880602 893409 915425 926260 1036353 1036711 5363301 5609959 40.05 71.7 1
13:05:15 2024-01-29 713426 713044 212384 208904 344982 350477 373119 372149 224753 225152 277634 283888 322018 326910 4738149 5110748 7018199 6771805 1150077 1203409 304909 269860 283833 283547 339472 328852 319140 320932 217327 220484 707311 671735 1586236 1508856 446852 439113 645448 653100 815785 792083 834887 841252 877385 889737 860739 960645 2130071 2240510 1265296 1089834 715468 705208 851735 847380 883042 899043 914359 923586 1039037 1048277 5429046 5600870 40.05 71.7 1
13:05:16 2024-01-29 717554 714050 211728 209213 344982 350194 375264 369731 225869 224994 278633 283305 321935 326752 4735574 5054795 6932329 6762239 1178588 1204779 303342 270539 282267 284538 340811 328054 318713 319925 217362 220484 698752 665922 1532429 1519420 443132 438460 649542 649913 811860 797963 838570 836392 873000 892555 864553 951595 2120032 2231329 1259750 1099146 720068 699490 848115 852571 884414 889582 910059 927431 1045991 1039587 5380371 5618046 40.05 71.7 1
13:05:17 2024-01-29 722572 712535 212752 208904 342825 351569 373566 369839 224614 223447 277316 282271 322161 323747 4732508 5053698 6994481 6771899 1166659 1204779 302914 269968 281477 284414 338722 328320 317013 320646 216583 220414 703963 668104 1528319 1507412 444170 439516 644990 650607 817521 794363 834443 841189 879873 893090 861562 955207 2123828 2209394 1285120 1100713 714280 701506 853553 848583 878859 893081 920795 926222 1034777 1041329 5359807 5608867 40.05 71.7 1
13:05:18 2024-01-29 714461 714326 212776 208869 345958 351605 375832 369911 224927 225152 277670 283857 321150 324455 4736650 5105663 7032424 6762427 1157253 1206452 305805 269102 283094 284490 340177 330140 317013 320860 217106 221103 704316 673863 1531682 1508229 445345 438080 645906 654955 813896 792719 839765 842443 873875 889737 866431 960846 2133101 2239253 1223284 1091387 720068 707246 847476 845469 887837 892582 908983 920886 1047367 1048154 5446210 5635447 40.05 71.7 1
13:05:19 2024-01-29 724753 714482 212540 208396 342897 351677 374203 369175 225624 224836 277352 284069 322232 325401 4736650 5031122 6966505 6777215 1179431 1203815 305124 268779 281372 285485 338686 330374 318677 318887 217818 220877 708544 670016 1555084 1516658 443058 438732 648587 647320 811860 797890 839167 837479 872800 892555 865780 952952 2126375 2231622 1283237 1100713 720581 699984 848717 851525 884922 888640 913020 930182 1044708 1039587 5394761 5617757 40.05 71.7 1
13:05:20 2024-01-29 725353 712389 212882 208789 342893 351677 373711 369911 224059 223516 277585 283517 322686 323363 4733272 5083299 6994481 6781184 1166659 1203852 303982 269968 282231 284512 338413 328817 316978 320860 216618 220414 705726 668104 1547655 1509282 444318 442097 644990 648695 819879 795561 832810 839400 881910 892153 858388 957188 2126095 2209431 1268994 1100713 713261 702039 853553 848583 879282 893409 915425 926222 1033093 1045179 5358042 5622046 40.05 71.7 1
13:05:21 2024-01-29 716301 713398 212843 208281 345470 351218 373119 369790 225137 223447 276962 284069 321328 324419 4733272 5104516 7018792 6733183 1156679 1207345 305124 269552 284471 283278 340499 328320 317013 320860 216955 220449 722285 671936 1523271 1507412 445583 437665 645448 654027 813591 793282 839765 843040 874107 883578 866431 960883 2133101 2240842 1258889 1088284 718530 706244 848078 845506 885550 895391 912086 923400 1051321 1048456 5433502 5593618 40.05 71.7 1
13:05:22 2024-01-29 719375 713540 211728 208491 343006 351569 374770 368763 225414 222792 276998 281834 322352 323399 4722125 5018864 6952172 6781184 1171799 1203409 304660 269588 282267 285285 336613 328817 317937 318697 217970 220070 701531 669059 1534913 1507041 444634 441138 649542 651141 815785 794998 833946 839400 875453 893721 862175 953089 2116935 2225300 1273820 1106882 723766 703105 851130 848583 883834 894789 915425 927469 1045248 1038968 5400038 5618246 40.05 71.7 1
13:05:23 2024-01-29 723010 713284 213405 208357 343033 351857 373183 369984 225264 223482 276962 283636 322232 322454 4727271 5053921 6994481 6773818 1164994 1204705 304945 269778 281407 284650 338140 328320 317013 319854 216618 221138 715919 671936 1552887 1506342 444003 438898 644076 650147 816363 793240 832407 839400 879873 893721 861562 955244 2123828 2206267 1281354 1100713 713261 703997 855338 851388 880623 894858 919588 925450 1037475 1041722 5352155 5606987 40.05 71.7 1
13:05:24 2024-01-29 714018 713544 212682 208320 344982 351267 374770 370020 224718 222827 276185 284069 320972 324383 4729897 5104853 7003807 6762539 1155602 1204705 304801 269138 282778 282881 339746 328284 316464 320860 216618 220106 698679 671936 1553624 1507412 446217 437500 644990 653063 814169 792719 838570 842443 873875 883578 864516 960846 2134051 2240842 1285120 1088251 717348 707777 848680 846551 884964 897860 909909 923224 1045248 1047853 5418657 5609985 40.05 71.7 1
13:05:26 2024-01-29 720670 713544 212549 208491 343042 351785 372003 369947 225379 227624 277388 281876 322006 324419 4720531 5038996 6902518 6762150 1177468 1206096 304232 269968 281407 283759 338436 329440 317937 318923 217292 220414 699099 666199 1548382 1515319 443303 438424 647671 648236 813896 797927 839167 835763 873875 894687 864516 951558 2122319 2235314 1260905 1100768 720581 701041 848643 852812 885204 888459 909185 928808 1046845 1039116 5374804 5600502 40.05 71.7 1
13:05:27 2024-01-29 723808 711533 212353 208500 343037 351785 372920 369947 223990 223171 276998 282113 321328 324154 4715363 5061928 7013151 6757304 1160566 1202552 305160 268851 281407 285049 337665 328817 316978 319406 217292 221138 720736 673653 1531599 1502072 443058 439552 643620 652101 816363 792719 830440 840968 880831 883614 857900 961109 2130354 2231586 1283237 1097629 716323 707062 855101 845948 878859 892582 918277 919302 1041170 1044749 5425740 5593491 40.05 71.7 1
13:05:28 2024-01-29 716275 713544 212682 207811 345470 349666 373183 367691 225449 222827 277354 284468 321293 323435 4720531 5083705 6966505 6753048 1161673 1204138 306020 268948 282267 284512 338448 329907 318419 317960 217292 220260 701498 675095 1541771 1507139 444397 439113 647671 654491 811823 792157 839167 841215 873256 890889 868206 961109 2126627 2250409 1263447 1093723 720581 706024 846275 847380 885550 894627 908537 923512 1048149 1042612 5455616 5608867 40.05 71.7 1
13:05:29 2024-01-29 723659 713040 211755 208175 343042 351218 370002 368539 225449 227552 276149 283239 320806 321929 4726995 5008675 6952007 6821458 1169295 1203282 302914 269173 284911 283879 336649 329314 316499 318923 217362 219079 709870 666199 1531400 1507412 444397 441737 645832 648695 818717 796688 830178 838481 882848 896631 857070 954199 2125113 2225793 1275704 1103068 713261 699984 854863 850774 877575 891819 918219 926260 1037521 1041476 5337677 5600870 40.05 71.7 1
13:05:30 2024-01-29 713520 711528 212204 207850 343042 350723 372003 370020 224059 223137 276768 283808 321328 324419 4720531 5097391 6989902 6753048 1157253 1208238 305124 269173 282698 283883 340260 329907 316721 320375 216618 220484 701498 673653 1528488 1503138 444397 436259 645906 654027 811676 793031 839975 844183 873802 888368 866283 964075 2126627 2246224 1268994 1091387 721609 708556 846275 845506 885587 892474 910322 922892 1048525 1046665 5442821 5604866 40.05 71.7 1
13:05:31 2024-01-29 723034 713544 211728 207842 343042 351785 372657 367432 225449 227269 276962 283204 321257 321406 4714528 4999297 6938529 6781184 1172711 1203852 304481 269173 282267 284756 336649 330374 317973 319803 217362 220260 700141 670016 1543407 1507412 443132 443827 650974 653055 819941 797802 830365 837289 880386 896254 857033 952765 2123828 2209431 1277587 1103854 713261 700021 855469 848583 877575 891819 916669 924903 1034813 1042532 5342749 5593769 40.05 71.7 1
13:05:32 2024-01-29 713014 712775 211763 207842 343037 349366 373711 370020 224094 222792 276149 283239 320001 324528 4720531 5091011 7014445 6757604 1147391 1201259 304409 268723 283205 282943 338211 328320 317603 319890 217105 219763 705726 670016 1534793 1508856 446922 441629 644953 650995 815869 793282 836980 842984 876358 883542 862032 959479 2129411 2239253 1263447 1086737 714280 704762 848717 844907 879845 894678 913708 920886 1039037 1048667 5408588 5591505 40.05 71.7 1
13:05:33 2024-01-29 714681 711524 211719 208531 343042 349384 373711 368835 224094 222573 277654 282376 320842 324455 4715249 5026819 6912674 6757604 1178446 1203852 302810 269778 281407 283888 339710 329440 317013 318441 216989 220070 697362 666283 1573473 1519037 443128 440379 649125 649415 816427 795538 835189 838173 875453 892153 860066 954496 2116689 2225300 1296096 1107008 716487 701047 852946 848583 877067 890560 916969 929019 1042284 1038046 5380371 5593493 40.05 71.7 1
13:05:34 2024-01-29 718103 711533 211724 207203 343489 351749 372389 369391 224753 227660 275304 284069 321328 323103 4720531 5068444 7013132 6781878 1158908 1202428 305590 268948 281372 285085 337665 330374 318915 319417 219112 221036 704316 673615 1540139 1497225 443058 440243 644953 652879 818137 792719 831624 842443 881351 884318 857826 958077 2123828 2214352 1246179 1097583 715468 704673 852778 843674 878235 892546 917391 922800 1034557 1042326 5400869 5599211 40.05 71.7 1
13:05:35 2024-01-29 715522 711533 212721 207641 343042 349666 373183 367396 224718 223137 276114 283946 320806 323399 4711166 5109371 6975830 6743669 1158908 1203134 305160 268723 282302 284130 339460 328682 320491 319157 218803 220343 704319 673863 1526799 1506710 445266 440379 646683 653100 811823 792157 839975 841215 872637 883578 864553 960013 2130071 2234494 1258889 1089805 718530 706244 845676 843040 885550 892582 906330 918196 1042100 1042612 5417994 5591505 40.05 71.7 1
13:05:36 2024-01-29 720389 711524 211728 207667 342970 351785 373711 367440 225100 227588 276185 281946 321328 322418 4708501 5006438 6938529 6797109 1172598 1199018 303946 268662 283594 285058 339370 329834 317867 317853 217223 219587 707135 670016 1545185 1511285 443058 438424 647634 647424 814673 795524 834257 836392 873009 894650 860739 951558 2117565 2225300 1256052 1102096 718530 700544 847476 850723 883042 883641 911647 925382 1043395 1038046 5370966 5604866 40.05 71.7 1
13:05:37 2024-01-29 721753 710491 212537 207850 342677 351821 372657 369391 224025 223482 276768 282004 321328 322192 4714528 5059020 6985156 6761874 1166355 1201398 303021 268887 283740 284237 338033 329001 318951 322608 217878 220273 704316 667150 1548783 1501007 444046 442255 644076 649190 813981 793282 830178 841152 877390 888649 857900 955244 2120812 2210137 1270843 1097583 713261 702075 851130 846142 878859 892887 916969 922892 1036353 1040627 5355651 5591505 40.05 71.7 1
13:05:38 2024-01-29 712001 713182 212384 207667 343042 350723 373711 368539 224025 223171 276149 283239 318963 322944 4711166 5097391 6985156 6735528 1156085 1204994 304089 268167 284343 283136 340092 329257 318951 319854 218185 220449 711466 671936 1532913 1506005 444950 436272 644990 653100 811823 791035 838570 841252 872637 887002 865166 960199 2127047 2234494 1260704 1086737 717508 705208 846275 843040 884414 893603 907355 920771 1043968 1045597 5417994 5593958 40.05 71.7 1
13:05:39 2024-01-29 719439 711524 211728 207846 342487 351460 373183 367727 224094 227269 276149 281482 321328 322418 4707808 5018884 6913984 6772624 1179393 1203726 304017 268994 282865 283604 338722 329207 319140 317960 219112 219824 707135 665723 1539329 1508117 442430 441357 648664 648272 813591 793276 833627 836751 872873 891227 862175 950204 2117801 2216419 1277587 1102916 718530 701041 847513 848583 881791 888013 911684 924725 1041138 1036138 5357733 5581714 40.05 71.7 1
13:05:40 2024-01-29 721694 709452 212384 207522 343006 351254 372131 367762 223990 225204 276149 282341 321328 321894 4715363 5044649 7013184 6763447 1160490 1199726 304053 268723 286774 283781 337157 329907 319177 318816 215980 220449 711569 669788 1550983 1501793 443132 439256 643164 649190 816449 793282 830440 839400 876728 889737 857628 953850 2123828 2210045 1262520 1096022 713261 701047 851130 846142 879570 891189 914359 923586 1030038 1041795 5346272 5585741 40.05 71.7 1
13:05:41 2024-01-29 712001 710730 211759 207522 343033 349666 371741 367727 224059 222827 276149 283204 320321 324981 4708501 5113730 6987591 6744582 1153953 1199018 304910 268346 284270 283462 338722 328473 316756 318958 215980 220594 707178 671735 1531463 1503138 444318 436179 645906 653100 810672 790474 837340 840026 871402 883542 864516 958077 2123828 2235066 1278238 1089834 717508 704709 844806 842443 884414 894825 904772 920771 1045558 1044121 5430680 5593679 40.05 71.7 1
13:05:42 2024-01-29 721485 711487 211724 207527 342764 351785 372657 366587 224718 227197 276837 282376 321328 321441 4711225 5005221 6942354 6781184 1169332 1209085 303057 268274 281407 283631 335600 328355 319133 317818 217327 219079 702921 666199 1528859 1506281 443137 441773 647671 649227 813981 795561 832810 836985 875539 892153 859728 952952 2114556 2220826 1273820 1103919 716487 700021 851130 848583 878235 889582 915425 926260 1040807 1037349 5354981 5582139 40.05 71.7 1
13:05:43 2024-01-29 715552 709447 211684 207701 344978 348541 369966 369718 224059 227161 276149 283636 319552 324167 4715212 5082883 6981550 6756772 1154356 1198095 303342 267522 281442 282634 338615 329440 316022 319665 217878 220449 694582 670016 1523066 1501007 444318 436508 644076 651178 811860 791035 837377 841787 872079 883506 863291 958077 2127047 2233403 1258889 1085192 715978 704174 845676 842443 883069 892510 909673 918196 1045068 1045179 5400869 5586122 40.05 71.7 1
13:05:44 2024-01-29 717401 711533 211540 207816 342776 350723 373183 367432 224094 224290 276748 281383 321043 323291 4703167 4999646 6929204 6762150 1177746 1199059 304053 268310 282738 284414 337665 329440 317013 320061 216955 219728 707135 668104 1531690 1511285 442856 437465 647176 646332 810672 795597 837103 834543 873256 894053 863291 949502 2117764 2225300 1279470 1096802 717348 700047 846275 850392 882531 886329 909783 924725 1041717 1038816 5357733 5591505 40.05 71.7 1
13:05:45 2024-01-29 721694 710757 211724 207199 342487 350723 371841 368547 224673 224484 276042 281341 320664 322311 4715940 5044649 6987591 6759489 1160566 1199018 303271 268346 286751 283746 337192 329907 316022 318958 216652 219798 707178 669059 1538649 1496309 442744 439875 643164 650183 814594 792157 830440 841189 878125 887002 857900 956677 2123828 2209834 1270537 1096022 714452 702112 851130 843040 876367 895448 915425 920849 1036353 1042326 5374408 5577766 40.05 71.7 1
13:05:46 2024-01-29 713430 710223 211763 207603 342749 350664 373493 366959 223887 224519 275935 282244 319823 323183 4708463 5085270 6952172 6743669 1156604 1202664 305124 267450 281442 282846 336613 329440 317013 316965 218843 219539 702907 673863 1521733 1501681 444323 438813 647140 653026 809523 789877 837266 839400 870712 883542 864479 955244 2123828 2237665 1277587 1088284 718530 706244 843844 843003 885550 894678 907617 919465 1048334 1042576 5435192 5585703 40.05 71.7 1
13:05:47 2024-01-29 722876 713446 211437 207603 342861 351605 369857 366701 224893 224255 276589 282165 320818 323250 4708615 4990063 6922210 6762427 1169162 1202428 303200 268310 281407 283278 334627 328320 317603 317924 216920 219009 697449 666199 1524441 1501681 444318 441701 645906 648953 818775 795524 830440 836355 880638 892153 855051 953631 2119072 2213183 1277587 1099146 712244 700047 852946 847981 875781 889545 915425 923325 1030284 1038046 5314533 5585381 40.05 71.7 1
13:05:48 2024-01-29 715515 710273 211574 206451 342897 349451 373311 367217 223921 224836 275619 282341 320285 322418 4708514 5088837 6962720 6734290 1157253 1201574 304624 267862 281407 283379 338140 328168 317013 317960 218185 219446 702890 673380 1519354 1501793 444392 439755 647470 653026 809523 789877 836670 839400 870748 888478 863867 955244 2120580 2234494 1267145 1088284 718530 704101 845077 841142 884295 893712 906970 918158 1045063 1044749 5442330 5593566 40.05 71.7 1
13:05:49 2024-01-29 721956 710812 211481 208105 342271 351321 369785 366479 224059 223261 276676 282306 322565 321334 4688257 4994407 6910553 6762427 1165930 1198711 302774 267486 281685 282846 335600 328320 316205 317924 216955 218363 697449 665249 1520615 1503138 443058 441043 645906 648953 817557 795390 830440 838210 878591 889554 857863 956116 2120775 2210045 1272692 1097583 712752 701010 851130 846105 878859 892143 918871 923549 1033313 1042178 5364558 5584412 40.05 71.7 1
13:05:50 2024-01-29 716571 711928 212172 207353 343006 349558 373183 366587 224025 224800 275635 282341 320025 322418 4711911 5072183 6958333 6734290 1158291 1199018 305124 267450 281407 283089 337393 328509 317048 319577 216618 219763 708607 674614 1523375 1501681 444634 438732 646683 653122 809523 789877 834220 839400 871402 887988 862175 955710 2117565 2248242 1271937 1090610 718530 702039 847476 844870 880579 891474 908650 923148 1050462 1044259 5430151 5584412 40.05 71.7 1
13:05:51 2024-01-29 723427 710373 211326 207623 342970 350836 369641 369767 224025 223104 276149 282310 320061 324944 4688257 4991187 6952285 6743669 1163332 1201574 302102 268086 282938 283419 337121 329440 315816 318923 217878 219044 700141 665249 1522080 1501994 443128 440777 643127 648953 813945 793282 830440 839989 877312 883542 856610 955244 2122319 2206986 1252702 1096022 713261 702388 851130 843637 876330 894789 918048 923934 1036233 1040517 5399629 5561711 40.05 71.7 1
13:05:52 2024-01-29 713394 710450 211326 206378 342934 349031 372095 365451 224059 227552 275744 283204 319353 322454 4699135 5040611 6912411 6734290 1161673 1203521 303235 267486 282698 282881 336684 329907 318051 317960 216955 218328 702933 667627 1510873 1512358 445588 437772 647634 651105 811860 793010 834850 836355 873875 891199 861959 954311 2114556 2241545 1281354 1092923 716487 701041 845676 850781 885093 891872 907280 925450 1046734 1042423 5371619 5571352 40.05 71.7 1
13:05:53 2024-01-29 718339 710422 211181 208281 342692 349630 369966 369623 223921 223732 276149 281535 320321 322418 4699135 5009705 6952172 6743669 1163332 1199018 302774 268723 282938 283512 337121 329907 317603 318923 216652 219763 695972 665723 1547972 1497411 443058 439113 642216 648921 814558 793282 830440 839400 877440 886965 857826 954528 2120812 2211613 1271598 1094465 713261 705036 852738 847482 878822 892377 914210 926693 1038512 1042326 5355651 5585030 40.05 71.7 1
13:05:54 2024-01-29 713520 708337 211684 206559 342713 349451 372920 366587 224025 227552 275269 282420 319836 322418 4695784 5081575 6952172 6734290 1158328 1201808 305160 267486 281407 282846 337157 329440 316978 319389 216955 219044 702907 673863 1517284 1501681 445509 438424 647598 653063 809523 789877 835077 839400 871402 888649 861959 957188 2120539 2247936 1271937 1092923 719403 705036 847891 846551 881324 893446 911194 924796 1048223 1044009 5413788 5576750 40.05 71.7 1
13:05:55 2024-01-29 721112 707265 210882 207479 343006 349349 369301 367138 224059 223261 276114 281982 319353 322383 4695784 4979741 6912411 6734290 1163055 1201574 302774 268310 283722 282846 338614 329907 315816 318923 216432 218856 707264 664301 1524281 1501681 443058 439077 643620 648492 816326 793282 831624 839400 876692 888613 857863 955710 2122319 2213536 1274104 1097592 715301 705036 852303 844146 878822 893639 916166 918121 1032947 1045946 5397483 5574533 40.05 71.7 1
13:05:56 2024-01-29 714441 709406 211693 206520 343037 348541 372389 365487 224025 222792 275233 282341 319317 323984 4684869 5055569 6952285 6743669 1156716 1201574 304874 267486 282267 283406 337393 328915 316464 316486 217327 219529 708544 672898 1537090 1506080 445345 438732 647671 653063 810672 792157 834257 839400 875115 888649 860739 956887 2119716 2247824 1267310 1092943 717348 703035 848220 847196 884295 891189 908983 921931 1041842 1044009 5386340 5581863 40.05 71.7 1
13:05:57 2024-01-29 717516 709406 211000 208183 343042 349630 369929 369947 224059 223261 276185 281876 319388 322418 4688257 4994735 6942739 6743669 1161598 1201574 302350 268948 282938 283600 337157 329907 317530 319890 217878 219728 695972 665249 1524827 1501681 443128 439077 642216 647283 815098 793282 830440 839400 877349 890889 860224 959699 2123601 2213242 1263447 1096846 716046 705036 852340 842407 876330 894080 918162 920119 1033057 1040590 5389777 5572774 40.05 71.7 1
13:05:59 2024-01-29 714441 709402 211653 206554 343037 349067 372131 365451 224025 227552 275233 282376 319317 322454 4699135 5064948 6938529 6734290 1157253 1204201 305160 267450 281407 282965 336684 328473 317013 318121 216618 219728 704316 673863 1525029 1501793 444397 438768 647140 653122 809523 791035 833590 839676 873691 891992 862788 957000 2119035 2250091 1273067 1093723 717508 701047 846275 846142 883834 892254 910210 923549 1044708 1041759 5405205 5580731 40.05 71.7 1
13:06:00 2024-01-29 718605 708337 210657 207169 342692 349366 369857 367727 224059 223261 276114 281482 319517 321929 4695100 4989014 6929204 6772547 1163332 1199018 302489 268122 281372 282978 336649 328284 315816 317960 216849 218363 704311 663827 1517895 1503138 443132 439077 644076 648492 817611 793134 832623 839676 878850 888468 857715 955561 2122748 2211613 1261619 1094428 714280 705036 852303 843601 876330 892450 915463 922044 1033788 1040738 5372693 5553781 40.05 71.7 1
13:06:01 2024-01-29 713298 709415 211728 206550 343042 348541 372657 365451 223990 224887 275233 282376 319317 321894 4701879 5072183 6938529 6715533 1157253 1196430 304232 267450 286774 282019 336649 327704 316978 316965 216432 219539 704319 671936 1516674 1500296 444003 437808 647706 653122 811711 793245 836382 836693 872527 889407 865246 956009 2116802 2231622 1257901 1094208 716836 700047 845077 848583 883834 886883 907355 925562 1043931 1039587 5348057 5565054 40.05 71.7 1
13:06:02 2024-01-29 717627 707338 210701 207811 341969 349594 369605 368835 224025 223261 276114 280626 319836 321894 4692435 5018964 6947854 6734290 1159906 1200577 302067 268310 282938 282846 336613 329440 315816 319406 216652 219079 707178 664301 1524290 1500389 442874 441629 643658 649415 815289 792646 830290 841713 878850 888998 856536 955281 2120580 2214946 1261619 1094391 714280 702112 853553 842407 876330 892143 915388 920657 1033203 1039587 5380371 5572774 40.05 71.7 1
13:06:03 2024-01-29 712754 709379 211684 207313 343006 349067 372095 365451 223990 227393 275233 282341 319317 321929 4692435 5064948 6938529 6724912 1157253 1198746 304624 267450 281685 282846 336649 328473 318193 316965 217878 219574 708607 673863 1547320 1501457 444950 441003 647743 650995 809513 791791 835189 839400 872637 886965 860703 956611 2119072 2243688 1264404 1091363 717348 701047 846275 843674 880597 891511 907392 920849 1047746 1042215 5417994 5577991 40.05 71.7 1
13:06:04 2024-01-29 720035 708874 210367 206593 342728 348541 369597 366816 224059 223104 275655 281482 319317 321894 4688332 4970469 6910553 6743669 1161598 1199133 302350 268274 281372 283918 336649 330140 315816 318710 218494 218834 701531 664376 1521592 1501793 443100 441316 642106 650065 815289 792157 830440 841189 875453 887002 856573 955244 2120812 2216669 1263403 1093650 714452 702075 851130 843637 876330 892254 914359 920728 1033203 1039116 5376530 5572774 40.05 71.7 1
13:06:05 2024-01-29 713345 708865 211689 206559 342091 348541 372131 365451 224025 227428 275233 282376 319093 322156 4685748 5055569 6929204 6724912 1155602 1199018 304660 267040 281407 282160 339370 328181 319402 319206 218494 219587 698679 672898 1521439 1500296 445111 441003 647743 653026 809523 789914 832585 839676 872637 883578 861562 956392 2122046 2241359 1286500 1089834 717508 700021 846275 843674 880469 891189 909329 920886 1045484 1041402 5418097 5567378 40.05 71.7 1
13:06:06 2024-01-29 718614 707342 210328 206559 342451 349067 368781 367691 224059 222948 276114 281447 318835 321894 4686412 4970469 6912561 6724949 1161360 1196392 302314 268024 283393 283030 338119 329184 315780 318558 218185 218939 694582 664376 1547331 1501362 443058 438424 642253 647572 814021 793061 830440 839400 875453 888649 858113 955710 2117764 2210045 1265186 1092836 713261 702112 850526 839953 877029 892450 914359 918121 1033331 1040848 5380371 5559554 40.05 71.7 1
13:06:07 2024-01-29 712248 708341 211357 206524 343006 348541 371864 365159 223679 227517 274847 282425 319317 323103 4685748 5057726 6927305 6722555 1156716 1201659 303589 267201 284508 281914 337050 329330 318276 316859 218803 218436 698820 667719 1536694 1512358 445029 437073 647433 648953 810672 793276 834887 834836 873875 894163 861996 948778 2113054 2214169 1256052 1094465 717508 699055 847891 848583 881791 888469 908983 926260 1039437 1035368 5342749 5572774 40.05 71.7 1
13:06:08 2024-01-29 718522 707301 211362 207241 341692 349630 369929 367138 223299 227269 275691 280884 320096 320468 4686412 5035376 6971037 6746264 1148256 1199726 305697 266487 283740 283370 337694 330030 317566 318264 218185 219044 704316 672417 1514722 1490456 444876 438898 644076 653063 815785 788576 830009 841787 875416 882190 857900 962484 2120812 2233589 1254203 1084384 712752 701010 848717 843637 878859 891182 911722 918196 1039332 1044859 5389777 5558006 40.05 71.7 1
13:06:09 2024-01-29 710487 709672 210008 207667 342965 347492 372131 367138 224025 222635 276114 281333 318388 323927 4685748 5012526 6878729 6722387 1173350 1198908 303128 268131 282393 282704 337523 328022 316464 317000 216281 219079 705726 665291 1524811 1507412 442005 436188 645733 648492 811860 793282 832810 836355 872873 892459 860339 951595 2111552 2216107 1275704 1100713 716487 701041 848717 847981 878859 888640 912812 923586 1036023 1036543 5345339 5567378 40.05 71.7 1
13:06:10 2024-01-29 714262 707333 210848 206550 343042 349310 369929 368539 223834 223261 275269 281876 318388 323435 4688445 5063193 6971037 6720911 1151133 1199987 303093 267308 283740 282006 338140 328473 315816 318923 217878 219482 707178 670016 1520214 1497453 442874 440214 642253 650644 810672 788759 836075 840945 871402 883101 862032 958077 2123828 2230040 1255257 1082844 715468 702924 843880 841750 883042 891218 907617 917848 1040944 1036711 5400401 5545829 40.05 71.7 1
13:06:11 2024-01-29 715527 708874 210662 206559 340376 349666 372131 365487 224025 223261 275269 280164 320096 320468 4683070 4958392 6892570 6736456 1167229 1201696 302172 267415 286774 282846 334627 330696 317603 316965 218185 218398 697449 664301 1515744 1503138 443058 440422 644990 647572 816363 792971 828078 834543 879946 891199 852901 951595 2117085 2206913 1279470 1097592 711229 699055 851130 844907 875088 890560 916969 922235 1027012 1038046 5291902 5563409 40.05 71.6 1
13:06:12 2024-01-29 710531 703322 211510 206515 342487 348541 372131 368257 223644 227197 275040 281911 319353 321894 4674951 5077992 6950076 6726914 1155602 1197282 304660 267040 284032 283041 336578 329171 316057 316009 216618 219140 701531 671423 1521197 1501007 444568 437665 646683 653755 808377 788796 834257 838805 871402 883650 860739 953850 2114556 2241396 1259750 1086737 718019 702148 843880 844636 883042 891189 907729 919415 1047478 1042141 5418097 5553856 40.05 71.7 1
13:06:13 2024-01-29 719707 707338 210367 206559 341600 348577 369265 365487 224059 223261 275269 281916 318870 320433 4692306 4980192 6922923 6734054 1160018 1199950 301839 267486 282938 282881 336377 329907 315780 318958 216652 218891 700141 662410 1529141 1501007 442449 438281 642253 647572 813591 792157 830440 839400 875590 886338 856610 957225 2120812 2210045 1277587 1094600 713261 701879 851130 841178 876330 893409 915425 919302 1036353 1039189 5380371 5562086 40.05 71.7 1
13:06:14 2024-01-29 714445 707333 211027 206520 343042 347563 369929 365451 224025 224183 274391 282376 319069 324482 4687936 5048236 6922548 6712089 1163219 1196392 301396 267075 281469 281971 337417 327913 315069 320104 217878 218891 704316 663900 1520587 1512086 443058 439234 645906 647572 810672 793282 829973 837022 871709 889554 860224 950880 2110766 2216107 1270054 1100713 716487 700544 848717 847380 878859 886723 910059 923586 1040807 1033547 5361560 5570031 40.05 71.7 1
13:06:15 2024-01-29 719435 703322 210992 205847 343006 349103 369301 366622 223834 223746 276986 282094 319069 322534 4693762 5045470 6985156 6734290 1147028 1196689 304873 266790 282719 283313 334627 329207 315104 317960 217878 218738 695451 671936 1508554 1487863 442356 438898 643969 651178 815208 788759 829258 841787 879946 882190 855322 958114 2117764 2223723 1257901 1091387 712244 703639 851130 839363 875709 894043 914359 915479 1037970 1039152 5380371 5529971 40.05 71.7 1
13:06:16 2024-01-29 712507 707333 210848 206515 343042 347492 369677 367215 223818 223083 274898 282801 318247 324206 4688445 5018864 6868065 6706154 1161673 1199950 302314 267486 281442 281989 336684 328473 315816 316965 215980 217719 701562 663425 1531307 1510213 443058 437893 644990 647112 809523 794973 832134 836392 873875 891199 860339 948815 2108555 2203146 1273820 1099146 716836 700047 847476 846179 878859 892621 912648 923586 1040807 1032367 5344517 5563409 40.15 71.7 1
13:06:17 2024-01-29 717631 708028 211022 206304 341672 349343 369309 366852 223731 223889 274285 282003 319175 322644 4689756 5031798 6985156 6734054 1147848 1195585 305124 267075 282938 282992 337388 328509 315816 317035 216281 219079 701498 670016 1521569 1488920 442430 439113 644076 651141 814018 787606 829258 841787 878006 884212 855359 958077 2114556 2219252 1277587 1091387 712244 702112 848717 839363 875088 892143 914080 915364 1033313 1042532 5380371 5558006 40.05 71.7 1
13:06:18 2024-01-29 712087 709374 211411 206343 342897 349769 369785 365344 223956 223154 274898 282200 318211 322383 4671463 5017494 6875046 6705958 1159191 1199018 302350 267075 281477 281888 336684 328204 315816 317000 216652 217719 698884 664376 1533638 1510213 444252 439024 644990 647572 809523 793276 834257 834543 871402 891191 861349 948778 2110654 2217678 1256052 1096022 716487 699055 846275 847981 879845 883533 909020 926260 1042395 1035044 5330144 5570543 40.05 71.7 1
13:06:19 2024-01-29 718614 708368 211265 206386 342298 349487 369121 366372 223887 224204 274356 281539 318870 319947 4682846 5035376 6980183 6724689 1148218 1193818 304660 267263 282539 282881 334627 328145 315816 316965 216652 218738 704316 670016 1519934 1488920 441803 438460 641762 649263 813406 788759 828668 839400 875489 882226 855873 956677 2111759 2196849 1246179 1092836 712752 702112 848717 841750 875088 893520 914359 919415 1030029 1039152 5369831 5568562 40.05 71.7 1
13:06:20 2024-01-29 712234 708401 210917 206421 342789 347385 369713 364356 224025 223261 274427 282412 318105 322275 4676396 5011681 6864038 6706154 1159312 1200098 301396 267040 281407 281590 336649 328241 315672 317000 215980 218363 703788 663425 1527167 1508856 443058 438512 644990 645735 809523 793282 830009 835800 873941 890999 860339 950204 2107021 2206304 1271937 1099146 716487 700047 846275 845908 878859 888469 910256 923586 1040429 1030106 5349031 5559067 40.05 71.7 1
13:06:21 2024-01-29 714461 708322 210890 206386 342888 347492 368745 366587 223679 223261 275020 282707 318127 320468 4673387 5035376 6966505 6715533 1144575 1192076 303968 265847 281372 282055 334088 329440 315816 316965 217878 218703 694582 671936 1513383 1484698 444207 439767 642253 651178 813406 786419 830440 839400 873526 880984 857900 957358 2114282 2220568 1256052 1085192 710722 702075 848115 839363 876367 891218 915916 915364 1038877 1041920 5382853 5546682 40.05 71.7 1
13:06:22 2024-01-29 710035 708301 209641 206490 342451 346411 369569 366301 223990 222216 275233 281841 317357 322311 4673705 5001041 6864813 6698030 1169928 1195511 300482 267486 282738 281541 336649 327437 317603 316929 216652 218668 704316 660584 1530903 1501681 441766 439133 645906 647572 811784 792157 829848 833289 874107 891199 856909 950129 2105284 2216107 1266287 1100713 713261 699055 850526 847343 874535 883461 915425 924759 1037475 1038526 5308932 5563065 40.05 71.7 1
13:06:23 2024-01-29 709909 706400 210328 206485 342681 348852 369533 367655 223265 223261 277072 281306 318317 323363 4661930 5051827 6948981 6688439 1149489 1195548 302987 267227 280915 281984 337630 327400 317603 316965 216652 219044 707178 670016 1535539 1498166 443063 437993 645448 650644 808950 788127 834850 839400 869825 883470 861996 955207 2120580 2228458 1253442 1085192 716487 702075 843373 841565 885093 893493 906243 919490 1045248 1043936 5405640 5552698 40.05 71.7 1
13:06:24 2024-01-29 718378 709378 210807 206520 340900 349630 369893 367215 223783 223261 275233 281412 319353 321768 4673705 4952497 6868060 6724912 1163294 1200098 302279 267450 282938 281984 334053 329673 315816 316451 216583 217685 702921 664301 1521728 1499507 443058 439552 644990 647572 815171 793282 829258 835763 877312 888613 854716 953014 2114556 2203963 1261599 1093613 712244 700894 849100 846513 878198 890415 912834 923475 1032332 1040738 5318587 5546996 40.05 71.6 1
13:06:25 2024-01-29 712507 708964 210996 206477 343001 347385 369857 364320 223714 223261 274391 282306 318353 321406 4673705 5004436 6872915 6706154 1160018 1200098 302350 267040 282231 281949 338824 328473 317603 316965 217878 218141 697532 663900 1515126 1510213 444318 439133 644990 647572 809252 795538 829973 833289 875300 893529 860339 948740 2108280 2207867 1253510 1100768 717348 700894 847891 846551 881324 889728 912812 924664 1039074 1030106 5323110 5537855 40.05 71.7 1
13:06:26 2024-01-29 715552 706396 210745 206061 343001 347492 368480 366293 223644 223261 274163 282376 317427 322003 4671036 5026104 6972066 6715533 1144575 1192923 304160 265812 282938 282019 334556 328108 315816 316965 216652 218540 704316 671936 1512803 1484698 444318 440386 643164 651105 813369 786419 830440 839400 872873 882190 857900 958077 2115178 2230621 1254203 1086624 711229 704034 848408 841115 876293 893676 910566 915364 1036353 1042178 5378645 5533137 40.05 71.7 1
13:06:27 2024-01-29 709275 703250 209641 207676 341933 346411 369929 365487 223610 222635 275269 280556 317427 322383 4675064 4975820 6876712 6715734 1170926 1199018 302350 267486 281705 282019 336649 326938 317566 316486 217878 218703 698752 662410 1534227 1499544 441453 439755 645906 648492 811860 793282 829848 833289 875453 891199 855285 951652 2110654 2222835 1282662 1099982 714790 700010 852303 845958 875818 883497 914359 923586 1029992 1037570 5291826 5552594 40.05 71.7 1
13:06:28 2024-01-29 707899 702989 210367 206524 341924 346375 369893 367727 223529 223261 274812 280591 317392 323136 4677040 5044649 6947854 6688530 1147354 1192923 302810 267040 282938 281555 337665 327936 315816 317960 216652 219044 700088 668198 1510562 1497102 443058 437993 644533 650644 807195 787569 836075 839400 870095 885320 865134 956850 2117302 2237968 1256052 1086699 717348 704535 845482 842370 883042 892143 908589 920653 1045484 1044548 5414126 5561973 40.05 71.7 1
13:06:29 2024-01-29 719435 703291 210337 206520 341933 349842 367343 366515 223990 222948 275269 281018 318353 321180 4673705 4957671 6891902 6715533 1158908 1195548 301396 267450 282738 282019 335636 328473 315557 318441 217878 218703 705726 662410 1523843 1497453 443058 439502 642216 647572 813591 792157 830440 839676 878776 889737 858388 957000 2120580 2213372 1257901 1094502 714280 702039 850526 841750 877029 894835 914359 920733 1033313 1037387 5369226 5552594 40.05 71.7 1
13:06:30 2024-01-29 710487 703286 211371 206160 342724 347456 369597 364029 223644 223575 274391 281911 317463 320468 4673705 5027006 6911067 6696776 1156085 1196392 303733 266220 281376 281984 335600 327146 315816 315532 216955 217685 697362 669059 1507361 1500735 444950 438424 646683 651141 809523 792466 835077 839079 873802 883470 862644 955598 2115794 2234843 1261553 1089834 714280 700047 846648 846551 880469 887979 909024 925251 1041681 1039116 5342749 5552594 40.05 71.7 1
13:06:31 2024-01-29 714139 703282 209973 206554 341416 347528 368450 368570 223644 221976 275269 280591 318317 320468 4673705 4972668 6912561 6715533 1158908 1192923 301396 267486 282539 281984 336106 328204 315816 318441 216652 218703 703788 662410 1523627 1495282 442430 437772 642138 648842 814058 791902 829072 839363 878308 884350 857166 958367 2117565 2217358 1256052 1091363 714280 702075 848717 840283 875088 893530 914359 915326 1035556 1042326 5370966 5552594 40.05 71.7 1
13:06:32 2024-01-29 710487 703322 210666 206160 341564 347456 369301 363809 223800 223261 274356 281982 317427 321144 4667667 5007559 6872990 6697925 1159191 1197282 301522 266630 281372 281091 336613 328204 315816 316708 216652 217650 700191 662476 1520895 1508073 442975 439024 645832 646927 809413 795538 833998 837289 873765 889444 857715 948740 2104603 2216689 1250506 1097583 716487 700769 846275 846551 878859 883569 909020 922235 1040069 1027661 5342749 5530008 40.05 71.7 1
13:06:34 2024-01-29 717443 703214 210813 205809 341933 349067 367637 366551 223334 223261 273936 281911 318353 322371 4680378 5026104 6952172 6715533 1142116 1197282 302987 265776 281407 281984 336084 329440 315816 317000 216652 218703 695451 670016 1507631 1492584 445546 441730 643127 650958 816486 788529 832142 838026 874107 883506 857900 956640 2122319 2230040 1257208 1082062 711980 702039 847476 841215 878859 892450 910314 916817 1038705 1042215 5372289 5544683 40.05 71.7 1
13:06:35 2024-01-29 710487 703025 210337 207199 340860 347212 369966 365487 223644 223261 275269 279569 317463 324670 4658033 4973995 6882577 6720115 1169998 1195548 302314 267040 281308 282881 335565 327936 316022 316009 217878 218941 705726 666283 1529516 1500296 442795 440279 647470 649415 815869 794973 828004 833325 877970 889941 855873 950843 2113669 2207529 1254203 1096022 709205 698065 852340 844907 873848 888640 915662 920886 1031604 1041502 5292133 5552594 40.05 71.7 1
13:06:36 2024-01-29 706769 706400 210662 206097 340936 347492 369966 365487 222611 223261 274391 280714 317392 320433 4673705 5064121 6933307 6696776 1152308 1199018 303271 266630 282938 281984 335565 326477 318696 318938 217878 219446 705748 670016 1539615 1496615 443688 440067 645869 652192 809523 790474 831779 836985 874563 883614 861562 957225 2110654 2237665 1269229 1087510 714003 699055 843880 844944 880469 888640 908912 922006 1039037 1039587 5337677 5544678 40.05 71.7 1
13:06:37 2024-01-29 712880 706405 210337 206550 340900 347492 369561 367432 223265 222635 275233 280164 317463 322743 4664339 4998286 6910553 6715533 1157253 1192923 301855 267450 282140 284192 337657 328145 317530 318299 216652 218939 691802 666873 1562549 1493158 441656 440379 641308 649341 811645 788722 830542 841189 875453 882582 854716 958254 2114556 2219960 1279470 1088284 711229 702112 848717 839363 875088 892474 914359 916908 1034044 1042054 5376530 5543216 40.05 71.7 1
13:06:38 2024-01-29 708977 703282 210302 206337 342724 346447 369597 365487 224025 222635 274427 282403 317809 321441 4667667 5026850 6845275 6696776 1164382 1197282 302435 267237 282719 281737 339370 327291 317603 318524 218189 218223 694582 660584 1522712 1506080 441872 438553 644990 645477 811821 791035 829848 834272 872474 888540 856573 950129 2104603 2213183 1248657 1099146 712752 698739 848717 846142 875088 883533 913020 923311 1036353 1033547 5307229 5543216 40.05 71.7 1
13:06:39 2024-01-29 710487 704398 210675 206485 342970 345890 367601 366293 223299 222948 274391 281325 316878 321894 4667044 5035376 6932291 6687397 1147713 1200098 302065 266381 282865 280985 336542 328035 315744 317818 216652 218716 707178 667150 1547320 1492773 444318 438676 641689 647283 809523 788164 833886 841152 870132 881817 861303 955281 2119072 2228833 1270843 1082062 713261 700021 843081 839363 879845 891189 906970 917987 1040069 1041795 5372693 5544678 40.05 71.7 1
13:06:40 2024-01-29 712507 703286 210337 206337 339831 348541 369966 364356 223299 222948 274427 278980 318353 320433 4664063 4953621 6882301 6726231 1160490 1196578 300971 266933 282610 281914 336466 329294 315780 318262 217878 217685 696078 662476 1514547 1500612 443058 438732 642138 647112 815215 792719 829848 836355 875552 883614 856573 952952 2114556 2200630 1267967 1091387 712244 699984 848717 841750 875088 889932 914359 918158 1035583 1038046 5338649 5529971 40.05 71.6 1
13:06:41 2024-01-29 711313 703214 210996 206337 341692 347492 369929 364029 223299 227445 274163 281532 317427 320468 4667667 5026251 6886144 6711485 1156427 1196355 302880 266452 283740 282050 337694 328436 317603 316483 216618 217685 691965 667627 1524754 1507828 444950 436188 647743 647283 809523 791035 834576 832110 870748 889941 860739 950166 2108555 2222402 1254203 1088284 714790 697076 843081 847380 880505 883533 904772 923586 1039037 1038779 5322398 5543216 40.05 71.7 1
13:06:42 2024-01-29 715522 704688 210363 206524 339871 348541 368781 365451 222611 223261 274812 279738 318353 319947 4673705 4996114 6961604 6717268 1144693 1194841 304017 265670 282339 282024 335609 328509 315816 319389 217878 218141 699794 670016 1521049 1483030 442874 438589 643164 651178 815171 785270 829258 839400 872873 882108 857254 957358 2114556 2234247 1257208 1086737 709205 702112 848717 839363 876330 893081 913020 916254 1033203 1042215 5372098 5535313 40.05 71.7 1
13:06:43 2024-01-29 707397 703286 209026 206515 341933 346411 369857 365451 223299 221976 274462 280678 316913 324445 4657692 4983262 6860771 6706852 1169960 1195511 301290 267486 281705 281752 338614 327255 315816 316486 216652 218505 704316 662002 1527072 1503138 441803 437893 645906 645735 811247 792157 829848 833325 872909 891631 856610 950166 2105284 2203110 1268170 1099146 712244 698065 851130 846142 875088 887212 914359 923586 1035583 1034598 5315590 5535313 40.05 71.7 1
13:06:44 2024-01-29 708166 704398 210328 206093 341933 345370 368486 366622 222955 222948 274427 280591 316878 321929 4661433 5057726 6944653 6718068 1149809 1196689 302350 266755 282520 281519 336613 324568 317566 317000 216652 218834 701460 669059 1519137 1492356 443058 437893 643620 649227 807195 786455 834850 839400 868865 881854 861996 956640 2114556 2228833 1272692 1083614 715468 701543 841286 839363 881791 890880 905033 915479 1042455 1041795 5399182 5544678 40.05 71.7 1
13:06:45 2024-01-29 716534 703214 210328 206342 340896 349103 368745 364065 223334 222948 274427 280657 318353 320821 4673992 4943024 6894707 6712089 1157253 1196467 300447 267040 282140 281647 334662 328218 315341 317000 216652 217719 698752 660584 1519074 1493918 441808 437772 640400 647572 811860 788759 828078 839400 875453 883798 855359 955281 2113669 2206913 1256052 1091387 712244 700021 848717 839363 873848 891189 913708 915479 1035033 1039152 5352155 5536865 40.05 71.7 1
13:06:46 2024-01-29 712507 705400 210372 205847 341452 346969 368781 363774 223144 223261 273552 281201 317145 323066 4672230 5004360 6872953 6698377 1160999 1195585 300447 267259 283393 281217 336142 327437 315816 316486 216652 217754 704316 660584 1519017 1506342 442499 437902 644990 645735 809523 792719 830440 834169 870338 888685 857900 950880 2103104 2210270 1248657 1097583 714452 699055 848445 845543 876330 883533 910097 921273 1039442 1040026 5322512 5542939 40.05 71.7 1
13:06:47 2024-01-29 710482 706396 210328 206097 343006 345890 367637 365522 223299 223047 276986 282121 317110 323287 4672216 5045470 6923874 6688552 1144575 1197318 302207 266630 282539 281126 337192 327205 315708 317035 216652 218703 701498 667627 1548196 1492356 443058 437906 641762 648731 808377 786492 834257 839400 868865 880949 860739 956677 2117764 2218965 1255257 1082062 714178 700021 841884 839363 880648 892143 902088 917987 1039074 1041058 5380371 5539262 40.05 71.7 1
13:06:48 2024-01-29 712322 703250 210324 206511 338846 348577 369641 366695 223749 223083 274320 279633 318693 321202 4660035 4933645 6874715 6697925 1156314 1193818 299254 267263 282140 281787 334662 328168 314892 317070 216652 218363 698752 660584 1533239 1488735 441803 437465 640400 646332 811860 791035 829258 838210 874266 884423 854716 957225 2114556 2206913 1254203 1090610 711229 701047 848717 839363 873848 892143 913427 915326 1032582 1039587 5357733 5535313 40.05 71.6 1
13:06:49 2024-01-29 710215 705400 210337 205706 341645 349090 369049 363667 223921 222841 274285 282200 317216 323103 4654712 4998286 6863926 6687228 1156716 1195585 301185 265847 286714 280781 334662 327473 315816 316009 216652 217009 700236 662476 1531652 1506342 443058 438676 644076 645735 807232 793282 829973 835086 873256 890569 859728 952180 2106142 2209797 1248657 1096802 714452 699055 845077 843674 876367 883569 909020 922044 1038595 1034964 5329536 5544678 40.05 71.7 1
13:06:50 2024-01-29 713430 705158 210710 207106 340676 347385 367494 365052 223231 222997 274829 281398 317286 321202 4657692 5038201 6952096 6696593 1140501 1194989 302774 265404 281407 281555 333586 328509 315816 316743 216652 218211 700088 670016 1518651 1484440 444318 438768 641308 650147 811860 787336 830440 837022 871709 883101 857900 957225 2117801 2225300 1259750 1078872 711229 698996 843880 839363 878859 892143 906708 917987 1036353 1042612 5344517 5532651 40.05 71.7 1
13:06:51 2024-01-29 710850 705712 210153 207030 340170 348852 369677 365662 223852 222770 274862 278819 318353 322224 4661136 4954979 6887957 6715533 1162427 1192923 301396 266594 282539 283002 335754 328400 315816 317625 217878 217650 697362 664025 1518364 1493918 442430 439113 645906 647283 814169 793282 826790 832073 875453 891199 852828 950129 2109111 2213183 1264404 1094502 710216 697076 848717 847981 872536 883461 914359 922197 1032332 1033511 5286317 5546094 40.05 71.7 1
13:06:52 2024-01-29 706769 706102 210197 206378 340716 348852 369713 366695 222886 223261 274128 280591 318538 322497 4661620 5047850 6902221 6687397 1153130 1195548 302950 265776 282938 281192 334627 327169 315816 315838 217878 218293 700088 669059 1510638 1493918 443762 439133 645906 649190 809523 789914 832370 834469 871402 883614 862175 954311 2111281 2228500 1254203 1088284 713261 698784 843081 845506 880473 883497 907729 923549 1042284 1037570 5337677 5546682 40.05 71.7 1
13:06:53 2024-01-29 716408 704288 209971 206386 339657 347456 368378 366258 222543 222998 277072 280284 317357 321731 4661136 4986572 6952172 6698144 1141239 1193182 303271 265369 282938 281484 336265 328436 315816 316009 216652 217685 701498 670016 1550240 1483645 444003 438500 642216 650607 814139 784124 830440 839400 873875 883980 857628 957284 2115291 2227288 1254203 1082062 709205 700974 846275 839363 877029 892143 910022 915326 1038877 1044437 5363934 5524748 40.05 71.7 1
13:06:54 2024-01-29 707771 705286 209934 206520 340589 346411 369533 367215 223852 223104 275197 279703 317135 321406 4644692 4968869 6859040 6696776 1169124 1189467 301396 266630 281235 281984 334591 326404 315816 315056 216652 217685 702907 664301 1539194 1501793 440585 437893 645634 645735 810672 791035 829221 832073 872836 890569 855359 948740 2098502 2213183 1266287 1097583 712244 698065 850526 845506 873848 883461 915425 924759 1035854 1036321 5292045 5537250 40.05 71.7 1
13:06:55 2024-01-29 707272 704398 209964 206050 340573 347756 369265 365451 222543 222948 273936 279888 317110 321858 4658295 5044649 6923874 6678018 1144575 1194628 303023 266594 282539 281519 336106 324496 315672 315973 216652 218668 701460 668104 1513431 1492356 443058 437893 643620 649190 805980 785826 833590 838805 867563 883470 860703 958592 2111552 2234494 1252354 1083605 716213 699984 843081 841750 881286 889362 905993 919490 1041916 1039405 5383871 5529890 40.05 71.7 1
13:06:56 2024-01-29 715792 705400 210052 206490 340314 346447 366462 364903 223524 221968 274356 280129 317100 322334 4661620 4954707 6906648 6687397 1153916 1192335 300903 267450 281271 281238 334627 327936 315816 316965 216652 218328 704316 663552 1516999 1491800 441141 437665 639911 647387 811823 786382 828004 839400 873594 881477 852828 955207 2111552 2208949 1252354 1090610 712244 699984 850916 839848 875781 891080 913522 918797 1033028 1040466 5350388 5531094 40.05 71.7 1
13:06:57 2024-01-29 709289 705905 210267 205233 340864 346411 368162 362649 223110 223104 273517 281097 316815 320172 4652241 5001041 6863135 6688552 1156716 1195511 300620 265812 281336 281091 335600 327437 315816 316009 217918 217312 691104 660584 1522878 1503138 443128 438243 644076 645735 807195 793282 830440 833055 872637 890569 857863 948066 2104566 2210045 1270054 1096809 716323 699586 846648 844146 876293 888359 911510 923197 1038960 1029960 5307229 5536301 40.05 71.7 1
13:06:58 2024-01-29 712328 704407 210065 205774 341933 346375 367049 364320 222611 222635 273552 281968 316843 321996 4661620 5016831 6922285 6669425 1147028 1192091 301396 265847 282539 280236 336106 326078 315557 316965 216652 218328 701498 666199 1528764 1492586 443058 437893 641308 648953 807159 786149 833627 839400 868828 883980 860703 957225 2111552 2232213 1256052 1084903 716836 703035 841847 841713 882578 890740 905345 918759 1042284 1039116 5390565 5524458 40.05 71.7 1
13:06:59 2024-01-29 717328 704147 209641 205809 340110 348225 367307 363512 223265 222287 274163 279738 316400 320330 4652241 4928836 6854600 6696776 1153953 1189540 300447 266594 282140 281144 334053 328168 314892 316486 216652 217346 692822 660584 1540642 1488735 441766 439133 640400 645735 811823 788722 828004 838210 873113 881854 852828 954311 2115501 2213536 1277587 1089760 711229 701041 849100 838980 874535 895448 912983 915326 1032612 1039189 5337677 5524458 40.05 71.7 1
13:07:00 2024-01-29 705286 704407 209645 205519 341412 345370 367673 363229 223800 222443 273517 281412 316143 320433 4648923 4986828 6850576 6669311 1159312 1193781 300186 266630 282539 280236 335600 324532 315816 315753 216652 217685 702907 660111 1523984 1501681 441361 437893 644990 645735 809523 790474 829258 832073 873875 883614 858350 950294 2104641 2210230 1264404 1097629 713261 698674 847891 845948 875088 883461 911647 924060 1037568 1034855 5286317 5515080 40.05 71.7 1
13:07:01 2024-01-29 706620 702412 210091 205843 341933 346883 368190 365487 222577 222635 273552 280164 316400 321929 4645609 5026104 6920405 6659261 1146536 1193182 302314 265812 282140 281126 334591 324208 317603 315973 216652 218668 701460 668104 1509631 1490615 443058 437893 644076 649190 805980 785826 832333 836985 870803 884168 863124 955598 2113781 2231622 1248657 1088251 716323 701004 844280 841750 878859 887723 904623 919264 1043931 1039551 5388064 5524458 40.05 71.7 1
13:07:02 2024-01-29 717321 704407 209610 206164 340349 346411 366497 364640 223610 221940 274356 280360 316878 322371 4654974 4924107 6892981 6678018 1156427 1189540 299607 266630 281308 281223 334556 327169 314892 317000 216652 218176 690769 660584 1530835 1488920 441141 437772 639947 647283 811823 787569 829949 839676 876247 885857 855947 957000 2110541 2219476 1254203 1089834 711229 701010 848717 839364 874573 892450 913020 916870 1035052 1039587 5352155 5533837 40.05 71.6 1
13:07:03 2024-01-29 707862 704901 209676 205208 340604 345370 367637 362141 223299 222635 272752 281018 316400 321996 4658295 4983010 6841231 6669311 1164345 1195548 299241 266594 282140 280271 335636 326441 315816 315753 216652 217685 693192 659640 1523627 1501793 441242 437893 644990 645735 811821 793031 830542 834910 875736 888814 857166 951765 2102917 2213183 1268170 1097583 711229 697537 849100 844870 873848 883497 914771 924587 1033276 1033511 5293874 5524458 40.05 71.7 1
13:07:04 2024-01-29 707160 703909 209645 205839 340864 346883 369597 365451 222577 222841 273936 280129 317100 321406 4658295 5035376 6915994 6663883 1147570 1192091 301432 265776 282140 281091 335600 324532 315816 316044 216652 218363 701460 668104 1513605 1491800 442744 437893 643929 652192 808778 788612 833404 836098 870602 888368 862477 951371 2104566 2234457 1267310 1088251 713261 697040 841884 843711 882008 883569 905033 921541 1040807 1036543 5314255 5521608 40.05 71.7 1
13:07:05 2024-01-29 714266 703909 210155 205843 338811 346969 367049 363264 222234 223261 273552 278854 317135 320821 4645609 4985966 6919878 6687397 1146134 1189540 302243 265776 281871 281752 335791 327437 315816 315973 216652 217685 693192 669059 1515002 1483030 441941 440379 643236 649415 813554 786850 826678 839252 876086 883246 854074 955281 2114556 2221058 1252354 1087510 709205 700021 853431 838768 873848 892143 911359 913906 1033064 1039587 5352155 5524458 40.05 71.7 1
13:07:06 2024-01-29 706322 705396 209459 206063 341412 345334 367637 363264 223644 221940 273517 281250 316400 320397 4648923 4979639 6839809 6678866 1166621 1195548 301150 265812 279617 281984 334322 324532 317603 315056 216652 217685 704316 664376 1508811 1492972 441311 440168 645906 648953 811823 792047 825429 833724 875489 889554 852828 951989 2104454 2213183 1280743 1091387 711971 697076 848717 843674 871338 883092 914080 922197 1032332 1027697 5267505 5518431 40.05 71.7 1
13:07:07 2024-01-29 705114 704142 210328 205843 340625 346411 369893 364867 222702 223261 273552 280395 316913 322371 4654974 5036811 6915994 6669503 1152308 1194878 302987 265590 282539 280894 334322 326902 315816 315802 218494 218118 694582 668122 1512501 1499433 444318 439133 645869 648455 809513 793245 832370 832541 868828 891520 861990 949200 2105284 2212967 1256052 1091387 714452 697040 842482 846142 878859 882217 907617 923586 1035987 1035044 5291826 5533837 40.05 71.7 1
13:07:08 2024-01-29 713394 703904 210662 205203 339836 348742 366240 364356 222611 222635 272717 281447 316400 320367 4648923 5007559 6948981 6678866 1138066 1188697 301396 265550 282938 280894 335791 327146 315119 318938 216616 218118 694582 667719 1551143 1488624 445266 437491 641225 649415 807195 786419 832407 839676 871459 881854 860739 954565 2114447 2219252 1267145 1080522 713261 700021 839497 839363 879310 891511 902014 915326 1040807 1039587 5370966 5525947 40.05 71.7 1
13:07:09 2024-01-29 711305 704393 209680 205847 338802 347492 368190 362649 223110 222635 274130 279508 317392 320821 4642863 4914888 6845275 6691999 1160018 1193182 300482 265812 281705 281396 333722 327913 315636 317589 216652 217510 701531 661501 1511993 1496346 442283 440067 641308 645735 811860 791902 829699 834506 871568 883542 854074 953089 2108280 2197719 1250918 1088251 711229 699055 846275 839363 873229 891189 911684 915479 1030321 1033135 5329536 5516582 40.05 71.7 1
13:07:10 2024-01-29 711037 703904 210302 205203 340349 345370 368745 364481 222577 223104 272717 280225 316365 321312 4642521 4999297 6869267 6668497 1150039 1192054 302030 265564 282756 283521 336704 326793 315780 317589 217878 217324 697362 664096 1529804 1503138 443766 437893 643127 645477 808325 793282 829973 830180 870748 892551 857900 944627 2098576 2208949 1273820 1093650 714280 697076 844280 843237 876330 882839 908912 922197 1039442 1029837 5292133 5524458 40.05 71.7 1
13:07:12 2024-01-29 713520 703411 209645 204889 340864 346706 366240 363774 222611 222635 272682 280722 316561 320367 4648923 5007559 6932253 6674200 1141164 1194083 301606 265564 282902 280131 336942 327024 315227 319199 217465 218188 701498 665249 1552412 1491800 444318 437765 641308 648492 807232 785270 833886 839091 868828 883356 861562 953850 2114556 2219252 1253442 1081292 712752 701543 839497 838768 879186 891189 903708 920074 1036023 1039263 5370966 5525947 40.05 71.7 1
13:07:13 2024-01-29 710266 704407 209061 205674 338027 347528 368190 362649 222611 222400 272787 278889 317392 320821 4635549 4905509 6835950 6683422 1158977 1193145 302644 266487 281560 280985 335754 328499 314784 318487 216652 217312 694707 660584 1508620 1490629 441803 439133 640400 645735 811821 790474 828041 837022 872873 883470 853367 954311 2111552 2207138 1254203 1090610 710722 699984 848115 839363 872610 891554 912333 916217 1031696 1036543 5337677 5515080 40.05 71.7 1
13:07:14 2024-01-29 707632 704407 209017 205847 340936 345370 367601 362967 223299 221940 272752 281250 315481 319912 4639551 4977542 6830510 6678434 1166659 1193145 303312 267085 281090 280994 338172 324532 315816 315056 216652 217685 693192 660111 1541613 1501681 441177 437893 645869 645699 809523 790474 829258 832110 873875 888685 856573 948740 2102293 2210045 1264404 1096022 711229 697076 846275 845235 873848 883497 911684 922197 1034083 1027697 5261526 5520518 40.05 71.7 1
13:07:15 2024-01-29 704252 703639 209671 205847 341333 346638 368745 364903 222577 222635 273552 279738 316435 321370 4645609 5026061 6914442 6688552 1151133 1193956 303718 265635 282393 280859 334088 327169 315816 315586 217878 217545 693192 668104 1502646 1493918 443840 438836 645448 647320 807232 788201 832810 833325 870748 883542 859728 951558 2105010 2230040 1261553 1085192 712244 697076 841286 843674 879484 883497 905308 920849 1036023 1036543 5307102 5524458 40.05 71.6 1
13:07:16 2024-01-29 712507 702417 209026 206160 338806 346411 367049 365451 222200 221976 273936 278430 316179 321275 4645609 4973789 6935747 6678555 1140809 1192224 302774 264186 281940 281126 333866 327182 315780 315532 216652 217685 701498 669537 1523136 1479766 442744 438460 641762 649227 812979 784062 829258 838210 873256 874312 856983 955244 2111552 2219252 1254203 1081292 708196 701041 845077 838173 875781 891189 908337 914261 1030138 1042326 5352155 5504232 40.05 71.7 1
13:07:17 2024-01-29 705057 704407 208991 206520 339871 346638 368457 362684 222611 221976 273971 277973 316179 322334 4636243 4935897 6866083 6688363 1156604 1189799 300447 265812 282015 281126 333866 327400 315816 315838 216652 216870 697362 661938 1517733 1492858 442117 438281 645906 645735 813013 792157 824405 832073 875339 884423 851584 950166 2107757 2197448 1256052 1091387 707692 696583 846648 840583 873229 884414 910059 919302 1029867 1033584 5271242 5520518 40.05 71.7 1
13:07:18 2024-01-29 706359 704142 210004 205203 339827 345405 368745 362939 222422 223104 272787 280164 316435 321312 4645008 5014925 6875895 6650220 1153390 1194904 302497 265555 282738 280262 334322 324532 315672 318262 216652 216823 698884 660584 1518026 1501681 443058 437893 642253 644820 806053 792157 831348 831485 871402 889941 857863 945299 2102293 2205349 1270054 1094465 713261 698065 843880 842443 876330 883497 909020 920849 1033020 1030471 5291864 5511146 40.05 71.7 1
13:07:19 2024-01-29 709406 704407 209499 205553 340932 346168 365398 363845 223024 222635 272752 281447 315771 321092 4660035 5017494 6921436 6650187 1144153 1189799 300939 265847 282140 280096 338198 326441 315335 316486 216499 218363 700088 666199 1509922 1491800 443058 437683 640400 647283 806962 785270 832370 838210 868865 881304 859485 953850 2113669 2222550 1249130 1078985 712244 698996 839497 839363 880235 890880 905033 916908 1040807 1040664 5355651 5520518 40.05 71.7 1
13:07:20 2024-01-29 712507 703411 209645 205843 338300 347248 368745 362684 222577 222386 275468 278679 317145 319585 4640642 4911242 6845275 6691999 1160018 1188443 301148 266385 281940 280894 333866 327972 315780 315838 216652 217009 693336 660584 1503034 1491800 441803 438950 640400 645735 811860 789914 829258 834836 871641 884920 854111 951595 2107644 2197719 1250918 1088284 710722 700047 847242 839363 872610 889728 911722 918658 1033064 1033135 5333344 5516306 40.05 71.7 1
13:07:21 2024-01-29 708437 704407 210008 205208 340341 345370 367056 363930 223059 222890 275979 280028 316294 321202 4650640 5001258 6840225 6659132 1157253 1193376 299219 264997 282539 279810 334322 324568 315335 315056 216652 217009 697362 659640 1511943 1503138 442430 437583 642253 643906 806053 791902 829848 832073 871402 887679 857826 945735 2099308 2203860 1268170 1092836 712752 697076 843880 841178 875088 890095 906403 918196 1036353 1027126 5305127 5512649 40.05 71.7 1
13:07:22 2024-01-29 708168 702408 209636 205238 340649 347792 368239 367215 222508 222337 275688 279664 315051 323103 4647279 5009705 6872990 6650560 1146500 1189799 301467 264997 282140 280341 334322 324460 315816 314801 216652 218363 711569 667719 1516285 1489686 442430 437893 644076 647320 804876 786455 830440 833325 870132 884459 857900 951595 2098576 2228458 1263472 1082844 711229 697076 841884 841178 878859 883497 905033 918196 1039332 1038852 5305127 5507216 40.05 71.7 1
13:07:23 2024-01-29 711734 703192 209400 206347 338597 348275 366941 364760 222131 222301 275652 278256 316737 320901 4629636 4971349 6927493 6678018 1141239 1189799 302810 265143 281308 281249 333866 326477 315593 315056 216652 217498 701498 668104 1501367 1479678 440516 441003 641762 648272 811860 784087 825652 839400 872873 879367 852865 955281 2111552 2212967 1252354 1086737 709205 699490 847513 836985 872610 890880 912048 915326 1032332 1037312 5333344 5504232 40.05 71.7 1
13:07:24 2024-01-29 707272 705213 209427 206031 340681 346810 367494 365918 223093 221728 274829 279528 315852 320433 4632716 4957310 6835950 6668639 1166659 1194030 300903 265776 279545 281091 334556 324424 315816 315021 216652 217685 693366 660584 1532879 1493918 440135 437993 644990 645735 809523 791324 825578 832541 873875 888888 852791 945971 2097008 2210045 1278824 1093704 709205 696017 847476 843003 871301 884341 911359 923376 1033064 1034855 5261857 5513705 40.05 71.7 1
13:07:25 2024-01-29 703892 701656 209975 205706 339180 347865 368825 365142 222406 223083 272717 279473 315446 321275 4640103 5008057 6869267 6659261 1152308 1193182 300797 264926 282938 280459 334053 324496 315557 315658 216652 216788 693336 663425 1539881 1501793 443128 437893 642216 645174 804840 792157 830440 830180 871402 892459 857863 947020 2098502 2206876 1250506 1092923 713261 697076 843081 841750 876330 881845 904847 919465 1036317 1033391 5290108 5518385 40.05 71.7 1
13:07:26 2024-01-29 713178 701206 209673 206375 339657 347536 367197 363229 222577 221976 272717 280983 315677 320491 4633484 5007559 6892869 6649989 1144575 1189799 300903 266332 281904 279467 334627 324532 315335 316451 216347 217650 698679 665249 1502932 1491148 442499 436329 639911 648492 804234 784062 832370 837214 866337 882108 862175 954311 2104276 2228458 1277587 1080522 714280 700544 839225 839363 880109 883569 903708 917949 1042284 1039189 5375733 5514163 40.05 71.7 1
13:07:27 2024-01-29 713345 701966 208878 206097 338775 347619 365398 364867 222577 221275 275822 278784 316108 321275 4639357 4961782 6886857 6659261 1144972 1186023 301361 265369 279617 281091 333866 324496 315269 315838 216499 217685 720736 666199 1517797 1483030 439911 439133 638518 647572 811823 784062 825578 838805 873077 882108 851584 955244 2108280 2211691 1252354 1086737 709205 701041 846275 836912 871301 891008 911647 915529 1034083 1035881 5329745 5499520 40.05 71.7 1
13:07:28 2024-01-29 703967 702380 208908 205203 340349 346393 367350 365142 222543 220489 273517 278937 314971 322460 4632938 4952216 6807973 6664842 1165558 1189799 299607 264962 279276 281000 335791 324460 315816 315802 216652 217463 693192 660584 1531087 1491148 439856 438512 644076 645735 809523 789877 824954 830180 872836 889554 851548 945971 2097008 2210045 1273067 1090610 709205 694996 847476 842407 870648 884835 915425 923400 1032612 1036284 5259880 5517503 40.05 71.7 1
13:07:29 2024-01-29 704493 701352 209021 205523 338561 345431 368155 363193 222200 222635 272682 278714 316179 321275 4636243 5018054 6897303 6659261 1147848 1189799 302314 265923 282103 280345 336265 324496 315816 315802 216652 217650 695860 667627 1502646 1491615 442499 438293 644990 647283 806016 786419 830440 834762 869480 886594 859118 951558 2101275 2222107 1263472 1084377 711229 697040 839497 842798 878711 888469 905993 925747 1039185 1035184 5314780 5514803 40.05 71.7 1
13:07:30 2024-01-29 710487 702924 209396 205809 338255 345370 366497 364320 222715 221763 275979 278430 315481 321048 4630179 4947184 6872990 6663883 1146612 1189637 301361 265369 279617 281056 333866 324532 315514 315838 216652 217685 728552 665723 1522395 1484698 440484 438923 638518 647572 810672 785234 824368 838210 875115 874240 851548 957075 2107607 2213183 1252354 1083504 708700 700967 847854 838444 874535 891960 908575 912488 1032954 1040738 5340969 5512121 40.05 71.7 1
13:07:31 2024-01-29 705980 702385 208626 205843 339836 346601 367601 362649 222577 221940 273936 278430 315411 322829 4633484 4945522 6835950 6678018 1165713 1189799 300903 265333 279509 280845 333866 324424 315816 315838 216652 217463 694582 662135 1520284 1498166 440131 437893 644076 646555 808950 788759 827378 832541 873875 888381 852828 946008 2096011 2204200 1266287 1096809 711980 697745 848495 844441 872051 884560 912812 922119 1032954 1034584 5268168 5505701 40.05 71.7 1
13:07:32 2024-01-29 704261 700325 209728 205671 340349 346614 367343 364320 221891 221940 272717 278854 315096 320433 4633484 5016831 6891902 6640541 1145646 1185987 302067 264962 279653 280201 333866 324424 315527 315802 216508 217615 704319 667150 1501490 1487863 442117 438553 642216 647247 804351 784062 830440 834236 866264 883980 859728 951558 2103066 2232134 1246808 1084279 714280 699735 841847 839289 876257 887731 904847 919251 1042395 1035008 5324392 5505701 40.05 71.7 1
13:07:33 2024-01-29 709289 700325 208630 205233 338260 346883 365433 364320 222234 221403 276555 278008 315411 320330 4633484 4961617 6882577 6659261 1140885 1180846 301077 264962 279653 280663 333866 324532 315335 315838 216652 217463 701498 667150 1511512 1480492 439883 439133 639495 648492 811823 785733 825578 838210 872220 880863 852828 957263 2104379 2221254 1252354 1081023 709205 701041 845482 837252 875195 892450 907618 914224 1035033 1042215 5345453 5505701 40.05 71.7 1
13:07:34 2024-01-29 704039 701884 208630 205839 338775 346393 367049 364111 222388 221749 273552 277130 315481 321768 4624105 4924267 6850576 6678018 1160566 1189799 300482 264962 279545 280845 333866 324460 315780 315802 216652 216939 704316 663079 1504242 1492097 439783 437893 644076 645477 808377 788759 825578 830180 873875 883348 853367 949578 2101643 2207443 1256871 1094502 709944 695763 847891 843237 870031 883347 912925 922044 1032332 1029837 5265341 5505701 40.05 71.6 1
13:07:35 2024-01-29 704261 701352 208982 205169 338775 346614 367637 363229 221891 222287 272682 278958 316095 320397 4633484 5018964 6872990 6650371 1147848 1189799 302102 264926 281271 280236 335791 324424 316131 315802 216580 217312 697269 667150 1502644 1488920 441803 438567 644076 647283 804922 785733 829848 834236 870803 884459 860838 951371 2106476 2222034 1276905 1084377 713261 698739 841286 839363 876330 886993 905033 916544 1035987 1034671 5299622 5505701 40.05 71.7 1
13:07:36 2024-01-29 708437 700325 208626 205493 337745 345334 365398 364356 221891 220594 273292 278012 314936 320104 4620807 4944890 6873251 6659261 1141701 1188075 301432 264962 279545 280271 333866 324496 314892 315838 216499 217463 702890 665249 1503961 1482593 439161 437993 637580 647112 810672 783569 827543 839676 874931 874132 853515 956280 2110766 2216521 1252354 1083504 708196 701041 845676 837252 871264 892107 908039 911261 1034083 1036174 5353831 5496322 40.05 71.7 1
13:07:37 2024-01-29 702766 701384 208120 205242 339561 345903 367049 362649 221926 221714 273517 277973 314936 321768 4624105 4930127 6835950 6663883 1163891 1188918 299571 264962 279115 281407 335791 324460 315816 315802 216652 216974 701498 660252 1537117 1498166 439472 436661 642216 644748 809476 790213 829356 832504 871255 887112 855947 947621 2098651 2203963 1264404 1094391 709944 694849 845077 842370 870648 879249 910125 918158 1033064 1032769 5269382 5496322 40.05 71.7 1
13:07:38 2024-01-29 704261 700325 208952 204855 339836 345659 365433 363774 221891 221749 278026 278624 314496 320433 4636243 5007559 6892981 6635767 1144575 1185146 301805 264962 279653 280005 335791 323931 315816 315838 216043 217685 708669 666199 1527816 1484698 442005 437315 643511 649341 805420 786291 830290 834910 868645 882331 857033 951558 2105284 2228458 1269229 1084279 711736 697794 839497 839363 878317 883461 904352 915479 1038558 1036431 5305127 5505701 40.05 71.7 1
13:07:39 2024-01-29 708437 700284 208802 205666 337750 346883 365433 364320 221209 222025 272717 277586 315446 320330 4626878 4951924 6901227 6650144 1138442 1188112 301855 264115 279653 280245 333866 326404 314892 315838 216652 216974 701498 668104 1536600 1480920 442209 440470 642138 649415 809364 786291 829072 836693 871219 879149 857181 951595 2109261 2220826 1250506 1075609 709205 698065 843373 837579 875088 886956 903373 913906 1033313 1039587 5319860 5501774 40.05 71.7 1
13:07:40 2024-01-29 709289 702408 209017 205169 336466 345890 368762 364111 222268 221749 272682 277130 315958 320330 4626878 4896131 6826349 6669311 1156642 1189799 299571 264962 280714 279818 333866 326938 313971 315802 216652 216637 700141 660551 1510213 1492449 441693 438823 640240 643722 810562 788529 826604 834910 875115 882190 852828 953089 2105284 2193186 1258052 1086624 710961 699055 845676 838173 871338 887103 908983 915564 1031696 1036504 5307102 5496322 40.05 71.7 1
13:07:41 2024-01-29 705016 701880 208952 203965 338811 346638 365433 363597 222611 221248 277720 280052 314461 321048 4624105 4943897 6789323 6650371 1161673 1189799 298385 265812 279581 279775 334322 324424 315335 315428 216544 217406 700088 657712 1543479 1501362 440062 436856 643546 643685 808937 788529 828097 830180 871402 884241 855322 945971 2096011 2201104 1244959 1093723 710722 695032 843880 840583 871301 883347 912274 918158 1033313 1025603 5275036 5492402 40.05 71.7 1
13:07:42 2024-01-29 705263 700930 208810 205165 339867 345903 365398 363774 221891 221594 277953 278513 313550 319947 4624105 4998286 6868060 6640871 1142905 1189799 300903 264150 279653 279810 336668 324172 315636 317480 216544 217441 708669 665806 1508957 1484292 441753 439133 644039 649415 807195 785270 830440 832356 870748 883434 857900 950166 2098390 2220568 1270322 1082062 709205 694996 839497 841750 878859 880940 903708 918158 1039442 1033547 5292128 5497851 40.05 71.7 1
13:07:43 2024-01-29 709983 698282 208806 205203 336768 346883 365170 362106 221209 221940 277953 277551 315446 318835 4626878 4961894 6892682 6650257 1134755 1182630 301396 264150 281940 280026 333613 326648 314640 315802 216043 216929 700088 667240 1553071 1488112 443026 439225 640131 645735 806016 783878 831992 835726 866068 874240 857900 955858 2107644 2209527 1265296 1077932 711229 699055 839176 836319 878235 886956 898738 912638 1038324 1036507 5344517 5505701 40.05 71.7 1
13:07:44 2024-01-29 711313 701352 208806 206665 336230 346133 366204 363084 221857 221403 278186 277199 315446 319090 4620807 4896131 6810685 6645392 1147279 1188139 300894 265564 279365 279990 333722 326296 313315 318038 216499 216835 691965 658228 1511232 1482261 440131 437893 637580 645174 810666 784062 825341 836392 873875 882959 852303 951595 2105284 2210045 1273820 1085192 707916 700047 845676 835726 870031 888676 911410 913573 1030230 1033511 5322360 5488486 40.05 71.7 1
13:07:45 2024-01-29 702988 702153 208660 204889 339836 345903 365947 362106 222371 220524 272752 278624 314461 319947 4620284 4933645 6798648 6645139 1164402 1190651 302216 265121 278935 280985 335233 324051 315780 315730 216652 217021 701498 660527 1525961 1491985 439161 437019 644006 643832 806962 787569 825615 831765 871402 883542 851584 945262 2096011 2200838 1259931 1092836 709205 694996 843880 841750 872610 883347 908983 918196 1033161 1027162 5265617 5495538 40.05 71.7 1
13:07:46 2024-01-29 701267 700061 209021 205169 338291 345659 367078 362939 221209 221940 278026 278500 314496 320454 4617512 5004001 6853336 6632138 1148256 1193108 301290 264080 281126 280010 333830 324316 315227 315250 216652 216696 693192 665723 1518951 1492361 443109 437893 643805 647112 804234 789652 830440 829591 866337 883578 857900 945299 2095515 2206913 1248657 1082062 711229 692959 839774 841215 876367 882099 899525 918196 1034667 1033391 5261601 5501774 40.05 71.7 1
13:07:47 2024-01-29 710487 698277 209026 206661 336733 345370 364849 364111 221174 221905 277829 276997 314936 319090 4617512 4949685 6886144 6669465 1135121 1189688 301290 263974 279509 279957 333451 324388 313935 315838 216043 216788 685111 667719 1519070 1484698 443058 437893 638518 647387 806016 784062 830164 834543 866300 879620 857863 953051 2104641 2210045 1249811 1075883 711470 699055 837082 835763 876367 883605 902111 912751 1036353 1038636 5327514 5490016 40.05 71.7 1
13:07:48 2024-01-29 709213 700061 208630 204566 336466 345370 366497 363084 221981 221248 278149 276402 315446 319352 4610932 4896131 6835517 6650069 1151133 1189939 299395 264820 279473 280005 335523 326441 313714 315838 216580 216731 700141 656820 1511903 1484698 441311 438485 636643 643906 808679 784124 823160 833952 872637 874321 851584 950843 2104753 2197719 1251661 1085155 708196 699055 843880 834506 871067 886329 907392 912601 1029371 1032995 5310739 5488486 40.05 71.7 1
13:07:50 2024-01-29 703252 700352 208837 203970 338846 345903 365398 363084 222422 220334 277953 278854 313515 321240 4610932 4938133 6796166 6650371 1160415 1190688 299466 264186 278687 280271 333866 323439 315672 315802 216499 216696 701498 660584 1501105 1491800 440264 437772 643805 645735 810672 789914 822576 830180 873875 883614 851093 945971 2098539 2194471 1268170 1088288 706183 692996 847251 839363 869613 882217 911684 916780 1026947 1032660 5241203 5492402 40.05 71.7 1
13:07:51 2024-01-29 701267 700098 209026 203961 338264 346393 367013 363084 221243 222287 274096 278659 314496 320594 4617512 4957214 6837906 6640825 1153953 1190614 299536 264221 282140 279795 336229 324460 314892 315838 216347 216116 696179 660111 1533596 1498166 441803 436752 641762 643906 804922 790474 830164 830180 870169 886338 856610 947884 2096011 2200838 1268170 1091387 711980 696053 841884 841152 873848 881845 904497 919302 1033349 1029706 5286316 5496322 40.05 71.7 1
13:07:52 2024-01-29 708279 700593 208630 203927 339592 346393 364267 362684 222371 221439 278076 278889 313550 321084 4616630 4993928 6880386 6612104 1141314 1186354 299219 264750 279653 279154 336637 323667 314670 317553 216007 217463 699384 664301 1513758 1484698 441490 436439 639859 647572 804078 784062 831624 834616 864429 879294 860339 951595 2102293 2225300 1247963 1078985 712752 699055 839497 838768 878586 884414 899451 915288 1040807 1035933 5342749 5490016 40.05 71.7 1
13:07:53 2024-01-29 713247 700352 208365 204570 337790 346393 363211 362141 222234 220524 277793 278008 314716 320258 4619120 4935694 6893804 6659261 1135196 1186060 301290 264115 279617 280236 333631 324388 314670 315802 216347 217114 701498 666199 1528105 1475478 441803 437772 639947 647283 809523 782950 825652 836985 871402 879584 852901 957225 2105284 2214536 1252354 1075920 706183 698065 843610 838173 873229 883569 904772 914261 1032428 1039551 5318587 5478844 40.05 71.7 1
13:07:54 2024-01-29 703252 700352 208621 205885 336773 345903 366497 363084 221277 221594 277756 279208 315236 319811 4615702 4886457 6810685 6645731 1148877 1187293 298629 265183 279256 280026 333866 324460 313494 315091 215891 216788 700088 656820 1528033 1482593 439197 437993 636679 645735 809523 784062 824132 834579 872637 874240 852303 953014 2104753 2206913 1250506 1082062 706904 699055 843880 834506 868801 886956 909096 909923 1030138 1033584 5314533 5477565 40.05 71.6 1
13:07:55 2024-01-29 701267 702924 207647 204850 338811 345415 365398 361093 221738 220312 275468 278187 316131 321202 4615702 4924186 6810685 6669425 1156976 1186354 299430 264221 279617 280236 333396 324496 314892 315358 216652 216301 698752 659640 1512533 1484698 440617 437380 640400 643906 810629 788796 823197 830180 871895 882190 850110 946045 2098576 2188525 1277587 1086737 705179 694541 841884 839363 870738 880940 906293 916908 1024208 1027661 5261699 5483661 40.05 71.7 1
13:07:56 2024-01-29 704252 700352 208982 203965 338573 346638 367197 362867 223093 221275 273768 279563 314356 319921 4622027 4976751 6791542 6640503 1163567 1189909 299536 264997 278651 279845 335791 323475 314347 315802 216347 216788 691281 657758 1507715 1488772 439161 436965 642253 644820 807232 787606 824368 830180 872079 883578 850380 944627 2094522 2202399 1253104 1091387 708196 692996 845077 840583 868801 882099 909020 918158 1029641 1030471 5233727 5488486 40.05 71.7 1
13:07:57 2024-01-29 701267 698268 208656 204570 341146 345125 366798 365918 221601 221763 273913 278291 314391 322114 4625121 4990176 6874165 6640758 1144575 1188112 301135 264150 281271 279384 333866 324424 315335 314914 216652 216301 698679 667150 1524957 1484698 441941 437893 643620 647572 804840 786419 830440 830180 866337 886594 857900 945262 2097781 2211705 1248657 1081957 709205 692727 838306 838765 876367 882832 899525 920036 1036390 1030106 5276910 5488486 40.05 71.6 1
13:07:58 2024-01-29 710487 699175 208812 206661 339258 346700 367197 364626 221106 222520 273840 277460 315271 318872 4610897 4975971 6912674 6631124 1132268 1182520 299536 264150 281669 278466 333866 323835 313458 315838 215435 216266 698679 660584 1503509 1484426 441803 436403 637543 645735 802603 783790 832216 834506 863746 874240 859728 951558 2098763 2219252 1252354 1078759 712244 699055 837082 836948 878859 886650 896788 913906 1039332 1035008 5350388 5489215 40.05 71.6 1
13:07:59 2024-01-29 714266 701193 208562 204924 337612 346565 365124 364335 222440 220348 274653 277834 314866 319316 4614727 4905562 6864813 6640503 1144972 1181829 299501 264962 279276 280796 333866 324460 313971 315802 215435 217650 705770 660584 1516179 1475566 438777 437893 636686 647299 809523 782950 823123 835726 873256 874600 852303 954311 2103788 2211613 1271937 1080522 707188 699551 844280 835726 870849 888604 907655 911550 1030230 1035008 5314705 5473947 40.05 71.7 1
13:08:00 2024-01-29 702963 700930 208200 205719 337603 344747 366026 362939 221755 221036 272646 276705 315188 320294 4605348 4890564 6817680 6659419 1153055 1182556 300827 264150 279617 279384 333866 324532 313678 315802 216278 216081 691965 658228 1540662 1484698 440479 437724 638030 643376 808950 785270 824368 831840 872637 880500 853515 948703 2102293 2191631 1256269 1085118 708700 697745 844280 835726 870849 884341 907355 912938 1029371 1033391 5293526 5489890 40.05 71.7 1
13:08:01 2024-01-29 701156 701202 207551 206375 338628 344710 365255 364039 221823 220524 273675 277616 315470 321738 4614727 4923990 6798648 6640503 1157178 1188038 301435 264186 279079 280324 333866 323895 315557 315358 216347 216266 701498 660584 1519661 1488920 440727 439133 642216 644820 809523 790213 823458 830180 872836 883506 851093 947570 2098994 2191631 1266287 1088284 705179 691907 845676 839363 867147 884830 910314 916908 1025626 1029852 5237018 5490087 40.05 71.7 1
13:08:02 2024-01-29 703967 700701 208847 206080 339735 346638 365326 361042 221857 221714 273501 278610 313953 319316 4614727 4942891 6796355 6626776 1156716 1188038 297447 264221 279581 278501 335791 323403 314670 315802 216043 216301 700088 655829 1511116 1493918 439197 436656 642216 643376 804840 786382 825540 830180 871402 884387 853515 947696 2086442 2200838 1236870 1092943 709205 694959 843880 841750 870341 881295 908300 918121 1033347 1033975 5250420 5490087 40.05 71.7 1
13:08:03 2024-01-29 701849 700204 208851 204532 337754 344892 366497 362649 221686 221692 274641 278203 313550 320491 4614727 4975971 6845275 6621587 1144575 1188038 300093 264150 281037 279349 333866 324159 314892 313599 216652 216731 693192 665249 1502020 1488920 442430 437683 643805 647112 804922 787533 830440 830180 865652 884423 857900 947696 2096011 2206913 1250506 1082062 711229 692959 839497 841178 876330 874231 899377 920392 1040429 1035933 5269339 5499520 40.05 71.7 1
13:08:04 2024-01-29 712239 694237 208917 206405 336230 348285 365219 364111 221857 222443 273756 278008 315051 318117 4614727 4958971 6877496 6631124 1131495 1189909 299571 264115 281705 278466 333866 324496 313458 315838 215891 216637 689022 660584 1529262 1484698 442744 436004 637129 645735 802640 784062 829664 834543 863746 881594 859728 953089 2098651 2209394 1256052 1077451 713001 699055 837082 835726 878859 889728 903111 918100 1040696 1035221 5358308 5499480 40.05 71.7 1
13:08:05 2024-01-29 709289 700061 207647 206956 337577 346393 364267 362939 222337 220277 275200 277130 314461 319352 4611435 4940400 6854600 6631124 1138404 1180846 300903 264150 279312 280201 333347 324424 314670 315802 216043 216939 700088 664301 1515246 1475478 439206 438512 636643 645735 809252 782590 823160 836985 873256 874533 852303 954992 2098539 2211613 1249812 1078985 706685 700047 844280 837252 874261 892143 909523 911148 1032991 1038807 5328067 5474288 40.05 71.7 1
13:08:06 2024-01-29 703113 701276 208591 205173 336693 345903 365398 363012 221857 221178 274096 275488 315156 319702 4608147 4884340 6807973 6650106 1156427 1186354 300402 264186 279545 279384 332855 324532 313971 315802 216499 216439 689223 656820 1510362 1482298 440479 437893 638249 642920 809523 786419 825578 830860 871402 882190 851548 948066 2099271 2191631 1243784 1084347 708196 698739 846955 839041 872051 887103 909373 914112 1029321 1034745 5284229 5473985 40.05 71.7 1
13:08:07 2024-01-29 703261 699790 208300 208632 338521 345649 364814 363597 222388 220145 278149 278465 313515 320821 4611435 4938295 6779997 6635767 1163294 1188918 299501 265369 278419 279498 333866 323439 315335 315802 216347 216753 701498 656820 1507974 1484513 437934 437506 642216 645277 807195 787569 823745 830180 873256 883542 852909 946398 2086442 2203963 1276905 1092142 709586 695763 846685 842947 869576 881990 911883 919452 1029678 1028760 5239288 5477565 40.05 71.7 1
13:08:08 2024-01-29 702462 699032 208847 204570 338264 344612 366462 362141 221434 221714 274059 277973 313550 321275 4611435 4990327 6854600 6631205 1142943 1181719 299289 263710 279653 278536 333600 324159 314892 313957 216652 216301 697269 664376 1513219 1489686 442430 437370 643127 645735 804650 788686 830440 829003 865688 884387 857863 944959 2094522 2210709 1249812 1085054 712244 693296 838579 842947 877889 874086 903520 920619 1036317 1031457 5263718 5486943 40.05 71.7 1
13:08:09 2024-01-29 710109 694277 208810 204532 335724 346883 363175 363084 221209 221905 273140 277973 314207 317746 4608147 4952597 6882577 6621746 1131155 1186538 299082 264115 281271 278043 333866 324424 312507 315838 215435 216776 698679 660584 1514062 1482593 442117 436348 637311 645735 802603 783506 830440 834543 863746 880972 857900 951595 2101561 2222835 1257901 1078102 712244 698449 839176 837252 878822 888469 899748 914785 1038595 1035111 5342749 5496322 40.05 71.7 1
13:08:10 2024-01-29 710487 698010 208335 206401 336737 346883 364608 361042 221926 220524 274096 277551 313515 318414 4605348 4877744 6810685 6631162 1144972 1186354 299082 264186 278651 279472 333866 323895 313971 315802 215435 217312 705770 662410 1534007 1483030 439060 437893 636686 643869 808377 784062 822539 834579 872637 881594 850871 954534 2107644 2205680 1248657 1084377 707916 698945 844280 834433 870231 889098 908337 915439 1028646 1030106 5291751 5473658 40.05 71.7 1
13:08:11 2024-01-29 701267 694304 208120 203970 338295 344892 364814 363084 221981 219802 277720 278060 313480 320821 4610932 4914914 6801573 6626354 1153953 1182593 299536 264150 279545 280236 333600 323895 315335 315358 216043 216301 693192 659640 1515124 1484698 440484 436437 642216 643413 809252 787569 820753 830180 873655 883507 850834 949690 2096000 2191738 1249812 1088251 705895 694775 844280 839363 869761 881554 907242 915251 1024171 1031420 5244947 5479120 40.05 71.7 1
13:08:12 2024-01-29 702462 698268 208626 203931 336737 345903 364267 361006 221703 221940 273140 278430 313515 318792 4608147 4938210 6801252 6631389 1156716 1188075 297725 264962 279581 278501 333866 323667 314670 315070 216043 216731 695907 656351 1517870 1493918 439197 436656 641983 641974 806016 785826 825698 832128 872079 887002 854730 947621 2086331 2200947 1264404 1094502 709205 692959 844577 841436 871301 879358 907430 916780 1032612 1030471 5256198 5483030 40.05 71.7 1
13:08:13 2024-01-29 703992 694277 208621 203961 338775 342879 364267 362649 221174 220594 277683 277751 313008 321275 4608147 4990327 6864373 6626395 1143980 1184758 300482 264115 279581 279349 333866 323439 315335 315536 216043 216602 694451 665723 1512891 1484698 441490 437893 642216 647572 805993 786181 829903 832356 868987 884569 857678 950369 2097157 2222513 1274235 1080522 707916 693714 839460 839363 875709 879249 903434 917992 1036317 1035734 5276910 5479120 40.05 71.7 1
13:08:14 2024-01-29 706359 697012 208300 205173 336466 345903 364267 363597 220987 221559 277916 276482 314242 318828 4604862 4940400 6882577 6626354 1134919 1182813 300903 263307 279653 279384 332891 324460 313494 315802 215739 216301 694582 666199 1494770 1474689 442430 439234 639822 649303 808778 783914 830365 836098 867138 879367 857715 951409 2105284 2210045 1249811 1077020 711980 698560 837082 834506 876367 888286 899748 911949 1032253 1033584 5333572 5482025 40.05 71.7 1
13:08:15 2024-01-29 710487 694399 208300 203970 336764 345903 362886 363084 221703 220180 274484 277216 313515 318828 4607871 4892810 6836082 6631124 1146172 1183936 298385 264186 278399 279480 333866 323931 313971 315802 215435 216974 691104 660584 1503508 1475478 440054 438006 638460 645514 809413 782877 824633 837289 873209 879836 852192 954311 2098502 2207211 1250506 1080522 707188 699055 843844 836061 869613 883605 906330 908923 1029641 1033547 5306948 5474288 40.05 71.7 1
13:08:16 2024-01-29 701267 698268 207647 205233 339735 344928 365433 363084 221243 221213 277916 275522 313550 319352 4598782 4886752 6801252 6640503 1150591 1182923 299067 263930 279545 278571 332621 324460 312982 315580 216043 215930 690594 656820 1502356 1488112 441311 437706 638386 641827 808937 786291 825810 833724 871182 883356 852303 948103 2101280 2188525 1254485 1082062 707692 697471 843844 834506 869613 883497 909673 914261 1028679 1029342 5293874 5473658 40.05 71.7 1
13:08:17 2024-01-29 703002 698277 208529 208304 337754 345415 363976 361042 222234 220559 273563 278937 313008 318689 4592228 4933379 6770672 6617023 1160566 1184051 299082 264186 277796 278571 333866 322495 314670 314914 216043 216301 700088 658190 1510152 1492081 439427 436511 642180 642774 807213 788256 825810 830032 871365 883506 852303 947471 2092683 2197719 1256871 1091363 707916 692433 843844 841152 869613 882099 907655 916780 1030138 1030434 5237360 5469755 40.05 71.7 1
13:08:18 2024-01-29 702687 694268 208305 203965 338811 342843 364849 363380 221174 220594 273756 277551 313262 321048 4608147 4979741 6859921 6607651 1141314 1179139 299571 264150 279545 279697 333866 322459 314892 315802 215675 217254 707219 666003 1515954 1485997 441306 437970 642143 649330 806030 786291 829221 830180 865040 881586 858388 945934 2092535 2215075 1248657 1080522 708700 691944 837082 839639 875709 874267 898100 917987 1035583 1039493 5267505 5477565 40.05 71.7 1
13:08:19 2024-01-29 706359 694047 208296 204889 335724 346369 363175 363084 220834 221559 274096 275488 315951 317892 4602063 4919351 6873251 6631124 1131924 1186538 300903 263088 279581 279154 332621 324424 314492 315622 216255 216765 700088 665329 1524459 1482000 442320 439485 638497 645625 806067 783506 828668 835763 867027 880972 856610 951595 2104641 2210137 1246179 1072755 708700 697076 836489 833915 875709 887212 899748 914136 1033313 1033098 5314533 5466340 40.05 71.7 1
13:08:20 2024-01-29 710487 694313 207690 203961 336768 346393 364608 361042 221243 220180 277451 277130 313480 319389 4598782 4883544 6817299 6617023 1147028 1179139 297690 264186 278687 279565 333613 324172 313684 315694 214954 216498 698679 658698 1513857 1483885 440054 437820 636686 643906 807232 784062 824483 834506 871402 879584 851698 951446 2102293 2203750 1248657 1081957 706183 698560 843680 832037 869613 888676 906330 908923 1027185 1034964 5322939 5469755 40.05 71.7 1
13:08:21 2024-01-29 701961 694273 207664 203931 338300 342915 364267 361042 221209 219802 274096 277130 313008 320330 4598782 4914914 6779997 6602640 1160566 1182923 300402 263939 277972 279795 333613 322805 314305 313491 216007 216197 698679 658698 1497682 1485997 437474 436752 641308 643797 807176 786382 823458 829003 871402 884168 852303 944286 2089820 2197719 1253104 1089059 706685 691944 843283 839363 867110 874267 906708 917987 1027149 1030471 5220477 5469755 40.05 71.7 1
13:08:22 2024-01-29 700995 697232 208151 208672 337754 342591 364267 363597 220528 220559 273563 277164 313043 320821 4601580 4979741 6845275 6588495 1141314 1186447 301819 263714 279293 279249 333758 322315 314820 315694 215819 216800 698602 664376 1496028 1478027 441177 436366 643969 647387 804922 782980 829258 830351 866991 882226 857218 945971 2091896 2219624 1248657 1080522 709205 691944 836810 839363 875709 882099 901066 917987 1030029 1033391 5260086 5473895 40.05 71.7 1
13:08:23 2024-01-29 708437 697232 208626 206405 335724 346393 363140 363084 221174 221940 272947 277195 313550 315586 4602063 4940400 6868036 6593166 1138769 1187231 300645 264009 279401 278431 335754 323032 313315 315802 215292 216800 697269 660584 1494303 1475861 441311 436046 639947 645735 801465 782950 828834 832541 865040 882108 855359 950587 2096011 2218965 1258754 1078985 711470 694504 838306 836985 873848 883971 904114 914261 1034520 1034855 5276647 5470255 40.05 71.7 1
13:08:24 2024-01-29 705323 698871 207980 204562 336195 345415 363175 363597 220494 220559 273756 275565 313515 317892 4598782 4912283 6873251 6631501 1135195 1187305 300797 263201 279473 279358 331453 324280 312839 315802 215891 216116 690769 665723 1496590 1474613 441219 438823 637616 647572 807085 783506 825652 832110 868865 879620 852901 951595 2098576 2206450 1254203 1071973 707188 696053 838270 834506 875709 883569 903745 912273 1029556 1038046 5289999 5474288 40.05 71.7 1
13:08:25 2024-01-29 708437 694313 207686 208304 335715 346393 364709 360970 221209 220180 273756 277134 313262 315478 4598782 4868472 6801252 6636079 1146612 1183899 301726 264080 279135 279244 333685 323439 313494 315838 214981 216301 702890 658698 1509822 1478716 437883 437274 638273 644820 807232 781841 820753 834616 873875 879584 851093 951595 2099308 2205349 1248657 1080522 705179 698065 843680 832037 867147 883569 906330 908923 1027025 1027661 5276722 5442925 40.05 71.7 1
13:08:26 2024-01-29 699963 694241 207332 203961 337019 342915 364302 361042 220834 220524 277683 275535 312572 319389 4589416 4886752 6815244 6640758 1154431 1185707 298941 263789 279079 278466 331812 324195 313017 313419 215863 215780 687853 656770 1506986 1483645 440682 437993 636643 642010 808950 784160 824405 830180 870132 879294 852303 945971 2096011 2183973 1257073 1082062 705179 695291 841884 834543 869613 881186 904735 912638 1027149 1028760 5271242 5469755 40.05 71.7 1
13:08:27 2024-01-29 703967 694309 208553 208233 336501 344928 363175 360716 221174 220207 272755 278042 312285 318378 4591923 4937982 6796505 6631392 1155258 1183996 300614 263710 278491 279349 332621 323188 314784 313957 215891 215630 691802 658698 1503516 1484698 439819 438613 641308 642010 808377 788722 821114 829003 872637 883137 848680 946345 2095776 2185523 1248657 1085054 703882 690442 843081 836985 867147 881186 904735 915288 1021205 1028979 5222419 5464286 40.05 71.7 1
13:08:28 2024-01-29 699963 694241 208155 208268 336230 344928 364267 360934 220528 221248 272755 277364 312572 318378 4595969 4925800 6781840 6617117 1161066 1184888 298594 264115 277760 281394 333613 322387 314377 314878 215435 216231 698679 656732 1539797 1488920 437774 436312 641308 641974 804803 784087 822502 829591 870712 884387 852303 945633 2086739 2194743 1280743 1091387 707188 691871 843081 839363 867110 880818 908912 918216 1030101 1031929 5227941 5468186 40.05 71.7 1
13:08:29 2024-01-29 700963 697237 207647 203927 337719 342375 364231 363854 221140 220524 273140 277095 313008 320784 4594824 4971444 6830435 6617143 1144054 1185619 301362 263904 279581 278431 333866 325292 313422 315292 216131 215768 686712 658698 1503412 1495394 441872 436316 639458 641446 802603 787533 828004 827791 866300 883542 854037 942195 2083404 2194743 1268170 1088284 710722 691907 839497 838731 871301 881476 902200 916870 1033064 1027417 5248694 5482139 40.05 71.6 1
13:08:30 2024-01-29 704261 697232 208120 206049 337754 342915 362850 363084 220834 220524 273526 277130 312285 319804 4604297 4980192 6855021 6603002 1142943 1188929 300411 263272 279509 278466 333360 323152 313648 313665 216043 215561 700088 662951 1491306 1488920 441872 436656 641762 643832 802603 786382 830164 827168 864681 883470 855359 942195 2083404 2200838 1270054 1082062 707916 690840 835896 839363 873848 874555 901707 916780 1035033 1027417 5246779 5477565 40.05 71.7 1
13:08:31 2024-01-29 708437 695497 208810 208565 334680 346148 364093 361006 221174 220489 272297 278382 315693 315298 4606283 4947759 6860771 6593166 1138442 1183936 300402 263307 279079 278167 333866 321898 312032 315802 214759 216266 697269 660584 1515293 1479766 439819 432867 638555 645735 800329 781841 828004 831950 862490 880863 857181 946008 2093034 2219252 1266287 1075647 710722 694959 838270 835689 872573 883347 898100 914261 1033020 1032660 5291510 5458520 40.05 71.7 1
13:08:33 2024-01-29 703183 693944 207472 203931 335680 344928 362850 363084 220307 220277 273272 277534 315729 317226 4596586 4914754 6854325 6626542 1132268 1180579 300902 262947 278791 278614 331310 323895 312726 314914 215435 215930 688501 664301 1510935 1470427 437774 437893 637969 645735 807195 779591 820789 834543 870148 874780 852303 953631 2096011 2206986 1248657 1072737 703882 696017 839497 832037 870849 887212 905033 911529 1030138 1032331 5293874 5460390 40.05 71.7 1
13:08:34 2024-01-29 699963 694241 207297 204850 336476 342879 366640 360717 223152 220277 273731 277534 315062 318683 4594008 4891321 6820852 6631124 1153205 1184033 297690 263710 278651 278536 331310 324195 312032 313706 215435 214962 687853 656299 1519084 1483645 440682 437374 636686 640085 807159 784062 822576 830180 868828 874276 852303 945971 2098763 2185523 1242001 1082235 706183 694762 841286 834433 867110 881149 904016 912563 1026385 1028034 5276910 5468186 40.05 71.7 1
13:08:35 2024-01-29 703967 694228 208699 208308 339258 344565 365826 360645 221755 220101 272573 277868 314841 318908 4603056 4905265 6770986 6626771 1159736 1184777 298594 263307 277565 279233 333631 321446 314449 314399 215435 215561 690412 657758 1525668 1484698 438489 436656 641308 643869 804840 786149 822871 828415 871402 882811 850489 944959 2083441 2194743 1271148 1085054 704888 690894 843081 839363 867110 882099 906330 918984 1025668 1027417 5218522 5458807 40.05 71.7 1
13:08:36 2024-01-29 699688 696246 208412 206080 338539 342555 366677 360826 220698 221036 272766 276991 315062 318160 4595969 4967872 6813195 6593156 1144054 1183936 300402 262501 279581 279811 332891 324413 312982 313957 216043 214962 691965 660305 1528735 1488735 441803 436045 640400 643338 801465 786419 828631 826582 865909 883312 854679 942232 2089708 2191872 1246808 1084384 709205 691821 837082 839363 871338 874591 900917 917469 1033161 1027149 5239288 5466340 40.05 71.7 1
13:08:37 2024-01-29 707198 698606 208092 205435 337103 345770 364020 360898 220732 220312 272995 278732 313449 318305 4595969 4968257 6837906 6593610 1135196 1183095 300299 263675 278651 277656 333866 322423 311238 315802 214775 216266 694451 660584 1503074 1479678 439893 436080 637093 645735 800329 781841 829221 832073 864681 880863 856573 948066 2092460 2217678 1268170 1075081 710216 694996 837082 834506 873811 883347 899748 914261 1037823 1032660 5320312 5458851 40.05 71.7 1
13:08:38 2024-01-29 705151 696971 207517 204464 337573 344747 365124 362976 220358 220158 273140 275384 312537 315550 4589753 4919277 6863926 6593343 1129037 1180579 299012 262065 279545 278272 331345 323176 311559 314878 214759 214996 697269 664376 1495441 1479674 441803 436666 636686 644820 802640 783506 828041 832073 864681 874564 854074 950129 2098994 2204110 1261599 1072551 707188 695032 835008 832504 873848 883497 901288 908886 1033064 1030106 5312911 5472826 40.05 71.7 1
13:08:39 2024-01-29 709904 698721 207551 205511 337812 345722 362885 360501 221140 219767 272947 276255 312537 318087 4589008 4900939 6827019 6593231 1141701 1180579 299519 263307 277529 279811 332855 324413 312032 314914 214795 216974 704138 660215 1542503 1475478 437811 437274 635783 643906 804840 781841 822285 832073 870095 874564 848680 950166 2089485 2202399 1271937 1080522 705391 697076 841884 832319 867110 883461 907617 909275 1024134 1030471 5292029 5461790 40.05 71.7 1
13:08:40 2024-01-29 697787 698207 207154 206089 336595 342771 363140 361006 220834 219802 273731 277155 314689 319316 4585351 4877373 6791537 6621746 1150311 1180579 297482 262904 278615 277760 330844 323439 311676 313957 215827 214962 695972 656351 1498895 1480952 439129 438864 636686 640992 807195 784062 822539 830180 867563 882108 852303 945262 2089523 2179331 1231299 1080522 703882 691944 839497 834469 867110 882099 905033 914261 1022897 1032995 5269339 5461790 40.05 71.7 1
13:08:41 2024-01-29 701849 698721 207977 205214 336737 342879 363140 360970 221994 219556 272718 277516 313116 318378 4595969 4924240 6743012 6593574 1157253 1180579 299519 263710 276908 278078 333360 323033 313494 313957 215435 215561 697269 654949 1519377 1484698 438177 435352 640400 640992 804351 783855 822871 827791 868213 883980 850489 944286 2086739 2193186 1256871 1089805 706183 690894 841286 839363 867110 874411 907729 916646 1028142 1028591 5215430 5452357 40.05 71.7 1
13:08:42 2024-01-29 697750 696739 207651 208268 334750 342915 366937 360934 220460 220524 272297 276709 314769 317935 4586590 4950988 6799349 6593610 1141314 1180579 300402 262537 279509 277873 332855 322423 312507 312391 216043 214927 694582 660584 1528007 1484477 441141 435389 638555 640979 800329 784160 827415 824754 864681 883542 852865 940854 2086739 2193186 1266287 1083928 709205 690840 835896 839363 872610 879791 902282 917992 1030124 1029339 5240961 5470255 40.05 71.7 1
13:08:43 2024-01-29 705515 695261 207612 204819 336324 344529 363579 360970 220494 219837 272189 277862 311633 315586 4589416 4951924 6825460 6593610 1135196 1180671 298176 263608 278223 277690 333360 320437 312982 314878 214759 216116 697172 660584 1506105 1478623 439161 435516 638555 645735 800329 782950 825578 830180 863136 874240 852865 949200 2091339 2209431 1234271 1077451 707188 690930 836218 838444 874535 883032 900826 912488 1033028 1030289 5267415 5460113 40.05 71.7 1
13:08:44 2024-01-29 703252 696556 206218 206115 334680 342879 364093 363084 220392 219837 273140 275419 312537 315550 4583319 4910238 6848415 6603002 1128230 1180579 298629 261699 278687 277656 330808 322949 312032 314878 215284 214962 695860 662476 1506886 1475478 441559 437274 636686 644820 802640 781841 827178 832541 863782 874600 855322 950256 2093987 2203750 1239495 1071210 707916 695763 837349 834799 875781 884596 900554 909923 1032991 1034745 5318701 5466340 40.05 71.7 1
13:08:45 2024-01-29 708784 696746 207144 208188 334737 345369 362776 360680 221209 219460 272334 275488 312067 315550 4592691 4868472 6796392 6602939 1141422 1180583 297239 263307 277370 278078 331883 321934 312032 315358 214156 216301 694451 658698 1515160 1473473 437156 436656 634882 643869 806566 779628 821114 832073 870132 874528 850820 951989 2094522 2200838 1268170 1078065 705391 697745 842171 832504 867704 886475 907504 910074 1026756 1030106 5284267 5453524 40.05 71.7 1
13:08:46 2024-01-29 698216 694201 206360 205944 336186 342843 364942 360970 220494 219802 273563 275148 312067 318828 4583319 4883267 6796227 6626395 1150666 1180671 297870 263123 278435 278043 330808 323439 312068 313480 215435 214927 701498 656351 1494878 1479674 439124 437993 636575 640085 807232 784062 820789 829591 870766 874276 851093 946345 2092795 2180993 1202910 1083504 704888 693788 839460 836656 869576 879104 901939 912450 1023383 1028942 5266396 5458520 40.05 71.7 1
13:08:47 2024-01-29 700273 699211 207328 208233 338769 342843 364608 360934 220987 218930 272947 276980 311598 319352 4582876 4913733 6752021 6607651 1154431 1180675 300438 262501 276908 278536 332351 321934 313458 313480 215435 214962 689022 658228 1499737 1475935 437847 437993 640400 641974 807195 784124 821114 827205 871402 881817 848041 943613 2091896 2188753 1256871 1086699 703882 691563 843081 836764 865771 874122 906025 912601 1023118 1024519 5209898 5442736 40.05 71.7 1
13:08:48 2024-01-29 701267 696743 207660 204930 335684 342879 364608 358799 221174 219837 270766 277599 311598 317408 4582876 4921828 6757791 6593610 1153953 1180671 295962 263710 277334 277621 333866 320544 312982 313957 215133 214962 697269 653085 1554993 1489686 437160 433129 638555 639143 802603 783790 823160 827828 866300 881999 851093 945721 2090404 2194854 1258754 1090502 707916 693788 839460 837989 869576 879575 905033 916217 1031877 1027671 5229883 5454914 40.05 71.7 1
13:08:49 2024-01-29 699353 695261 207468 208228 336230 342253 362886 361042 220307 219837 272334 275699 311598 320104 4582876 4983867 6817299 6593610 1138028 1180579 299082 262501 278419 279542 331883 321482 313971 312968 215133 214996 694451 663146 1498503 1482593 440516 436348 641308 645174 801465 784062 828041 826619 864681 884459 857129 945683 2089325 2199421 1244959 1080413 707916 691294 836196 839363 873848 874411 899415 918644 1033064 1026821 5246779 5460390 40.05 71.7 1
13:08:50 2024-01-29 707131 695261 207651 208383 333674 342555 363836 360934 220155 221213 272334 275561 312572 315406 4582876 4928985 6854600 6602988 1125531 1180579 297690 262801 279581 277725 331883 322913 311086 314914 214795 214962 687633 660584 1559289 1475478 441803 435366 635783 643906 801465 780733 828041 831485 864461 879177 857739 950017 2092460 2205680 1242548 1072737 707916 694996 834141 832504 873848 884487 898265 909275 1033313 1033391 5320137 5464009 40.05 71.7 1
13:08:51 2024-01-29 706359 696743 207332 205825 334715 345903 361024 360426 221209 219460 272755 275488 312537 315586 4589416 4865013 6791820 6598232 1141701 1183104 297725 263710 276944 278501 331883 321970 312762 314914 214795 216301 704320 659640 1516747 1471381 437156 437197 634882 643906 806016 779591 822684 836061 872079 877970 848532 953280 2098651 2200984 1246808 1075697 705179 697076 839497 832319 867110 883533 906970 907558 1028142 1030106 5276685 5438923 40.05 71.7 1
13:08:52 2024-01-29 698216 696856 206395 203965 334671 342566 362850 360390 220494 219837 272755 274585 312067 318117 4573947 4853160 6761346 6574391 1144298 1180579 297762 263307 277760 277449 331561 323439 311051 314914 215133 214927 690252 653085 1507189 1479766 437883 436656 635783 640048 807048 782590 822098 834910 869986 877974 850105 952446 2098651 2200838 1244959 1078985 703882 697745 841884 830143 866469 883497 909673 907256 1023410 1027126 5282265 5442925 40.05 71.7 1
13:08:53 2024-01-29 697191 697223 206360 208561 334746 342012 362886 360934 220528 219837 273177 274967 311633 318378 4579775 4877373 6789048 6612305 1147848 1180675 297239 262501 277581 278536 330844 322196 313714 313444 215435 214962 689891 656820 1498328 1479674 439161 437993 640314 642880 808325 786739 821040 826435 870692 880428 847219 944809 2091195 2182424 1244959 1085887 702879 691331 839497 836084 867741 874267 904054 912601 1022585 1027453 5214970 5442925 40.05 71.7 1
13:08:54 2024-01-29 701267 695265 207681 204926 337267 342843 364093 358799 220834 219837 270730 276709 317200 315586 4589416 4910331 6747777 6588907 1153953 1179704 297532 263342 277796 277755 333631 320508 312068 313957 214981 214962 695860 653085 1508468 1483645 438801 435062 640314 642880 802603 784062 821040 827990 869604 884569 848532 942232 2083775 2188703 1254987 1088284 705179 690930 839497 838026 866495 874591 905033 914261 1027149 1029124 5209103 5451024 40.05 71.7 1
13:08:55 2024-01-29 695842 694769 207439 208197 336868 341771 364011 360970 219816 220180 270802 275488 311598 317371 4582876 4961782 6801252 6593610 1140501 1180579 297725 262100 279312 276813 331883 321934 312032 313701 215435 214560 689223 656770 1515916 1492356 441941 435099 638497 641966 800256 788529 827581 826813 865872 882811 852901 940854 2090404 2193186 1268170 1084265 709205 691821 837082 838173 870068 874627 901066 916908 1030142 1018648 5235548 5460390 40.05 71.7 1
13:08:56 2024-01-29 708279 696246 207651 204361 334715 344928 363066 361006 220494 219802 270802 277377 311598 315514 4582876 4954820 6817299 6584231 1133577 1177312 297690 262501 277832 278916 333866 321482 312068 315580 214121 215630 702890 660305 1502355 1478814 439014 432809 638497 645634 800214 782840 826990 830180 863782 882108 852865 949012 2089708 2216107 1236154 1075626 706183 690930 834712 836948 872610 879611 894212 914261 1027012 1031929 5250595 5442887 40.05 71.7 1
13:08:57 2024-01-29 706093 695265 207323 208264 334141 342555 364093 361006 219816 221213 272334 275526 312537 315478 4580051 4914834 6864813 6598279 1125456 1180579 297690 262618 279581 277712 330880 323439 311086 314405 214846 215873 697269 664376 1531762 1479674 441656 435248 636198 643229 802566 779591 827415 832721 864069 878541 855322 948778 2089485 2204113 1244364 1072737 707188 694996 833548 831913 873848 882217 898265 908626 1032545 1033500 5314533 5458568 40.05 71.7 1
13:08:58 2024-01-29 706313 695261 206429 205400 334715 342915 361024 361042 220528 218965 272755 275453 311633 315586 4573524 4880075 6810685 6603052 1135121 1177922 298629 262904 276944 278078 331381 323952 311783 313670 214846 216162 686243 660584 1512376 1467425 439740 437856 638497 645735 804234 779591 822925 829996 867138 874528 849141 949112 2089374 2200630 1248657 1069686 703882 691980 837082 829686 869613 882099 903471 908923 1027185 1027697 5284568 5443256 40.15 71.7 1
13:08:59 2024-01-29 701693 695000 207004 204935 334028 345415 363836 358764 220460 219649 270802 275488 312067 314447 4580051 4854445 6770672 6593574 1142943 1177207 295892 262537 277370 279811 331597 323952 310838 315028 213978 214893 697269 654421 1506096 1474613 438489 436348 634882 642010 802529 779257 820753 832541 868865 874780 848680 950406 2093034 2194606 1244959 1077944 703380 695032 839497 830143 865881 884706 905033 908931 1021205 1026401 5270965 5435075 40.05 71.7 1
13:09:00 2024-01-29 696168 695985 206009 208197 335684 341771 364608 359883 220494 219189 273140 274967 317200 317892 4579775 4874172 6780369 6612367 1144537 1180579 299555 263464 278363 279811 330558 323260 312011 313778 214616 214755 680795 654890 1513027 1479895 437774 436017 635783 638167 805346 782950 822285 830180 866302 879403 848643 944959 2091195 2183973 1247351 1080522 705391 690894 839460 832231 866495 882099 905145 908886 1025500 1018359 5256198 5442925 40.05 71.7 1
13:09:01 2024-01-29 698180 696250 206399 204643 336195 342771 364093 360354 221140 218743 272334 277095 317721 318305 4586590 4906740 6742696 6603091 1154033 1184758 299936 263061 276765 278396 331704 321303 312803 312790 215330 214858 682369 658228 1495591 1478711 437119 437893 641225 641900 805980 785942 820530 827990 871402 884605 847366 942232 2089708 2183973 1241261 1084377 701877 689618 841884 836912 864654 874591 907617 914261 1022393 1018323 5194970 5449428 40.05 71.7 1
13:09:02 2024-01-29 701267 695265 207805 204782 334671 342771 363579 358188 220494 219767 270657 276675 313735 315550 4579584 4911527 6747777 6602763 1153205 1184758 297653 262763 277226 278396 331202 321267 312803 312534 215256 214893 689022 656820 1510980 1479674 440054 438453 639874 640085 804840 783878 820381 825375 870748 883356 846128 941995 2080446 2179295 1256871 1082062 701877 690840 839497 834506 864654 880340 907617 912885 1022393 1024483 5196212 5449428 40.05 71.7 1
13:09:03 2024-01-29 697899 695748 207612 204930 337028 342807 364093 358440 219816 220110 270693 275488 313295 315514 4586590 4917246 6761941 6593166 1154861 1181389 299664 263789 276765 279811 333149 323033 312767 313850 214723 214893 697269 652620 1525839 1488759 438177 432831 638482 638167 804314 784062 821114 825412 866264 882959 848680 942232 2083385 2185523 1260637 1088284 705391 691331 839497 836948 867110 879100 905033 915439 1025622 1018287 5214795 5449428 40.05 71.7 1
13:09:04 2024-01-29 696095 693292 206399 205214 334640 341459 364866 360970 219782 219802 270730 275384 313515 318305 4577212 4947656 6810685 6603095 1138442 1181389 299373 264392 278899 279417 331399 321410 311523 312019 215435 214858 691802 658657 1493868 1483350 440479 433507 639859 640048 799762 785176 824954 822931 863457 884605 852828 939442 2083775 2191631 1268170 1082062 708196 689861 836218 838768 870648 874483 899711 916870 1028761 1026426 5220477 5442850 40.05 71.7 1
13:09:05 2024-01-29 703967 695261 206386 204495 334715 342879 360988 360934 219850 219118 270730 277177 312416 315514 4583319 4953319 6827552 6584230 1135512 1180519 298453 263131 278043 277621 332315 320141 313714 312682 214322 215896 704320 660584 1507836 1475478 440682 436434 639947 645277 802034 781841 825540 827755 864069 874204 852828 943581 2086739 2206913 1268170 1075920 707410 690840 834414 836948 871338 874159 898381 915213 1033064 1027308 5246779 5442925 40.05 71.7 1
13:09:06 2024-01-29 705077 693037 207297 208454 335918 342915 363066 360390 222399 220524 270693 275419 312067 314962 4580051 4933770 6857084 6584230 1127425 1183072 299695 262466 279545 276779 332356 323116 311523 314842 214723 214927 695860 659640 1526333 1475478 440539 432795 634882 642920 800058 778518 827415 832541 862234 872865 855359 948740 2084922 2206913 1247963 1072737 708700 694959 832638 831913 874816 883347 897624 908886 1032545 1031383 5314533 5454729 40.05 71.7 1
13:09:07 2024-01-29 706495 695261 206356 205218 334375 342843 362810 361006 220460 218437 272755 275419 313295 315225 4580051 4913432 6828153 6603095 1137139 1177995 299482 262501 276678 279811 331543 321374 311523 312611 214572 216325 716257 659640 1487356 1466258 436511 437370 636414 644820 804803 778415 821114 833132 868177 870987 848643 950843 2092795 2197719 1264404 1072737 702879 694996 839497 830143 867110 882522 899414 907219 1026348 1033391 5286316 5440050 40.05 71.7 1
13:09:08 2024-01-29 698207 695261 206390 205440 335918 342771 364608 359557 219816 219460 272297 274551 312067 315442 4579156 4853273 6776999 6603059 1142868 1179939 297509 263868 276908 277625 331578 323033 311559 315320 213571 214996 697269 655883 1515470 1475478 438177 435497 634882 641482 804922 779554 822285 832541 868865 871637 848004 948740 2092997 2194743 1268170 1078218 703501 694996 839497 830143 865881 881808 904698 904637 1023844 1030434 5276910 5440050 40.05 71.7 1
13:09:09 2024-01-29 695105 695422 206326 208202 334680 341735 364608 359847 219816 219118 272947 274551 313295 317371 4585351 4839294 6772162 6593610 1144499 1179635 297444 262466 277370 277410 331847 324413 309967 314878 214121 214893 691802 653085 1503608 1473469 438489 436004 634882 640538 804922 779591 820530 831950 867563 874456 848680 946008 2086516 2194743 1244959 1078711 703380 692996 839497 830143 865881 883971 905033 910299 1023844 1027453 5257497 5427202 40.05 71.7 1
13:09:10 2024-01-29 695866 695265 205688 204935 334715 341183 364093 359557 220121 219118 272334 274967 313813 318537 4578026 4839106 6771293 6584086 1142905 1178794 297978 263088 276908 279509 331202 321410 310109 314914 213749 214927 698679 653085 1505847 1470427 437553 436240 634432 642650 804922 779003 819946 832541 868828 873189 847366 948740 2086479 2197719 1258754 1075883 702879 694504 839497 830143 865881 884596 905033 907556 1021205 1030471 5276910 5443038 40.05 71.7 1
13:09:11 2024-01-29 695146 694769 206291 208565 334680 341735 364608 359269 220307 219118 272464 276454 313556 317826 4575143 4835572 6761346 6593610 1140885 1178831 297234 263096 277421 277286 331847 321446 310109 314914 214209 214927 681596 653085 1529889 1474431 437553 436388 634432 641482 804234 779591 821114 833018 868828 874456 848606 948740 2094522 2191462 1268170 1077451 702879 695726 839497 830143 865881 880904 905033 908575 1023844 1028942 5274862 5440050 40.05 71.7 1
13:09:12 2024-01-29 694573 694769 207805 208202 334680 341219 364350 358513 222038 219556 272464 276260 313699 317711 4565710 4839294 6762614 6593610 1141701 1181115 295892 262501 277565 277406 331345 321898 310535 314878 214121 214893 691802 653085 1512036 1475478 437865 436108 634718 640048 804922 781477 821114 832541 868865 872829 848643 947792 2091307 2193186 1244959 1078985 702879 694504 839497 830143 864654 884203 902014 904562 1023844 1025712 5275036 5436170 40.05 71.7 1
13:09:13 2024-01-29 695105 695261 206144 204935 334680 341448 364426 359559 222038 219521 272189 276755 313259 318124 4571873 4853273 6757491 6574599 1141663 1178868 295892 262501 277334 277199 331310 320473 310144 314914 214085 214893 697269 653017 1528217 1473386 438177 436353 634882 641482 804922 778415 820530 832541 868828 876247 848004 948066 2090025 2193186 1244266 1075883 701877 694504 839497 830143 866224 884724 903485 907635 1023844 1029922 5276910 5440050 40.05 71.7 1
13:09:14 2024-01-29 695110 695265 206009 205471 337785 342001 364462 359270 220392 219508 272766 276367 313920 317637 4577212 4856634 6761346 6593794 1141202 1178831 295892 262065 277565 277204 330844 322423 309856 313957 214608 216016 694582 653085 1500620 1475478 437360 435389 635512 638204 802640 781287 821114 830180 868595 874528 847366 944590 2089708 2186703 1244959 1075622 703380 692996 839774 830143 865881 883347 905145 908851 1023573 1018359 5267505 5441659 40.05 71.7 1
13:09:15 2024-01-29 696159 696058 207805 204793 337821 342001 363763 359703 219749 218638 272152 275897 312932 317935 4570686 4881050 6770672 6602988 1147028 1177161 296789 262283 277565 277021 329311 322423 311051 313693 215097 214560 694582 654482 1491458 1475478 437578 436656 635783 638204 804234 782950 820753 827828 866300 881594 848680 944959 2086739 2173126 1236650 1078985 703882 690894 838901 832504 865881 881585 905033 910224 1021241 1018359 5258099 5437921 40.05 71.7 1
13:09:16 2024-01-29 699460 695772 207111 204325 337821 341627 363470 359414 221038 218603 270585 276502 312416 317335 4563464 4886902 6756533 6593610 1147848 1178831 296789 262283 277565 278078 329542 321184 312032 312968 215097 214744 689022 656820 1509255 1475478 438467 437583 637580 639596 806016 784062 821114 827791 868828 880863 848078 944286 2086739 2176303 1250506 1081787 701877 690840 837082 833842 866495 879611 905145 912923 1020944 1018359 5222142 5447394 40.05 71.7 1
13:09:17 2024-01-29 699963 697959 207543 204316 337821 342663 362921 358584 221038 219591 270657 276675 313075 315514 4576250 4896264 6742696 6593610 1151133 1178868 297239 262283 276096 277656 330844 320473 311747 312055 215133 214927 688501 656351 1496299 1478850 437156 437583 638555 640085 804840 784062 819946 825412 869530 881176 846128 942232 2086739 2179331 1239413 1082062 701877 689861 839497 834272 864654 879720 906970 911726 1020369 1018287 5199072 5443232 40.05 71.7 1
13:09:19 2024-01-29 699963 696441 207517 204285 337573 342591 362885 357506 220460 219118 270621 275488 311343 315262 4570686 4888123 6704591 6584231 1154431 1179704 296824 262283 275831 277656 331812 320177 312726 312713 214733 214893 692323 655883 1493162 1475478 436931 432935 638518 640992 802640 784062 821114 825105 868177 882732 848041 940892 2080423 2188525 1245571 1082062 702879 689604 839497 835763 864654 874519 907082 913986 1021205 1018287 5202823 5439036 40.05 71.7 1
13:09:20 2024-01-29 697973 694627 207508 204926 336630 342591 363066 357649 219816 219837 270103 278120 311598 317734 4570686 4909964 6742696 6570163 1147391 1180311 294999 262537 277565 276551 332891 320212 311520 313480 214156 214744 697269 651151 1502356 1483030 437553 432795 637616 638167 801465 782950 821114 825412 865077 883465 848680 942270 2077466 2185388 1282662 1086737 704611 690840 838306 835763 866495 874771 905033 915439 1025658 1025604 5212582 5448461 40.05 71.7 1
13:09:21 2024-01-29 696981 693867 206896 204782 334605 340703 364350 360390 221564 219899 270693 275002 313879 315550 4570686 4953621 6799003 6574852 1138066 1178992 299555 261664 278223 276779 331619 320508 311523 311546 215435 214744 697269 659640 1488498 1483645 440479 435470 639458 640048 800058 784062 825578 824170 863457 881158 852865 939479 2083886 2188525 1244266 1078985 707188 689372 834414 838173 871338 870978 894171 915062 1032612 1025718 5215315 5454713 40.05 71.7 1
13:09:22 2024-01-29 699963 694264 206399 204647 334750 341219 362545 359595 219782 219118 270730 275531 312416 318417 4570686 4944890 6801252 6579535 1135196 1177252 297690 261699 277760 276779 330844 320177 312762 312019 214121 214927 693041 660584 1513537 1475478 439202 433003 640584 642920 799762 782950 825578 824170 863186 880536 852865 940854 2074658 2191359 1243110 1075622 706183 688884 834008 836948 871301 875448 898166 915024 1035281 1029339 5230447 5442850 40.05 71.7 1
13:09:23 2024-01-29 703967 693301 206399 204070 337308 342879 360880 359811 219816 219083 270657 277669 312416 315478 4570686 4935631 6801365 6560791 1134386 1178787 297725 262100 277334 276779 331847 319432 312032 313657 214121 215595 704320 660584 1509206 1475478 438503 435511 638555 644820 800329 781287 825652 825412 864681 874240 852224 944959 2086850 2206913 1243110 1075920 705179 689861 833822 836355 873914 878628 900831 913830 1032991 1030073 5240961 5451024 40.15 71.7 1
13:09:24 2024-01-29 705189 693946 207447 205218 335681 342915 363066 359557 222038 220383 270657 275384 311598 314483 4580051 4905265 6841231 6574852 1124419 1178032 296789 262501 278687 281338 331345 321934 310109 313957 214085 214927 694451 657758 1501086 1475478 439874 432831 634882 642010 799039 777313 825578 830180 862234 874564 855322 944590 2086739 2210049 1225949 1072461 708196 691944 836754 834799 871977 879358 900831 912751 1036645 1030069 5282304 5435188 40.05 71.7 1
13:09:25 2024-01-29 704113 693296 206326 207941 334028 342530 362921 361042 224095 219154 270766 273789 313473 314926 4570409 4900939 6826349 6588907 1128230 1177165 298629 260900 277509 277269 329577 321934 311086 313444 214121 214893 687111 660584 1497500 1470427 440443 436656 634882 643869 802034 779628 823197 830180 864649 874780 850380 946008 2093034 2200838 1259750 1068166 705895 695269 834377 832467 872088 884706 898227 910224 1032100 1026944 5286316 5449428 40.05 71.7 1
13:09:26 2024-01-29 704211 693296 206356 204787 336577 342879 360880 358764 220341 218778 270693 275193 312416 315220 4563501 4873147 6798648 6574843 1137592 1173755 299710 262283 276060 277234 330576 320473 311086 312968 213749 214996 710202 657758 1486802 1466258 438177 436439 634882 642047 803629 777277 820530 832541 868828 870375 848680 950204 2092795 2197719 1244959 1073915 703882 696479 839460 830106 867074 882322 903524 904488 1025622 1030471 5282529 5436170 40.05 71.7 1
13:09:27 2024-01-29 697191 694248 206287 208219 334028 342530 363836 358224 219816 219604 270693 273755 317200 315442 4563137 4839422 6761346 6588907 1140876 1177161 297725 262501 276096 276813 330844 323033 311051 314657 213414 214893 699384 655883 1519345 1471027 437553 435507 633085 641519 802640 778732 821114 832541 868213 871601 848041 948066 2088542 2197976 1268170 1076932 702879 692850 839460 829407 865771 883338 901261 904562 1021205 1030471 5276910 5428448 40.05 71.7 1
13:09:28 2024-01-29 696774 693292 206178 208525 334141 341254 364093 359617 219816 219118 270766 275593 313075 315514 4570686 4859632 6762614 6593610 1141314 1178965 295858 262501 276944 277419 330844 321446 309170 313957 214121 214262 693192 652620 1507924 1475478 436547 435502 633085 639779 802640 779591 820530 830180 868865 871673 848643 946008 2091896 2201347 1243110 1078872 703882 695269 839423 831839 865274 879285 902088 904600 1023118 1029995 5276910 5441659 40.05 71.7 1
13:09:29 2024-01-29 694127 693287 205684 204647 334671 340703 363066 358764 224201 218437 270766 274585 312153 317371 4560196 4849802 6761346 6588907 1141276 1178868 297689 262100 277370 276779 331345 322196 309603 313957 214546 214227 693336 653085 1500910 1474519 436502 435772 633983 638204 802640 780733 820530 829908 866373 874492 849062 947509 2092304 2185523 1266287 1078102 703882 693530 839460 830143 864654 882099 904389 906110 1022282 1025930 5258815 5426798 40.05 71.7 1
13:09:30 2024-01-29 693109 693301 205688 208016 333674 340703 363066 358764 219782 219154 272679 279660 312416 315550 4556932 4821609 6743050 6574852 1140463 1176889 295445 262100 276714 276813 330844 320473 309599 313957 214085 214411 691802 653085 1504738 1473705 437553 435389 633085 638204 802640 778415 819946 830180 866373 875380 849062 950331 2089437 2191738 1243110 1078102 703606 695269 839460 828966 864654 881295 906672 908203 1023118 1028979 5277023 5426798 40.05 71.7 1
13:09:31 2024-01-29 693109 694996 205714 208166 334141 340703 363579 358764 221776 218965 272334 279535 312416 315550 4561320 4858616 6752710 6588907 1141276 1177161 297978 262466 277370 276586 329595 321934 309856 313480 214795 214262 697362 653085 1497421 1475478 437888 435389 633983 638167 802640 781841 820530 829996 869567 879177 847256 946270 2089437 2188703 1243110 1078872 702879 692469 838306 829554 867704 882099 905033 906195 1022393 1028610 5243106 5427503 40.05 71.7 1
13:09:32 2024-01-29 695146 693292 206148 204361 336750 340739 362812 358764 223993 217759 270802 275193 312196 315586 4560196 4853122 6751746 6593574 1141314 1178868 297870 262100 277083 281365 329880 322196 310109 313480 214121 214227 697362 653085 1499752 1475478 437192 435389 633741 638167 802640 782590 820853 829959 870209 877970 847256 947659 2089325 2185523 1243110 1078218 703380 692996 839774 830143 865881 883347 905033 910632 1026756 1027489 5263744 5433904 40.05 71.7 1
13:09:33 2024-01-29 693109 693305 206000 204639 336206 340667 363066 358764 219816 218472 272334 274620 312416 317408 4556932 4849237 6757791 6584231 1138066 1177262 297870 262100 276980 276813 331614 321934 309639 313993 214209 214594 691802 652155 1532533 1475478 437156 436171 633085 639143 804848 781477 820269 832268 867453 875571 847256 949012 2092795 2194743 1243110 1075920 702879 696344 839497 830143 864654 880564 903298 907018 1021205 1028979 5261567 5430671 40.05 71.7 1
13:09:34 2024-01-29 695110 695247 206009 204935 334600 340667 363836 358475 219816 218930 272872 275593 312416 315514 4563464 4839129 6757123 6574890 1141276 1177133 296744 262466 276678 276779 329880 320473 311336 314657 214085 214858 691802 653085 1508655 1472656 437553 435352 634698 642423 804811 778819 819797 832504 869604 876938 849062 950369 2089708 2194743 1264404 1078834 703606 692923 839497 830143 866469 882181 905033 908203 1023118 1030434 5263843 5423327 40.05 71.7 1
13:09:35 2024-01-29 693109 694499 205684 204935 334635 340703 364093 358728 221776 219118 270766 275593 313075 315550 4563464 4821101 6752021 6574852 1140070 1177161 295410 262501 276678 276779 330522 320473 309856 314878 213713 214893 687633 653085 1502104 1470427 438801 435099 634698 643797 806030 779257 819797 832504 870840 875453 848606 948029 2086739 2196501 1243110 1075032 701877 692996 838864 828819 867110 883971 905145 907556 1023844 1025640 5265617 5425023 40.05 71.7 1
13:09:36 2024-01-29 695002 693301 206009 208197 335696 340739 364390 358475 219630 218930 270730 275206 312416 315442 4550413 4821101 6723509 6574852 1140070 1176360 298009 262466 277047 276779 330540 320437 310109 313957 213713 214893 695860 653085 1513158 1472656 438489 435713 634644 641790 804885 779257 818556 832504 869588 875489 847403 948778 2091896 2194743 1243110 1074928 701377 692850 838270 829554 864654 883347 903708 907556 1024770 1027199 5267505 5435263 40.05 71.7 1
13:09:37 2024-01-29 695110 693260 206322 204921 333843 340703 363579 357649 219816 219083 270657 275206 313075 315478 4556932 4808065 6742696 6565473 1140070 1174690 296816 262283 276060 281761 330576 323421 310109 313957 213501 214858 690769 654421 1523387 1471608 437553 436243 633946 641336 804885 778703 819139 832859 866300 874871 846128 950294 2089708 2194743 1266287 1075427 701877 694738 837082 827755 864654 882099 902386 907280 1023844 1028942 5259592 5426798 40.05 71.7 1
13:09:38 2024-01-29 693109 693255 206005 208197 334019 340667 363836 358764 224166 218437 270464 275206 313075 315478 4563464 4825795 6757791 6565473 1140070 1175287 295410 262466 276096 276779 329845 320437 310571 313921 213464 214755 695860 653952 1540236 1473565 437553 435307 632975 642880 804885 778809 819288 830180 868213 876432 848643 948466 2092795 2194939 1200980 1072737 701877 692959 838864 829554 864654 882950 899451 904562 1023844 1030434 5267745 5426798 40.05 71.7 1
13:09:39 2024-01-29 694618 693027 206360 208525 335909 341459 364093 358188 221776 218930 270730 275206 313658 315406 4556932 4825595 6752021 6579535 1141701 1175420 297234 262501 276096 276813 330558 320437 311975 314369 213614 215388 701145 654890 1517577 1474613 438177 435298 634359 641966 804650 778415 819946 830180 870840 871601 847403 946008 2090404 2191631 1242417 1075920 702378 694013 839497 828966 866495 880527 901372 903919 1023118 1024265 5267745 5430671 40.05 71.7 1
13:09:40 2024-01-29 693109 693292 205684 204935 334132 340703 363570 358188 219782 219083 270766 275593 312416 315514 4561320 4865556 6762614 6593610 1142128 1176360 297762 262065 277209 279345 330594 323952 311606 313414 213942 214422 695972 651151 1493398 1474613 438489 432804 634192 638167 802603 779591 821110 830180 868828 872901 847403 946945 2086850 2185425 1266287 1075920 703380 692959 839497 830143 864654 874303 901409 904562 1021223 1025930 5254346 5432294 40.05 71.7 1
13:09:41 2024-01-29 695002 693296 205680 204352 336754 340703 363066 358764 219782 218250 270766 274585 312416 317371 4561320 4868287 6761346 6588907 1144575 1176253 297466 262658 277314 279775 329061 321755 311416 311876 214954 214755 690412 654890 1493153 1478814 438489 437274 636686 638167 806566 784025 821114 827168 866337 880657 848680 942270 2086739 2174759 1257901 1078985 701377 690626 837082 832504 865881 879575 902386 908923 1020944 1024483 5239288 5426798 40.05 71.7 1
13:09:42 2024-01-29 697402 694755 206360 203789 334680 341735 361024 358764 220494 219073 270621 275488 312416 315514 4556932 4867994 6723784 6584209 1143677 1180475 297870 264907 277119 278052 329399 322008 311890 311876 214580 214755 690412 655829 1510431 1475206 437469 437274 638460 641053 804922 783790 818779 825375 868682 879620 846165 942270 2074658 2173217 1246808 1081185 699879 689861 837082 832037 865881 879308 904352 910864 1020221 1027671 5205591 5426798 40.05 71.7 1
13:09:43 2024-01-29 697699 693296 206390 204070 335918 341771 360988 357398 219850 218778 270204 275488 312380 315442 4563577 4876565 6723858 6584086 1147433 1180475 297509 262361 276801 279024 328706 322315 310655 312790 214580 214422 686482 654421 1500916 1475566 438116 435099 634882 639233 802640 781287 823420 829003 866300 880423 848643 944997 2086739 2173126 1242001 1077451 703882 690930 837675 830143 864654 880854 903708 907521 1022393 1027453 5239288 5411688 40.05 71.7 1
13:09:44 2024-01-29 694817 693301 206360 204074 334644 340703 361024 358728 219816 217724 270730 275522 312416 317081 4555203 4856164 6747934 6593281 1143677 1179709 298636 262396 277388 279024 330630 321755 309462 313814 214537 214227 691802 651151 1496694 1475806 438177 435352 634644 638204 802640 779408 820530 830180 870132 874492 848041 946008 2083441 2193186 1266287 1075920 702879 692959 839497 830143 864654 883971 905033 907556 1021227 1024265 5265617 5422928 40.05 71.7 1
13:09:45 2024-01-29 693109 693292 205970 204778 336490 340667 363579 358764 219816 219118 270766 275786 312416 315514 4551955 4811497 6742696 6588852 1141701 1177196 297617 262763 276765 279024 330665 323033 309603 313957 213899 214709 698679 653952 1513285 1470427 437553 435389 633085 641966 802640 778415 818742 830180 866337 875489 846765 947392 2086739 2193186 1243110 1075081 701877 695032 838270 828966 864654 883347 903708 907556 1023844 1030580 5258099 5421292 40.05 71.7 1
13:09:46 2024-01-29 695002 693292 205684 208197 335918 340703 363066 358224 224130 218838 270766 275206 312416 315514 4583629 4818595 6744657 6574255 1138367 1173708 297545 262396 275953 279024 329845 320473 310615 313957 212745 214790 694451 654949 1519538 1470427 437553 435343 633049 641028 802640 778732 818779 830180 868213 870375 846165 947355 2086739 2191631 1266287 1074085 701877 692996 838270 828966 864041 881808 900731 903919 1023844 1029706 5258099 5422928 40.05 71.7 1
13:09:47 2024-01-29 694817 693292 205684 204935 334028 340703 363066 358511 224009 218778 270693 275206 312416 317096 4554820 4839858 6754090 6564827 1140847 1176323 297090 262396 276096 276744 329880 320473 309891 315286 213236 214709 695860 651151 1508933 1470427 437242 435389 633085 641028 802640 775044 819362 830180 866373 873765 846165 947392 2086739 2193186 1242417 1072737 701377 692996 838306 829554 865609 881295 903065 906909 1023844 1029959 5258099 5411688 40.05 71.7 1
13:09:48 2024-01-29 695002 693296 206326 208237 334028 340667 363311 358188 223852 218743 270693 275206 312416 315153 4537375 4810997 6753123 6603453 1137139 1176323 297978 262065 276165 276813 329559 323033 310579 312933 213414 214962 713144 656770 1491989 1466258 437242 436040 634644 641974 803780 775044 819946 830180 870132 874253 846165 948066 2086739 2193186 1266287 1072737 700877 692959 837082 828966 864654 883456 902386 906989 1022686 1025640 5258099 5413563 40.05 71.7 1
13:09:49 2024-01-29 693073 693296 206356 208202 335433 341254 363579 357649 224166 218778 270657 275206 312416 314962 4537413 4820429 6748405 6574798 1140885 1173755 297496 262466 276096 278952 330540 320437 310579 313993 212745 216625 702890 653085 1509489 1466258 437242 436348 633983 642010 802640 775044 818779 830180 866300 873635 846165 948066 2080483 2194890 1260637 1071973 700877 694996 837082 828378 864654 883347 902386 906909 1021232 1030434 5263758 5439827 40.05 71.7 1
13:09:50 2024-01-29 695110 693292 206356 208233 334024 340739 363579 357685 224166 218838 270730 275206 312855 315406 4555074 4825369 6762769 6574852 1137629 1173719 297762 263061 276060 276887 329845 320437 311051 314148 212937 214893 694451 653085 1494034 1471027 437553 435389 633085 638204 802640 778181 819946 830180 866337 873225 846165 946008 2078969 2188525 1266287 1075622 701877 692996 838901 828966 864654 882217 904389 907556 1020410 1028979 5263744 5427503 40.05 71.7 1
13:09:51 2024-01-29 695842 693301 205719 208162 335918 340188 363066 357685 224009 218472 270730 275206 312416 315298 4566405 4826505 6743744 6560412 1137411 1177280 295858 262283 276060 276813 329845 322575 310144 313957 212745 214893 702890 653017 1501553 1465218 436310 435493 634432 642010 802640 775044 818779 830180 866337 873765 846165 947392 2086739 2194927 1240568 1071210 699879 692469 837082 828966 865609 874307 898100 903238 1021205 1029959 5258099 5422928 40.05 71.7 1
13:09:52 2024-01-29 693109 692281 206356 204782 334028 340703 363568 356645 223817 218402 270657 274994 312202 317135 4559188 4825482 6747777 6569892 1137554 1174690 295892 261699 276681 279024 329809 319952 310144 312713 212745 214962 702870 656820 1498172 1466258 437242 435389 632865 641028 802640 775044 818742 830180 868213 874253 846165 947392 2086739 2191462 1243110 1071973 699879 692996 837082 827791 864041 882099 901066 904935 1021059 1029015 5258099 5403935 40.05 71.7 1
13:09:53 2024-01-29 693109 692312 206182 204930 334024 339949 363066 357649 223817 218873 270405 275575 312860 315370 4552679 4813543 6733370 6555818 1138442 1172888 297306 262396 276096 281429 329809 320212 309170 313883 213414 214560 690223 652118 1524292 1466258 436234 432903 633049 640085 802640 775044 819937 830180 866373 873635 844930 945971 2084983 2188525 1241261 1072737 699879 692469 837082 827791 864041 883456 903332 906984 1020944 1024193 5254346 5413563 40.05 71.7 1
13:09:54 2024-01-29 694015 692281 205684 204791 334028 340188 361024 357937 220762 218838 270441 275136 312309 315370 4556818 4827987 6739838 6565478 1139576 1175487 294964 262283 276096 276586 329845 320174 308305 313957 213079 214262 697269 651151 1514833 1466258 437242 435389 633085 639143 802640 776691 818779 830180 866337 874871 848680 946008 2080483 2188525 1260637 1074082 700877 692469 837082 827791 863429 882099 903708 901990 1020944 1027489 5257822 5415200 40.15 71.7 1
13:09:55 2024-01-29 694015 692770 205079 204647 334028 340416 362812 357937 221381 218873 270585 275750 312273 315370 4558910 4811497 6733370 6570163 1139688 1173755 294964 261699 276714 281761 329809 320437 308270 313957 213749 214262 688501 651151 1504460 1470427 436931 432903 632601 638167 802640 777277 818779 830180 866337 872574 846165 944627 2085256 2190077 1241261 1075118 701877 692433 838306 829283 864041 882099 903745 907556 1020369 1029124 5254346 5413563 40.15 71.7 1
13:09:56 2024-01-29 694015 692281 205364 204828 335410 340416 362812 357542 221593 218332 270585 275980 311764 315370 4563577 4830479 6742696 6574852 1136817 1173879 295982 261482 276132 281393 329666 320508 308235 313004 213537 214079 683740 651151 1489561 1471298 437242 435244 633049 637716 802640 778451 819946 829908 866373 871601 846202 944590 2085256 2186974 1264404 1075920 701877 693222 838270 828966 864041 874303 901409 904287 1022393 1025967 5244528 5417426 40.05 71.7 1
13:09:57 2024-01-29 694015 693950 207297 204649 336283 340081 362958 357542 220797 218332 270549 276367 312018 315370 4551955 4835836 6723858 6570163 1138442 1173755 295910 261699 276096 281182 329880 320508 308270 313004 213749 214079 685111 651151 1492302 1471385 437242 432903 633085 639233 802071 779257 818742 829591 866337 874528 846165 944317 2085256 2182331 1266287 1075118 701377 690967 837082 828966 863429 882950 903745 907556 1020944 1024519 5248694 5411222 40.05 71.7 1
13:09:58 2024-01-29 694584 693946 207810 204608 336868 340249 362885 358548 221416 218228 270513 276332 312125 315478 4550451 4834887 6752589 6574852 1138442 1174690 296816 261447 276096 281591 330545 320473 308200 312933 213713 214044 694582 651151 1488484 1472518 437553 432831 632802 639687 802331 778966 818742 829591 865652 874780 846128 946308 2085256 2182294 1244266 1075846 701877 692433 838270 829554 865609 882208 903708 907635 1022393 1027416 5252444 5432336 40.15 71.7 1
13:09:59 2024-01-29 694854 692094 205615 204612 336868 340524 363166 358548 221416 218228 270693 275980 312380 315225 4556932 4837380 6723746 6574852 1138442 1176360 297804 261664 277265 281627 329809 321149 308235 312933 214049 214193 693192 651151 1493950 1472518 437553 435352 634882 639233 802603 779518 819946 830180 866068 871637 846092 946345 2074510 2186667 1264404 1075883 701877 691907 838542 827755 863392 882099 902386 906872 1022121 1024447 5245406 5424060 40.05 71.7 1
13:10:00 2024-01-29 695002 691978 205620 205218 333879 340488 362885 357470 224374 218743 270657 275717 312416 315225 4549075 4804124 6733885 6555818 1138442 1176360 296823 262065 276060 281591 329809 321933 308270 313635 213193 214525 695860 652118 1519781 1466258 438177 432971 633049 640048 802640 776691 818691 830180 866300 874334 844893 945971 2086576 2188525 1266287 1072737 701377 692959 838270 828966 864654 879249 903294 903201 1023118 1028942 5265341 5424060 40.05 71.7 1
13:10:01 2024-01-29 695496 692551 206218 205218 335567 340524 363066 358188 224060 218860 270657 274958 313295 315148 4550451 4809353 6724045 6565473 1138731 1174690 295874 262030 276060 281591 329809 322725 309205 313921 213343 214560 687633 651151 1537760 1466258 437242 435352 633049 640538 802640 776691 818742 830180 866300 874253 846537 945971 2086739 2190077 1266287 1074266 701377 692923 838270 828342 864654 883971 903671 907518 1022393 1031457 5267415 5424060 40.05 71.7 1
13:10:02 2024-01-29 695990 691053 207668 205362 334024 340153 363066 357649 220691 218838 270621 274978 311113 315442 4558454 4811722 6733632 6565460 1137592 1174690 297032 262248 276025 276359 329773 319952 309603 313957 213044 214227 695860 651151 1505570 1466258 436931 435366 633049 640992 802640 775008 818705 830180 866300 874253 846128 947355 2085256 2191631 1243110 1072737 701377 692923 837082 829283 864654 883347 903857 905894 1024876 1031563 5259880 5414628 40.15 71.7 1
13:10:03 2024-01-29 695990 693223 205979 204926 333627 340667 362776 357399 219445 218708 270621 275014 312416 315153 4537375 4812335 6714141 6556095 1137629 1171359 297171 262065 276060 276551 329809 319916 309639 313665 213017 214560 695860 652118 1522856 1466258 436931 435121 633049 640992 802640 774971 818742 831677 865652 874253 845529 946008 2074510 2191631 1241261 1072737 699879 693148 837082 827755 864654 882723 904661 908248 1024770 1030069 5259120 5414628 40.05 71.7 1
13:10:04 2024-01-29 697118 691267 206287 204347 333699 341591 360916 356538 224060 218402 270392 275802 313295 313491 4550527 4819412 6738432 6556095 1135196 1174417 297032 261664 276060 278044 329542 319468 309883 313444 212710 214709 693041 652118 1514155 1471298 437242 433129 633049 638167 802603 778592 818742 830180 865040 874871 843697 945026 2074473 2188525 1264404 1074281 701877 691944 837082 828378 865237 883741 905993 907406 1020797 1028610 5257942 5417426 40.05 71.7 1
13:10:05 2024-01-29 693598 692770 207522 204796 335918 340117 361024 357613 224095 218603 270693 274821 311469 315442 4542590 4804562 6733370 6556095 1137106 1174690 298636 261629 276025 281195 329546 320401 308235 313921 213414 214227 689022 651151 1502797 1470427 437242 432867 633049 638167 802368 776823 818705 830180 866300 874466 846128 944590 2085256 2188525 1220080 1075032 701877 691944 837082 829723 866194 882950 902237 904824 1020760 1027305 5249524 5411914 40.15 71.7 1
13:10:06 2024-01-29 695879 693453 206000 204926 334024 340667 363311 357506 224444 218215 270395 274821 311942 315708 4545831 4811835 6724045 6556095 1137629 1174690 296327 262030 276645 281591 328813 319468 309170 313957 212710 214227 699384 653085 1513102 1470427 436931 432930 633983 638131 802034 777277 818742 830180 866031 874334 844893 946345 2085256 2186703 1241261 1074266 701377 694738 839984 829723 864044 879104 903524 903807 1021937 1027153 5248694 5418974 40.15 71.7 1
13:10:08 2024-01-29 694015 692240 205045 204361 333812 340524 360988 357649 223903 218402 270693 273502 311504 315442 4549075 4821101 6763299 6565473 1138442 1174690 295874 261664 276060 281577 329542 320437 308200 313370 213378 214227 698679 651151 1504183 1469384 436851 432867 633049 640142 802603 777277 819899 830180 865040 874871 844893 947020 2084983 2185388 1264404 1075622 702493 693751 838579 827571 864044 881990 903827 904749 1020760 1024447 5248694 5396122 40.05 71.7 1
13:10:09 2024-01-29 692047 691230 207221 204290 335918 340648 360988 356610 223938 218402 270693 275206 311469 315406 4551955 4811722 6738432 6556095 1138442 1174690 296823 261664 276060 281195 329275 320138 308200 313444 213378 214227 689022 651151 1519031 1468341 437242 432867 632601 639687 802034 775008 818742 830180 866300 874253 849025 944590 2085256 2190312 1243110 1077424 702493 693788 838579 827607 864006 883456 904699 907631 1020944 1018287 5258099 5413563 40.05 71.7 1
13:10:10 2024-01-29 692609 691089 205049 204639 334028 339365 361024 356610 223903 218437 270657 274821 311906 315406 4537021 4809203 6714831 6555602 1135158 1171359 294964 261664 275602 281393 328849 319208 309603 312968 212341 214893 701460 653085 1499385 1462104 436310 435352 633085 641028 802603 774842 818705 830180 865040 873050 846128 949112 2085937 2198065 1241261 1071135 699879 693788 836791 828510 866506 881954 900831 904935 1023844 1028942 5248694 5414628 40.05 71.7 1
13:10:11 2024-01-29 694618 691235 205975 204356 333481 340703 360988 356538 223938 218402 269978 274821 312416 313455 4542590 4811373 6743349 6556095 1135121 1171359 295982 261664 275831 281267 329542 319468 309856 312933 212867 214927 688813 653085 1508991 1466258 436310 432867 633049 640048 802640 775008 818123 829908 866264 874253 845492 947509 2090404 2191738 1241261 1072424 701877 693530 838579 829132 865274 882099 902386 905950 1024770 1030580 5252053 5443717 40.05 71.7 1
13:10:12 2024-01-29 694508 691226 207805 204791 334028 340667 363066 356574 224095 218402 270621 274821 312416 314447 4550527 4818228 6733370 6556095 1138442 1171359 295982 261699 275795 278239 329311 319503 309674 313444 212376 214560 693041 652118 1518467 1470427 436931 432903 632601 638204 802034 779003 818742 830180 865004 874876 847817 947546 2089325 2190182 1241261 1073848 701877 694775 838579 827131 862133 883347 899525 909156 1020944 1025967 5250420 5402535 40.05 71.7 1
13:10:13 2024-01-29 691826 690742 205507 204361 334028 339365 360952 356574 224095 218402 270657 275014 311469 316608 4551955 4811722 6738544 6546139 1137629 1173856 296780 262100 275215 281393 330277 319916 310109 313004 212376 214709 690223 653085 1496871 1466258 436310 432976 632153 638204 802603 775008 818123 830180 867064 875697 846574 947659 2083389 2188703 1242417 1075032 701877 692396 837082 827755 863770 883032 899377 903201 1022393 1026970 5258099 5413563 40.15 71.7 1
13:10:14 2024-01-29 691789 690742 205688 204791 334028 339639 360952 356574 223782 218402 270204 274821 312416 315117 4564260 4811835 6724045 6556113 1135196 1171359 295910 262065 275637 278239 329311 319468 308270 313444 212710 214193 699560 651151 1504802 1466258 436310 432867 632815 640048 802603 774971 818766 832721 866792 875626 846648 947659 2084830 2191428 1256871 1071543 699879 691907 837349 827953 864654 882099 902386 904935 1023039 1028942 5250595 5392277 40.05 71.7 1
13:10:15 2024-01-29 691752 690710 205688 204361 334028 340153 360988 356253 223868 217759 270204 274436 311977 314411 4542590 4803010 6733632 6556095 1137629 1171359 296614 261664 275215 278383 328778 318502 308270 313693 212341 214193 691632 651151 1511823 1464179 436037 432867 632153 640085 802603 776971 821110 830351 867138 872909 846648 947659 2083347 2191738 1262521 1069686 699879 690930 837386 826509 863392 880854 902572 904749 1020944 1018395 5244947 5402535 40.05 71.7 1
13:10:16 2024-01-29 693264 691909 205369 204647 333992 339675 360952 356003 223711 217759 269788 274436 312416 313968 4537375 4805487 6704591 6556113 1136540 1171359 297140 261699 275637 281393 328813 318984 309205 313004 212674 214262 693041 651190 1508401 1466258 436310 432867 632153 640105 802347 776934 817974 830106 867138 872909 847579 947602 2086445 2191631 1264404 1069686 701488 693788 834676 827168 864006 883579 899072 902028 1023118 1027489 5248694 5413931 40.15 71.7 1
13:10:17 2024-01-29 694854 690223 205688 204791 333757 340153 360555 356003 223747 218215 269788 274436 312196 313491 4545831 4797865 6733095 6556095 1135158 1171359 296614 261664 275215 281195 328813 319432 310286 312968 212710 214560 689694 653085 1492751 1466258 436310 432579 633741 641053 803640 774842 816194 830106 867695 872873 847854 948029 2085256 2191631 1243110 1069686 699879 690894 835008 827520 865274 881476 898396 904935 1023313 1028216 5248694 5396309 40.15 71.7 1
13:10:18 2024-01-29 693793 691267 205654 204361 332657 340428 360916 356288 223938 217759 269788 274401 311977 313491 4551955 4818377 6743349 6556095 1131887 1171359 296535 260900 274987 281231 328813 318537 308270 312055 212484 214227 700031 652155 1508739 1467513 437553 432579 632839 640142 802603 777045 816157 829444 867138 872873 843660 947846 2074658 2188525 1264404 1072737 699381 691944 837386 825338 862133 880854 901066 904935 1020944 1029124 5250595 5408054 40.05 71.7 1
13:10:19 2024-01-29 693598 691230 207252 204643 334028 339639 360952 356574 223711 218250 270431 273634 311433 314668 4550527 4802343 6704665 6546716 1136817 1174690 296197 260900 275215 277848 328778 318502 308200 312968 212710 213896 694451 651151 1497796 1469515 436931 432813 632080 640142 802566 778150 816194 829444 865652 873100 843697 944590 2079237 2185523 1264404 1070983 700484 691944 835896 825375 861523 879285 896824 899317 1020944 1025967 5248694 5408054 40.15 71.7 1
13:10:20 2024-01-29 691789 689208 209789 204352 334028 339400 360952 356288 223711 217724 269788 273598 311469 315671 4536116 4798014 6714738 6546139 1132268 1171359 295033 261664 275215 278044 329048 318502 309170 312019 212525 216625 720736 654890 1497444 1465340 436931 432723 632080 641966 802566 777045 817355 830180 863782 872491 846574 946795 2074658 2188525 1240568 1070814 699879 690930 834712 825375 863770 874267 899748 904254 1020944 1029720 5248694 5380764 40.05 71.7 1
13:10:21 2024-01-29 691789 689244 205680 204356 334028 339675 360952 355503 223711 217759 269562 273598 311504 315435 4536116 4805487 6714738 6546747 1133502 1170528 296614 261629 275180 277653 327857 318502 308270 312682 212461 216320 701460 653017 1519420 1469515 437242 432651 632220 639233 801392 776494 816342 829003 863782 875005 843624 946345 2080423 2187148 1262521 1072737 699381 690894 836754 825338 861523 879611 901066 904935 1019498 1018648 5244947 5396197 40.15 71.7 1
13:10:22 2024-01-29 693598 689244 209718 203782 334028 338615 360916 356003 223711 217724 270204 274401 310561 314483 4542590 4809203 6729087 6551419 1135196 1171104 296197 260865 275180 277458 327821 321060 310067 312894 212795 214090 694451 651151 1496139 1468470 436931 432651 631112 639233 801465 775008 818160 830351 865652 873018 843697 947170 2083385 2182424 1262521 1072737 699879 689919 835896 825338 861523 879611 903857 904291 1019498 1018287 5239288 5404198 40.05 71.7 1
13:10:23 2024-01-29 692609 691427 209713 204356 334028 338615 360880 356288 223747 217724 270431 274436 311469 314926 4537337 4792965 6714831 6546747 1136540 1171359 296305 260900 275215 277865 328564 321552 310286 312606 212568 213976 687633 651151 1533783 1468470 437242 432867 632153 637680 801317 774380 818766 830180 863746 872402 845894 947659 2077485 2188525 1262521 1066302 699381 690406 833822 825338 864006 880854 898396 904935 1022393 1030580 5248416 5380764 40.05 71.8 1
13:10:24 2024-01-29 693830 689244 205680 204352 332981 339675 360844 355218 223747 217724 269788 274436 311504 312979 4537248 4805487 6704665 6556095 1131850 1171359 296018 263754 275388 278060 328795 321207 311239 311912 212419 214790 685466 654874 1495290 1466258 436310 432831 631259 638204 802496 774842 818123 830180 863812 873009 846165 945299 2074658 2193186 1264404 1066648 698883 691331 833822 828695 864654 874231 894171 903238 1023313 1027489 5248694 5396309 40.15 71.8 1
13:10:25 2024-01-29 695916 691230 205684 204066 332621 340463 360880 355468 223711 217759 269598 275014 311942 311591 4536116 4812837 6714743 6551419 1133540 1172053 296564 263941 275002 277813 328671 321207 309029 312790 212199 214124 691632 651151 1523632 1466258 436310 433489 632828 638131 800329 775008 816379 829760 864429 873018 843660 943249 2082295 2182424 1262521 1072737 699879 691675 834712 825338 860913 879611 899785 904291 1018054 1027671 5239288 5404198 40.05 71.8 1
13:10:26 2024-01-29 691752 689208 206964 204218 334028 338650 360916 355468 223434 217724 270204 273598 310996 314447 4537526 4810945 6714720 6527070 1134150 1172016 296356 261524 275037 278008 328175 321207 309245 311841 212383 214422 691455 653085 1514378 1466258 436931 432615 631259 638240 800329 775008 816194 829003 863782 871863 843063 946345 2077466 2182294 1262521 1069456 698883 690930 834712 824754 860913 874267 896788 899280 1020221 1024519 5239288 5402535 40.05 71.8 1
13:10:27 2024-01-29 691826 689244 205075 204356 334028 338650 360916 356038 223676 217724 269788 273598 311504 313527 4536116 4799591 6724045 6544976 1131675 1171257 297450 261559 274652 278204 328405 320906 308993 311510 212745 214560 717750 654890 1489823 1462296 436310 432867 632637 639180 802603 774842 816379 829591 863782 872527 843697 944627 2077466 2186974 1264404 1068166 698883 691821 833822 825375 863429 879611 897120 904291 1020944 1028979 5241203 5394935 40.05 71.8 1
13:10:28 2024-01-29 695916 689240 205680 204356 332981 339675 360626 355218 223676 217724 268994 274244 311977 313227 4530931 4811185 6714290 6555418 1129282 1171211 297978 261716 274616 278132 327679 320979 308235 311038 213044 216016 695743 656820 1504546 1461181 436310 432867 634501 641974 801465 774292 816379 829003 863136 870556 844930 945299 2080816 2188525 1262521 1066189 698883 690840 834651 827791 864654 880963 894212 905047 1020944 1018395 5250595 5405848 40.15 71.8 1
13:10:29 2024-01-29 697973 689240 205684 203789 332009 340703 360300 354401 223364 217759 268958 274768 311504 311591 4537337 4840077 6744218 6565128 1132193 1171257 296780 261524 274845 277848 327786 318502 309170 311261 212497 216472 716257 655883 1485680 1460144 436931 432687 632153 638240 800329 774292 815699 829003 863782 871786 843697 944590 2079030 2186974 1239413 1068926 697889 689919 833822 825375 863429 874411 899129 902325 1020944 1018287 5239288 5404198 40.15 71.8 1
13:10:30 2024-01-29 695114 685331 209821 204066 332710 339400 360372 354437 223520 218158 268958 273634 311032 313015 4537986 4801115 6744657 6555933 1132231 1172090 297140 260865 274373 277458 327857 320752 308923 312055 211415 214227 698602 653085 1517140 1465340 435691 432831 631259 637716 800329 774739 815725 829003 863782 870556 843063 945671 2080816 2183973 1262521 1069456 698883 688945 834712 824134 861523 882208 899711 904403 1019498 1018359 5244947 5404198 40.15 71.8 1
13:10:31 2024-01-29 691554 685331 209597 204218 333016 338615 360662 356998 223520 217572 268958 273563 310525 313271 4534095 4796516 6720190 6545632 1132231 1169624 296823 260865 274146 277458 327573 321207 308200 311474 212044 214227 704320 654739 1513875 1462104 435691 432795 631259 638204 800329 774842 815688 829003 865909 872491 844243 944959 2080520 2183973 1239413 1069686 699381 691821 835008 824097 860840 874591 898359 902214 1020184 1026655 5239288 5398682 40.05 71.8 1
13:10:32 2024-01-29 691775 685264 205041 204074 332945 340648 360264 354898 220180 217689 268698 273075 310525 312943 4531757 4799779 6725201 6546500 1131459 1169624 297032 260830 276550 277936 327715 320979 308200 312034 212008 216284 710202 654482 1505391 1461181 435691 433052 631883 638167 800329 774842 815688 827791 864681 870520 843026 947020 2077466 2185523 1262521 1069357 698883 691821 835896 824097 860877 879539 898359 902251 1020184 1029124 5246779 5400860 40.05 71.8 1
13:10:33 2024-01-29 693462 685295 205503 204073 332674 338615 360300 354401 220488 217689 268887 273528 310961 312979 4537986 4811722 6730004 6536653 1128999 1169435 297018 260761 274267 277458 327521 321207 310945 311578 212710 214491 714764 655883 1500216 1457038 435691 432903 632153 640012 800329 774292 816342 829591 866093 870606 843660 946345 2080423 2185388 1262521 1068128 698483 690840 833822 825302 863392 874159 894171 900559 1020944 1024483 5239288 5393156 40.05 71.8 1
13:10:34 2024-01-29 694010 689167 209789 204070 331937 339639 360300 354366 220026 217689 268698 273563 311469 315223 4550716 4807366 6734812 6536653 1129620 1170424 296720 265544 275180 277848 328541 321368 308200 312071 212710 213530 691632 658698 1498112 1460909 437865 435352 633049 640992 798028 775008 821114 825375 860941 873018 848346 944286 2080534 2186938 1256871 1063411 699879 689861 829063 825338 867110 874289 894359 904254 1021205 1026426 5248694 5408054 40.15 71.8 1
13:10:35 2024-01-29 701685 689172 209852 203148 333992 340667 357559 356709 223868 217351 268958 274958 310242 314775 4537224 4856483 6785159 6545015 1116120 1169661 297032 265472 276622 276977 326762 319432 307698 311073 212710 213530 693041 658657 1519840 1466258 437847 432513 631705 639687 795098 774842 822871 827755 857184 873765 851093 944286 2080423 2186938 1237101 1065816 703380 689861 827888 825302 867147 874159 890564 901275 1027112 1024447 5265617 5402535 40.05 71.8 1
13:10:36 2024-01-29 700995 689167 209713 203148 333486 338615 357847 356538 220180 217258 269311 274502 310242 315583 4540350 4856912 6789664 6536653 1116157 1169624 296075 261572 276096 276644 327256 318949 307698 310784 212525 215599 699384 656782 1531369 1466258 437811 431095 630989 639233 795676 774842 823458 825412 854692 871786 851093 942270 2074478 2194743 1228023 1066189 703882 690840 829230 827755 867110 874771 890717 906984 1027149 1024340 5258099 5402535 40.15 71.8 1
13:10:37 2024-01-29 695861 688069 209678 203184 332945 338615 358098 357399 219969 217480 269275 273422 309842 314997 4524161 4868287 6791820 6527610 1119415 1170312 296614 265508 276060 275955 327821 321207 307233 311756 212525 213165 686543 653017 1514064 1466258 437279 430150 631259 638131 793383 774292 821110 822931 857184 874253 848680 941524 2074515 2197719 1253104 1068926 703380 689372 830277 827755 864654 875480 895920 904600 1027149 1024249 5209103 5394832 40.15 71.8 1
13:10:38 2024-01-29 696889 685187 209673 203932 331650 341374 358423 358555 219285 217818 269193 273387 310348 313920 4546845 4868472 6794840 6499111 1123816 1169661 296780 260614 275180 277263 329773 319779 308270 312071 212376 214193 711673 657758 1489345 1469111 437553 432759 635783 640048 794536 774971 821114 823295 857221 873189 848988 939442 2071570 2194743 1262497 1071973 699879 686862 827888 830143 866495 874593 893050 906195 1024262 1023524 5195971 5394921 40.15 71.8 1
13:10:39 2024-01-29 699688 688065 207225 203462 331686 340416 358387 357937 219460 218603 268365 274224 310348 313920 4524274 4877744 6743237 6499262 1124212 1171359 294964 265544 274951 276608 328813 319320 310432 312071 212044 214193 711673 658228 1502911 1466258 437242 432114 634882 639994 795111 775044 821114 820960 857184 874528 848643 939846 2068194 2183973 1237564 1069381 701377 683843 827888 830143 867110 872393 890730 908203 1025658 1024249 5192260 5412026 40.15 71.8 1
13:10:40 2024-01-29 700502 688930 207832 203328 332657 343075 357991 355361 219956 218228 267881 275065 310313 313883 4536459 4896264 6738208 6513260 1128230 1168795 295410 261572 274951 276680 327786 319357 310109 310095 212674 213530 699970 656820 1487114 1466258 437553 432418 635783 639559 795676 778415 821114 820378 856542 873516 850489 935607 2068194 2176208 1260637 1071973 701877 683807 828791 832504 866495 870592 890596 908551 1025622 1021318 5181739 5407768 40.05 71.8 1
13:10:41 2024-01-29 699693 690997 207225 202644 333884 339496 357165 356110 220075 217515 268330 275908 308614 312979 4531757 4914834 6761648 6527958 1127022 1169435 296780 265400 275180 276644 327291 320298 309603 309329 212745 213200 702870 656820 1485934 1470427 437553 431434 635783 639233 793420 779003 822285 819796 856542 874600 848680 932944 2066724 2176303 1235715 1074318 701877 683843 829063 832504 865881 870510 895731 908849 1022393 1016971 5170726 5407768 40.05 71.8 1
13:10:42 2024-01-29 695800 689581 206647 202999 333884 340407 357416 355326 219732 217515 268060 274786 308614 313968 4539697 4905562 6752673 6527958 1128740 1167967 297978 261532 275180 276608 327256 319393 308200 308222 213229 212870 697269 656351 1497382 1473386 437224 431434 635783 636515 793420 779591 821114 819796 857221 874600 849025 935607 2068194 2170137 1258754 1078218 702879 683879 829688 830143 864041 870547 895671 908166 1022393 1015382 5172232 5401333 40.05 71.8 1
13:10:43 2024-01-29 693599 688065 206938 202963 333884 339684 358495 357206 219873 217316 268131 274401 308649 316159 4539697 4895191 6715181 6527958 1131495 1167930 295423 265581 275602 277000 327821 320072 308200 310060 212525 214201 689417 649293 1518918 1479766 437553 430441 633983 636243 793420 776141 817541 820960 862234 874780 843697 937648 2065256 2171674 1274986 1080522 699879 685890 832638 832090 860877 872393 896410 910224 1020944 1015509 5156914 5397474 40.05 71.8 1
13:10:44 2024-01-29 690652 689529 207225 202968 332801 338958 360300 354401 219565 217759 268096 274730 309812 312943 4530318 4853160 6677773 6518580 1142943 1167967 294843 261189 274338 276644 328813 319845 308200 310060 212710 213348 693041 647441 1541622 1470427 435072 433663 635783 636515 796862 777277 815072 821026 864069 874528 842393 938468 2068184 2173217 1247454 1078985 699381 683879 833822 830143 857890 872393 896114 911284 1017981 1020801 5146366 5395484 40.15 71.8 1
13:10:45 2024-01-29 691628 690018 207225 203356 332945 339365 358710 353303 219565 218228 268456 275206 309585 312284 4531494 4849637 6664617 6527958 1143683 1171322 295423 260432 273464 277263 327821 319393 309170 309626 212674 212904 693041 648829 1485348 1470427 435691 431542 634882 636515 796862 777277 815109 820960 862234 874168 842430 938281 2065256 2173217 1247454 1078985 700484 683879 833494 830143 859756 870624 896478 911351 1019607 1020801 5146470 5386330 40.15 71.8 1
13:10:46 2024-01-29 690615 690734 205041 202502 332981 338615 358423 355953 219934 217724 267308 274821 310019 314775 4527087 4852047 6668093 6551214 1144260 1167930 296614 260830 272664 276680 329472 319357 309135 309626 212525 213200 693041 648829 1511978 1470427 435072 431434 634882 636515 797867 778415 811570 820960 861310 874780 840895 934149 2068194 2170137 1276191 1074355 696897 683843 835008 830143 858378 871777 903369 911524 1016640 1020875 5140945 5395763 40.15 71.8 1
13:10:47 2024-01-29 694240 688069 205684 202502 332423 341132 358062 355021 219565 217689 267308 274994 310313 312504 4527087 4839219 6677143 6537337 1141701 1166239 296197 265544 272664 277848 327291 319393 310286 309626 212710 212904 682942 651151 1486914 1466258 435691 432867 634882 636515 800329 779003 811570 820960 862806 874528 841847 935331 2071533 2164010 1249337 1075883 696897 683879 835008 829871 860866 874025 902687 908589 1015347 1020875 5159960 5393156 40.05 71.8 1
13:10:48 2024-01-29 693747 685223 207522 202361 332585 338306 358134 353338 223676 217480 268365 275206 308649 312504 4523859 4842735 6677418 6536653 1138442 1167967 295423 265508 274373 277458 327237 320298 308235 308222 213166 212904 686243 651151 1495123 1466258 436310 435085 633085 636515 800329 778415 813914 820301 864681 873189 841201 936736 2074515 2160907 1258754 1072737 695907 686491 830277 830314 862742 874025 897512 904175 1014625 1022324 5200357 5393156 40.05 71.8 1
13:10:49 2024-01-29 691775 689981 209776 202475 333992 338341 358134 357541 220656 216305 268096 275014 308614 313491 4517817 4827034 6705394 6542047 1138442 1166276 296753 265508 274758 276680 325322 318466 307733 309157 212745 216699 683740 650221 1484057 1469384 436310 432795 632153 636515 800329 778629 816342 822968 862234 873189 843660 939204 2074608 2160944 1249811 1072737 698883 689427 834971 829132 862129 876238 899546 904786 1018956 1023923 5205383 5390555 40.15 71.8 1
13:10:50 2024-01-29 692812 685228 209785 202475 333992 338068 358566 354366 223555 216305 268096 275206 308614 313491 4523859 4818407 6705394 6527166 1133540 1166276 295989 265508 274373 276644 325884 318502 306340 310095 212710 212280 686482 648185 1508124 1466258 436000 432527 629439 636064 797426 775008 815109 824754 864069 873765 841201 940817 2074562 2173217 1236870 1071973 700484 690656 834971 825601 861280 879287 900943 906148 1018956 1023243 5211072 5393156 40.05 71.8 1
13:10:51 2024-01-29 691775 685291 209347 203007 334028 337559 358674 354401 219565 216340 268958 274436 308649 316333 4523859 4802343 6696069 6537337 1133577 1167967 294729 260432 274373 276680 327291 324717 306340 310601 212412 214768 682369 648829 1483597 1466258 436000 432418 630989 636515 798064 774842 813914 825412 863798 872402 842430 942232 2075990 2172856 1262521 1072310 698483 690840 835198 825014 860330 879204 900831 904637 1016197 1021355 5222042 5383777 40.05 71.8 1
13:10:52 2024-01-29 691061 690018 209312 203140 333486 337523 358674 354117 219565 216374 268733 274140 308684 313491 4523859 4792965 6686743 6517959 1128591 1164588 295472 260648 274338 276644 326833 319393 307268 311506 211380 213348 695743 649293 1493946 1461181 436037 432723 629475 638325 798064 773743 815118 827791 861274 870520 841201 944997 2074335 2184085 1237564 1069493 697984 690840 833822 825601 861553 879204 899053 899613 1018018 1018684 5237360 5390555 40.15 71.8 1
13:10:53 2024-01-29 692572 685187 209419 203918 331973 337594 359504 353869 219565 217432 268096 272693 310272 311591 4523859 4770457 6696069 6527297 1127856 1168004 296816 265472 273918 277458 325848 320006 308235 310095 212376 213861 689717 656820 1486057 1456766 437242 432867 632153 640048 798064 774570 818123 824134 860977 873018 845529 942232 2079963 2188666 1233866 1063071 699381 687762 830449 825601 865274 874253 894396 903610 1020944 1026970 5226149 5393156 40.15 71.8 1
13:10:54 2024-01-29 699190 685223 209713 202820 331973 340188 356521 355953 220180 216862 268096 274209 308649 310575 4511373 4815260 6724045 6527297 1119631 1165443 295651 265472 274338 277263 325848 320072 307268 311152 212376 213234 691632 657758 1481418 1457038 436502 432867 631705 639994 796862 774842 818742 822968 860368 873635 849062 943657 2082517 2187148 1241261 1061516 698483 687725 829267 825601 864654 874483 893750 905906 1020797 1018021 5238782 5393156 40.05 71.8 1
13:10:55 2024-01-29 698203 685255 209713 202825 332981 341182 356485 353834 220180 216711 268096 274436 308684 310646 4511335 4817670 6742696 6527958 1122836 1167967 294999 261342 273499 277458 325848 320072 308200 310095 212376 213565 714764 656351 1498537 1456005 436310 432867 632601 640085 799196 773743 818160 823110 862234 872147 847817 943657 2080000 2187148 1241261 1059927 698483 687762 829968 824134 862170 874988 896560 905085 1020944 1018287 5222419 5398405 40.05 71.8 1
13:10:56 2024-01-29 697187 685259 209713 202642 331435 339675 356521 352280 219565 217013 267308 273598 309515 312144 4511335 4808424 6714967 6527411 1122836 1168602 295858 265508 273535 277458 325848 320072 307733 310060 212376 213348 691632 655883 1482472 1456005 436931 432831 631259 638240 798028 773743 818468 825564 862193 873765 847854 940705 2078519 2188703 1243110 1061823 698483 687909 827888 824134 865237 874483 895396 902251 1020944 1027772 5214970 5389310 40.05 71.8 1
13:10:57 2024-01-29 698216 687394 209370 202652 331740 340153 356235 352280 219873 216676 267308 273598 308649 312734 4523859 4808424 6704591 6527958 1127350 1164551 297184 265544 273918 276680 325884 319393 307733 309157 212044 213565 711778 654016 1500321 1457038 434763 433030 631259 638204 799608 773829 818766 827364 862806 870375 846018 944847 2077040 2187148 1260637 1063136 697393 686935 830449 825527 862133 871951 895708 904562 1020944 1025700 5214693 5389310 40.05 71.8 1
13:10:58 2024-01-29 694913 685182 209535 202971 330933 340153 356556 352315 219565 216827 267907 273598 309984 312144 4517412 4797977 6733370 6532675 1122836 1166276 294758 265472 273499 277263 325813 319845 307268 309626 212008 213530 714764 654949 1499089 1454972 436000 433070 632153 639815 800177 774694 821110 825638 860358 870465 847854 942046 2080000 2185388 1244959 1060387 699381 688774 827301 825302 865881 871628 892725 899280 1020944 1024249 5224348 5389310 40.05 71.8 1
13:10:59 2024-01-29 699239 685264 209678 202829 333016 340403 355949 353338 219873 216374 268096 273598 308402 311591 4523859 4826916 6743831 6517959 1118832 1166276 297270 265170 274373 276680 325813 320752 307233 309626 212376 212904 691632 656820 1480303 1462104 437156 432507 632389 641016 797337 774108 821077 826627 857918 870375 850945 942120 2073139 2182331 1227732 1066038 703380 690351 826444 824134 867741 874591 889174 903233 1025658 1018287 5248694 5392917 40.15 71.8 1
13:11:01 2024-01-29 698963 685228 209383 202862 332746 338650 357344 356038 219565 216374 268733 273634 309550 311591 4511335 4840654 6761346 6523303 1114571 1167782 297032 260980 275637 276680 325550 320298 307268 310131 212228 212904 691632 656820 1506885 1464179 438801 433663 631041 639122 795639 773707 823182 826813 857918 870375 850982 942232 2065756 2191818 1244959 1063411 701990 688884 825545 825601 867110 873831 890531 903610 1026422 1024249 5248694 5394832 40.15 71.8 1
13:11:02 2024-01-29 695491 685187 209338 203144 332009 338615 357595 355468 219565 216340 268544 273528 308684 311555 4523859 4839256 6770986 6499262 1119796 1164624 295666 265508 274373 276450 328317 318092 307769 311850 211415 213565 690399 655416 1492109 1469240 437553 433663 634846 640142 793383 776773 819797 820849 857918 874780 848680 936699 2067233 2182424 1258754 1069493 699879 684542 827888 830143 866495 871509 891780 910711 1023447 1021423 5173449 5394832 40.15 71.8 1
13:11:03 2024-01-29 699688 687573 209789 201831 332009 339639 356521 354437 219565 216827 267272 275206 308614 311083 4523859 4892810 6723784 6513931 1125817 1164624 294964 260980 274373 276680 325848 318419 309205 309834 212044 213200 691632 658657 1481991 1471608 438177 431970 636234 639468 793383 779257 821002 819031 855901 879584 848680 934224 2068194 2173217 1258754 1072556 702879 682358 827301 830143 864654 865614 893342 908923 1021205 1018399 5164044 5389310 40.05 71.8 1
13:11:04 2024-01-29 694235 685142 209566 202510 334028 339130 356592 356038 219565 217048 268096 273634 308614 313527 4517412 4896680 6714720 6518651 1131532 1168004 295008 264876 275831 275833 327327 319393 307733 309843 212044 214290 685359 650048 1494109 1479761 437553 430042 633675 634528 793383 777045 816305 820960 861014 874492 846574 936980 2062324 2168600 1249337 1078985 699381 683916 832739 830143 860367 871777 898780 906232 1019498 1015554 5141213 5385467 40.05 71.8 1
13:11:05 2024-01-29 690091 687091 209419 202497 332009 338104 358746 353303 219259 217724 267272 274945 308614 311591 4517412 4839219 6668093 6513654 1141239 1164588 295365 265581 273499 276450 327556 317086 308235 312034 212164 215221 698602 647441 1522122 1474613 436037 430042 634846 635917 796771 777277 813919 820378 862014 874312 841847 935645 2066451 2171677 1236154 1074467 696897 682841 834121 830143 857890 870547 900681 906232 1012125 1016925 5130561 5377792 40.15 71.8 1
13:11:06 2024-01-29 694020 685192 209749 202471 333016 338104 357595 352245 219565 217445 267049 274821 308614 312468 4506544 4839407 6677418 6527958 1141701 1167066 295387 265436 273464 277458 328541 319065 311166 311188 212461 214804 691455 651151 1487402 1469515 436310 432651 635747 636515 799762 779284 811533 822196 864681 874456 841847 937648 2074515 2160944 1249337 1075622 695992 683807 833822 828342 857927 874243 899035 907518 1013905 1018363 5158697 5383777 40.15 71.8 1
13:11:07 2024-01-29 693598 685223 209682 201831 333721 338068 357559 353834 223641 216340 267308 275206 308579 312979 4511298 4841322 6714954 6522493 1133502 1166239 296197 265508 274338 276359 328541 321023 309119 309918 212532 214165 690412 648185 1486820 1468470 436310 432543 629402 635613 796825 774842 816357 822931 863457 873109 843044 942271 2072611 2168600 1235022 1071210 697889 687909 832638 824428 859484 874524 898265 901609 1012125 1020728 5201666 5379938 40.15 71.8 1
13:11:08 2024-01-29 691556 688065 206094 202510 333486 337287 358386 353303 219412 215969 268131 273598 308147 315398 4514494 4802343 6686743 6517922 1130651 1167102 293930 261644 274704 276323 329239 319926 308538 310895 211274 214804 698602 648366 1493118 1464299 435072 431717 630556 636515 799608 771657 811533 825375 864681 865406 843044 943613 2074515 2182424 1256745 1064666 696897 689861 830277 822895 860367 874519 895708 899613 1018018 1024340 5220477 5383777 40.05 71.8 1
13:11:09 2024-01-29 692116 687573 209642 203148 331166 337594 358674 353303 219565 216978 267308 272153 309550 311555 4498409 4785946 6696069 6513654 1129037 1169435 296103 261608 276158 276501 326656 319211 309629 312034 211204 215408 707219 651151 1494316 1460144 435580 432078 630145 638325 796825 772647 814003 825375 864034 865514 843044 942270 2073135 2179331 1258754 1062387 695907 689101 830277 820533 860367 874483 895955 899613 1017224 1024249 5220477 5374399 40.05 71.8 1
13:11:10 2024-01-29 692609 687095 209526 203184 330701 338068 358134 352245 219259 216584 267308 272503 308649 311301 4504941 4770569 6696069 6517679 1126237 1168649 297473 261716 274232 276926 327614 319663 309410 309701 211867 214804 691455 656351 1479733 1457038 438177 433147 631259 638131 795698 774380 818011 823551 859078 872402 845529 941995 2077471 2183973 1244959 1060387 698883 687872 826715 822931 864654 875298 892414 902288 1020944 1025700 5226149 5383777 40.05 71.8 1
13:11:11 2024-01-29 697402 687577 209642 202506 332476 339400 355414 355021 220026 216374 267272 273598 308649 310611 4520634 4824519 6733370 6556217 1119758 1168761 296219 261311 275495 276007 326396 320906 309410 309918 212525 212870 691632 656314 1512486 1464380 437210 431434 630108 637872 795404 774380 821114 825412 854656 870520 848680 942270 2071137 2188525 1235022 1063411 701877 689861 824924 824134 867147 873180 889137 904898 1025658 1023734 5258099 5393156 40.05 71.8 1
13:11:12 2024-01-29 695990 687582 206094 202971 331973 338341 357332 355218 219565 216374 268509 273336 308614 313513 4517412 4849786 6770672 6527166 1116120 1168761 296960 261716 276502 275355 327379 320189 308538 310095 212008 214201 690223 654421 1487977 1464299 436310 429608 631041 639122 792258 772647 819946 822349 857257 873018 848606 939479 2068194 2194743 1251221 1066610 701877 686899 827888 826545 864654 873840 892414 904935 1027240 1021318 5212388 5393156 40.05 71.8 1
13:11:13 2024-01-29 696168 686119 209352 202466 330571 338615 356521 353303 219224 217724 267308 273180 309550 310575 4511335 4868472 6726991 6513545 1126053 1167893 296636 261716 274232 276236 328041 318419 309135 308222 212165 215373 697172 655829 1482737 1466258 436931 433391 636234 639233 793420 777313 820530 819524 855296 872901 848643 934940 2068194 2173217 1258754 1071210 701877 682380 825545 830143 864654 865654 891877 908275 1023844 1016889 5155750 5393156 40.05 71.8 1
13:11:14 2024-01-29 693522 687036 209347 201840 333757 337594 355949 354934 219565 216641 268335 274821 307681 312504 4517412 4903262 6746073 6518311 1131924 1172090 296305 261680 275180 275340 327291 319131 307233 309595 212044 214201 682654 647441 1487402 1476858 437553 429738 632601 634712 793420 774424 816032 820960 859723 874456 842430 934224 2062287 2167063 1249337 1078218 698483 683843 832047 829554 857890 870510 896174 904749 1017981 1015418 5141560 5376101 40.05 71.8 1
13:11:15 2024-01-29 686976 687615 209347 202299 331933 337559 358674 352280 218918 217385 267272 273634 308614 311555 4514494 4834241 6668714 6508770 1141625 1168761 295709 261532 272629 276644 325848 318128 310945 308222 212008 214201 691632 649303 1505112 1466258 433838 431130 633983 636515 795698 775044 811570 819215 862234 874456 841201 934940 2062324 2170137 1236154 1072461 695907 681840 832638 829554 857890 865578 897083 908203 1012125 1015418 5131883 5379938 40.05 71.8 1
13:11:16 2024-01-29 690087 684930 209678 201866 331973 338068 357057 354520 219259 217351 266826 274401 308614 311555 4504590 4844634 6677937 6527635 1137139 1167102 295745 264689 273954 277172 328113 319393 308200 308186 212376 216735 694451 651151 1489953 1466258 436310 432831 633085 635792 799196 777864 811570 820960 864681 871924 841847 937483 2068194 2159412 1244959 1072737 695907 683879 830277 828695 860367 873009 898265 904935 1013186 1018399 5177455 5376101 40.15 71.8 1
13:11:17 2024-01-29 692047 685002 209642 201866 332009 337559 357595 352245 220026 216978 267049 275014 308261 311555 4522035 4841166 6715809 6536653 1135158 1166276 294972 261378 274110 276149 324797 320752 306769 308257 212603 214201 689022 649293 1494545 1466258 436310 433663 630366 634712 798028 775008 815109 820776 861587 874253 843643 936736 2070183 2159412 1249811 1071973 697889 686899 832365 824717 857927 874243 898265 903158 1014993 1019839 5201666 5379661 40.05 71.8 1
13:11:18 2024-01-29 689524 684966 205922 202286 333012 337559 357595 353338 219873 215035 267810 274401 308614 312539 4528513 4829862 6712415 6527958 1130651 1169228 296533 265581 273883 275991 325813 320072 308502 309847 212044 213900 687853 647441 1487917 1464179 435072 431434 628477 634712 795698 774292 813642 822968 862234 871786 843044 939479 2071662 2170137 1258754 1069686 697485 687909 832638 823258 857927 874483 898396 899651 1012125 1019839 5207351 5376101 40.05 71.8 1
13:11:19 2024-01-29 688023 687652 205484 202493 332981 336542 357595 353338 219259 216004 268131 273563 307865 315484 4521512 4801564 6696851 6518651 1132268 1167930 295294 265472 273918 276220 328578 320298 306802 309626 211415 213900 689223 647441 1486914 1464179 435691 432078 628957 635613 796898 774292 811570 824170 862234 871786 841201 940854 2071570 2173217 1258754 1070935 697889 688884 832638 822895 857927 874483 897083 901609 1013557 1021318 5216473 5368440 40.05 71.8 1
13:11:20 2024-01-29 688023 685034 205484 202510 333021 336542 358134 353303 219259 216374 268671 272864 310496 315484 4515042 4792132 6678630 6508351 1128999 1162866 295781 265508 273393 276644 325813 318869 307268 310095 211197 213530 701420 652155 1499390 1457038 435072 432759 629439 636515 798064 772647 811570 826582 863457 865550 841847 944323 2074515 2179331 1258754 1065853 695907 688884 832047 822043 859756 874519 895708 899613 1016905 1023524 5214970 5374399 40.15 71.8 1
13:11:21 2024-01-29 690050 687312 205949 203184 331430 337050 357847 352280 219320 217293 267845 272257 310157 313697 4518548 4783586 6686743 6518580 1129037 1166107 294251 265544 273499 276220 325848 319393 307268 310095 210873 213200 698602 648366 1524848 1461181 435072 431848 628513 636515 797463 772647 811570 825141 863457 865587 841847 942270 2074515 2173126 1237564 1068926 696897 689918 832638 823258 857927 874519 897083 899377 1014993 1021355 5209898 5366736 40.15 71.8 1
13:11:22 2024-01-29 691066 687577 209383 203148 330929 337559 358423 355990 219320 217107 268228 272172 309409 313697 4512093 4770495 6707908 6509201 1122836 1164624 294999 261347 273464 276644 325550 319393 307018 309157 211415 212870 691632 655883 1501204 1452910 436310 432903 631259 638204 796898 772647 816106 822931 859078 871867 843697 939470 2074747 2183973 1243110 1058880 697485 686935 827888 822931 862170 869142 894242 899280 1018018 1018684 5205591 5376101 40.05 71.8 1
13:11:23 2024-01-29 696168 689230 209347 202466 331184 340452 358791 354912 219460 216874 267764 273457 308543 311556 4521512 4799177 6724533 6499149 1120954 1164588 296816 260980 273499 276680 325813 319393 307018 309157 211415 212870 690223 655883 1505654 1452910 436931 432831 630812 638167 796734 774292 818779 824791 857184 870801 848408 941562 2075990 2179331 1250506 1060114 699381 687909 825545 821731 865237 874483 889201 899688 1020944 1021432 5239011 5376101 40.05 71.8 1
13:11:24 2024-01-29 698711 684966 206611 202225 331718 341132 357016 355774 219991 216236 267988 273387 308438 313438 4498133 4829862 6747896 6518617 1114847 1164624 297558 260246 273918 276185 324797 319393 308393 309157 211451 214201 691104 656820 1489822 1461181 436602 432759 629402 638325 795111 772647 819946 824170 854088 865587 848643 940892 2068194 2183973 1244364 1063259 700877 687909 824562 822662 865881 873252 887874 899651 1023313 1021355 5241203 5376101 40.15 71.8 1
13:11:25 2024-01-29 698893 687689 206426 202689 331821 338472 356342 355076 219460 216201 267953 273387 309113 311301 4511673 4844774 6763522 6499262 1117822 1164588 294972 265436 274373 274690 325884 319393 306658 310131 211796 212870 680683 651151 1479327 1462104 436310 430562 629475 638325 791136 772647 818742 822968 854765 872402 846165 938106 2068194 2193186 1247454 1064666 701377 685890 827301 825375 863429 873009 892058 905052 1024171 1020701 5182855 5384015 40.05 71.8 1
13:11:26 2024-01-29 697968 685895 206533 202370 329827 338508 356378 356026 218743 217584 267689 272728 308614 312770 4506340 4855473 6714831 6485815 1121232 1166831 296197 264912 274338 275797 327821 317897 308010 309626 211415 213200 701420 654949 1490530 1465218 436310 431470 633983 638167 793420 773449 819946 819796 855973 869151 847403 935331 2065256 2173217 1258754 1066648 699381 681840 825545 828966 864654 865713 889266 904562 1021205 1018399 5163174 5392303 40.05 71.8 1
13:11:27 2024-01-29 698963 687577 206643 201379 331830 338508 355807 356026 219425 216641 266862 275206 308398 311083 4523859 4887017 6733370 6509286 1124582 1164588 295910 260980 274338 275833 325884 318419 308270 308186 211451 212870 687404 655829 1483863 1466258 436310 431470 634882 638325 793420 776897 820530 818634 855973 873045 848041 932944 2065256 2176487 1235022 1069686 700877 681840 825545 830143 864996 865578 890517 907558 1022393 1017440 5162725 5401333 40.15 71.8 1
13:11:28 2024-01-29 694428 686082 206348 202008 333306 339684 356115 354401 219224 216374 267272 274436 308332 314777 4517412 4895076 6714720 6499262 1128246 1164588 295294 261748 275512 274954 327291 318906 307268 310382 211451 213900 678927 647441 1479009 1475478 436310 430244 632839 634262 793420 774842 815725 820378 861581 873876 843063 937798 2062324 2170137 1251221 1077451 698883 683879 832638 828966 857927 870547 898265 906232 1020221 1015418 5140026 5386368 40.05 71.8 1
13:11:29 2024-01-29 687606 686046 206643 202299 332014 338068 358674 352280 218953 217385 267845 273492 308579 311520 4498446 4846184 6650333 6509201 1141701 1167967 295910 264689 272629 276680 325848 318158 308200 308257 211415 216735 691632 650221 1480747 1465218 434763 432831 634432 636515 798064 777313 810957 819796 863457 874492 839460 935645 2068194 2159412 1253104 1072792 695412 683843 832638 827791 856674 870547 898433 904935 1011750 1017839 5150528 5382481 40.05 71.8 1
13:11:30 2024-01-29 691701 688065 206960 201840 331973 337287 356556 352245 220004 216700 266862 274821 307681 311555 4511373 4832494 6696069 6527297 1135121 1166239 295294 261347 273464 275762 326726 320298 307198 308151 212044 214201 680998 647441 1485151 1466258 435691 432042 631222 634675 797991 775008 813914 822710 861587 873018 843643 936662 2071137 2160944 1251626 1069381 697889 687348 832638 824060 857927 874771 898265 904524 1016640 1021525 5227392 5376898 40.15 71.8 1
13:11:31 2024-01-29 689140 687573 205489 202466 332945 336507 358387 356026 219873 216305 268096 273301 308363 314775 4517715 4783586 6687125 6508025 1130651 1167100 295258 265508 273883 276185 325813 319357 306340 311002 210979 212870 685995 648185 1506972 1457038 435072 432199 629402 638325 798028 772647 814106 826582 863457 868645 843044 944286 2074515 2179331 1236870 1065686 696490 689372 831456 823258 860094 872856 899129 903318 1020332 1027811 5222816 5386330 40.15 71.8 1
13:11:32 2024-01-29 694817 688065 209678 202789 330147 338508 358314 355021 219565 216340 267272 273281 309373 311593 4511561 4785020 6724533 6518073 1118832 1165443 297032 260980 274076 276608 325778 320072 306983 309121 212008 214201 691632 655883 1474447 1456005 437553 432759 632352 638167 795098 774842 817541 824134 860941 873018 846128 942195 2077559 2185523 1246808 1060387 698883 687909 827301 822895 865237 877194 893926 904562 1022773 1024144 5231501 5383777 40.15 71.8 1
13:11:33 2024-01-29 698930 687577 206611 202644 331901 339567 355379 355021 219565 216770 267917 273246 308579 312514 4505128 4825331 6742696 6499338 1114847 1164588 296558 260980 275602 276185 325778 320525 306340 309843 212008 212870 691632 654739 1520729 1463259 438489 430262 629402 638325 793383 772647 821114 824754 856094 870728 848680 941524 2074086 2191631 1246808 1063411 702879 689590 825545 827953 867704 875298 891452 904105 1026756 1023342 5227532 5383777 40.15 71.8 1
13:11:34 2024-01-29 694093 688065 206352 202759 331668 338306 357273 357541 219425 216281 268096 273110 308614 311555 4512797 4832381 6752589 6490444 1119631 1167930 296305 261532 274302 275762 327821 317122 307233 310060 211162 213200 695743 654949 1481258 1463908 436310 430150 633049 638131 792258 776221 819908 820960 855937 875489 847366 938318 2068194 2183973 1235715 1072804 699879 682491 828050 830314 867704 871595 891452 909424 1023734 1020875 5173449 5383861 40.15 71.8 1
13:11:35 2024-01-29 696574 686119 206062 201664 332665 338068 355807 355917 219224 216792 267272 275206 307646 311520 4504866 4892810 6738432 6509201 1128740 1167893 297032 260613 274758 275340 326534 319357 307233 309944 212674 214201 697172 653484 1505603 1473386 437553 430150 633049 634471 792258 778415 817504 820378 857221 874564 844893 932944 2061851 2167083 1233866 1075883 702493 687468 830449 827571 862779 870365 894210 906722 1019277 1017912 5152590 5374399 40.15 71.8 1
13:11:36 2024-01-29 687950 686119 206067 202290 331673 337548 357595 354295 218883 216978 267237 273110 308112 312979 4511673 4852661 6668421 6489903 1138066 1165443 293213 265508 273499 275762 327521 318346 307233 308222 211380 214806 689717 646518 1502114 1466258 433838 430150 633712 636064 793377 776494 811533 819796 861587 873189 841847 934940 2061851 2167083 1243687 1075622 698483 684468 833785 828782 857890 871283 899472 907256 1014993 1016853 5121025 5370566 40.15 71.8 1
13:11:37 2024-01-29 686005 685854 206502 201516 331928 337050 357559 354020 219377 217013 266826 273563 308112 311047 4495129 4835847 6640833 6499822 1135046 1165443 295709 260980 272629 276608 325550 318383 307698 309329 212341 214201 693041 650221 1492677 1465218 435727 432795 633983 635613 798028 775044 811533 819215 863457 875489 839460 935607 2066724 2160817 1251221 1075622 695496 684542 832601 827953 857780 871595 902118 904935 1011750 1015382 5171423 5374399 40.15 71.8 1
13:11:38 2024-01-29 690882 689315 209463 201796 331973 337287 356521 354020 220026 216340 266826 274821 307681 311555 4511561 4827034 6686743 6518580 1136817 1164588 294729 261347 274302 276644 324762 319357 307698 307720 212376 214201 693041 649293 1479263 1466258 436000 433043 632601 634712 797867 774842 813914 820960 860977 873018 843026 936699 2073139 2160886 1222382 1071263 698483 685707 832601 826776 860293 874134 897648 903573 1012052 1020765 5192732 5374399 40.05 71.8 1
13:11:39 2024-01-29 689239 686119 205515 202299 331973 336507 356521 353042 219412 215969 268060 273336 308112 312979 4511561 4781027 6682360 6518580 1129037 1164551 294843 261860 273883 275958 325813 320072 306802 309121 212044 214201 685111 646979 1497191 1462104 435072 431434 628477 635341 795098 774842 811533 822931 862234 870782 842445 940888 2073139 2173245 1258754 1070889 698483 687725 832601 825601 857890 873831 898265 899651 1014625 1021282 5199685 5379938 40.05 71.8 1
13:11:40 2024-01-29 688019 687577 205475 202475 332945 336788 356521 353303 219224 216120 268096 273563 307795 312504 4511673 4788010 6677600 6499225 1129037 1166239 293213 261342 273883 275797 325778 318869 306658 310095 211014 214201 687633 646979 1489287 1457038 433838 431668 628477 636515 797426 772647 811570 825489 862234 871255 842223 943657 2074086 2176335 1235715 1068730 697485 689262 833511 823258 857890 874447 899129 900948 1014625 1021355 5211608 5365020 40.05 71.7 1
13:11:41 2024-01-29 690571 686119 206062 202791 329934 337559 357595 354770 219412 216305 267237 272503 308649 310575 4485531 4766475 6691705 6494580 1122836 1165443 295781 261896 272629 276185 325778 318869 306340 309834 211380 213200 713271 652620 1512706 1451935 433838 432118 629439 638325 797426 770423 813914 825375 864034 869986 842822 942120 2074049 2179431 1235715 1063337 695994 687872 830277 823258 860367 877961 895713 899651 1016504 1024249 5216750 5374399 40.15 71.8 1
13:11:42 2024-01-29 691061 686119 209312 202754 329969 337559 357559 355021 219224 216340 267272 272277 309550 313141 4505128 4756943 6686743 6499262 1122972 1164551 296780 260980 273918 276220 324570 319102 306305 310273 211415 214201 690223 656351 1475614 1454701 437553 432723 629439 639233 795676 773472 821110 825601 857771 871292 847256 943845 2076585 2179431 1252354 1064591 699879 687909 824562 823332 865881 874181 887837 899613 1024770 1023602 5239288 5376101 40.15 71.8 1
13:11:43 2024-01-29 698581 686119 205515 202157 330933 337559 354348 355377 219565 215969 267272 273336 308579 311520 4485531 4840077 6743012 6498706 1111332 1165443 295989 260980 275180 274918 325813 319845 306802 309157 211345 214201 700031 652388 1487177 1461181 437553 429474 628957 636515 792258 774380 821110 824940 855414 871109 848495 940963 2070675 2191738 1251221 1063411 701877 687909 828088 824681 864654 873091 889912 901767 1024896 1024249 5192899 5376101 40.15 71.8 1
13:11:44 2024-01-29 695114 685149 205922 202785 330665 337559 356199 352280 218203 217013 267272 272312 308363 310313 4508343 4850791 6705394 6485815 1122610 1165443 296722 260980 273883 275762 326798 317412 308200 310273 211162 215221 702870 654482 1504978 1462104 436310 431095 634161 640068 795565 776971 821110 818450 857646 877349 847182 934754 2067728 2176031 1258754 1066349 700484 681840 825698 830143 864654 868709 891452 909612 1023573 1018363 5154638 5379938 40.15 71.8 1
13:11:45 2024-01-29 695805 685634 205922 201167 331435 338068 355130 353834 218918 216305 267049 274958 307646 312330 4508060 4883544 6724045 6489625 1125014 1166276 295630 260246 274338 275762 325813 318383 306983 308851 212710 213900 697798 654421 1504852 1466258 437553 430777 634249 635318 793171 778703 817355 817291 857918 877970 846648 934262 2065256 2165546 1233866 1076160 699879 683538 827888 827718 864044 865578 893087 907635 1019498 1015107 5139420 5374436 40.15 71.8 1
13:11:46 2024-01-29 688563 684180 206055 201840 332710 337767 356521 354366 218883 216340 267013 273563 307646 313235 4508343 4860112 6668093 6485815 1135196 1164588 292321 264876 273918 274918 327291 317897 306804 308257 211380 214201 690223 646057 1488629 1473386 434615 432435 634192 634471 793383 777699 814068 819857 862051 875453 839312 935331 2058921 2167042 1239921 1072737 695496 681804 832638 828231 856674 869361 898265 907556 1013186 1016545 5113598 5365020 40.05 71.8 1
13:11:47 2024-01-29 686527 685369 209347 201800 330920 337287 356485 352028 218991 216827 266416 273563 307646 310611 4485494 4822109 6640833 6499822 1134311 1165443 295329 260980 272699 276644 327310 317897 307733 307255 212008 213900 691632 650221 1515672 1464380 436310 432507 633946 634565 799652 777045 811677 818414 863310 875489 839460 935645 2067233 2157863 1251221 1071210 694008 684542 830277 825338 857927 871777 898265 904935 1011750 1015418 5149319 5365977 40.05 71.8 1
13:11:48 2024-01-29 687987 687086 205515 201840 332004 336507 358029 352280 219565 215001 267272 273563 307681 312504 4511561 4802348 6686663 6518073 1128591 1164588 294152 261712 273464 275568 325813 319845 306802 309157 211415 213600 680484 647720 1486011 1464380 435691 431290 629250 634565 796771 770277 814068 825638 862197 865514 841847 942704 2072611 2176244 1235715 1065058 697485 688884 832047 820301 857890 874483 897270 898299 1015029 1021355 5207351 5366736 40.15 71.8 1
13:11:49 2024-01-29 688023 685858 205515 202971 330965 336507 358134 352280 218918 216340 267272 271862 308971 311520 4498708 4765708 6678851 6499822 1122836 1165443 296197 265206 272664 276414 324833 319393 307018 308257 211380 215221 710202 656299 1507228 1453999 436310 434896 631112 640142 797904 774805 818556 824544 857221 870556 849062 943808 2076087 2179331 1224611 1060077 698883 686899 825274 823258 864654 873216 889100 896653 1020944 1021355 5214970 5375825 40.15 71.8 1
13:11:50 2024-01-29 696127 686123 205949 202217 330933 338543 354348 352315 219565 216154 267272 273145 308147 311301 4508343 4825369 6742696 6504559 1111295 1166107 294800 260796 275215 275340 325287 320072 306802 309847 211169 214617 690223 654421 1513541 1463259 438177 432128 629697 638288 792185 771516 821114 822968 852173 870982 848643 939479 2068194 2190182 1258754 1062654 701488 687909 825545 824134 864654 873626 890489 903610 1024304 1021318 5222253 5370566 40.05 71.8 1
13:11:51 2024-01-29 692042 684180 205376 202506 330665 337559 356485 354366 218730 216340 267872 271897 308147 312919 4505128 4828972 6742696 6490555 1121232 1164551 295745 260980 273883 274690 326798 318833 308502 311703 211133 214653 695743 651151 1476486 1463259 436310 431211 631041 638325 791136 772647 816379 823110 857184 872402 845897 936699 2067728 2188525 1207982 1066648 699381 683879 825545 826545 863429 871777 890438 904254 1022393 1019839 5173449 5376101 40.15 71.8 1
13:11:52 2024-01-29 695902 684180 209347 202299 329969 338341 355414 355396 218918 217048 266416 273563 308579 311702 4505241 4855747 6705394 6471365 1125817 1164624 296614 260980 273918 275686 328541 318393 310286 310309 211274 214804 716257 656018 1483863 1465340 437242 431501 633983 638178 793383 776383 821110 817981 854692 874600 848004 932795 2062324 2170137 1233866 1069686 699879 680805 825545 829554 864654 865505 889806 906232 1022393 1016621 5148909 5376101 40.15 71.8 1
13:11:53 2024-01-29 691775 684180 205480 201840 332746 339130 355414 353834 219224 216340 267272 273563 307396 311591 4498409 4880075 6724045 6499451 1127937 1164588 295989 260476 275002 275284 328541 318724 309410 308116 212383 213902 686482 650648 1491583 1474613 436931 429509 631259 634508 793171 776691 816268 820378 857221 875489 842430 935645 2058921 2164010 1230168 1075920 699381 683843 830005 827755 859756 865614 895708 907556 1018018 1014389 5167721 5366736 40.05 71.7 1
13:11:54 2024-01-29 685735 684180 205949 201935 330969 336271 358134 353303 218238 216827 266452 273372 307681 310611 4498708 4828972 6654324 6480637 1138066 1170064 293518 261608 276158 275426 327679 317976 309410 308116 211718 214804 690223 646481 1505068 1465218 433838 430114 632902 636515 795676 775044 811533 818598 863383 873225 839460 934940 2065256 2165546 1243687 1072737 694504 681804 832638 828966 856674 870510 902572 907556 1013186 1009774 5133869 5368440 40.05 71.8 1
13:11:56 2024-01-29 692052 685858 209352 201796 331973 337322 356485 352028 219412 216340 266452 274436 307646 311520 4505128 4821887 6681983 6523303 1137101 1166107 295458 261311 273812 276501 327382 318949 309629 308045 212235 214165 693041 650221 1480341 1464179 435691 432507 632601 634675 798028 775044 815268 820960 863457 873268 841201 936033 2068194 2154804 1260637 1072461 694504 682877 829688 825302 857927 871777 895708 904935 1011750 1017644 5175181 5366736 40.15 71.8 1
13:11:57 2024-01-29 691775 686119 209316 201207 331937 336578 355450 354020 219565 216305 266826 274436 307646 312883 4504964 4812335 6686743 6499036 1135437 1165406 293966 260908 273777 275426 324852 319247 308538 308081 212008 213600 684597 647441 1493098 1465340 435072 431398 628957 632842 796298 774768 813877 820960 859723 873018 843044 936033 2068194 2154791 1229516 1068926 697393 685369 830277 822662 857890 873009 895708 902288 1015458 1016889 5182855 5366736 40.15 71.7 1
13:11:58 2024-01-29 689815 686119 205489 201519 331614 336271 356235 352280 219565 215001 267272 273528 307646 311591 4505128 4802343 6686743 6532086 1130613 1165406 294251 261716 273741 275162 327128 319174 306802 309590 211571 213900 689022 647256 1484112 1461181 435072 431848 627589 634565 795698 772647 811570 824520 861624 865550 841847 939516 2065765 2170137 1254987 1066648 695907 688446 830277 820923 857890 873867 895708 899377 1013905 1019876 5194970 5349582 40.05 71.7 1
13:11:59 2024-01-29 692609 685149 205484 201840 329435 337050 356521 352028 218918 215969 266452 272728 308398 311445 4498708 4778223 6706928 6518241 1119796 1166827 296960 260067 273777 275655 326726 318833 309106 308257 211380 214165 690223 655883 1499309 1455054 436931 432471 630145 638325 793377 773743 816342 820606 855937 865587 843660 941562 2071662 2179331 1246808 1057375 697615 685927 824562 822673 863429 871915 887874 899613 1019498 1021355 5205591 5357371 40.15 71.7 1
13:12:00 2024-01-29 695953 687095 205489 201866 330969 338615 354348 354020 219412 215969 267272 273145 307681 312291 4498708 4804712 6744442 6508892 1109978 1161991 295387 260031 274338 274918 325290 319393 306802 311188 211169 214051 690223 654421 1490049 1459177 437553 431225 629213 636515 793148 770460 820530 822968 854881 865550 847403 939516 2068194 2180877 1238719 1060387 699879 687422 823392 822673 866495 874243 888913 899651 1021332 1021565 5239288 5370566 40.15 71.7 1
13:12:01 2024-01-29 695002 685149 205480 201875 330969 336578 355722 354153 218953 215969 267272 272728 308147 312810 4479111 4810997 6753123 6489905 1118681 1168761 295888 260980 274689 274114 326833 318578 308538 309590 211162 214201 697172 651151 1494666 1462104 435691 428870 631041 637872 790575 772876 816379 820960 857257 872402 844930 936736 2066724 2191631 1234271 1066302 698883 683879 825545 825375 863429 871777 889174 904935 1021241 1020633 5173449 5370566 40.05 71.7 1
13:12:02 2024-01-29 695110 684180 209570 201840 329889 338341 355949 352280 219224 217048 266416 273281 307681 311006 4485643 4870419 6724987 6489731 1126053 1165443 295458 260980 273883 275477 325743 315591 307769 309579 211380 212870 717190 654816 1477424 1462104 436273 430186 633085 638325 792258 775008 818779 816244 853449 874780 847440 932944 2065256 2170137 1256871 1068166 699879 681572 824562 829554 863429 865505 889174 907635 1020944 1009774 5150958 5370566 40.05 71.7 1
13:12:03 2024-01-29 692047 684185 209160 201523 332742 336578 354348 353338 218730 216433 266862 273634 306717 312883 4503116 4888019 6724987 6499338 1128740 1164588 294394 261167 274966 274690 325813 318383 306340 308222 211761 213565 674923 646328 1488803 1475478 436000 429293 631259 632879 792258 775008 813914 819796 859115 870482 843044 934940 2058921 2164010 1249337 1075622 697393 681876 830277 827791 857282 870547 895708 906263 1015066 1009706 5122762 5357371 40.05 71.7 1
13:12:04 2024-01-29 685594 685373 209343 201870 330969 337050 358170 352245 218238 217013 266452 273563 307681 311083 4512575 4839294 6659568 6508193 1135196 1166107 294872 260980 273847 276149 324888 318383 310031 308010 212192 214051 683463 649116 1475918 1464299 435691 432845 631259 633740 796825 776494 811496 820960 862197 873765 841847 936980 2066724 2154804 1241261 1069686 694504 683323 829063 825302 857890 871849 895778 900597 1011750 1019803 5170574 5355641 40.05 71.7 1
13:12:05 2024-01-29 686967 686123 205480 201488 332440 336507 355914 355021 219377 214966 266826 273563 307181 314726 4506544 4794410 6678240 6490087 1131713 1165443 293874 261532 272664 275497 328309 318237 306802 310060 210979 214201 694451 647441 1495039 1457038 433838 431398 629133 636515 796825 770423 814106 825338 861964 865478 841847 942232 2071137 2174488 1258754 1064666 694504 687872 832226 822673 857890 874483 895708 898262 1011820 1021355 5209103 5365020 40.05 71.7 1
13:12:06 2024-01-29 687482 686119 205480 202931 330665 336236 357559 355021 218883 216305 267237 271581 308332 313809 4502674 4764828 6682360 6480486 1126859 1162139 293831 261896 275340 275620 325252 318346 308538 311359 210684 213496 708731 651151 1491101 1456005 434799 431537 627553 637190 796862 770423 815169 824134 860941 865514 843643 942270 2070863 2176208 1260637 1060387 694504 686862 829063 822895 860978 875480 896560 901609 1016467 1024249 5211072 5366736 40.15 71.7 1
13:12:07 2024-01-29 692436 686119 205489 201831 329898 338579 356521 354020 219224 216770 267023 273246 309267 311042 4509115 4775033 6701051 6494543 1118117 1165443 296816 260103 274302 275533 324797 319029 306802 310022 211345 214201 687404 655883 1489693 1460909 437553 432042 628477 637190 793383 771828 820530 824134 855488 865632 848643 940817 2068194 2179331 1256052 1063146 699879 687385 824562 823258 865881 871327 888913 897928 1023844 1021355 5237360 5374399 40.15 71.7 1
13:12:08 2024-01-29 696297 685149 205489 202290 330665 336542 355379 356669 218944 216097 267810 272553 307505 312883 4509115 4839422 6744657 6479525 1118033 1165369 295745 260980 274267 274078 325813 318833 306802 309843 211310 214201 695743 650983 1492109 1461181 435691 428835 629402 637872 790575 772647 816342 822710 855937 871255 844930 936699 2065256 2188525 1235448 1065021 699879 683843 826715 824717 863770 870737 890438 904254 1022393 1019282 5164044 5366736 40.15 71.7 1
13:12:09 2024-01-29 696095 684185 209606 201875 329898 340648 357522 354912 218944 217549 266274 272969 307971 311483 4509115 4856829 6705829 6484573 1119340 1164551 295709 260980 273499 275340 325743 315518 307698 308151 211345 212836 686543 653952 1479606 1462220 436310 430881 634611 638325 792821 774424 818742 817981 854387 871023 846128 932907 2061851 2169866 1256871 1068166 699879 682117 825074 829554 864654 865474 887837 904600 1022121 1015418 5152590 5372684 40.05 71.7 1
13:12:10 2024-01-29 694588 684185 205515 200927 332153 339684 357522 356026 218743 216537 267094 274520 306577 313215 4508716 4883544 6714720 6499173 1125456 1166272 295115 260246 274302 274918 325550 318346 306305 309397 212192 213600 694451 651151 1490932 1472518 437553 429812 633049 634189 791136 775044 815688 818634 855937 871637 843660 932944 2061851 2164010 1254987 1074318 699879 683574 827888 825338 861590 870474 893087 904935 1019461 1015107 5143171 5361194 40.05 71.7 1
13:12:11 2024-01-29 687621 685863 206060 202150 331381 337621 357452 356026 218743 216839 267094 272934 307971 313920 4502182 4844293 6654324 6490444 1140070 1165443 294152 265436 272594 274954 326762 315554 307233 308222 211345 214201 690223 645597 1531384 1470427 433838 428835 633049 633740 793420 776691 814106 818598 862234 873840 839460 932944 2058921 2167083 1241804 1069381 695496 682601 832047 827791 856674 870510 898265 906872 1014625 1016545 5117026 5365020 40.05 71.7 1
13:12:12 2024-01-29 689136 683889 206571 202190 331525 339203 356342 351920 218708 217177 266274 273422 307505 312808 4498971 4821924 6669501 6499225 1133540 1165443 294037 260980 273464 275762 324538 319393 306802 307255 212008 213600 689022 648366 1500915 1464179 435691 432078 631153 632806 797757 774842 813300 820960 859723 873018 843044 935331 2068194 2154804 1225280 1069686 696897 685332 830277 822895 857927 873009 895992 902251 1014625 1015622 5173449 5360812 40.15 71.7 1
13:12:13 2024-01-29 688147 685863 205413 202649 331560 337767 359518 355523 219049 216839 267130 271412 307431 313327 4502674 4761549 6672739 6495187 1127425 1164616 293945 261896 272629 275340 325287 318383 306626 309121 210649 214201 680162 647441 1493841 1457038 433838 430791 627466 636064 795698 770423 812946 822931 862156 865514 841249 940854 2068194 2173217 1233866 1066302 695496 687909 830277 820923 857890 873180 895708 896949 1015458 1019119 5192260 5368404 40.05 71.7 1
13:12:14 2024-01-29 688889 686067 205737 202295 329720 338724 356342 354447 219049 216270 266416 271447 308319 311924 4493073 4752058 6668093 6490444 1122033 1162139 294180 260980 272368 275762 326726 318121 306802 308186 211500 212870 711778 652155 1483470 1451935 433838 431169 628477 636515 795661 769260 811789 823864 860977 864188 839460 941562 2068194 2173217 1233866 1061898 694008 687468 829063 820923 857890 875480 894359 898025 1014275 1021318 5200357 5362547 40.15 71.7 1
13:12:15 2024-01-29 695990 685781 205417 201660 329484 338436 357522 352028 218883 215634 266951 272728 308493 309653 4492803 4784284 6716360 6499822 1111813 1162754 294109 260210 274338 274883 326496 319357 306802 308222 210684 214051 690223 653952 1502012 1457038 437553 430114 627553 636515 792258 770423 820839 821731 854881 865519 848041 938736 2062287 2183973 1243110 1059246 700986 686899 823392 823258 864654 873009 888637 903116 1023844 1019935 5233025 5373056 40.15 71.7 1
13:12:16 2024-01-29 691969 684589 205404 202123 329755 338724 355414 354366 218203 216340 267023 271581 307611 312108 4493837 4811534 6710396 6467070 1118832 1162139 295051 260796 272664 274918 326762 317145 306802 309121 210649 214201 704320 651151 1480627 1460144 435691 428973 631259 638325 790015 773743 816342 820378 856094 872402 846537 936980 2060823 2182424 1250760 1066610 697889 682601 824562 826545 862170 865505 887837 904935 1021858 1020041 5165285 5367465 40.05 71.7 1
13:12:17 2024-01-29 696707 684003 206638 201453 329595 337559 354312 354607 218603 216792 265972 273110 307646 311005 4485531 4859199 6705616 6462636 1122033 1162139 296197 260796 272699 274635 325322 315230 307268 307220 210979 214201 707260 654141 1479432 1461181 436310 430150 633085 638141 792258 774424 818742 816207 855488 874492 846128 932907 2058921 2168563 1249337 1066648 699879 681633 824562 827755 862133 865469 887837 910594 1023313 1017568 5146366 5367465 40.05 71.7 1
13:12:18 2024-01-29 693636 684144 205489 201163 331471 339130 356980 356026 218660 216270 266452 273563 306682 312846 4502182 4878869 6705394 6462082 1122185 1164588 294972 259669 274110 274883 325287 317897 306802 307220 212044 213788 684853 651151 1492819 1470427 436931 429509 632153 634471 791136 775044 816305 818634 855901 873189 843026 931542 2058921 2160944 1230168 1072737 699879 683360 827888 825338 860367 870510 895280 905894 1020332 1014243 5134793 5358033 40.15 71.7 1
13:12:19 2024-01-29 687721 683660 205484 201514 330612 337107 357559 353798 218238 216305 266452 272986 307041 311555 4498971 4825708 6640946 6461768 1137592 1164616 293910 260980 276881 274954 325550 317376 306769 309834 211345 213900 690223 647441 1489114 1462104 433617 428969 632601 634639 793420 774842 811789 817401 861587 871924 839423 932944 2062014 2160944 1232388 1071210 694008 682601 830277 826545 855938 870629 898940 907877 1011603 1016472 5125320 5355641 40.05 71.7 1
13:12:20 2024-01-29 690638 684180 209454 201384 330790 337767 355379 352028 218883 216132 266087 273336 306682 310575 4489445 4819686 6631351 6494694 1131887 1162139 294429 260246 272664 275340 324852 318383 308538 306755 211415 213600 684853 648829 1514854 1464179 435691 432418 631259 633776 796862 776691 810920 820378 861587 872402 839460 936312 2062287 2148702 1237564 1067893 693513 681804 827888 825489 858416 873756 896560 906082 1010170 1017986 5174744 5355641 40.05 71.7 1
13:12:21 2024-01-29 686644 683925 205453 201128 331937 336000 355414 354770 219285 214897 266416 273336 306752 311301 4492803 4792965 6668093 6499822 1127425 1162139 293142 260613 272699 274954 325553 318869 306802 308186 211197 213600 685111 645597 1493966 1460144 433838 430150 627319 632842 793144 773743 813526 822710 860977 865587 841249 936736 2065256 2162390 1235022 1066189 695907 686899 832226 820702 858141 875480 895633 900742 1013831 1019463 5181739 5355641 40.15 71.7 1
13:12:22 2024-01-29 687695 684176 205200 202148 330898 337289 357871 355021 218730 216305 267272 271447 307646 313290 4492803 4752157 6658767 6490444 1125780 1162139 294152 260980 272439 274954 324833 318383 306802 309121 210026 214201 697172 648366 1510612 1454972 433838 430186 628513 635613 795098 770423 811789 822931 861964 865713 839460 939516 2066724 2169866 1235715 1063411 695496 688446 832932 822745 857854 875480 895596 900052 1014279 1022324 5195971 5358033 40.15 71.7 1
13:12:23 2024-01-29 685446 684180 205336 202475 331525 336000 356521 354020 218883 216305 267237 271638 307611 311520 4486398 4748157 6658767 6461806 1124939 1164616 293177 260980 272594 275762 324833 317122 306305 309559 210354 217003 694314 650221 1485988 1456005 434799 431216 626667 636064 795698 770387 811490 822968 860977 865546 839460 940854 2067920 2170137 1235715 1066372 695992 688446 830240 820849 857854 875558 896447 900127 1014551 1021318 5185456 5357371 40.15 71.7 1
13:12:24 2024-01-29 690050 684180 206067 202148 329395 336542 356485 352028 218238 216119 266416 271862 307681 311666 4495763 4757202 6668093 6490444 1118880 1162139 296823 260246 272699 275797 324888 318092 306802 308186 211014 213900 690223 654949 1474703 1452639 436310 432078 628513 638325 793420 772376 818779 822968 852245 865609 846165 939479 2068194 2176341 1248657 1064348 700484 685744 823355 820886 865274 875261 888838 900793 1020944 1021318 5222782 5357371 40.15 71.7 1
13:12:25 2024-01-29 694588 684039 205191 201840 329965 336236 355414 356765 218730 215035 267049 271897 306752 310104 4489599 4811609 6733370 6476442 1116438 1162139 295265 260246 272664 272995 325848 317897 306802 309590 210719 213600 695743 650873 1475707 1457038 435072 427596 629402 636220 788896 771552 816342 820960 854728 872515 843660 938468 2060818 2188753 1207982 1066349 698483 684542 825735 825601 862779 871283 888064 903610 1020221 1019876 5165699 5353044 40.15 71.7 1
13:12:26 2024-01-29 693109 684180 209312 201207 329934 339130 354277 354520 218730 216154 265378 273634 307181 311923 4495763 4872660 6705394 6485815 1121810 1164616 296096 259845 273918 274498 324833 317897 306802 306791 212008 213645 693041 651151 1498895 1469214 436931 429812 632330 634675 791136 776141 816305 818017 856579 873840 843660 931482 2063760 2165501 1254987 1075032 699879 684542 829783 827364 862166 865578 893101 904935 1018882 1015826 5135827 5361194 40.15 71.7 1
13:12:27 2024-01-29 686221 683177 205489 201831 331202 337289 356556 353303 218238 216340 266452 273303 307396 311555 4498708 4832494 6630791 6462045 1138442 1162139 293945 264725 272664 274954 326798 315591 307018 310479 211345 213900 690223 645597 1528744 1466258 434799 428835 632153 633568 793420 774842 811565 818017 861624 874780 840991 934224 2061037 2167076 1243687 1072310 695992 682601 832601 828966 856067 865546 901290 909291 1013186 1016545 5103366 5355641 40.05 71.7 1
13:12:28 2024-01-29 686780 684180 205760 201488 330701 336542 355379 352028 218918 216757 265599 273336 307431 310611 4495763 4811572 6644708 6499822 1131713 1162139 294429 260796 272699 275797 324888 318092 306804 308488 211380 213900 691632 649293 1493529 1463908 435381 432876 632153 634471 798028 774971 812946 819796 862234 872873 842353 936755 2067728 2148643 1243110 1072737 694504 684542 829063 824097 857927 870356 895661 900597 1011750 1016889 5170574 5357371 40.15 71.7 1
13:12:29 2024-01-29 688363 685149 205484 201198 331973 335530 355450 351704 219412 214966 266826 273563 306717 311520 4502182 4792965 6668093 6498706 1127425 1164616 293497 260796 272699 274918 324833 319095 306802 310346 211014 213301 682369 645403 1492961 1457038 433838 430186 626631 632842 793377 772647 810957 823147 862193 871968 842134 939620 2067728 2170158 1235715 1068730 696490 686862 830277 820923 857157 871727 895708 898974 1013186 1020801 5188554 5349736 40.15 71.7 1
13:12:30 2024-01-29 685703 685634 204769 201690 330933 336998 355949 354020 218730 215969 267272 271672 306752 311555 4486398 4746436 6658767 6471351 1122836 1162139 293213 260980 271797 274954 324797 317897 306802 309834 210026 214165 701420 649293 1485237 1452910 433838 430298 627285 636515 795698 770423 813919 826776 862806 868828 839349 940705 2070675 2173245 1233866 1063411 694008 687422 830277 820988 857282 874944 895820 894111 1014625 1021355 5200547 5351821 40.15 71.7 1
13:12:31 2024-01-29 691775 684180 205480 201664 328671 336578 356521 352028 218730 216154 266229 272921 307681 311225 4489599 4757017 6677418 6485538 1117958 1162139 296305 260796 272212 275568 324888 315289 306802 310273 211345 214051 698602 653952 1499198 1447818 435963 431470 629439 638325 795001 773278 818766 824317 857918 865406 846648 942346 2073351 2177750 1250506 1058715 696897 685890 825698 820923 863429 874248 889033 900732 1019498 1020633 5213027 5359088 40.05 71.7 1
13:12:32 2024-01-29 697191 684180 205520 201558 329934 337559 353781 352028 219259 216097 266452 272503 307431 310287 4490621 4812837 6714720 6490555 1110225 1162139 294073 260063 274373 274918 323855 319357 306802 308222 211049 214051 689717 653951 1524618 1461181 437242 428906 627589 636294 793171 773829 821110 825051 854808 870675 847219 940963 2064750 2182257 1243110 1060077 701990 687468 824562 821731 864041 873756 890181 903759 1021241 1020706 5209103 5357371 40.15 71.7 1
13:12:33 2024-01-29 692609 684185 205515 201875 329934 336578 355949 353834 218238 216004 267272 271862 307681 311593 4489445 4822109 6733370 6470246 1116438 1162139 294908 260613 273499 274078 325884 318383 306802 309626 211014 214201 697172 650983 1485964 1460144 435691 428533 631041 638178 792042 772029 816194 820923 857918 870569 846648 938280 2063318 2188525 1255076 1066372 699879 683323 825545 825338 864962 871777 889137 904291 1020944 1020485 5155826 5366736 40.05 71.7 1
13:12:34 2024-01-29 693830 683697 209499 201655 329435 337559 355152 354020 218273 217013 265599 272538 307716 309981 4489356 4846481 6686743 6443598 1121810 1162139 294109 260246 273657 274954 324833 315554 307268 307290 211014 216699 716257 653085 1483486 1460033 436310 432435 634606 638214 793383 775951 817392 818109 857881 875489 847854 932206 2058921 2170158 1235715 1066189 698883 681633 823392 828856 862781 865469 887874 907556 1022393 1009769 5141213 5366736 40.15 71.7 1
13:12:35 2024-01-29 692047 684180 205520 201207 331458 337050 354348 352315 218883 216340 266452 273634 306254 310611 4489356 4877744 6714817 6481190 1125494 1164588 295593 260246 274110 274533 325322 317412 306802 306362 211415 212967 686243 650221 1490048 1473705 437553 432128 631185 632696 791062 776590 817598 819649 857918 874953 843063 932944 2059348 2164010 1232017 1074355 699879 684593 829063 825375 860367 865668 893226 901953 1018018 1012239 5126206 5357371 40.05 71.7 1
13:12:36 2024-01-29 686230 683214 205480 201840 330925 336813 356556 353303 218238 216340 266786 272538 307181 311266 4492558 4833148 6658767 6481190 1135196 1164317 292604 260980 272664 274078 325884 315591 309179 307720 211380 213600 688813 645403 1501328 1472656 433691 431211 632564 632696 793383 776595 811751 817254 862234 871960 839460 934312 2061349 2164010 1243687 1069686 696490 679881 830277 827791 855460 865789 897624 906909 1011750 1015107 5102425 5351821 40.05 71.7 1
13:12:37 2024-01-29 687013 685369 206094 201207 330656 336542 355414 352028 218603 216340 266007 273372 307216 310575 4492803 4804749 6640757 6499921 1133301 1162866 294394 260613 272699 274989 324888 319393 306802 307255 211415 213944 677425 648185 1480688 1464299 435691 431470 629250 634471 797101 772463 814068 823295 860941 870483 843336 939442 2068194 2170137 1258754 1068965 696490 686376 830277 820923 857890 874862 898265 898039 1013186 1017607 5182577 5353937 40.05 71.7 1
13:12:38 2024-01-29 686230 685858 204908 201805 331668 337767 356449 354020 218883 215969 267272 271862 306717 311555 4489322 4755450 6663669 6494996 1125780 1162139 293462 261347 272629 274918 325252 318121 306802 311813 210915 214094 691632 647720 1491193 1456068 434763 433356 629213 636405 797904 769768 814106 824097 860941 868718 843044 942932 2068194 2179431 1258754 1060387 694504 685854 829063 821425 860367 875480 894359 898937 1014993 1021355 5197953 5355641 40.05 71.7 1
13:12:39 2024-01-29 690082 684180 205484 201805 329364 337297 356199 352028 218883 216305 266416 271862 308081 311666 4492803 4766475 6668093 6494807 1119556 1162139 295745 265321 272177 275304 324888 317794 308502 310273 211133 214768 716257 654421 1522083 1450917 436000 432764 631041 639233 796808 772647 815072 822525 857184 865478 843660 939442 2075105 2176303 1244959 1056550 696897 683843 824875 820923 862133 874243 889118 896017 1017224 1021282 5207351 5364743 40.05 71.7 1
13:12:40 2024-01-29 693068 684180 205489 202119 329631 338068 355756 352028 219189 215634 266826 272277 306717 311225 4492558 4799177 6696069 6490444 1114847 1160990 296614 260210 272664 275900 326545 318055 308465 310699 211239 213865 700031 654890 1501836 1455033 437242 431997 629250 638325 793383 770423 821110 824465 855488 865514 846128 942346 2068194 2174759 1252354 1061898 698883 685854 823392 820923 863392 874243 890181 898262 1020944 1019839 5220477 5355641 40.05 71.7 1
13:12:41 2024-01-29 694997 685120 205196 201620 329898 336507 353781 354520 219224 215001 266826 272277 306717 311814 4492841 4819686 6714720 6480806 1114052 1162139 295709 259705 276550 274670 326581 319174 306766 308045 211204 214165 688813 654890 1518769 1459177 437242 430150 627466 636064 792846 770277 819908 821731 854276 865478 848495 939442 2065219 2179331 1250506 1060113 699381 685854 821057 820923 862170 873009 886383 898937 1022393 1020560 5220200 5355641 40.05 71.7 1
13:12:42 2024-01-29 694729 684185 205336 201800 329862 337767 354312 352280 218883 215001 266826 271862 307181 312144 4492803 4797753 6747777 6462045 1116232 1166107 294972 260728 276550 274146 327614 317267 306766 309701 211169 214165 702870 651151 1491825 1457038 435072 427671 627553 638053 789978 771516 815688 820960 857310 870520 843660 936699 2064787 2191631 1267310 1063411 699381 683807 825545 825338 860877 870510 889806 903573 1023118 1018290 5167734 5365020 40.15 71.7 1
13:12:43 2024-01-29 694729 683141 205480 201805 328902 336542 355130 354020 218203 216978 266007 272277 307795 311225 4489599 4840654 6683628 6471686 1124622 1166107 295946 260758 273777 274777 327614 317715 309410 309397 211239 213865 688813 653952 1477350 1465218 436310 432141 633012 635576 792258 775008 817541 817509 854656 874456 845529 931505 2058921 2164010 1256871 1072737 699879 682117 827617 825338 860978 865474 890438 903919 1017981 1013672 5133752 5355641 40.05 71.7 1
13:12:44 2024-01-29 688643 683624 205336 201582 331937 337289 355914 353834 218238 216340 266603 272693 306682 311591 4492803 4858616 6673015 6479771 1136287 1166107 292392 260872 273393 273902 328541 317195 308538 308755 211169 213900 690223 644941 1498808 1469515 434651 428462 631259 632358 792821 774658 815169 817401 860977 874871 839386 932907 2060550 2157863 1236154 1071210 694504 681633 830277 826545 855460 865505 899129 904935 1011750 1015107 5109714 5346262 40.15 71.7 1
13:12:45 2024-01-29 689524 682181 205520 201172 329898 337767 354881 352028 218883 216571 265564 273336 306468 312144 4492803 4812335 6649442 6508193 1135176 1164505 294216 260103 275182 274741 324780 318883 306766 307220 211310 213600 687633 646518 1496654 1462021 435072 430881 627553 632806 797904 774021 813526 822710 860331 870483 841249 936699 2068194 2164010 1254987 1066189 695496 685854 830277 820923 856674 873180 895708 898937 1013186 1017607 5173449 5346262 40.15 71.7 1
13:12:46 2024-01-29 686607 684180 204268 201835 330621 337289 356485 353802 218695 215969 267237 270809 307146 311047 4489599 4738342 6663669 6496995 1118193 1162028 296089 259194 273741 275127 324816 318201 306802 308186 210684 213600 690223 655682 1466053 1455033 436310 431398 627553 637835 793383 769989 818705 822313 855488 865726 846165 939442 2068194 2173217 1227343 1060387 699381 685890 822807 820923 865609 874243 888279 898299 1023118 1020448 5221132 5361194 40.05 71.7 1
13:12:47 2024-01-29 691932 683660 205200 201800 329862 336507 355152 353338 218203 215001 267237 271862 306717 311814 4489356 4813823 6716360 6480724 1116593 1164448 294251 260652 275545 274741 325813 315482 306802 308186 210026 214617 706857 651151 1473158 1457038 435072 431211 631041 636515 790015 772647 816342 818598 855966 871786 844893 935607 2058921 2179331 1232017 1063411 696897 682601 823392 825338 862170 865541 887837 904935 1023118 1017571 5141095 5357371 40.15 71.7 1
13:12:48 2024-01-29 694317 683665 206098 200997 329314 337559 354312 354020 218203 215935 265564 273336 308746 311225 4495763 4855747 6706928 6480473 1122836 1163642 296371 260433 273847 274918 324762 315554 307949 308670 211098 214201 690223 654421 1481253 1463337 436310 430244 633049 636515 792258 776037 818742 816207 855488 873840 846128 931542 2061851 2167083 1233866 1068166 699381 682541 823392 827755 862133 865018 888913 906872 1020944 1015107 5132051 5355641 40.05 71.7 1
13:12:49 2024-01-29 692052 683141 205270 201163 331937 336000 354312 352280 218238 215969 266416 273563 306219 312144 4492803 4870419 6715608 6480473 1124137 1165369 295917 260174 273499 274690 324762 318055 308502 307185 211973 212967 684853 651151 1478578 1470427 436310 429509 632153 632842 791136 776897 815109 818634 855937 875489 842393 932632 2058921 2160944 1245571 1072737 699879 682841 827301 825338 860367 869976 891780 904935 1017981 1014389 5120913 5348005 40.15 71.7 1
13:12:50 2024-01-29 686532 684144 205484 201167 329934 337289 356521 353303 218238 216305 266416 272693 306717 312699 4489356 4819645 6640578 6480473 1140847 1165443 295294 260980 271762 275477 325588 315482 307018 307290 211345 213900 678256 647441 1481957 1461181 433838 429514 633049 634712 793420 775000 811789 818598 862234 875085 839423 932944 2065256 2157863 1254281 1070448 693513 682117 830277 826545 856403 865541 898265 904935 1011750 1014555 5109991 5351821 40.05 71.7 1
13:12:51 2024-01-29 689655 684185 206094 201172 329969 337767 355687 352028 219565 216120 265599 273634 306717 312293 4484197 4816194 6673611 6509107 1130651 1164616 293177 261131 275581 274848 324852 319095 306802 307971 211133 213415 679627 646057 1474574 1461181 435072 430163 627392 632806 795111 772099 811789 823295 860284 865478 839423 938106 2068194 2168563 1253104 1065853 694504 685890 829688 820341 856674 874243 895708 897624 1013293 1016889 5173449 5342449 40.15 71.7 1
13:12:53 2024-01-29 683993 683697 204908 202436 329306 337289 356485 354020 218883 215969 266790 271033 307181 312587 4490621 4745284 6664213 6490444 1121232 1165277 294793 260980 272177 275375 326726 317412 308465 308081 210909 214201 717944 653085 1477054 1447818 433838 432511 629439 637872 793377 769296 811570 822438 857221 865555 841201 939479 2065622 2177787 1237564 1053899 694008 683423 825545 823258 860367 873009 891780 899266 1014275 1021428 5188554 5355641 40.05 71.7 1
13:12:54 2024-01-29 692047 684180 205235 201523 328862 337559 354845 352028 218883 215669 266416 271932 307400 310017 4493255 4763712 6706229 6490444 1115895 1165999 295917 259408 273883 274883 324708 318687 306536 308186 210831 213750 688813 653952 1479632 1457038 436931 430894 627553 635613 792258 769985 818742 822349 854881 865550 848004 940854 2065256 2179331 1230168 1060077 699381 686899 823392 820923 864654 873223 888279 899651 1023844 1021318 5220477 5351821 40.15 71.7 1
13:12:55 2024-01-29 691936 683916 204913 201519 329925 337767 354348 353834 218730 215634 266826 271616 307650 311924 4496245 4826787 6742696 6480473 1118832 1165443 295472 260246 275963 273937 325588 317412 306802 309121 210684 213750 695743 650221 1482737 1457038 435072 427596 628513 636515 788896 769910 815688 820960 853449 870733 843624 935996 2062324 2185388 1220231 1064779 699381 683843 825545 824134 861899 870510 889769 903610 1023118 1018887 5163212 5361194 40.05 71.7 1
13:12:56 2024-01-29 692042 682176 205918 201488 329400 337559 354868 354020 218273 217480 266577 272447 308332 310530 4499721 4863707 6696069 6471686 1122836 1162139 295910 260067 274076 274918 324833 315591 307268 307220 211345 213900 702870 654421 1490415 1461181 436310 430114 634644 636515 792258 774034 818705 816207 854692 873840 846165 932243 2058921 2167083 1235715 1066648 698883 681633 824562 827791 862170 865704 889137 907556 1020944 1015107 5135827 5357371 40.05 71.7 1
13:12:57 2024-01-29 690757 683177 205327 201207 331709 337767 353781 354912 218603 216619 267023 273105 306612 312993 4490250 4868472 6706928 6462157 1123819 1164505 295030 260246 273918 274498 324797 317412 306802 306362 211380 212967 687633 649116 1498642 1466258 436236 428955 630366 632358 788896 774842 813914 818017 855937 874466 841201 930217 2055997 2160944 1253104 1072737 697889 681572 825545 822931 860367 865541 890475 903610 1017224 1012239 5126422 5348005 40.15 71.7 1
13:12:58 2024-01-29 685698 681658 205191 201172 330933 336595 357775 355702 218416 218000 266274 271756 306577 314030 4484762 4797827 6631013 6457436 1137954 1162139 293177 260246 273629 274954 324762 315446 306804 307220 210979 213600 689717 646518 1467299 1461181 432609 428987 632153 635162 793420 775008 811211 816171 860977 874253 838196 931542 2058921 2156333 1215378 1069456 693513 681633 830277 826545 854854 865582 897624 904935 1011750 1015107 5107611 5351821 40.15 71.7 1
13:12:59 2024-01-29 689581 683182 205515 200927 330415 338411 357522 351848 218743 216236 266087 273004 306577 311667 4499074 4813823 6644708 6499338 1130275 1162139 294429 260613 272699 275762 324622 317412 308538 306362 211380 213600 693041 648366 1473724 1457038 434763 432114 631259 632842 796862 774842 811789 818634 861587 873146 839460 935645 2062287 2148702 1246115 1069686 693513 681322 827888 824097 857655 870733 895708 902930 1008850 1018998 5155750 5351821 40.05 71.7 1
13:13:00 2024-01-29 686607 684695 205779 200918 331184 337657 355308 354520 219425 215831 266906 273387 306577 313402 4489356 4794705 6658767 6495187 1130651 1164616 293739 260980 273657 274726 326726 319131 306802 308186 210979 212967 687633 645137 1489300 1457038 433838 430181 628767 632842 793420 772099 811789 822968 862234 865550 839460 939516 2068194 2170137 1233866 1065853 694504 686899 830277 820341 856674 869178 895992 896986 1013905 1018399 5178027 5348005 40.05 71.7 2
13:13:01 2024-01-29 686644 684695 205275 202220 330500 337528 356378 351884 218708 216166 266648 270859 307505 312144 4480004 4747057 6649957 6481065 1118794 1162139 294144 260796 272212 275762 324703 315591 306802 310163 210873 214201 725835 652155 1475265 1447818 433838 432114 629439 638325 795698 769296 813526 824520 859723 865478 841847 941562 2068194 2176303 1233866 1058880 693513 686491 827888 820923 857927 874243 893087 898025 1014275 1021464 5191246 5354465 40.15 71.7 2
13:13:02 2024-01-29 693867 684732 205269 201063 329524 339203 356008 351884 219049 215831 268723 271862 306468 309653 4493255 4784060 6716360 6500130 1110089 1162139 294394 259226 272699 274043 324852 317897 306802 307470 210061 213451 688813 653017 1483932 1454972 436310 429599 627021 634262 791136 768172 817886 820960 851786 864224 845529 936680 2058921 2173163 1230168 1057375 698483 683879 821057 820923 862133 870547 886108 896986 1020944 1018363 5211072 5354465 40.05 71.7 2
13:13:03 2024-01-29 690919 683386 204443 201379 328494 337492 356008 355021 217655 215001 266416 270243 306468 311005 4489599 4803565 6677773 6453094 1116401 1162139 293945 259809 272629 274078 325322 315446 306802 307720 209844 213600 702870 651151 1469477 1454972 435072 427596 629475 636515 788896 772647 816342 818634 855488 871867 847440 935607 2058921 2183973 1233866 1066374 698883 681840 825545 830143 865881 871854 892544 907256 1024171 1023524 5162667 5397474 40.15 71.7 2
13:13:04 2024-01-29 699688 688069 206257 202937 333848 342073 359324 358175 223711 217724 268958 275526 311657 314552 4533224 4905673 6770672 6551419 1141314 1186318 300482 264186 281940 281091 334556 324424 316022 317000 216652 218363 707178 666199 1520638 1483645 443058 438923 645906 652829 811247 792157 841562 843747 875416 892483 868627 965076 2130071 2246505 1275704 1088284 722640 709757 853048 852608 893317 901560 918256 934153 1060508 1057577 5399503 5538759 40.05 71.7 2
13:13:05 2024-01-29 723256 710807 212733 208858 347404 355798 376600 373243 226147 225470 282520 287412 323166 324564 4665545 4947460 6942241 6795092 1193906 1235898 310259 274639 294207 295298 351893 342523 331323 333036 224398 224204 716642 679448 1558967 1526461 457937 452745 663914 667474 843903 824225 862667 867060 905432 919596 888078 983061 2196446 2304775 1294878 1122282 743517 724580 881370 885463 919165 919660 943078 967511 1088405 1085121 5452367 5688169 40.15 71.7 2
13:13:06 2024-01-29 742455 734237 216957 213732 360707 369276 394384 390948 230908 228911 297609 296285 336759 341542 4801394 5105514 7143688 6977525 1254890 1281998 320575 283467 302231 303659 367298 355784 342857 343405 228936 231665 744060 702043 1600697 1574661 465450 458399 682301 687776 860945 841270 886392 888883 919193 936650 910485 1010423 2278220 2390215 1390131 1138014 757839 747619 909342 904273 939628 956500 974805 978590 1106787 1112025 5608445 5857649 40.15 71.7 2
13:13:07 2024-01-29 767421 762995 223495 221692 375516 383347 410414 409490 242182 235812 301825 311531 349839 351533 4968677 5290969 7395473 7221053 1290961 1333087 333924 291397 315491 314678 381078 367166 354850 357550 237009 239449 769498 722471 1651244 1607977 475425 468814 692006 703048 888103 857821 898274 909209 941297 948235 915631 1024663 2337095 2449423 1349153 1187113 781139 763191 930375 928850 955503 966568 986647 1003107 1134484 1130747 5839098 5994763 40.05 71.7 2
13:13:08 2024-01-29 787251 785977 228464 225106 384148 391355 420680 419245 243425 241086 316067 318930 359127 364859 5100872 5480454 7600632 7362440 1341528 1368216 333678 302440 319217 320544 387876 375644 359761 360835 239696 240612 767736 736043 1645793 1624883 476739 471575 698248 704005 891364 865812 903755 910572 939229 950958 922277 1031534 2366497 2463373 1418917 1184641 778912 765544 936968 928850 950090 965957 988258 998003 1131270 1126614 5891291 6072615 40.15 71.7 2
13:13:09 2024-01-29 799580 793564 229963 226474 384154 392463 423867 418857 243460 241765 312387 318834 361389 369387 5151338 5522371 7657282 7436823 1343717 1374197 334181 297771 319402 319761 386677 373383 358103 360037 239696 241448 774783 734992 1659015 1631958 475282 471546 697223 703048 880656 860113 900760 904954 927612 943965 915705 1017661 2359762 2480560 1429999 1177880 774483 764468 927732 917673 944373 960443 981453 988864 1114727 1114862 5869460 6086558 40.15 71.6 2
13:13:10 2024-01-29 808922 796948 228849 223727 383060 392463 423867 418198 242713 241765 311622 315262 363561 367126 5170068 5565262 7675235 7427091 1347475 1383417 332642 295217 319217 319091 385518 374807 357564 358089 237679 241617 765782 736043 1650939 1639226 476103 470209 690008 697759 882647 856531 890153 894277 926189 936650 903999 1011903 2360509 2456887 1436601 1179593 771183 758437 925099 919004 939536 954822 973928 983066 1117207 1112479 5947378 6115964 40.15 71.6 2
13:13:11 2024-01-29 805982 799116 228858 226084 383041 392463 423939 420698 243460 241595 313374 319836 364689 369380 5209461 5589894 7706769 7479250 1357965 1390626 335693 296897 320968 321101 387258 376213 360560 360618 238908 243458 778646 738152 1657850 1643853 477462 468706 691478 703048 884170 855391 888288 898770 927722 934069 902293 1010423 2374156 2469588 1438557 1184641 774483 760064 927732 922342 940870 957524 976739 985903 1122039 1115667 5982326 6162212 40.15 71.6 2
13:13:12 2024-01-29 809485 808386 230639 226444 388038 394338 428936 423253 245340 242133 315029 322069 367308 372738 5276850 5695544 7768489 7550240 1351568 1408567 339042 299938 323269 324879 392098 378218 360740 364969 241966 243482 779011 745476 1656419 1644936 475425 474065 693973 701018 888138 863287 890676 894461 931017 943001 900579 1004534 2374282 2504715 1462956 1192268 783808 764495 925099 930865 952828 955606 972387 985165 1134862 1126578 6019137 6237241 40.05 71.6 2
13:13:13 2024-01-29 816654 811732 233368 228835 392145 401579 431180 428982 246511 243661 318192 325740 373173 375603 5322393 5723863 7857802 7631234 1369389 1419043 340725 301896 326268 326860 393195 384182 363689 364222 244963 245813 794514 742287 1695156 1676222 478697 474021 701225 705049 886960 868659 897751 894424 926409 947078 910448 1009703 2402002 2528299 1409418 1181273 783808 772606 933682 926147 954861 971593 982433 984465 1126055 1129041 6072548 6293719 40.15 71.6 2
13:13:14 2024-01-29 836266 823247 234842 231563 394571 405401 439302 433048 251642 245271 320535 327253 376621 381792 5393161 5794381 7966939 7709678 1378896 1433582 345356 304810 330383 329640 399207 385344 368096 369884 246460 248067 800151 757071 1706454 1664596 479938 477047 702330 710275 894618 870579 895829 904310 935540 948418 907155 1012625 2411275 2541491 1468940 1209169 795397 774251 937005 939412 959310 965957 979599 996694 1145445 1136500 6141584 6359165 40.05 71.5 2
13:13:16 2024-01-29 832702 829536 236250 236276 399231 409463 440652 437947 248187 247303 323287 333030 381003 383884 5453993 5848568 8043060 7794086 1399981 1447920 347692 307540 329359 333658 400969 387375 369862 371977 247949 249816 808607 759181 1709643 1687536 483360 477490 705891 714322 898873 875019 899646 908902 935540 947747 913182 1021997 2435628 2541491 1411302 1212617 793133 778925 948752 943457 959310 973002 987480 1002504 1142942 1143093 6192990 6424816 40.05 71.5 2
13:13:17 2024-01-29 839298 839418 239188 234712 405635 411458 444358 445682 249605 249328 328391 334600 384547 387335 5510874 5918061 8138932 7857613 1411203 1457139 351704 309949 332905 333683 405831 391512 374099 373110 251072 250761 805771 764341 1718245 1696269 485140 479763 711960 719495 901461 878753 907664 913159 936866 946637 918914 1022404 2455891 2556277 1424296 1217109 797670 784020 954192 947237 963442 975488 991078 1004501 1147955 1145591 6250537 6489929 40.15 71.5 2
13:13:18 2024-01-29 845282 845676 240810 236107 405957 413815 448851 446885 251661 251193 329412 337070 387952 392098 5563413 5952350 8227822 7925389 1440063 1472657 351677 310637 337562 336204 405939 394549 376533 378221 251072 253112 811426 768268 1722259 1701581 487699 485529 712453 722567 911301 880400 904398 915756 943334 953765 917118 1019775 2457637 2589216 1441946 1224557 807048 785785 950099 954058 976091 985478 989432 1002392 1155028 1157961 6259942 6536676 40.15 71.5 2
13:13:19 2024-01-29 866511 850201 242499 238217 409586 419145 454407 453247 253455 251940 333199 338907 391831 396299 5609876 6082969 8244084 7972282 1424675 1481916 354432 312821 340331 338855 409426 396425 378270 381042 252707 255491 815654 767173 1733828 1720073 489158 485976 719393 721541 911947 890866 907664 913159 941963 961166 921674 1015351 2476424 2620840 1426145 1217739 808778 797524 955550 949855 974048 990464 998250 1001573 1144634 1152817 6358548 6584254 40.05 71.5 2
13:13:20 2024-01-29 862899 860418 247680 240237 413696 422194 458550 452283 255622 251569 333537 341491 395679 396421 5666432 6072662 8286727 8066070 1452972 1484467 354432 315798 340837 341665 412336 399658 381019 381042 255215 257933 820098 778743 1747510 1725491 493347 485292 717627 728715 917172 887369 912784 923605 948954 951920 919730 1030521 2499643 2615236 1443865 1245406 814101 793240 960320 961913 979834 982683 992435 1007328 1164629 1161377 6348569 6640527 40.05 71.5 2
13:13:21 2024-01-29 875129 864700 243604 242342 414930 423750 457052 456785 257129 252411 337689 341765 396536 398736 5713259 6138249 8281385 8094206 1448825 1501501 358795 316819 341906 342162 412336 403035 382548 382499 254738 258729 826929 773495 1762985 1749120 494753 486625 726232 732593 913242 894336 920911 922232 941224 955543 927036 1030633 2511133 2618859 1444633 1239789 811784 796683 968539 961950 977749 982611 996792 1015561 1168045 1161377 6447802 6687251 40.15 71.5 2
13:13:22 2024-01-29 882973 872660 245210 242276 418676 427607 459958 460012 257219 254000 338325 345413 401294 403031 5773615 6193103 8346388 8159565 1447676 1510278 359680 319754 344775 345048 414628 407746 384163 387022 256634 260188 819669 777608 1808639 1759556 494989 486877 728885 732867 918446 897245 919646 922379 944039 961607 927520 1029460 2520756 2639022 1458604 1245406 813521 800187 971330 965625 979834 988351 1000423 1016042 1170533 1163771 6490226 6743693 40.05 71.5 2
13:13:23 2024-01-29 889447 875549 247876 243052 419861 430752 465108 465418 256690 255601 340376 346975 403807 405362 5816278 6231598 8423637 8225479 1470801 1525447 364034 320571 346495 346331 419702 404119 385460 386641 258150 260849 830073 787138 1772812 1761296 496874 491162 730439 733615 919849 897245 922114 924837 944877 955687 928178 1029423 2528220 2646519 1489005 1249919 816427 802460 974989 968442 981314 991183 1002565 1018812 1171363 1167257 6546601 6790586 40.15 71.5 2
13:13:24 2024-01-29 896157 884318 248330 245170 421384 430796 466015 466105 258362 256353 342514 349037 404996 405398 5864212 6276198 8528260 8256942 1479262 1530862 363260 322211 346678 349872 422414 405511 386654 387876 260840 260186 839613 792638 1763670 1763495 495413 489704 727852 734802 926438 899011 918302 926184 946932 955723 925062 1034437 2537480 2655951 1443865 1266765 825806 804698 968576 972577 988934 997343 998287 1013800 1172966 1169300 6517879 6855767 40.15 71.5 2
13:13:26 2024-01-29 910369 891017 249910 245407 423768 435185 473853 469389 260279 258484 344452 349307 409453 415154 5914553 6332176 8563217 8356810 1508191 1540119 367428 323227 348687 349872 426365 410335 387508 391210 261648 262436 828008 800925 1814655 1765050 495413 493984 728885 733059 934368 906491 916978 925002 956620 964629 920853 1024626 2542075 2684991 1506644 1254771 829253 811496 972711 968442 986969 1000674 1009769 1013079 1161262 1170541 6660136 6890598 40.15 71.5 2
13:13:27 2024-01-29 899715 893285 252486 246753 428230 432692 476462 474266 260340 260189 346696 352108 410858 415302 5956482 6370763 8635750 8378689 1490702 1547068 366289 324812 349285 351225 426401 411861 390947 392353 261720 262218 854586 798904 1772779 1778142 498378 493635 733375 740559 929039 902639 925010 930278 948345 963921 927695 1035486 2557815 2672282 1466894 1266765 829253 811680 976372 978823 994713 1002469 1006074 1016691 1180777 1179061 6626804 6932390 40.05 71.5 2
13:13:28 2024-01-29 915515 901291 252878 248458 428678 439906 477841 474425 262337 260922 347167 352637 413643 417785 5977631 6462378 8750688 8459976 1498924 1558204 369979 324812 351546 352280 427607 413071 391223 393784 263945 264269 838652 797501 1795014 1788955 498650 494280 737582 738041 930361 913141 927538 924345 948381 964737 931622 1030633 2573883 2697078 1458384 1259244 829351 816074 983330 978126 986122 1001688 1009470 1020118 1177963 1172958 6688472 6982027 40.05 71.5 2
13:13:29 2024-01-29 915922 905523 253095 249648 427868 440009 477841 476515 261571 260009 349303 354796 414128 416865 6037895 6435517 8747655 8509870 1531065 1566363 369902 325597 353571 352315 430226 414344 391776 394096 264693 266562 846131 811503 1800069 1788955 499795 495783 735575 740173 942340 914940 920690 927635 959337 970050 926266 1028700 2575507 2720278 1458384 1264963 835184 819797 983367 972577 989813 1008085 1011017 1021235 1170533 1176437 6837864 7025054 40.15 71.5 2
13:13:30 2024-01-29 918256 910481 253908 250035 432958 441525 480726 477895 263615 261891 349339 356399 417252 421304 6097238 6481932 8791503 8532327 1537397 1573391 372123 327074 354607 354401 431510 418121 393963 395306 266007 267357 848069 815578 1806058 1801709 501218 495675 736069 741575 940902 915639 920993 926184 959227 973011 925478 1026198 2584939 2729498 1452734 1266765 834589 820900 984183 974819 989813 1006444 1012456 1019394 1172099 1174593 6874910 7062569 40.05 71.5 2
13:13:31 2024-01-29 922435 917151 254685 250598 436852 445751 483632 478075 264864 263097 350395 357975 420406 423246 6139077 6528242 8840634 8617830 1547744 1583493 373097 329285 356403 355860 432728 419196 394558 396817 263978 268395 850887 818592 1823287 1807395 501218 495891 738197 743195 940902 916837 923036 926221 954685 971638 927510 1024663 2591134 2721766 1494167 1263127 833399 825352 987016 977662 991653 1000747 1016938 1024631 1181254 1174324 6835360 7113764 40.15 71.5 2
13:13:32 2024-01-29 934415 921083 255509 251673 435588 447123 485346 485021 266166 261891 355004 358687 421662 423246 6170869 6631544 8979311 8675687 1527834 1592545 374217 328595 357887 358764 432836 421015 393690 396925 266421 268773 853026 811503 1818717 1825047 502371 495891 739584 742782 936871 919096 930054 928225 951105 964737 929568 1033011 2605996 2736776 1467801 1283136 834589 820318 991934 986882 996189 1003105 1010489 1026166 1189803 1183116 6837587 7151253 40.05 71.5 2
13:13:34 2024-01-29 937507 926422 256726 251708 437829 448109 491233 485561 267405 264097 356637 360938 423744 427702 6215133 6702775 8961878 8704100 1531122 1595294 373203 330625 358648 359847 432908 421272 396831 399735 266982 269151 851712 818505 1826220 1833630 504544 501041 743172 749279 938200 913141 930254 936678 951778 966650 926134 1035412 2609705 2729498 1493332 1300247 844563 820900 986979 986882 1000480 1010791 1004599 1019742 1179217 1188802 6960481 7185030 40.15 71.5 2
13:13:35 2024-01-29 933093 934345 257702 252381 441065 449624 489681 485021 266033 264344 355487 362470 425368 431986 6265382 6709445 9013208 8801624 1556180 1602287 373203 331664 358717 358477 437315 421942 399148 401469 267018 269594 864408 824467 1835049 1823075 504079 502770 739771 746514 948102 921053 922342 930902 960210 973011 925062 1026124 2611562 2757158 1479101 1277895 842157 830120 992639 983718 996839 1013817 1019182 1025580 1180436 1178314 7007053 7244526 40.05 71.5 2
13:13:36 2024-01-29 948890 935599 258747 254035 439207 452615 491176 491266 266033 265156 359031 362464 426141 427811 6312276 6800162 9090591 8782001 1524746 1604566 376613 333753 357566 360934 437046 423358 400880 400300 268891 270263 867799 819680 1884124 1852149 507598 501705 744116 751606 940902 917039 932317 936715 952452 966650 927510 1037944 2626484 2752366 1480327 1307690 848189 825578 991097 989688 1002524 1012221 1009750 1024227 1186359 1191006 7065319 7296403 40.05 71.5 2
13:13:37 2024-01-29 940948 939055 260349 254856 441935 450012 494844 492090 266877 266602 359031 365812 427961 430727 6359170 6801210 9111047 8854065 1553910 1613841 378921 333681 360343 360934 437934 425862 400277 400545 268477 271954 865837 825637 1857837 1850672 506962 505553 748623 750456 946263 927616 932965 931603 956472 978530 931512 1026161 2622719 2763036 1501437 1296546 844563 830290 1000489 991095 996189 1010077 1013898 1031336 1189803 1185407 7022725 7311307 40.15 71.5 2
13:13:38 2024-01-29 962116 947444 260752 255659 441976 453414 495832 492766 268285 265785 359348 367946 430553 435940 6387306 6873060 9163305 8900499 1585375 1623111 380919 333501 360235 363930 443906 426762 399922 403749 270219 272038 863571 837533 1873106 1853466 507561 503233 749450 751263 947122 926129 931617 931599 957903 977667 931585 1029127 2633814 2766378 1505275 1299320 846374 831890 1001912 992429 996189 1011505 1015379 1032072 1189236 1188802 7025064 7345029 40.05 71.5 2
13:13:39 2024-01-29 959116 953218 260349 257290 448481 457909 495868 492034 269960 267647 358266 366565 432519 438809 6424821 6871816 9225397 8958268 1580503 1627714 379742 336188 360524 360988 442925 430766 401447 402698 270626 273884 881977 834537 1890523 1862731 506841 504553 750030 750344 945628 926202 934349 931599 953875 976280 931548 1030633 2643086 2775598 1497599 1302158 844563 831890 1001912 994616 1000480 1012221 1013935 1032072 1192729 1189623 7054559 7381446 40.05 71.5 2
13:13:41 2024-01-29 961885 955550 261523 257290 447855 457208 495941 494513 269770 269335 359890 369952 435163 440916 6471069 6909434 9268724 8975806 1575996 1632281 378680 336663 363661 361093 439807 430427 402584 404189 270626 273884 885565 832747 1882731 1868012 506050 503126 750590 751412 947091 927589 935682 931599 953875 971602 930191 1031659 2652359 2784818 1507194 1305871 845770 830120 1001912 998934 1004696 1010791 1013935 1032072 1199064 1192320 7092902 7428139 40.15 71.4 2
13:13:42 2024-01-29 964622 961401 263745 257942 449397 460131 501609 497676 270042 270474 360506 367953 433643 441830 6518608 6917685 9373819 8987307 1555417 1636724 380346 336396 363112 364320 441813 432076 403350 403337 273036 274496 877272 830368 1911837 1881155 510490 504196 750590 756374 952147 924327 931617 940819 957424 966388 926377 1035486 2658023 2791432 1503356 1313325 853942 834483 996199 995087 1011940 1022305 1016161 1026971 1195732 1196638 7278504 7475233 40.15 71.5 2
13:13:43 2024-01-29 970984 964817 263368 258478 449541 459805 500011 501737 271366 270094 365703 369640 436589 437569 6575085 7059838 9366884 9064894 1585027 1646243 380950 337448 363698 365451 446163 432076 403386 403941 273809 275602 877272 848626 1870432 1877258 511944 504833 749524 756374 956353 928869 929593 937379 963043 974897 925062 1028549 2663998 2812018 1505275 1309599 856384 841092 1003301 992231 1005409 1021337 1022754 1028982 1188116 1192381 7233001 7512748 40.05 71.4 2
13:13:44 2024-01-29 980576 968721 263184 260260 451990 463532 504810 500393 272511 268882 366850 371598 438246 444230 6584259 7066815 9417911 9110487 1586875 1651027 382628 336432 368619 367655 446527 433672 403386 409390 274584 275602 880483 839800 1893589 1898752 511105 505948 756951 759594 950085 929597 940367 942256 953692 970122 933645 1035449 2669709 2784818 1538325 1320756 856118 839340 1002584 1002363 1010457 1015513 1013935 1029094 1203893 1197944 7274639 7550263 40.15 71.5 2
13:13:45 2024-01-29 968608 971995 264036 260443 456325 459805 504713 504017 273154 270526 364928 370193 440647 444853 6621774 7118304 9450478 9144623 1601601 1659061 383839 339313 368435 366444 449991 434869 408104 409281 274584 277775 888465 849660 1951919 1885165 510490 508866 751699 758525 959342 931581 928826 936907 963043 973606 926377 1029127 2670904 2813704 1526385 1305871 853942 841156 1005146 994616 1002524 1019894 1022432 1032222 1188701 1189845 7306078 7569021 40.15 71.5 2
13:13:46 2024-01-29 991026 976400 264287 260732 451061 462515 504918 501921 274830 269668 367146 375551 442142 445279 6649910 7115560 9517652 9197024 1598172 1659286 386771 339277 366761 369031 448988 434963 404595 405831 275949 277297 887278 845601 1930758 1909061 513404 504796 755874 760506 950122 926202 936349 940819 957706 969474 927695 1037739 2674951 2808490 1532456 1331949 859635 836521 1000489 1000355 1013191 1020615 1010943 1026091 1198173 1200132 7395455 7606535 40.05 71.5 2
13:13:48 2024-01-29 988146 975779 265510 261122 454575 466673 507652 507602 275003 272388 369050 374440 443008 447791 6727745 7242221 9568220 9296208 1612360 1668287 385612 339527 368958 367691 449066 436384 405917 409390 274584 278934 901386 849233 1909289 1904996 510127 504833 756545 756374 952861 934230 936847 940152 956620 973011 933645 1035207 2695588 2808490 1557412 1324522 853942 839340 1009031 1004572 1011175 1015473 1016901 1032361 1208243 1197944 7347974 7652511 40.05 71.5 2
13:13:49 2024-01-29 983399 985579 267415 261817 458916 466037 512428 508692 275023 271803 370774 377972 443772 445351 6738888 7234957 9553915 9304061 1632073 1673981 385576 340316 369357 369947 452255 432547 408213 409810 274431 278934 884419 861126 1912323 1904996 513404 509270 756545 759604 959342 934671 935169 938043 958852 973715 930228 1028100 2687923 2821698 1526385 1318951 856384 848337 1013394 1006025 1004757 1020995 1025679 1034986 1204105 1197254 7325978 7690944 40.05 71.5 2
13:13:50 2024-01-29 991299 990438 267629 261192 459202 468697 513881 509051 275215 272896 368336 376909 445586 447414 6771544 7233301 9595599 9313140 1618229 1678746 387352 342731 367104 369947 450863 436919 410563 409969 275237 278344 897039 861126 1911780 1907705 513404 510821 753296 758819 963011 937827 931595 942256 967552 978421 926152 1028244 2691417 2845025 1559843 1318951 860248 847357 1009787 998934 1006565 1024755 1023962 1033358 1195626 1196827 7449591 7728459 40.05 71.5 2
13:13:51 2024-01-29 994745 991892 267580 262760 459962 469362 513154 507901 279508 273959 368891 375561 445474 453578 6795120 7254789 9626143 9373705 1627530 1686819 387970 342695 367104 369542 454878 439311 410273 410403 277141 279685 897165 866074 1938511 1922423 516341 512158 756508 765027 964845 935370 934349 940819 964804 973642 924369 1029127 2699833 2852844 1534412 1330198 863321 848560 1010466 998934 1009739 1027544 1024729 1029391 1189236 1197944 7479540 7750964 40.15 71.5 2
13:13:52 2024-01-29 1009813 993984 268867 263610 458171 468746 513860 512446 275539 272254 369591 378971 447813 453467 6837485 7232949 9698471 9423403 1630905 1692827 387826 344561 370982 371714 454842 438886 410563 410585 276967 281664 900065 867478 1916762 1922128 516048 512195 757026 763352 963011 936733 933019 940819 965542 973606 924406 1029127 2707993 2856550 1546150 1330055 864554 850369 1011184 999490 1011175 1024247 1026226 1031664 1189545 1200108 7527510 7794110 40.15 71.5 2
13:13:53 2024-01-29 1005451 999765 268189 265262 464091 468746 513666 510962 275462 274834 369519 377877 449851 459511 6869622 7289803 9708170 9464989 1635767 1696085 386591 342839 372752 369871 454878 439939 411084 412300 276931 280043 898615 866858 1959508 1918034 513348 513450 755948 761081 968562 940801 933019 940819 967184 973715 927695 1029127 2715708 2854524 1571580 1324522 865789 850371 1013200 1002363 1009739 1026668 1028459 1032435 1199023 1197944 7546375 7835322 40.15 71.5 2
13:13:55 2024-01-29 1007664 1003873 269824 264269 465077 472470 516730 513900 275393 275922 372661 381954 449067 455765 6892635 7383602 9763935 9501015 1651047 1701720 388355 342803 373352 372091 457495 440241 410563 414507 277890 280043 902965 872457 1941918 1936160 515243 513721 763018 763893 963475 943165 942344 939448 957461 973751 933645 1029423 2721133 2854524 1557887 1341261 862090 848560 1019007 1011557 1012919 1018738 1022604 1040178 1211875 1206461 7523295 7857750 40.15 71.5 2
13:13:56 2024-01-29 1003370 1005460 270468 265670 466765 471579 513932 516822 277972 277376 372843 379007 452013 455084 6950029 7560016 9819642 9517728 1639277 1704139 388616 342731 373953 374328 455843 442892 410563 414480 279138 279340 901624 863595 1983730 1954001 516818 510821 765222 767771 959342 936733 945034 944483 957977 972056 928873 1036423 2725758 2856320 1581938 1360346 870755 847848 1013357 1013030 1017551 1026782 1016938 1031884 1208243 1209186 7631267 7897276 40.05 71.5 2
13:13:57 2024-01-29 1021376 1008937 270905 266153 465446 477201 516912 512360 277260 275906 374838 378441 451661 459222 6950067 7449115 9894678 9544997 1641622 1706041 388924 345753 372568 373803 457043 442892 411662 411685 279640 280505 905865 875026 1960918 1946228 518876 514449 761283 767697 968972 940896 937648 946180 964409 973642 925062 1029127 2722531 2877017 1559843 1339731 867736 852819 1014638 1003859 1011175 1024283 1027451 1033906 1196583 1199249 7642903 7925412 40.15 71.5 2
13:13:58 2024-01-29 1014708 1013237 270905 266109 466096 475815 520023 513950 276980 277409 375708 381313 451309 457886 6996923 7523222 9805577 9586213 1660486 1716305 391433 346242 373807 371985 456020 445527 413772 414398 278245 281826 902924 868098 1963414 1956649 514870 512268 763596 765015 964123 942237 942344 940819 957461 975766 931622 1031659 2734306 2858577 1610573 1350299 864554 848560 1017561 1014542 1017551 1021337 1020216 1037707 1216599 1207086 7652444 7944170 40.05 71.5 2
13:13:59 2024-01-29 1014403 1012248 273977 265922 465405 477724 521570 521219 278016 276857 377955 381884 454700 457471 7025059 7559689 9970675 9594802 1629581 1715836 388616 344187 374519 375838 460058 442892 412349 414480 281330 280610 896112 875026 1947277 1954914 519763 513357 760859 770249 968562 939467 935442 947311 965129 973376 924406 1030633 2726538 2882145 1584640 1343173 870213 855350 1019007 1005322 1013191 1027679 1027727 1031501 1198173 1201902 7691794 7972306 40.15 71.4 2
13:14:01 2024-01-29 1022843 1020271 271327 267504 470750 479804 525987 519969 278529 278546 377309 383495 455907 459895 7062574 7555694 9857078 9641164 1660522 1720212 390979 344257 375238 376089 455368 441457 412966 417890 279712 281601 913006 870585 1959044 1972520 516818 512049 765765 769957 963048 940801 945034 944286 957977 972324 930265 1034712 2735811 2872938 1550062 1361824 874570 849696 1013200 1011594 1022397 1030050 1016938 1032222 1206736 1212078 7842322 7996966 40.05 71.5 2
13:14:02 2024-01-29 1035677 1020995 271362 268359 468711 477796 522909 521219 279046 277445 379568 385601 456764 461365 7062311 7495325 9942066 9707384 1682034 1725108 392149 344257 375956 375489 459841 445320 412049 414881 279676 281896 922049 880045 1976708 1963862 516818 513376 765765 765594 966524 945951 942344 940819 956748 973642 930228 1032105 2748407 2883055 1563756 1352125 867027 853395 1023364 1018799 1016947 1018702 1020253 1038446 1221211 1207049 7706425 8028578 40.15 71.5 2
13:14:03 2024-01-29 1029530 1021464 273021 269032 466096 477832 522065 522155 280600 277835 377252 384789 459846 459947 7098289 7608719 10081186 9724295 1667647 1724517 391564 346614 376222 375297 458439 441457 414894 414917 279712 283622 900971 881305 1993316 1962816 517817 515142 763023 767697 973388 945489 935607 940708 967110 973642 922933 1026124 2743697 2886237 1595472 1339354 868268 861376 1020457 1009614 1013191 1024959 1028615 1035454 1208243 1199641 7683155 8047336 40.05 71.5 2
13:14:04 2024-01-29 1028341 1026545 272617 269402 469017 479087 522873 522891 280404 279082 375856 384336 459953 463408 7136793 7715117 10121443 9724272 1643876 1734262 392954 346229 376076 378781 459733 446386 414678 416829 283526 282090 910080 881937 1978587 1971720 521243 514449 762477 772546 972734 942237 934778 947311 965129 973642 922439 1028851 2745083 2896448 1563756 1344812 871455 857780 1019732 1009614 1014629 1026564 1028459 1034717 1201701 1203639 7756604 8075472 40.15 71.5 2
13:14:05 2024-01-29 1029803 1028729 273069 269402 469053 477760 523018 523000 280670 279475 376722 385446 459480 463738 7175119 7764314 10189654 9763431 1665300 1733737 392185 346857 375049 377679 464839 445392 414822 414845 282525 284255 923520 886685 1980397 1971119 520502 513810 762477 769122 972179 943165 935682 943494 966577 973715 922439 1025393 2748990 2891352 1601229 1343173 868974 860716 1022407 1011557 1014629 1027544 1030661 1037707 1206972 1199249 7712947 8101969 40.05 71.5 2
13:14:07 2024-01-29 1033115 1030485 274497 270438 472191 481280 528173 522891 281447 279869 377748 386490 462773 463956 7198117 7780024 10213723 9819891 1669655 1737470 393110 347452 376756 376089 459949 446022 417867 414592 281927 285383 922288 886963 2007187 1969719 516818 513774 761398 767771 975012 945951 934778 940819 965813 973715 924823 1025923 2754356 2891352 1604588 1355116 871455 857780 1022407 1014542 1012472 1026818 1028459 1037948 1213290 1208137 7722514 8131744 40.15 71.5 2
13:14:08 2024-01-29 1029530 1030220 274232 274030 474562 482721 522982 522964 280817 282379 378461 385872 460159 464552 7211716 7742934 10202416 9819491 1678190 1741176 393396 347452 377826 376654 459949 448394 417278 418185 281728 285396 914693 889504 2010642 1973354 516818 513015 761398 767771 973594 947329 935442 940819 965813 973678 924823 1024037 2757786 2898560 1600599 1352785 870755 861442 1023364 1014542 1011175 1027544 1028459 1037670 1209538 1201829 7753889 8153769 40.05 71.5 2
13:14:09 2024-01-29 1032463 1038015 274246 270742 475233 482003 525904 523000 282117 280315 378425 386416 460769 464479 7241721 7790769 10257651 9878538 1678152 1743653 392149 348429 376861 377184 462551 446653 418458 419665 282126 285325 919107 889504 2017032 1982920 519021 516643 762371 769957 976856 948857 935570 940672 965813 973642 922402 1025463 2760238 2895457 1612568 1356655 871455 860693 1023858 1014505 1013385 1028997 1029193 1038446 1211679 1201341 7763322 8169259 40.15 71.5 2
13:14:10 2024-01-29 1036081 1038646 274509 270551 475570 486369 528283 527555 281456 279656 380711 384838 462170 464552 7268906 7790507 10231536 9894637 1689413 1752358 392007 347273 378227 378709 463590 446507 414714 420593 282725 284987 924992 894616 1998195 1984598 517919 512979 765765 771051 972734 947292 941636 942256 959494 979223 926134 1025069 2760238 2901629 1588630 1367051 870213 857780 1026807 1019597 1014629 1027544 1021705 1041451 1213977 1208796 7904809 8197395 40.05 71.5 2
13:14:11 2024-01-29 1050583 1041067 274737 269846 473145 484957 530528 528784 284154 278418 380747 386596 463612 468679 7295611 7768484 10246137 9913538 1715628 1752925 396029 350596 376067 378961 465282 449017 414822 419072 283858 285129 923520 892561 2030404 1993870 517817 513721 767943 768863 967189 947256 942069 944836 957977 973011 928178 1028436 2767561 2886237 1580650 1377461 875195 857171 1019007 1020322 1020912 1029834 1019841 1033697 1215737 1210509 8008453 8225531 40.05 71.4 2
13:14:13 2024-01-29 1063070 1046753 275111 270892 472300 485497 533727 526665 283098 279797 381715 389074 462206 468735 7317909 7816432 10150594 9913679 1687956 1752925 394540 346057 376067 378961 462348 448382 414494 419072 284128 283586 929064 886963 2022405 2006704 520873 514449 765765 774352 967189 940801 939590 944520 957461 966650 919679 1029423 2767561 2904677 1598604 1365711 879565 857780 1014638 1011050 1020448 1030767 1024065 1031463 1205855 1206461 7994035 8251078 40.15 71.4 2
13:14:14 2024-01-29 1047977 1048576 274697 269807 474320 484920 533560 522964 282350 280214 381285 387172 462206 469475 7334557 7950970 10393457 9951193 1688784 1752140 393913 348429 376222 377486 464953 446398 418458 417300 282525 285963 923781 896395 1998393 1991038 516818 512979 761398 767771 974975 946584 935682 939448 961954 977667 924982 1025119 2768633 2905761 1634847 1363150 872003 860048 1022407 1014542 1012652 1027126 1026189 1034679 1208243 1202487 7867079 8272425 40.05 71.5 2
13:14:15 2024-01-29 1048344 1046953 275580 268986 476576 487749 531464 530730 282350 280083 381897 386020 463648 464881 7343936 7852385 10311695 10013212 1718649 1757197 395723 347416 376596 377751 462284 449409 414930 419446 282742 285949 929753 891475 2025743 2005252 516341 513284 767360 771015 967152 943476 938180 943494 957103 970652 927695 1025356 2767164 2895185 1592619 1380474 875195 857171 1017561 1019597 1020448 1026782 1016938 1031945 1215737 1207501 8102890 8292038 40.15 71.4 2
13:14:16 2024-01-29 1066434 1051688 275588 269838 474190 484957 531851 529194 284322 278418 382473 390141 464988 470392 7372072 7895470 10316439 9970260 1684328 1762932 395885 348812 378362 378889 459877 450046 418458 420015 284128 285325 929405 886963 2008621 2012415 519393 512631 761398 773642 970627 938815 935682 946566 960926 964665 918423 1022093 2763628 2923117 1579903 1367750 876446 860730 1019007 1010332 1014629 1027679 1024691 1029094 1195626 1203566 8012269 8300561 40.05 71.5 2
13:14:17 2024-01-29 1052819 1054366 276002 269846 475906 484025 532217 531482 284078 280549 380747 389524 467139 469386 7420901 7957070 10404455 10045946 1703082 1762198 392149 346335 377234 378407 465282 447992 414786 420296 282925 285325 927934 900251 1996419 2006704 518287 513738 768960 765594 965818 947292 939590 936641 953839 970195 922365 1025069 2772901 2895457 1645022 1371948 872699 856292 1017561 1018873 1014629 1018702 1016901 1029094 1215737 1203639 8121755 8348125 40.15 71.4 2
13:14:19 2024-01-29 1072671 1054545 275411 272465 472968 488751 535244 529158 283879 278418 383087 389893 464702 470691 7414316 7942710 10334408 10027844 1695364 1774459 396912 347416 377290 378961 459913 450721 418190 417300 283526 285125 937218 886963 2033993 2015950 518287 512268 761398 769957 967520 938099 935015 944483 956035 965284 915816 1020151 2763628 2913897 1583270 1368141 877700 861980 1016919 1012377 1014056 1031875 1022717 1027047 1194013 1203455 8056931 8338076 40.15 71.4 2
13:14:20 2024-01-29 1053503 1057282 276002 270447 476571 483514 531840 530730 283747 280118 378569 387820 467427 469104 7437723 7962824 10415985 10082496 1721548 1766443 396317 346335 378785 377787 464624 451902 414858 418480 282925 286589 936624 895115 2040548 2012415 515243 512012 765765 767226 966144 944706 939620 939733 952819 969388 923666 1021118 2777985 2895457 1592619 1380474 876261 856564 1017561 1017427 1017514 1023757 1013177 1026128 1210468 1202326 8147641 8366212 40.05 71.4 2
13:14:21 2024-01-29 1069658 1057774 275167 271269 474562 483514 531851 529194 284676 280122 380747 389559 466042 472967 7456480 8074033 10499002 10056298 1698216 1766443 394191 348215 377605 377500 464698 449262 419013 417745 282925 286056 939200 901542 2036133 2005279 515280 513721 761398 768805 972697 945489 930254 935577 959300 972056 916222 1014592 2771501 2913897 1600599 1367250 870213 857780 1021315 1013030 1007552 1021337 1018767 1030601 1203413 1197944 8040546 8384970 40.05 71.4 2
13:14:22 2024-01-29 1063229 1056267 275624 270851 475233 487058 531547 532235 284876 279992 382473 387855 468487 469348 7465859 7906237 10326417 10121519 1700345 1770212 394253 348701 377199 378961 462551 447736 414786 419665 283526 283586 931964 890778 2019054 2028075 520969 512994 765765 770249 962107 938099 936536 940819 948770 961166 917118 1025423 2771501 2911830 1582645 1379492 876446 854065 1011184 1008657 1018998 1018413 1011931 1021607 1199527 1201829 8157249 8394348 40.05 71.4 2
13:14:23 2024-01-29 1061868 1060075 276114 269435 475059 486369 536766 531262 283596 282902 381787 387714 465535 468957 7498800 8110097 10545942 10134467 1711506 1771470 390943 346335 376933 377823 463604 446337 414858 419368 282525 284454 924992 905147 1996502 2010985 516011 512221 764679 765594 965781 944817 933019 934248 951105 970195 919026 1011865 2771501 2909766 1592619 1376552 867736 853284 1020457 1014542 1010457 1019894 1012419 1029094 1206530 1202363 8100842 8414152 40.05 71.4 2
13:14:25 2024-01-29 1075401 1060830 274746 270675 474356 488766 532217 528374 284154 280118 382509 386325 468038 473340 7493995 7991301 10416648 10077888 1686987 1768954 393360 347380 377290 377823 459841 448028 417278 417300 282925 284889 926463 892055 2046763 2025196 516818 510821 759171 770212 966503 935063 927575 940819 953875 955687 910258 1013833 2767164 2926493 1556755 1371569 876446 860219 1015510 1008032 1011138 1027508 1016938 1021964 1190693 1196328 8100727 8403727 40.05 71.4 2
13:14:26 2024-01-29 1057616 1062397 275615 269846 475055 484577 532217 531482 283817 280118 378569 387820 467792 469770 7503374 8051094 10474688 10157525 1711786 1773991 393324 346057 377803 378961 459949 448065 414166 419072 282725 284219 931964 893199 2009405 2036127 519299 512940 765728 769957 959268 936889 935607 940915 947426 955651 913182 1016074 2777985 2911830 1576661 1379946 876168 852215 1011184 1009614 1014629 1023757 1007613 1019780 1198173 1199641 8185506 8422485 40.15 71.4 2
13:14:27 2024-01-29 1066884 1065448 275615 270788 475095 486369 531995 530730 283248 281012 382821 387820 466006 468735 7540889 8116094 10504330 10208853 1728020 1776517 394083 347715 378362 377608 465172 446398 413368 418480 282525 284419 946777 906077 2026472 2020251 516048 513721 763559 764840 962107 942806 935015 930240 946754 963921 915166 1012625 2776847 2902617 1620486 1374083 867736 850371 1014638 1013030 1008781 1015509 1007613 1023136 1208243 1197944 8229890 8436976 40.05 71.4 2
13:14:28 2024-01-29 1078957 1065457 274781 269807 474562 485680 534774 529980 284158 279036 382509 390724 466405 471352 7532776 8089301 10508367 10164909 1694027 1771470 394567 345294 375919 377823 464953 449029 414858 414520 282925 283984 927934 904534 2008128 2018816 516818 513357 756545 765594 967189 938148 925670 933585 952489 963921 906570 1007272 2770930 2913897 1605282 1357677 867736 857780 1014675 1005322 1005409 1018454 1016938 1022371 1197323 1188802 8054470 8442494 40.05 71.4 2
13:14:30 2024-01-29 1069767 1066819 277104 270932 478611 488788 532180 531372 282293 282975 382905 386596 467792 467740 7559646 8024109 10512096 10179516 1716677 1775689 392185 344740 375502 378925 459877 448065 412313 418480 282725 282788 930514 894837 2025786 2028673 516818 510821 761901 767771 959342 934230 930329 935352 945813 957534 906513 1013870 2772901 2913897 1584640 1371149 872077 853247 1006884 1005322 1015463 1023447 1009750 1016654 1194883 1195557 8206648 8455042 40.05 71.4 2
13:14:31 2024-01-29 1066434 1066968 276241 269388 477247 486093 531995 530337 283482 280667 382203 390176 467198 467703 7569025 8125105 10575041 10204419 1721138 1775781 392149 344982 376067 376654 459805 446726 414166 418776 281728 283154 929405 895115 2021017 2035615 514477 508910 763596 765594 958258 934010 933019 934100 942375 957388 913689 1013310 2776006 2901572 1604322 1387380 870213 850334 1009748 1013930 1011175 1017075 1004636 1016840 1204351 1196250 8258468 8485520 40.05 71.4 2
13:14:32 2024-01-29 1072299 1068473 273096 269881 475800 484577 531851 528288 283959 280972 378605 387855 467098 472513 7587783 8187026 10596264 10228162 1735946 1778213 394226 347396 376756 376089 463677 448642 415242 414628 282343 284312 938711 901542 2054239 2030335 513404 508729 760283 761081 957982 935370 932141 931599 941963 955579 908891 1008835 2770930 2895457 1572671 1384415 868974 849733 1009748 1008657 1008818 1017698 1004636 1016803 1202668 1194813 8267874 8500826 40.15 71.4 2
13:14:33 2024-01-29 1072308 1069210 274317 269812 475095 484614 531887 528410 282535 281007 380747 387785 465024 471553 7610194 8163477 10630834 10253460 1738916 1775689 393949 344222 376222 374939 462406 449017 413547 414881 281330 285040 949589 900390 2047912 2028673 512674 507797 759171 762197 956624 934230 926878 931599 942666 956181 909803 1007547 2767561 2895457 1581938 1388811 868974 847733 1008314 1008897 1008305 1015509 1000211 1015281 1195626 1195663 8252573 8516272 40.15 71.4 2
13:14:34 2024-01-29 1069990 1070570 274325 268986 474347 485410 531923 529194 282833 282848 381642 390247 464881 470400 7612397 8216215 10588714 10242817 1725565 1775689 391564 344257 375766 375189 460821 446726 413547 417890 279676 283031 937218 893837 2018332 2037335 513039 504869 761398 763352 956624 931581 927575 930241 938232 954156 907835 1004571 2767561 2901629 1583973 1387822 868974 847958 1007599 1008180 1007552 1009796 1000423 1013079 1194471 1192763 8322981 8527342 40.15 71.4 2
13:14:36 2024-01-29 1075275 1073162 273025 269401 475055 484957 534374 527855 283212 281007 380747 387820 464988 473229 7629231 8224083 10607405 10272438 1732960 1778311 391599 343224 376186 373768 458439 446690 413256 414881 279640 283352 943746 896395 2071464 2038783 513404 504869 760859 762197 953131 931581 927575 930278 936986 953483 909005 1007547 2767561 2899239 1606357 1387432 868268 848560 1007631 1008069 1007597 1012148 1001137 1010883 1193002 1189550 8274671 8535029 40.15 71.4 2
13:14:37 2024-01-29 1073869 1071561 273871 268990 474347 484957 533349 527628 282420 280776 380747 387785 465024 472668 7644055 8210030 10594194 10283869 1734853 1780743 390979 349957 375085 373768 459157 446398 412349 414772 279676 283622 939701 899453 2030362 2039032 512272 507423 759655 762851 955536 931470 927577 930879 936756 952101 906570 1001606 2776006 2895457 1600252 1387822 867027 847958 1005455 1008180 1005409 1009715 1000861 1010846 1193896 1190486 8274596 8535029 40.15 71.4 2
13:14:38 2024-01-29 1075396 1073107 273100 270170 477063 484993 531851 528410 282420 280776 380783 388051 465714 471625 7646616 8239666 10664164 10314529 1743911 1780432 392007 345717 375507 373661 459805 450199 414066 414809 281330 283586 945262 900667 2071894 2037335 510490 504833 755874 760684 953609 931581 925670 926184 938232 953765 903962 1003365 2772901 2893403 1590625 1376549 865789 848560 1005455 1008180 1004696 1010077 998287 1010128 1197901 1188802 8346273 8557058 40.05 71.4 2
13:14:39 2024-01-29 1078953 1074362 273034 269017 474351 483514 531440 528410 283486 280663 378569 387820 466405 474125 7654618 8244079 10650035 10307585 1734853 1781583 393415 345509 375085 373243 459481 446726 411698 413829 279676 283830 938162 900667 2036682 2037335 510490 504760 757566 760684 952861 930222 923693 924837 935576 946674 903999 1002261 2768962 2893403 1568681 1384139 865171 847958 1003993 1005322 1005409 1010791 998287 1010428 1193896 1188802 8324307 8553027 40.15 71.4 2
13:14:41 2024-01-29 1081459 1079157 272924 270932 476571 483368 534485 527446 283106 280832 378533 387785 466405 474125 7666719 8234374 10631384 10307585 1735434 1779837 389813 345753 374720 372982 458475 449029 411084 414189 279371 283267 944317 900024 2027425 2037893 510490 506307 756545 759604 952861 928942 923693 925914 934216 946674 903999 1000358 2763628 2891352 1588043 1387284 865005 846156 1002570 1007496 1004720 1011663 998889 1009558 1193186 1184499 8346269 8572544 40.15 71.4 2
13:14:42 2024-01-29 1095114 1076153 274564 270923 474387 483550 531030 527628 282385 280694 378569 387207 464988 471960 7684838 8262192 10621783 10316515 1730490 1779837 389231 344778 375049 372649 459406 445392 411698 414153 278781 283118 956626 898321 2025528 2037335 509765 503269 758817 760684 952147 929600 924206 926241 936986 952452 903839 998036 2770079 2897528 1592113 1380474 864554 846156 1004492 1003786 1001903 1006444 996637 1012592 1190408 1186474 8352524 8566814 40.15 71.4 2
13:14:43 2024-01-29 1077693 1076162 273069 269980 476243 483514 533727 528410 282385 280223 378569 387714 465678 471923 7681570 8279837 10664164 10331302 1726056 1784086 388616 345509 375883 373518 460058 448625 412637 414628 278994 282545 934232 898964 2026990 2042554 510490 503942 756545 758940 951665 930260 920955 922379 932125 948235 900775 996690 2771501 2893403 1621874 1377025 862705 845520 1003338 1003823 999769 1000674 993848 1007477 1189508 1181684 8364466 8581646 40.15 71.4 2
13:14:44 2024-01-29 1079227 1078952 272578 269790 475906 482758 533727 527555 282359 280118 378497 386631 464626 471960 7690949 8279837 10654921 10341652 1732960 1784935 387494 344488 373916 372056 456686 445671 409859 414639 278565 282687 950471 900667 2058653 2045140 509765 504553 758817 758525 950122 926239 922114 922379 927414 947078 901270 997437 2763628 2894444 1579903 1386390 863321 842420 1000489 1000907 1000480 1009363 991693 1004538 1186396 1184793 8320843 8600045 40.15 71.4 2
13:14:45 2024-01-29 1071836 1079215 272582 269406 475233 483477 533544 528288 281638 282249 378389 387066 463505 470363 7706722 8299021 10668115 10335721 1730214 1780743 390201 342803 375049 372091 455688 445005 409824 414117 277890 281396 943746 898684 2049475 2046594 510490 504553 755874 758525 947430 924984 920300 922379 930357 945740 899878 996690 2762203 2886237 1565658 1386835 863321 839616 999068 1000355 999022 1000747 988962 1005520 1181254 1185376 8324756 8593369 40.15 71.4 2
13:14:47 2024-01-29 1079116 1078385 272990 269406 474307 483099 531851 528337 281526 279656 378533 386525 463648 467703 7709706 8297532 10641069 10341093 1715452 1780761 390201 342176 375049 373208 456365 441246 411726 414153 279138 280078 944682 896395 2027684 2048049 511217 504553 758817 758525 947430 922361 920300 922379 927722 937660 899350 995235 2767164 2898537 1581193 1388370 864554 841727 998306 998823 999022 1006444 988962 1002504 1184487 1184793 8348825 8612347 40.15 71.4 2
13:14:48 2024-01-29 1082202 1076010 272999 269221 474562 483099 531851 529980 281920 279266 378497 386596 464626 467335 7728464 8295029 10687025 10346117 1716677 1784935 389948 342140 375049 373243 455688 441133 410563 415265 279567 280043 936761 897187 2032366 2051879 512309 505268 755436 760144 946263 925604 921569 922379 928380 943001 897324 997284 2762203 2886237 1597807 1388370 862705 839340 996235 998934 997549 1000710 988962 1001573 1175849 1175926 8334272 8610059 40.15 71.4 2
13:14:49 2024-01-29 1081429 1080716 272845 269411 475570 482758 533349 527591 281491 280726 378497 386631 464988 469807 7747221 8320378 10700858 10366400 1716862 1785816 390093 342514 374866 372507 455728 441421 411726 413207 278513 280078 938711 897187 2035175 2049505 509765 504406 754937 757858 944675 922361 916924 920249 926372 937660 896687 996199 2762203 2893403 1593654 1387822 862090 839340 996199 997517 996189 1000674 988687 1002504 1180680 1181331 8345629 8619438 40.05 71.4 2
13:14:50 2024-01-29 1082321 1079146 273030 268645 474293 482040 531851 530730 281960 279231 378497 387207 464953 466307 7754899 8350184 10708488 10354479 1718097 1776945 388006 341623 372788 372162 455653 441237 409693 412300 279138 279617 936761 896395 2043645 2047113 510490 504553 751546 757858 944956 921053 915585 921071 925024 937286 891987 991719 2754356 2895457 1577868 1380474 862090 839340 996199 993206 995483 1000674 986038 997963 1173797 1176072 8367000 8623733 40.05 71.4 2
13:14:52 2024-01-29 1080620 1082284 272920 268880 474106 480426 534972 530584 281885 278418 378497 387820 466405 468366 7745533 8293385 10668685 10363857 1714628 1784935 390201 342140 369465 372946 455688 441349 409078 409487 278745 279314 951324 899607 2082944 2049505 509765 503126 748918 755265 947394 921053 911694 918353 929038 939302 890162 993172 2758275 2895457 1563944 1368028 858411 843449 994637 991652 996876 1005947 988813 999541 1173786 1173861 8358155 8611918 40.15 71.4 2
13:14:53 2024-01-29 1078839 1082015 272166 268843 471779 477796 530712 529194 282012 278418 377324 386631 466405 467005 7747221 8218236 10588095 10373236 1716677 1784935 388006 341852 369357 371500 456365 443882 410563 410585 278281 279812 945262 895115 2062219 2046594 508680 501705 746045 755813 948959 922272 914781 919669 926262 939265 888637 990120 2760479 2900559 1592113 1368066 862250 841727 992639 991095 996189 1007372 987480 996694 1171363 1172861 8382230 8628817 40.05 71.4 2
13:14:54 2024-01-29 1075892 1080670 271746 269525 473819 477832 529176 529194 281618 278383 378159 385177 466369 467703 7766016 8216103 10594082 10373236 1714628 1784935 389948 342406 371774 374149 459406 445501 410236 410549 278601 281303 948293 898684 2083819 2049505 507598 501705 745024 755163 947394 918834 909030 918353 931678 936650 885656 991013 2754356 2895457 1583973 1368028 858411 840597 989822 988284 993367 1000674 988962 992338 1170533 1170610 8361021 8647574 40.05 71.4 2
13:14:55 2024-01-29 1076152 1079914 271366 267865 474226 483477 529139 527591 280635 278457 378461 385601 464300 467372 7775357 8253730 10609897 10363970 1697589 1786668 387373 342659 369061 369871 456166 445095 411398 410585 277428 279192 945262 895755 2043987 2046594 506878 500252 745171 751727 948102 915700 906339 918390 927722 933972 882379 988859 2754356 2899678 1562697 1367250 856384 839340 987016 989415 991923 1003105 988925 991596 1171363 1169069 8382230 8641406 40.15 71.4 2
13:14:56 2024-01-29 1074633 1081513 271296 268619 472895 481280 528811 527337 281460 281453 379298 385872 464157 467520 7769812 8257833 10605616 10345100 1693082 1779837 384712 341659 369061 369871 454878 443008 410563 410259 277002 278379 942231 895755 2042677 2046594 506123 499863 743062 753053 944639 915087 905043 916367 927092 928610 879800 987415 2750946 2891352 1592113 1366074 858411 840597 987016 984049 988230 1003105 988962 990786 1166994 1169370 8334064 8661680 40.15 71.4 2
13:14:58 2024-01-29 1059374 1079946 273213 267687 473149 480571 527573 526847 280313 281453 376987 384789 465482 467335 7773637 8303442 10633410 10354493 1692930 1779837 384386 341142 368801 369542 454805 442689 410563 410585 276189 278344 943746 896395 2068266 2043688 505691 500216 742536 754738 944675 913141 904398 917053 926409 928610 877856 985024 2757786 2893410 1590078 1367660 858835 841727 988277 983976 986969 1000273 987982 993139 1162907 1163808 8376218 8666331 40.15 71.4 2
13:14:59 2024-01-29 1076161 1080716 270913 267789 473181 482076 529103 527219 279869 279266 378425 385330 463648 467740 7784736 8328008 10686522 10382615 1693369 1779874 384458 340627 369393 369836 454587 442357 410563 410585 276772 279685 943746 902358 2036148 2048959 506962 499681 743372 754946 946263 915737 906979 915756 923679 929771 885065 985899 2754356 2893410 1560702 1369198 856384 839340 988981 986882 990446 1001688 984599 991596 1168045 1167175 8392723 8675710 40.15 71.4 2
13:15:00 2024-01-29 1076161 1082279 270913 267561 473181 481323 528834 526847 280670 279406 376987 385330 464662 467372 7803493 8292757 10633784 10413812 1702775 1785816 385162 340963 370192 369249 454878 441237 410273 409969 276824 278344 942231 896395 2074836 2051879 506239 499510 744116 750159 940939 914405 904782 913159 920309 928646 881653 983807 2754356 2893403 1583973 1371149 856384 836962 989120 986182 990212 1000273 981733 991724 1166354 1170249 8411561 8678895 40.05 71.4 2
13:15:01 2024-01-29 1076161 1085351 271103 267820 472847 477760 527537 527664 281067 278418 376120 385872 464988 469386 7805098 8286463 10677997 10413812 1719129 1784935 387970 340591 367140 369284 456166 441385 408213 409390 276189 279721 943746 896395 2068527 2051477 506086 499863 742353 749020 940902 913141 904782 913159 919844 931567 883042 983807 2750946 2886237 1575833 1379492 857525 833302 986979 986182 989073 996622 978205 988864 1164666 1167271 8411561 8690912 40.15 71.4 2
13:15:03 2024-01-29 1082304 1085278 272823 267983 468868 479915 529139 527591 280635 279475 375892 386852 463648 464881 7814324 8277430 10631384 10420130 1706639 1779837 385035 340627 367140 369947 454557 442892 409404 409390 275924 279721 955087 896117 2042824 2047113 503830 495855 738503 749279 940902 911624 904398 910536 921033 927920 880081 984621 2750443 2886237 1556712 1366278 854279 838421 986131 983233 986933 998217 982320 990116 1165411 1163846 8412466 8687175 40.15 71.4 2
13:15:04 2024-01-29 1076161 1082279 270474 267413 472477 477688 526792 526103 280639 278418 376120 384789 463612 465941 7812985 8313626 10671080 10391994 1693082 1784662 384152 340591 367175 368697 453559 441933 409983 409390 276118 279524 955087 896395 2045606 2047113 503830 495819 737981 751301 944791 914261 903569 911717 922458 930149 880632 982255 2750946 2887162 1575833 1375882 855162 833302 985579 985446 989073 991697 976777 988827 1164629 1163040 8435013 8683677 40.15 71.4 2
13:15:05 2024-01-29 1082202 1085356 270922 266967 468972 477387 530712 528962 280522 279475 377252 385481 464032 463532 7806761 8308647 10663977 10438887 1709348 1786668 384208 340340 369068 369875 454075 442819 409946 408992 275976 279685 939200 898321 2048397 2051477 503830 498203 740076 749279 940235 913141 906002 912883 917241 928871 880331 980610 2745083 2886237 1575833 1377461 853942 829700 985579 983315 986969 991625 975314 987382 1161299 1163808 8430399 8694468 40.15 71.4 2
13:15:06 2024-01-29 1079210 1085351 270761 266972 470396 478555 528356 527255 280635 279475 377955 385872 463612 465905 7831630 8286572 10678701 10448266 1716559 1783631 387316 338539 366037 369695 454157 443008 405880 405939 275273 278934 953548 896395 2078611 2052934 503830 495927 742274 749390 936871 910554 902135 909209 916970 927560 880331 978837 2748990 2886237 1571763 1377529 853942 830290 983367 982619 985570 993989 973199 985941 1162143 1163808 8430399 8694468 40.15 71.4 2
13:15:07 2024-01-29 1082353 1085351 272365 267285 470746 479124 528438 527446 280604 279869 378186 386960 463434 468198 7812647 8296128 10689784 10410751 1706914 1774082 383272 339527 368619 369911 450863 442597 408213 408199 275237 278898 925274 896395 2034038 2052934 503362 495711 740204 747155 937965 910517 902581 908444 916518 927560 878831 975905 2745083 2881951 1591577 1380474 853333 830120 983367 983939 983358 993286 974469 987102 1166112 1166138 8435459 8697495 40.15 71.4 2
13:15:09 2024-01-29 1083749 1087687 272814 266078 468863 478261 531464 528105 280459 279082 379446 384838 463216 463459 7821974 8308554 10709951 10444407 1714229 1787473 383237 339491 368619 369355 453546 442343 408213 405867 275044 278934 939200 896395 2083724 2052934 503362 495747 740204 747155 936345 910517 901075 907799 914537 926225 880797 978784 2749929 2884138 1574963 1381813 853057 830046 983367 981154 983358 993275 974108 985178 1162143 1164670 8423594 8696059 40.15 71.4 2
13:15:10 2024-01-29 1085434 1087663 270465 266113 468533 479235 531464 527591 280173 279082 376156 385142 463216 464479 7831630 8317827 10710203 10423245 1716677 1778243 384116 338503 368096 369682 453523 442892 408213 405867 276929 278754 940147 897187 2046097 2055344 503720 498203 744426 746601 934294 910480 902060 908832 912812 926905 881333 975943 2745291 2877017 1559553 1380474 850902 830290 983367 985409 981278 990447 973161 985165 1164629 1163022 8430399 8716279 40.15 71.4 2
13:15:11 2024-01-29 1085434 1088425 270843 266118 468900 477760 530712 527591 279747 279082 376156 384838 462206 463096 7841008 8406389 10771146 10451542 1717453 1788085 382790 338573 367915 369911 453523 438594 406022 410222 274360 277687 941697 898321 2061851 2057315 504079 495747 743062 744670 931682 909191 905155 906510 911296 924908 880081 974441 2748990 2869427 1556712 1371149 848796 831890 984766 986845 981961 982611 974469 984465 1170533 1158059 8466908 8703856 40.15 71.4 2
13:15:12 2024-01-29 1088494 1088251 270439 265896 467509 477688 530675 527359 279826 278886 377955 386688 464046 465904 7851447 8341188 10736544 10463191 1706877 1779837 384346 338503 368096 369355 450863 441564 405880 405470 274396 278114 939200 896395 2040259 2051477 502288 493897 738105 742379 937028 908813 894180 904954 911881 919596 874987 976173 2741654 2877017 1567693 1371948 850902 829531 980576 977662 982659 989747 970311 982334 1155424 1158022 8460836 8734856 40.15 71.4 2
13:15:13 2024-01-29 1071836 1088439 270540 265931 468800 477201 522909 522964 279747 278794 375984 383459 463216 464844 7869144 8389298 10725272 10422119 1688784 1779616 380346 337957 368096 369682 450120 437624 405844 405831 273521 278114 921728 898964 2038009 2052934 501218 495385 738197 743836 934368 907224 898526 903939 911844 919596 873054 972322 2738991 2877017 1559553 1379946 851836 830392 979655 979635 979797 990464 971325 981448 1159493 1158059 8451892 8711545 40.15 71.4 2
13:15:15 2024-01-29 1085434 1088292 270905 266113 466132 477201 527092 523036 279826 279082 376848 385872 462891 463496 7846266 8311620 10663902 10468198 1711786 1777897 382056 337483 367055 368280 450863 439948 405880 405795 273940 278114 937685 896395 2057152 2054393 501218 495385 741219 747440 935048 907780 902127 906436 910503 923679 876118 972866 2745083 2878772 1577040 1380474 849086 827768 980576 986034 980530 982683 970311 985291 1162143 1158022 8454057 8731983 40.15 71.4 2
13:15:16 2024-01-29 1088494 1087486 270910 265284 467518 478555 529925 527538 279525 279082 377955 386688 462170 462769 7880268 8364189 10765423 10483088 1718164 1789218 384712 339744 367725 369211 450755 439398 403171 405651 275713 277118 945262 901542 2070592 2057315 504391 495747 740204 743579 930361 906491 902246 903939 908073 919596 876303 973015 2745083 2867797 1607973 1380474 849086 827768 980576 981836 977749 987314 970274 982334 1158814 1158059 8448960 8738255 40.15 71.4 2
13:15:17 2024-01-29 1085434 1088246 270689 265674 466132 476863 526756 523000 279747 278366 376848 385872 462891 463459 7869144 8352133 10694284 10454628 1716203 1779616 381520 337211 366206 368390 452255 440360 405808 404545 275363 277723 949894 896395 2059369 2052934 500862 495035 740204 743836 929043 903921 894222 903939 908036 921069 874987 969481 2738991 2866854 1573798 1375063 846374 829109 980576 981836 977749 983481 970274 982334 1162143 1155502 8477494 8741361 40.15 71.4 2
13:15:18 2024-01-29 1090076 1089231 270730 264979 470746 478372 528957 526042 278793 278546 377807 384574 462773 465315 7857679 8449275 10771265 10475582 1716677 1787200 383272 335889 365944 367655 450827 439874 402110 404581 275363 277297 942231 896395 2088950 2052934 501218 493513 736014 742183 930090 903005 896994 901342 908036 919697 871164 968791 2739704 2876721 1572886 1378510 848189 824731 977759 979473 976363 984873 967750 981316 1157735 1158782 8452984 8731983 40.15 71.4 2
13:15:20 2024-01-29 1082602 1090601 270901 265267 466096 475815 522837 523000 278932 278298 375974 384789 462170 464151 7887902 8388017 10717840 10453222 1696708 1784935 381801 335925 367055 367102 451298 437701 405808 405506 275168 277297 950471 900251 2034552 2055853 500506 493984 736014 742292 931682 903921 895717 901981 908486 920887 873811 971954 2742103 2874865 1574963 1382935 847584 825352 977796 979746 976823 984800 967403 979539 1158814 1157961 8470757 8750740 40.15 71.4 2
13:15:21 2024-01-29 1088494 1091442 270464 265262 466096 476863 529103 523000 278932 278794 377419 385872 462206 462769 7897281 8366806 10725961 10469620 1711786 1778206 379813 336432 365944 366551 449451 438576 405520 404579 275363 277437 935601 897187 2095329 2059737 500824 495035 737796 744370 929006 903610 898391 901367 904931 919768 871164 967375 2743329 2870967 1567693 1380655 844563 827930 977759 977662 976363 982092 967441 979501 1158851 1152235 8485685 8731716 40.15 71.4 2
13:15:22 2024-01-29 1088494 1089875 270896 264410 465405 476863 528729 523000 278897 278262 377115 385601 460769 464068 7857642 8364189 10762889 10489272 1717453 1790633 382932 335925 365944 366622 451824 441104 404872 403301 274779 276448 937685 897187 2112403 2055853 499795 494684 737146 741658 926069 903921 897634 901305 902764 917173 871164 965926 2735811 2870485 1581193 1379492 844563 824147 976372 977662 974943 982787 966028 978033 1157993 1152235 8460836 8725446 40.15 71.4 2
13:15:23 2024-01-29 1088494 1089870 270524 264437 464716 475478 527537 527164 278897 278262 376858 385079 464046 465299 7895371 8397465 10717840 10448266 1693369 1784935 381137 334446 365944 365522 448116 435921 404595 404545 274196 276448 936169 900251 2060042 2052934 499522 492589 732856 740675 929043 902288 892970 897079 907394 918469 869585 965279 2735811 2867797 1583270 1374435 845770 822290 974095 971950 973393 983213 963729 973756 1149657 1152235 8503314 8753825 40.15 71.4 2
13:15:24 2024-01-29 1088409 1091530 270468 264243 466603 474434 525976 522927 278754 277887 376277 384789 460805 464068 7902755 8353219 10725159 10483790 1717081 1784935 380985 334411 364800 366037 451576 437701 400911 403301 274779 276024 939200 898171 2075789 2057315 499440 494684 738110 742139 925122 901360 895964 898681 901453 915879 870822 965764 2735859 2858577 1567693 1367839 842377 825660 978261 978126 972665 978521 966444 979989 1160496 1148943 8503697 8760119 40.15 71.4 2
13:15:26 2024-01-29 1091607 1091447 270715 263645 464716 477201 527500 522964 278439 277835 376314 383638 460314 463738 7926241 8401279 10724638 10483202 1714229 1778169 378716 335419 364800 365451 448116 438690 403350 403301 274390 276484 950471 896395 2052828 2055853 499720 493416 736698 742028 927445 900912 895605 899817 904018 916989 871441 965764 2734306 2860919 1597807 1371948 842157 824731 976870 977662 972836 973742 965104 976642 1157993 1148906 8461173 8760119 40.15 71.4 2
13:15:27 2024-01-29 1091518 1091452 270715 264041 464751 476863 527537 522770 278439 277799 375708 384789 459917 462713 7902589 8416100 10728894 10529073 1707649 1791772 382755 337378 364360 365344 452951 437173 404872 402555 274584 275989 936169 896395 2055135 2061205 498378 493635 735456 741612 923726 899646 895442 898008 900143 910655 869585 965279 2735811 2858577 1575833 1367051 839760 824111 974989 976932 971321 973404 963729 975216 1155498 1147247 8487266 8763154 40.15 71.4 2
13:15:28 2024-01-29 1088494 1092990 270464 264045 466765 474398 527537 523000 278474 278033 375708 384789 460124 463738 7943315 8413265 10771411 10498740 1711786 1786203 381137 337616 363734 364903 449379 436697 403386 402698 273809 276024 950471 896395 2069576 2055853 498024 491893 733894 740033 922462 898736 893133 897545 900143 910583 867120 963701 2735811 2867797 1560426 1375063 843961 820628 971330 971986 971321 979286 960986 973020 1146330 1148943 8461211 8769497 40.05 71.4 2
13:15:29 2024-01-29 1088499 1093086 268985 263988 467487 473545 525278 524552 278494 277230 374692 382278 460447 463367 7925480 8383021 10727192 10513981 1700009 1784935 378993 334375 363661 364356 448243 437042 403031 402097 273615 275566 948933 896395 2043083 2055853 497635 491545 733375 740209 924466 898736 891789 897264 902096 910353 867083 960920 2735811 2867797 1574963 1375063 843961 820900 970330 972577 972397 982687 962588 976991 1150325 1149588 8490930 8761759 40.15 71.4 2
13:15:31 2024-01-29 1094750 1093769 270143 263645 466765 475705 528947 522927 278016 277214 376011 384789 459444 463075 7912241 8392006 10748341 10504538 1706914 1787473 378993 334411 363991 364356 449061 436701 402748 402097 273615 275602 948933 896395 2049388 2056333 497671 491162 732856 739508 922462 901360 891789 897079 901236 914464 868950 960771 2732777 2864458 1561588 1375215 839760 822326 974095 975966 973090 975757 962356 972336 1155344 1147247 8480852 8769497 40.05 71.4 2
13:15:32 2024-01-29 1088430 1094550 269691 263421 466434 473655 522982 522927 278060 277409 375177 383638 460805 463371 7921728 8394663 10725159 10487674 1695062 1779837 378993 335934 363734 364100 449551 438009 404872 404571 273736 274653 948933 897187 2048535 2058272 497583 489523 731782 737935 922462 898699 893335 897559 901457 910547 864553 961834 2734306 2854524 1604037 1365711 839970 820900 972711 971950 968530 974378 960986 974408 1152923 1144712 8522225 8763078 40.15 71.4 2
13:15:33 2024-01-29 1094711 1091447 269281 263324 466434 475852 526013 522155 277594 276631 374811 383638 460170 462385 7925417 8392006 10756002 10489272 1702775 1787584 378993 334142 363734 364107 448170 435885 402146 400969 273422 275317 947394 898684 2050791 2057315 496152 491162 731782 738045 922462 894480 890615 892015 899896 911953 865817 960920 2733867 2858305 1593131 1377529 839760 820900 971057 972577 968530 973669 960986 975216 1149657 1144782 8461324 8778876 40.15 71.4 2
13:15:34 2024-01-29 1089026 1093774 268449 263610 465446 474129 521295 521385 278195 276893 373716 381065 464615 464654 7948331 8434512 10752316 10504815 1696049 1779196 378654 333825 363734 364356 450064 433414 400946 402133 273036 273118 947394 904130 2025895 2052934 498378 489704 728368 737939 926438 897245 886392 891295 901453 907913 860339 958077 2726538 2867797 1585347 1367250 840958 820318 968576 968442 968530 973633 956742 967380 1142534 1143093 8522940 8772586 40.15 71.4 2
13:15:35 2024-01-29 1071499 1092305 269051 262839 465117 471543 522873 524184 278464 276559 373707 382491 459480 462455 7934795 8413265 10725272 10495160 1696306 1787584 378351 336188 363148 363264 447086 432516 402146 401814 273036 274531 944317 896395 2046671 2056333 495179 486877 728885 736967 922462 894369 887712 889256 898544 910665 862032 956887 2726538 2852619 1555483 1368028 838770 820900 972674 973960 968940 973964 959544 972327 1152106 1143093 8506064 8763078 40.15 71.4 2
13:15:37 2024-01-29 1090378 1094550 269878 262839 465446 472949 522873 521385 278051 277571 373707 383064 459480 462713 7919764 8434512 10783080 10495160 1698216 1779505 378387 333825 362821 364391 451022 432336 400946 402133 273036 273118 940204 904130 2042870 2057736 499006 486625 728331 737787 926401 897245 886243 893921 903303 910665 860339 958114 2738201 2870448 1570809 1374083 843359 820628 968539 968442 967843 973669 956953 970213 1144634 1142287 8486913 8791359 40.15 71.4 2
13:15:38 2024-01-29 1091562 1093115 268862 263237 465186 472616 523049 523067 277629 276559 372879 381030 459480 464877 7940701 8413265 10725272 10513502 1707649 1788360 378921 335605 360379 363087 448951 436505 403154 399702 272650 273919 944317 896395 2054788 2056333 495413 489740 729779 736704 919578 894701 885292 889293 895656 909250 861996 955318 2726538 2852881 1563623 1365711 835184 819736 968576 970923 967156 970222 957460 970213 1151289 1139863 8506341 8763078 40.15 71.4 2
13:15:39 2024-01-29 1093151 1093769 268449 262804 465108 471579 522909 521349 277629 276559 374007 382491 458124 462385 7940701 8409278 10747585 10495160 1695499 1788360 378727 333825 362599 362720 446734 432372 400946 401587 272266 274303 944317 898964 2034776 2054805 493939 486841 728368 733743 921808 893138 886392 888590 896594 908737 860339 955318 2726538 2858577 1593131 1376549 837373 818575 967166 968442 964664 973002 953989 967343 1141326 1143093 8485685 8794493 40.05 71.4 2
13:15:40 2024-01-29 1091607 1094636 268679 262227 464926 474325 527145 524180 277679 276116 373789 382420 460170 461291 7936738 8415914 10750166 10491367 1693622 1780206 376649 333753 363137 362106 447050 433672 402299 400862 272650 274462 955838 900251 2042440 2052934 494753 488983 726784 732599 922462 891799 883797 886326 897869 909379 857863 955710 2725007 2852769 1595251 1371149 836975 818575 968539 970195 967524 974888 958878 970570 1149403 1140395 8515170 8794575 40.15 71.4 2
13:15:42 2024-01-29 1088409 1093756 268544 262620 464023 468818 523049 523067 277138 275677 372244 381278 460170 462713 7944174 8437174 10755888 10482808 1697919 1784935 377747 333789 360379 361129 446525 432372 402015 401469 270734 273047 944317 897187 2046171 2058778 494753 486733 728885 735752 918509 894775 887137 893059 897268 906597 860228 954199 2726426 2853128 1567693 1362102 835184 818575 971307 968442 964813 964620 956421 968572 1147955 1137167 8543427 8788224 40.15 71.4 2
13:15:43 2024-01-29 1094706 1094545 268409 261931 465108 472949 522680 523067 276946 276294 373934 382420 460170 461291 7955522 8453258 10755888 10510189 1702434 1786668 378351 333789 360416 365033 446515 436032 402825 401433 272121 272942 944317 897187 2102045 2061205 494753 486733 728885 733615 917719 891454 886392 889550 892980 906605 860688 954349 2726538 2849357 1567693 1361824 834589 818575 968539 968442 963854 964620 955739 968758 1146293 1136500 8552846 8788224 40.15 71.4 2
13:15:44 2024-01-29 1094706 1096876 267629 261157 465103 473655 522909 521588 276718 276100 372806 381278 458445 461291 7953553 8437324 10799698 10508137 1704864 1787473 377481 333248 360271 361058 447159 432475 401447 401469 270265 273012 945855 896395 2070287 2058778 494049 486805 728885 733578 917178 893433 886392 888846 893612 906742 860339 954311 2726538 2849357 1571763 1362289 834589 816184 967852 966995 962038 967064 954377 968758 1146142 1135557 8562265 8788224 40.15 71.4 2
13:15:45 2024-01-29 1094706 1096103 267584 262078 464743 472949 525168 522477 276930 276203 373975 381101 458624 461285 7951966 8434048 10788602 10510151 1704588 1784935 377783 333717 360379 361093 446418 432574 401447 400866 270698 272786 944317 895115 2055968 2057315 493347 486769 727852 732613 917160 887869 885761 884017 892638 901569 857900 953631 2723069 2844374 1575833 1359886 832212 816184 967166 965588 961355 966641 954377 970176 1143704 1133951 8577313 8782019 40.15 71.4 2
13:15:46 2024-01-29 1094732 1095942 266696 261161 465112 474540 524534 518062 275496 276524 372543 379042 460283 461028 7946130 8456640 10767683 10527057 1707298 1779616 378315 333175 359294 361023 446734 432336 400277 400300 270698 273012 944317 895755 2052540 2058778 493698 486805 728368 732503 917178 892130 886392 889280 892263 901569 857900 951595 2729650 2853975 1560702 1360234 830538 816305 968949 966327 960995 965957 953017 968758 1140874 1135557 8558781 8763856 40.05 71.4 2
13:15:48 2024-01-29 1097825 1097387 266322 261166 464779 472579 523049 518501 275496 276100 371719 379007 457442 464068 7955522 8441825 10783080 10532462 1718370 1783298 378957 333451 359258 361058 447050 432372 396903 400300 272382 272179 927076 896395 2070435 2061205 495239 486625 728848 734432 915152 892438 886243 889912 892263 901569 857900 951690 2728050 2849357 1570676 1357995 830435 814956 967166 964688 959310 966641 953697 968758 1140463 1133951 8577812 8797634 40.15 71.4 2
13:15:49 2024-01-29 1094706 1096881 267553 260945 464096 471507 522873 522697 276911 275713 372806 381242 458122 461468 7939873 8449388 10783304 10548114 1716677 1788360 377337 333573 359946 363734 444023 434906 400880 400300 270662 272179 937585 896395 2058656 2058778 493347 487561 728848 732867 913242 891497 883834 888018 892373 901533 856610 950166 2725007 2844761 1591577 1358107 830435 813766 964822 964688 959310 965275 951660 965930 1142892 1130747 8562265 8839262 40.15 71.4 2
13:15:50 2024-01-29 1096264 1096876 267146 261122 464096 471543 522837 521588 275496 275449 371719 380140 457478 459910 7959636 8492207 10798506 10506156 1707298 1778169 377481 332670 359005 360483 445219 432106 400277 400017 270626 272144 942778 896395 2061279 2056333 492996 486354 726820 732867 912970 889568 883797 886757 891631 903907 856610 948778 2717266 2844649 1564692 1356359 829351 813191 964822 964688 959310 963912 951623 965930 1139105 1130711 8596627 8804084 40.05 71.4 2
13:15:51 2024-01-29 1099441 1097659 266372 261087 464606 471362 522939 518955 276580 276258 369555 378971 458445 462080 7972310 8514403 10799241 10513654 1714229 1774317 376649 332941 358717 360483 445788 433672 400277 400300 270173 272179 942778 896395 2048979 2058778 492722 485292 726269 731826 913242 889531 883523 885730 889737 900192 856610 951307 2717266 2847336 1548733 1359886 829351 813767 967534 964987 960274 965579 951437 968455 1140948 1133610 8593379 8810201 40.15 71.4 2
13:15:53 2024-01-29 1096308 1097655 267720 260732 463768 471543 522837 521588 275531 275780 371719 380673 458445 459910 7972310 8441091 10764600 10483591 1695499 1783631 374395 332167 359800 359944 441597 433672 400880 400866 270590 272214 958963 898964 2035608 2056333 491945 483856 724727 730787 917011 893063 884568 888833 892822 904755 855947 950369 2722829 2840137 1572886 1362064 832212 818031 964822 962782 959310 965275 950759 963114 1143704 1130711 8556150 8797634 40.15 71.4 2
13:15:54 2024-01-29 1094708 1096876 267182 261122 459751 468782 524534 522327 276299 275449 372244 380692 459163 461139 7959675 8437211 10773952 10504641 1696708 1779800 374395 332419 361973 362867 441417 433327 401127 400829 270255 271848 942778 898476 2063213 2062181 491945 485873 724727 731641 914363 889495 879887 885500 890628 903870 852865 948066 2718644 2845594 1589500 1360159 830435 813767 963452 964633 959310 964593 950269 966571 1143704 1130711 8571684 8851950 40.15 71.4 2
13:15:55 2024-01-29 1097873 1096872 267557 260728 462714 472668 522837 521319 275462 275255 371719 379042 457442 458572 7962655 8450668 10810775 10532674 1704864 1781583 377909 332131 358176 359406 445158 433672 400277 399171 270399 271349 942778 896395 2051237 2056333 491945 484951 724727 730787 909062 886943 881212 885500 889737 901562 852865 947434 2717266 2840137 1599884 1355215 827576 812833 964137 961950 956592 962247 948843 963077 1135443 1129041 8593101 8816391 40.15 71.4 2
13:15:56 2024-01-29 1097873 1096612 267361 260334 460075 473377 524015 521332 278325 275639 372398 380602 457299 462765 7962669 8471328 10783304 10504641 1693082 1780743 374395 332436 360872 360934 441525 433058 400313 400300 270399 271349 942778 896395 2069835 2058778 491596 485186 723701 730268 913242 886979 878600 885005 891109 900925 852224 946008 2718644 2840713 1587423 1359114 829844 813803 962084 962633 957950 963231 947537 962258 1140911 1131090 8583476 8825892 40.15 71.4 2
13:15:57 2024-01-29 1099393 1097425 266322 261914 464160 468782 524162 520115 275462 274799 369447 381721 457085 459642 7959675 8438369 10755888 10513917 1697589 1780854 374395 331664 357889 359441 441958 433672 399148 396925 269757 271349 928592 895755 2047341 2056333 491246 485873 723701 728715 910655 887999 878674 884872 888405 901562 851584 946795 2724157 2847048 1565658 1360234 828167 811643 963415 961802 955841 961121 948131 968204 1137673 1127410 8612244 8800852 40.15 71.4 2
13:15:59 2024-01-29 1100572 1099025 265914 260291 462678 468782 522837 519674 275496 275449 369591 378142 456764 459585 7985816 8466186 10775359 10532674 1697589 1776908 374168 331664 357889 360934 441922 433672 399148 398903 269757 273008 941240 897187 2092030 2060110 491596 486217 723766 730676 911801 888106 878563 884244 887148 900289 855338 947081 2717266 2840601 1581193 1360854 828167 811680 962084 961950 955355 955678 946073 963630 1137126 1126614 8581103 8807012 40.15 71.4 2
13:16:00 2024-01-29 1097555 1096881 266322 260334 460003 468782 524162 521588 275496 274834 369591 380708 457442 458535 7985369 8462408 10783304 10536434 1692810 1788360 373061 331251 359680 360934 441525 430768 399712 399735 269613 273512 941240 900251 2046698 2057736 491246 484660 721712 728715 913242 885481 877067 883977 889701 900289 851093 947809 2717266 2840137 1603732 1366036 829253 811680 959356 961950 956592 961157 947183 960851 1138811 1127410 8553335 8807012 40.15 71.4 2
13:16:01 2024-01-29 1094437 1096876 265980 260299 460003 467320 522679 520115 275462 274606 369555 379077 458839 461097 7989696 8461324 10755699 10526723 1697552 1776908 373799 331628 357925 360934 441656 432407 396903 399171 269757 271349 941240 896395 2045761 2056333 490549 484500 722129 728443 910655 885481 878943 882292 884569 899018 849705 943694 2717266 2838123 1555483 1357951 825806 810529 962084 959222 953848 955642 945401 960352 1132875 1126403 8596664 8826066 40.15 71.3 2
13:16:02 2024-01-29 1100685 1097655 265360 261919 459859 471698 522669 514022 275427 274834 369483 377279 455907 461987 7980264 8502557 10822347 10544096 1706914 1776908 373239 330661 357637 360680 441850 431758 398881 396889 269341 270487 941240 896395 2062247 2056333 490549 484843 720562 728715 909328 885481 877067 881685 884532 897714 850834 944997 2713777 2836111 1559553 1357951 827004 811459 961004 960869 955503 960237 947049 960701 1137673 1127655 8594221 8813471 40.15 71.3 2
13:16:04 2024-01-29 1100680 1099025 264291 259540 460075 468746 522309 514022 275010 275255 369519 377279 455730 461328 7991068 8491198 10808566 10513729 1698518 1778169 373274 332171 357099 360934 441850 432407 396903 396889 268979 270487 955838 895115 2057526 2060717 490301 484157 720562 730844 911115 886285 880182 883155 885578 897532 852229 944847 2716992 2838123 1591577 1362177 827890 811680 959319 959222 955503 957306 945025 960888 1134484 1124809 8593379 8816391 40.15 71.3 2
13:16:05 2024-01-29 1097820 1099016 265918 259540 459967 468746 523049 520115 275427 274414 369483 378706 457442 458697 7975997 8457006 10753456 10523296 1702434 1786668 374110 331413 359812 359451 441705 432260 399076 396673 268783 270760 954276 896543 2046615 2062181 489158 485039 722677 728161 907968 885083 877067 881273 884605 892628 851093 943613 2715335 2837851 1565658 1357951 825806 809955 959356 958505 952828 955606 945699 960613 1134484 1124809 8590522 8816391 40.15 71.4 2
13:16:06 2024-01-29 1097820 1099021 265510 264813 459931 468552 523049 519711 275045 273959 369519 378971 456086 461115 7972310 8461362 10816819 10542053 1705134 1779196 374324 330625 356026 360426 441489 432113 396867 396853 268100 269698 939701 895115 2056232 2056333 489158 484500 720599 727129 908041 884226 877067 879099 881963 892591 848680 942270 2713777 2830918 1573798 1356359 823453 809381 958638 956663 952152 957524 945025 960167 1131233 1124809 8587238 8807012 40.15 71.4 2
13:16:07 2024-01-29 1097081 1097388 265094 261258 461531 470658 522052 519700 275324 274237 369375 378530 456134 457019 7972034 8441788 10792656 10483591 1694290 1783668 373579 329697 356813 359883 438938 429818 396903 396889 268513 269663 939701 896395 2070900 2056333 489158 482790 719665 725511 907701 882973 875818 879113 881963 892591 848680 942982 2710892 2828429 1581193 1355177 825806 809381 957959 959222 954183 955340 944351 959704 1133249 1125195 8604770 8816391 40.15 71.4 2
13:16:08 2024-01-29 1097825 1101747 265444 261186 459890 468710 523049 519307 275458 273994 369519 377877 456050 460457 7972310 8465831 10752353 10517159 1706080 1774390 374360 330393 358648 360668 441886 431110 396867 396502 268513 269698 937585 895115 2081253 2060717 489158 484157 722677 726614 906630 882973 877067 877819 883069 893612 851486 943657 2719576 2837775 1564692 1356359 823458 806773 958638 953651 950090 956500 944351 958726 1129630 1121631 8590522 8813466 40.15 71.4 2
13:16:10 2024-01-29 1097825 1097434 264291 260815 459962 467320 521570 514022 274403 274414 369483 376454 454735 458609 7962744 8484731 10783117 10542053 1704448 1784935 372123 329626 356062 360390 438938 430876 396903 396565 268487 272238 939701 897187 2051242 2063174 489047 482985 721199 727725 907968 882977 876442 877819 884802 902190 848643 940892 2710892 2840137 1551413 1352312 824628 809381 957280 957554 952828 956848 942335 957363 1134484 1123219 8562837 8816391 40.15 71.3 2
13:16:11 2024-01-29 1097415 1099025 265134 264627 459967 468033 521277 518940 275531 273959 369519 378741 457442 459351 7981689 8490305 10772321 10535829 1702775 1788360 373097 329626 358394 359593 439556 430170 396371 396745 268064 269698 952714 895115 2076842 2061205 488464 483131 719665 725511 905155 883765 874573 877782 882453 892555 848680 941995 2710892 2834669 1581193 1352312 823453 808234 956601 956394 950278 954822 942335 958081 1127994 1121631 8590763 8819475 40.15 71.3 2
13:16:12 2024-01-29 1097873 1098238 264252 260265 459607 468086 523049 514058 279454 273959 369151 378699 454486 458315 7999129 8465889 10802008 10513654 1697589 1779874 372158 329626 355799 358799 438938 431110 396236 395629 267688 272080 952714 895115 2052583 2056333 487735 482462 719665 724484 904059 880400 874535 877581 881818 894798 846165 939479 2710892 2832091 1563623 1350313 821110 807053 956601 954736 948743 954822 942060 955285 1127958 1120766 8613276 8848084 40.15 71.3 2
13:16:13 2024-01-29 1097873 1100776 264186 260372 459067 469362 521570 517039 274178 273711 369339 377842 454664 457494 7962707 8475458 10761939 10523019 1695499 1780743 369902 328631 358648 358764 439189 428530 396795 396223 267277 269440 938162 896395 2050840 2056333 487735 480676 717627 723385 906630 880437 873255 876280 881351 891227 845566 938811 2708959 2830918 1577040 1358596 824638 809332 956909 955415 950053 954676 940770 955711 1126325 1118356 8596768 8807194 40.15 71.4 2
13:16:15 2024-01-29 1097873 1099831 264243 260077 459247 468033 520060 513986 279383 273193 368336 375596 453354 457129 7972310 8441788 10802008 10513617 1701184 1784898 371530 328595 357887 358764 438938 430427 395607 395557 267241 270707 952714 895755 2048979 2058504 487699 482462 719555 727207 905038 882508 873690 878734 881671 894798 847182 938032 2708921 2835324 1552685 1351200 821110 807017 955757 954021 948743 952056 940235 955211 1127662 1120461 8593379 8825493 40.15 71.3 2
13:16:16 2024-01-29 1097873 1098714 264216 259895 459535 469362 522309 513950 273930 273122 369411 376121 454664 460457 7979814 8465889 10808058 10498590 1703082 1789218 374144 329217 358284 358332 438938 428348 396020 395377 267098 270707 936624 896395 2060801 2062143 488886 481659 718645 723312 905150 881254 874187 876280 880570 893721 845529 936699 2706990 2828614 1551413 1352163 821110 805838 955550 954736 949416 954553 939498 956360 1125264 1118320 8602821 8835148 40.15 71.3 2
13:16:17 2024-01-29 1100808 1098952 265404 260260 457848 469362 521570 518135 274334 272876 368855 378371 454700 455765 7985515 8497799 10822866 10556184 1706877 1780989 370940 328099 357161 358440 438629 429781 395607 394965 266830 270516 947440 895115 2055345 2056333 486814 481319 718883 723594 904022 879085 871903 876280 880533 893529 843660 935331 2705372 2828910 1583270 1351237 821110 805775 954192 953380 948743 953438 938839 955678 1125264 1116705 8602811 8828985 40.15 71.3 2
13:16:18 2024-01-29 1099393 1100697 264036 259426 460223 469325 521018 513878 275759 272946 370848 378504 453812 460129 7994169 8503276 10813961 10542053 1702434 1780854 372087 328595 357633 358224 440499 430498 394387 394374 266830 270707 936624 895115 2076782 2056333 486282 482072 718645 722289 902469 879081 871940 876280 877970 892153 843660 937761 2707993 2825999 1556712 1352498 819932 804056 954192 952704 946690 953756 940954 958680 1127646 1118758 8501770 8828985 40.15 71.3 2
13:16:19 2024-01-29 1106312 1097655 262353 261177 457169 466710 516767 512095 273763 273087 367193 375561 455204 462348 8000170 8643633 10864519 10574277 1716677 1780854 374975 328329 357597 358188 440499 429745 395292 396262 267018 270707 936624 895115 2052527 2062181 486971 482790 719155 723594 902741 877801 871940 876280 880688 893419 846574 938167 2712521 2834544 1558707 1353230 819932 804625 955550 950002 948964 953133 939544 952463 1125264 1118795 8593101 8826104 40.15 71.3 2
13:16:21 2024-01-29 1102142 1100615 264000 260082 458529 468033 519987 513118 275215 274117 368300 374479 453318 458211 8002951 8503276 10813961 10542053 1705662 1779837 369867 328595 357014 358224 437705 429525 395912 394991 267027 270707 951151 897187 2049420 2064643 487508 480422 717516 723594 903862 877837 872554 876866 879214 891199 842430 936980 2708884 2824596 1581193 1352200 821110 805568 952838 952704 947398 952056 938196 953598 1125264 1118039 8609360 8825770 40.15 71.3 2
13:16:22 2024-01-29 1100808 1100574 264252 259716 459805 468033 520060 517769 274178 273087 368300 377583 454700 455765 7962669 8471707 10803186 10527002 1701864 1787473 369832 327604 357344 357399 440200 428457 395535 394410 266421 270326 949589 895755 2054464 2060717 486208 477864 715559 722508 903381 877805 870009 875037 878006 891992 841201 935645 2701131 2828910 1547343 1350238 819941 802315 952838 952704 946690 946664 936801 951562 1124992 1117248 8602811 8825770 40.15 71.3 2
13:16:23 2024-01-29 1100485 1100624 263807 259716 457133 468033 519749 514058 274178 272876 370774 379038 457249 460500 8006857 8493559 10752390 10523296 1688784 1780743 369979 327569 357633 356610 437813 425934 394423 394410 266421 270326 949589 896543 2033937 2060717 485140 477828 715052 721541 904394 879117 867741 873760 879250 891199 841847 934940 2702561 2820290 1588890 1361549 822280 804661 950136 952704 949416 952056 936098 948745 1125264 1115938 8613276 8864662 40.15 71.3 2
13:16:24 2024-01-29 1100951 1100848 264528 259498 457848 468033 518410 514883 275144 273087 367193 376644 452683 459351 7991068 8503276 10813961 10551432 1706914 1780743 369573 327604 356549 356610 436477 428155 394387 393784 266795 270136 936624 893837 2042749 2058778 485428 477598 715559 722053 899827 876261 870218 873760 875416 889737 841201 934262 2703095 2831294 1564579 1354831 820440 804171 954834 949855 946231 952443 940752 954278 1118790 1114090 8499054 8825770 40.15 71.3 2
13:16:25 2024-01-29 1107124 1099804 261804 260082 457169 467371 516948 513172 275602 273122 367157 376909 452013 461473 7991068 8549786 10798506 10541776 1706080 1779589 370975 327074 355721 356610 439189 427816 392896 393195 266421 269946 949589 895755 2060688 2061205 486814 480349 718572 723080 898363 878753 872044 874484 877057 890569 843044 934940 2705372 2824337 1550728 1350574 816427 802460 954192 948618 944253 946592 936801 952981 1118790 1112479 8499054 8813466 40.15 71.3 2
13:16:27 2024-01-29 1106593 1099804 261769 260265 457169 466343 519010 513536 274178 273122 366899 376909 453318 461033 8000447 8583791 10817892 10573835 1714591 1780933 371981 327197 355575 356431 441707 428312 394279 392020 266385 269756 949589 893837 2092160 2062181 485428 477864 715559 721319 901461 878480 866852 872486 875416 888649 843044 932944 2698721 2821698 1583270 1352223 818177 802460 950136 950002 944643 946592 935673 951562 1122076 1115073 8602811 8832433 40.15 71.3 2
13:16:28 2024-01-29 1100845 1100102 262379 258948 457160 466710 516912 513172 274967 272896 367157 376380 451977 459314 7988134 8533166 10839416 10528936 1696306 1780854 372598 327074 355757 356324 439211 426874 393520 392883 265604 269946 942778 895115 2042744 2056333 485428 477792 714546 721541 898873 876261 869598 871251 875380 883650 841847 932944 2706409 2818288 1579116 1352498 817504 802460 952161 947274 943582 946592 936801 951562 1115590 1110871 8455014 8813466 40.15 71.3 2
13:16:29 2024-01-29 1113450 1102304 264118 260376 458920 465136 513824 513099 276376 272911 369234 376909 453318 461328 7974081 8595774 10876192 10551155 1714628 1785046 371826 325597 355469 356645 439153 426536 392331 392056 266198 269187 938162 896395 2079452 2056333 485428 477864 716573 721541 898200 876261 869598 871177 874563 883614 841847 931579 2706069 2841374 1596183 1351647 815845 801891 954871 948618 945034 950277 938233 953170 1119217 1112025 8461136 8826104 40.15 71.3 2
13:16:30 2024-01-29 1112973 1100619 261769 260448 458940 466343 519379 512809 273798 272254 366091 376909 453318 460996 7979776 8623605 10876078 10560811 1715854 1779745 371530 325562 355469 357398 438500 425898 392331 392092 266421 269187 941240 898964 2090225 2062181 484797 477864 717118 721541 897528 875989 870031 873825 876210 889444 839312 934413 2711005 2835759 1574666 1352223 815263 801891 952838 949514 940870 946628 938876 948867 1117170 1108327 8470757 8819475 40.15 71.3 2
13:16:32 2024-01-29 1113251 1097502 261800 260260 456966 465282 516912 513172 276234 272028 366606 376909 453000 461398 7985515 8608233 10864519 10574277 1717081 1783668 370975 325597 354644 356360 441697 428202 393406 392740 266278 269151 936624 896395 2079764 2064643 485428 477828 715559 719495 898660 876224 868978 869908 872873 884482 841736 931579 2704484 2818288 1575833 1350574 815748 801323 953515 947274 940870 946592 936838 950134 1115553 1107627 8436873 8813466 40.15 71.3 2
13:16:33 2024-01-29 1113251 1100619 262166 260086 456325 464953 516948 510884 274594 271423 366606 376909 453000 459910 7985515 8606127 10940681 10594722 1717081 1779874 369902 326395 356403 357362 438464 423430 391776 393195 266278 268773 947394 898964 2053672 2062181 484797 477792 716573 719495 897384 876261 867741 869525 873655 888259 838196 927500 2705210 2838123 1560426 1350574 814101 801323 953919 946566 939536 946556 936098 949079 1116044 1108093 8448974 8816604 40.15 71.3 2
13:16:34 2024-01-29 1113251 1099025 262166 259712 455685 464588 516547 514555 276693 273545 369087 377706 451907 459426 7985364 8587700 10875890 10560811 1714628 1779837 369979 326649 357887 356324 436584 423394 390601 394410 265125 268395 930107 895115 2038851 2061908 484760 477755 715559 718438 897199 876261 863969 867060 874898 888295 838196 927614 2698721 2836524 1563800 1348653 814682 802460 952838 946529 935512 946556 936838 945976 1112882 1106256 8471957 8838335 40.15 71.3 2
13:16:35 2024-01-29 1115039 1098714 261769 259712 455005 464588 517569 513172 274178 270974 368225 376644 452541 457813 7985515 8586482 10892495 10560811 1714628 1780743 370975 331048 354357 356324 437848 423466 391776 391985 265196 268773 938162 896395 2079062 2060717 484737 477792 715559 719495 894839 875019 867466 869525 873256 883542 839460 930291 2699057 2831289 1566687 1350855 813998 801249 952801 947489 936958 946556 936838 945976 1112882 1106416 8470363 8835148 40.15 71.3 2
13:16:36 2024-01-29 1114835 1100619 261765 258952 455042 463896 516912 510884 279383 270561 368895 376644 451977 457471 7985515 8601892 10892495 10579931 1708250 1780743 369902 331084 354107 356324 436406 425898 391776 392020 265568 268395 954276 896395 2068744 2064143 485428 477647 715485 719421 896710 874871 867555 870762 873256 883542 838828 928051 2701513 2822861 1572671 1350855 814101 801172 952161 944483 938204 947738 935673 945267 1112882 1105743 8448974 8825770 40.15 71.3 2
13:16:38 2024-01-29 1112006 1100619 261795 259530 454327 463896 516948 513172 279348 269772 366091 376909 451661 455801 7985552 8614368 10892495 10577954 1716223 1780706 372861 326540 354462 355860 439174 423164 391223 392020 265382 268395 939701 896395 2088631 2060717 484048 479763 714493 719495 894802 873779 866506 868908 871402 884459 837008 926109 2698721 2822898 1572671 1348653 814101 799053 950136 944176 940202 947069 934340 945976 1116044 1106525 8466908 8810103 40.15 71.3 2
13:16:39 2024-01-29 1110281 1099025 261892 258983 456976 464109 513896 511814 275215 271838 367704 375587 451309 460007 8016314 8612395 10864519 10570189 1705209 1778482 369497 331121 353571 354401 438057 425898 391758 393986 264569 268773 944901 893837 2059790 2056333 483360 477083 711483 717420 894839 873160 866506 867060 871402 884715 837008 930180 2695364 2821698 1565658 1347236 814101 799053 947407 944799 938204 947069 934340 945976 1112882 1105743 8448823 8851569 40.15 71.3 2
13:16:40 2024-01-29 1116892 1100771 263786 258366 454888 463714 513824 513863 275953 272315 368225 376380 451344 455121 8008448 8589662 10901820 10560811 1714229 1778325 369573 331048 351546 354437 436584 423502 391223 390231 264754 268207 942778 893837 2086296 2056333 482673 476376 711446 718475 894913 871269 866506 868890 871402 880949 836378 926109 2691454 2820586 1591577 1346164 812942 799349 947587 944651 936958 945622 934290 946237 1113130 1103619 8430850 8825770 40.15 71.3 2
13:16:41 2024-01-29 1113251 1100734 261928 259712 453287 463204 513896 510999 275215 270974 367146 374796 451309 459679 7997621 8598948 10855193 10543983 1712831 1780854 369315 324487 351546 354437 436549 425898 392331 390267 263943 267642 933547 893837 2096019 2056333 482673 476340 711483 717929 895713 874466 867032 868760 871255 886594 835602 927366 2693259 2821698 1587423 1343421 813521 798907 946277 944799 935476 945731 934265 944964 1112882 1103399 8449011 8816391 40.15 71.3 2
13:16:43 2024-01-29 1115834 1100619 266502 259712 456330 463204 513932 510999 275215 271388 367183 375851 451344 459222 8009825 8605066 10855193 10560848 1711786 1779874 369979 327927 353317 354721 437902 425789 393442 393429 266195 268665 944901 894616 2102997 2063807 482673 476340 711446 719937 894913 871870 865237 867060 872527 880913 834529 926494 2691491 2820586 1557518 1344450 812942 799053 946065 943457 936884 947069 933010 944558 1111269 1103399 8480189 8835148 40.15 71.3 2
13:16:44 2024-01-29 1108994 1100615 261928 258553 456330 462551 513860 510999 274445 271803 367146 374761 450642 459679 8009825 8602849 10879762 10570189 1697589 1779852 369979 327342 351474 353869 437433 423394 393164 389649 263943 267642 943339 892561 2044922 2056333 482330 475369 710445 716367 894168 871232 862704 867060 870169 883465 834566 924757 2691491 2812588 1570809 1344413 811673 797284 947407 942788 934777 945064 932734 943586 1111306 1101768 8455052 8813466 40.15 71.3 2
13:16:45 2024-01-29 1112982 1099845 266507 258735 451098 464105 516804 512227 275074 270456 367073 375444 451156 457667 8008797 8611190 10883169 10560534 1714628 1779478 369979 324812 351474 353905 437970 423394 390671 391799 263943 267606 933547 894475 2092154 2056333 482330 475634 710445 715352 893534 869999 862704 867060 869530 882108 833865 927614 2695192 2812478 1573798 1347007 811673 796083 948752 942788 933636 944360 933010 942125 1110159 1102690 8462470 8807004 40.15 71.3 2
13:16:46 2024-01-29 1114762 1098989 261892 257583 450845 459805 513824 512446 275215 269703 366963 375779 454180 454369 7991068 8581494 10904880 10542053 1712180 1779763 369350 324703 354321 354366 437934 424453 390643 391399 265819 266714 944317 896395 2070168 2060444 483704 474893 712466 715242 888672 871196 861368 863305 868828 881122 832649 924506 2701513 2826197 1585975 1348929 811673 800033 948973 942218 933363 945731 936764 940817 1100454 1103290 8448936 8828985 40.15 71.3 2
13:16:47 2024-01-29 1111637 1102180 261892 257651 454327 465282 513860 510999 274218 270939 369419 373568 449276 455728 7991068 8577189 10923697 10574164 1713202 1780854 368794 324546 355757 353834 436697 425660 391776 392056 265925 266750 936624 896625 2091300 2067584 484551 477050 711923 715338 894729 873558 863870 861363 871365 886594 834155 922776 2687551 2827713 1580409 1347124 812942 800187 948752 940782 930329 944552 937008 942237 1103651 1100496 8489622 8832547 40.15 71.3 2
13:16:49 2024-01-29 1109786 1098989 261892 258618 451025 466673 513860 510999 273607 270526 366929 374689 451156 455084 7991068 8581254 10916700 10574164 1725280 1781583 368651 324595 355538 354371 436697 423286 391223 392571 265031 267205 953436 894616 2038452 2063646 483704 476375 709247 713307 893534 875019 860108 860279 871402 883506 833785 916813 2689448 2820290 1586770 1343173 811784 800187 946277 938709 931650 945064 937008 942200 1097233 1100103 8461324 8825770 40.15 71.3 2
13:16:50 2024-01-29 1106849 1098952 261892 257255 453649 464953 513426 510962 274410 270561 369382 373009 450904 457466 7985364 8604006 10901634 10549494 1710958 1780743 368240 324739 354607 352280 435448 424453 390911 392020 264693 267160 948026 895115 2049305 2062181 483360 476375 710445 713307 894802 873123 860866 860753 868828 882226 832601 918154 2693276 2821698 1584650 1346047 811784 797849 946277 938760 930329 945064 936967 939446 1097233 1099717 8442695 8806611 40.15 71.3 2
13:16:51 2024-01-29 1106817 1100503 261820 257148 453432 464369 513008 508869 273537 269703 367146 370264 450550 456983 7991068 8596000 10945380 10560811 1723595 1778213 368830 324739 354607 351717 435429 424453 390635 391399 264319 267160 940214 895115 2045019 2062181 481303 475701 709438 712295 889375 875019 860866 857840 866337 883506 832601 918020 2687923 2821698 1520806 1343420 811784 801743 946445 936722 931691 948372 932898 940930 1097530 1103619 8395297 8816391 40.15 71.3 2
13:16:52 2024-01-29 1105397 1100578 261339 257326 451061 462515 512428 510204 274410 269737 367146 371337 449346 457279 8000447 8623818 10981218 10568467 1723595 1778218 368276 324775 354607 352245 436389 424453 391223 391674 264319 266785 943339 895115 2039039 2065113 481987 475364 708433 713130 894438 875711 861945 859594 869604 887112 832490 918099 2690790 2820290 1586770 1343173 811673 802314 946277 934211 930329 948372 933010 935690 1099675 1100139 8430569 8807012 40.15 71.3 2
13:16:54 2024-01-29 1103710 1097655 261523 257687 451025 463591 511667 510601 274445 269703 367146 373568 450606 455728 7991068 8651504 10979720 10588947 1730490 1781122 368543 324451 353816 353802 436244 425660 390874 393429 264319 267393 948675 896395 2040919 2063646 479938 475028 709247 710275 886714 873779 860252 857766 866264 886965 832010 915284 2683990 2820216 1588890 1339564 810629 800150 943591 936205 931650 944396 932972 938073 1097604 1096964 8414162 8819593 40.15 71.3 2
13:16:55 2024-01-29 1107119 1097397 261523 257074 450665 465318 513154 509447 274410 269737 367146 371302 451156 457391 8008674 8642779 10986232 10588947 1724824 1781583 367650 324703 353535 351190 432656 425320 390635 390505 263573 266785 951849 896395 2053140 2062181 480195 474357 707894 709771 888043 876261 860252 857231 866300 883101 832010 915284 2680176 2812183 1586770 1341942 809356 800187 943591 934211 928969 945731 933010 936001 1094133 1099326 8394143 8816391 40.15 71.3 2
13:16:56 2024-01-29 1104000 1097655 261155 257290 453412 464105 510616 509156 273501 270856 366703 371752 451120 456623 8009825 8651504 10948351 10579568 1721138 1778213 367686 324210 353571 350664 432944 424453 387889 390815 263573 265931 938651 893837 2072334 2062181 479938 474088 707393 710275 886787 872468 858416 857231 866300 881817 830240 913976 2680176 2812220 1582529 1341261 809163 799053 943591 934211 929011 943028 932734 936906 1097704 1102221 8425379 8832197 40.05 71.3 2
13:16:57 2024-01-29 1103194 1097425 260867 257290 450881 462406 510907 509447 273360 270856 365998 370193 451336 455765 7991068 8614545 10932473 10569913 1721138 1780743 367134 324210 353571 351190 432944 423851 390084 390815 263945 266750 941776 894837 2085247 2062181 481225 474357 706391 710275 886751 869963 858416 857840 866339 879294 832188 915095 2690428 2812109 1582529 1344352 811093 799464 945568 931562 927658 945731 933623 936835 1097604 1098550 8402142 8807012 40.15 71.3 2
13:16:58 2024-01-29 1103705 1097425 261155 257074 451025 462442 510616 508692 273607 269703 366294 370228 451156 458659 8000484 8614657 10932712 10566646 1726056 1779852 367428 324739 351510 351155 433025 424152 387565 390505 263800 266501 935526 896543 2059658 2064643 479864 474284 707821 709047 890628 872197 858416 856624 865652 883725 830300 914294 2680176 2821698 1580409 1341261 809356 797885 942252 931562 930329 943028 930245 938397 1096048 1097498 8417575 8816391 40.15 71.3 2
13:17:00 2024-01-29 1105550 1097750 261159 257682 452306 462515 511704 508692 273642 269703 366590 371337 450606 455765 7979814 8633090 11001446 10611894 1740920 1781583 368615 323538 351330 350104 436697 424453 387889 392208 264693 267535 951662 898964 2063520 2055344 477114 475364 708935 708189 889705 873779 857805 855373 866300 882848 827778 910934 2685900 2812293 1564579 1328303 806846 799053 940916 930205 927658 945731 931370 932928 1097604 1096964 8437174 8813466 40.05 71.3 2
13:17:01 2024-01-29 1097820 1097420 261896 255283 451632 463168 512791 510999 273154 268882 367110 371337 450868 451271 8017993 8543465 10922586 10566227 1717081 1779478 364351 324475 351474 350139 437046 421942 391223 392353 263201 265931 950262 902835 2049116 2043688 477114 475701 701225 709499 897384 868659 850899 857840 871402 881485 822954 915397 2676631 2812478 1614234 1337655 814101 797885 934345 931562 935665 943028 922332 931510 1104471 1103326 8521258 8829181 40.15 71.3 2
13:17:02 2024-01-29 1090107 1097655 261383 255570 454145 462787 511930 509447 271941 270939 364891 369982 450694 453816 7999129 8550779 10876078 10543795 1714628 1778213 365482 323718 348723 350909 437743 421942 387889 387912 264319 265931 937089 904534 2037965 2042238 477151 476375 705391 710275 894802 868890 848449 859499 871402 874564 823355 918191 2680176 2821698 1578289 1340987 811673 793056 935691 938203 935645 939219 923324 936754 1109109 1100459 8608191 8825770 40.15 71.3 2
13:17:03 2024-01-29 1102254 1100619 261523 255283 451061 461365 513462 510999 272321 269737 365739 372189 450521 453504 8009825 8465926 10802008 10513617 1697919 1779478 366618 324739 350606 351155 433016 424453 390084 390106 263945 266487 940214 891416 2050693 2057315 479598 474065 706391 712616 889294 867634 858304 862454 864608 877970 830056 922152 2679842 2810594 1588890 1345312 808201 792116 940916 935315 927668 936846 931548 936666 1098046 1093473 8470757 8813466 40.15 71.3 2
13:17:05 2024-01-29 1109626 1100615 260971 255742 452311 463859 513517 507938 272737 269703 367110 372117 449851 455219 8007108 8577455 10923584 10551329 1712869 1779852 366883 323430 353281 353911 432899 423066 387745 392317 263723 265347 914953 894616 2041685 2062181 479938 473687 707230 709231 889400 869507 855901 856476 863136 882108 826568 913605 2683990 2819696 1551599 1342217 807048 795556 940916 931562 926308 937579 927528 934908 1094494 1094283 8394143 8807012 40.15 71.3 2
13:17:06 2024-01-29 1104023 1096876 260381 256499 450246 459805 509392 507684 273572 269292 364928 370264 451300 455084 8009825 8652336 11008009 10607742 1735946 1780743 366847 322737 350835 351672 432710 424453 387889 389816 261720 266527 942890 896395 2064966 2057315 476365 473018 706391 705575 888138 871232 857194 852878 862527 883356 827778 911294 2680176 2817697 1580409 1330298 805898 797849 940916 928850 925615 945731 928885 930147 1096048 1096607 8427782 8813466 40.15 71.3 2
13:17:07 2024-01-29 1101590 1097388 261155 255742 451029 463775 510652 510309 273466 270856 365889 371231 451120 454324 8009825 8641189 10992073 10588947 1723595 1777048 365482 322737 353203 351672 433133 423250 387853 390657 263201 266340 942890 896395 2057424 2052934 475692 473018 706391 705575 887507 870579 857194 852701 863457 882108 825398 908918 2680176 2817697 1554195 1330055 804749 798783 940879 927497 925090 943730 928836 930785 1096923 1097535 8461173 8835148 40.15 71.3 2
13:17:08 2024-01-29 1099441 1097388 261671 255283 448242 459805 512428 510999 272872 270665 366072 371337 451156 450066 7995818 8570654 10995074 10604461 1738878 1778213 367722 323263 350341 351920 436697 423250 387817 390106 263573 265931 938651 898964 2085898 2051477 476560 474357 706391 705075 888373 869963 853395 852878 863782 880913 826762 912709 2686379 2820475 1574963 1328398 806473 797760 939006 928813 929011 943028 927455 930897 1098824 1097384 8528446 8835148 40.15 71.3 2
13:17:09 2024-01-29 1101013 1097659 261892 255279 448909 459841 510944 510999 273154 270094 366035 370264 451120 450422 8004113 8557217 10964058 10579568 1733466 1779478 367428 321759 350341 351920 437315 421979 387235 390106 263836 264834 935526 904130 2083072 2055344 477121 475701 706318 708570 890749 870743 852146 855410 863819 874132 824525 912634 2680176 2812256 1585347 1324247 805898 793199 938214 928228 927612 943028 926869 928788 1096825 1096607 8497524 8819475 40.15 71.3 2
13:17:11 2024-01-29 1102587 1097429 261155 255279 448242 459805 512066 510999 273189 270094 366035 370264 451156 449111 8007771 8641189 11017565 10621326 1739155 1781583 366991 322557 350306 351425 435466 422913 387565 389997 263201 265896 946746 898964 2055852 2052934 475764 473753 705891 704041 885619 869926 853432 850393 863457 882108 824120 907590 2680176 2812293 1578289 1327356 804539 796119 938879 926147 925090 937723 927292 930220 1094494 1094283 8446579 8813466 40.15 71.3 2
13:17:12 2024-01-29 1097836 1097434 261928 254496 448278 459841 510944 510999 271941 270094 365998 370193 450233 450459 8017993 8535076 10922762 10560811 1716677 1775689 362715 321759 351474 351920 432701 418785 387889 391210 261720 265116 948675 908494 2039945 2046594 476402 473468 701225 704805 891452 867041 848486 850393 868865 879620 818621 908918 2674705 2830918 1683278 1337655 810629 793235 935674 927534 929011 937615 923684 930147 1097604 1097000 8555649 8841723 40.15 71.3 2
13:17:13 2024-01-29 1094732 1099994 260608 253934 450845 459733 511760 510999 271905 268882 366590 370087 449815 449404 7985552 8509941 10906456 10562651 1715452 1779478 362715 321723 350871 351920 432944 418749 387623 390933 261720 264305 947087 905428 2003827 2046321 476402 473687 701225 704041 889375 866205 847882 850393 868250 879620 819201 907590 2670904 2826904 1682410 1335907 811673 795950 932364 927598 933363 941287 920795 930195 1102290 1101731 8526143 8816636 40.15 71.3 2
13:17:14 2024-01-29 1094706 1100615 260349 254674 450282 457490 510980 510240 272478 268882 363459 371373 451156 452108 8002838 8564367 10878420 10551432 1707649 1775781 364934 322185 347149 350104 436081 420342 387853 387530 263800 264305 950262 904534 2028485 2037893 476103 474357 703682 710591 893166 864438 848081 857766 866191 875453 818437 916138 2664313 2812588 1605571 1340519 809356 790433 931696 933548 931576 933999 918330 932912 1100491 1094283 8587238 8813186 40.15 71.3 2
13:17:15 2024-01-29 1097825 1100619 260756 254105 450600 459947 513881 510240 271905 274691 364339 372486 449887 450753 8007771 8527501 10830064 10532674 1688506 1777316 365065 322486 351700 351848 431479 420530 390011 387731 263128 264128 937089 895900 2025078 2055853 477114 471285 701225 707651 888138 862101 853872 857840 862806 873018 822918 915634 2674816 2799283 1605571 1344376 807048 790433 938214 933548 923656 933999 923684 932912 1097269 1087935 8468075 8813466 40.15 71.3 2
13:17:17 2024-01-29 1113169 1099021 259765 254891 448792 458332 512136 505044 273189 269335 364928 372486 449182 453282 8009151 8568475 10935894 10566504 1715328 1775254 365119 321687 351402 351920 431367 421869 387199 391210 261648 264199 941776 893334 2054318 2065113 478505 471539 703220 705002 885583 867041 852146 851598 862197 874528 824525 908844 2673016 2808803 1634038 1340243 805323 794931 938338 927598 923656 937543 926321 928751 1091287 1091049 8414162 8813466 40.15 71.3 2
13:17:18 2024-01-29 1106854 1097655 259547 255394 452500 461438 510476 504864 272596 270629 364157 370052 451619 455331 8008674 8651169 10998400 10570189 1716677 1773991 364898 321687 351118 350894 432118 421607 387199 390657 261648 263829 943913 892055 2072334 2062181 477077 468814 702720 705049 884954 867041 852109 852243 860941 874780 822881 910261 2674802 2812478 1631825 1337655 805691 793240 937005 926280 921776 939292 926045 928579 1092920 1094278 8438270 8816391 40.15 71.3 2
13:17:19 2024-01-29 1102884 1097659 259225 255465 448170 460821 507847 504936 272561 270474 363752 369899 449851 454795 8011875 8632683 10979696 10594403 1725528 1775689 364351 321687 349178 350329 431171 421272 387199 387840 261208 264269 942326 896117 2056436 2058778 476103 468814 703220 704549 884327 867041 850862 848620 861581 874312 824303 908560 2675113 2816954 1576169 1335907 804539 795496 936731 924053 922430 937543 924773 927370 1090477 1091820 8430399 8807156 40.15 71.3 2
13:17:20 2024-01-29 1100685 1098989 260349 254110 447855 459697 510241 509087 271905 269904 364891 370158 450168 450041 8000447 8548959 10989048 10579568 1740397 1775652 366253 321426 349213 350858 435086 421607 385460 387876 261432 264798 935526 900896 2059995 2053882 475425 472763 705221 704511 886313 867041 848412 848620 862806 874168 820711 903308 2676608 2808122 1568733 1324522 802459 793240 934345 924965 925053 939292 923684 926222 1094458 1094210 8509827 8810201 40.15 71.3 2
13:17:22 2024-01-29 1094437 1097659 260935 253650 448896 459733 509752 509051 271870 269904 364891 368795 449463 451015 7996970 8528255 10916700 10564835 1715328 1776480 363118 322758 348125 349273 432944 419045 387565 387587 261324 264269 946115 902835 2068288 2043688 474749 472981 699239 704005 888138 862101 846639 852238 864681 874253 816193 908621 2670996 2812588 1605571 1333848 809356 790993 930338 928155 927614 933963 918256 927468 1105255 1093437 8558961 8807012 40.15 71.3 2
13:17:23 2024-01-29 1097825 1098989 259912 253646 449225 456446 510944 508692 271456 270474 363752 371893 450586 450103 8008561 8510245 10779017 10528659 1684894 1775781 362137 321723 348161 350894 429852 419378 387889 387767 261684 263425 950262 894616 2051448 2052934 475655 468742 700231 706111 884954 860261 851514 855373 860210 870556 823355 913605 2670904 2794038 1661506 1347007 804749 787528 937005 930902 921776 928565 920946 931510 1094494 1088242 8461324 8838614 40.15 71.3 2
13:17:24 2024-01-29 1113597 1100776 258569 254503 447762 460131 513501 504900 271870 269335 363752 371871 451163 451467 8008561 8586208 10907240 10557112 1709737 1773015 362970 319483 349249 350894 431171 419341 387033 387912 261720 262655 936624 892055 2044416 2062181 477766 468850 703324 705538 883074 862028 849090 851598 859759 873635 821086 908236 2674816 2812653 1636251 1338609 802240 791529 935691 929579 923656 935137 923498 930860 1085117 1091439 8430302 8816391 40.15 71.3 2
13:17:25 2024-01-29 1100951 1096103 260313 253862 447908 459013 510113 508692 271870 269335 363752 368795 449815 449368 7991221 8528255 10957904 10574051 1714628 1778213 361054 320713 350534 350611 432459 416870 387817 390106 261648 264045 945500 904130 2020296 2046594 475425 473418 697223 703863 893166 867016 844011 853182 867138 875453 818752 910144 2669214 2808232 1638464 1337817 809163 792678 927732 926111 927723 936496 915425 929056 1100491 1094247 8527351 8816391 40.15 71.3 2
13:17:26 2024-01-29 1095995 1097429 259329 254040 450648 458216 507883 507901 271456 270094 360542 370193 449815 451750 8002687 8551817 10867196 10547443 1707649 1773015 365065 320499 349562 351668 434981 417350 386474 387623 263500 262444 939701 901812 2028379 2046594 477077 472945 699921 707771 889488 857821 844160 857716 863136 865609 814965 912596 2678513 2796132 1661506 1343173 807048 785229 928986 931562 926405 930176 918048 932874 1097332 1091328 8489622 8807012 40.15 71.3 2
13:17:28 2024-01-29 1106854 1100574 258313 253858 450956 458865 510476 503408 270252 268882 362690 369899 447113 454573 8008410 8602042 10876078 10543795 1707298 1777782 366289 320678 347113 351672 431614 419268 384270 386641 261720 262620 941776 895115 2085981 2058778 475655 468886 703220 706111 880501 860771 850258 852878 854692 870520 823355 910249 2678513 2799283 1571763 1339084 799951 786378 936339 928155 918249 928637 923684 929449 1087612 1088242 8423594 8813466 40.15 71.3 2
13:17:29 2024-01-29 1100806 1097425 258199 254891 447540 460021 509027 506883 271625 270114 363607 367848 449812 453668 8011875 8661841 11011246 10588947 1728025 1778213 363260 320228 349525 348747 432926 420342 384847 387767 261648 264234 951662 896395 2095520 2052934 473400 468814 701225 701055 881823 865198 849090 847794 857257 874492 819782 902321 2669006 2811414 1554195 1322637 799951 792968 931659 922342 922430 937965 920789 922197 1090732 1092728 8552832 8788072 40.15 71.3 2
13:17:30 2024-01-29 1090076 1098202 258494 253292 450764 461398 504882 504900 269994 268882 363498 369764 449840 451098 7974119 8563325 10876130 10544571 1709737 1770626 363224 321461 348719 350894 432872 419763 385496 385447 261720 262655 948675 904538 2034260 2043688 474749 472945 699202 705075 889127 857821 843486 852878 864681 868682 813776 909994 2680843 2810013 1634038 1339564 805898 787368 929052 932838 927064 930176 914359 930147 1097567 1092949 8558743 8816114 40.15 71.3 2
13:17:31 2024-01-29 1102142 1100619 258747 252520 449577 458865 510944 506054 270217 270474 362654 369088 447148 450753 8019204 8502510 10773952 10514030 1684447 1770580 362137 320785 349461 350365 431753 420676 386618 386297 261684 263022 948675 891479 2050978 2062143 477867 468742 703220 707058 881356 860224 853947 852878 854728 865627 821020 909806 2674705 2794038 1566656 1339564 799951 784083 935674 927460 917146 928919 923684 927431 1085301 1085167 8433027 8813466 40.15 71.3 2
13:17:32 2024-01-29 1104060 1097388 257906 254070 446840 458865 504882 503054 271077 269335 360578 366856 447813 451813 7985515 8617690 10953182 10577954 1724047 1776517 363118 320085 350702 348323 430199 419378 385153 387186 260840 264022 948384 896395 2048899 2052934 473064 468634 701225 701055 880501 864585 849090 847417 856518 874456 819782 902283 2669214 2810483 1668293 1324522 799951 792116 931696 921035 921122 937965 922295 922197 1088384 1089783 8536784 8816391 40.15 71.3 2
13:17:34 2024-01-29 1097836 1096621 259551 253252 447214 460168 509124 505044 270629 268507 363495 367988 448113 449134 8001375 8552997 10989048 10579568 1739117 1775781 364316 319519 349709 349273 432849 418085 384007 387222 261244 262620 947087 902673 2057203 2052662 473400 471575 701225 703048 882696 860808 846602 848620 857257 873018 817351 904968 2667315 2812478 1567954 1320756 800177 788718 929020 922342 922158 933963 916914 923386 1088127 1091085 8536784 8804084 40.15 71.3 2
13:17:35 2024-01-29 1085704 1100781 258135 252346 448098 460821 504810 507602 269631 269335 362690 366891 448540 447414 8009825 8545020 10895528 10542091 1710958 1770700 360226 320237 347113 348747 430226 416870 387235 387186 259749 263425 939152 901542 2117000 2042238 473064 468850 696236 702549 885583 859517 843523 848620 860977 870556 813812 907588 2661631 2803258 1634038 1333848 807048 787565 928323 926132 924829 934133 914247 928206 1097567 1089673 8583946 8819593 40.15 71.3 2
13:17:36 2024-01-29 1098253 1099804 259368 252551 447531 457202 510186 505044 270252 269714 360542 370228 448604 447731 8000447 8490417 10771411 10513917 1688226 1771470 361124 320713 348719 349836 430262 419082 384882 384869 261648 262218 933964 891288 2066772 2055853 475425 471916 701225 705075 878892 858309 850683 854633 855891 868828 820872 911444 2676825 2794038 1562351 1337655 797670 783873 937005 926939 916495 928565 923286 931592 1085301 1083598 8470757 8813466 40.15 71.3 2
13:17:37 2024-01-29 1106336 1098989 257518 253296 449253 458368 508369 501957 270287 269335 360578 366565 445858 453876 8008674 8605366 10942288 10551432 1714136 1773132 362172 319519 350592 347447 432476 418790 386922 386461 260294 263724 936440 895900 2057621 2058272 473400 467279 700231 700558 880030 864585 849090 843747 855488 874385 819732 899646 2661631 2803258 1640677 1326411 797670 790993 930998 919693 920469 935319 918256 920156 1085301 1086661 8534008 8813466 40.15 71.3 2
13:17:39 2024-01-29 1091607 1096612 257937 252064 446876 458332 504954 505008 269395 269335 362654 367404 446798 446466 7974119 8533948 10907164 10536434 1713404 1771470 360965 321506 350172 347661 430190 414452 385496 384833 259892 264665 959855 901542 2068118 2038783 472392 468850 695252 703048 884327 857821 841018 849002 859078 865550 814108 904968 2661631 2801270 1596909 1331949 802459 786108 925099 924965 922430 930176 913020 926260 1094494 1088242 8593379 8813580 40.15 71.3 2
13:17:40 2024-01-29 1097825 1099804 258277 252085 448257 457568 510149 507242 269750 269084 360325 368397 446665 448585 7999232 8454040 10771146 10506118 1696343 1768954 363260 319743 347733 349590 429550 420132 382852 384869 261244 261817 933964 891288 2091555 2055853 474749 468412 700231 704041 878619 855391 848486 849755 853066 864224 819782 909612 2671001 2794038 1561588 1336701 797101 784020 931696 923568 913247 930176 920983 925562 1080551 1084862 8393953 8800884 40.15 71.3 2
13:17:41 2024-01-29 1105678 1099999 257879 253257 447214 458865 508666 504792 271007 268471 360542 367439 448577 450570 8009825 8612168 10990564 10581395 1725565 1770700 362137 318777 348719 347697 430868 417826 383156 385482 260402 262620 945500 896395 2056621 2047113 472455 468778 700231 699032 879218 862101 846402 843747 854728 873635 815002 899683 2661631 2812665 1588890 1322719 797670 788571 929714 920942 921067 936200 918277 922235 1085053 1089783 8536784 8816391 40.15 71.3 2
13:17:42 2024-01-29 1097834 1097425 258747 254331 445515 460168 504882 505044 270217 268543 362912 366856 448223 446466 8000447 8538930 10939290 10542053 1710681 1770700 360965 318777 347149 347697 430190 414380 385460 387222 260036 262436 940739 903849 2010273 2048384 473363 470543 695454 699381 885583 861484 840888 845995 862658 870520 811800 903643 2661964 2811229 1652456 1332898 806473 788718 925099 922342 924433 928565 909057 922006 1096825 1089783 8518501 8800852 40.15 71.3 2
13:17:43 2024-01-29 1094708 1097425 257946 252485 445586 455485 508369 505008 270217 268956 360216 369124 448540 446466 7985515 8538995 10839416 10535943 1689500 1771208 360893 319153 348646 348604 429728 417599 387270 385411 260621 261817 945500 893334 2016558 2052934 473400 465966 695252 703548 880638 856333 844160 848620 854728 864932 815044 904632 2665419 2784818 1656981 1347007 801317 784020 929020 924800 918477 927551 916951 926920 1088384 1078907 8461136 8813466 40.15 71.3 2
13:17:45 2024-01-29 1107242 1097434 256906 252485 445551 458865 504882 504017 269994 269145 360542 367688 445901 450459 7995648 8589119 10929808 10513654 1707298 1771470 363777 318777 347898 347697 428854 416870 383156 386641 259198 262178 943913 891416 2050762 2056333 474074 466722 697223 699032 878268 858909 847279 843747 854276 871786 816157 899646 2661631 2803258 1629612 1331949 797360 788718 930338 918160 915844 928673 918293 919502 1082155 1084364 8434525 8807156 40.15 71.3 2
13:17:46 2024-01-29 1099169 1100734 258498 252905 448211 459516 504774 504864 270077 268777 360434 369758 445787 446151 7985515 8532273 10923697 10532674 1712180 1770695 360965 318295 346590 347697 432476 414344 384918 386605 259634 261600 940739 901710 2018700 2042238 472057 467387 692199 699749 884954 857821 839765 844980 860977 865357 811800 902321 2658023 2803258 1629612 1331949 802459 786414 921131 921688 922999 930031 912812 924098 1097567 1088132 8542324 8797676 40.15 71.3 2
13:17:47 2024-01-29 1097873 1097655 258322 251708 445551 457215 509247 504742 269805 269145 360470 369088 447148 446721 7990791 8511897 10764600 10495160 1679351 1768954 360713 319295 348226 347733 428854 416906 384342 386196 260000 261817 945500 890778 2045402 2052934 473400 465966 697223 703048 876399 854785 846676 850281 852810 866227 819918 909824 2667500 2789430 1574048 1337936 798809 782909 930338 924965 915807 928862 919637 928393 1082155 1082160 8394143 8800852 40.15 71.3 2
[truncated: 164,358 more chars]
