# Supplementary material for: Methods for Estimating the Detection and Quantification Limits of Key Substances in Beer Maturation with Electronic Noses
Source: Sensors (Basel). 2024 May 30;24(11):3520. doi: 10.3390/s24113520 (PMC11175341; doi:10.3390/s24113520)
Supplement: Supplementary file 1 [file sensors-24-03520-s001.zip › Data/Acetaldehyde/raw data/Day 5/15000ppm16.txt]

Time Date R01 R02 R03 R04 R05 R06 R07 R08 R09 R10 R11 R12 R13 R14 R15 R16 R17 R18 R19 R20 R21 R22 R23 R24 R25 R26 R27 R28 R29 R30 R31 R32 R33 R34 R35 R36 R37 R38 R39 R40 R41 R42 R43 R44 R45 R46 R47 R48 R49 R50 R51 R52 R53 R54 R55 R56 R57 R58 R59 R60 R61 R62 T01 H01 Phase
13:24:01 2024-01-29 738361 734491 219026 215104 355205 364896 387704 384085 231469 230732 288459 292274 330876 339057 4889108 5252469 7215045 6952059 1191468 1239413 315008 277212 291807 294156 351893 339499 328755 332549 225031 226998 721228 690855 1576956 1544397 458417 450751 664346 673395 842357 818036 858416 867060 902090 910511 888059 991013 2188736 2302113 1282491 1130599 741397 728516 882624 874447 907588 922980 944912 952413 1071359 1075207 5546103 5792307 40.15 71.6 1
13:24:02 2024-01-29 744581 735982 219026 215022 358179 364857 386070 385274 231435 231289 286848 293472 330611 337548 4896088 5257915 7199640 7015652 1203231 1239413 314677 277602 291993 293708 349175 340792 329787 329773 225666 226138 726866 686915 1567757 1546592 454421 450895 669246 668456 839483 823276 860641 859462 900281 921069 888175 978799 2185407 2303777 1294878 1124160 743517 727594 877076 876058 913067 921060 938839 951562 1082183 1077574 5643727 5799687 40.15 71.6 1
13:24:03 2024-01-29 741905 736514 218651 214886 355205 365631 387993 383241 232079 230768 287657 291661 331871 337511 4892596 5216841 7199640 6982003 1193170 1239413 315675 276363 291753 293772 351042 340915 329787 331543 225348 227033 718613 693068 1566928 1544397 457126 449411 664346 673123 841907 818616 860252 867060 901236 915760 888260 989291 2190344 2305965 1293029 1125765 739285 728701 881370 871141 903990 924214 945699 945939 1069844 1074422 5564507 5796479 40.15 71.6 1
13:24:04 2024-01-29 737190 734004 219026 214886 356565 364857 386650 385581 231114 231092 286813 292333 330345 339370 4896126 5259852 7218291 6996895 1200847 1239140 313574 277833 291548 294612 351573 341380 327764 330808 225666 225945 719383 683979 1563962 1549237 456151 455480 668772 670938 841370 824062 858840 864533 902386 919659 885412 981480 2182579 2292086 1285633 1130714 742456 722421 876452 879984 910623 910646 937676 957993 1077634 1069770 5556124 5787233 40.15 71.6 1
13:24:05 2024-01-29 742079 733899 218315 215074 356279 365890 385491 383277 231826 230016 287216 292578 330911 336486 4888831 5205628 7125037 6982003 1199847 1239413 312112 277212 291993 293786 351893 339763 328295 330808 225666 225637 722125 686915 1571612 1549237 457452 450534 670035 673137 838565 817273 863325 865615 894503 915833 890638 985160 2185683 2295558 1307819 1115591 737181 726636 878868 873788 907329 919551 940919 949421 1072951 1080629 5587293 5782935 40.15 71.6 1
13:24:06 2024-01-29 751834 736380 219026 214369 357671 365115 387921 381792 231114 231452 286777 293755 330876 336486 4876522 5288460 7275599 6987516 1184586 1235898 313945 275904 291957 292941 349456 340038 327799 330540 225666 226295 722638 692357 1588541 1538983 455503 450751 664309 670279 845074 820249 858267 865185 903745 915843 884230 984509 2187181 2287998 1260905 1131104 740440 724580 880744 878734 906325 915834 942335 953598 1072191 1069838 5577888 5797542 40.15 71.6 1
13:24:07 2024-01-29 744909 733485 218991 215035 354428 366003 387849 386160 230919 230732 287693 292932 331639 336486 4896088 5189204 7172550 6987516 1210226 1239413 312548 278101 297059 293502 351893 339250 328525 330522 225485 226788 724047 684329 1556935 1556958 458758 450606 668131 671267 839446 819778 860641 864567 899600 917131 889438 985324 2182214 2304738 1291569 1119364 740340 728701 875097 871141 911915 919587 936838 945976 1075308 1078337 5587293 5787063 40.15 71.6 1
13:24:08 2024-01-29 735982 734273 218311 214736 358746 365115 387539 381792 232124 230535 286338 292622 330876 336998 4886710 5286354 7218291 6968759 1180409 1235898 315452 276134 295498 293850 349451 343419 328649 330665 225666 226226 714040 693830 1565325 1533515 457452 454801 664853 673395 843866 817273 855901 868908 903870 910547 883732 987415 2187181 2277196 1284307 1128689 737181 723994 880840 876243 903990 917122 946373 953598 1068427 1069806 5542728 5787309 40.15 71.6 1
13:24:09 2024-01-29 743520 733908 218651 214225 357640 364151 386378 384391 231079 230697 285900 294688 330946 333433 4883224 5247687 7190314 7002151 1204312 1239552 313800 276962 294244 293360 349313 340206 329110 329631 225666 226156 718210 686915 1569632 1546592 454178 454287 669558 667910 839520 820670 858155 859499 900180 919768 885790 976600 2179463 2292906 1293029 1122282 741397 726122 875097 875621 910623 919759 937008 950134 1079164 1074458 5625932 5777747 40.15 71.6 1
13:24:10 2024-01-29 745213 729706 218346 214702 356025 364151 387524 381489 230919 230016 286777 292487 330946 333469 4873852 5206504 7140282 6987118 1194875 1237182 314901 276221 293026 293083 350333 340098 329751 328778 225666 226302 712650 692836 1551761 1540017 456917 452103 667354 673321 837105 815034 861405 867653 897596 911953 889340 985973 2185683 2298851 1293029 1116181 736132 728701 878868 869488 904361 919587 942335 945939 1069087 1076015 5577662 5773563 40.15 71.6 1
13:24:11 2024-01-29 734086 733903 219420 213745 356029 364084 387921 384391 230725 230768 286338 292168 330611 338265 4879016 5239370 7272876 6989260 1188755 1236302 315861 276998 297022 294120 349175 339763 328295 330522 225666 226998 724619 689404 1570615 1542276 454633 450823 662464 667474 845100 819778 853395 862046 904755 915843 879049 982367 2179463 2289657 1283091 1134778 741397 724580 876376 876243 907430 917164 939544 951562 1072988 1069838 5563049 5777860 40.15 71.6 1
13:24:12 2024-01-29 742723 731828 218686 214404 354428 364932 386722 384967 230759 230571 287216 290873 330911 335975 4870377 5183043 7165787 6981852 1211917 1235898 314234 277638 292711 292969 351290 338227 328791 330576 225348 226121 724047 682518 1581463 1553643 457452 450080 665830 668456 838293 820942 861301 860753 897231 915879 889442 983807 2182291 2311320 1291569 1118567 741397 728701 872619 871141 911915 919551 937008 945976 1077634 1076015 5579320 5773563 40.15 71.6 1
13:24:13 2024-01-29 733306 736121 217667 215035 356556 364084 386686 382096 232044 229302 285900 293506 335996 336486 4877357 5254323 7195684 6959380 1186202 1235714 315008 276982 296712 291472 351893 342444 326776 331578 225189 226330 721228 688603 1610949 1540017 457048 453445 664346 675310 842636 813808 855901 867060 902764 907913 882278 988859 2185627 2280463 1367986 1125480 736132 724580 880118 875000 905005 919109 943678 951525 1063630 1072111 5505947 5769446 40.15 71.6 1
13:24:14 2024-01-29 736141 731828 218311 214369 357699 364599 384914 383277 231114 230732 286526 294824 332463 336231 4881008 5246817 7197263 6978137 1197351 1239413 312955 277638 296675 292050 350266 340828 329216 330540 225507 225438 723496 683005 1566098 1543375 455827 454480 664853 668456 841407 820942 855292 860279 901453 918469 880336 980692 2176368 2285320 1291180 1127083 741397 720344 873857 878111 910623 915834 935673 954278 1076107 1069806 5536311 5769477 40.15 71.6 1
13:24:15 2024-01-29 744193 732860 217637 214698 355494 364932 387175 385280 231619 230055 286195 292550 333039 333397 4873977 5196250 7121591 6951908 1203455 1235898 311675 277212 293993 292368 351893 338298 327764 329809 225031 224933 717818 683979 1568390 1549237 456043 450787 669720 673395 837105 818616 857632 864567 896327 910619 889340 983061 2179463 2297222 1322610 1114594 738232 726636 876104 871141 908921 919515 938171 949193 1071433 1079100 5569928 5769477 40.15 71.6 1
13:24:16 2024-01-29 734903 736990 218101 216240 357425 364490 385962 383374 231757 229839 286808 293712 332067 336030 4867035 5275729 7195292 6932103 1184466 1235898 314087 276134 296675 293786 351857 341436 326776 331310 224398 225945 719819 687897 1550625 1539745 457452 452103 662464 673395 841370 813844 855975 867060 902460 910665 885633 988859 2182524 2283140 1293029 1125480 736132 725607 878868 873724 905005 919759 942335 950848 1066913 1072147 5513575 5788423 40.15 71.6 1
13:24:17 2024-01-29 736260 733903 218921 214633 356422 363352 385348 383099 230977 230197 286374 292587 329850 336987 4876527 5240999 7212568 6972015 1194875 1234109 312878 277374 292468 294199 349774 339286 326776 331812 225031 226138 724047 683005 1576205 1540017 455827 454569 665359 668456 841907 820942 855901 859499 899508 917173 881625 979571 2176368 2286942 1285633 1125480 740340 721641 873238 876243 910623 910646 932637 954316 1076107 1072905 5556496 5769363 40.15 71.6 1
13:24:18 2024-01-29 745253 733867 217984 214932 355352 364857 384302 380954 231148 229373 286562 292168 329885 333397 4852852 5185675 7124210 6972015 1205674 1235898 311863 277638 296776 293786 351627 338263 327799 329845 225031 225596 714040 681395 1555433 1549237 457452 450080 667317 670463 838293 818616 860252 864567 899183 915843 888175 983061 2179463 2300498 1272321 1116181 738758 727668 873238 870576 910623 919551 935673 947476 1075202 1079095 5574989 5769363 40.15 71.6 1
13:24:19 2024-01-29 734646 733642 217294 214404 356310 364084 386126 384424 231114 229232 286003 293755 332013 336889 4863436 5271280 7190314 6954140 1181324 1234020 313831 276363 291682 290657 350795 340313 325862 331045 225031 225980 724047 688881 1543022 1535655 456043 453518 664346 673395 842003 813232 854684 867060 902764 909869 880368 987878 2184075 2274493 1307819 1125480 735857 722458 880657 875000 902172 919725 946427 950699 1063710 1071437 5505675 5768305 40.15 71.6 1
13:24:20 2024-01-29 737190 731581 218781 214186 357604 364599 384302 382668 231011 230051 285062 292587 329620 333505 4867035 5239370 7190314 6973160 1193943 1235861 313098 276399 296849 291845 348684 340038 327799 329275 225666 224933 717498 683979 1557218 1540017 454532 453482 667826 669440 838887 818616 858416 861399 900107 918469 885523 978837 2179463 2287764 1291180 1120651 740440 724610 876460 876941 911768 917016 936302 951376 1077252 1075275 5596699 5777684 40.15 71.6 1
13:24:21 2024-01-29 740810 732961 218311 216236 354854 364151 387267 380919 230439 230016 285936 291190 330380 333397 4857546 5194806 7153873 6950001 1189769 1230504 315008 275517 297096 292609 349456 337208 329555 329506 225031 226330 717000 690386 1560724 1538653 455827 448743 664346 671451 837105 815034 859640 866445 898905 909833 888894 985973 2185627 2303246 1294878 1121704 736213 728701 881370 869488 904361 924324 942148 946312 1068427 1072905 5595004 5760004 40.15 71.6 1
13:24:23 2024-01-29 735169 731824 218686 213702 355490 364599 387691 383241 230211 230571 285864 291724 335560 335138 4863665 5230033 7246267 6972015 1188863 1235022 315008 277088 296146 293537 348929 338263 327799 329809 224873 226365 723169 686915 1569359 1538925 454855 455161 663404 667474 843232 820942 853432 860483 904152 918469 879671 981386 2177867 2287447 1276389 1131910 741397 723335 876340 876132 908921 910646 936838 955825 1075883 1069958 5539035 5769477 40.15 71.6 1
13:24:24 2024-01-29 741905 731828 217667 214369 354428 364599 384950 383312 230759 229472 286575 292487 329920 333541 4863551 5165190 7143688 6963788 1206778 1235898 312219 277248 292300 291845 351605 338227 327834 329809 225031 225980 721228 681395 1557274 1553643 457452 450433 665903 669477 837105 818616 860252 862691 899896 916989 887856 985136 2182579 2302691 1300424 1117981 739285 727152 872619 869488 911519 923017 935673 945939 1073024 1075636 5568482 5769446 40.15 71.6 1
13:24:25 2024-01-29 731677 732700 217325 213740 356275 363534 385220 380350 231148 230016 285672 297901 331170 335501 4861012 5267188 7212568 6942052 1175367 1231385 314051 275482 292028 293786 347634 339286 326811 329809 225031 225630 722638 691349 1558647 1526461 455503 453482 663875 671487 844266 816347 856389 866949 904018 911881 882587 989107 2182579 2274493 1300424 1127083 735085 723580 881370 876243 902544 914382 945750 951525 1066120 1071474 5515292 5758926 40.15 71.6 1
13:24:26 2024-01-29 736298 731402 218123 214335 356565 364048 383188 382025 230370 229302 285026 294168 331869 335922 4864480 5224532 7177663 6968759 1198296 1232250 312807 276328 296602 293786 347599 338976 327764 328706 225666 225247 717498 684956 1551989 1540017 453121 450570 669558 670339 839409 820831 860140 861465 902311 919586 885407 976600 2176368 2292818 1293029 1122558 739285 721874 872713 876941 910472 910610 935673 951562 1078127 1072832 5538768 5769591 40.15 71.6 1
13:24:27 2024-01-29 744198 731833 217645 214190 354925 365115 384302 382292 231079 229267 285900 290837 329850 332351 4849195 5175496 7097061 6940622 1198104 1234985 311166 276363 297096 292093 350759 338191 327499 329738 225348 224516 716466 685311 1561175 1551621 458870 451278 668131 669294 839200 818161 860103 863844 898832 910547 886327 987059 2177923 2298851 1284307 1118780 739285 726636 873238 870724 910623 919515 935673 946327 1072951 1075978 5558799 5745170 40.15 71.6 1
13:24:28 2024-01-29 733080 731654 217264 214369 354921 360907 387450 380919 231114 229232 285632 293755 331170 336212 4856122 5226337 7173429 6942278 1185470 1232287 313574 276134 296771 292361 351326 338227 329449 331256 224427 226530 718410 688389 1557963 1539520 457452 451142 663367 671295 839483 816189 857805 865148 901236 911953 884157 987340 2182567 2296162 1293029 1122245 737181 726636 878868 870724 903990 918185 942335 947322 1066913 1072992 5539035 5758926 40.15 71.6 1
13:24:29 2024-01-29 732039 731306 218311 214037 354423 360871 386070 383205 230211 229981 285026 293039 331636 336998 4858573 5201984 7218291 6959380 1188863 1229761 314787 276328 291836 293075 348398 341399 329916 330362 224219 226226 720042 686915 1583390 1538983 454855 450714 661994 666965 844155 822178 853321 861502 904079 917173 881333 981667 2173279 2286942 1261839 1131481 741397 723994 875718 874964 907613 915677 936801 951525 1072988 1067490 5538768 5758926 40.15 71.6 1
13:24:30 2024-01-29 742190 729688 217706 213740 353825 364235 384914 383277 230336 229302 286307 291401 332786 333433 4858573 5146646 7145373 6959380 1206828 1234899 313514 276078 291739 292870 349031 339987 328649 329328 225399 225457 712650 681061 1597951 1549237 457247 451204 666235 667960 836512 819778 858840 861354 897560 910655 888078 982367 2176094 2305382 1289754 1116181 740868 727668 871478 869488 911915 921060 935673 947814 1076107 1075218 5564610 5744651 40.15 71.6 1
13:24:31 2024-01-29 733826 733210 217672 214851 353816 360835 385527 380919 232343 228556 286539 292006 331170 336450 4858573 5194676 7158972 6938032 1193026 1236302 314386 275762 294368 292050 348996 339432 328613 329471 224327 225945 718613 690745 1571577 1537333 455827 451252 663878 671414 837373 814030 860866 867060 896254 911685 888078 985936 2182565 2294526 1273413 1110038 735085 726636 876340 869303 903990 919515 938876 946312 1069944 1076015 5568482 5749548 40.15 71.6 1
13:24:32 2024-01-29 731641 729756 217632 218022 354921 362985 385420 381752 230370 230732 285062 291759 331170 333433 4855108 5239370 7197416 6942768 1175225 1232563 313395 275726 294337 291613 347599 339012 325826 329738 225132 225841 721228 690855 1562126 1525904 456615 453445 663404 672918 841907 813452 853395 867060 900143 910665 879012 989297 2179463 2273523 1377402 1122558 734288 723481 876376 871177 903990 917812 940919 948745 1062241 1069958 5485965 5749548 40.15 71.6 1
13:24:33 2024-01-29 731059 728652 217632 213706 354392 360799 384373 382096 230336 229302 285026 292006 330241 336486 4858611 5231849 7222059 6961529 1195689 1231041 313098 276328 292054 292254 348888 341231 326740 330773 223976 225910 719819 683349 1584909 1535150 454209 450787 660552 665515 843703 818616 852751 862115 903833 910619 881333 981667 2173241 2286942 1303953 1131481 739812 722933 875718 874964 905005 910610 936838 951525 1072951 1067236 5548187 5744689 40.15 71.6 1
13:24:34 2024-01-29 740554 728657 218302 213710 353330 364084 384302 382937 229664 229267 285869 291119 331636 333397 4854175 5148049 7143872 6952021 1199097 1231072 312955 276292 293129 293786 347040 338227 330113 328529 225031 224898 714040 683979 1548144 1540017 453379 449023 665830 667485 835919 820670 860866 857840 896925 918469 888309 978066 2170191 2305382 1285120 1119364 741397 726636 871384 871141 910586 918460 933010 945939 1079164 1072868 5596699 5749287 40.15 71.6 1
13:24:35 2024-01-29 738147 731572 217597 213710 354543 364048 387450 382292 230176 229302 286302 290395 331421 333253 4839063 5181892 7103091 6928824 1192599 1234072 310913 275904 293509 291401 350513 338191 326776 330406 224714 225639 716466 682371 1579440 1547041 457564 451782 666845 671927 836512 816226 860866 863917 893685 910511 889340 985211 2176305 2289657 1291569 1110038 736656 724580 873857 870106 907242 919759 935433 948438 1069050 1077574 5540266 5741350 40.15 71.6 1
13:24:36 2024-01-29 732039 729847 216952 213706 355450 360907 385185 382110 231229 229055 284835 292649 331027 333361 4854645 5248731 7174664 6921865 1182734 1235861 313098 275517 296183 290621 350513 340570 325791 330505 224169 224898 719819 685934 1557440 1535150 456476 449876 661489 669404 839483 815034 857157 863917 900818 910665 885486 985936 2179463 2289657 1291180 1121759 736656 726122 878245 869488 903718 919109 942298 946988 1066913 1073139 5522967 5744651 40.15 71.6 1
13:24:37 2024-01-29 730017 728661 217654 215624 357062 360546 387175 383134 230268 229196 284920 291865 330759 337097 4839176 5211553 7212681 6959380 1188825 1231915 314087 275904 291230 292609 347599 337918 327269 329738 223811 225945 721471 684956 1583518 1530797 452094 450521 661525 665515 841309 817420 853432 859499 902460 910583 879163 981667 2176368 2277722 1290770 1128689 737181 720307 876376 873724 903990 910610 939536 951525 1069844 1066108 5538768 5745170 40.15 71.6 1
13:24:38 2024-01-29 742014 730993 218746 215321 355550 364490 384194 384460 229528 230161 284960 290060 331636 333361 4841123 5150531 7149627 6945036 1197439 1230504 313134 275904 292054 292538 346518 337208 327834 327786 225348 224898 714040 683349 1591913 1540017 454209 450933 666235 663880 834699 820942 857632 857840 896254 918201 888078 976674 2170191 2307173 1276389 1118567 741397 726636 870859 872413 910219 918460 933010 945939 1079164 1072905 5596037 5744575 40.15 71.6 1
13:24:39 2024-01-29 735835 729355 217523 215628 355007 362803 385348 382796 229664 229267 285026 289962 331170 335174 4839176 5166758 7112246 6911984 1190618 1234109 313795 275060 291513 291684 348648 337681 327799 328480 225348 225561 724047 688881 1587919 1536744 454781 450751 665866 671451 834662 811472 860483 865830 894613 911953 889442 986466 2184075 2296162 1291180 1110038 734811 726636 876376 867023 903990 919515 939544 945638 1069944 1077528 5565557 5759510 40.15 71.6 1
13:24:40 2024-01-29 735246 731164 218166 215036 354423 362985 385185 379069 229664 230252 284920 292416 331170 333433 4849232 5241267 7171365 6912224 1175367 1230504 313574 275482 291753 291867 347634 338263 325791 329275 224363 224898 711260 688881 1546010 1524821 456151 450895 662464 672440 841907 811722 853358 867060 902460 910022 879671 984497 2179463 2271269 1277045 1122245 733588 720271 878868 873068 901429 917164 945750 952337 1066731 1071400 5466160 5735332 40.15 71.6 1
13:24:41 2024-01-29 731022 727678 217597 218178 354109 360510 383116 381757 229698 229302 284991 293038 329920 333505 4842281 5211553 7187983 6940622 1191468 1230166 311675 276328 291957 292128 347599 339542 328018 330808 223976 224898 715430 681061 1572606 1536793 454209 450397 660552 667011 841907 819839 850862 860279 902764 917173 880081 979296 2168649 2280463 1283785 1128689 739285 721910 873857 874410 907626 918422 938196 953207 1072987 1068358 5524746 5740169 40.15 71.6 1
13:24:42 2024-01-29 737254 730411 217528 213667 354798 363827 383223 385007 231875 229071 285062 290677 331170 333126 4842281 5137373 7115711 6935672 1204206 1230166 312623 275482 291785 292290 347634 339062 327764 327750 224398 224898 722638 680092 1600598 1547041 456151 450147 664074 665515 834699 818616 858416 860279 897453 910619 885559 981667 2170191 2298851 1280676 1112973 739910 727711 871787 869451 911120 921024 932860 946176 1076041 1076038 5549671 5740169 40.15 71.6 1
13:24:43 2024-01-29 732039 728725 216957 216084 353325 360726 384337 382022 229698 227883 285026 291190 330205 333541 4836364 5170650 7145373 6916928 1186202 1226678 314087 274639 292054 290621 347634 338535 327799 328512 224011 225596 717183 687897 1565111 1530797 454855 449436 663875 669477 834071 813452 858416 864567 896254 910665 889340 984497 2179463 2295592 1289331 1114758 734112 726563 876340 866875 903416 922980 942352 944926 1064899 1071354 5567025 5739800 40.15 71.6 1
13:24:44 2024-01-29 735246 727591 217667 218071 353860 360907 385185 382292 229312 229820 284156 291155 330241 332915 4839176 5220665 7229541 6940092 1176064 1230166 314051 274604 296219 292573 346518 338191 325826 328778 224004 224898 721228 687897 1543662 1525904 453564 450593 661994 668456 839483 815611 853432 861399 898800 910619 881147 984236 2179413 2274953 1281936 1125765 735161 722280 878831 875693 898804 910574 942335 953056 1066568 1069201 5489899 5744877 40.15 71.6 1
13:24:45 2024-01-29 735950 727591 217294 217858 354428 362985 382042 382833 229664 229472 283886 292133 330241 332153 4836364 5198503 7143688 6931244 1191431 1230166 310948 276134 292054 291684 348362 339250 326522 328512 224398 224204 715271 679448 1551217 1535150 454967 452103 663404 667011 841037 819197 852109 858327 902589 918293 881147 979322 2167037 2278187 1281936 1128652 740868 719725 873857 874343 906450 914528 937008 951562 1069880 1068321 5502643 5731985 40.15 71.6 1
13:24:47 2024-01-29 737197 727078 216957 213706 354547 362754 382579 381792 229664 228361 285245 291401 330884 333162 4835380 5133902 7103091 6932065 1197351 1230166 312293 275060 292054 292333 346518 339542 327534 327750 224398 224898 714040 683005 1553777 1537834 454458 450613 664346 666064 834994 821007 861149 858327 895437 915734 888212 978585 2170161 2302113 1274540 1116181 740440 725864 870822 870724 909941 917812 934290 947359 1077634 1072111 5589970 5728217 40.15 71.6 1
13:24:48 2024-01-29 733862 729647 216957 218071 354038 360871 384337 381752 231612 228556 285062 289425 330205 333469 4825289 5165190 7103091 6916118 1184693 1230166 313098 274184 296602 290833 347634 339542 327764 326798 225031 224898 724330 689257 1539023 1530797 455503 452103 667619 671974 834994 814030 862094 864419 894798 910967 889192 985211 2177915 2289556 1272321 1110038 735085 723518 873238 869942 906598 918460 935433 946312 1066748 1076051 5526912 5726703 40.15 71.6 1
13:24:49 2024-01-29 728927 728761 216585 217769 354423 360799 383188 379069 230211 228911 283886 292451 329707 332892 4832916 5235698 7143688 6903108 1177931 1226026 312148 274675 292164 290974 349210 338191 327129 329275 224047 224551 709870 686295 1559535 1534607 457452 449936 661489 670791 839483 811685 856389 865646 901457 908737 880368 984986 2177915 2277233 1300424 1119364 734112 720344 875097 868604 901790 914382 939544 945976 1060738 1069958 5474184 5728217 40.15 71.6 1
13:24:50 2024-01-29 729497 725462 217446 217791 353330 360183 383152 380919 229471 228911 284156 290704 329974 333541 4832226 5202280 7199640 6935672 1185432 1226678 313134 275482 291194 292368 347040 339542 325791 329026 223182 225736 715062 683349 1562329 1534607 456918 450570 660479 667011 842468 818616 850862 857840 903907 917173 878831 979534 2165569 2283700 1281936 1128689 739285 720380 873301 871177 905005 910610 936801 948745 1071162 1065355 5512049 5728179 40.15 71.6 1
13:24:51 2024-01-29 737807 727591 216957 214915 354047 360907 383188 381792 229630 228591 285026 290236 330241 332892 4811455 5126765 7125037 6927117 1194875 1226678 310918 275060 292054 292148 348002 340118 329216 327150 224923 224794 714040 682860 1550625 1538426 453874 453389 666235 666494 836512 819564 857613 860279 898905 910619 883769 980022 2168649 2275801 1287482 1122282 738758 718165 870859 875621 907972 910538 935006 951562 1072988 1069958 5501840 5711845 40.15 71.6 1
13:24:52 2024-01-29 735734 725462 216771 213710 352271 360907 381971 380919 229698 228361 284991 290677 330241 332928 4821529 5124112 7102813 6912261 1201729 1231385 311863 275004 290903 292432 347456 338436 327657 328104 224183 225603 711260 679448 1575908 1544397 455827 450673 664309 667960 834662 818036 858416 859551 897120 910619 885559 979571 2166926 2298851 1300424 1112973 738758 724580 869622 867023 908009 918460 932308 943661 1074583 1072111 5543225 5707696 40.15 71.6 1
13:24:53 2024-01-29 732039 726492 216957 213558 354038 360219 383223 382022 229312 228201 285120 290677 329173 333505 4825289 5172095 7125037 6915692 1187415 1227883 312955 274954 292018 291507 347456 339198 328286 329738 223468 225438 711363 686915 1548174 1529657 454061 447375 662464 668966 836219 811436 857805 862046 894650 909379 885656 982325 2177915 2289657 1285633 1112973 732997 725607 876376 866408 902708 916893 940957 942237 1065402 1063716 5540266 5722620 40.15 71.6 1
13:24:54 2024-01-29 728705 725467 217481 214419 352306 360835 384337 382022 233405 229106 284183 290916 330205 333131 4820112 5194891 7206848 6928277 1176715 1229632 313908 274234 291981 291648 345996 339542 325791 327786 224105 224794 709870 686915 1553806 1524821 451836 452103 660552 665515 838293 815034 853395 857034 899896 910511 879136 979534 2170191 2271269 1299934 1123879 736132 718201 876376 873104 901429 910538 940282 948782 1066913 1066935 5521455 5722620 40.15 71.6 1
13:24:55 2024-01-29 737893 721314 217632 214123 354047 362985 382042 381214 233264 229302 284187 289355 330241 331077 4823550 5174782 7138871 6914366 1192269 1226678 310188 275289 291751 290798 350205 340506 326667 329275 223976 224204 714040 678963 1543525 1530797 454209 450080 661525 666064 839520 818616 848449 857840 901453 915723 878831 976674 2164031 2274493 1278238 1125480 737181 718165 871384 872449 905005 909860 934290 950171 1069880 1066899 5502643 5711808 40.15 71.6 1
13:24:56 2024-01-29 735451 721345 216961 217907 352055 360871 381436 380350 229664 227848 285254 290236 329657 332387 4831650 5126572 7115356 6940622 1193943 1226936 312691 274639 291848 291684 345512 339302 329449 329472 224714 223581 712650 682032 1540772 1535150 452094 452887 663878 665591 833481 818616 858416 856624 896290 915879 885523 973789 2167108 2289657 1303578 1115387 739380 722421 870859 868641 906408 915870 934730 947721 1077634 1071474 5587293 5728480 40.15 71.6 1
13:24:57 2024-01-29 737100 727319 216926 217612 351774 363827 383223 379069 231287 228556 284121 289479 329956 334253 4825439 5143208 7059759 6904665 1202562 1226678 310295 275940 290783 290445 348929 338582 325826 327786 223854 224204 711260 677739 1549256 1544397 456151 450294 663875 665552 834034 814997 858416 860279 900684 910281 885523 981667 2170191 2301187 1302070 1113206 737181 724543 869005 867615 907936 918460 930245 946275 1075308 1071318 5559077 5721412 40.15 71.6 1
13:24:58 2024-01-29 732559 725426 216887 214424 352015 359676 384302 381498 231225 228629 284928 289681 329493 333325 4820387 5168409 7113983 6893452 1186202 1229049 313538 274184 292054 290445 346518 338582 327728 326502 223976 224864 718410 686915 1543523 1530797 454855 450786 664346 669440 832661 811722 859640 863268 894908 909379 888087 986352 2176330 2287089 1293029 1108458 733310 724506 873857 867023 903349 919759 936764 942237 1068427 1072868 5544225 5721412 40.15 71.6 1
13:24:59 2024-01-29 730017 727073 216887 214277 355980 360510 384913 378781 229210 229126 283112 290943 329226 332982 4831393 5235847 7153873 6903108 1172898 1226678 311202 274376 296981 289426 346518 340024 327360 328246 223661 224516 711260 687897 1562731 1521578 455827 450787 660552 670426 839483 811722 852729 865180 902460 906742 880081 983061 2173279 2265286 1287482 1119364 732018 720307 875097 869488 899794 910610 938134 946988 1063607 1068597 5466614 5720827 40.15 71.6 1
13:25:00 2024-01-29 730022 726682 217388 214424 354761 359496 384987 383103 230901 228700 283943 289893 329138 333469 4819602 5194806 7189659 6892457 1179431 1224594 312148 274604 290300 290630 346482 339062 326515 328210 222927 224898 714325 683005 1577349 1530797 451983 449375 659617 666064 839483 818616 851514 857840 902460 910547 878208 978066 2165533 2277722 1302070 1128689 737181 719180 872097 871141 903990 910502 937008 948033 1069944 1063778 5508927 5730313 40.15 71.6 1
13:25:01 2024-01-29 737732 726278 217528 214273 351911 362767 384442 381032 233485 229232 284050 288671 330205 333979 4821059 5144384 7106111 6921865 1194875 1226678 311166 274604 291785 290762 345441 339302 325826 326727 224169 223512 712650 679448 1541985 1530797 452278 449375 665489 664175 833444 818616 858416 857231 894950 915843 884157 974441 2163717 2279682 1285633 1117771 737181 718971 869350 873031 906598 911944 932972 949469 1071396 1069875 5501906 5725621 40.15 71.6 1
13:25:02 2024-01-29 734646 727557 216110 215027 354042 360799 382814 381214 231387 228045 286074 289962 329138 332351 4811417 5109556 7092907 6887472 1202567 1226678 311639 275218 288631 290798 347284 337224 325756 327220 223590 224516 709870 677026 1562814 1539745 454384 448004 662934 666064 833845 816262 858416 857840 893308 910619 888175 976600 2167074 2298851 1280087 1110038 737181 723994 867156 867023 908921 918460 932918 946365 1075966 1072956 5553124 5716467 40.15 71.6 1
13:25:03 2024-01-29 732039 721309 216249 218030 351762 360438 383116 381177 229278 227848 284613 289743 328765 333181 4811680 5147438 7082930 6893729 1184655 1227296 311639 274128 292164 289633 347040 339062 325791 325778 224398 223512 715430 686424 1566059 1530797 454855 448707 664346 668456 830300 811722 858416 862579 891017 909379 887447 981667 2173202 2280463 1296726 1106095 732018 720307 872097 870092 903531 919725 937639 946200 1066729 1075275 5523187 5702931 40.15 71.6 1
13:25:04 2024-01-29 727940 728821 218403 214415 353294 360219 381703 378637 229562 228166 282985 291119 328180 332351 4810116 5205628 7135195 6884830 1175367 1226641 311603 274376 292054 289404 347599 339542 326667 327786 223432 223512 712650 684329 1559710 1528074 456151 449375 660084 669404 839642 810571 850862 863917 899896 906742 881333 984497 2170191 2271269 1354096 1117771 733588 722479 875790 869451 900689 915824 940357 946163 1060650 1069737 5453997 5712033 40.15 71.6 1
13:25:05 2024-01-29 726522 724736 216244 214419 354047 358593 383356 382292 233334 227813 283325 289795 328180 333397 4811680 5181827 7162450 6887509 1179431 1223093 311899 274604 290300 290630 346518 339062 327129 327750 222735 224898 720042 681061 1568161 1529712 451983 449375 658684 664175 839483 816226 851514 857840 902460 910583 878831 978066 2163720 2281874 1281354 1125728 736213 719481 875828 873204 902544 913199 941002 947322 1066913 1063027 5505675 5712382 40.15 71.6 1
13:25:06 2024-01-29 737026 724552 216589 213224 354047 360835 383356 379069 228926 229302 283183 289760 329938 330344 4821059 5163250 7130936 6903347 1188037 1225771 310188 274604 291194 290215 346777 340024 324830 327220 223625 223512 715271 677739 1552613 1530797 453564 452214 661994 666064 838293 817420 850899 857840 901457 915843 880797 978473 2166926 2276739 1281936 1125765 739285 721015 873339 872540 903990 909220 935673 950223 1069578 1063473 5480385 5695499 40.15 71.6 1
13:25:07 2024-01-29 735982 724470 216283 214114 352055 360799 383356 382022 233427 228361 284121 288268 329907 331381 4808361 5109556 7098129 6887509 1191468 1223093 310913 274604 291330 290727 344921 338582 325791 328933 224011 223512 711260 679448 1545512 1530797 453292 450751 664346 667485 834699 813844 855626 860164 898618 914391 883732 975795 2163929 2274953 1285633 1119326 738758 718461 869005 873687 907439 911944 930907 948745 1069844 1069116 5474427 5702654 40.15 71.6 1
13:25:08 2024-01-29 731952 721021 215578 217995 354033 360763 382274 381214 229447 227425 283329 289320 328676 331346 4802301 5096216 7069084 6912599 1191468 1222189 311166 274604 291284 290480 344921 337552 325791 325813 223661 223512 717000 680301 1565137 1535150 452689 448129 663875 665318 833734 818672 858840 857716 894798 917131 884313 974291 2167014 2294533 1313359 1113010 737181 724610 869622 867023 906598 910646 930133 945638 1074401 1069958 5549671 5703889 40.15 71.6 1
13:25:10 2024-01-29 734012 724731 216249 214123 351789 360219 382007 378961 233264 227813 283219 288163 329173 333193 4802301 5111616 7037483 6875400 1187227 1225547 309754 274184 292054 290567 347040 338582 327360 326762 223976 223098 711158 679448 1562429 1535150 455752 451462 666198 669825 835031 814030 854498 862115 893161 911844 885103 982367 2167108 2286300 1277045 1110038 736656 722421 867120 866260 907887 917048 929546 942237 1070638 1071474 5517513 5702654 40.15 71.6 1
13:25:11 2024-01-29 727902 724736 216249 218097 352055 358557 383356 378997 233299 226404 283850 289075 327191 333361 4802301 5148345 7103204 6884350 1182089 1224902 312148 273765 291316 289880 346032 337516 325826 326727 222962 224204 714325 686787 1545994 1529657 454781 449546 663367 669386 832624 811035 857008 862728 893942 906778 884193 982405 2176373 2285320 1266151 1107670 732018 723481 873857 864493 898804 918460 935433 940822 1066913 1069801 5529349 5702654 40.15 71.6 1
13:25:12 2024-01-29 728659 724736 216585 213215 354047 359676 382847 378961 233229 228681 283183 290200 328942 331346 4804820 5172437 7145373 6888812 1169370 1224865 311589 272928 292675 290215 344957 339542 326667 329436 223339 225639 708481 687897 1546050 1519894 453242 450570 662427 669386 838182 811450 851514 859499 901177 910556 879542 979534 2167108 2265286 1300424 1119364 729933 718461 876376 868604 894549 911944 939544 945230 1060724 1063778 5453997 5694748 40.15 71.6 1
13:25:13 2024-01-29 727340 722686 216201 213823 354547 359098 382004 379033 233427 227813 283334 291119 327650 331310 4804543 5174463 7124762 6893354 1185470 1224865 309285 274604 290336 290375 348779 338289 327555 328635 222436 225603 715591 678963 1554070 1528569 453680 450749 659347 664175 839483 816347 851476 857840 901457 910511 879542 978103 2160918 2271269 1274540 1126281 736656 719217 872619 870487 902068 911944 935673 948792 1068427 1060741 5493238 5707959 40.15 71.6 1
13:25:14 2024-01-29 735424 722682 216926 213973 351983 360763 383356 382022 233193 227883 283850 289021 328907 330844 4808248 5122950 7102900 6907556 1191315 1225547 310446 274391 291194 290418 346810 339693 327092 328322 223990 225321 719599 679448 1542825 1528627 453058 450751 663257 667485 836512 815034 850899 857766 898544 910511 880707 973789 2159383 2271269 1283785 1117771 736656 717443 867156 871141 907663 910656 932308 950134 1069880 1066899 5472835 5701854 40.15 71.6 1
13:25:15 2024-01-29 731677 722682 215913 214424 352046 360763 382006 381214 228768 227107 283493 288873 328216 333704 4798876 5096264 7069084 6916118 1192194 1226138 310118 274249 290806 290621 346773 338436 327555 328041 223976 223292 714040 679448 1560100 1516939 452057 450714 663404 666064 837410 813881 852751 858327 894650 910547 879786 973826 2157547 2268502 1278238 1122245 737181 718461 870859 871141 903349 909370 933010 950223 1068427 1062240 5474427 5702893 40.15 71.6 1
13:25:16 2024-01-29 732860 722673 216585 214123 352010 359712 383356 381214 233264 227778 283254 287962 328216 331346 4802301 5102032 7093772 6904934 1189451 1224395 309829 274234 290565 290145 343405 338216 326667 327197 223661 225639 714040 679448 1542955 1528627 453564 453067 664346 666064 834699 815034 853358 856624 897596 910583 880368 973826 2159383 2271269 1283785 1116181 735085 717443 867156 871141 905005 910656 930245 947359 1071340 1066935 5474146 5702654 40.15 71.6 1
13:25:17 2024-01-29 731000 723710 214945 217567 352051 359640 381196 379033 228926 227072 283254 288680 327685 333667 4802301 5090406 7082102 6895539 1195689 1224907 311131 274285 290796 290445 344403 336748 325826 325778 223625 223477 711260 679087 1577759 1535150 451958 448727 663404 664175 830300 816262 857194 856624 892313 910655 884858 974441 2163993 2292906 1294177 1111355 737181 723580 867156 867023 905005 910610 930282 946036 1075308 1069958 5554944 5694612 40.15 71.6 1
13:25:18 2024-01-29 735131 724736 216426 213818 352019 360255 382007 378925 228768 227886 283219 287569 328712 331346 4791603 5119549 7044533 6889747 1193266 1221360 308067 275304 290390 289809 347599 338306 326667 329202 222820 223512 709870 677509 1544555 1537834 455938 449118 664346 667485 833141 811472 854684 857840 893648 910665 882669 979497 2163994 2286414 1293029 1109248 734040 721910 867156 865794 907242 917164 930944 942237 1069944 1069801 5512049 5694524 40.15 71.6 1
13:25:19 2024-01-29 725451 723193 214945 217729 352055 358557 383356 378997 228960 226404 283236 290200 327631 335317 4804082 5140982 7089261 6859709 1182810 1221287 311166 272928 291848 289669 346133 338306 325791 325252 223811 223512 709954 684956 1540172 1525904 454209 448478 664346 667474 830263 810571 858416 860753 891053 908096 885523 980968 2170191 2273972 1271598 1103737 730975 719217 871478 866408 901429 910646 934290 942237 1063857 1069770 5502643 5689215 40.15 71.6 1
13:25:20 2024-01-29 725116 724736 215578 213505 354547 359387 382544 376654 230704 228275 284563 289884 327897 332359 4804082 5192937 7097061 6856214 1172711 1226138 310224 272964 291330 289439 348104 338582 324830 327750 222962 223512 707091 681156 1595810 1525904 454855 446710 658684 666929 834699 811146 850899 860753 897596 906778 877769 984509 2167108 2275801 1283785 1112973 732018 721910 873238 862616 896493 915834 936801 942200 1060738 1066666 5504183 5693275 40.15 71.6 1
13:25:21 2024-01-29 722535 723994 216249 213215 351798 358342 384369 378781 230254 227707 284673 288776 327777 332712 4792089 5161494 7163211 6884073 1171001 1221324 312148 272928 290359 290762 344403 338342 326667 329166 222962 224516 715919 683979 1542015 1521578 452006 449059 658684 664175 835882 811472 850626 857840 898905 911953 878831 977572 2163993 2266893 1278238 1119364 732018 717443 874477 868604 897352 910656 939581 945939 1059915 1063027 5463416 5694524 40.15 71.6 1
13:25:22 2024-01-29 731059 723225 216110 213980 355039 360328 382201 378781 228959 227672 284233 289884 327508 331418 4795454 5146646 7100136 6884350 1182052 1220920 308385 274184 288716 290074 345476 338582 324830 327786 222734 223477 711158 676265 1554691 1525904 452278 448743 658684 663903 838293 815648 849090 855410 901457 910583 876340 973789 2157849 2269660 1278238 1122282 736132 718971 869622 869488 902708 910656 933010 945976 1066748 1054738 5458875 5707251 40.15 71.6 1
13:25:23 2024-01-29 735208 722577 216818 214132 351681 360292 382165 381032 229611 227813 283183 288128 327685 331704 4802390 5104553 7078410 6893766 1189732 1224674 309754 273765 290336 289642 343440 337589 327129 325287 223976 223477 711260 678478 1541000 1525904 452278 450397 663875 666064 833481 813844 853395 857840 896290 910547 880295 975943 2160918 2268052 1285633 1114594 735085 717443 867156 868641 903990 910531 930282 947359 1069880 1066935 5473918 5698882 40.15 71.6 1
13:25:24 2024-01-29 732065 723641 215474 214415 351875 359640 378979 378392 228926 227107 285242 288934 327156 330308 4786260 5081738 7047337 6888812 1189769 1220920 310224 273765 290783 289818 343405 337277 325756 325252 222962 223443 719819 678478 1540254 1530797 449354 446710 662464 663234 830300 816262 855938 852915 893308 910619 883028 973053 2159383 2286942 1286500 1110038 737181 719762 869622 867023 903349 910610 932345 944702 1077535 1068031 5549152 5697602 40.15 71.6 1
13:25:25 2024-01-29 734894 723710 215913 213673 352019 360799 384442 378320 233229 227813 282751 287569 328428 332322 4786089 5115983 7027632 6860696 1190618 1224631 308099 273800 290873 289035 347076 337552 325268 325813 222962 222754 716466 677026 1555868 1537834 454967 449473 664346 666494 832661 811508 855938 860279 891053 909379 881616 979571 2160918 2278847 1286123 1106882 732018 720307 867156 864530 905043 917122 933623 942088 1066766 1072992 5504241 5679843 40.15 71.6 1
13:25:26 2024-01-29 726002 722710 216855 214424 351983 357515 382274 378658 230577 226404 283020 290587 326241 332118 4783581 5129398 7052088 6865169 1177882 1223130 311893 272928 291785 289439 345512 337552 325756 324762 223468 223512 715754 684956 1539426 1525904 453564 448040 664346 667474 830263 809422 858416 860753 892263 906814 885523 982405 2170191 2280463 1289331 1103737 729933 722516 873027 867615 902469 915689 936970 942761 1066768 1072956 5502643 5683897 40.15 71.6 1
13:25:27 2024-01-29 724621 724474 214979 213219 353861 358990 382274 376317 233370 227813 282957 289075 326241 330344 4786089 5184888 7103204 6841952 1171419 1219594 310224 272928 290436 288763 346553 337261 324830 327256 222230 223477 707091 679448 1597293 1521306 454855 446710 658684 665552 834699 809422 850899 860753 896327 901641 880331 985361 2164031 2275389 1262520 1114444 733588 722553 874582 865148 898236 917122 938346 942987 1060702 1066899 5505431 5682880 40.15 71.6 1
13:25:28 2024-01-29 729497 722691 216064 213065 352051 358629 382620 378658 232832 227883 281566 289118 327191 331939 4792922 5184393 7106386 6865593 1164382 1222226 310224 272682 292054 288965 344439 338582 324830 325848 222962 223322 718410 684956 1562082 1512358 454967 451462 659617 668456 837105 809422 850301 864567 898905 901641 878208 984236 2173202 2271169 1377402 1116387 730975 720436 873339 866912 899868 910502 935433 944322 1060236 1066844 5440133 5686493 40.15 71.6 1
13:25:29 2024-01-29 720458 721664 215913 213215 352051 356440 382274 379069 233229 227460 282320 288478 326170 332351 4783581 5157854 7143688 6865593 1176867 1220320 311202 272999 288595 290974 343440 337039 324830 326762 221537 223546 711466 680054 1575228 1521578 452278 450933 657753 663704 839760 813844 849090 857840 899674 911808 878915 978510 2162388 2268502 1277587 1119326 734112 718971 872619 869488 898516 910438 936098 945939 1065365 1060655 5479918 5685158 40.15 71.6 1
13:25:30 2024-01-29 733672 720649 216283 212916 351452 359676 382004 377787 228969 227848 282355 287099 327950 332035 4786089 5108267 7078410 6888812 1188037 1220054 310368 272964 290336 288965 343405 337589 326667 325252 223941 223288 711260 678963 1549621 1524821 451958 450116 662464 664175 832265 813956 855129 858327 896144 911722 882587 975099 2162388 2268928 1281936 1115387 735085 716426 867750 871104 903990 908728 930181 950373 1066821 1065355 5457222 5679843 40.15 71.6 1
13:25:31 2024-01-29 728659 721679 214945 214114 351947 358557 378979 378925 233392 226335 282751 287971 327120 330272 4783544 5074007 7022159 6874971 1188014 1220920 309936 272893 290300 289554 343145 336454 327360 324762 222891 223253 708481 677739 1553078 1530797 449317 448910 663565 664338 831656 817509 857000 855278 889297 917131 883844 971992 2157776 2285126 1271598 1113351 733588 716898 866505 870092 906561 910656 929546 947739 1069944 1066630 5455616 5674518 40.15 71.6 1
13:25:32 2024-01-29 730363 721664 214508 213814 351983 359375 378907 377787 228259 226879 282320 287460 325888 332544 4783544 5068059 7022122 6865593 1192269 1220920 309940 272928 288766 289844 344403 335469 326667 325444 222855 223408 708481 675577 1561394 1537887 450765 449118 662427 663013 830226 816347 857966 855887 891190 910475 882982 975137 2161895 2283700 1282662 1110038 736132 721015 869005 867023 903349 910466 933010 944253 1072951 1066072 5529349 5674518 40.15 71.6 1
13:25:34 2024-01-29 732039 723469 214910 213215 351447 360219 383356 377450 233229 227072 282320 287465 328180 331888 4780132 5092097 7003807 6850033 1193168 1220920 308314 274148 288577 289607 347336 337241 324830 325778 222891 225321 708481 675931 1552157 1538426 452205 448910 662427 663013 832624 817509 855901 854693 893529 910619 886289 974404 2157849 2285126 1266151 1110038 736132 719481 867156 867023 903990 910502 930245 944926 1072914 1069688 5534812 5674518 40.15 71.6 1
13:25:35 2024-01-29 731641 722421 214906 213224 351943 360436 382814 376618 233158 227072 282853 287604 327883 330912 4776723 5088020 7003807 6859861 1194875 1220920 310405 274184 288486 288965 346518 337224 327056 328250 222677 223408 717000 675577 1577189 1538426 454571 448910 662390 664138 830263 813844 857575 857716 893529 910511 883755 975832 2160918 2292906 1272692 1108458 736213 720307 864663 864530 903990 910574 927255 942237 1071396 1069958 5521455 5674518 40.15 71.6 1
13:25:36 2024-01-29 727856 722421 214945 213518 349818 357982 383085 377486 229888 227072 282985 286664 326170 331310 4764786 5101422 7018792 6850538 1182969 1221287 308279 273482 290688 288720 348248 336711 326631 328309 222784 225004 707091 677739 1592244 1536793 453352 448275 660552 664175 832843 813771 855217 856624 892005 911466 882904 975905 2157849 2285126 1278238 1108458 736132 720307 864663 865727 903990 910538 930281 942200 1070601 1069201 5521455 5679843 40.15 71.6 1
13:25:37 2024-01-29 727856 722175 214910 213219 350881 358018 382814 377787 233158 227072 283250 286664 326205 331310 4770760 5082473 7005093 6839945 1187165 1225547 308067 273901 290155 288588 345854 337407 326631 328272 222365 224372 709704 677509 1545221 1530797 454532 449473 663404 666064 832070 811722 854224 857840 891683 909379 881616 980569 2160918 2280463 1293029 1106882 732723 719762 865890 862009 903990 910610 928885 940784 1066913 1069201 5493837 5674518 40.15 71.6 1
13:25:38 2024-01-29 724658 720644 214945 213818 350881 357443 382814 377486 233158 226914 282985 287534 326170 331346 4774165 5104328 7033149 6839997 1182089 1222619 308208 272823 291460 291244 345334 336857 326400 324762 222962 222410 709787 679170 1552882 1529160 454855 446710 663404 668562 832661 811722 853395 857840 891017 909379 881616 978066 2160918 2277722 1291569 1106095 732018 719725 867120 863232 904478 910610 929546 940784 1066913 1070716 5482034 5665139 40.15 71.6 1
13:25:39 2024-01-29 722535 722180 214910 213814 351695 356405 382004 377751 229611 225984 282786 289061 325644 331346 4774165 5104328 7022224 6848339 1184623 1223451 308138 272787 290770 288054 345476 336490 324830 325550 222641 224178 711056 678963 1538164 1529657 454855 448092 662464 666064 832070 811722 853395 857840 894908 910665 880331 980968 2160918 2280463 1330006 1106882 732018 719725 866505 861973 903990 916399 928885 940822 1066913 1069511 5483832 5665139 40.15 71.6 1
13:25:40 2024-01-29 722499 720608 219269 213510 351979 357192 381734 378090 233264 226142 287728 288881 326170 330344 4774165 5123217 7072000 6849957 1178610 1220920 310659 272060 291023 288636 346810 336966 324541 326690 223432 222754 712129 682371 1536165 1524821 454643 448092 662464 667960 829674 809996 857157 857840 893529 908096 884193 979497 2160918 2274493 1282491 1100713 732018 719725 865862 861973 903349 910646 928885 940822 1066642 1069958 5486084 5665139 40.15 71.6 1
13:25:41 2024-01-29 722535 720608 214876 213814 350917 356369 382274 377787 233123 226177 282751 287569 325907 331346 4771395 5123284 7035790 6846835 1175367 1220915 310882 272858 290263 288728 344403 336490 327786 326654 222927 223253 711363 682860 1538010 1521578 453564 449400 662464 665515 829086 810299 857194 859535 892373 906742 884230 979571 2163994 2275801 1278860 1102879 730975 719481 869005 863232 901429 910610 933010 942200 1063783 1071474 5470519 5655760 40.15 71.6 1
13:25:42 2024-01-29 722780 720644 219350 213514 352015 357192 381196 377486 233229 226177 287358 289285 325923 333230 4782379 5114951 7061205 6830733 1179563 1220920 311166 272667 291092 288860 344403 337003 327129 326690 222927 224968 708544 683349 1534166 1521578 453564 447689 663132 665515 827911 809422 856547 860279 890999 906778 884433 979571 2164031 2274493 1276389 1100713 730975 718201 867156 864493 899794 910610 931645 940817 1063783 1071474 5474427 5665139 40.15 71.6 1
13:25:43 2024-01-29 721753 720644 219300 213823 351695 356405 381734 376690 230148 226160 284160 288838 325766 333304 4773224 5114951 7057935 6840225 1177708 1222619 310188 272060 290988 289000 344403 336437 326667 324852 222962 223443 715591 683005 1556273 1521306 453564 447689 663404 665515 829086 809422 857157 860279 891631 901641 885559 979571 2165533 2274493 1296726 1100713 730975 719481 867120 862009 901753 910610 931645 940822 1063857 1071474 5474149 5663907 40.15 71.6 1
13:25:44 2024-01-29 724108 720644 214876 213664 350346 359546 382649 377198 229611 226300 283250 288067 326064 333778 4773224 5097092 7023797 6840225 1177820 1220920 308349 272928 291194 288089 344957 336490 324830 324762 223625 224545 716820 679448 1538933 1526461 454532 448764 662934 667485 830300 811146 853395 857840 890388 909379 882241 978103 2157547 2283700 1274540 1106095 733588 720271 864663 863232 903990 910646 927528 940817 1069944 1069201 5485399 5665139 40.15 71.6 1
13:25:45 2024-01-29 723145 722715 216823 214126 351835 357300 382165 377076 229611 226230 284636 288268 325538 331310 4774165 5108008 7044533 6835327 1179393 1220920 309719 272667 291194 288544 345199 336675 324830 324564 223468 222754 712650 681024 1543929 1521578 454209 447339 662464 667960 829086 809422 855938 859668 891631 909379 885559 978799 2160918 2272880 1291180 1100713 732018 719762 866505 862009 903718 910610 930245 940859 1066913 1069958 5483832 5674747 40.15 71.6 1
13:25:46 2024-01-29 722687 720499 216218 213751 351875 358782 381014 377306 230577 226142 284014 289285 325188 332921 4774165 5111639 7050434 6830435 1175367 1219670 310695 272646 290988 288422 344439 336253 326667 324852 222578 223098 712895 681395 1532710 1521578 453242 449546 661994 665515 827911 808849 855938 861399 890999 901641 884193 979571 2164031 2274493 1266151 1100713 729933 717185 867156 862009 900790 910574 932308 941925 1063532 1071474 5476379 5658324 40.15 71.6 1
13:25:47 2024-01-29 723808 720426 216828 213743 350665 356405 381698 377220 232832 226019 283067 288741 326135 331274 4767358 5111954 7033149 6830747 1179431 1220920 309285 272060 291088 287844 344439 336955 324830 323820 223468 222719 712650 679448 1533609 1524821 454532 447375 663404 667011 829086 810571 855938 857840 891631 908737 885523 979534 2159383 2274493 1282491 1102133 730975 719481 867156 862009 903349 910574 931645 940822 1065936 1072917 5466652 5659872 40.15 71.6 1
13:25:48 2024-01-29 722687 720426 219296 213668 351452 356405 381159 376367 233158 225635 287525 288408 325188 333468 4767358 5109556 7042277 6837456 1172711 1220054 310224 272702 288631 288527 343440 333582 324613 325480 221790 223477 715754 681395 1538622 1519420 452278 448005 658684 666064 829674 807131 853395 860279 891017 901605 880331 979571 2163993 2274493 1281936 1106095 729413 720075 871478 860716 897352 918422 938209 939365 1060687 1070059 5497703 5665139 40.15 71.6 1
13:25:49 2024-01-29 724689 720067 216828 212269 351947 357982 382004 374400 233158 227567 282993 288207 325644 331418 4763960 5155788 7078410 6818699 1166042 1217458 309285 272893 290336 288194 345215 337552 324336 325515 221883 222754 712650 680666 1534405 1516658 454855 448040 656750 665515 834699 807058 849090 860753 897596 901641 878831 982405 2160918 2262054 1281936 1111355 730975 719481 873301 865148 898516 913235 938346 942051 1060236 1066573 5440059 5665274 40.15 71.6 1
13:25:50 2024-01-29 727377 720567 214910 212592 351983 357479 382742 376654 228969 227460 287381 287604 325628 331418 4761388 5146646 7089261 6828078 1160999 1217458 309493 272060 291194 288194 343370 337516 324794 327237 222039 223132 707091 683349 1554726 1510213 454098 451015 658684 665515 834699 806450 849407 860753 897560 901569 876303 981667 2159383 2247974 1401645 1113351 732018 719370 872097 865148 898590 914528 939686 942013 1060650 1063778 5455211 5655798 40.15 71.6 1
13:25:51 2024-01-29 721485 721684 214876 212916 351452 356440 382274 378658 229139 227107 281495 287604 326170 331077 4761388 5133723 7115711 6846835 1167492 1217458 311202 272060 288676 288825 345343 336527 324794 327042 222039 222788 717000 684467 1560949 1507412 451958 448076 658684 666826 834699 807094 849090 860279 898905 906511 876303 978837 2163395 2256818 1382346 1113206 729413 718934 870822 866912 899980 911908 935673 944926 1056970 1063678 5408588 5655760 40.15 71.6 1
13:25:52 2024-01-29 719698 718506 214543 212921 350634 355299 381159 378356 228969 226439 283613 287334 324699 330612 4761388 5137573 7115711 6837073 1165826 1212734 310695 272060 288559 289404 344855 336253 324794 325255 221573 222754 707091 681061 1538780 1510213 450997 449656 656787 664175 832229 809422 849090 857231 895620 907963 878915 978784 2157776 2247787 1283785 1116387 729657 714649 873339 867023 894770 909370 937527 943661 1057719 1060816 5408588 5655760 40.15 71.6 1
13:25:53 2024-01-29 723752 717957 219341 212556 352055 357443 378871 376331 228969 226404 282666 288268 325188 330209 4761388 5133723 7093058 6846835 1178588 1217458 307813 272928 288405 288965 343370 336016 323880 325813 221537 222410 709349 673653 1543259 1517482 451637 446710 656522 662257 834735 813452 846983 855887 902460 911771 873599 974366 2153069 2262883 1268994 1121759 732018 716934 868988 867615 896234 909370 933010 944964 1066457 1060816 5453997 5665139 40.15 71.6 1
13:25:54 2024-01-29 730481 718238 214945 211918 350387 358593 378943 376654 228649 227618 283813 286464 325907 330443 4767358 5109556 7050434 6840338 1178722 1217186 307382 272702 288640 288965 343405 337039 323652 324762 222266 222067 709787 673653 1550035 1521578 452278 448040 658182 662447 836777 816036 849407 854670 894540 913244 877225 972866 2151537 2257150 1278238 1120614 735161 716343 867156 867023 899794 909241 933010 946312 1063857 1059316 5438438 5662388 40.15 71.6 1
13:25:55 2024-01-29 728927 718501 214726 212881 349787 358305 378547 378658 228649 226369 281495 287012 325679 330443 4760564 5067316 7062818 6851324 1181246 1215695 309860 272095 288644 288728 342854 337552 324830 324866 222770 224336 708416 675095 1558010 1520498 452094 452103 661873 663917 833808 814030 851476 855887 897342 911917 879456 974441 2148169 2258993 1278238 1119364 732997 715412 867475 866949 900116 906805 931645 946365 1063857 1059316 5432923 5660822 40.15 71.6 1
13:25:56 2024-01-29 728927 716402 214910 212925 349859 358305 378943 378622 228649 226369 287728 286265 325679 330480 4748627 5065261 7041108 6846835 1180094 1217458 308314 272476 288559 288597 342854 336711 324830 324852 222927 222101 709870 675797 1535353 1523949 451910 451573 660515 664065 833808 813452 851439 855278 893648 910665 879542 976173 2151646 2257680 1280087 1117704 734562 714326 864663 869488 901075 901632 927565 945976 1066157 1060816 5427122 5650372 40.15 71.6 1
13:25:57 2024-01-29 728927 712332 219381 212592 349577 357515 378425 378392 228969 226369 287321 287012 325188 330443 4751212 5035630 7041108 6840225 1175293 1213936 307347 272476 288559 287949 342854 337314 323880 327079 222293 223856 715430 673863 1536878 1520975 452278 451142 658859 662110 834994 811722 848486 852878 894540 911832 876266 973053 2146636 2257150 1276389 1119364 732997 717443 866884 866408 898804 909370 930982 946365 1063820 1060066 5443048 5656786 40.15 71.6 1
13:25:58 2024-01-29 728927 716144 214945 211962 349572 358557 378943 376654 228295 226404 287015 287012 325188 329975 4755407 5074520 7041108 6841952 1176715 1216595 307883 272476 288559 288483 346528 336493 323592 328077 222088 224056 709870 673863 1561605 1520701 452205 449546 656714 662257 834699 811500 847733 851598 894687 909833 875716 972903 2145502 2254480 1274540 1119088 733588 716426 867156 865794 897167 906805 930282 944926 1063820 1057819 5427122 5655801 40.15 71.6 1
13:26:00 2024-01-29 728927 716402 214949 211891 349859 358557 378655 376053 228330 227107 283066 285866 325679 329472 4757993 5100283 7050434 6837456 1177845 1217644 309492 272682 288306 289000 345794 335324 323736 325707 221360 224631 707045 673863 1535244 1519420 449991 446710 655786 661604 834699 811472 847882 852701 897120 909193 873710 972322 2146636 2262076 1277587 1115387 729933 715412 869622 867023 894807 906805 935006 946365 1060702 1057819 5436805 5655760 40.15 71.6 1
13:26:01 2024-01-29 728927 714617 214876 211878 350670 358557 378604 375525 228809 227460 282797 287012 326170 328970 4757993 5098256 7042314 6830435 1178403 1217644 308208 272787 287900 288623 345794 335834 324757 327577 220979 223288 715754 677026 1582689 1514311 449317 446675 655126 662294 833481 811685 848486 856016 898905 909379 877039 973863 2151646 2257680 1276389 1116181 729933 715412 870859 867023 893207 908728 935673 947851 1057669 1054738 5435159 5651727 40.15 71.6 1
13:26:02 2024-01-29 724694 717451 219222 211926 352055 358053 378547 376089 232832 227072 282230 287813 325224 328505 4751212 5107541 7082930 6852871 1177670 1215123 308208 272787 287999 288825 345794 335433 324794 325743 220811 225214 700141 677026 1560050 1517267 451637 446710 656989 661788 834735 811722 846676 852701 898269 911309 873710 974441 2148169 2264283 1268994 1114594 729933 715412 869622 867023 894807 908087 935673 946365 1060724 1054702 5427399 5649000 40.15 71.6 1
13:26:03 2024-01-29 726788 716438 219381 211882 351483 357515 378871 375525 228969 227107 282230 287064 325188 328505 4748627 5100283 7092945 6847975 1177320 1218585 307922 272893 287567 288597 345587 335143 324577 328041 220776 223219 709954 675577 1546812 1516514 449280 446710 655126 662220 833408 811722 849090 855373 894613 910022 876303 978075 2151646 2259282 1270843 1115906 729933 715339 871478 867023 895680 908050 935673 946312 1059972 1060816 5423791 5644934 40.15 71.6 1
13:26:04 2024-01-29 723293 717411 214846 212516 351979 356369 378208 376017 229289 226369 282194 289021 324664 329436 4748627 5125357 7092756 6838907 1167492 1213899 310224 271990 288450 289431 344819 335433 324794 324636 221537 224810 705701 681061 1533130 1507412 451107 449400 656714 664175 832661 809422 849090 857231 894650 909343 876303 973789 2154312 2244626 1291180 1112413 726820 714326 871824 864493 890604 909370 937008 942836 1054615 1061567 5388064 5636726 40.15 71.6 1
13:26:05 2024-01-29 719670 712039 214543 211926 350845 355263 377396 376618 228969 226300 282797 288618 324140 330948 4762971 5129398 7102364 6809320 1159191 1217226 311320 271161 290241 287181 344819 336490 324192 324762 221502 222410 705701 679448 1531293 1512086 454209 448004 656522 667011 832265 804666 849090 860279 896217 901461 876964 979534 2157776 2252882 1281936 1109763 729413 717443 869622 861936 894770 911300 935006 941021 1059220 1060669 5419377 5635447 40.15 71.6 1
13:26:06 2024-01-29 721753 718206 214543 211847 350356 356369 378655 375453 228295 226369 283029 287290 325397 330655 4754360 5129398 7052327 6811765 1166659 1214797 308314 272025 288365 287818 344403 336217 324108 326934 221502 224810 714182 678478 1606347 1516658 453887 447958 654854 666064 832661 806450 849090 860279 893612 901497 878831 982367 2154312 2266587 1276389 1103854 727856 719481 869350 860242 898063 910574 933010 939744 1059915 1066862 5474146 5644778 40.15 71.6 1
13:26:07 2024-01-29 719702 718465 219273 211942 351416 356369 378835 373243 229434 227179 282338 287927 325013 330801 4744927 5146503 7031783 6791311 1172711 1218310 309250 272025 288523 288089 343370 333474 324794 325217 221156 223098 708544 679448 1531205 1516658 452278 447009 657716 664175 829086 807968 852109 857840 892263 901569 881333 979497 2159383 2269800 1283785 1100713 727856 717443 867156 861973 898627 910502 932308 938741 1059166 1066899 5465021 5637003 40.15 71.6 1
13:26:08 2024-01-29 719439 717921 215485 212521 351128 357983 378583 376383 229434 226195 282484 287831 324784 331036 4754360 5126572 7042910 6820782 1172711 1216558 309971 271231 288004 287251 343370 333402 324830 324816 221537 222754 708544 679448 1533377 1516658 451379 448275 661677 665591 827324 805879 852751 857840 891360 901533 880331 979497 2160918 2271269 1281936 1100713 727337 717443 869005 860716 894549 913118 932972 938741 1060724 1066935 5465021 5636726 40.15 71.6 1
13:26:09 2024-01-29 719707 719642 215494 212395 351659 358020 378727 373625 229575 226195 282248 288233 324035 330765 4746029 5132198 7033273 6799942 1171039 1216286 309971 271231 288523 288194 345343 333510 326400 324816 222004 222376 712895 679448 1561579 1518814 451342 448275 660552 666064 825531 807058 853395 857840 885529 908248 881690 978066 2159383 2268502 1294878 1097629 729933 718461 863438 860853 901429 910308 926137 936703 1062278 1066899 5455616 5641959 40.15 71.6 1
13:26:10 2024-01-29 726068 719638 216550 212379 347581 358020 378763 375910 228828 226230 283868 285727 324175 332234 4744927 5085972 6972204 6799942 1182089 1213899 305921 272702 288486 287391 343405 333474 324794 324816 221537 223114 705180 673653 1564117 1526461 453242 447009 658182 663197 827911 810571 852109 854693 893529 908096 879635 975983 2151646 2277450 1273413 1102282 733064 719481 863335 859462 903990 910502 926321 938741 1069672 1065355 5501034 5655827 40.15 71.6 1
13:26:11 2024-01-29 726411 719132 216509 211746 348314 357803 381123 374293 228969 226335 283029 287355 325766 330406 4746029 5069223 6967099 6809320 1183778 1217149 306419 272476 288725 287181 343405 333510 324528 326690 221502 223741 714387 671735 1551774 1528627 452020 447009 658684 663197 829086 811722 852109 855373 888741 908737 881333 975832 2151646 2274493 1264335 1103663 730975 719481 862212 860242 901429 910502 927643 938036 1066731 1068284 5461799 5641007 40.15 71.6 1
13:26:12 2024-01-29 725625 719638 216245 211838 347688 356333 378979 374328 229219 226369 283066 284072 326803 330443 4746029 5070707 6956905 6796166 1182089 1213899 306170 272060 288040 287059 343440 333474 324794 324852 221537 223114 712409 673173 1545336 1525904 453564 447958 659759 663704 829086 811146 850899 855336 891992 907925 880295 973751 2151646 2277722 1283785 1100713 732018 719481 862216 860242 902708 911944 927508 940817 1069807 1066844 5494768 5646130 40.15 71.6 1
13:26:13 2024-01-29 726412 716366 219238 211565 349295 358126 378835 373172 228969 225984 282630 288298 325679 329399 4742644 5063479 6972066 6809320 1184693 1217149 306454 272702 287729 287216 343405 333474 324528 324852 221311 223741 705701 670016 1536640 1530797 452278 447009 658684 660309 827911 811722 851504 852842 889737 909379 879012 974441 2150117 2277870 1274540 1103700 732018 719481 861599 861317 905005 913772 926246 940930 1066766 1067601 5496367 5637003 40.15 71.6 1
13:26:14 2024-01-29 723326 717599 215601 212485 347688 356333 378907 374257 228969 225984 283066 284072 324664 330912 4742367 5069223 6967409 6801290 1177857 1213899 306454 271835 288464 286711 343370 333546 324794 324852 221156 222957 708351 672898 1566199 1525904 452020 447009 660552 663234 827911 808849 848412 854730 891631 906742 880081 975211 2151646 2269660 1266151 1100713 734112 719333 863742 862078 902283 913881 925548 939555 1066729 1066844 5468195 5636726 40.15 71.6 1
13:26:15 2024-01-29 719702 712300 219088 213063 348314 355228 378871 373768 228295 224937 283066 286429 323166 331418 4729897 5071341 6967217 6790563 1175367 1213665 305956 271231 288757 287421 345831 333474 324564 324852 221311 223114 704311 671735 1574910 1525904 452020 447009 656750 662220 827911 811722 850899 854088 886819 908059 881333 975832 2151646 2278628 1274540 1106308 734636 718934 864053 863918 902432 911602 926246 940784 1069185 1063027 5497163 5638331 40.15 71.6 1
13:26:16 2024-01-29 727146 718650 215606 211703 347652 356333 378943 374137 228649 225984 282829 284072 324891 330209 4742644 5062714 6952172 6809655 1187165 1213039 306489 272476 287387 287181 343370 333474 324565 324852 221346 222067 703787 670016 1547516 1528627 451958 445420 658182 660309 826738 811722 852146 851598 892373 910022 879049 971629 2152935 2281599 1284581 1107008 730975 713133 864568 866224 902469 908050 927643 942237 1066217 1063778 5425740 5637003 40.15 71.6 1
13:26:17 2024-01-29 727664 712264 215459 212547 349827 355798 376528 373768 229289 225635 282630 286464 324175 328468 4739262 5026061 6971037 6818699 1181209 1213936 310842 271231 288044 287853 342879 335469 323293 324816 222230 223584 711260 673653 1533659 1517482 451637 449473 660084 662257 830263 810571 849090 852238 894908 910540 879542 975475 2148477 2256461 1270843 1113206 732018 714308 863438 867023 901429 904600 928854 946988 1065328 1059045 5414126 5638331 40.15 71.6 1
13:26:18 2024-01-29 727664 715572 218889 212552 347724 355833 377396 376295 228649 224937 282829 285797 324175 329472 4739262 5026104 6994481 6835441 1178647 1213936 306918 272025 287742 287216 342879 336217 323616 324816 221502 223114 718210 671735 1540115 1516658 451637 450613 656750 661282 832229 811722 848194 853381 898227 910447 877039 971480 2145278 2256461 1279470 1117981 732018 715412 865276 865148 897167 906733 929583 942237 1063630 1057783 5414224 5632983 40.15 71.6 1
13:26:19 2024-01-29 728927 715568 214210 211525 347724 356369 377697 375489 227588 226019 282630 285295 324210 328468 4729897 5046446 7018199 6801064 1176064 1213899 306454 272095 287401 287229 344819 333474 321824 324797 220158 222033 708481 671735 1542725 1514240 451112 447775 654661 659301 834994 811537 846983 853455 896107 910592 875790 974291 2148336 2257680 1269225 1112973 728863 713133 869622 867023 891272 905277 934228 944253 1059220 1060587 5401342 5628966 40.15 71.6 1
13:26:20 2024-01-29 724791 715568 219242 211185 350885 357407 377396 374364 228649 226335 281326 286699 324175 327931 4734223 5103586 7069084 6818699 1169998 1213397 308314 271610 286723 288597 342879 333474 323880 324852 221191 222754 721971 678963 1537716 1509555 448718 449510 655089 662447 832624 809275 847733 855887 898265 908555 874839 975137 2151646 2247638 1267145 1113206 727856 713279 869622 865646 893502 905182 935673 943580 1059220 1057819 5393628 5627624 40.15 71.6 1
13:26:21 2024-01-29 723761 715568 219278 211255 350921 356369 376564 374328 228295 225477 279707 287207 323949 327432 4736650 5096216 7066686 6809320 1165751 1213397 308385 271196 285882 288054 342879 333474 323880 324816 221121 222565 705748 677739 1550568 1509492 450769 448910 655089 660126 832624 809238 847696 855887 894577 906778 875023 973060 2154708 2252882 1247995 1112145 727856 713279 869622 865794 892235 905240 935006 943580 1057682 1057426 5388064 5619601 40.15 71.6 1
13:26:22 2024-01-29 724288 715568 219278 211220 350957 356405 376564 374364 228649 225984 281326 287534 324140 327931 4724741 5091011 7062471 6809320 1162652 1211674 309754 270782 287603 288742 342879 333546 323880 324852 221253 224020 704311 681883 1566958 1501607 451206 449008 657923 665245 833808 805842 846602 857840 894798 905286 875790 976637 2151646 2239653 1278860 1110038 725270 713279 869622 862009 889343 908087 935673 940822 1056612 1060816 5370966 5627624 40.15 71.6 1
13:26:23 2024-01-29 718540 712228 218898 211856 349563 355999 376600 375489 228649 226019 282630 287635 322941 330948 4736650 5127240 7082930 6809320 1156716 1212734 309250 270971 288595 287993 342663 336236 323329 326545 221289 224056 705701 681395 1539603 1510382 451910 450503 656989 666537 833444 802356 848194 860890 894577 903981 873747 981349 2154785 2250210 1280087 1109248 727581 716426 867156 861363 894885 909370 933010 940822 1057719 1064008 5402647 5623611 40.15 71.6 1
13:26:24 2024-01-29 717044 715572 219155 211560 349300 354233 378907 375489 227941 226019 282230 286429 323688 330040 4735884 5100914 7051853 6781577 1156806 1212179 308801 272230 288306 288234 345722 335324 322719 327115 220705 224372 698820 677458 1567459 1515582 453242 445698 655126 665318 830263 805879 849090 857840 894908 902764 876340 979497 2151646 2262076 1278238 1105308 727337 717443 869005 857803 893502 909184 933010 935299 1057421 1060816 5434971 5627624 40.15 71.6 1
13:26:26 2024-01-29 719707 712269 219278 211220 349536 355299 378907 373803 227941 226177 281796 285797 323201 329436 4729897 5122912 7031783 6762066 1163815 1213752 308103 271505 287576 289199 345794 333293 323245 327772 220670 224214 711363 677026 1533731 1512358 451637 446705 655126 663197 829086 805272 851238 857231 892263 901533 878831 977648 2151646 2262076 1280087 1100713 727856 718461 865890 857803 894807 910502 930282 938435 1059220 1063814 5442746 5618246 40.15 71.6 1
13:26:27 2024-01-29 717631 712039 215294 211229 349295 356503 377733 372056 229030 225669 279779 287099 323166 328970 4733272 5111616 7003807 6802468 1169998 1213360 308244 271090 287459 288824 344819 333257 324757 323732 221191 222101 705701 681395 1532529 1512358 452394 446790 658684 663917 825758 804097 852146 857840 888442 901231 880368 976674 2157849 2266893 1266151 1097583 727856 717443 862216 859462 897167 911944 927643 936666 1059202 1065319 5438438 5619601 40.15 71.6 1
13:26:28 2024-01-29 717631 715061 214996 211918 348765 355999 377733 373243 228295 224243 282666 287012 322265 331418 4723156 5079153 6971037 6796039 1175255 1212886 306314 271090 288387 286711 344855 333438 322934 324636 221253 223007 701562 671936 1565122 1521578 453181 446972 656750 662257 827324 809422 850899 852915 889737 906778 880081 975983 2147064 2271269 1270843 1100713 732018 718461 860376 860242 901429 910656 926045 938707 1067670 1063814 5483832 5625961 40.15 71.6 1
13:26:29 2024-01-29 723596 712043 218929 211703 347439 355334 378871 372649 228428 225477 282230 283865 324175 329472 4729897 5047324 6987194 6800988 1187903 1213899 307813 271231 286266 288194 344930 333149 324794 324816 221156 223114 705701 673863 1544281 1521578 449647 447009 658684 658332 825568 811722 851541 851033 889737 910511 879012 969481 2146949 2272562 1255257 1103737 730975 714869 862216 862616 898841 908728 926174 940822 1066120 1060474 5472835 5628966 40.15 71.6 1
13:26:30 2024-01-29 727856 716144 215334 211743 349291 356941 376564 372091 228809 225443 282230 285866 323917 326934 4725283 5027944 6998168 6818699 1181246 1210390 307588 273417 287356 288054 342602 333474 324336 324359 221741 223584 707091 673653 1524311 1512358 450689 449436 660084 662257 829086 809422 849407 851635 893006 909379 876340 970246 2142100 2252882 1276389 1110038 729933 711155 862212 865794 898841 901560 926211 944964 1063820 1060066 5399182 5620944 40.15 71.6 1
13:26:31 2024-01-29 720421 712715 215298 211891 347724 355299 375471 375525 228295 224937 282630 285330 323688 329143 4739603 5031123 7016357 6813836 1180094 1211674 306739 271231 287733 287181 342577 335469 322934 324816 221346 222801 705674 670016 1540340 1512358 449464 449656 656787 660309 832070 810571 846000 851033 893017 910540 873747 970246 2139330 2247899 1268994 1114594 730975 711191 863438 864530 897989 901560 928836 944964 1060738 1057819 5397483 5628966 40.15 71.6 1
13:26:32 2024-01-29 724658 713544 218775 211560 347444 355299 377130 375489 227588 225775 282811 286951 326391 328322 4732111 5070026 7003807 6791273 1172673 1210814 308329 271695 286956 286981 342879 333474 322934 324535 220123 222067 709954 671257 1541225 1511285 450788 446753 653270 659338 831052 809422 844160 850393 893685 908096 871164 971629 2142100 2252882 1296096 1110038 727856 712234 867156 863268 893502 901596 933010 942237 1059220 1057071 5406902 5619601 40.15 71.6 1
13:26:33 2024-01-29 724653 712264 215450 210525 348773 359546 377144 376383 228182 226862 281217 285693 324070 327055 4735495 5081738 7062733 6794296 1160566 1210814 308385 269581 287661 287216 342614 333474 323424 324816 220846 222067 704311 679448 1540801 1500724 448010 446746 655786 663234 830300 804739 846639 855410 892042 906742 873747 973097 2148590 2235314 1266151 1110038 725270 711228 869622 863881 893612 906769 935673 940859 1051597 1057550 5361560 5618246 40.15 71.6 1
13:26:34 2024-01-29 717360 713549 215498 211422 349576 356898 375856 374221 228154 225880 282049 287395 323290 329253 4726525 5102556 7069084 6781614 1160566 1210814 308385 270369 287639 287181 342879 333474 322898 324564 220193 223114 704311 679448 1522027 1498879 450689 450964 655323 663704 830300 804702 846983 855410 892980 901569 872435 973097 2147064 2239253 1260704 1109248 724706 711191 869622 862009 891603 906769 934068 940822 1051597 1057819 5357733 5593543 40.15 71.6 1
13:26:35 2024-01-29 716297 715155 215601 211415 348630 355999 376421 374257 227615 225496 281217 285528 322196 330480 4730144 5096659 7046828 6764332 1156716 1211674 307168 270817 288559 291393 342915 333510 321920 324852 220158 223114 712772 673863 1566982 1510213 452020 447009 654197 664175 829086 802392 847882 857840 889444 899558 876303 978103 2148590 2255543 1278238 1106095 726820 716934 867156 858290 892235 910656 933010 938435 1054689 1060546 5436238 5632949 40.15 71.6 1
13:26:36 2024-01-29 719329 715572 215606 210394 348630 357007 378122 371725 227747 225669 281362 285797 324699 328213 4723900 5120817 7022457 6742863 1163332 1210814 307382 270782 287199 291571 342854 333474 321920 324636 220158 223114 702921 675095 1563658 1510213 453416 447009 654197 664175 829674 803528 849407 857840 890388 901562 876303 978837 2148590 2256079 1276389 1105308 726781 717443 867156 857803 892235 910656 933010 933971 1054652 1062916 5445172 5609725 40.15 71.6 1
13:26:37 2024-01-29 719292 717332 215601 210389 349193 356755 377661 373729 227721 226091 281289 285727 323131 328395 4736650 5113401 7023797 6754845 1162465 1210814 307813 270782 286831 286711 344819 331386 323880 324816 220088 224056 704316 677739 1527276 1510213 449317 445747 654787 663667 825458 804784 851514 856587 889701 901195 880081 976600 2151646 2266972 1280087 1096802 725786 715375 864663 860126 894881 909334 930168 938060 1060508 1068580 5424070 5612709 40.15 71.6 1
13:26:38 2024-01-29 718613 713544 214401 211847 347688 355780 377661 373434 228579 223551 281326 285623 322803 329436 4715249 5050519 6942354 6771805 1179431 1211674 306125 271610 287567 291822 344819 332860 323580 324816 220123 223114 704311 670016 1548041 1525904 451656 446377 656213 659265 825494 809422 851841 851033 884241 906778 880707 971592 2145148 2276107 1265296 1100713 731496 717443 860376 860242 900225 910531 928756 940930 1066729 1063788 5473994 5618246 40.15 71.6 1
13:26:39 2024-01-29 723622 715151 215467 211485 347652 356369 378266 372091 228182 225496 281362 284038 323653 327396 4717893 5032554 6952172 6783305 1186317 1210814 307132 271231 285775 287099 342879 331350 324794 324816 220776 223114 714182 671455 1569919 1521578 448681 444755 658182 658296 824910 811146 850258 848620 889847 911685 881333 968753 2145422 2274181 1271148 1103663 730975 716343 864016 863124 899868 906624 928967 940930 1068286 1062209 5467322 5625923 40.15 71.6 1
13:26:40 2024-01-29 724753 715572 215000 211194 348171 357007 374310 372056 228969 224937 281760 285295 323166 326436 4717893 5017494 6981411 6799942 1179431 1211674 307347 270936 286759 288194 342843 333131 324336 323315 221311 223114 705701 673653 1522080 1512358 450689 447339 658684 661245 827911 808239 849407 851598 889371 908701 876303 970209 2142373 2247824 1278238 1111761 732018 713293 862825 865609 899229 904070 930294 942051 1060724 1057783 5392313 5617908 40.15 71.6 1
13:26:41 2024-01-29 724658 715572 219269 211489 346633 355263 376528 374364 227080 225635 282194 284003 323653 327396 4717893 5046853 7009447 6783532 1172636 1208238 305921 271196 286813 286711 342879 333402 321920 326690 220052 223114 714325 669639 1550776 1510213 449611 448068 654197 658296 832661 809996 843486 852243 894950 909379 870510 972322 2145106 2244439 1259750 1112413 726781 713293 869585 865148 893133 901560 934340 943580 1054652 1062542 5369226 5618246 40.15 71.6 1
13:26:42 2024-01-29 719670 713549 215303 211194 349823 355762 375399 373768 227906 225443 279671 287412 323882 327396 4723900 5068059 7051853 6781577 1160566 1208238 309710 270782 286723 286981 342879 333438 322862 324816 220123 223584 704311 678963 1528790 1503138 450689 448275 655126 662220 830263 805879 848194 854088 892005 906367 875716 976173 2151537 2243154 1264335 1110001 725742 713293 869622 864493 891566 901560 936783 942200 1054319 1057783 5359807 5593769 40.15 71.6 1
13:26:43 2024-01-29 714404 715066 215454 211194 347683 355245 375399 374328 227686 225408 281326 286213 321677 330443 4743176 5091011 7028806 6759875 1155070 1209428 307097 270369 288486 291231 342879 333438 320945 324816 220123 223114 711363 673863 1578464 1510382 451663 447009 654661 664175 829674 802356 847882 858327 891116 906324 876118 980723 2151537 2261118 1278238 1105430 725742 717952 867120 858290 893766 911944 932972 935574 1058837 1066573 5440690 5593769 40.15 71.6 1
13:26:44 2024-01-29 715485 715572 214854 211159 349546 355999 376228 373202 228295 224972 279671 286629 324663 328395 4714528 5093084 6990756 6762427 1165826 1208238 308741 270747 287697 286312 342879 332392 324794 323866 220811 223741 711466 678963 1547268 1512358 450740 447009 658684 664175 825721 805817 853521 857084 886929 902837 881259 978585 2154328 2262039 1275229 1096022 727856 717332 861599 857803 899980 910656 927432 936947 1059166 1063824 5418097 5608867 40.15 71.6 1
13:26:45 2024-01-29 719265 714555 215005 211516 345600 355999 378266 372091 227941 225251 282230 289533 322230 329399 4711874 5023847 6947350 6785720 1184346 1211674 306454 271196 285209 287391 342591 331350 323880 324816 220123 223114 700191 670016 1561820 1521578 449611 446086 658354 660527 827837 811685 853338 850996 890624 910999 881222 970134 2142373 2270059 1274986 1103854 727856 713243 861599 865111 901265 906733 926321 941529 1063030 1060705 5406902 5618246 40.15 71.6 1
13:26:46 2024-01-29 725600 713544 214393 211007 347688 356825 374275 371500 228295 224903 281326 285295 322161 326436 4714528 4998843 6952172 6790563 1177746 1210446 306454 270369 286723 286746 341567 333510 322862 324359 221648 222957 709787 670016 1543273 1514551 451656 450232 658391 661505 829012 809238 848194 852243 893529 908096 873710 970171 2142225 2246150 1270843 1112936 730953 712323 862825 861936 896715 901524 928304 942200 1060724 1054688 5389777 5610235 40.15 71.6 1
13:26:47 2024-01-29 724626 713035 215459 211154 345600 356755 375399 374328 226656 224937 281326 289432 322230 327359 4711166 5028224 6985156 6781184 1170964 1208566 305956 271161 286486 291777 342361 332122 320909 324816 219911 223007 709870 670016 1544395 1511702 449464 447958 654624 660094 832624 810424 842812 851033 893648 909057 871127 970134 2140851 2252009 1259750 1114557 727856 711228 864663 861973 894770 901524 930172 940822 1059972 1054688 5399182 5609834 40.15 71.6 1
13:26:48 2024-01-29 722724 713049 214854 210166 348738 355535 374275 372056 227747 225669 279599 284898 324929 324528 4711166 5064826 7022457 6791575 1166583 1208202 310149 270369 285699 287181 342591 333149 322611 324564 220563 224056 719029 677026 1571664 1505893 450047 448239 654624 658296 830263 807058 846945 853455 893612 906742 872435 971954 2145148 2243688 1280087 1109248 725786 711155 867156 863880 887975 901524 935673 942200 1054652 1056999 5367475 5599488 40.15 71.6 1
13:26:49 2024-01-29 716348 714587 215005 211189 349300 355999 374275 373208 227979 224903 279635 286265 322196 327396 4714528 5072466 7041108 6773818 1159736 1207704 308103 272646 286494 288788 342037 333293 322265 324708 220670 223078 712772 679689 1526608 1500296 450248 448910 655126 663704 830263 802502 844160 856624 892350 904755 871164 973826 2145422 2237280 1278860 1106882 722640 711155 866505 861968 892235 906733 933010 939446 1051526 1059796 5352155 5593807 40.15 71.6 1
13:26:50 2024-01-29 712248 711538 215005 210859 347688 354994 376564 374328 227588 225286 279743 284898 322943 330443 4717893 5081738 7023797 6752598 1155564 1212734 309661 270866 288428 287976 342807 333329 320767 324780 219982 223078 702921 675095 1556834 1509555 452020 446790 654661 663667 829674 802502 849657 857840 892263 900289 874950 978103 2146675 2257645 1276389 1103700 726820 716426 867120 857803 892235 910656 933010 936947 1054207 1060816 5425740 5604866 40.15 71.6 1
13:26:51 2024-01-29 717594 715559 215156 210343 347683 355999 377094 373202 227273 225635 279671 285295 322196 327432 4711166 5100359 7003807 6775285 1166393 1210404 308208 270677 287221 288824 342505 331709 324794 324323 220123 223741 707135 677739 1521872 1510270 450997 447009 657753 664065 823706 802502 850258 856624 887148 901497 881333 976600 2150117 2257150 1287482 1094428 726820 715375 860376 857803 898627 909370 926321 935612 1059220 1065086 5417994 5600870 40.15 71.6 1
13:26:53 2024-01-29 717631 713549 215032 211189 345596 355245 377697 371535 227588 224937 282230 289533 324699 329436 4714528 5036144 6933307 6782312 1179431 1210404 306595 271505 287221 288452 342879 331386 322898 324359 220563 223114 702921 668104 1540417 1521578 450175 444682 656989 657830 823123 809422 850301 848620 887112 908737 879456 968753 2142100 2271269 1283237 1099929 729933 715412 861599 860242 894512 906769 924858 936666 1066913 1060816 5455616 5609985 40.15 71.6 1
13:26:54 2024-01-29 725353 714197 214397 211216 347160 355228 374275 372938 227941 224903 279707 284279 321936 324455 4708501 4994782 6964975 6782312 1169998 1208238 305459 270747 286365 291705 342375 333329 320613 324816 220123 222453 702921 670120 1555915 1508856 447973 447009 653270 656436 832388 808849 841653 848620 893308 908096 871441 969481 2133101 2247936 1260905 1108458 725786 711191 865890 861973 891964 903257 931645 940859 1054615 1059080 5353135 5604866 40.15 71.6 1
13:26:55 2024-01-29 715256 711533 214845 211042 347688 354994 374310 372614 227394 224937 279707 286195 321194 327164 4715363 5093084 7036431 6771805 1151676 1205124 306454 272225 287639 291705 341771 333438 320945 324816 219982 222957 702921 677026 1523444 1501681 452278 447075 653733 664175 830263 802502 843486 857568 891053 900289 871164 976637 2148590 2241545 1274540 1103700 725270 715142 864663 857803 892235 906769 930245 938435 1054394 1057783 5383787 5593769 40.15 71.6 1
13:26:56 2024-01-29 718614 711533 218656 210201 347688 355999 377396 372056 226849 225833 279671 284072 321936 327604 4714944 5103403 7002570 6748232 1163853 1205983 306883 270369 286687 291411 345197 331242 322372 324816 219438 223584 707135 675577 1528859 1509305 448645 445081 655126 661751 825060 802502 849090 855410 885529 902199 878559 973789 2147027 2259282 1272692 1096022 723672 714290 862825 857803 894770 909370 927528 935612 1056184 1060741 5418003 5589734 40.15 71.6 1
13:26:57 2024-01-29 712852 713053 214065 211220 347648 354994 375399 371760 228295 223551 279419 287489 323943 328887 4709892 5033272 6920405 6742788 1177043 1208238 304538 271090 287005 291022 342879 331386 322898 324359 220158 223406 702921 667627 1543858 1520498 450788 444055 655786 657365 823123 809422 850907 848620 884459 908096 880081 968753 2138790 2261984 1276389 1100713 726820 709074 860103 861973 897352 901488 923684 939400 1060738 1059316 5380371 5595218 40.15 71.6 1
13:26:58 2024-01-29 719707 712275 214056 211631 346602 355999 376098 375318 227820 225787 281344 285668 322126 327287 4688144 4998013 6971037 6777036 1168251 1204742 306631 271006 286369 291705 342361 332356 320649 324816 219402 222453 709870 668104 1541870 1510213 448193 447118 653270 656399 830263 810299 841616 848620 892980 906778 870822 968753 2137656 2246872 1264404 1110038 725786 710114 865890 861973 890935 901452 930944 940859 1056933 1054760 5378645 5590109 40.15 71.6 1
13:26:59 2024-01-29 719703 711492 214854 210756 348523 356861 377165 374258 227254 224833 279258 286091 323823 324347 4708501 5064826 7031783 6777036 1153916 1204742 307848 274528 286436 291705 341326 333131 321884 324359 220088 222801 702400 677509 1539132 1495208 448656 448275 654692 663234 829674 801933 841653 855410 893648 900289 869857 973789 2142373 2228264 1270537 1105308 722640 710689 864631 860242 892235 901596 930245 938073 1050935 1057783 5362958 5595494 40.15 71.6 1
13:27:00 2024-01-29 719368 713446 215159 210289 347545 355962 376987 374258 226709 225845 279491 287220 324051 327128 4688332 5100359 7001573 6743669 1163332 1208238 307382 270334 286486 291411 342879 330384 323880 323603 219745 223114 702921 677026 1548627 1505967 448645 444091 655786 662257 823415 802502 850907 855373 882919 901562 880081 975211 2148590 2257680 1283785 1092836 724754 713316 860988 857803 891978 907954 926981 935612 1057719 1062240 5404727 5598962 40.15 71.6 1
13:27:01 2024-01-29 717433 711383 214960 211053 346221 354275 376084 374258 227378 223482 279707 284072 320935 329472 4708514 5011681 6910553 6742825 1180367 1206489 305991 270782 284937 287868 342879 330849 322898 323902 219780 222801 708481 668781 1551177 1519420 449647 444236 654824 658332 823087 809422 849090 848620 886484 908096 878831 967375 2136256 2271269 1281354 1099146 729933 714363 860376 859969 897352 906769 923684 936703 1065142 1060816 5457444 5593618 40.15 71.6 1
13:27:02 2024-01-29 723808 711387 214254 210394 348824 355926 373119 371535 227941 223551 279671 286839 324916 327128 4701801 4998286 6938529 6771529 1174419 1207073 305494 270369 285846 291294 340535 333438 321884 323543 220158 222453 702933 669059 1530553 1508073 450726 448275 654824 658332 828498 807058 844160 848620 892263 906814 871164 967375 2133101 2243688 1292653 1112182 729907 710150 861599 860242 894770 901524 925901 939446 1062019 1057258 5382853 5603277 40.15 71.6 1
13:27:03 2024-01-29 723808 713108 215298 209807 345596 355999 374346 374185 226147 225600 279635 289329 322196 324528 4701765 5046130 7003807 6762150 1164956 1203409 306739 270369 284951 291366 342614 331888 321920 323866 219780 223114 713019 673653 1546825 1503138 446635 447009 651384 656399 829674 805916 841653 851033 892005 901641 870822 970209 2139330 2244626 1284581 1106882 725786 709074 864663 860716 889673 903736 932956 942238 1057459 1062159 5360345 5589696 40.15 71.6 1
13:27:04 2024-01-29 713389 710989 214393 210534 348523 355369 373119 372091 226919 224243 279419 285658 322996 327432 4708514 5068133 7032470 6762427 1150666 1204779 308583 274564 287639 291416 341326 332428 320909 323902 219933 222801 695165 677026 1538548 1501007 450666 447641 653270 663704 829086 801364 842886 856624 889407 899653 871164 976637 2142100 2237665 1274540 1103737 723724 711228 864663 858290 893133 907954 932169 936872 1054494 1057650 5386340 5591505 40.15 71.6 1
13:27:05 2024-01-29 716301 711528 215303 210170 346642 354994 375999 374258 226533 224937 279635 289640 321229 327164 4688257 5093759 7000469 6748232 1163055 1207345 306918 270145 286248 291001 341483 329386 322934 323902 219934 223114 708607 675577 1529634 1505967 448645 445747 654824 662257 822854 802502 850301 855373 882955 900289 878831 973789 2145539 2257680 1260023 1092873 726261 715834 862788 857729 897042 909048 927605 935462 1057535 1065072 5402544 5589696 40.15 71.6 1
13:27:06 2024-01-29 717554 711533 214401 210943 345423 354743 375435 373202 226884 223551 279743 289808 321229 328468 4701801 5024647 6910553 6762427 1177857 1205983 304573 271231 285009 291375 342879 330884 322671 323866 220088 222488 702921 667150 1534224 1517482 448620 446424 655786 657752 823123 809422 850301 848348 886484 908737 878831 967375 2139330 2269330 1273067 1102342 726781 713293 860339 862691 898590 905386 923535 939446 1060738 1059316 5383909 5593958 40.15 71.6 1
13:27:07 2024-01-29 721694 710848 214397 211194 345591 355496 373977 373243 226919 223988 279707 289445 321712 326436 4701801 5000446 6966505 6752485 1168884 1204742 304573 269957 284973 291294 341843 332896 319939 324816 219780 222297 708481 668104 1544992 1507412 449329 445420 653270 656436 832661 808276 839229 848620 892585 906814 870822 967375 2138790 2250732 1249812 1110038 726781 712281 865283 862691 892984 902828 927565 939483 1057459 1054351 5378645 5590177 40.15 71.6 1
13:27:08 2024-01-29 719196 710725 214401 209248 347719 355999 373714 373202 226884 224937 279169 284279 321712 324455 4692435 5039207 7013151 6742863 1155602 1203888 310842 274528 284973 291366 340811 331888 320981 323902 219438 222488 708481 676542 1524482 1498166 446963 448005 653270 659338 827911 802392 843523 850357 892263 905286 873811 971992 2142225 2230306 1260704 1105430 722640 714308 862825 857803 888714 901524 935343 936666 1050013 1056252 5346272 5589960 40.15 71.6 1
13:27:09 2024-01-29 712001 709447 214388 209877 345600 353993 375435 372056 226533 224243 279635 284279 320970 328468 4692435 5053624 6985156 6734054 1156976 1204742 305494 269546 285811 286799 342591 331117 320684 324816 218755 222488 702921 673653 1521488 1501681 450997 441557 651421 659301 826467 802502 846983 854633 891901 901343 874545 975795 2143751 2256461 1254577 1096846 722640 713279 862212 857068 891596 906486 925516 932912 1054457 1060508 5408588 5582139 40.15 71.6 1
13:27:10 2024-01-29 711077 710994 213394 210387 346642 353956 374275 373202 227588 223516 279635 284107 326603 327432 4695100 5026104 6925339 6743669 1165231 1208238 304538 274564 286840 287346 342638 331117 321432 323866 219402 221674 702921 667627 1538978 1515319 451637 446424 655126 658332 825721 807074 849407 851970 887002 904755 876155 972172 2143751 2268502 1248657 1100713 727856 715155 859765 859631 894807 902616 923572 935373 1062019 1057819 5400760 5583536 40.15 71.6 1
13:27:11 2024-01-29 719707 710491 213765 210899 345596 355496 373154 371535 227429 223551 279671 289533 321229 326436 4688445 4989014 6947854 6771516 1168903 1203409 304608 269581 285846 291125 341567 333149 319939 323052 219438 222141 705674 668104 1518668 1508073 449684 447812 654087 659587 830472 806948 843965 848546 894126 907963 873301 967375 2131585 2243688 1279470 1112138 727337 710114 862825 861317 893133 900853 926869 939446 1057719 1045689 5380094 5588014 40.15 71.6 1
13:27:12 2024-01-29 719707 710487 214401 209248 347719 355999 376094 369907 226884 224937 279205 283977 321936 324492 4701879 5050330 7013132 6762150 1156427 1203409 307418 274564 285035 291571 341807 332158 320981 323902 219096 222708 701531 675577 1530046 1500724 449165 448165 653233 660564 827801 805928 845774 853248 889297 908248 871164 970246 2146402 2232002 1266151 1103737 722124 710261 865890 860242 888378 901560 932345 938022 1051321 1054760 5337792 5581863 40.15 71.6 1
13:27:13 2024-01-29 710487 710455 214397 210030 346121 354743 376035 372091 226147 224277 279402 289604 321746 328432 4688445 5083485 6985156 6724912 1157253 1203134 306205 269546 285846 290813 342879 330384 322144 324587 218720 222971 698752 674829 1519569 1507783 449464 444200 653233 661505 825721 805928 846564 852878 889664 902199 875460 975099 2142373 2255998 1276389 1094486 722640 715375 862825 855299 892235 910387 928304 932912 1053832 1062319 5408588 5571352 40.15 71.6 1
13:27:14 2024-01-29 712551 710989 213024 210170 346607 353884 373679 372933 227359 223516 279133 284864 323319 326897 4688445 5018864 6892644 6734290 1171039 1203371 306020 269546 285811 286799 342843 333198 323006 323052 219841 222551 701531 667240 1534329 1516009 449406 446486 656485 657752 822793 807058 849090 849002 886233 901569 876303 965926 2132181 2259282 1272692 1100713 726303 710261 857900 859462 897352 902190 922989 939409 1060702 1056999 5369226 5561748 40.15 71.6 1
13:27:15 2024-01-29 718540 709379 214065 210494 346344 354994 372822 372056 226849 223482 279599 285526 323355 327521 4684982 4989014 6947854 6747709 1168327 1205983 304538 269546 285998 287958 342037 332644 319761 324406 219793 222382 705726 667719 1521243 1506710 449726 446693 651384 657752 830263 808223 841886 848620 891017 901605 870748 971017 2135759 2231622 1283853 1106882 725270 710261 865890 861465 888193 902828 932308 939409 1051504 1053907 5325936 5569693 40.15 71.6 1
13:27:16 2024-01-29 710487 711269 214397 210170 346081 351857 374239 372056 226313 224711 279599 284003 322232 329166 4692435 5059596 6975830 6726795 1157253 1206843 308511 272189 286092 287131 342577 330705 321479 324672 219227 223042 709954 673863 1531106 1503138 449611 444417 653086 661505 824253 802502 846602 855849 889701 902837 875644 974441 2142373 2253938 1276389 1096022 722640 714832 862825 855336 893612 909370 926832 932874 1054652 1065246 5412453 5580731 40.15 71.6 1
13:27:17 2024-01-29 713520 710446 213539 210530 347129 354726 373977 372149 227906 223516 279169 283865 322889 327128 4688257 5036294 6927493 6755069 1169998 1209286 305589 270730 287019 287220 342699 331207 321443 323651 221338 221830 700191 667627 1542796 1519037 450200 445359 655126 658296 823087 807074 849090 851033 882919 901497 876340 970171 2139178 2265286 1271937 1099146 727856 712432 857937 857803 894770 901524 923684 935299 1061453 1057783 5424070 5580731 40.15 71.6 1
13:27:18 2024-01-29 720478 709411 214143 210343 345565 354994 372038 372149 227553 225521 279563 289772 321194 324492 4686790 4968869 6932253 6763447 1169431 1205850 306883 272646 285632 287976 341627 333873 319384 324816 219061 222453 701562 668104 1547335 1505967 448938 446693 653696 657752 830263 807058 842162 848620 891646 901641 872060 966650 2131585 2241359 1290339 1106608 725786 710261 864663 860680 890190 902190 930245 939446 1054207 1053163 5333534 5569041 40.15 71.6 1
13:27:19 2024-01-29 712507 708341 214397 209842 346633 353920 375191 373202 226656 223551 279169 285295 322232 324492 4681484 5044649 7000469 6735150 1150591 1205813 306883 270730 287329 286888 341843 332356 320388 324299 219793 222012 709954 670016 1551427 1506710 449991 446062 652499 661751 827324 801933 844122 854730 886819 897714 872435 975905 2142373 2246224 1272692 1100713 722640 715375 864392 852842 889368 909370 928885 934267 1050780 1057783 5399182 5561434 40.15 71.6 1
13:27:20 2024-01-29 713520 710957 214065 209597 346607 354743 373679 370020 226849 224868 278705 284038 320712 326400 4683070 5018636 6907111 6735150 1166659 1207271 305246 274686 287163 287023 342181 331314 320589 322920 219556 221483 702941 669978 1518266 1515319 450997 444055 656522 659301 823087 804212 847845 851033 888588 902837 876266 972739 2137656 2262076 1267145 1097583 727856 713279 859765 857803 894770 905203 923684 936947 1063783 1057471 5436805 5580731 40.15 71.6 1
13:27:21 2024-01-29 723756 709415 214211 210170 345565 355999 372822 369623 226919 223551 279599 289533 320935 323891 4692914 4975703 6947317 6766976 1169162 1203815 306739 269546 285775 288008 341807 332392 319939 324179 219402 221830 701531 666873 1530271 1506080 447620 447009 652807 657059 829086 807058 842162 848620 889407 906742 870203 965926 2131585 2246336 1275704 1109248 725786 709074 862825 860446 888085 902828 926832 938741 1055845 1045689 5353130 5561786 40.15 71.6 1
13:27:23 2024-01-29 714535 708369 214401 209833 349397 351857 372003 373202 226498 223585 279366 285071 321982 326910 4700473 5065760 6972020 6724912 1153953 1203778 305459 274916 286687 286512 342699 331350 319903 324035 219214 222453 700141 671936 1554882 1501681 451978 445747 651384 659805 825531 802502 846945 852915 889737 899653 872435 973826 2139330 2246872 1272692 1099146 722124 715339 864663 852805 886091 908728 930282 932210 1052707 1057819 5408588 5580731 40.15 71.6 1
13:27:24 2024-01-29 713520 713182 214061 209837 347124 354743 373679 370020 226849 225787 278881 286875 323451 326752 4674687 5026175 6920925 6734518 1162689 1206843 306883 269511 286723 286888 342289 330849 321658 323830 219367 221483 708351 668104 1534689 1515582 449954 445747 656056 658332 823087 804666 847882 851033 881672 902619 876340 971629 2133101 2265286 1279470 1097583 727856 711155 857937 857803 894770 901560 923647 936947 1062241 1059316 5416321 5582139 40.15 71.6 1
13:27:25 2024-01-29 721481 708878 213539 209842 345565 355204 374094 371859 227115 225787 279419 285668 323140 324275 4688332 4961782 6912299 6753048 1166546 1203521 306451 269546 284937 287203 341807 331386 319643 324816 219428 221830 700141 666199 1531780 1504894 448266 446740 652807 657752 829674 807094 842162 848348 892350 901641 869585 966613 2133101 2241396 1271937 1107670 725786 710114 863438 860242 888194 902190 927528 938741 1054207 1054803 5349176 5571352 40.15 71.6 1
13:27:26 2024-01-29 713345 707338 214065 210253 347438 354416 374094 373165 226709 224578 278597 285325 322578 324311 4684831 5046190 7005093 6734290 1150390 1201259 305921 270730 286365 287203 339782 332086 320424 323603 219402 222297 701531 676542 1526168 1495282 450997 446753 652807 662220 829402 800228 841616 855336 892263 897750 870822 973789 2140851 2228537 1250945 1100713 723672 713279 864050 854088 889554 905784 927528 932912 1051504 1057537 5389777 5574533 40.15 71.6 1
13:27:27 2024-01-29 716534 710422 214147 209082 345934 353811 375256 372040 225974 224799 278561 285668 322686 324492 4678145 5070176 6952285 6734290 1161673 1203852 306384 274492 285811 287297 341326 330348 322635 321870 219745 222297 698679 675577 1546151 1506103 448645 446740 655126 661245 821043 801364 849090 852608 879113 900289 878831 974441 2142373 2252882 1271598 1091387 725270 715412 857937 854693 900040 908087 923684 932912 1057719 1060816 5399182 5584013 40.15 71.6 1
13:27:28 2024-01-29 717592 709270 213923 209702 346203 354812 374957 372004 226675 225521 278705 284069 321712 324528 4681748 4971431 6912449 6753048 1174386 1203409 305494 274988 285811 291696 339746 331386 321884 322359 220088 222141 705701 669059 1517834 1505967 448303 448275 655750 658332 825647 804702 845361 848620 889071 901569 874678 966650 2133101 2234991 1270843 1108458 727856 708249 857937 861465 894405 900280 925661 940822 1055059 1053164 5349023 5583517 40.15 71.6 1
13:27:29 2024-01-29 722724 710418 214889 209048 347428 355638 374884 372675 226147 224746 277634 285561 321642 324155 4686412 5044899 7003807 6753048 1155602 1202428 306454 274686 284937 291452 340535 330849 320909 322108 219214 222204 701531 675095 1521042 1493918 446927 447118 652345 657830 825531 802502 842849 851033 890999 901497 872060 969481 2132622 2222218 1262520 1103068 721095 709074 862551 857803 889673 901488 927491 938361 1050462 1057540 5335362 5574701 40.15 71.6 1
13:27:30 2024-01-29 715552 710413 214393 209912 345560 354743 375399 372457 226113 224711 279009 289665 323092 324492 4683070 5071906 6981411 6720115 1157253 1202515 306635 274492 284973 287203 342879 329314 321920 323603 218720 222765 701498 674614 1516221 1503138 448938 441881 654197 660272 821080 802230 848486 852238 884459 899653 876340 974441 2140851 2254427 1251626 1091387 722124 710652 860376 856587 892235 905313 927455 936906 1056670 1062246 5392313 5557744 40.15 71.6 1
13:27:31 2024-01-29 712507 709111 213095 210490 347916 351893 374239 372149 226147 223516 279383 284455 322232 327396 4674523 4989918 6891627 6743669 1179431 1201259 305768 269546 286347 291705 341843 329386 321920 322622 219402 222453 701531 668104 1532773 1512358 446927 441917 656952 654955 821080 807094 849090 846216 884300 905706 876340 965764 2133101 2244351 1272692 1104409 726820 708249 857814 862616 898274 902616 924764 943100 1060378 1056901 5354475 5561711 40.15 71.6 1
13:27:32 2024-01-29 720973 708327 214056 209842 343528 354994 373119 374258 226113 223551 279635 284069 320935 324419 4683070 5016831 6961604 6743669 1160566 1201622 304608 269581 284431 291223 340775 330849 320909 322920 219249 222801 702890 671735 1544263 1506454 445616 446377 650923 657752 827911 803492 839266 850429 889407 901533 870822 970209 2133101 2232002 1276389 1105308 722640 709573 866516 861317 888068 902543 931624 940930 1052819 1053455 5314894 5580731 40.15 71.6 1
13:27:33 2024-01-29 710806 703322 214065 209868 345458 351821 372857 373202 226147 223551 278741 289258 322232 328163 4685095 5050330 6966505 6724912 1153427 1199912 305494 274758 285775 290548 342879 331081 319903 324359 218685 222297 697362 671936 1519939 1503138 451637 444381 651384 659031 824910 802502 844160 850357 889737 900289 873091 975945 2139330 2247936 1272692 1099197 723672 714180 864053 854967 891268 909225 928967 934342 1054207 1060066 5408588 5572774 40.15 71.6 1
13:27:34 2024-01-29 711313 709261 213394 209687 349829 351893 373154 372149 226884 222827 278705 289809 321328 326400 4699196 5023390 6892644 6724912 1168584 1203852 306020 274564 285811 286396 342879 330348 320909 322598 219402 222141 701531 666199 1541037 1516658 450689 444417 654197 656818 821080 805879 849407 848620 884532 901569 876340 967338 2138790 2263910 1274986 1099892 726261 711775 857900 860205 896641 901488 923684 936001 1060724 1060316 5374804 5580768 40.15 71.6 1
13:27:35 2024-01-29 716578 708253 213060 210170 344527 354743 371967 372675 226884 223137 279366 289258 322232 324492 4674800 4983236 6947854 6738860 1163294 1202428 306451 274601 285169 290817 341243 331350 320307 324359 218755 221830 700191 666199 1520615 1503138 446635 445747 651384 656818 828814 805272 839192 848018 890705 905249 870599 969067 2132913 2245619 1270054 1105430 722640 709180 865283 860242 888105 901553 930282 940968 1051504 1053163 5316637 5570031 40.15 71.6 1
13:27:36 2024-01-29 710487 703282 213769 209213 345081 351460 373154 370944 226113 223551 278741 289428 321328 327931 4683070 5024918 6966505 6724912 1150077 1201259 304608 274722 286248 286396 341879 330849 319679 324359 220356 222141 691965 670016 1551029 1501681 450997 443823 651384 659301 824946 802502 844160 854967 891901 901346 874545 975757 2142225 2252009 1253442 1095283 721609 715339 860376 852878 893133 908692 926981 932248 1053457 1061949 5395328 5563409 40.15 71.6 1
13:27:37 2024-01-29 710806 707338 212726 209842 345565 351857 373119 372149 226884 223296 278313 284038 321328 324564 4676396 5007559 6882577 6729487 1168261 1208500 305805 274528 286369 286396 342361 330080 320945 322884 219214 221830 701531 666199 1516326 1512358 450641 444453 654197 657752 822505 807074 849407 849002 885578 904755 875497 970566 2135952 2262076 1254281 1097583 725786 710077 857900 857803 896715 900853 923499 938247 1059220 1055924 5354867 5553781 40.15 71.6 1
13:27:38 2024-01-29 715527 707075 213095 209868 344487 353993 371446 370979 226147 222827 279205 284867 322232 326132 4681748 4982803 6942241 6724912 1163294 1199018 304114 270585 284067 290885 340775 330348 320388 323902 218040 222694 702907 669059 1560860 1495245 446927 445747 652365 660564 828074 802354 843965 852640 890889 902801 871986 972105 2135740 2225300 1287482 1103919 721609 710261 861599 857194 891264 901524 926174 936906 1048525 1053943 5327514 5545829 40.15 71.6 1
13:27:39 2024-01-29 710215 707338 214092 209187 345045 351893 374346 373202 225798 223585 278705 284867 322232 327164 4673705 5056002 6957180 6710743 1155602 1201259 304573 274492 284937 286485 342879 331672 320388 323902 218532 222453 695972 671735 1519335 1504619 450127 441593 653294 660126 821043 800118 847696 854670 885578 898837 877001 973053 2140851 2252882 1276389 1091387 721609 710150 860339 855336 892235 901596 925661 932912 1053905 1060816 5380371 5558006 40.15 71.6 1
13:27:40 2024-01-29 712328 707338 213765 210525 344527 351857 375191 372149 226147 222792 279599 289294 321328 326897 4667044 4986535 6853136 6729487 1175218 1203521 304573 274564 284439 287001 341879 329314 320945 322395 219249 222141 700141 665329 1531214 1510195 447808 444236 657923 656818 821043 808223 848337 846142 881708 906778 876303 966416 2133101 2241433 1270843 1100713 726303 708249 857937 859462 894881 900280 920983 939446 1059220 1053199 5337155 5567378 40.15 71.6 1
13:27:41 2024-01-29 717631 703286 213729 209991 343489 354493 372038 372675 225483 223516 279078 284074 322829 324419 4654712 4993346 6942561 6738860 1163257 1202691 304573 274601 284285 286893 340811 330348 321394 323579 220044 222623 704316 669059 1535570 1501793 448206 446231 650813 657752 828111 804702 839229 848620 889151 903638 870822 968791 2133101 2232002 1276389 1105392 720581 708751 863438 857803 888105 901524 929583 936947 1048525 1051677 5323209 5558006 40.15 71.6 1
13:27:42 2024-01-29 711369 707338 214092 209183 344527 351929 374275 370683 225257 223551 278509 289258 322006 326400 4689125 5046483 6952172 6715533 1157253 1201574 305494 274528 284973 286987 342037 331473 321634 322335 219297 222765 696741 673380 1551556 1499395 449726 444236 653270 659338 821080 800228 849407 852842 885357 897750 876303 975757 2140851 2249690 1257073 1089834 722640 710652 857937 855299 891603 907942 923684 932912 1054652 1060816 5365029 5558006 40.15 71.6 1
13:27:43 2024-01-29 711346 707342 213390 210387 343493 351821 373154 372149 226147 222827 279635 284867 321328 326436 4667667 4986761 6873251 6724689 1176064 1201295 306775 272225 284253 287113 341699 331312 320802 321763 219297 222034 700141 666199 1526736 1511007 446963 444598 654197 656670 821043 805879 847882 847417 885702 901641 876340 967338 2130071 2254352 1270843 1097583 725270 708249 855469 860242 894807 901300 920983 936703 1059972 1054724 5346272 5545829 40.15 71.6 1
13:27:44 2024-01-29 715527 703322 213060 209868 343524 351893 373183 370944 225763 222827 279169 284069 321328 324419 4670373 4965608 6929204 6731049 1165520 1199652 305804 270730 284559 287364 340631 330205 318830 323100 218579 222226 700141 667150 1538381 1501007 449085 444537 650462 656633 827911 804702 842124 848018 890388 901339 869585 965963 2126338 2237665 1268994 1103737 722640 709254 862216 859462 888105 900280 927565 936740 1050759 1045725 5314533 5546456 40.15 71.6 1
13:27:45 2024-01-29 710487 707075 213430 209213 345318 351821 373711 372675 225832 223551 278741 289834 321328 326436 4667044 5037576 6942241 6712089 1156085 1209362 306617 270730 284906 286893 342735 332018 320731 322884 218379 222332 712895 671735 1521971 1502072 447981 441881 651421 660564 823087 800228 844493 851598 887148 899653 873710 973053 2140578 2247824 1268994 1091387 720581 711228 860376 852878 892346 906805 927508 932248 1051633 1060816 5397672 5548634 40.15 71.6 1
13:27:46 2024-01-29 709812 707374 212393 209213 345287 351821 372857 370056 226691 227376 277921 289329 321328 324564 4661395 4998286 6910176 6726914 1175674 1201473 305948 270730 283854 286669 341771 329279 320874 320896 218720 221546 701531 665249 1531934 1509555 446852 441376 654661 654955 821043 805842 847845 844907 883834 901605 876229 965038 2131585 2240842 1268301 1097583 725786 707246 856683 860242 893878 899608 920254 936703 1059220 1051361 5330035 5561973 40.15 71.6 1
13:27:47 2024-01-29 718577 706400 214025 208972 344982 354707 372525 370056 225031 224208 278473 283844 322232 326752 4670999 4990214 6987591 6726914 1149902 1201427 306703 269932 284466 286799 338686 332216 321899 322813 218685 221786 700141 675577 1512505 1488920 447489 447009 653270 658332 825494 801364 842162 851425 889737 901562 870822 969481 2132453 2222402 1280676 1100713 721609 710261 861939 855299 889456 902828 927643 934116 1048525 1051641 5338935 5546180 40.15 71.6 1
13:27:48 2024-01-29 710487 703025 213729 209002 343489 351893 374239 372149 225066 223482 278404 284548 321328 324455 4664339 5062390 6946177 6725717 1158908 1202428 306883 270348 285641 287498 340463 329047 321622 320860 219214 222190 701498 673863 1550532 1503138 448828 445747 655126 659768 819879 801092 849090 852201 881926 898982 878831 973015 2139178 2243688 1241467 1094428 725786 712198 855469 852805 894770 906465 918219 932874 1057435 1057783 5391477 5541803 40.15 71.6 1
13:27:49 2024-01-29 719439 707301 213535 209183 345470 355496 373119 369790 226113 223482 278705 284468 320712 322418 4673954 4950085 6904112 6743669 1169258 1204101 306451 270730 284466 286799 338686 333909 320246 320896 219402 221483 693336 667150 1520473 1501681 448229 447009 654197 657752 824326 804097 841616 847417 889322 901497 872060 964516 2128364 2228537 1279470 1107670 726820 709757 857937 857803 890714 900280 923684 938036 1057682 1050930 5337677 5561973 40.15 71.6 1
13:27:50 2024-01-29 717405 703255 213539 208500 345303 355496 373711 369984 225955 223551 277618 284805 322471 324721 4672306 5027433 6986389 6736771 1151133 1199018 306170 269968 284759 287292 338722 330312 319903 323565 218685 221830 700141 675095 1539867 1488920 445931 447009 651384 659301 825531 799625 841886 850357 886783 897677 869585 971916 2133101 2225300 1280676 1100713 724706 710652 862212 852805 888327 901524 926832 932874 1050013 1051641 5369226 5561973 40.15 71.6 1
13:27:51 2024-01-29 713520 708061 213725 208826 345041 351857 373941 369659 226069 225787 278417 285094 321863 324275 4678900 5047736 6927267 6715533 1156716 1203521 306631 270348 284911 286360 341026 329314 320874 320896 219745 221674 704311 672898 1522166 1501681 449611 445432 655126 659768 819298 801364 848486 852243 883069 900070 876303 970209 2133101 2247824 1258889 1091387 725786 711228 854258 852805 896793 901560 920136 932874 1060724 1060066 5416321 5561973 40.15 71.6 1
13:27:53 2024-01-29 719702 707301 213060 209143 345849 355256 374094 369067 225869 224836 278133 283963 322089 324630 4669467 4953467 6911573 6735150 1166659 1196392 306020 270539 284267 286400 338686 331350 320766 321870 219687 221138 704303 666199 1516221 1502072 449194 446448 652308 656818 825531 803492 842162 846142 889737 901533 869585 965764 2123828 2231292 1263447 1108458 725786 709989 857937 857803 888011 901553 923684 936947 1053869 1048667 5342749 5558006 40.15 71.6 1
13:27:54 2024-01-29 718614 708295 214094 208578 346864 354416 373111 369839 225310 223447 277244 285432 321827 322992 4661136 5027545 6975830 6724912 1151552 1199018 305921 270539 284032 287203 338722 333162 320128 321870 218685 221830 700141 673653 1521678 1484440 446927 447009 652807 659301 825531 800228 842162 850357 890999 899653 870822 970209 2133101 2215739 1309725 1100713 722640 710114 861599 852842 888884 901488 926832 932912 1050013 1051641 5359530 5556592 40.15 71.6 1
13:27:55 2024-01-29 712865 709341 213366 208858 346937 351677 373948 369175 226324 225152 277670 283969 321293 324419 4669467 4990138 6872953 6715533 1161825 1203521 306451 270730 285547 285521 340775 329314 319903 321906 218720 220484 705646 666199 1524370 1510213 449578 444417 655126 656399 821080 802502 846602 848620 884496 901562 875644 969481 2131585 2260436 1279470 1096022 726820 710261 857937 856550 893612 901488 922295 935574 1059915 1055433 5383449 5569041 40.15 71.6 1
13:27:56 2024-01-29 716297 708401 212540 209551 346447 351677 374203 373129 225763 222792 278313 284069 321328 324203 4668392 4990138 6942203 6724912 1160566 1199875 306451 274916 283165 287001 339710 329350 319903 322884 218005 222297 701498 669537 1543358 1499230 448241 441557 649542 656351 827911 802356 839765 848018 892263 901461 867120 968716 2130071 2231622 1268994 1103737 721609 708249 862216 857803 885670 898003 927528 936666 1050013 1051674 5299622 5557597 40.15 71.6 1
13:27:57 2024-01-29 708001 708410 213177 209048 346937 350688 374240 372149 225449 223482 278453 285245 320806 326400 4664474 5031798 6957180 6706154 1147391 1204201 306451 270348 285004 285165 341567 329350 318419 322884 218344 221830 707135 669738 1535197 1498166 449647 444598 649542 658576 824585 801364 841653 851033 887112 897714 871127 974441 2133101 2250062 1270843 1091387 720581 710652 857937 852842 888970 901596 925661 930747 1051320 1060655 5376907 5556115 40.15 71.6 1
13:27:58 2024-01-29 708253 707002 212318 209187 345283 351749 374094 370020 226463 222792 277885 289365 321032 324311 4664339 4998843 6878631 6697925 1170187 1199018 304860 274528 284475 285485 340811 328817 319939 321609 218532 221830 700141 663827 1536704 1512358 449406 441484 653270 656351 819879 802356 848156 846179 883078 901533 875644 966454 2129798 2256079 1263472 1094465 722640 708249 855469 857803 893502 901337 923248 936722 1058725 1056901 5329916 5551134 40.15 71.6 1
13:27:59 2024-01-29 714681 705900 212721 209562 343458 351821 373183 372149 225449 227552 278561 283672 321328 323891 4634738 4956362 6927493 6706154 1162151 1198131 305124 274880 284032 286485 339710 329350 318454 322884 217818 221830 701498 665249 1526412 1500724 445301 445747 649542 654955 829086 802356 839765 846179 888741 901497 867120 964516 2123828 2228833 1252761 1102096 721609 708249 862788 860740 888315 901337 928967 938247 1049826 1052637 5307291 5543216 40.15 71.6 1
13:28:00 2024-01-29 710029 706405 213060 209109 345010 350723 372657 372040 225449 223137 277885 285267 321293 326169 4668392 5027433 6948981 6688439 1146738 1199133 306451 270477 284937 285485 340775 329350 318454 322849 218344 221830 705726 669059 1544445 1498166 451107 441484 650002 656399 823415 801364 841653 852640 887148 897714 869894 974441 2132697 2246872 1270843 1091387 721467 713763 862104 854633 890596 907954 926246 934115 1051023 1057637 5378645 5543216 40.15 71.6 1
13:28:01 2024-01-29 709443 706396 212313 209562 345556 351749 372003 369984 226656 227552 277850 289736 321067 324455 4661014 4990327 6854600 6706154 1169370 1202428 304660 274456 284702 285641 340811 328817 319903 321870 218720 221830 698752 664301 1537693 1512086 446283 441845 653270 654955 819879 803528 847882 846179 879113 901497 877001 964516 2130071 2255543 1270843 1099982 725742 708175 857203 857729 895717 900134 922218 936666 1059972 1054724 5365376 5548634 40.15 71.6 1
13:28:02 2024-01-29 716270 707397 212866 209183 344982 351893 373975 372670 225066 223482 278313 283239 321328 323435 4654974 4986828 6929204 6724912 1161598 1200098 305590 274843 283820 286597 339746 330348 320761 322884 218005 222141 685968 666199 1528118 1493009 447489 445747 649542 656818 825531 802502 841562 848620 892263 902199 869585 967338 2133407 2229040 1268994 1103854 720581 708139 862825 857618 885546 902190 927528 935612 1047003 1053312 5291941 5544767 40.15 71.6 1
13:28:03 2024-01-29 709289 703210 213729 208526 344492 351821 373119 372149 225100 223326 277654 289066 321328 324492 4654974 5041064 6938529 6696776 1149771 1199018 306236 270348 284032 285682 341567 328320 319679 322849 217818 221830 704316 670016 1517243 1499656 446283 441809 651384 656436 821080 799661 844160 850357 882919 898433 876377 977686 2139178 2251141 1253442 1089805 722363 710261 858425 852768 890971 901560 924858 931361 1050780 1057819 5357733 5544678 40.15 71.6 1
13:28:04 2024-01-29 710487 706400 213086 209691 344978 351785 373154 369911 225449 222827 278741 282451 321328 324492 4654974 4952403 6872990 6716898 1166659 1199018 306020 270348 284036 286888 337665 329350 319903 319925 219061 221483 702921 667240 1521943 1501007 446927 446693 652807 656351 825494 802356 841562 847794 890624 907284 871432 964963 2122861 2228537 1261599 1108589 724706 708249 860376 857803 890661 898676 924782 935299 1051597 1051435 5323938 5544678 40.15 71.6 1
13:28:05 2024-01-29 710178 705396 212682 208531 345010 351533 372131 370020 225414 222827 276185 289258 321032 323171 4661620 5016831 6957760 6706154 1144575 1198392 305246 269552 284067 286360 337701 329386 318936 321906 218862 221173 698752 672898 1510885 1484698 446259 444755 651384 657365 824326 801214 839541 853418 889591 901841 868820 972866 2135952 2226770 1247995 1099146 721609 710922 862788 852812 885583 901560 926174 932857 1048525 1051641 5361560 5543216 40.15 71.6 1
13:28:06 2024-01-29 711821 703250 213060 207876 344492 351785 374240 367727 225066 223516 276998 284069 321328 324155 4634775 5018054 6927525 6696776 1156976 1199018 304573 269968 284067 285659 338436 329314 320388 319925 218720 221830 700191 672898 1526406 1501816 446671 445081 656485 661505 820872 801214 846453 850392 884322 900143 877039 970603 2130071 2252882 1245499 1094486 726781 710616 854258 852842 895531 901488 918048 932874 1059972 1057574 5400869 5548634 40.15 71.6 1
13:28:07 2024-01-29 717631 703286 212717 208856 343453 354743 373711 368799 225449 222792 277618 284145 321328 322154 4652241 4933560 6873251 6724912 1166659 1198281 306020 270513 284152 286405 337429 330384 318972 320932 219061 220484 698820 664301 1549656 1501681 449085 448385 653123 656818 825135 803642 841487 846365 886965 904755 869585 963701 2123828 2231891 1261599 1106882 725270 709254 857900 855979 889673 899009 922332 938435 1051597 1048667 5323938 5548737 40.15 71.6 1
13:28:08 2024-01-29 715393 705895 212384 207662 344527 353920 372920 370056 225066 223516 276149 283672 321328 322418 4654974 5011795 6976438 6715533 1143677 1195542 305494 269209 284067 286396 338175 331400 318972 320932 218532 221519 700141 673863 1508807 1489957 447568 445638 651348 659625 825135 797780 842087 851033 885529 899653 870822 971916 2130044 2219252 1258052 1100438 720581 709254 860376 854088 887475 902190 926321 932912 1048525 1051398 5336616 5540581 40.15 71.6 1
13:28:09 2024-01-29 712507 703246 213394 208496 343458 351785 376061 369984 224753 223482 277423 284069 320842 323891 4648923 5033505 6912449 6706154 1153953 1200098 304608 269968 284112 285557 339746 328852 320909 320161 219191 221236 698679 673863 1517577 1499433 449406 444900 656716 660564 818812 797890 847882 851033 881351 899970 876266 970246 2136137 2241284 1264335 1090610 724189 710150 852778 850320 894881 901560 919543 930147 1057719 1060168 5391477 5552318 40.15 71.6 1
13:28:10 2024-01-29 715527 703286 212717 208531 343037 353920 373183 368280 225449 227660 277334 283672 321328 321441 4645609 4934349 6873251 6724912 1164994 1198746 304266 270348 284032 285557 339611 332253 319428 320646 218615 220308 697449 664376 1517337 1501569 448127 445565 651384 654955 824946 804702 839541 846588 889737 901533 867120 967544 2123828 2231622 1277587 1102342 720581 707246 862216 857803 885550 900280 927528 933971 1047746 1050187 5286316 5539262 40.15 71.6 1
13:28:11 2024-01-29 708509 706400 213095 208861 343458 349666 373183 369501 225449 223137 277423 284069 320096 324528 4661658 5028224 6938529 6688439 1150666 1199018 306020 270132 284253 285236 340524 331782 318830 322478 217900 221759 701562 670016 1516951 1496161 448229 441768 649542 656363 823378 800228 841653 850429 888027 897605 870510 971629 2133101 2246872 1272692 1088284 720068 710261 857937 852842 889637 901560 923684 932210 1052707 1057819 5370966 5539262 40.15 71.6 1
13:28:12 2024-01-29 709289 703246 211728 209218 343458 350688 373447 369984 225955 227197 277459 289031 320356 324419 4648923 4970867 6845275 6696776 1175031 1202553 304409 270621 283925 285508 340667 330843 319761 320753 218579 221497 698752 662410 1528910 1510382 444987 441737 653233 654955 819879 804097 846983 846142 879113 901497 875023 965317 2125500 2234494 1246179 1097583 725786 706244 854258 857803 889343 897704 919600 936703 1056221 1051674 5320137 5548644 40.15 71.6 1
13:28:13 2024-01-29 716578 702993 213760 208535 344973 351929 372657 369651 224881 223551 276998 283239 321328 321929 4634738 4998286 6957180 6717268 1150727 1196578 306883 269860 283691 286329 338316 332018 318794 321501 218344 221674 700141 673173 1505566 1488735 446852 446486 650923 657752 825721 801364 840962 848620 889108 901562 869585 965963 2130071 2209431 1258889 1099146 718530 708249 857937 855336 888105 901553 924782 932912 1043968 1051677 5308757 5543216 40.15 71.6 1
13:28:14 2024-01-29 712239 705891 213091 208500 343458 351267 372038 369687 224059 223516 277034 284069 320356 322490 4648340 5033386 6889191 6711485 1157253 1198871 306379 269824 285721 285343 339710 328781 318936 319925 219121 220167 705701 668104 1524081 1501681 449329 444523 655126 656436 819879 800228 844160 848348 880682 899653 872435 968791 2131585 2252882 1259750 1091387 725786 711228 853048 852878 894136 900183 916914 932912 1057421 1054425 5408588 5544781 40.15 71.6 1
13:28:15 2024-01-29 717443 705905 212393 208852 344982 351785 370002 368280 225483 224535 277034 284069 321103 321929 4649095 4929941 6905009 6717382 1161518 1198281 304731 270539 283258 286396 338722 331437 318723 322777 217327 221674 707135 665249 1523271 1498166 447170 445856 647707 654955 825531 802502 839765 847417 889737 902199 868968 964590 2123828 2225300 1256052 1100258 720068 706244 862212 857803 884464 899009 926869 933971 1047782 1048703 5295444 5540581 40.15 71.6 1
13:28:16 2024-01-29 706359 705905 212761 208535 343458 349666 372920 370056 225100 222827 277423 284069 320321 324528 4660738 5047888 6949800 6697420 1156314 1200953 304573 269968 286163 285909 339460 330374 320874 320671 218344 221830 694061 672898 1541361 1497411 447949 441917 653270 657866 818717 797890 846676 850357 883246 892628 875681 972322 2136293 2243417 1253442 1087510 720581 710261 855947 850357 891603 901560 922332 930884 1052889 1059316 5361560 5543253 40.15 71.6 1
13:28:17 2024-01-29 712006 705400 212875 209187 343042 351785 372038 369391 225257 222827 278313 282152 321328 324155 4658482 4954828 6894259 6724912 1169162 1199912 305876 270730 282932 286803 338175 328355 319939 320386 218615 221173 701531 666199 1513942 1499656 446296 444453 654197 654955 819879 802356 845398 843747 879113 901569 873091 963701 2123828 2235177 1267145 1097583 724480 705744 854258 857803 892235 892619 920291 936001 1054725 1050930 5306948 5544678 40.15 71.6 1
13:28:18 2024-01-29 716578 705135 213760 208355 343033 351929 373183 369687 225576 223551 276998 283239 321328 324021 4654468 5001045 6972015 6698030 1144499 1196355 306451 269968 284937 284614 338472 332253 317937 321870 217970 221448 697362 668198 1529603 1498166 448828 441385 649542 657752 822793 800228 841579 848620 888588 899018 871441 972978 2130071 2240842 1268994 1090522 718530 710261 857900 852206 888736 901524 922067 927431 1050425 1057783 5370966 5533837 40.15 71.6 1
13:28:19 2024-01-29 709139 706405 211693 208821 345714 350364 373447 369651 225379 223261 277989 283786 320036 324239 4656705 4961916 6855035 6707639 1173350 1199018 306020 270287 284545 286400 338686 330374 320388 320375 218344 221138 700141 666199 1553194 1505967 446852 444150 653270 654491 818717 804784 845361 843367 883069 901497 873710 962976 2126851 2236079 1270843 1096022 724706 707246 853553 857803 889307 892582 919363 938397 1057366 1049760 5322360 5543216 40.15 71.6 1
13:28:20 2024-01-29 716504 704407 213060 208465 343037 351821 372920 369623 224441 225341 277563 282200 321150 322275 4653639 4995284 6952172 6706154 1148180 1195511 304538 269968 282698 286459 338140 329051 318677 320896 218005 221103 697362 670779 1535822 1488920 446535 445856 647671 654955 820859 801364 842162 848018 887112 901562 870549 964516 2126851 2219252 1253442 1100713 718530 707246 859765 854656 886355 900280 926981 934908 1042063 1051674 5301340 5540581 40.15 71.6 1
13:28:21 2024-01-29 709480 702957 213535 207850 345813 351533 375191 368511 224927 223447 276819 283760 320628 323711 4660035 5018054 6912374 6696776 1153953 1200098 304538 269552 284603 285521 338722 328781 320874 319890 218685 221138 704316 671936 1513446 1497337 446283 444381 654854 658296 818717 797890 847882 852243 882443 892628 876266 970246 2133101 2239764 1272692 1091387 724706 710114 854258 852206 894881 901524 919477 930147 1057719 1054688 5406902 5552594 40.15 71.6 1
13:28:22 2024-01-29 715261 707798 212741 209382 344801 353775 372811 367547 225119 224519 277439 283459 321079 323103 4652241 4933565 6857847 6715533 1163332 1199018 305590 269968 283563 285508 337157 330312 320081 320635 218532 220414 704311 665249 1515942 1501756 448558 445383 651384 654955 824289 802502 839765 844907 888405 902837 868968 966177 2120812 2222144 1267145 1105308 724706 708249 856683 855336 886091 900699 922989 935612 1053457 1047149 5322360 5550068 40.15 71.6 1
13:28:23 2024-01-29 714110 706217 212693 208361 346937 351074 369785 369731 225241 224836 276819 285267 320061 324713 4660035 5016831 6967685 6706154 1144575 1198982 306451 269173 284582 285838 337157 331091 318419 321383 218344 221138 698752 673583 1510622 1488920 448938 446802 650462 660309 823669 796724 839765 851561 889701 892555 868968 973015 2130034 2234494 1268994 1096802 719555 710114 860376 850723 885550 901560 926321 927394 1047478 1051641 5371880 5546682 40.15 71.6 1
13:28:25 2024-01-29 707214 708139 211578 208682 346937 350508 373038 369471 225728 223732 276962 284548 320804 324131 4652241 4985527 6845696 6687397 1166042 1199018 303874 270730 283656 285521 340499 330374 318936 320860 218344 220484 698752 662410 1560650 1508483 447808 441809 653270 654955 818717 804784 845361 843637 883069 901461 873710 963663 2123555 2246872 1268994 1094428 722640 706244 853553 856587 892235 892619 920022 936947 1056184 1053164 5337792 5546682 40.15 71.6 1
13:28:26 2024-01-29 717592 705286 212693 209008 344837 351785 372131 369947 224025 222827 277599 282284 320996 322872 4654995 4989014 6942241 6706154 1150855 1195548 306451 269968 282698 286396 339094 328320 318419 320635 218344 221830 714616 670016 1519128 1488735 446217 441484 647634 654955 823983 801933 839765 847417 889737 900708 869585 964516 2126851 2212710 1271998 1100713 718530 706244 860376 854693 885278 898639 927643 933486 1041805 1052600 5282682 5537250 40.15 71.6 1
13:28:27 2024-01-29 708784 705822 212795 207850 344978 350723 373825 368547 224025 223292 276768 283636 320061 324684 4645609 5028811 6920405 6688439 1153953 1195548 305697 269173 284032 285285 338413 328320 319903 319665 218720 220594 702921 671455 1519970 1498166 448229 441412 654661 658687 817557 797890 846602 848620 880570 892591 874987 969481 2129135 2239839 1265296 1089834 724189 710261 853279 850996 893502 902682 918052 929878 1058725 1057650 5396174 5542939 40.15 71.6 1
13:28:28 2024-01-29 714983 706396 212348 208651 344801 351857 372657 367396 225066 227517 277563 283062 321221 320468 4645698 4931114 6857847 6706154 1162465 1196392 305160 269968 283598 285521 336649 330080 319402 320635 218497 220449 702933 664301 1516075 1499507 446890 446377 651384 654955 823123 802502 839765 843711 888405 900826 867120 965764 2120812 2228458 1263447 1105308 723672 708249 856076 857679 890559 901697 922146 935462 1054494 1048154 5333727 5539262 40.15 71.6 1
13:28:29 2024-01-29 711313 705213 212698 207811 345010 351821 370002 369363 225275 227588 275884 284145 320771 321406 4648923 5005399 6952172 6688756 1139882 1195511 305805 269588 285004 284729 338140 330118 317013 321609 217970 221138 697362 669738 1513249 1493918 449647 444816 649542 660272 823415 796124 840962 850357 888405 892519 869585 973015 2127010 2239253 1268994 1093613 720434 713256 860875 851785 885550 905386 925548 930860 1048001 1056901 5370966 5541742 40.15 71.6 1
13:28:30 2024-01-29 706322 705905 211693 207876 346937 349666 373183 368835 225449 223732 276998 284468 319353 323435 4642863 4972230 6835950 6678018 1166004 1196689 304360 270348 283165 284650 339746 330140 318454 320635 218192 221173 708544 662410 1554100 1510213 447031 441773 651384 654955 818137 802502 845662 843711 883069 901497 873710 964388 2123555 2241135 1261599 1096809 723672 706061 854767 856439 893170 897523 925145 936835 1056147 1053910 5322246 5533837 40.15 71.6 1
13:28:31 2024-01-29 715187 705323 212353 208531 343042 351785 372131 370020 224025 222608 277850 282108 321067 322418 4645609 4975820 6952172 6698144 1144575 1195548 304608 269138 284121 285557 336649 329279 317973 320860 218005 220484 698752 671936 1500053 1480087 446852 445747 650462 656436 823304 797325 839765 850429 884314 897677 867120 968791 2132697 2222835 1297016 1097629 721609 710261 860339 853418 888068 902755 926321 931510 1048525 1054100 5338935 5533875 40.15 71.6 1
13:28:32 2024-01-29 709983 705405 213060 207842 344982 350723 373711 367102 225066 222827 276114 283871 320061 325443 4645609 4983085 6883517 6687397 1156716 1196396 306020 269173 284702 285049 338686 328320 317973 318958 218720 219907 694878 667627 1538548 1501007 448938 441484 654197 656399 818717 800228 844085 848620 874059 899018 873774 969105 2128830 2247824 1252354 1090573 725224 710261 854493 852165 893502 901553 918705 933963 1059220 1057085 5392313 5542939 40.15 71.6 1
13:28:33 2024-01-29 715485 705405 211715 208651 344982 351785 369893 367691 225222 223889 276998 282412 319836 321406 4642863 4914834 6857847 6688439 1157253 1197282 303946 270348 283130 285543 337701 330374 317048 322395 217292 221138 689223 662410 1522006 1493158 446535 441521 647634 654027 825531 802502 838570 843711 890856 905033 867713 967797 2123601 2225793 1268994 1102245 718889 705671 860376 856550 884958 899776 928967 935574 1042026 1048667 5267608 5524458 40.15 71.6 1
13:28:34 2024-01-29 705114 704403 212388 207846 344982 349666 373711 369911 224025 227340 276149 283239 319353 324906 4636243 5026104 6919878 6678866 1153953 1194701 304538 269588 283236 285717 338175 329907 319939 320975 218344 221483 704316 672898 1527893 1493918 446927 441448 653270 658539 816363 798937 848194 850244 883234 898569 874839 970603 2129659 2246489 1280087 1090610 723672 710261 853515 851388 894881 900183 915538 928788 1058725 1052895 5385929 5533837 40.15 71.6 1
13:28:35 2024-01-29 714441 705135 212200 208320 343037 351857 372131 366587 225066 227161 276768 283005 321969 320433 4642863 4924240 6863926 6706154 1162502 1195548 304837 269778 283396 285521 337192 329386 316978 319925 218005 220106 700191 663827 1520540 1497102 448241 444755 650923 654734 825721 804065 839653 845384 887002 902801 866898 963513 2120539 2225300 1257901 1105308 724706 708249 856683 855336 889456 899776 923499 935574 1050816 1047149 5329971 5533837 40.15 71.6 1
13:28:36 2024-01-29 712239 704192 212353 208175 343493 351821 369966 368799 224753 227393 275691 284468 320321 321406 4648923 4998286 6938529 6688552 1141314 1194664 305590 268310 284813 285049 339130 328781 319860 320896 217818 220520 697362 670016 1500151 1489686 450368 447118 650974 660057 823105 797802 842162 848509 885578 898795 871949 969443 2128558 2244626 1249130 1086700 718530 709254 857328 853418 883908 902828 922989 930147 1050759 1057574 5352155 5520518 40.15 71.6 1
13:28:37 2024-01-29 704787 703900 211684 208861 344978 349630 372915 368799 224094 223261 277423 282341 319317 325906 4633484 4942891 6845275 6691999 1169998 1195585 305160 269968 281442 285637 338757 329440 319419 320410 218005 220749 698752 663827 1532753 1509931 447489 441593 653233 652916 817374 804784 846378 844183 883069 900862 872435 962976 2122748 2240842 1250038 1092836 723672 705708 853279 857803 892235 892619 918048 934191 1054799 1051674 5314894 5529651 40.15 71.6 1
13:28:38 2024-01-29 712875 703407 212537 208616 343042 351785 372131 369355 223990 227464 276998 281565 320321 321441 4642863 4970469 6923874 6703022 1147028 1197282 304538 269209 283029 286159 336684 328817 319402 320896 219733 220891 698752 673380 1516659 1484251 447489 447118 650353 658687 825135 797802 839765 850357 884277 894687 866935 973015 2130071 2232134 1267145 1096802 720305 710261 857937 848583 885550 901524 926321 927431 1047003 1051546 5352155 5524458 40.15 71.6 1
13:28:39 2024-01-29 709289 705895 212393 207807 343493 351218 372657 367138 224094 222792 276149 283870 319353 322418 4645609 4972268 6864038 6678018 1156716 1200098 305554 269173 284032 284330 338686 330696 320761 320646 219121 220013 694827 666959 1529461 1510307 449726 441593 651311 656857 817521 802502 844160 845986 883166 902568 872435 963663 2126375 2254727 1268994 1091285 721609 705172 852946 855812 892235 897668 917603 935612 1054689 1050631 5310739 5529890 40.15 71.6 1
13:28:40 2024-01-29 712852 703411 212353 208826 343042 351519 372131 369984 224025 227304 276998 281911 320036 322156 4636243 4968982 6929204 6696776 1153916 1194664 304337 269968 284508 285236 338199 330696 318830 320528 220086 221723 717742 670016 1523920 1489682 446852 444381 647634 654027 823087 802356 839765 848018 887112 900289 866972 964516 2123828 2214536 1278238 1097583 717508 707476 857328 852805 887475 900280 923684 932874 1042455 1050930 5289999 5524458 40.15 71.6 1
13:28:41 2024-01-29 710806 703411 212838 207671 344982 350723 372920 365487 224094 225152 275691 283310 319353 322383 4629870 4979526 6873712 6678018 1154431 1196467 304766 268626 284799 284721 338579 330044 317831 320747 218579 220119 704311 667719 1517049 1505804 446671 441809 652365 654196 818717 802502 843523 843711 882186 902199 874433 963701 2122319 2248466 1265391 1094428 721095 706244 853048 855373 888011 897741 920173 934242 1054652 1052419 5320137 5516582 40.15 71.7 1
13:28:42 2024-01-29 713014 704137 211719 208861 343042 351254 372131 370020 224025 227517 277034 281517 319353 321929 4629360 4961196 6900952 6688339 1150689 1192701 305374 269030 285003 285379 337287 331077 318277 320232 217900 221448 697362 670016 1510378 1484698 446604 445045 649549 656818 823415 799506 839765 851033 891109 892555 867083 970246 2127047 2223452 1268994 1096802 720581 709074 858425 850996 884922 900853 925661 927468 1047131 1051674 5337677 5524458 40.15 71.6 1
13:28:43 2024-01-29 708242 705405 212357 207881 343458 350688 372131 366551 224753 227552 275691 283808 319388 322418 4632938 4961196 6863926 6688339 1159980 1200913 304516 269598 284795 284472 338579 331077 318419 320635 217362 219798 692122 664376 1525157 1507412 448563 440755 651384 654380 818137 802502 844160 843711 883069 901562 873710 962522 2122319 2228537 1268994 1094428 724189 704174 853048 857803 889343 892582 916951 935299 1054652 1051674 5305127 5524458 40.15 71.7 1
13:28:44 2024-01-29 714983 705639 213060 208171 343033 351821 370002 367727 223818 223326 276149 282144 320356 321406 4636243 4954558 6942852 6687987 1141276 1196578 305446 268167 284906 285014 339340 329083 317013 320410 219733 220379 697362 670016 1501110 1489686 450047 445601 649542 656399 822505 795561 839167 849719 887185 893503 867083 973015 2127010 2234494 1246179 1091387 718530 709111 857937 848583 884922 901560 923684 924725 1047590 1053199 5355233 5516582 40.15 71.6 1
13:28:45 2024-01-29 706322 704398 211362 207876 343458 350836 372131 368244 225257 223104 276185 283288 319093 323399 4638988 4947460 6837531 6678555 1169960 1196578 304874 270211 281407 285633 338722 329184 318794 319890 217327 220295 698752 661938 1545588 1503138 446535 442883 651384 653063 817557 802502 843523 843711 882443 900192 871200 960920 2122319 2240842 1267145 1092873 720581 705208 851804 855373 891603 892619 915576 936947 1054652 1051674 5305127 5524458 40.15 71.6 1
13:28:46 2024-01-29 711342 702417 211728 208166 343033 351254 370002 368835 224025 227233 276768 281347 320321 321406 4629636 4961916 6931319 6683650 1141314 1193818 306451 268122 285094 285040 336613 329047 317048 319925 217362 220343 702447 671455 1538228 1487974 446635 445747 649083 656436 820761 794728 838570 851033 884277 894687 866404 970246 2126851 2232016 1267145 1094465 718530 710261 857937 848583 884295 900853 925001 926039 1045484 1052419 5352155 5518072 40.15 71.6 1
13:28:47 2024-01-29 708208 704407 211763 207348 344982 349702 370002 366323 225100 227161 275691 284145 319129 321929 4645008 4975703 6847299 6668497 1155948 1198206 303235 269138 283285 284180 338722 329440 317867 319890 217362 220141 697362 662476 1527476 1504894 446931 441115 651384 653063 816400 802502 842923 842480 881351 901562 871200 962976 2117801 2244626 1263447 1091387 721609 706208 852340 854730 890971 892655 915576 935612 1056184 1051674 5314533 5522008 40.15 71.6 1
13:28:48 2024-01-29 713520 702408 211755 208320 342749 351254 370038 369947 224025 227197 276768 282066 319812 324021 4637329 4957159 6942354 6688339 1142830 1189467 304538 268346 282914 285143 336649 328090 317048 319122 217362 220295 697362 671936 1502730 1484808 447170 445747 650462 657752 822830 796160 839975 848620 883579 892628 867120 966650 2123828 2216231 1263403 1096022 718530 707747 857937 850996 885550 900280 926321 930185 1047040 1048703 5329536 5525947 40.15 71.7 1
13:28:49 2024-01-29 708460 703187 212384 207527 343042 350441 373183 365487 224476 224836 275900 283027 320036 322311 4637853 4990214 6864173 6677862 1153116 1195579 305912 268795 284147 284650 339611 330374 317973 318958 218685 220106 697620 668104 1511129 1499544 448303 442097 654197 656399 818446 799661 842886 848018 882443 897750 871164 967375 2123828 2246872 1238236 1089834 723672 709757 851804 851598 893230 900280 915576 930185 1057719 1051435 5385929 5525947 40.15 71.6 1
13:28:50 2024-01-29 715441 702422 211693 207881 343042 350436 369605 367146 225206 223746 276660 282235 319246 321820 4637853 4921984 6864024 6678866 1156427 1194664 303200 269968 282391 285285 338211 330301 317048 321644 216618 220939 704316 662410 1518514 1491800 446217 441917 647176 654027 823123 801364 838570 845579 889071 900289 865817 966641 2123307 2216107 1294177 1099146 716487 704174 859493 854730 883042 892655 926321 932819 1042395 1047925 5263744 5520242 40.15 71.6 1
13:28:51 2024-01-29 703261 704137 212434 208330 342825 350966 373002 368396 223921 224362 278255 282293 320828 324667 4636243 5011491 6902221 6678018 1150666 1194356 306020 268310 283210 284578 337665 330374 320125 317924 218309 220948 700088 670016 1525501 1493918 446890 444598 653270 658219 815135 797289 844085 848620 880496 892519 873017 968753 2127892 2237665 1255257 1088213 722640 710261 851130 848583 892235 902828 916315 927394 1053832 1053910 5370966 5512121 40.15 71.6 1
13:28:52 2024-01-29 717155 704110 211446 208218 342861 351605 369677 367105 224545 223853 275971 282227 319023 322224 4633484 4910238 6864813 6687397 1157253 1194878 303164 269138 282786 284960 337630 328781 318501 319890 217327 219728 700191 662197 1523702 1495394 446613 441845 647104 654955 823087 801933 836038 843040 884241 901562 864516 963663 2119072 2228833 1265296 1099146 718019 704101 859765 856278 883042 892546 926321 934242 1042063 1047112 5258099 5531094 40.15 71.7 1
13:28:53 2024-01-29 704613 702184 212176 208177 342934 349451 373038 368619 223887 222449 276078 282341 319317 323399 4634018 5018978 6902221 6678203 1152308 1194628 304316 268912 283130 284703 338140 329440 318936 318664 217362 220449 707178 670016 1538631 1493918 445301 441845 653270 658219 815749 795561 844380 848620 880638 894687 873673 968716 2131312 2232874 1273413 1088284 722640 710261 851130 848583 892235 902828 915425 927431 1059521 1051641 5387504 5533293 40.15 71.7 1
13:28:54 2024-01-29 716297 703754 211517 207988 342861 351605 369929 365451 224683 227253 276114 282094 319034 321959 4633484 4917232 6845275 6678018 1159943 1192091 304160 269138 282896 284703 336377 328284 316022 319854 218005 219728 692122 662410 1517175 1493454 446931 445710 649046 654027 822608 802502 838533 842443 884209 902199 866431 962253 2114556 2216419 1256052 1103854 720068 704636 857937 855262 885550 892582 923684 935574 1048525 1049871 5288258 5520784 40.15 71.6 1
13:28:55 2024-01-29 704224 702189 211543 208001 343001 348505 371501 369355 224441 224061 276078 282306 318353 323891 4633484 5005399 6901227 6649882 1147848 1189467 305160 269138 282698 284578 338413 328436 318936 319630 217327 221103 702890 670016 1524059 1492858 447489 441737 651114 657752 816363 794925 842886 848620 883069 892519 873054 970171 2130071 2235066 1257073 1082002 719555 709254 852673 848583 886682 902190 915161 930588 1052707 1054510 5339177 5518106 40.15 71.6 1
13:28:56 2024-01-29 712378 704398 211684 207569 341969 351496 371841 366515 224025 223889 276078 281911 320403 320397 4626878 4910239 6849117 6687397 1159736 1199018 304160 269138 283130 284650 336684 329047 316022 319890 217327 219728 700191 662476 1519979 1491948 446852 441845 647598 653026 823087 801933 837303 842443 884209 901562 863867 965076 2117565 2218957 1292258 1099146 718255 703603 857937 854693 883834 898609 928172 934191 1046734 1048079 5259880 5524458 40.15 71.6 1
13:28:58 2024-01-29 703261 702148 211455 207742 343001 349031 372131 369355 224463 224362 275884 282341 318870 323891 4633484 5004436 6892644 6669774 1153130 1192054 305984 268274 283016 284379 337630 329440 318936 317924 217970 220449 704316 669639 1510534 1497523 445931 441773 653270 657752 816363 797853 843486 847380 880652 898982 871164 964516 2123828 2246336 1258889 1088284 722640 710261 852738 852021 894405 901480 916203 932894 1056786 1055845 5386340 5520518 40.15 71.7 1
13:28:59 2024-01-29 716594 704398 211614 207803 343042 351231 369533 366551 224025 223732 276114 282416 318353 322224 4626878 4905562 6855035 6678018 1157253 1192923 303271 269138 282791 284578 336649 330374 317603 319890 219112 219728 702921 660584 1521728 1493918 446613 441557 646646 653063 824000 802502 836707 843403 884241 901562 864516 963663 2116972 2225264 1268170 1097583 719403 705749 860875 855849 883872 897514 927530 935149 1042026 1050504 5259592 5515080 40.15 71.7 1
13:29:00 2024-01-29 703261 702335 211402 207712 343037 349067 372657 368835 223800 223889 275884 282306 318353 323399 4630179 5007559 6911067 6654511 1150666 1194878 306020 268912 283130 284707 337665 328974 318936 318923 217292 220449 704316 670016 1527463 1495394 447568 441484 652308 657752 815749 794692 844085 848620 880661 894687 873116 969481 2130034 2241558 1264335 1088251 722501 709180 852303 848509 891863 902755 917240 927357 1051560 1054840 5361560 5515080 40.15 71.6 1
13:29:01 2024-01-29 709998 704407 212313 207671 341933 351785 372131 366587 224059 223732 275884 281137 320061 320468 4624105 4907881 6850247 6687397 1158908 1195511 304196 269138 282698 284716 336142 329047 316943 319406 218005 219728 701048 662410 1516992 1495282 446931 445396 649542 654027 822830 801933 839167 842443 885529 902199 867046 962290 2120032 2229174 1250506 1105430 720581 703991 858425 855849 885440 897407 923684 932912 1050759 1049757 5307717 5515080 40.15 71.7 1
13:29:02 2024-01-29 705114 702380 211693 207807 343198 349630 369597 367691 223644 223261 275655 283524 317427 321406 4626878 4985381 6891902 6679392 1144575 1193182 304660 268948 282698 283883 338722 328473 317013 320384 216955 220449 702907 667627 1524411 1493269 445662 440422 647598 654955 818717 795561 838957 848620 883166 892519 871875 971222 2130619 2241545 1267145 1085150 719403 707600 855984 850392 885550 900280 920017 931454 1048489 1054724 5343359 5516582 40.15 71.6 1
13:29:03 2024-01-29 708401 704924 211684 208285 342442 349630 372131 366551 223990 223261 276149 280556 317999 321894 4624105 4919688 6845275 6678018 1163219 1193182 304160 268723 281680 285374 338614 329907 319366 318441 217362 220070 698752 665249 1501850 1493918 445266 442097 651384 651141 816363 802502 841616 841602 883862 903723 871838 961184 2117302 2225793 1263447 1099197 722640 703566 853553 852842 888922 892546 918219 934908 1051504 1048265 5286316 5520518 40.15 71.6 1
13:29:04 2024-01-29 714535 702376 211693 206520 343042 351218 369597 367102 224025 227481 274847 282376 318353 322371 4620807 4977542 6929744 6668639 1138066 1192335 306020 268086 283029 284379 335600 329907 316022 319406 217292 220414 695972 670016 1535051 1475898 446927 446424 647671 658219 822830 795427 839975 850612 887563 893308 866283 970059 2126627 2235177 1265296 1091387 717508 709033 858425 848583 884295 900853 923647 928592 1044708 1051674 5337677 5505701 40.15 71.7 1
13:29:05 2024-01-29 703761 702408 211076 207803 343033 348541 369929 366551 224025 222635 275691 282310 317427 322418 4620807 4951288 6807973 6659261 1169162 1189504 304232 269173 282938 284614 337665 328473 317937 318923 217327 219952 697362 661938 1557591 1504693 445662 441079 651384 654053 818775 802317 844568 842984 882333 902801 873922 962559 2120580 2219067 1265296 1099146 724189 703603 854767 854693 889368 896585 918293 935612 1050425 1045597 5276685 5515080 40.15 71.6 1
13:29:06 2024-01-29 713087 702376 212353 206524 343042 351218 369857 367102 223990 227481 275004 282412 318835 321312 4617236 4970469 6930001 6650182 1138066 1192335 302914 268310 286163 283547 336106 330374 316243 319630 216955 220106 695972 669537 1519472 1489686 450047 441376 649504 657136 821006 797802 839690 847233 885541 896254 869437 967301 2123828 2231520 1268994 1085150 716487 707747 854863 850959 885841 900280 919600 927394 1048525 1054393 5329536 5501774 40.15 71.6 1
13:29:07 2024-01-29 704261 701338 211027 208175 343028 348016 370002 365487 223800 222948 276149 281451 317427 322454 4610932 4924333 6817299 6659132 1166659 1196689 304196 269968 286787 284441 338175 328473 317937 318923 217327 220106 697362 661467 1544851 1497114 446217 443118 651348 650958 816449 802428 844568 842947 880794 902837 869857 960883 2120580 2220495 1265296 1091387 721467 704034 851130 855336 891086 894752 915538 935612 1051597 1049757 5282542 5507216 40.15 71.7 1
13:29:08 2024-01-29 713247 701343 211719 207636 341969 350723 369893 366587 223299 227517 275884 280591 319093 320468 4617512 4947460 6922360 6674200 1138066 1193182 304874 267486 283285 284397 335636 330374 316499 318675 217141 220167 695972 672860 1519286 1488117 449406 445856 648664 658736 820562 797802 842162 848620 883069 892591 871255 967338 2123828 2235314 1259750 1085155 718019 707747 853553 848583 888105 901553 918256 927431 1048112 1055947 5322398 5511146 40.15 71.6 1
13:29:09 2024-01-29 708437 701884 211693 207483 341933 350988 372131 365487 223990 223261 275233 280129 319069 320468 4617512 4884704 6839983 6678018 1155602 1189799 303271 268759 282351 283781 336142 330374 318240 319641 219423 219824 696078 660584 1515105 1493158 446927 445090 647743 652380 821043 799058 836112 845543 890635 898982 863867 963701 2117014 2207903 1268170 1097583 715468 702924 857937 852805 880629 892546 925001 932599 1039111 1045597 5248694 5505701 40.15 71.6 1
13:29:10 2024-01-29 701046 701347 211371 207488 343042 349103 372131 367655 223334 227161 275269 282108 318317 321406 4620807 5006438 6878612 6640607 1150666 1193182 305160 267450 282698 283931 337417 329148 319402 320330 218239 219433 697362 669059 1521272 1497411 448765 441376 652770 657752 815171 796454 844455 847380 879910 892591 871838 966266 2120812 2241433 1257073 1088284 722640 708249 848717 848583 891603 900280 914359 927468 1054652 1051674 5370966 5507216 40.15 71.6 1
13:29:11 2024-01-29 713520 702153 211362 207522 343033 350441 369561 365159 224025 223261 275304 281876 319317 321312 4617236 4896289 6835675 6650220 1153916 1192335 302986 268887 284215 284130 337523 329564 318501 320753 218803 219930 694440 662476 1534801 1484403 445583 441845 645733 654053 821080 797853 839167 844944 885467 899970 866431 965076 2118558 2210045 1249811 1096802 716487 705172 855469 850320 884922 896098 922295 930147 1042395 1048667 5284573 5507216 40.15 71.6 1
13:29:12 2024-01-29 707160 702417 211728 207195 343042 349594 370002 364867 223679 227340 275040 281834 318835 321180 4617512 4961594 6845275 6649766 1155564 1194083 304623 268851 283890 283693 337559 329330 319402 320230 219112 218904 696179 662476 1523840 1503138 445699 442883 650974 651105 815171 801364 844216 841215 880570 901562 871164 960883 2113923 2234494 1261599 1091387 721467 703639 851130 854088 889637 892546 915147 932685 1052707 1048703 5276647 5507216 40.15 71.7 1
13:29:13 2024-01-29 712498 702143 211684 207492 341969 349630 369893 367396 223460 227161 275884 280626 318835 320433 4610932 4949685 6910553 6669465 1140032 1188697 306379 267343 283059 284237 336210 330067 318951 319748 217292 220106 707135 670016 1519664 1483973 446890 445045 647671 657752 820932 793203 837340 848620 886484 892555 864516 967375 2122319 2215812 1265296 1091387 717508 708751 857937 848583 883042 900280 923684 929056 1042455 1050661 5325732 5505701 40.15 71.7 1
13:29:14 2024-01-29 705189 702412 211658 206520 343042 349366 369929 364356 224059 223261 274812 282376 318070 320468 4617512 4954481 6801026 6650144 1166659 1193145 302172 268994 284142 283604 337997 328168 319860 318664 219112 219763 695972 660584 1549053 1496481 444397 441579 650813 651141 813981 801364 839229 839128 880033 901562 871441 957358 2114556 2222513 1263447 1091387 720581 702979 848717 854730 889368 893409 915662 932912 1051504 1047149 5280594 5507216 40.15 71.6 1
13:29:15 2024-01-29 712507 699300 211814 207488 341416 350405 369893 366587 222955 227552 275269 280395 318388 321605 4617512 4954820 6933307 6673782 1138442 1190800 304695 267343 283130 283746 334627 329148 315766 319417 219112 219728 695972 670016 1502297 1486987 449354 444417 646683 656818 821080 793282 837340 848620 886076 892459 867713 970209 2120812 2222218 1265296 1089834 715978 708249 855469 847380 883042 898916 922332 926222 1042100 1051674 5333852 5492402 40.15 71.6 1
13:29:16 2024-01-29 703261 702371 210328 207522 343037 347492 369893 366293 223834 222479 275691 281911 317392 322418 4617236 4950211 6835123 6688552 1163058 1188586 304196 268346 281557 285049 338135 329061 320915 317924 217327 219728 698230 664376 1519676 1492097 446613 445118 651384 654027 818717 800228 839765 842443 881672 899653 867120 960920 2114556 2219252 1261599 1100713 721609 705208 853048 850357 885550 893493 918293 932874 1048553 1045290 5319128 5511146 40.15 71.7 1
13:29:17 2024-01-29 710215 701343 211357 206589 343042 349067 368781 366293 223834 227126 274462 283092 317427 320504 4612448 4994407 6884425 6630848 1144575 1193182 305124 268851 282081 283755 338140 326150 317973 319605 218803 220202 695860 668104 1508142 1488920 448289 438898 649542 654955 815785 793276 842923 848620 881818 894973 871164 968791 2120979 2234494 1272692 1082062 717348 707246 851130 848583 888105 899644 917982 924725 1046623 1053199 5322398 5505701 40.15 71.6 1
13:29:18 2024-01-29 708474 702148 211031 207492 341643 350723 370002 365195 223564 223261 275691 280168 318835 322003 4626089 4881050 6837906 6668639 1157742 1193238 302418 268723 281477 283512 335340 329834 316022 318218 217362 218891 694707 661393 1535439 1490888 446857 445432 650002 654027 821080 800228 837340 841215 883283 901346 865817 960920 2111552 2209467 1259750 1100713 720581 704174 854863 852201 884954 892546 918293 932912 1048525 1045179 5295721 5505701 40.15 71.7 1
13:29:19 2024-01-29 706998 699822 211536 207199 343042 350339 369337 367691 223334 223261 274462 281709 317145 324750 4621818 4998843 6872990 6645731 1142943 1186060 304196 268495 284343 283746 337701 327473 316499 319890 216281 220260 700088 666199 1508450 1488920 446535 442255 647176 654955 816400 793276 839765 848620 882443 891855 869585 965963 2123828 2231329 1246179 1082062 716487 705036 852340 848583 885550 899644 917566 927157 1046734 1045725 5322474 5501774 40.15 71.7 1
13:29:20 2024-01-29 706396 701379 211022 207671 340896 349103 370002 368257 223783 223083 275864 279972 318247 323139 4615702 4905321 6835950 6703360 1157253 1192261 303307 268346 281407 284304 334591 329440 317013 317035 217327 219079 690594 662476 1514268 1493918 446539 444453 647671 653063 821043 799957 837340 841787 883283 900289 864590 960199 2111552 2219252 1259750 1100713 719555 704137 854863 851598 884410 892281 919637 931510 1048525 1036675 5286316 5497851 40.15 71.6 1
13:29:21 2024-01-29 708005 699328 211353 207203 343042 350339 369309 370081 223749 223225 275126 281341 317029 322311 4625121 4991187 6897303 6612029 1142905 1189799 304196 268310 281729 283746 338211 327473 316756 319665 216467 220449 694582 667150 1529507 1488920 446217 438898 647634 654955 816400 793276 839192 848018 882606 892519 870822 967338 2123828 2234494 1268994 1082062 716487 706244 852946 848583 885587 900280 917603 926077 1048186 1051677 5322398 5507216 40.15 71.6 1
13:29:22 2024-01-29 707899 701384 211406 207642 343121 350436 371950 365380 223921 223732 275513 279563 318658 323139 4608147 4891527 6835950 6683764 1155602 1186060 303968 268759 281552 284215 335636 329907 317603 318958 217327 219079 700191 660584 1511932 1489686 445662 441845 646190 651178 820725 800228 835077 840620 884241 900289 862032 960920 2112780 2222402 1280743 1097583 716487 702075 857937 852201 880505 894678 924858 932912 1042455 1046776 5248694 5490827 40.15 71.7 1
13:29:23 2024-01-29 703113 702688 211446 207388 342861 348960 369893 367547 223162 224004 275548 281341 317427 321370 4607170 4995731 6873251 6631126 1149413 1189799 305160 267486 282267 282881 336377 328218 317013 319288 217362 219609 701531 669059 1548284 1491800 447291 440445 651421 656818 811645 793240 842923 847417 878006 893721 873710 964553 2120032 2231329 1261599 1086463 721609 708249 848717 847380 889673 899644 914359 927446 1053457 1051674 5353632 5513705 40.15 71.7 1
13:29:24 2024-01-29 713916 702235 210926 207379 342852 349487 368011 364760 223887 223104 275233 281053 317392 321084 4614727 4887017 6826349 6659261 1152271 1192446 302810 268759 283799 283781 336106 328509 315069 319925 216432 219763 694582 660584 1527847 1484698 444950 441174 645832 654491 818717 796724 837377 843747 881672 892628 864553 963701 2116260 2206641 1263447 1093650 714452 704174 853515 850996 883042 892619 922332 929486 1038397 1047409 5278799 5510502 40.15 71.7 1
13:29:25 2024-01-29 705040 700180 211583 206455 342548 348434 369966 364867 222989 227197 274847 281799 317392 320468 4608147 4986775 6850576 6640503 1150666 1189467 303235 267450 283130 282846 336342 328473 316464 319119 217292 218668 690769 663425 1522160 1502072 447996 439516 649010 653026 815135 797890 841653 842407 879910 896144 870822 963663 2114556 2243688 1260637 1089834 719403 705172 851130 850996 888105 892582 918277 927431 1053457 1051398 5291751 5501716 40.15 71.7 1
13:29:26 2024-01-29 710806 699893 210851 208146 341861 349067 369561 367691 223714 223396 275935 280290 317392 322792 4616209 4942651 6911067 6649882 1137790 1188697 304838 267450 283130 283821 334591 329907 317603 318664 216920 219350 705726 669537 1499944 1480455 445931 444381 647104 657752 822904 793282 837303 848620 883210 892459 866774 968753 2123828 2228458 1265296 1089834 716487 708751 855469 846105 885037 902190 922295 928540 1044989 1054425 5322284 5502365 40.15 71.7 1
13:29:27 2024-01-29 704224 700280 210805 207811 342446 347456 372703 365416 223265 223104 276078 280556 317110 322311 4614727 4926611 6817299 6659261 1160566 1193182 303271 268310 281372 285049 336071 328974 317013 317924 217327 219728 695972 664301 1504891 1493918 444950 440135 651114 651141 815712 801364 841018 841787 880831 902199 871441 958002 2110654 2215923 1263447 1091387 720581 701010 850857 852805 889368 893530 916744 934633 1051061 1048456 5286361 5517226 40.15 71.7 1
13:29:28 2024-01-29 712001 698273 211689 209451 341753 350122 369301 365487 222921 224061 275091 280591 318353 321768 4611435 4956732 6895577 6649882 1134755 1193293 303271 267486 283130 283278 335600 329907 317603 318923 216955 219763 694582 668104 1501984 1482261 446963 441593 646646 656818 821043 793282 839167 848620 884322 893721 867046 970209 2120812 2228537 1263447 1086737 716213 708249 854730 848964 886355 903898 922218 926110 1047590 1051528 5337792 5486943 40.15 71.6 1
13:29:29 2024-01-29 703076 702087 210267 207777 342965 347456 369857 365309 223299 222599 275269 281071 317427 322418 4608147 4921909 6817299 6650492 1163891 1189799 303271 268310 282738 284477 336106 328436 317013 317000 217292 219385 697362 663900 1504671 1491037 445583 444381 651384 653990 817557 797890 839765 842443 882443 900289 867120 960883 2113781 2209431 1261599 1097583 721467 706039 854730 852663 885596 894641 918630 933524 1048342 1045452 5275036 5505703 40.15 71.6 1
13:29:30 2024-01-29 707002 699259 211326 206550 344910 350118 368745 367396 223265 223261 274812 281215 316878 322383 4614727 4985469 6883517 6635941 1143758 1189799 304196 268648 281407 283512 338140 327400 316686 319406 216281 220414 698679 667150 1501779 1484440 446535 442569 647140 654955 816363 793240 841562 848620 881818 893721 870822 965926 2123828 2226955 1268994 1084279 717348 706933 853553 848472 887438 902451 919513 928554 1045026 1051641 5314591 5496322 40.15 71.7 1
13:29:31 2024-01-29 707360 701202 211322 206559 340341 349349 369929 364903 223644 223261 274427 279703 318317 320397 4605348 4886752 6826624 6664541 1158908 1189799 303164 268310 281557 283746 334556 329440 316464 317924 217292 219009 704311 660584 1534858 1493269 445662 441845 647598 652564 821080 801092 834850 841787 881672 900289 861996 960846 2113993 2222835 1246808 1103068 717348 704535 857203 854633 883834 895975 922952 932874 1043931 1051912 5248694 5498695 40.15 71.7 1
13:29:33 2024-01-29 702231 699781 211322 206593 342451 347492 369929 367332 223265 223261 274427 281018 317135 322383 4611435 4986828 6883051 6631124 1147848 1186023 304874 267522 281442 284117 336342 327400 317013 317924 216652 220414 694451 668104 1518558 1488920 446785 440171 650462 656545 814747 793282 841616 848620 878006 894053 871912 969067 2129411 2233477 1272692 1086699 721609 708139 849100 848127 889600 900280 914359 932034 1054207 1051674 5352155 5505701 40.15 71.7 1
13:29:34 2024-01-29 710487 701343 210987 207169 340537 350405 369857 364320 223610 223261 274812 280983 317427 321048 4605348 4886938 6817299 6650144 1153916 1189799 302972 268310 281407 283512 336106 329907 315816 319630 216803 219044 702907 659640 1503862 1484477 445588 441773 645906 651141 821043 797890 836707 843077 887355 900070 867676 963551 2116374 2210230 1256052 1097629 715301 702002 857291 851601 879809 897111 925977 930110 1041545 1044121 5244947 5486943 40.15 71.7 1
13:29:35 2024-01-29 702494 699794 210983 206520 342970 348541 369966 365451 223110 223797 274391 281521 317392 320397 4601410 4961782 6841231 6640503 1151133 1187743 303271 267522 283139 283089 336377 328145 316022 320865 217106 218856 694827 662476 1504222 1502866 447489 438898 648587 652564 813981 797927 841975 843472 881351 899970 873923 962141 2116689 2244338 1253104 1089560 718530 704101 850526 852058 889368 892510 920187 930106 1051023 1048703 5283952 5499480 40.15 71.7 1
13:29:36 2024-01-29 709983 698015 210996 207164 340855 348541 368450 366551 222577 223104 275233 279703 318317 322829 4607871 4929867 6872715 6649882 1137629 1188918 305160 267040 283594 283710 334556 329207 316022 318405 216583 219079 695451 669059 1504687 1475566 444950 441845 647669 656351 821147 793097 837540 848509 888193 891373 865246 971297 2120320 2228833 1242548 1091387 716487 709033 856683 845469 882379 898713 922183 926222 1042455 1050578 5314533 5486981 40.15 71.7 1
13:29:37 2024-01-29 703967 700321 210332 206490 343042 347177 368745 365451 224025 222599 274391 281764 316143 321144 4598782 4944247 6789323 6640503 1163257 1185146 302350 269173 282738 283574 336613 326938 317013 318661 216618 219574 695972 658698 1526455 1498166 444950 439861 651437 653122 818775 797802 839616 842984 884935 897532 867713 962672 2111552 2219362 1257901 1100713 717348 702075 855469 851561 883872 891846 923684 932210 1045448 1036675 5267505 5492402 40.15 71.7 1
13:29:38 2024-01-29 703261 700325 211027 206554 343042 346411 367637 366587 223714 223261 274391 281876 316400 321406 4610932 4979741 6864196 6621746 1141239 1186170 302489 267486 281407 282978 338494 327400 316022 318958 217878 219728 701498 666199 1508450 1491294 447240 442255 648627 654918 815289 795538 844568 848472 880100 893942 871090 965926 2120812 2222283 1267967 1084384 718530 707246 849100 846142 889368 900280 914359 926260 1051209 1053164 5342749 5497851 40.15 71.7 1
13:29:39 2024-01-29 708437 700325 210996 206550 340381 349871 369893 364320 223990 223261 274812 280168 317427 321275 4602063 4872831 6807973 6650182 1153953 1189799 302030 268459 281407 282894 334591 329907 315816 317960 216955 218891 698820 662002 1508343 1492449 446852 444143 647283 650958 821043 800075 836521 848255 880355 892628 864516 962522 2119829 2200630 1276389 1092923 716323 704137 853048 848583 883156 896135 919600 930185 1039332 1045634 5261863 5488486 40.15 71.7 1
13:29:40 2024-01-29 706056 698309 211653 206524 342692 347528 369857 363264 223299 223732 274356 281250 317135 322334 4598782 4956999 6831885 6612104 1149185 1189799 302987 267450 282302 282059 336106 327936 316022 317960 218803 218799 698884 662476 1508268 1501532 447808 440279 649586 651728 815289 801822 842162 839400 879383 900003 869981 956603 2111552 2221254 1261599 1091363 719555 701041 848717 852805 888105 891580 914359 932912 1050759 1046776 5276910 5496322 40.15 71.7 1
13:29:41 2024-01-29 712234 699037 211693 206550 340385 349349 368450 365188 222611 223889 274427 280129 317427 321275 4608147 4942651 6912707 6649882 1135600 1184307 303414 267263 282698 282846 334591 329184 317566 320784 218494 219446 694582 668198 1541584 1488759 448127 440135 645869 654955 818137 793240 839765 847794 883159 893721 867120 964516 2122833 2228537 1265296 1082062 714452 704174 852946 848583 884922 897704 917566 929056 1045137 1053164 5314533 5488486 40.15 71.7 1
13:29:42 2024-01-29 705151 699822 210813 207483 340313 347528 369929 364903 223334 223261 275269 278889 317392 320468 4605348 4897228 6826624 6658984 1156679 1188918 302916 267486 284069 283896 336906 329184 318915 319398 219112 218939 693192 662476 1519136 1493269 446704 441845 647634 652564 820461 801214 836509 841787 884569 900289 862640 960883 2108006 2219252 1264404 1099146 716487 701543 855469 851525 880593 893409 924084 932210 1042418 1042612 5239288 5486943 40.15 71.7 1
13:29:43 2024-01-29 701258 698528 210987 206559 342728 346447 368781 367102 223265 222948 274427 281018 316435 322383 4611435 4974854 6873712 6621746 1144298 1190762 303696 267237 284032 283462 339094 326793 318726 317818 218340 219930 702026 669059 1506902 1484513 445583 439113 647671 654697 816019 793282 841653 848018 877198 892459 871164 964553 2120812 2228458 1243115 1082039 718530 707246 848717 846179 886938 899644 914359 926260 1051209 1048273 5337682 5496322 40.15 71.7 1
13:29:44 2024-01-29 711313 701347 211027 206559 341692 349630 368709 363229 223299 222948 274391 281215 317392 320221 4592691 4869699 6807973 6636053 1153205 1190651 302986 268167 282902 283728 337694 328254 318501 318781 217878 219991 697269 663827 1517556 1483645 445625 441376 645634 654027 818717 794961 838775 843711 882586 892555 864516 965076 2116802 2205349 1257073 1091387 715468 704174 854592 848583 883156 892582 920983 933271 1040807 1045634 5271242 5496322 40.15 71.7 1
13:29:45 2024-01-29 705020 699831 211510 206485 342728 348296 369301 363264 223144 223261 273971 281250 316878 320397 4605385 4933565 6801252 6645731 1160528 1194088 301290 268994 284142 282669 336979 327790 318501 317000 216583 219385 694582 658228 1527635 1501681 446535 440077 647707 651141 815252 799661 839192 841787 879250 899018 868627 961034 2110654 2218965 1261599 1089834 720581 700021 848717 852805 888105 893081 914359 932912 1050759 1045634 5267505 5496322 40.15 71.7 1
13:29:46 2024-01-29 710487 698015 211031 206550 340607 349103 368486 365159 223150 223575 274847 279852 317427 321768 4608147 4947582 6905009 6659690 1137629 1189659 302772 266897 283024 283225 335304 329171 317603 318441 216618 219482 694582 668104 1510014 1483755 445301 441412 645906 654955 818717 793282 839167 845579 880645 898350 867120 964516 2117801 2230040 1265296 1082062 714452 705708 853553 848583 884295 899009 918256 927694 1042063 1051641 5291902 5483030 40.15 71.7 1
13:29:47 2024-01-29 704252 699300 210848 207632 340864 347528 369893 364356 223299 223104 275269 278923 316878 320433 4592691 4881165 6829550 6659690 1151133 1190069 301925 268258 283339 282961 334662 329440 315816 320330 218494 218328 694707 659640 1509611 1491037 445583 441426 645448 651141 820461 796724 834850 841639 883834 892591 863291 960920 2113669 2206913 1246808 1094465 713261 699984 855469 850996 878564 892510 923684 928718 1035987 1042612 5239288 5473895 40.15 71.7 1
13:29:48 2024-01-29 702262 698305 211022 206672 342451 347528 369857 363193 223110 223261 274163 280626 316913 319912 4595969 4935897 6812520 6631392 1158908 1192335 301432 268310 281407 282156 339094 327936 315987 317960 216583 219079 694582 658657 1518456 1499544 445583 440077 649083 650183 813981 800228 842162 839400 879323 899653 868627 958939 2111552 2220826 1261599 1090610 721609 701041 848717 851561 888105 891819 914359 932912 1048149 1042612 5263843 5488486 40.15 71.7 1
13:29:49 2024-01-29 710487 698046 211357 206524 340372 348577 368190 364356 223150 223261 274391 279703 317427 321048 4604297 4947310 6889784 6635941 1138066 1188112 303307 268024 285150 281984 338344 328473 315816 318958 218340 219421 693192 663354 1556282 1484698 446611 441079 645906 654027 816129 792643 838570 844944 881915 893419 867120 964553 2119306 2228833 1263447 1080522 714452 705208 852340 847981 884295 897704 917603 924725 1043968 1051677 5310739 5479120 40.15 71.7 1
13:29:50 2024-01-29 705016 698305 210363 206554 340661 349594 369893 363264 223299 222948 274427 278889 317427 322224 4601002 4874248 6818774 6640503 1150554 1191306 301290 268274 286774 282916 334627 327681 315816 319665 216652 219222 698752 659640 1534689 1484808 444713 441737 645448 653100 818717 794961 836744 843077 881340 892591 864553 963663 2110654 2200859 1272692 1092836 714452 702112 853987 848583 883156 892582 920291 928737 1039332 1045670 5259988 5478844 40.15 71.7 1
13:29:51 2024-01-29 702189 694313 211313 206097 342487 347492 369301 362939 222646 223261 273971 281201 316888 322040 4609576 4945409 6806408 6631519 1156679 1190130 300939 268346 284471 281808 336106 327437 317603 317035 216467 219044 693192 658698 1522376 1498166 445266 438934 647671 649227 814169 800228 839765 839400 878235 897750 870822 960883 2109373 2228458 1259750 1088284 718530 700021 848115 849719 885587 892143 914359 930185 1050031 1045634 5262206 5479120 40.15 71.7 1
13:29:52 2024-01-29 708437 698277 210337 206584 340620 348577 367637 365451 223024 223047 277220 279550 317145 321694 4603440 4928943 6882577 6645731 1135158 1186314 304623 266256 280978 283419 333586 328473 315816 317035 216467 219009 694582 668198 1492822 1480492 446611 441845 645906 654955 818137 793282 837973 843747 882443 892908 865817 964516 2114556 2220568 1257901 1082062 714280 705172 852340 847380 883069 897741 919477 926260 1043229 1053164 5314533 5473658 40.15 71.7 1
13:29:53 2024-01-29 702988 698268 210328 207671 340936 349594 369605 367215 223749 222698 274285 278815 317322 322187 4594008 4867192 6801252 6621625 1151020 1186023 301432 267988 286382 283115 334662 328473 315816 318958 217878 218856 698820 658698 1532748 1480161 444318 441737 644990 651178 817557 793276 837340 842873 883069 892591 864553 962290 2113669 2203963 1267145 1092873 713261 701579 854258 848583 880542 892546 920983 930220 1039442 1044121 5243106 5478844 40.15 71.7 1
13:29:54 2024-01-29 701267 699563 211057 207173 341681 349842 368493 365142 223196 223225 275639 281306 318412 322644 4595969 4919853 6782387 6612133 1156716 1189799 301150 268310 286824 282019 336377 326477 317566 317035 216618 218891 701879 657758 1524382 1493051 444318 438934 649542 649190 811645 799661 839229 839400 878230 900289 870822 958077 2111552 2215812 1261599 1088284 718530 701041 848717 851598 888110 892143 915538 932912 1050013 1045921 5263744 5488486 40.15 71.7 1
13:29:55 2024-01-29 709521 699179 210785 206382 340721 348470 367529 364213 222508 223189 274285 278749 317251 321275 4598782 4919277 6888887 6631519 1133948 1188075 303982 266443 281552 282881 333586 328473 315816 317035 217878 218891 704316 668198 1537223 1484698 445301 441773 645448 654027 816400 793240 837340 844944 883069 891227 865817 966650 2114556 2222218 1263447 1082062 713261 706244 852340 843711 882531 900280 919553 923586 1042455 1051674 5299378 5475813 40.15 71.7 1
13:29:56 2024-01-29 704915 700696 210227 207388 339728 350302 369121 365918 223162 222457 274285 278854 317427 321275 4598782 4863479 6807973 6650371 1153953 1189799 302314 268047 286961 282881 333551 329207 315816 317000 216618 218363 704311 659640 1510234 1487863 445662 442883 645906 650183 820461 797927 832407 842073 884569 897750 861385 959479 2110766 2214536 1260637 1094465 714280 700021 855469 850357 879291 893409 923684 932210 1041545 1042612 5230332 5474023 40.15 71.7 1
13:29:57 2024-01-29 705263 699937 211221 206416 341744 347349 369121 365918 222921 223261 276408 280626 316913 322040 4598782 4928556 6817680 6631389 1148369 1189527 302350 266665 281592 281984 335600 327437 316753 317035 217878 218176 700236 659640 1526643 1501007 446296 439149 647634 650680 813369 798937 842162 839400 878006 899018 869585 957084 2110972 2225300 1259750 1088284 718530 701041 848115 850320 885675 894043 912775 928718 1050013 1045634 5274965 5491664 40.15 71.7 1
13:29:58 2024-01-29 709214 698716 210851 206416 340206 347528 367601 365159 221926 223104 277183 278889 317392 321275 4594824 4933379 6891902 6622032 1131457 1186391 302810 266630 282267 282019 334591 328509 315816 317070 215945 219044 702907 665806 1527674 1484698 446611 438173 645448 653563 815208 793282 839765 846216 878006 892153 869585 964553 2119306 2228458 1268994 1078985 716487 705208 848717 845543 885670 901815 915425 925562 1047404 1053727 5310880 5490087 40.15 71.7 1
13:29:59 2024-01-29 710035 701198 210633 206524 340900 350836 366462 363229 223714 222912 274356 280556 316843 320821 4605348 4875400 6807973 6640871 1150311 1188881 301361 268873 282938 282810 334591 327400 315816 318923 216652 219044 700088 659640 1539530 1481777 444397 442883 645448 653063 818717 794973 834850 847794 886704 893721 861996 966454 2117010 2205312 1297016 1091387 716487 705172 853011 845506 880432 892582 923499 929914 1043488 1047224 5297822 5474061 40.15 71.7 1
13:30:00 2024-01-29 703261 699989 210337 206485 342961 348779 368565 364832 223231 221714 277072 280661 317369 320433 4595969 4912583 6779997 6631124 1165710 1189527 303235 267486 282140 283379 336106 326441 319097 316965 216955 219044 705726 659982 1537819 1500296 444950 438907 649506 649154 814169 801214 840962 839400 880001 900289 869585 957047 2111281 2219252 1261599 1090610 718530 701041 848680 852165 888922 893530 915425 932688 1048342 1042529 5261708 5486943 40.15 71.7 1
13:30:01 2024-01-29 711313 694237 211442 206421 339800 348541 367049 364320 222611 223853 273936 280370 317357 320330 4595969 4926358 6892981 6621746 1130616 1182556 303023 266630 282280 282178 334591 328436 315816 320792 217878 219044 693192 666283 1532229 1484698 447489 438898 645906 653122 814169 793282 841018 847417 875549 894687 872060 964516 2120107 2220642 1243784 1084377 718530 706208 849100 847756 890522 901093 912624 925413 1050648 1052749 5340969 5486943 40.15 71.7 1
13:30:02 2024-01-29 709284 698232 210293 206490 339836 349894 368565 363193 223076 222635 274391 279826 317039 320330 4592691 4864522 6801365 6640503 1151133 1181719 301396 267486 282938 282019 334591 327437 315816 318887 217805 218668 693336 658698 1520821 1480234 444318 442883 644533 650644 817557 793240 837303 843077 884950 892591 864516 962976 2114556 2203963 1247995 1092943 715301 703160 855947 850959 881324 894789 923537 931247 1039183 1044252 5233727 5485389 40.15 71.7 1
13:30:03 2024-01-29 701267 694237 210809 206283 341263 347456 369821 363774 222543 223261 274128 280556 315922 321275 4589416 4952497 6827405 6607464 1147391 1189799 302667 266594 281552 281984 334627 327900 317603 316965 216955 218328 696078 662476 1510304 1499656 447568 440077 647598 651141 814169 796454 839765 842385 879374 892555 869585 962976 2113054 2241545 1274986 1091363 720434 705036 849885 848509 888094 897244 914172 928869 1051504 1047889 5282578 5486943 40.15 71.7 1
13:30:04 2024-01-29 707126 699138 209969 206554 340900 347456 367601 366874 222921 221940 274427 279703 316878 321312 4592691 4919649 6854600 6640503 1141701 1182556 303911 267227 282938 283710 334287 327437 317603 317035 217878 219692 704316 667150 1540141 1478628 444397 441773 645906 654955 818717 793282 834850 847417 884074 892153 861996 964516 2120032 2219997 1254203 1091350 716836 705561 855984 846551 881324 897523 920789 925562 1041911 1047224 5284229 5470142 40.15 71.6 1
13:30:05 2024-01-29 701267 699300 209645 206481 342970 346447 368450 364320 223644 221905 274391 281215 316143 320468 4586590 4919591 6780325 6640503 1160566 1189799 302454 267450 282539 283812 334591 326404 316721 316929 216432 218856 694582 660584 1502645 1488920 444950 441881 650462 652101 816326 796724 838533 841787 881818 895400 867713 962484 2107382 2216521 1256052 1099072 719403 704261 853515 852132 883912 893712 917566 931450 1041842 1042532 5259592 5474175 40.15 71.7 1
13:30:06 2024-01-29 701924 694232 210328 206490 341933 345370 367343 365451 222611 222748 274356 280325 315446 321406 4594824 4985527 6854600 6631124 1146612 1189799 304196 267040 281407 282947 334591 327645 316721 317444 216769 219044 702907 666199 1505524 1484698 446613 441079 650923 654955 811860 793282 839765 843674 880062 896144 871875 965317 2115794 2241150 1252354 1087974 721095 705036 851130 848583 885550 896135 915463 927370 1052707 1047112 5291548 5474175 40.15 71.6 1
13:30:07 2024-01-29 706052 694232 210146 206589 340625 347492 367637 365451 222577 222443 274427 278889 316400 321275 4592691 4898223 6864024 6640871 1140070 1186354 304660 266630 282938 283710 336503 328400 315816 317035 217878 219079 694582 667627 1512179 1475483 444950 444285 646646 654955 818717 793282 833848 849002 886233 889297 865246 967797 2119716 2222632 1263447 1090583 715468 706244 854863 845273 881129 897704 920946 923586 1042652 1050578 5301340 5468186 40.15 71.7 1
13:30:08 2024-01-29 701267 699259 210150 206168 342082 346411 368155 363264 223334 221905 273936 281447 315446 322371 4586590 4917232 6761346 6612104 1160566 1188075 303044 267450 282140 283313 335600 326404 316464 316708 216583 218703 694582 659982 1552767 1493918 444802 439113 649083 649190 813443 801214 841590 841473 879726 901346 866972 959089 2112211 2213275 1259750 1094428 718530 700930 851130 850996 885550 892442 917391 932819 1045484 1039079 5256198 5483030 40.15 71.6 1
13:30:10 2024-01-29 710220 694277 210622 205835 341416 348261 366497 364356 222611 222748 272717 281876 316179 320067 4591923 4951924 6855035 6602988 1140402 1188918 302987 266630 282938 282112 336106 324280 317603 320548 216652 219385 690412 665723 1521219 1484808 445662 439077 647706 654697 814058 793031 843364 846032 878850 894798 872638 966341 2119072 2225300 1267967 1086662 718530 706208 846275 845469 888922 900060 913020 926260 1048149 1048703 5322398 5474175 40.15 71.7 1
13:30:11 2024-01-29 710487 697978 209973 206515 340900 346933 365398 363264 223299 222599 274163 280129 316400 321084 4592415 4868472 6817299 6631124 1149489 1189799 301432 268086 282539 282846 334591 327936 315600 318923 216652 219385 691281 660584 1521315 1484698 445509 444143 645832 653122 819805 793245 835189 845995 886345 894798 861996 964516 2114556 2216689 1261599 1091387 716487 706244 854863 846551 879855 897741 920983 924872 1040475 1045597 5284267 5474175 40.15 71.7 1
13:30:12 2024-01-29 701267 698264 209969 206455 342415 346411 367637 364320 223644 221905 274163 281215 315446 320433 4589416 4910331 6770672 6631124 1160566 1188075 302314 267450 282140 283848 334591 326477 316499 318487 216583 218856 695972 662476 1512873 1491294 446068 441412 649396 650995 816486 797802 835311 841713 883069 897714 861996 958039 2110377 2213183 1256052 1097583 718019 703997 852340 850996 883042 895448 918090 929449 1042063 1041795 5256198 5470255 40.15 71.7 1
13:30:13 2024-01-29 701000 694277 210337 206520 342451 346883 369597 365451 222577 222784 273971 280230 315922 320468 4582437 4954520 6836357 6602677 1148256 1185146 303235 266852 281469 282019 334591 326611 317603 316009 217106 218458 698752 665329 1535149 1497893 448127 440135 649586 652192 814132 799170 842087 839400 877979 900289 873419 960162 2110616 2219067 1261599 1091363 718530 699984 848717 851561 887475 892450 914359 931547 1050013 1045597 5258099 5486943 40.15 71.6 1
13:30:14 2024-01-29 709716 694241 210992 206524 339871 348577 367343 364356 222234 223104 274163 278950 317357 320821 4598782 4924107 6887957 6635767 1131962 1187196 303200 266594 282510 282125 335791 328473 315708 319389 218340 218799 692671 668028 1493846 1479674 447887 441665 645869 654808 818717 792157 837303 843674 886011 894844 865743 966566 2114556 2228458 1256052 1082062 713261 704137 851130 846142 882416 897704 918277 923586 1042063 1050930 5291864 5466340 40.15 71.7 1
13:30:15 2024-01-29 704261 694313 210337 206481 339509 347456 369337 363229 222611 222635 273936 278395 316400 321312 4589416 4867994 6801252 6626354 1150591 1185477 302052 267040 282938 282103 336156 328181 315636 319389 218185 218223 689417 659640 1526369 1488112 445588 441210 645906 649650 819879 796160 835114 842984 883210 892591 860739 960771 2111279 2210045 1264404 1093650 713261 700544 855469 850392 878527 893409 922143 927431 1034484 1036675 5220477 5466340 40.15 71.7 1
13:30:16 2024-01-29 703266 694268 210809 206164 340936 346447 369301 363774 222422 223254 273552 280591 315481 321275 4578792 4912357 6791650 6593347 1154431 1182630 300482 267836 283393 281737 338374 324027 317566 316894 217878 218563 694582 658698 1510562 1497137 444318 438898 647671 648731 813443 800228 841562 839400 877970 899896 871244 955281 2108280 2217678 1261599 1088284 718019 700544 848717 851561 887475 892450 914359 931510 1048149 1045597 5258099 5474175 40.15 71.6 1
13:30:17 2024-01-29 709213 694277 211357 205882 340385 348541 367601 363774 222611 223261 273552 279738 316400 320330 4589416 4919314 6858214 6621746 1131495 1190614 302986 267201 285352 281878 337694 328291 315780 318264 218340 218869 690080 664376 1512565 1484808 446931 439113 645869 654491 814521 793282 839765 849002 878739 893529 870822 964553 2120812 2222144 1276389 1078985 716487 705708 848717 844907 885550 897741 913671 923586 1046623 1048703 5307064 5486943 40.15 71.6 1
13:30:18 2024-01-29 707360 698232 210328 206485 339509 348541 368745 362141 223110 222635 273971 280199 316878 319389 4589416 4853235 6798648 6641005 1151552 1190614 301380 267343 282902 282704 337419 327754 315744 318746 216652 218668 694707 658698 1517577 1483030 445615 441701 644990 651178 816400 796595 836112 844944 881963 894163 861996 963701 2114282 2200838 1258052 1090610 715978 704137 853553 846742 880505 892582 919438 927582 1039001 1045634 5284267 5474175 40.15 71.7 1
13:30:19 2024-01-29 701961 698268 210585 205878 342487 346411 367601 362684 223299 222315 273517 281644 315446 319947 4591923 4919537 6791650 6655210 1159402 1185876 302632 267343 282429 283604 336704 326005 316464 315973 215980 218703 701498 660584 1514469 1488647 445583 441448 649542 653122 819879 797656 834220 839400 881963 897750 862565 958077 2105284 2213450 1248657 1099146 716997 701047 853048 850392 880505 893520 918293 930147 1042455 1040664 5246779 5477565 40.15 71.6 1
13:30:20 2024-01-29 702993 697232 209969 205843 342487 346883 367084 367465 222234 222635 273552 279826 314496 320433 4589416 4961196 6857847 6612501 1141701 1187305 302844 267085 282902 283305 335565 324532 316057 317000 216652 219433 710119 666199 1533602 1484698 445583 441629 647634 654027 814169 792719 842162 846179 875539 891520 870822 967985 2114556 2216419 1266151 1082062 718019 705172 846275 843403 887475 892619 911684 923586 1049715 1048346 5323938 5474175 40.15 71.6 1
13:30:21 2024-01-29 709983 694273 209964 206477 340298 346933 365362 362141 223299 221976 273971 279703 315446 319877 4589416 4865013 6801064 6631392 1148256 1183825 302830 267486 282140 282881 334053 327205 318015 318264 216652 219728 695860 662410 1510321 1479766 444198 441426 644076 653063 818717 793282 833627 846179 879113 892153 861996 963109 2114282 2203787 1254203 1089834 715978 704174 853048 845506 879809 892619 921484 925562 1040807 1044859 5286316 5469755 40.15 71.6 1
13:30:22 2024-01-29 703266 698232 210345 205843 341933 346447 367084 362141 223110 222635 272752 280626 315446 321312 4592691 4919376 6781554 6626654 1163257 1186391 301890 268122 282140 282863 337657 326404 317603 316965 215980 218738 694582 658698 1516278 1493918 444003 438589 647671 648272 814139 797963 839765 839400 877349 899653 869585 955281 2108280 2219252 1259750 1087510 718019 700047 847476 850357 888105 891189 914359 930185 1048149 1042612 5254346 5474175 40.15 71.6 1
13:30:23 2024-01-29 708401 694016 210844 205843 340376 348296 367078 364320 222611 223261 272717 279738 316400 319024 4591536 4948691 6870594 6603028 1138442 1180846 304691 266710 281112 282019 336377 324532 317603 318299 216652 219079 697269 664301 1507542 1483645 445583 438424 646683 653063 814169 792719 839765 844980 877381 891199 869585 963831 2116223 2223723 1257073 1078985 716487 704174 848717 843674 885587 897704 914359 923586 1042100 1048667 5307102 5470255 40.15 71.7 1
13:30:24 2024-01-29 709289 694277 209964 206278 340900 347563 365433 364111 223110 221976 273588 279703 316143 319061 4594824 4874141 6809395 6621746 1147358 1188027 301855 267486 281741 282055 335791 326296 315816 317000 216652 219079 705770 662410 1514427 1475478 444003 441426 644076 653100 817557 792719 832444 844980 881340 891199 860739 966776 2113669 2216107 1259750 1088284 715468 705208 853048 842407 878859 897704 919637 922892 1040917 1044121 5292128 5442925 40.15 71.6 1
13:30:25 2024-01-29 700774 694043 209021 206342 340936 345370 367084 362684 222702 220594 276287 280310 315201 323029 4589715 4877024 6801252 6621625 1153093 1184637 301432 266630 282719 282509 335852 327972 315780 316743 215945 217719 696078 659640 1508933 1484808 445029 441426 645448 649190 820189 796724 830009 839400 883246 894767 859485 960199 2120516 2210045 1238236 1091387 713261 701041 854258 848583 878586 892143 921447 927468 1037823 1042215 5211072 5464286 40.15 71.6 1
13:30:26 2024-01-29 698707 694268 210181 205847 340625 346447 368226 364320 222406 222350 276287 280115 315376 322831 4583133 4911779 6770672 6612367 1155893 1187157 302106 267486 282938 281437 334662 324532 315816 318910 215980 218611 704316 656770 1507144 1493918 444003 439077 649273 647320 811860 797927 839765 839400 877349 899653 869585 955281 2105284 2216107 1252354 1088284 718530 700047 848717 850320 885675 889582 912737 931510 1048525 1042612 5248694 5477565 40.15 71.7 1
13:30:27 2024-01-29 707397 694232 210328 206063 338802 350339 368762 366177 223059 223047 275310 279633 316294 319243 4589715 4944046 6840300 6598279 1140402 1187293 302810 267298 286751 282169 336142 324532 317603 317035 216652 219728 702890 665723 1521566 1484808 445662 438768 645733 653100 813591 792157 842162 846179 875453 891199 870822 966700 2114556 2222148 1261599 1082062 720068 705208 846275 843674 887697 892619 910999 923586 1048186 1047925 5322398 5466340 40.15 71.7 1
13:30:28 2024-01-29 708205 694016 209645 206347 340099 348852 368239 365052 222582 221417 274285 279469 315782 321129 4586590 4896475 6826624 6626395 1144972 1183936 302492 267298 281940 282762 334367 327205 315816 317000 216652 219763 702870 663827 1513857 1479674 444003 440458 644076 651178 816400 793240 834887 841252 874168 895473 862032 960920 2108555 2197719 1261599 1091387 712752 701047 852340 847981 880505 892510 916914 926077 1037859 1045634 5243106 5477565 40.15 71.7 1
13:30:29 2024-01-29 703113 698115 210750 206313 340757 349236 366941 364626 223162 222457 275310 280451 315271 320821 4589416 4928943 6771880 6612367 1159906 1188222 301185 268909 282339 281787 334662 324568 317603 316743 216652 218398 693192 656820 1523663 1484698 443058 438920 648624 647320 811860 797890 839765 839676 878006 897750 867120 955244 2104641 2213330 1259750 1089059 717508 699055 847513 850996 885804 889932 913708 932912 1048334 1042532 5239288 5475813 40.15 71.7 1
13:30:30 2024-01-29 709289 698111 210552 205139 340481 347385 365255 366177 222783 222422 276200 280129 315446 319352 4592691 4943958 6859921 6593610 1134830 1179176 301077 266665 286824 280894 334591 326938 315816 317035 216652 218738 691802 662476 1514469 1484698 445266 437665 644990 653100 811860 793282 839765 843747 875416 891199 870822 966604 2110654 2219252 1258889 1080413 716487 705208 846275 843674 885587 897741 911684 923586 1048334 1047925 5312926 5466150 40.15 71.7 1
13:30:31 2024-01-29 711276 699211 210197 206412 340481 348852 365219 365142 222921 221559 273552 278889 315446 320791 4582876 4875228 6817299 6593193 1147028 1182923 301396 267486 281940 282262 333586 326441 315816 319667 216652 219079 700031 662410 1515831 1475478 443307 439825 644076 652657 817557 792157 832407 845579 874168 891520 860776 963109 2111552 2210523 1257901 1087510 713261 705208 852407 842443 877942 892655 918293 923586 1039332 1044627 5301530 5463407 40.15 71.7 1
13:30:32 2024-01-29 699854 699211 209496 206421 341753 347610 367601 363229 222577 221785 273971 280009 315411 322224 4577212 4888209 6803849 6621746 1153953 1185619 301396 266902 282539 282810 333866 326902 317603 317625 218185 217685 697362 660584 1501199 1487974 445024 441737 645906 649154 818717 795524 832810 839676 883069 892591 861562 959962 2107644 2213183 1270054 1091387 713261 700047 854863 850392 878198 892450 920946 931554 1039002 1045179 5207123 5458052 40.15 71.7 1
13:30:33 2024-01-29 698963 697196 210161 206028 340349 346411 368709 363229 222337 222422 272682 278854 315376 320784 4595969 4963113 6820739 6612367 1146574 1186170 302279 266594 281372 281629 336503 326368 317603 316486 217878 217615 692122 659640 1530141 1493918 446535 439041 645906 647283 811823 797890 839765 839400 875416 892555 869585 958713 2105284 2207830 1259750 1087510 718530 699055 846275 850996 885550 890990 912850 932781 1050462 1041883 5250420 5471222 40.15 71.7 1
13:30:34 2024-01-29 708784 697959 210372 205199 339557 350587 367197 363158 222337 222252 272646 281165 316224 319316 4586154 4942651 6846109 6593610 1138442 1185440 302279 266594 282938 281984 337657 324460 315527 317000 216652 218668 698679 664301 1507593 1482593 445266 437665 645448 654027 811588 791035 839765 843674 874761 891199 870822 965764 2113669 2222402 1246682 1082062 718019 705172 846275 843637 889095 898786 912737 924759 1048342 1048079 5326096 5474288 40.15 71.7 1
13:30:35 2024-01-29 709251 697237 209641 206309 340828 346340 364814 362106 222611 221657 276250 278889 315376 320258 4577212 4870246 6817299 6593156 1144972 1183936 301396 267004 281235 281984 336265 326404 315816 318378 216652 219446 701460 661938 1518873 1475736 443058 439825 643805 651141 816363 793282 832370 843711 883069 891199 862788 965076 2110654 2202399 1263403 1088284 715301 702112 853279 845273 880623 896806 920902 923400 1039185 1045416 5290148 5458633 40.15 71.7 1
13:30:36 2024-01-29 701685 698241 209610 205809 340900 347619 366462 365142 222577 220559 273552 278889 314936 321996 4577212 4905589 6761346 6621746 1155526 1184758 301396 266594 281904 282846 333866 324496 318051 315497 217878 218328 694582 660584 1510746 1484698 445266 442097 647634 650607 813981 793240 834850 839400 880570 892591 864516 961503 2102293 2211613 1256052 1097583 717348 702425 853515 851388 881324 892377 919588 930860 1044432 1042326 5241105 5464697 40.15 71.7 1
13:30:37 2024-01-29 698967 696746 210155 206164 340604 347619 367637 364320 222234 222252 273517 279703 315446 322792 4586590 4958971 6841231 6602988 1142943 1186318 303271 266594 282938 281949 336631 326441 315600 315021 216618 218668 701498 665723 1514038 1480124 445900 440386 649542 654491 810976 792157 839167 842984 875380 898003 868931 963663 2107644 2230040 1240052 1084279 720434 707044 846685 845958 887796 896585 912812 926073 1051394 1048191 5328164 5466453 40.15 71.7 1
13:30:38 2024-01-29 703967 696556 210052 206451 339836 346898 365398 364356 222611 221213 273936 278854 315446 321497 4572950 4900192 6869267 6621813 1130651 1183936 303271 265776 280943 281984 333866 327169 315816 319055 216652 218764 702907 667150 1518169 1473473 446852 441773 645634 654955 818717 791035 836112 844907 880661 889591 864516 964516 2111552 2224418 1261599 1084279 713261 705025 853279 845347 883206 898786 919551 922006 1039400 1049794 5303293 5455201 40.15 71.7 1
13:30:39 2024-01-29 702803 694232 209964 206524 338775 346411 368414 362649 222388 222252 274163 277779 315191 321275 4577212 4858616 6781765 6621925 1146209 1184721 300447 266630 282539 282244 334053 327400 315557 317663 216652 217719 701531 656820 1503221 1483645 444397 441115 644076 649190 818100 794973 834614 841787 881818 893721 861959 959699 2117010 2202670 1259836 1089805 716076 701966 853515 846551 880697 892474 921282 926222 1038914 1045188 5275036 5468186 40.15 71.7 1
13:30:40 2024-01-29 701267 696519 210289 205208 341416 346133 366462 363854 222577 222252 272717 280591 315411 320821 4577249 4898223 6771293 6602988 1159742 1185638 300903 267522 281904 281866 334627 324496 317603 316486 216652 218328 693192 656351 1533010 1493918 443132 439077 647598 647283 813558 797890 839765 838805 875530 898433 871432 958254 2110766 2216521 1235286 1089722 719403 700470 848495 850996 885670 889508 912474 932874 1044284 1042532 5248694 5464688 40.15 71.7 1
13:30:41 2024-01-29 706266 696246 209964 205203 341412 347456 367968 362939 222388 221940 272456 280626 315411 319352 4580051 4933379 6830236 6593610 1135196 1183936 301855 265812 282669 281949 335600 324424 315816 316965 216652 218703 695860 664301 1508482 1481777 445583 437558 646646 652564 811860 792157 839765 845948 876247 889334 872826 966379 2115794 2222632 1255257 1080413 717348 704101 848078 843637 888288 898076 912946 923586 1045484 1050504 5305127 5468186 40.15 71.7 1
13:30:42 2024-01-29 708203 694273 209977 205839 339597 347528 366497 364111 222611 221940 272752 279703 315922 318342 4577212 4849637 6779997 6621746 1149489 1181719 300482 266630 282140 281984 334322 326902 315335 317000 216652 217685 698752 656820 1503884 1479674 444003 439516 644076 649190 815712 795390 836307 844109 882848 898641 864016 964228 2113993 2205680 1258889 1089834 716836 704137 853515 846105 880109 892582 919637 924759 1041545 1045290 5276910 5442925 40.15 71.7 1
13:30:43 2024-01-29 699207 698761 209636 206168 341897 345370 366497 362684 223299 221905 272752 280129 315843 321312 4580051 4905589 6757566 6612367 1160287 1182960 301396 266630 281271 282810 335537 324496 317603 316009 217878 218176 694582 660584 1519659 1484698 444568 442097 648587 652657 819932 797765 834443 839326 884285 897532 862440 959089 2106476 2210049 1262521 1091387 713261 701041 853553 850392 879570 891548 923362 927431 1034484 1042532 5211072 5455201 40.15 71.7 1
13:30:44 2024-01-29 697191 697228 210332 205847 340341 346411 368421 363193 222234 222635 272682 279473 315156 320821 4580051 4943024 6813195 6612480 1144054 1182886 302314 265369 281288 281770 334053 324568 315816 315056 216618 217615 690594 662476 1528718 1493918 446931 442255 649504 651265 814139 797802 839616 838062 877787 899472 866898 956962 2103066 2211613 1259750 1093723 718530 700047 848717 848583 885724 890560 915662 930147 1047590 1040738 5239288 5469755 40.15 71.7 1
13:30:45 2024-01-29 707086 697237 210150 205199 340110 346933 364814 363193 222234 221940 278186 280087 315411 319352 4573026 4947759 6826624 6583954 1137629 1179176 302102 266630 282539 281752 335565 324460 315816 320024 216652 219009 697269 664301 1524350 1485145 446578 441316 645869 652916 811786 792047 843326 845986 876321 890388 870822 965076 2113054 2222724 1236650 1081292 717508 704137 846648 843040 885550 892582 912925 923549 1048525 1047409 5314533 5464286 40.15 71.7 1
13:30:46 2024-01-29 707862 697237 209645 205843 339561 347456 365362 363084 222388 221749 272682 278819 315446 318081 4577212 4849927 6779997 6612480 1147570 1183936 299571 266630 282140 281752 333551 326441 315335 317000 216652 217719 694582 658184 1518564 1481975 444388 440935 644039 650497 818799 793245 835189 845384 882443 892153 861725 964113 2111515 2206991 1259750 1088213 715301 704137 852946 842370 876146 892619 920795 922197 1039332 1044400 5286316 5445715 40.15 71.7 1
13:30:47 2024-01-29 697154 694201 209021 205847 340855 346883 368239 362141 222388 221248 273517 278624 314461 322224 4563464 4853860 6781487 6612367 1146462 1183936 300482 266630 282140 281716 333902 326938 314054 316929 218185 218083 686205 657712 1503055 1483885 444703 440899 644039 650802 816449 793208 832370 843077 882606 892459 862640 963663 2108280 2197976 1256269 1088284 714790 702075 852340 843674 879484 892510 918219 925562 1040429 1042178 5267505 5454914 40.15 71.7 1
13:30:48 2024-01-29 699244 697237 209499 205519 340298 346883 366497 362141 222543 220524 272752 279508 313515 321312 4573026 4878430 6779997 6602602 1154431 1182923 301113 266185 281705 282019 333866 324496 317530 317516 218185 218458 694582 660584 1513893 1483978 445583 441629 649586 651265 818717 795561 829973 838805 885028 892555 862175 955244 2098278 2206913 1262521 1094391 713261 700769 852340 848583 878859 891189 918293 927431 1039332 1042326 5211072 5458807 40.15 71.7 1
13:30:49 2024-01-29 695842 695256 209969 205847 340349 345405 367637 364065 221891 222373 272717 278889 315191 321996 4580051 4953467 6817299 6583764 1144091 1184600 302987 265847 282938 281742 336668 326150 317530 317965 218494 218223 694582 664376 1521382 1488587 447489 442255 649506 653100 811676 793282 839653 841189 877349 892519 869313 962484 2105284 2230040 1257901 1085155 716487 700544 846275 848583 886355 891189 913020 927431 1047003 1046033 5248416 5458520 40.15 71.7 1
13:30:51 2024-01-29 707628 695261 210146 205843 338300 346969 365433 362939 221209 222948 272752 278008 315446 318610 4583319 4905562 6868991 6583764 1131155 1183936 303823 265564 283944 281759 335646 327255 315780 318974 217878 218153 693192 665806 1565093 1477954 446852 439149 643969 651141 815869 792719 839765 843711 878107 888668 867083 963663 2113054 2225300 1267145 1075920 713261 702039 847476 842407 883042 892582 914359 923549 1042185 1048667 5278772 5458520 40.15 71.7 1
13:30:52 2024-01-29 705323 696473 209459 205843 338802 347456 365433 363597 222234 221749 272717 279255 315446 318117 4564172 4840311 6770672 6602988 1144896 1185460 299360 266381 281958 281611 335754 324424 315263 317557 216652 217545 694582 656820 1513710 1475478 443058 442156 643969 649190 815326 792719 832134 844183 881818 891199 862175 960920 2110799 2196162 1252702 1086737 714280 701047 851130 843711 878859 894043 919084 923985 1039332 1042532 5265617 5460390 40.15 71.7 1
13:30:53 2024-01-29 699963 693939 209969 205031 339836 345405 365398 363084 222771 222252 278222 278923 314461 320330 4573947 4905589 6766468 6602763 1161066 1184758 301290 266897 279509 281414 336968 324244 317566 318262 216652 217650 702907 656820 1525452 1490232 443676 437674 647140 646789 811247 797802 837340 838210 878116 897450 865780 955710 2104753 2206913 1234605 1091387 717508 701041 848115 847981 882885 889618 915425 927320 1043968 1039152 5237360 5460390 40.15 71.7 1
13:30:54 2024-01-29 706056 696246 209641 204889 340349 346447 364814 362684 221891 221940 278149 280199 314496 319120 4573947 4933379 6817299 6598331 1137517 1187533 301713 266648 282865 280963 337694 324352 315780 317000 216652 218363 701498 664376 1495741 1481870 445266 437772 645906 654519 810672 791035 839765 841847 875416 893090 868968 962290 2110799 2222218 1261599 1082062 718530 704174 846004 844944 885670 894678 908687 923947 1050759 1045670 5322131 5460113 40.15 71.7 1
13:30:55 2024-01-29 708279 694011 209494 206235 339836 346411 364267 362684 222611 221559 275859 278659 316397 320367 4573524 4861557 6824669 6612527 1141588 1185582 302172 266265 281090 281984 333685 324568 315672 315973 217878 218939 720736 663827 1514764 1479674 442911 440139 643164 651141 815171 793031 829973 843077 883069 891199 859485 963425 2107879 2197719 1246724 1088284 714452 702112 852340 843674 878859 893566 918256 923586 1039332 1042215 5267505 5443038 40.15 71.7 1
13:30:56 2024-01-29 696944 696246 209021 205238 341656 346883 366533 362141 222234 220524 272752 278923 314242 320454 4577249 4889150 6785795 6626678 1154431 1185545 301855 266407 282140 281984 333600 326150 315780 315497 217878 217685 700141 658698 1500337 1484698 444397 441773 645448 647283 818717 795597 832216 838210 881963 896144 860339 955281 2103253 2210045 1258754 1091387 712752 700047 852946 848583 876367 889582 920291 927431 1038595 1042532 5197953 5449428 40.15 71.7 1
13:30:57 2024-01-29 697196 695265 209680 205238 339836 345405 367637 363229 221209 221976 272682 278854 314936 320367 4567833 4958392 6801177 6593700 1144906 1184637 300939 265302 281557 281505 336704 324496 315816 316009 216652 217009 693474 659640 1514179 1493918 445662 438424 645733 649190 811823 793276 839167 839676 875544 892519 867120 958039 2104603 2231622 1267310 1083577 715301 701041 846275 848583 884922 892450 911722 928775 1045521 1045290 5258099 5458807 40.15 71.7 1
13:30:58 2024-01-29 705286 695000 209671 206092 338335 346168 365398 363193 221209 222287 275432 277169 316397 319316 4575878 4924267 6840910 6593610 1134830 1182923 303392 266487 282938 280201 334322 324568 314712 319389 216652 217685 691802 660584 1498041 1474853 444397 436259 644076 652101 811823 791035 839765 843711 874143 889941 869585 965317 2105284 2215776 1261599 1081292 718530 704174 843880 843674 885583 892546 910322 923586 1048525 1046665 5323938 5460390 40.15 71.7 1
13:30:59 2024-01-29 707360 696966 209021 205670 338838 345405 364267 361093 223115 221248 272717 278854 314496 319133 4575878 4895191 6847299 6607651 1137840 1184047 302987 265847 281940 282019 335342 326259 315816 315973 216652 218176 702907 665249 1498601 1472341 443132 441079 644076 653100 816363 791035 830009 843747 881823 888924 859485 964388 2108555 2205349 1244364 1087510 713261 703639 852340 842407 878859 892582 918256 922235 1034717 1044121 5257773 5442887 40.15 71.7 1
13:31:00 2024-01-29 698967 696734 208982 205873 340900 346638 366497 362141 221926 220594 275468 278727 316131 322757 4573284 4842291 6779997 6607389 1150591 1183936 300235 266443 282429 281519 333866 327437 315816 315091 217724 217826 691965 657758 1499183 1476086 444950 440422 644719 647283 817557 795524 829936 838210 883069 892591 860339 956677 2098576 2203963 1254987 1090610 712244 700047 853987 848583 876330 890560 920328 927394 1038705 1039587 5194243 5446862 40.15 71.7 1
13:31:01 2024-01-29 696962 696246 210008 205203 339836 345370 367637 362649 222337 222315 275042 279458 315951 320221 4573284 4898314 6770672 6598279 1150039 1184758 301252 266594 282938 280899 334322 324496 315816 316009 216652 218211 702907 656351 1509187 1492858 443058 438116 645770 647283 811247 795561 839765 838210 874798 892664 867120 957227 2103788 2211617 1256052 1085192 717348 698560 845676 848583 884548 888676 911722 929486 1045521 1041795 5229883 5442958 40.15 71.7 1
13:31:02 2024-01-29 705286 696017 210155 204566 338838 346411 366937 365069 222371 222123 273913 278784 314356 317972 4578026 4933379 6801219 6579535 1138089 1183095 301432 265812 282140 281126 336120 323931 315816 316451 216652 218398 701460 663827 1495633 1479900 444950 437429 645448 653100 811247 790474 839765 841252 872873 891199 869585 963663 2108555 2218929 1252761 1080522 716487 703142 843880 841215 885675 892546 908725 923586 1048525 1046665 5307177 5454914 40.15 71.7 1
13:31:03 2024-01-29 705263 696241 209052 205671 339585 348605 367447 366436 222474 220418 272682 278520 314356 319855 4570686 4868627 6826624 6593343 1138404 1180579 301079 265812 279653 281787 333866 324532 315816 316009 216652 218541 717750 662410 1506275 1475566 443058 440422 642893 651141 815171 792157 830009 842480 880666 889591 859448 960920 2105284 2196162 1266970 1086737 713261 701579 850857 842407 876367 892510 916951 923586 1038595 1042532 5258099 5445265 40.15 71.7 1
13:31:04 2024-01-29 697946 696597 209719 207499 340649 346883 365326 364626 222508 220383 275310 279563 314321 321165 4564172 4881060 6781840 6602677 1150591 1183072 301150 266220 282140 282081 333631 324532 315816 315838 217878 217685 697362 659640 1494303 1482593 444318 441773 645906 647320 816400 794436 832216 838210 883069 892591 860339 957951 2099308 2205422 1258754 1089834 713261 698560 852340 848583 876330 889728 918293 925382 1034813 1038342 5203635 5451296 40.15 71.7 1
13:31:05 2024-01-29 697968 695792 209901 205601 339693 347865 366648 362976 222702 222493 274689 278749 315951 319425 4563696 4903257 6752021 6593610 1153353 1183936 298629 266665 281940 280698 337150 324424 315816 315753 216652 217685 701498 654949 1511671 1484698 443058 437674 646719 647572 811588 793276 836112 837022 875549 895400 864553 954349 2101755 2206913 1255359 1088153 716487 699055 847476 847380 884138 889545 914118 927431 1042491 1037607 5229883 5442661 40.15 71.7 1
13:31:06 2024-01-29 702963 695943 209859 205459 340748 347374 366677 365142 221789 221213 272646 279080 313043 321019 4580051 4944084 6827019 6579535 1137629 1183936 302314 265847 282140 281091 334556 323895 317603 317516 216652 218728 710119 664301 1502646 1479674 445266 436179 645429 652065 810672 788759 839765 842443 875115 888924 869585 963663 2110654 2216107 1257073 1078985 715978 702075 845405 841178 885550 892546 910314 922197 1045521 1047520 5320530 5467313 40.15 71.7 1
13:31:07 2024-01-29 708001 696172 209462 207566 338633 347865 366158 362614 222388 220559 272682 278996 314796 319352 4570122 4896382 6830198 6602988 1131850 1183035 302987 265590 281904 281660 333866 324532 315780 315532 216652 217685 691802 665249 1519751 1469384 443058 442097 644990 652564 815749 788759 832810 843674 882443 888613 860339 965279 2105284 2213183 1257901 1084377 713261 703603 851130 841750 878235 892582 915576 920811 1035216 1045342 5295824 5434886 40.15 71.7 1
13:31:08 2024-01-29 699190 695911 208886 206412 338739 346638 367049 364111 222118 221275 272752 277151 314426 320330 4569676 4830479 6775813 6593610 1144575 1180583 299047 265812 281705 281091 333649 324496 314126 316965 216652 217650 693192 656820 1524510 1475478 443058 440077 642216 650644 816093 792157 829973 842443 882443 890569 861562 960920 2107021 2197719 1290888 1086737 713261 701543 851130 842407 878586 894043 918048 923549 1038914 1044774 5254285 5452357 40.15 71.7 1
13:31:09 2024-01-29 696957 696140 209464 205165 340349 346638 365398 364481 222406 220299 272717 279076 313515 320755 4564575 4877613 6742696 6593343 1154431 1183936 300903 265776 281271 282112 333866 324424 315816 315838 216652 217406 693192 659640 1508190 1482593 444531 441773 648813 649190 811609 793282 832370 838210 881818 896254 862788 955244 2098994 2203963 1273820 1096022 714452 700047 852340 848583 879484 889932 918090 929914 1043492 1038634 5223789 5442661 40.15 71.7 1
13:31:10 2024-01-29 696058 694278 209459 205885 340054 346846 366462 363193 221174 221905 277793 278801 313988 321275 4567833 4951924 6810685 6593610 1142390 1180846 301361 264997 282938 280859 333866 324496 315780 315838 217878 216974 691965 660584 1496600 1490926 445583 438281 645906 647283 811247 794961 839167 838210 874761 892483 867120 960126 2098539 2213183 1256052 1085155 717508 699055 845077 848583 886355 892143 914118 930860 1045338 1043936 5242749 5466453 40.15 71.7 1
13:31:11 2024-01-29 705286 695261 210563 205710 338497 346447 365070 363854 222371 222698 277793 278008 314496 318117 4563464 4914834 6801252 6574852 1135196 1180579 301396 265776 282103 280271 334367 324424 315557 316486 216652 217685 695860 662476 1513855 1479674 444639 436272 645906 653063 809523 790474 839765 841252 875115 890852 868968 960920 2107757 2218965 1246179 1078985 716487 702148 845444 844071 886392 894678 907890 923262 1047635 1048456 5314533 5449428 40.15 71.7 1
13:31:12 2024-01-29 706620 695261 208947 205670 338264 346883 366418 366177 221857 220559 272682 277973 314207 320061 4564575 4890678 6835950 6602988 1130651 1180579 302774 265183 282140 281656 333866 324172 315557 315056 216652 217826 700489 665723 1533496 1470427 443058 442097 644990 653063 815171 788759 832810 843747 882443 883614 861562 966604 2110799 2210256 1257901 1085192 713261 706039 853242 842947 878822 897222 919325 921863 1038951 1045416 5276910 5449152 40.15 71.7 1
13:31:13 2024-01-29 695110 695261 208810 207832 340063 346638 365469 363597 221857 221213 272752 277130 313550 320821 4561320 4858616 6770672 6607651 1147028 1183035 299607 266220 281904 281091 333866 326404 314892 315973 216652 216974 693336 656820 1503906 1480492 443058 438898 643164 647283 816363 793282 833317 839400 880570 893721 861959 959624 2107644 2196162 1254485 1088251 715562 702961 851093 844146 878822 894977 919312 924587 1037786 1042532 5255992 5449428 40.15 71.7 1
13:31:14 2024-01-29 697191 695809 210052 205208 340349 346883 364814 363597 222200 220180 272456 278819 313262 321048 4570686 4877590 6779997 6607651 1154431 1183936 300939 265812 281308 281984 333866 324460 315816 315838 216652 217463 693192 658698 1516285 1480814 444397 441737 646190 649227 814021 794409 832810 838210 881818 892555 861289 953850 2096011 2210389 1248657 1096809 714790 701041 851093 848435 879532 889398 918705 930383 1040807 1039587 5200357 5447394 40.15 71.7 1
13:31:15 2024-01-29 696944 693301 209026 205199 338811 346883 365433 363084 221174 221940 277756 278094 313515 319352 4570686 4926611 6776834 6584231 1147391 1180675 300614 265812 282719 280236 335791 324424 315816 315056 216652 217346 691802 656820 1515963 1493918 444318 437665 645795 647572 811860 793240 836707 838210 880533 897677 864553 955858 2104641 2210389 1224165 1094502 717348 701041 849100 847196 883872 891511 914359 926039 1042026 1038678 5229883 5458807 40.15 71.7 1
13:31:16 2024-01-29 700199 693296 209645 205238 340537 345903 365362 363229 221857 221749 272682 278430 313515 321996 4567833 4944890 6817299 6584268 1137991 1183936 303008 265369 282140 281091 333866 324460 315816 315838 216652 218328 697269 665723 1494015 1475861 445163 439767 647634 653063 809523 790474 839765 841252 872836 892153 870190 962522 2107701 2230306 1248657 1081217 717348 704034 846685 843637 884295 893409 911118 926260 1050013 1045290 5290108 5449428 40.15 71.7 1
13:31:17 2024-01-29 703261 693292 208810 205882 337790 346883 364267 363229 221021 221466 272646 277307 314242 319127 4577059 4896368 6845275 6593610 1127666 1180579 301396 264962 282938 280236 333866 324208 315335 315973 216652 217719 691802 663900 1540756 1479401 445662 439077 643164 650183 814169 791886 837340 841252 878776 892153 867713 962864 2114289 2219476 1263447 1078872 713261 701041 846275 840547 881143 896986 912700 920886 1036023 1045342 5246537 5435037 40.15 71.7 1
13:31:18 2024-01-29 705020 695265 209026 205238 337790 346447 365362 363330 221891 221248 278186 278008 314496 315550 4561320 4831098 6761346 6593610 1144575 1180671 299571 266407 279653 280867 333866 324424 315780 316230 216043 218363 697269 658228 1513426 1475478 443058 440077 642216 649913 813945 792157 833886 844109 883862 895457 862138 960771 2107976 2199421 1268753 1087510 713261 701047 851130 843872 876330 891846 918162 922892 1038400 1042141 5258099 5445542 40.15 71.7 1
13:31:19 2024-01-29 696661 695178 208991 205031 340101 346148 364849 363084 221891 220145 272717 278854 314203 321048 4563464 4853160 6757529 6607651 1147848 1180579 300447 265812 281308 280894 333866 324604 314892 315021 217610 216974 686712 656351 1504097 1479678 443137 440193 642253 648492 815832 793097 833848 843909 880423 891090 862138 962710 2107457 2202399 1256052 1086737 712752 705245 851130 842947 876367 892546 919588 923311 1033057 1042532 5258099 5443038 40.15 71.7 1
13:31:20 2024-01-29 695110 695256 208656 205203 340349 346393 365398 363597 221891 220559 273710 278008 313262 321048 4564575 4868012 6770672 6612367 1150591 1180307 300903 265404 281705 281126 333360 324532 315550 315838 216652 217498 695972 658698 1519187 1484698 444318 442097 645869 649378 818775 797529 834593 839363 882361 894986 862788 960906 2105284 2191631 1268994 1088251 711229 701041 848717 843674 878859 893225 918162 923586 1033313 1040664 5248694 5441659 40.15 71.7 1
13:31:21 2024-01-29 698711 695261 209052 204570 339831 346883 365362 363597 222393 220559 277756 279743 313480 320367 4563464 4874058 6781765 6607651 1147354 1183095 300482 265590 281940 281091 333347 324568 315816 315838 216652 217009 698752 657758 1498903 1483755 444959 442883 644880 649303 817719 795538 835189 839326 880386 893685 864016 958077 2105284 2196501 1243683 1089834 711229 700047 848717 846551 878916 892254 916969 925562 1030284 1040664 5229994 5449428 40.15 71.7 1
13:31:22 2024-01-29 700273 695261 209645 204532 338842 346883 365135 361042 222234 220594 277720 279313 313480 319061 4556932 4877762 6733370 6593610 1151133 1183095 300482 265812 279387 281555 333866 323931 315816 315838 216652 217498 700088 659640 1504951 1483030 443892 442883 649586 649415 817648 795538 832142 836801 884042 894687 857900 955281 2101275 2203691 1260637 1091400 710722 698982 852872 847981 876330 889932 918256 924725 1029760 1039551 5184851 5434999 40.15 71.7 1
13:31:23 2024-01-29 695348 694773 209521 205027 338811 346883 365362 361042 221243 221940 274096 278706 313550 319352 4561320 4900939 6761346 6574852 1149185 1182193 298594 265626 281940 280040 335791 323967 315816 315494 216652 217685 691802 656299 1521924 1492356 443058 440168 645906 648492 811823 793245 834702 839400 878157 894687 862032 959089 2096011 2203787 1248657 1096064 714280 700047 848717 847981 878859 889545 918048 926077 1041545 1037644 5211072 5440050 40.15 71.7 1
13:31:24 2024-01-29 695879 692932 209026 205233 338537 345659 366497 362141 220868 221213 277756 278008 313515 320330 4561320 4940693 6801252 6584231 1140456 1180579 300482 264997 282738 280324 333866 324460 315557 315694 218185 216731 690769 660077 1541135 1493158 446217 440379 645869 648953 811169 795524 838570 835763 872909 898795 866626 954311 2092498 2203963 1254203 1086737 715468 697076 843880 848583 883206 883569 911722 926735 1040586 1038082 5211072 5441816 40.15 71.7 1
13:31:25 2024-01-29 704989 694278 209017 203965 338846 345370 366122 363597 221209 220594 273563 278889 313550 317408 4553671 4920608 6807973 6565473 1133577 1180579 300482 265369 282270 280271 334053 323188 315636 318938 216616 218118 705748 663425 1500693 1480920 444950 440388 647652 653063 809523 788759 839167 842873 874660 889554 867120 960199 2106142 2217087 1261599 1078218 716487 701579 843007 841178 884922 891218 907655 923586 1048254 1045290 5299378 5441659 40.15 71.7 1
13:31:26 2024-01-29 701156 693296 208630 205242 338811 346883 364011 362649 221209 220559 272717 277330 313515 319127 4563577 4887017 6835950 6588907 1128628 1177885 302774 264186 281018 281273 333342 324280 315600 317994 216652 217545 691802 664376 1512571 1474613 445657 440386 643164 651178 812794 790776 836068 841787 879287 889627 863904 963701 2106142 2216107 1257901 1075920 710961 700021 848717 841847 877906 892510 916039 919302 1036023 1045670 5257811 5427202 40.15 71.7 1
13:31:27 2024-01-29 701267 695000 208991 205199 336737 345405 365398 361042 222084 220594 277756 276325 314023 319127 4550413 4818708 6792337 6584231 1142868 1180579 301107 266381 281018 281308 333433 324352 315780 316824 216347 217580 691628 658228 1507764 1475478 443058 438898 642216 648731 816212 792157 832216 841252 880570 892153 861562 960920 2103066 2194569 1243115 1086737 713261 700057 850526 842407 878586 891218 916263 923586 1038705 1042178 5258099 5441659 40.15 71.7 1
13:31:28 2024-01-29 696661 695256 209021 205208 339871 346393 365135 363084 221891 219837 272491 278465 313008 319775 4561320 4877613 6738282 6602939 1151058 1184758 300235 265564 281163 281646 333758 324316 315780 315802 216652 217359 693192 658698 1502355 1480492 444323 441484 647402 648658 813591 793282 831624 838481 880661 894835 860339 955710 2096011 2206913 1256871 1089834 711229 698560 852340 847981 876330 888286 917603 926077 1036317 1039587 5185456 5427239 40.15 71.7 1
13:31:29 2024-01-29 698470 693296 209645 206515 338846 346883 364302 361042 221243 221785 274096 278945 313515 319352 4564172 4897454 6752972 6574217 1157742 1184652 301892 266078 279437 280575 335754 323296 315780 317589 216652 217312 691802 654949 1516975 1487263 442670 437665 645906 646332 811247 795538 834614 838210 876728 891855 861996 955971 2090972 2200838 1273820 1091285 715301 699055 848115 846179 878859 888676 916039 924721 1039400 1038636 5220477 5441659 40.15 71.7 1
13:31:30 2024-01-29 696921 694504 209021 205208 338811 344928 365433 362141 221652 221248 277720 278042 313515 320821 4557046 4924267 6779997 6598331 1140426 1183862 300762 264080 282629 280131 333577 324316 314532 315802 216652 216788 695972 661501 1501761 1488920 445662 437772 645697 651265 811588 793240 837340 837022 874143 891855 866431 955244 2098763 2235835 1237331 1082062 713261 700047 843880 846142 884138 889545 908687 926222 1044671 1042141 5239288 5449428 40.15 71.7 1
13:31:32 2024-01-29 704757 693292 209056 205208 336737 345370 364231 363854 220800 221559 272646 276902 313550 318232 4563577 4896368 6839658 6584230 1133577 1183914 300305 265413 282357 280166 333866 324460 314892 316009 216347 219085 693192 660111 1531486 1475483 444531 440067 645176 651105 809523 788722 839167 841215 875115 889060 867083 963663 2109780 2204669 1253442 1078985 715468 701543 845077 841750 884295 892474 910322 920849 1043968 1045179 5295721 5445542 40.15 71.7 1
13:31:33 2024-01-29 704252 694773 208810 207097 337790 346883 362850 364111 222165 220489 278186 277973 313480 319090 4560196 4888209 6850033 6593663 1129037 1181274 302858 264150 282938 280663 333631 324532 315083 318262 216652 217277 691802 664376 1516133 1479674 445662 439077 642216 649190 811860 791035 836433 841787 875416 889737 864553 961721 2109780 2206267 1259750 1074318 714280 700515 843680 841750 883042 894789 911373 920849 1039473 1044437 5273143 5430671 40.15 71.7 1
13:31:34 2024-01-29 704252 696250 208630 205165 338255 346133 363175 361042 222337 220524 274678 277242 313550 315514 4551955 4858766 6809395 6593663 1131877 1180542 302314 264997 279581 281126 333289 324460 315780 317625 216652 217650 691802 663900 1501861 1466258 444318 442097 644076 652600 816412 786419 830009 842407 879250 883578 861079 965076 2104753 2213367 1256052 1078985 710216 701543 848717 839363 879278 892546 915425 920733 1039332 1044085 5276910 5436228 40.15 71.7 1
13:31:35 2024-01-29 697191 693296 208982 205809 337477 346393 368239 361042 221857 220559 277720 276290 313550 318342 4550716 4832494 6762225 6593663 1141701 1180579 299009 265812 280727 281460 333577 324388 315780 315973 216043 218036 709249 658228 1501921 1475478 442744 438281 642138 648731 811860 791035 830440 841787 883069 889941 860339 960883 2098576 2194743 1258052 1085192 712752 701041 848717 842348 876330 893081 916969 922006 1039442 1040779 5248694 5430671 40.15 71.7 1
13:31:36 2024-01-29 695842 694769 208819 204566 338846 345903 364302 363854 221857 219802 277953 278575 312537 318988 4569676 4852970 6772434 6602988 1146209 1183072 301471 265333 281235 280341 332891 324568 314784 315730 216652 216301 691965 654890 1531198 1475478 442837 439113 642253 647572 814169 792719 832810 839400 880533 891199 861562 958077 2098301 2191631 1255257 1085192 710722 700047 848717 842407 876367 891189 915425 923586 1033276 1039587 5244947 5443038 40.15 71.7 1
13:31:37 2024-01-29 698433 693283 209387 203970 338811 346393 364267 363084 222200 220053 274096 278854 315026 319549 4556932 4859961 6762314 6593610 1149489 1180579 300447 265333 279653 280319 332711 324532 315335 315802 216652 216788 689223 656820 1523632 1480492 444003 440422 644076 647572 815749 793203 830440 838210 882443 891855 859728 955281 2099308 2197719 1252354 1089805 709205 697076 851130 846179 875709 891189 920136 926260 1033313 1037607 5197953 5441659 40.15 71.7 1
13:31:38 2024-01-29 699688 694278 209676 204884 338264 346638 364302 361006 221738 221594 273501 278645 315729 319061 4563388 4888057 6723784 6598142 1147848 1180579 299607 264997 281126 281209 332891 323931 315816 315802 216652 216939 694582 658657 1512162 1479674 444003 441079 644990 648492 816363 793282 832216 838805 882443 893419 860339 956677 2098502 2194743 1273820 1088284 709205 698065 851130 844907 875088 890560 916914 923586 1032545 1039587 5186834 5443038 40.15 71.7 1
13:31:39 2024-01-29 701000 693296 209649 204566 338264 346138 363721 361006 222028 221275 273538 278645 315062 318683 4562448 4884514 6723858 6593574 1151133 1181352 300656 265121 279581 281227 333866 323931 315816 315802 216652 217462 693192 658698 1495722 1479674 443058 441079 645697 648272 811860 793282 832216 836619 880574 892519 860339 955710 2089485 2203828 1260637 1091387 711736 698065 850857 847380 876330 888640 915765 927408 1036317 1036138 5178141 5430671 40.15 71.7 1
13:31:40 2024-01-29 694634 693292 209017 206216 337790 346700 367197 360717 221686 221968 273877 278291 313157 318944 4556278 4884666 6724987 6574852 1157666 1180437 299607 265812 279545 281209 333866 322949 315816 315573 216652 217277 691802 655883 1489885 1479674 442499 438424 645906 647283 811860 792157 833354 838210 878006 894798 861349 955820 2096011 2202399 1271937 1091387 713261 699055 848717 847380 876330 889728 912671 927582 1039332 1036101 5209103 5436170 40.15 71.7 1
13:31:41 2024-01-29 693109 693946 208797 206670 338252 345125 367978 364626 221106 221417 273913 277868 316095 319848 4556932 4902011 6761346 6574852 1145758 1183936 298629 264962 282140 279419 333866 323475 315335 315838 216652 216335 690412 654949 1497693 1489686 444003 436179 644990 645735 809523 793282 832407 838805 875453 891191 863903 955710 2092572 2197719 1271937 1091112 714452 699055 847476 846179 878859 888676 915538 927694 1041545 1033135 5214518 5436170 40.15 71.7 1
13:31:42 2024-01-29 695990 694781 208773 206952 339550 344747 365255 364884 221106 221072 273877 277834 313410 320901 4556653 4938945 6791259 6579535 1140730 1180597 300482 264997 282938 280201 333866 323931 314861 315056 216652 216301 692967 656820 1499497 1488920 444950 439133 644990 647572 809523 794973 834850 837022 875515 893576 861996 954311 2098994 2203963 1252354 1091387 715468 700047 845676 845871 879809 889728 913020 924759 1041911 1033061 5218522 5436266 40.15 71.7 1
13:31:43 2024-01-29 699391 694886 209396 205105 339445 344747 366158 365142 221755 221036 274301 277834 312752 320821 4544295 4938499 6798648 6574843 1138066 1180579 301571 264962 282140 280240 333866 323931 315816 315802 217610 217498 700088 662476 1512938 1480161 445583 438768 646683 651141 810672 791035 836075 839400 874761 892153 864553 958039 2098539 2225300 1262521 1082062 715468 699222 845077 843711 880505 891189 910999 923586 1045521 1042532 5248694 5447394 40.15 71.7 1
13:31:44 2024-01-29 703892 693114 208878 205135 337103 346810 366158 363782 220732 221253 274059 276709 313515 317408 4556932 4895690 6808701 6556113 1130902 1178868 300482 264962 282140 279775 333902 324136 314670 316009 216347 217463 697269 660111 1501775 1475206 444081 439133 642216 650644 808950 788164 838570 841215 873875 888649 867713 962290 2108518 2210270 1255257 1078985 714452 700021 843081 839363 883042 891846 906330 919502 1042100 1042576 5301530 5438809 40.15 71.7 1
13:31:45 2024-01-29 706989 694659 208808 205105 337612 346320 365124 363854 221243 220334 277720 277260 314631 318865 4554820 4855747 6789323 6579535 1138442 1179704 299571 265369 279545 280359 333866 323439 315113 315056 216043 217685 688285 659640 1538326 1471514 442499 439113 641308 648731 813369 788759 830440 840026 880725 883614 857900 960920 2102293 2191462 1267145 1084384 711229 699490 848717 841152 876330 889928 915425 920849 1033020 1040701 5255030 5424060 40.15 71.7 1
13:31:46 2024-01-29 695986 694127 208196 205088 340915 345415 364814 361042 221140 220277 274726 276290 313008 320067 4537224 4830479 6743050 6584231 1142868 1180579 299029 265369 279653 280005 333866 324424 313971 317516 216499 217009 693192 654949 1515383 1475478 442813 439256 641308 646789 811860 791596 829347 839400 879946 890999 860339 958077 2102293 2188525 1261174 1085155 710722 700769 848717 841215 876367 891189 916969 922929 1038273 1042215 5250420 5433596 40.15 71.7 1
13:31:47 2024-01-29 697968 694664 208921 203970 338846 345903 364814 364626 222234 219947 274484 278491 312537 319389 4553977 4863479 6756533 6593610 1146536 1180579 299395 264997 281271 280859 332387 323152 315335 315802 216652 216335 694582 657758 1498903 1473731 443266 441079 644990 647572 815171 792971 830440 836392 880661 894687 857900 955710 2098763 2190077 1250506 1088251 709205 697076 851130 843674 875088 890609 919212 925877 1032880 1037900 5207123 5427126 40.15 71.7 1
13:31:48 2024-01-29 700001 693032 208982 208667 337790 346737 363756 360776 221174 221213 273140 278008 315206 318117 4554820 4881165 6724045 6574852 1153953 1180671 299607 265590 279545 280867 333866 322459 315816 315802 216652 216974 701498 654949 1512177 1479674 442430 437808 645906 646100 810672 793282 830009 837022 875416 891191 861349 955244 2096011 2200838 1252354 1091387 715468 700047 845676 845272 881286 891511 915538 928926 1041845 1034488 5215430 5440050 40.15 71.7 1
13:31:49 2024-01-29 694618 693251 209396 206670 338255 344892 365106 364111 221174 221275 273913 277555 313293 320330 4551955 4924267 6762389 6565473 1139919 1180579 300448 264221 282140 279384 333866 323403 314892 315838 216350 216301 693474 656820 1517020 1491148 444397 437166 644533 646653 809523 793240 837340 834309 874143 892591 865817 954311 2096011 2200838 1254203 1088284 715468 697745 845077 848360 881324 889728 911573 928592 1042284 1035991 5201543 5435263 40.15 71.7 1
13:31:50 2024-01-29 697402 693005 208947 204566 338842 344892 363721 364884 221209 220559 277683 277586 312320 320367 4545468 4914888 6791537 6565473 1138066 1180579 300903 264150 282140 280005 333866 323475 314892 315802 216652 216301 697362 658698 1505632 1489686 445345 436459 645448 647572 808377 795597 836707 834579 871609 892555 865817 953669 2096011 2205422 1254203 1084279 714452 697745 844243 848964 883243 883461 911622 928869 1042247 1035954 5211072 5427202 40.15 71.7 1
13:31:51 2024-01-29 703967 693287 209021 208414 339018 346773 364350 363084 221021 220559 273177 278889 312537 317892 4537375 4944897 6801252 6565189 1136446 1180579 301326 264150 281741 280236 333866 323475 315557 315802 216652 216974 697269 663425 1509589 1483755 445029 438424 645733 651141 809523 790474 834887 838805 872873 889973 864590 957358 2099308 2225300 1258754 1081759 716323 700396 846083 844146 881361 889472 908575 925251 1046734 1042532 5235548 5436170 40.15 71.7 1
13:31:52 2024-01-29 701961 691262 208773 205744 336266 346393 363175 361042 220494 221248 274096 276290 313515 318110 4537413 4887829 6820852 6560791 1131118 1180671 299607 264221 281271 279384 333866 323931 313971 315753 216043 217183 700031 659640 1491171 1475478 443058 438923 642893 650183 807232 787049 837340 840620 872637 883614 867083 960920 2104603 2213536 1258889 1080413 715301 702536 844007 839326 885131 893712 908837 918158 1042491 1036711 5295721 5443038 40.15 71.7 1
13:31:53 2024-01-29 706425 695261 208660 204566 337281 346148 364093 363084 221243 219837 277756 277130 312572 317892 4545468 4867078 6817299 6574843 1129037 1177885 301432 264150 281308 280894 332855 324424 314892 314798 216347 216974 700088 662410 1498884 1466258 443058 441069 643620 652138 813981 786419 829737 841252 878006 883542 861562 962484 2117489 2216689 1233470 1076566 710961 701041 847891 842348 878822 894715 914084 920194 1034520 1046861 5263848 5423327 40.15 71.7 1
13:31:54 2024-01-29 699276 693941 208326 203970 335724 346638 364302 361042 221209 220524 274132 277251 313550 315514 4545468 4824519 6742696 6570163 1143683 1179121 300190 265812 279653 280271 333866 323931 314892 316009 215891 217346 697269 655883 1522627 1475478 442744 438589 641308 647283 811639 791035 830440 839400 880570 890569 859808 961147 2109148 2200984 1254203 1085150 712752 703035 848680 841676 875781 891218 916969 919377 1033093 1039587 5257515 5419503 40.15 71.7 1
13:31:55 2024-01-29 695002 693032 207651 203931 338806 345415 364267 361042 221140 219802 278149 277130 312537 319352 4548836 4840835 6762614 6584231 1142905 1179820 298629 265183 279653 279970 333866 324424 312982 315838 216652 216301 691451 654016 1516532 1475478 443058 438281 641308 647572 811860 791035 830440 841189 879374 888002 862066 961071 2104753 2200984 1254203 1086536 712244 703035 848717 840880 876330 893409 915312 920657 1035556 1045946 5256198 5421292 40.15 71.7 1
13:31:56 2024-01-29 694015 689459 208116 204536 338537 344892 364267 361042 221209 220180 272456 277164 312316 320067 4549075 4812022 6742696 6584244 1141239 1180542 300402 264962 279653 280005 333866 324460 313458 315056 216314 216637 692122 654949 1520756 1475566 443058 438813 641308 647112 811860 790474 830440 841329 881351 890889 860838 961184 2107976 2204113 1256052 1085150 711736 700857 848717 839363 877067 894715 916969 919882 1029992 1042423 5250064 5411651 40.15 71.7 1
13:31:57 2024-01-29 695002 693301 207980 204566 338295 344892 364814 361042 221174 220370 272492 276984 312537 320067 4551955 4818130 6757123 6584231 1140885 1180307 298594 264962 279617 280201 333866 324424 313384 315056 216652 216335 696078 654482 1493946 1473705 443058 437674 640400 647112 813591 788759 830178 842873 881351 888468 860228 962864 2115977 2194854 1243219 1083605 711968 701041 848717 841750 876330 892450 916315 920811 1036002 1039587 5248694 5411688 40.15 71.7 1
13:31:58 2024-01-29 695002 693032 208300 203970 338771 345415 363976 361042 221994 219614 277720 277238 312285 319352 4550413 4839858 6752021 6593610 1144298 1178886 299047 264962 279617 280236 331561 324496 313935 315838 216652 216637 684007 654949 1495593 1475478 443058 439077 642216 647572 814026 793031 831399 841152 879763 892263 859955 961351 2104976 2196125 1273820 1083577 711229 702961 848717 839363 877029 894154 918277 920762 1034813 1039079 5248694 5417255 40.15 71.7 1
13:31:59 2024-01-29 693073 693301 208270 204562 338771 344928 364978 361042 221174 219802 278149 277130 312537 320067 4537337 4839858 6737932 6584231 1144575 1180579 298629 264962 279689 280271 333866 324496 313339 315056 216652 216637 691451 654949 1516575 1475699 443128 438424 643053 647424 814021 792466 832179 841787 878628 890388 860228 961184 2098502 2197719 1254203 1085054 711980 700021 848717 840880 877029 892546 920847 920156 1035082 1041795 5254346 5411726 40.15 71.7 1
13:32:00 2024-01-29 693073 692765 208116 204889 339735 345415 364814 361042 221174 220145 272682 277130 312537 319841 4537375 4825294 6742696 6584231 1141276 1180579 300827 264962 281271 280363 333866 324460 313971 315056 216350 216637 681596 654949 1508131 1475478 442874 441984 643053 648842 814132 790327 831549 843310 879301 889627 860191 960125 2098539 2194939 1258052 1085118 712244 700857 848717 841565 876330 892450 916969 921923 1036317 1039587 5240537 5421292 40.15 71.7 1
13:32:01 2024-01-29 694015 693292 207975 205169 338528 344928 364267 361042 221243 220334 272492 276926 312537 319352 4537700 4808926 6742696 6574852 1142943 1179562 299082 265369 279653 280201 333866 324388 313384 315753 216347 216753 694582 654482 1503224 1479078 442874 441730 641652 649415 815289 789652 831512 844183 880464 886965 860339 963663 2104276 2197719 1256052 1083577 711229 702462 848717 839363 875709 893409 916969 919502 1034813 1039587 5248694 5422928 40.15 71.7 1
13:32:02 2024-01-29 694508 694513 207971 204566 338533 344892 364267 361042 221434 219837 278149 276941 312537 320067 4549075 4827987 6752972 6574852 1141239 1178110 299082 264776 279653 280005 333072 324460 312982 315838 216499 216637 696078 654890 1501376 1478814 443022 441104 641689 647572 815289 790776 830328 842984 879342 888259 860339 962522 2103253 2200838 1256052 1085054 712244 701010 848717 839363 876330 893409 915425 919960 1034813 1039587 5258099 5417326 40.15 71.7 1
13:32:03 2024-01-29 694015 693296 207651 204570 338802 344928 366926 361042 221174 220524 278186 276907 312067 319841 4549075 4832494 6742696 6579535 1141239 1177995 300614 264962 280678 280005 333866 324388 312982 315056 216544 217068 694582 654890 1517582 1476711 443022 440379 641188 648953 814132 790776 830440 841787 881818 887776 857752 959441 2100800 2194939 1250918 1082062 711229 699490 848680 839363 876330 892143 915425 922015 1034667 1039587 5244947 5430671 40.15 71.7 1
13:32:04 2024-01-29 693109 693296 208296 204566 339307 344928 364231 361042 221174 219460 277720 277130 312320 319389 4551955 4849237 6752021 6584231 1144575 1180579 299254 264962 279653 280005 332891 324496 313207 315694 216580 216731 693336 654890 1492318 1477762 443022 441316 642106 647535 811823 791035 830440 839400 881351 889904 860339 958077 2101298 2188525 1245568 1083614 711229 698728 848717 841215 876330 891511 915425 922197 1034850 1039587 5229883 5426798 40.15 71.7 1
13:32:05 2024-01-29 695110 693296 208586 203931 338806 345903 363721 361006 221243 219947 274096 278395 312067 319389 4551007 4860226 6761346 6588907 1144575 1180579 299395 264962 279653 279810 331597 326729 314676 315658 216652 216498 681302 656820 1505528 1480645 443220 441316 642216 647112 813369 792447 832623 839289 877970 891199 860339 958976 2102293 2188525 1254485 1085054 712244 700047 848717 841750 876330 892450 916315 920886 1029992 1039551 5235548 5411651 40.15 71.7 1
13:32:06 2024-01-29 696131 692765 208300 203970 338811 345903 363211 362599 221209 219649 273563 278060 311598 319352 4545831 4849237 6752021 6584231 1144575 1177197 299082 264714 279365 282552 331597 326189 314269 315802 216652 216197 689223 656018 1492891 1478814 443058 437415 641762 645477 813591 790924 832216 839400 878006 890930 860117 955281 2096011 2185640 1261396 1084384 708700 699055 847476 842163 876330 889932 914359 923586 1027012 1039318 5224348 5411688 40.15 71.7 1
13:32:07 2024-01-29 695879 691271 208665 208601 337790 346369 362850 360970 221857 220145 272947 278060 313664 318378 4542590 4868474 6704665 6579535 1149489 1181315 301489 265081 279256 280880 332711 322769 315780 315766 216652 216835 694582 657712 1518607 1475566 443063 442883 645906 648381 813945 793282 829258 837289 881708 889937 857900 952496 2095289 2194743 1254987 1086737 709205 696583 848717 845506 873848 886956 918048 924796 1031815 1034598 5178027 5411374 40.15 71.7 1
13:32:08 2024-01-29 697936 692244 208982 208632 337517 345903 362886 360680 221209 220524 273308 278517 314692 318378 4542590 4873043 6716360 6570163 1154861 1184758 301107 264820 278543 280179 333758 322315 315491 315766 216652 217137 700088 656820 1484184 1477911 441803 441407 645906 647247 809523 791035 831399 836985 875453 889937 861562 953850 2086479 2196162 1270054 1091387 714178 698065 846275 843711 878859 888640 913020 923586 1039332 1027697 5211072 5427503 40.15 71.7 1
13:32:09 2024-01-29 695721 691267 208331 204570 338775 342915 363721 363084 220494 220559 274059 277164 312537 320330 4551955 4914888 6762352 6569892 1146172 1180468 300402 264856 282031 279748 335487 323260 314748 315802 216499 216974 700088 654949 1500058 1491294 443058 439133 644990 645735 811588 793097 831779 837022 875416 891199 859485 957225 2093034 2197719 1251661 1091387 713261 698065 846275 845506 878586 883641 914359 926260 1039332 1035933 5185456 5422928 40.15 71.7 1
13:32:10 2024-01-29 693742 690742 208660 204570 337245 345659 365135 361042 220834 221248 273563 277164 312572 317826 4545831 4875400 6724157 6564713 1151133 1180549 300081 265670 279171 279900 333830 322315 315335 315802 216347 216974 690412 654890 1530555 1484698 442430 437993 645733 645514 809523 793240 834887 833915 872882 892555 864516 951595 2092498 2197719 1252354 1087510 714452 697076 846092 844907 879186 883569 910097 926920 1040807 1033547 5194243 5431381 40.15 71.7 1
13:32:11 2024-01-29 699207 691198 208630 206049 338573 345659 362088 363084 221021 220524 273563 277981 311598 319389 4545468 4924107 6791273 6574825 1138442 1180432 301008 264009 281524 280010 333866 323176 315335 315536 216652 216870 693192 660584 1501714 1482593 445029 440379 645906 646789 809523 792157 837103 834579 872220 891855 864590 954349 2094522 2203860 1254203 1082062 715301 697076 843081 847380 882416 883533 910045 929056 1042455 1036101 5211072 5430671 40.15 71.7 1
13:32:12 2024-01-29 703261 691978 209056 208601 336773 346883 364093 361042 221021 220559 272370 278430 312285 315550 4556932 4907853 6801252 6565406 1140070 1183072 301008 264186 281271 280005 333631 321970 315672 315802 216499 217615 698602 662476 1520930 1478814 444318 437808 645770 651141 807176 787569 834887 839400 870492 888924 865508 958077 2099308 2222513 1256052 1075920 715468 700021 842482 840583 882578 891189 906330 920923 1045521 1041795 5286316 5426741 40.15 71.7 1
13:32:13 2024-01-29 699280 690742 207967 204566 336493 345903 364390 363597 220528 220370 277756 275522 312572 317408 4548710 4866964 6801087 6555380 1131421 1178873 299536 264186 279653 279402 333722 322913 314670 315056 216043 217346 693922 661501 1493728 1474519 443058 436508 644076 650644 807195 786455 837340 839400 873320 889591 865817 959479 2099308 2219252 1259750 1075920 715978 700021 841884 841750 883042 891189 907617 922235 1045137 1044548 5288164 5432294 40.15 71.7 1
13:32:14 2024-01-29 700273 691262 207681 204889 338461 345659 362631 363084 220834 220145 277720 275522 312537 317408 4540958 4881538 6837906 6574852 1122222 1178868 299325 263939 282031 279450 332387 324195 313714 315838 216350 217254 690412 660584 1541039 1475478 445266 439133 640400 647320 810097 788164 834887 839400 872220 883614 863940 960920 2105284 2210137 1261599 1071973 711229 700021 843680 839363 879223 889928 911622 919502 1040807 1044437 5263744 5424552 40.15 71.7 1
13:32:15 2024-01-29 703261 692806 208331 204566 336462 346883 363579 361006 221209 220242 273866 277355 312537 315586 4555074 4854445 6790638 6584268 1132268 1180512 302963 264186 279581 280698 332891 323152 314526 315838 216499 217498 690412 662410 1507715 1465986 441803 438281 641308 649227 811609 788759 830440 841252 879946 883614 858388 960920 2098539 2197719 1256052 1084384 711229 699984 848717 839363 875088 893409 916969 918196 1036500 1039587 5241203 5421292 40.15 71.7 1
13:32:16 2024-01-29 694623 693296 207686 204566 337790 344892 363211 361042 221021 219837 277756 276744 313274 319061 4553022 4826505 6742696 6565112 1142943 1178951 298629 265032 279581 280417 333342 322459 313971 315091 216043 216974 690412 654949 1505543 1469384 441803 438281 641308 648462 811860 788796 830440 838802 879946 883650 860339 960883 2097045 2189874 1245568 1083614 711229 699526 848717 840880 875709 892450 916315 919539 1034819 1039587 5235548 5427503 40.15 71.7 1
13:32:17 2024-01-29 692845 692806 208305 204532 339739 344892 363211 361042 221021 219179 273768 277729 314105 319585 4549769 4829956 6742696 6574852 1141314 1177161 299978 264080 279617 279902 333631 324460 312762 315838 216314 216116 681596 653085 1518026 1475478 442430 438504 640400 645735 811860 788796 830440 839128 878244 888685 857900 957395 2098539 2185425 1243784 1082062 709205 698798 847513 841750 875088 891189 914359 920611 1036500 1039587 5227532 5422928 40.15 71.7 1
13:32:19 2024-01-29 695099 692743 208668 208508 338264 344855 363140 360681 221686 219521 273272 278152 314177 318646 4550413 4839030 6752309 6584244 1144499 1181389 299501 264186 279581 279662 331310 324388 313971 315802 216652 216231 689223 654949 1497438 1475478 443058 439256 642216 645735 811823 792719 832216 839400 877974 891199 860339 955244 2093950 2185523 1263447 1085054 708700 699055 846275 842947 876330 891189 914321 922160 1032332 1038009 5222419 5427503 40.15 71.7 1
13:32:20 2024-01-29 697323 692249 208586 208676 337754 345649 364942 362651 221686 219969 272995 278256 314177 318196 4537224 4860074 6761941 6584027 1144575 1175534 299012 264115 279581 279775 331812 324388 313935 315802 216652 216231 689223 655829 1503809 1475478 443261 438281 642216 645735 811823 791035 831624 838210 877417 892116 860339 957075 2098994 2185523 1250918 1083504 711229 700047 848078 841152 875088 889545 914696 920695 1033276 1045946 5237360 5421292 40.15 71.7 1
13:32:21 2024-01-29 694010 691226 208300 206085 338526 345883 365014 360862 221721 219285 273611 277799 314141 319133 4558827 4855150 6761941 6584231 1144575 1176253 300402 263868 279617 279384 331310 324424 313971 315802 216652 216683 697362 654949 1498306 1475566 443058 439256 642216 645735 814169 791035 831624 838210 877317 891199 860339 955207 2098763 2185523 1263447 1085155 708196 698065 847205 841142 876330 888213 912700 921198 1031600 1038009 5205591 5430394 40.15 71.7 1
13:32:22 2024-01-29 696122 693950 208773 205829 339739 345794 365124 359667 221106 220348 272152 277834 314177 318160 4545831 4863930 6733370 6574852 1147848 1178787 300827 264706 279581 280253 331543 323403 315335 315580 216499 216301 694582 656820 1500034 1475566 443058 440386 644990 647572 815326 793282 830164 836948 880533 891199 857863 956392 2105436 2185523 1261599 1085155 707916 697040 847476 842947 875709 888640 916693 922197 1031692 1038009 5196212 5413376 40.15 71.7 1
13:32:23 2024-01-29 697931 693523 208743 205511 337103 345514 365124 359631 221721 220312 272958 278542 313735 318081 4545831 4869358 6714720 6565473 1151133 1180542 300827 264150 278223 280249 333360 322125 315335 315580 216347 216602 700088 656820 1490349 1475478 441141 437358 645906 648492 811784 792157 830440 834506 878093 893419 860339 953631 2095776 2197719 1254987 1086463 709205 696017 848717 844870 873848 884377 915425 925562 1032545 1033475 5166555 5432336 40.15 71.7 1
13:32:24 2024-01-29 695643 691089 208851 206089 337577 345758 365087 360198 221038 220348 272261 277612 311598 315514 4537224 4869577 6705616 6556095 1149696 1177087 300402 265369 278651 279349 333866 321862 314892 315802 216347 216301 685111 653085 1507057 1480234 441803 438923 644990 646839 810672 791035 830440 834543 875517 893419 860951 954311 2089708 2197719 1244959 1091387 711229 697040 847476 846105 875709 884414 914042 926222 1036317 1041502 5170309 5436228 40.15 71.7 1
13:32:25 2024-01-29 691973 690826 208851 206085 337577 345758 366158 360754 220460 220524 272947 276963 314689 319283 4539697 4870419 6724533 6556095 1149846 1179709 297725 264962 279545 278540 333866 322160 314284 315802 216319 216602 697269 653085 1512084 1475861 441803 438124 644990 645735 810097 791035 830440 836355 875380 892153 860339 954311 2093034 2194743 1254987 1091387 711229 697076 848078 843674 875709 883533 914359 926222 1032947 1033511 5185456 5424060 40.15 71.7 1
13:32:26 2024-01-29 691936 691711 208782 206085 337572 345758 364778 360970 220494 220559 272886 277343 313854 317335 4530781 4873043 6721835 6556068 1152196 1180583 300936 265369 278651 279775 333866 322125 314892 315802 216347 216637 700088 653085 1513336 1477991 441803 439056 645448 645735 810672 792157 832810 835763 877349 894163 860339 955820 2090025 2197719 1244959 1091387 713261 697040 848717 844833 875088 888469 916969 926222 1036317 1035844 5189949 5424060 40.15 71.7 1
13:32:27 2024-01-29 691936 693087 208632 205944 336728 345903 364011 360390 222038 221275 272428 277095 312939 317371 4550716 4867078 6705616 6556095 1153602 1178831 299082 264962 278615 279867 333866 322387 314892 315802 216347 216939 689022 653085 1503336 1479674 441872 439133 645448 647112 811784 791596 830440 834543 877349 893721 860066 952976 2083404 2197719 1264404 1091387 711229 697040 848680 843674 874535 883497 914359 924759 1038138 1039152 5174744 5414628 40.15 71.7 1
13:32:28 2024-01-29 691900 691978 208591 208711 337201 345659 363940 360355 220732 220524 273104 277351 312250 315514 4545831 4867116 6710120 6556095 1151133 1177262 298629 265369 278651 279384 333866 322423 314054 315802 216347 216788 692671 653085 1501263 1481777 441453 438823 644990 645735 810097 791035 830440 834506 875552 891199 860339 951595 2086739 2196162 1244959 1090610 711229 697040 847476 843674 875709 883533 915425 927446 1039882 1038636 5170460 5414628 40.15 71.7 1
13:32:29 2024-01-29 692047 689213 208305 208854 338774 345613 364231 360354 220460 220559 272755 279244 314504 317335 4539697 4867382 6696069 6556095 1151133 1179668 300190 265369 279079 279579 333866 321934 315335 315802 216242 216637 702400 653085 1518199 1481777 441803 438613 644990 645735 809523 791035 830440 835492 875562 893419 860339 954311 2091195 2194569 1266287 1091387 711229 697745 847513 843674 876405 886073 915161 927591 1037475 1037791 5178625 5411651 40.15 71.7 1
13:32:30 2024-01-29 692047 689213 208747 206375 336697 345903 363976 360354 220494 221036 273170 276989 312067 315550 4539697 4867771 6706928 6546716 1151133 1177124 298629 264962 278419 279349 333866 321934 313720 315580 216195 216753 691802 652620 1527412 1480020 441803 439133 644990 645735 809523 791035 832216 834543 875453 893090 860339 955820 2089708 2197719 1278824 1091387 712244 697076 848680 846551 877029 888286 916203 925450 1037568 1039263 5176390 5404010 40.15 71.7 1
13:32:31 2024-01-29 691789 692891 208921 203893 336737 345903 364231 360102 222292 220559 272755 276902 312503 317371 4537300 4867078 6710396 6556113 1151919 1180542 301435 264926 278651 279810 333866 321934 314892 315580 216043 216266 701498 653085 1494795 1475478 441803 439133 645906 647112 811206 791035 830440 834579 877970 894163 860066 953089 2090062 2197719 1262521 1089834 711229 697745 850310 846551 876413 889098 916894 926110 1037475 1035184 5180847 5418974 40.15 71.7 1
13:32:32 2024-01-29 691973 691194 208656 203901 336737 345649 366085 359847 220494 220524 272755 277095 311598 317371 4539697 4856634 6705119 6556095 1151133 1177124 298629 264150 278419 279880 333631 321446 313612 315580 216347 216602 680484 653085 1496188 1475478 441223 439133 645906 647572 811247 792157 830440 834543 878776 893090 857863 954311 2084959 2197719 1280743 1089805 711470 697745 850916 846551 875818 887103 916203 926073 1035482 1036471 5167734 5411726 40.15 71.7 1
13:32:33 2024-01-29 693522 690706 208335 205944 336221 344928 365124 359593 220460 220524 272718 277130 311811 315550 4545831 4860112 6696069 6565473 1151133 1180666 299082 264186 277832 279384 333595 321934 314892 315580 216278 216301 691802 654016 1493910 1475478 441141 437509 645906 647572 811247 792157 830440 835492 877582 891191 857900 953631 2090062 2199631 1260637 1089805 711980 697671 848680 846551 875818 884232 916894 925797 1033276 1037901 5166721 5443717 40.15 71.7 1
13:32:34 2024-01-29 694015 691089 208956 208632 336702 345415 364866 359811 220987 220524 272618 277164 311598 315550 4542590 4853453 6706928 6565497 1151133 1177124 300827 264115 278651 279810 333360 321898 314712 315358 216347 216301 702400 655883 1483295 1473705 441141 437665 645906 648492 811823 792157 829258 833915 878125 893419 857826 953089 2091896 2202670 1254987 1088251 711229 694886 848680 846551 874535 884232 915425 924903 1033064 1035008 5163136 5409501 40.15 71.7 1
13:32:35 2024-01-29 693109 692510 208630 208596 336702 345415 364608 359811 222349 220524 272334 277216 311564 315550 4536459 4853160 6696069 6556095 1150855 1177124 298629 263930 278651 279810 332819 321446 314892 315358 216043 216116 691802 655883 1489871 1475566 440479 437772 644990 647572 811821 791035 829258 834543 877970 892459 857628 954496 2092267 2201197 1256871 1086699 709205 695797 848643 845948 874537 883497 916969 925562 1034083 1034488 5163766 5421292 40.15 71.7 1
13:32:36 2024-01-29 694015 691235 208630 208596 336737 344928 364608 358764 220494 220524 272297 276902 311598 315550 4524034 4849650 6686743 6551419 1149451 1178868 300936 264150 278651 280236 332855 321446 314356 315802 216347 216301 706874 654949 1482742 1475478 441490 437772 645906 648492 811247 792157 829848 833915 878776 894798 860838 955820 2092953 2200984 1253104 1087474 710722 695834 848680 843674 873848 887212 916969 926148 1034819 1033098 5172232 5423651 40.15 71.7 1
13:32:37 2024-01-29 693109 690218 208982 208601 336737 345903 364608 359305 221174 220559 272755 277164 312281 317371 4539697 4853122 6705394 6565473 1151133 1177124 299327 264115 278651 280359 333360 321934 315335 315358 216278 216266 690412 656820 1491171 1475478 442744 440193 645906 647572 813369 793282 829258 834272 881351 893539 858388 955598 2098651 2185523 1250506 1087474 707916 697100 848680 842407 873848 889618 918086 923274 1031600 1036543 5195084 5421292 40.15 71.7 1
13:32:38 2024-01-29 694582 687684 208621 208552 337254 344892 364608 359883 221243 219802 272545 277551 317610 317371 4542590 4839219 6735225 6570163 1142905 1180542 300402 264150 279581 280258 331310 323403 313720 314914 216652 216301 689223 655883 1486914 1475566 443058 438934 643620 645735 814169 792719 830440 839676 881351 892153 857752 957151 2098651 2187148 1222382 1085150 709944 698065 846275 841750 876293 888604 913671 922197 1032428 1040701 5222419 5396197 40.15 71.7 1
13:32:39 2024-01-29 694090 693037 208305 208197 337241 344928 363140 360970 223430 219802 273140 278064 311633 317408 4536116 4839181 6733408 6570163 1146751 1175466 299047 264150 279617 279810 330844 323475 313971 314914 216499 216116 689223 655883 1508837 1475478 443058 440077 642216 645735 811676 793031 830253 839676 877860 892263 861252 957000 2098651 2187148 1274540 1082062 708700 698065 848495 842947 875781 889728 914359 924001 1033064 1036138 5220200 5396309 40.15 71.7 1
13:32:40 2024-01-29 695002 691271 208125 208525 336768 342915 364093 360970 221174 219118 272947 277130 312416 317408 4524034 4832268 6718960 6560791 1144537 1177161 299047 264115 279581 279384 330844 323176 313971 314914 216499 215965 690080 654949 1499163 1475478 443128 439113 642216 645514 815215 793031 831437 836838 878850 891090 860191 957000 2090823 2185670 1251626 1082062 707916 698449 846275 841477 875088 889655 914583 920886 1032612 1036580 5211072 5413563 40.15 71.7 1
13:32:41 2024-01-29 695002 691230 207971 208489 337245 342915 364866 360934 221209 219154 272370 277130 311377 318117 4533224 4825331 6733370 6574852 1144575 1175704 298594 264150 279581 279458 330808 323439 313971 314914 216314 215965 677245 654949 1491140 1474431 443058 439287 643053 645514 814058 790924 830365 837791 878850 894187 860191 957000 2098994 2183973 1276389 1084377 708700 698242 846275 841750 876293 888676 914359 921923 1031830 1039373 5220477 5408054 40.15 71.7 1
13:32:42 2024-01-29 694015 691267 207975 208056 336764 344892 364093 360426 221209 219154 273294 277130 313295 315586 4537526 4838978 6733370 6565473 1143758 1173632 298629 263746 279581 279384 330808 322949 314339 314914 216652 215930 689223 654949 1506938 1473705 442874 442357 643969 645514 814132 792083 829737 837289 880100 889407 857900 955244 2094522 2188703 1237101 1085155 707188 695032 849100 841215 871338 887103 916315 922235 1031600 1033547 5177455 5411951 40.15 71.7 1
13:32:43 2024-01-29 695110 691976 208626 208547 336457 344892 364608 358728 220787 220145 272334 277164 311598 315550 4530818 4863744 6696069 6551419 1151133 1175713 298629 264186 278419 279480 333541 321446 313576 315580 216043 216266 689022 653085 1497105 1478814 441941 439755 645869 647572 811551 790887 829662 834910 879250 892459 857900 953631 2086331 2194743 1258048 1088284 707916 697745 848115 843674 875088 883533 915662 923586 1032472 1033939 5171428 5413552 40.15 71.7 1
13:32:44 2024-01-29 693522 689244 208331 208583 336733 344892 364709 358799 220307 220524 270802 276714 311598 315586 4534284 4860285 6696069 6546716 1147354 1177161 297690 264962 279315 278666 333866 321934 313971 315802 216043 216301 698679 653017 1545312 1485997 441739 439133 645869 645625 808803 788576 832142 834506 875147 889627 860838 955710 2081925 2194298 1282662 1091363 711229 697076 846648 843637 875709 883533 913708 923586 1039171 1027697 5166872 5408054 40.15 71.7 1
13:32:45 2024-01-29 692047 685336 208155 208485 336226 342952 363721 360426 219850 220594 272370 276909 317164 315550 4533224 4860112 6686743 6536373 1149489 1173755 300402 264150 277796 279384 332891 323033 314670 314626 216203 216545 689022 654890 1489801 1474613 441458 439545 645869 648492 810598 791035 829949 832110 875539 891895 858388 951558 2089546 2197976 1256871 1086737 709205 695032 847513 843674 873229 884414 915425 923586 1031742 1035044 5155750 5380764 40.15 71.7 1
13:32:46 2024-01-29 692047 689240 208335 208268 336221 344928 363140 359557 220460 220559 270802 276796 317200 315550 4539697 4860285 6696069 6542047 1148990 1179107 297798 264186 278687 278571 333866 323952 315237 315106 215863 216394 694582 651151 1526735 1483885 441306 438909 644039 644673 808863 788759 830440 836061 873608 892116 859485 955029 2089992 2194743 1258754 1090336 711229 697076 845676 843077 875709 884414 912737 923586 1036353 1027733 5162856 5392315 40.15 71.7 1
13:32:47 2024-01-29 690087 685300 208300 208450 335720 342915 363175 360426 219816 220524 272334 276363 317539 315550 4532948 4861360 6714720 6542047 1144091 1175420 297762 264186 279581 279811 333577 322208 313684 315622 216347 216684 690412 653017 1528596 1486090 441656 438786 644076 645735 809523 790474 833998 834543 874107 892459 860339 955858 2090062 2196162 1246808 1089834 711229 697076 846275 843440 876330 883569 913708 923586 1035854 1040026 5170612 5413563 40.15 71.7 1
13:32:48 2024-01-29 691556 685327 208159 208596 336462 344928 363211 359883 219850 220524 272370 275488 311811 315514 4521044 4864822 6719741 6542047 1144091 1177220 299343 264750 279329 279139 333090 322351 314784 315730 216134 216533 690412 653017 1502356 1483885 441453 438243 644076 645735 810629 788576 830440 835492 875021 894798 860339 954311 2090062 2193186 1266287 1090610 711229 697249 846275 843040 875088 887212 914359 925984 1036353 1033135 5170660 5412026 40.15 71.7 1
13:32:49 2024-01-29 692047 685295 208296 208667 336462 344892 363175 359883 219850 220559 270802 276290 317200 315514 4542590 4860112 6705394 6546716 1147848 1177922 299760 265121 278827 279783 333758 321339 314526 315730 215971 216162 689022 653017 1509822 1482593 441246 437893 645337 645735 809523 791035 830440 834543 878189 891199 859728 953631 2080483 2193186 1244959 1088251 710722 696583 847513 843674 873848 883641 914359 923586 1036500 1035811 5159479 5402535 40.15 71.7 1
13:32:50 2024-01-29 691623 685327 208305 208414 336462 344928 363175 358799 220494 220594 272370 276290 317164 315514 4536459 4859199 6696069 6536653 1151552 1177959 299325 264820 278311 279279 333528 321303 314490 315472 216007 216800 689022 653085 1527148 1475478 441177 439133 644990 645735 809523 790474 830542 834543 875489 892153 857900 953631 2086739 2194569 1238719 1089059 709205 695032 847513 843637 873576 884414 914359 923586 1033313 1037517 5159479 5413563 40.15 71.7 1
13:32:51 2024-01-29 692047 689204 208331 208561 336190 344928 362949 358764 220494 220559 270802 276532 317164 315117 4536116 4863707 6696069 6565189 1146536 1178033 298941 264045 278918 280096 331435 321303 314784 314734 216043 216266 690412 655883 1486914 1476711 443058 439113 644887 645735 811712 793282 826864 833325 880570 892263 855359 952952 2094522 2182424 1252354 1084384 707188 695032 846275 841750 872610 888469 914359 920886 1031600 1033135 5177455 5413563 40.15 71.7 1
13:32:52 2024-01-29 693109 690268 208331 208219 338295 344928 363836 358511 220834 219837 270766 276907 313295 315514 4511373 4850992 6686743 6574370 1144972 1178033 300790 264009 279365 280096 331435 321827 314892 314914 216386 215965 691802 657712 1526795 1475478 442499 439113 644990 645551 811860 792157 828078 833952 879946 891199 856647 955710 2089485 2183973 1254203 1085192 707188 695939 847513 841178 873848 883641 914359 922235 1030142 1034671 5206717 5413563 40.15 71.7 1
13:32:53 2024-01-29 694015 689240 208451 208233 336764 344928 364093 360426 221209 219460 272370 276937 312416 315586 4524312 4845778 6754090 6584230 1144972 1178033 299395 264045 279437 279244 330540 323475 313971 314914 216043 216093 693192 654949 1497149 1475478 442744 441104 641762 645735 813591 792157 830440 837022 875549 889554 860339 957225 2098763 2182294 1242001 1081185 709205 698065 846275 839363 873848 890880 914080 920194 1033313 1038082 5220477 5411914 40.15 71.7 1
13:32:54 2024-01-29 694588 689244 207651 208414 336764 342915 364093 359487 221209 218778 272755 276709 317092 317892 4511373 4835963 6744657 6569308 1138769 1177959 297550 264009 279473 279314 331847 323895 312032 315802 216275 215746 686712 653952 1494764 1474613 442430 439755 639911 645735 811247 788127 829258 839400 876692 892631 856573 955207 2096011 2183973 1230951 1082062 709205 699055 846275 839363 873848 894813 913671 918121 1033161 1038779 5220477 5400008 40.15 71.7 1
13:32:55 2024-01-29 694015 690168 207651 208525 336728 342555 364093 360354 220987 218708 272334 276342 312416 317371 4524274 4817734 6724987 6565257 1138769 1177122 297412 264150 278651 278597 331525 322279 311997 315478 215435 216696 690412 652857 1511809 1466258 440479 439755 640131 647572 811823 786291 828004 839400 877276 883101 856573 958039 2090935 2197719 1252354 1081292 709205 700544 848078 836912 873192 891189 914359 916870 1033074 1036507 5239288 5402535 40.15 71.7 1
13:32:56 2024-01-29 692047 689172 207254 206013 336666 342807 364608 359269 220460 219118 273140 275384 312380 317335 4530318 4800672 6734812 6546500 1138442 1175395 297690 264115 278827 279472 331776 321410 312032 317358 215097 216696 690412 653085 1508688 1466258 440516 439234 638518 647572 811823 785733 829848 839400 877449 881745 857218 958039 2096011 2191462 1246808 1081292 709944 700047 846275 836948 873192 891189 916315 918216 1033064 1039373 5237360 5411914 40.15 71.7 1
13:32:57 2024-01-29 692047 693260 206395 208601 336728 342843 364866 359847 220460 219649 273140 275419 313295 317820 4541237 4816985 6734812 6555418 1139792 1174690 297581 263904 278615 278466 331812 321410 312762 317589 215292 216266 697269 653085 1506708 1466258 441141 437486 638555 647572 811206 785733 828631 841787 877312 881854 857863 960162 2096011 2197719 1252354 1080522 709205 701041 846275 836948 873255 892143 914042 915326 1033064 1038009 5239011 5402774 40.15 71.7 1
13:32:58 2024-01-29 692047 689213 206365 203927 336190 342807 364608 359811 220460 219767 273526 274967 313295 317790 4537986 4801564 6734535 6546716 1138769 1176933 297725 264115 279545 278562 331847 322279 311937 315802 215435 215930 683226 653085 1516575 1470427 441803 437429 638518 647112 811823 786291 828004 839400 876210 883470 856573 959479 2097269 2194569 1252354 1082062 709205 700047 846275 838173 873848 889545 914042 915326 1034083 1036543 5229883 5402535 40.15 71.7 1
13:32:59 2024-01-29 692047 689204 207258 203935 338530 342807 364350 359847 220800 219083 273140 278316 313080 318537 4524199 4801564 6729087 6555626 1138442 1176360 297204 264115 279079 279852 331847 322387 312032 315802 215562 216301 692323 653085 1509525 1466258 441141 437509 638518 647572 811823 786291 828041 841514 878203 884715 856610 959441 2096011 2197719 1252354 1080522 709205 699789 846275 836912 873848 892450 914359 921113 1032428 1038009 5233025 5402535 40.15 71.7 1
13:33:00 2024-01-29 692047 685264 207297 204562 334710 342807 364608 358764 220460 220053 273462 276648 313777 319626 4528084 4791854 6714831 6546716 1135196 1176087 299555 264679 278651 278536 331847 322160 312907 315802 214759 216266 691802 653085 1501105 1464380 441214 437429 638555 648492 811823 785733 829258 841189 877568 884605 857863 960920 2096011 2200838 1252354 1080522 709205 700544 846275 836948 873192 892143 915538 918216 1033064 1036101 5239288 5411914 40.15 71.7 1
13:33:01 2024-01-29 692047 691008 206974 203965 336693 342807 364866 360355 222569 219864 273501 276755 313699 317711 4517629 4797265 6725793 6546716 1136817 1177947 297978 264115 279079 278501 331561 321898 312032 315838 215891 216301 689022 653085 1511246 1466258 441214 439755 638518 647572 811860 786291 828004 839400 877933 882811 857218 959441 2096011 2197719 1254203 1081292 709205 700047 846275 836948 873848 892254 914359 915444 1033064 1036101 5239288 5402535 40.15 71.7 1
13:33:02 2024-01-29 692047 690218 206966 208627 336697 342555 365264 360102 222349 219662 273454 276755 313699 318160 4528084 4799811 6729199 6536463 1136780 1174690 299555 264186 279220 279445 331847 321898 313935 315838 215133 216266 695860 654482 1510283 1470427 441872 437465 639367 647572 811823 786291 829221 839400 879910 883470 857218 960883 2096011 2194569 1254203 1082062 709205 700544 846275 838173 873848 891511 915538 918216 1031742 1036101 5239288 5411914 40.15 71.7 1
13:33:03 2024-01-29 692047 689213 207268 206085 339515 342591 365014 360246 220732 219662 273031 276755 313187 318160 4524236 4802995 6704554 6556095 1138442 1173719 301726 264115 279079 278536 331847 322125 312032 315838 215435 216116 701498 653085 1500337 1470427 441545 437429 638555 647572 811823 785234 829258 839400 878006 883506 857826 959479 2098994 2196162 1252354 1082062 709205 699716 847476 838173 873848 893520 914359 918724 1033064 1036101 5246779 5402535 40.15 71.7 1
13:33:04 2024-01-29 692609 691978 207447 206085 339499 342735 365124 360790 220698 220101 273417 277339 313223 318305 4522506 4799811 6716360 6546716 1138442 1173755 297690 264186 279079 279119 331847 322423 312032 315802 215435 215930 690412 653085 1505240 1470427 441232 437737 639911 647572 811823 786149 828631 839400 877970 883434 856573 959479 2096011 2191425 1254203 1081957 709205 700047 846275 838173 873848 892812 915538 918216 1033064 1036064 5233620 5407768 40.15 71.7 1
13:33:05 2024-01-29 693806 691978 207512 205511 337577 342735 364572 360488 220392 219627 273381 275419 313295 318081 4522035 4792965 6724405 6546716 1136817 1176360 299664 264115 279079 279551 331847 322160 312032 315802 215435 216116 690412 652582 1506135 1469384 441872 439133 638518 647299 810672 784160 828041 839400 877349 883470 857863 958077 2089485 2191631 1252354 1080522 709205 699055 846275 839363 873848 892254 914359 918067 1033064 1036101 5229883 5417255 40.15 71.7 1
13:33:06 2024-01-29 694513 690068 207517 205515 337103 342663 364829 359667 220698 219118 273140 275419 313031 317856 4517742 4799811 6714817 6546676 1138442 1174690 297482 263930 279312 278536 331847 322423 312032 315802 216054 215930 694582 651151 1498907 1470427 441559 438160 638518 645735 810672 786382 829221 839128 876728 883470 856573 957358 2096011 2186974 1247351 1080522 709205 699237 845676 838173 873229 888640 914884 917848 1033064 1034598 5230485 5406893 40.15 71.7 1
13:33:07 2024-01-29 691966 690997 207189 206080 337821 342627 364829 359522 220155 219614 272947 274585 313080 317190 4517715 4790419 6719741 6537337 1137629 1174417 297204 263710 278687 278627 331345 321898 311769 315802 215435 215930 690412 651151 1517446 1470427 440521 439133 638518 645735 810672 786107 826790 839400 875453 884605 855359 957802 2092460 2190077 1252354 1080522 709205 699055 846275 836948 873848 892143 914359 918216 1033064 1034598 5238782 5405195 40.15 71.7 1
13:33:09 2024-01-29 693075 691978 207478 205502 337340 342771 364093 358764 220307 218930 272886 275350 312416 315298 4528513 4816321 6714720 6536653 1138442 1171359 297690 264150 278687 278501 332086 321446 312068 315838 215284 216116 690412 653085 1523904 1466258 440521 437358 638555 647572 811551 785733 828041 839400 878093 883064 856573 959479 2096011 2197719 1230974 1079753 708700 700047 846275 836948 873576 892143 914359 918984 1032880 1041827 5235420 5395763 40.15 71.7 1
13:33:10 2024-01-29 692534 691483 207478 203931 336195 342771 364608 359559 220732 219802 273140 274967 313075 317783 4530318 4774207 6714743 6536653 1137629 1175420 297798 264150 279046 278536 331847 321410 313935 315802 215284 216301 686243 654949 1508241 1470427 441803 437665 640854 647572 811823 784087 828041 839400 877846 882477 857863 959479 2096011 2191228 1250506 1078797 709205 700047 846648 836948 873848 891189 914809 917992 1032608 1042326 5225988 5401333 40.15 71.7 1
13:33:11 2024-01-29 693523 689208 206395 208521 336466 342555 365124 359847 220460 219649 273140 277856 313628 318117 4524598 4790419 6705394 6536373 1136817 1174690 299519 264150 278651 278501 331847 321934 313458 315694 215133 216301 689544 654421 1498335 1464179 441311 437772 639947 648492 811823 784062 828041 841189 877349 887875 857826 959441 2096011 2200838 1252354 1078708 708196 700769 846275 836948 873229 891923 913816 915062 1033028 1039405 5238996 5402535 40.15 71.7 1
13:33:12 2024-01-29 692609 689172 207395 206370 336702 342771 364866 359593 220460 219521 272802 274551 313075 315550 4508155 4775905 6719741 6536653 1135121 1174690 297690 264150 278419 279154 331345 321446 313935 315802 215133 216939 700031 659115 1527678 1466258 441490 437737 638555 647572 811823 785001 828041 839400 875453 882190 856610 959479 2098763 2197719 1252354 1081185 709205 700047 846275 838444 875781 892917 914469 915213 1032991 1037900 5248469 5398682 40.15 71.7 1
13:33:13 2024-01-29 692333 691978 206399 203927 336431 342771 364093 359847 220206 219154 272947 274551 313075 315550 4520939 4783586 6714720 6536653 1135158 1171359 297239 264115 278651 278501 331345 321934 313458 315802 215097 216637 694451 654890 1507476 1466258 441177 436508 638555 647572 811823 784124 828004 839400 875453 884496 857863 958759 2096011 2191499 1252354 1081292 708700 700047 849100 839041 874535 891364 912587 915175 1032221 1040738 5229883 5394417 40.15 71.7 1
13:33:14 2024-01-29 691706 689136 206399 208525 336466 342483 363618 359125 219850 219118 272947 275193 312416 317371 4508060 4776512 6696069 6536766 1133465 1171359 297482 263746 277370 278307 329880 320473 312068 315580 214759 216776 698602 655883 1489823 1462104 440131 439133 637580 645735 810672 784062 825615 839400 875430 883356 855322 956677 2090025 2193186 1250506 1078985 707916 698834 847617 836619 872051 889786 911499 914112 1030078 1038526 5226149 5393156 40.15 71.7 2
13:33:15 2024-01-29 691780 685259 206322 208530 337821 341495 363066 358224 224236 219118 272334 273755 312416 315514 4514494 4788010 6710396 6528017 1134349 1171979 296547 263342 277796 278078 330808 320473 311051 315536 214795 214996 694451 651151 1501965 1466258 440479 438823 637580 645735 809523 784062 828041 839400 875416 884715 855359 957358 2099443 2191631 1252354 1081957 710607 699863 846685 837252 873329 891044 913651 917412 1033161 1036543 5230370 5402535 40.15 71.7 2
13:33:16 2024-01-29 692042 694524 208092 205169 336466 344892 364011 361042 220834 220180 273950 275453 313008 318378 4524312 4793684 6723821 6584231 1149211 1184600 300939 267522 281372 283879 335600 328204 316057 320932 217878 220141 697362 660489 1521477 1484698 446852 445227 648587 654955 829674 804666 841018 851033 893685 906814 871164 973053 2139330 2247601 1271231 1107008 726261 713293 872097 866912 898317 909225 941029 948708 1060738 1065183 5276910 5532651 40.15 71.7 2
13:33:17 2024-01-29 712507 710419 218961 211926 352010 356405 381196 379033 228135 225635 282751 289320 325153 331853 4667667 5043158 7013132 6781222 1180447 1239413 313945 279477 297536 297275 355940 347724 333843 336613 226942 228286 720989 688881 1555744 1529695 462811 458444 671658 682615 857923 830162 874498 887745 920960 927848 901291 1012615 2232577 2321184 1383052 1134335 749705 737612 902479 896331 926308 942992 970594 981353 1098824 1094247 5474032 5695424 40.15 71.7 2
13:33:18 2024-01-29 748188 737937 221466 216444 363255 375026 399252 397061 232113 232827 294802 299897 340826 342375 4804557 5130076 7199640 7020021 1259814 1287486 322904 288138 306550 309728 372013 358744 347612 350230 234019 233461 742689 706735 1583569 1576897 470718 466559 692006 696944 873880 855391 901716 907537 937676 955154 927658 1029015 2303809 2420515 1428776 1153902 771221 763412 927000 916852 954386 972279 991785 996694 1121531 1128207 5642121 5909650 40.15 71.7 2
13:33:19 2024-01-29 776777 763921 228273 227331 379060 387876 417382 414288 238884 239595 306604 311191 356336 359764 4990171 5322436 7386148 7285936 1294357 1346963 336742 296991 319961 322040 386389 374774 360848 363131 240645 241386 770555 734992 1620544 1609120 481987 477792 707230 717377 907808 878753 920197 928955 962896 975693 940975 1047451 2364912 2491921 1400002 1196091 797670 776686 947624 950002 977713 982647 1001708 1019780 1164629 1157204 5860054 6076964 40.15 71.7 2
13:33:20 2024-01-29 795723 793504 233479 230263 390966 401579 432199 428954 246476 244482 315365 322257 367955 373866 5141972 5528225 7665909 7447368 1337430 1387351 343497 302959 328190 328379 396580 381833 367641 371977 245072 246537 791695 746669 1693466 1646193 488317 485529 714493 724624 917793 885407 921381 935577 966577 973715 945006 1050862 2403905 2517256 1428512 1211754 803603 784083 954192 955446 984173 991183 1006858 1022843 1169703 1163022 5925893 6144061 40.15 71.7 2
13:33:21 2024-01-29 804969 804963 234239 232082 394566 402717 433021 432939 251748 246028 321454 326267 370131 375906 5204825 5533263 7635361 7479250 1345364 1399796 342432 302074 331211 329124 394194 385670 367462 369776 243693 247369 790081 743071 1677340 1660062 485484 483473 710445 714972 913713 889262 914368 919693 957461 974278 936302 1033975 2402002 2537117 1397477 1193967 799951 782909 945043 943457 977749 982647 993885 1007515 1148806 1151388 5927753 6167189 40.15 71.6 2
13:33:22 2024-01-29 815347 806108 235907 229448 390391 403287 432881 431609 247237 245271 320399 322326 370167 374733 5216895 5573179 7740513 7523261 1354254 1401901 340450 301438 326802 327515 391949 383999 367055 365353 243693 244443 782317 737013 1697941 1668148 484048 476304 706391 711098 897384 877180 911008 910536 944039 955687 926170 1027661 2398590 2502493 1407535 1183798 787167 778961 940916 931562 963442 982092 993885 1000143 1131270 1138180 5946564 6161949 40.15 71.6 2
13:33:23 2024-01-29 816033 808395 233368 229017 389808 402147 431555 427465 247757 244600 319494 324272 370167 373338 5248734 5647173 7835111 7565207 1373889 1405843 338851 301791 324289 325945 394159 381687 364200 364805 243693 244443 779011 747612 1662964 1655350 482182 474893 704124 710275 894802 868695 905043 912512 939563 946674 919570 1024626 2392015 2501119 1393600 1194083 783808 774251 940916 935540 956592 972315 993200 1003809 1137126 1132348 6023440 6197409 40.15 71.6 2
13:33:24 2024-01-29 818109 816409 233532 230126 393311 401295 433219 429147 249027 244276 320889 327253 372092 378459 5305303 5703936 7823967 7577234 1360285 1411077 342193 302074 328154 327812 396853 384182 364236 368405 243693 245953 795923 750607 1662401 1654420 481303 480786 701225 710275 899262 875019 901112 909209 941963 954831 913182 1016836 2396951 2517717 1424674 1197664 793133 774529 937005 940782 965786 971629 984265 996694 1144671 1141477 6029128 6255999 40.15 71.5 2
13:33:25 2024-01-29 824051 817835 233483 230157 396664 404510 437797 437558 249289 246541 322256 328632 377377 379498 5345334 5730810 7893534 7618835 1376053 1424335 342432 304632 329449 331982 396853 385381 369269 369884 246112 246783 797614 745476 1677517 1678316 486814 477864 710445 712642 894839 875640 908598 910536 935576 953483 922239 1022726 2420547 2542614 1450295 1193967 793133 784020 946277 935540 962075 973742 990952 999613 1132875 1138144 6090049 6309441 40.15 71.5 2
13:33:26 2024-01-29 837419 826605 235585 232898 396831 405615 443915 438321 248602 246717 324559 329733 377780 385376 5393161 5777173 7917471 7695534 1379043 1435620 345605 305454 332401 332719 400939 387484 369862 373065 246007 250555 792587 752833 1699947 1678864 483391 482072 706391 712295 907738 881933 902581 907885 944744 955579 917118 1016560 2428093 2552508 1407535 1204229 799379 781799 940916 940782 968530 979019 983163 998189 1145482 1152817 6107994 6348253 40.15 71.5 2
13:33:28 2024-01-29 843979 830277 237545 232243 400500 410440 442471 441552 249674 248736 327573 330015 382393 386213 5432298 5871518 8052087 7784708 1408502 1445867 349832 312402 333176 332646 401568 387448 373043 374266 247949 251261 807198 759242 1736317 1682755 487008 484843 710445 719495 907808 876261 903755 914350 944744 954831 915398 1021268 2437359 2561722 1404946 1217109 802459 781799 948936 951544 970008 977829 988763 1003898 1158669 1150948 6189248 6440895 40.15 71.5 2
13:33:29 2024-01-29 841088 835928 238027 232307 404707 414787 445542 441804 249778 249928 327537 334821 385881 386173 5488490 5884480 8136351 7850359 1423903 1455037 351456 307575 336298 334688 404617 391789 374279 376519 248752 250761 810017 761150 1727209 1687536 488464 483856 711446 721029 910010 879081 905043 914386 944877 953483 915816 1021997 2455914 2576192 1424674 1227179 805323 787927 952493 949855 971284 973633 988962 1004538 1158814 1148833 6233114 6467094 40.15 71.5 2
13:33:30 2024-01-29 846230 841530 239869 234434 408399 414881 449560 445559 251346 255304 330622 337141 387688 387515 5539267 5955927 8168960 7897252 1417827 1466396 352311 311588 337562 337219 405903 394512 374244 378790 250860 252337 804381 770383 1700281 1696756 489158 488636 715559 723080 913242 884234 908598 919975 948954 955360 918349 1022614 2465852 2587419 1416952 1224864 808201 786341 954395 955415 975634 982092 993200 1003711 1157956 1154684 6278512 6518523 40.15 71.5 2
13:33:31 2024-01-29 861396 846624 242114 236638 405993 418149 455630 450890 252434 250381 331449 337070 390079 394434 5589687 6038201 8230206 7946102 1416558 1477108 353334 311872 338236 338238 410295 396425 378362 378862 252279 254850 813183 769365 1736961 1716165 491002 488290 717039 720918 914326 894336 910331 912978 947426 955651 921541 1016798 2473937 2615146 1418835 1216844 809356 793162 954192 949965 974085 990447 998250 1003936 1143704 1153867 6325063 6537361 40.15 71.5 2
13:33:32 2024-01-29 856683 854886 242293 237743 411510 419774 456284 452357 255195 251534 332419 342717 392417 398027 5627629 6020562 8224342 8008646 1432059 1484024 354361 314730 339331 341654 414088 400191 378731 380969 255577 254566 807122 775093 1738408 1723035 491945 486217 719155 724447 914363 888181 912992 919004 940713 956509 920984 1026124 2483236 2587526 1443865 1231817 807048 792678 965123 957825 973525 982092 992398 1010390 1161319 1154681 6354994 6584254 40.15 71.5 2
13:33:33 2024-01-29 866463 857312 242861 238155 411151 422450 457052 455980 254447 253718 333609 339653 396515 396421 5674523 6092436 8333078 8045694 1434069 1495422 358580 314550 342454 344846 412916 400826 381019 382499 255035 256278 818279 769760 1733521 1729319 491002 491070 724759 722289 913242 893138 912747 913159 943297 963921 923516 1016836 2485454 2618859 1432018 1218468 810931 800187 963452 952704 972702 987480 1002565 1008951 1152923 1148870 6462009 6640527 40.15 71.5 2
13:33:34 2024-01-29 864000 864704 243230 240379 414279 422194 459814 458677 256016 253152 337103 342173 394700 399936 5712037 6142765 8414175 8120956 1447638 1501032 359554 315798 341834 342162 414917 403373 380983 381962 255577 257500 815500 783206 1760847 1724416 491945 486841 719155 723861 922190 894701 908273 917058 946968 961271 917118 1016836 2494727 2635793 1506430 1233024 818177 802460 957959 956431 977056 993989 998250 1001573 1153497 1155497 6452411 6668663 40.15 71.5 2
13:33:35 2024-01-29 871279 870799 244359 241158 418680 423786 463977 457106 257312 254500 338353 345371 398414 405573 5773728 6193254 8482710 8158865 1459282 1507182 360965 317584 342496 343191 418517 403643 382133 384293 255130 258729 828338 788122 1753131 1731778 491945 490857 719665 726540 922462 896747 906339 917058 948770 955687 915816 1016873 2501834 2637299 1506430 1236149 819852 801323 958638 956394 981264 992584 997502 1004048 1155461 1158022 6499506 6726938 40.15 71.5 2
13:33:36 2024-01-29 881890 876340 244627 243539 419163 426147 466317 459832 258213 253755 338289 346940 399782 406082 5804726 6227910 8505195 8206750 1459282 1516797 360514 316819 345554 345019 420332 406765 383215 385447 256346 260188 831157 790376 1770397 1741037 493347 490396 720688 726614 926438 897245 910331 916330 946932 961130 915816 1016836 2509347 2655739 1520967 1239710 821110 804056 959356 958063 977749 995395 998287 1003711 1158151 1160316 6536803 6763930 40.15 71.5 2
13:33:38 2024-01-29 878250 880593 246315 240793 423148 429534 468042 460012 256724 255601 338325 347915 403771 405362 5848544 6267304 8502068 8256042 1463451 1521679 360965 319836 347696 344536 418517 405403 383156 386025 255200 259358 831533 786437 1789090 1757058 494753 493715 724727 728715 922462 897060 910031 915756 946084 955651 918303 1012354 2518639 2654067 1431691 1238310 819852 806958 966883 959038 978252 995322 1000987 1008209 1152677 1157168 6584119 6783812 40.15 71.5 2
13:33:39 2024-01-29 885163 886539 247458 241869 420098 431057 472043 466737 256656 256964 340340 349037 405516 410257 5880855 6343764 8533171 8256830 1471837 1528213 360478 316819 348719 347138 419109 409489 384847 387876 257533 260774 838203 784888 1768302 1761296 494049 493635 728885 728715 922462 898736 914331 915106 944877 962933 919544 1015482 2527619 2661599 1446482 1235663 819932 804742 967852 959465 978215 993989 1001137 1007477 1152923 1158782 6650102 6837480 40.15 71.5 2
13:33:40 2024-01-29 885721 883634 247489 243021 423275 431362 467401 466105 257507 256389 341407 350180 404996 405434 5943096 6333248 8514259 8319295 1476054 1529168 360965 320237 347696 347697 419738 407805 387508 387222 258114 260152 823839 786575 1806935 1778908 498650 491565 730365 734955 917141 897245 918904 920979 938085 956181 921021 1021268 2538451 2655739 1439551 1249919 816333 805886 972711 965588 973525 982719 996046 1012592 1162143 1161377 6612534 6868708 40.15 71.5 2
13:33:41 2024-01-29 899762 889751 249448 243800 421388 432692 471661 469026 257865 257576 344597 347813 406522 411879 5946506 6371047 8635537 8387532 1500135 1540119 360478 319743 350592 348216 423736 410365 387709 389997 258257 261693 844397 795758 1780416 1767079 496856 494684 725754 733835 927685 894517 908956 921725 946754 958275 914196 1016798 2531817 2661180 1439551 1253487 823453 804742 966195 962782 984173 993989 993909 1003073 1160224 1163846 6706724 6893752 40.15 71.5 2
13:33:42 2024-01-29 897425 900392 249453 243840 427131 432800 474516 466761 259478 258805 342586 351265 408986 414934 5993399 6490237 8668881 8404696 1469735 1548448 365304 322032 348572 350432 422486 412154 385460 387646 261140 261693 833568 794909 1778610 1786528 499006 492241 727852 732867 919849 900010 914368 916330 939563 956181 918423 1019499 2546120 2674179 1468813 1255664 821110 807053 974095 967032 974943 982719 995337 1012592 1164629 1161377 6678467 6952120 40.15 71.5 2
13:33:43 2024-01-29 911698 900198 250433 245376 427164 436008 475524 474534 259909 258805 347751 351997 410242 414052 6024403 6407171 8722575 8461329 1521501 1553744 363224 320785 349249 350607 423750 409646 387235 391799 260804 262183 839613 806676 1764803 1770603 495062 494684 725754 731682 924992 900010 910360 918198 943370 956181 909122 1012354 2544705 2664959 1441435 1255664 828167 811680 964822 963317 980567 991661 997349 1002467 1157993 1161377 6744400 6972001 40.15 71.5 2
13:33:44 2024-01-29 907241 904814 251453 245376 428674 435813 478197 475696 260244 260045 347605 352496 410100 418263 6072619 6518650 8713277 8461253 1499063 1558204 364351 323227 348687 350104 423930 411571 387889 391486 261720 260948 841394 802071 1792627 1788955 498024 492241 728885 734793 922190 894406 915435 921035 938232 950007 915816 1016873 2550362 2660317 1478408 1264963 823453 807017 968576 972577 981961 982683 991785 1004501 1171363 1162092 6688645 7007319 40.15 71.5 2
13:33:45 2024-01-29 923502 909273 251860 246505 428266 440420 477841 468701 261137 259866 348564 352496 415101 418044 6094410 6555489 8840909 8537806 1500975 1563028 365197 321723 351366 350139 423894 414056 387889 393355 261720 262218 846077 799781 1797294 1797495 495179 494684 731787 731826 922462 903921 914093 911531 939563 955615 916467 1008166 2549788 2688801 1450411 1249919 823453 811680 973402 960869 978215 995391 1002466 1008246 1159493 1157961 6829170 7039467 40.15 71.5 2
13:33:47 2024-01-29 918366 911998 251989 245724 429000 441182 479170 475879 261536 261105 348280 354796 413478 414448 6124701 6551401 8853514 8606170 1533005 1571158 368240 323454 350341 351920 428854 414056 387889 390815 261720 263425 843841 813246 1793254 1794042 496504 494684 726512 732867 931021 902639 906339 917058 944744 956857 909654 1009703 2558744 2704115 1546485 1264641 830538 816305 970330 966060 979834 991733 998813 1000218 1155498 1161377 6914403 7081327 40.15 71.5 2
13:33:48 2024-01-29 913252 914665 252522 247692 430957 439389 479170 476850 262337 265074 348215 357975 415360 416865 6153168 6625814 8857530 8619414 1534098 1574509 369943 324439 351118 351190 431215 413689 390671 391709 263201 264269 845250 811503 1824626 1800094 497635 494684 727898 732793 933014 903884 908921 917058 943224 957192 908893 1009835 2564716 2711058 1510714 1266446 829844 813191 971330 967436 977749 991697 998287 1004086 1152120 1161377 6936434 7092742 40.15 71.5 2
13:33:49 2024-01-29 920991 918464 252878 248289 432281 440391 477913 477895 262372 264887 349948 357975 416597 419337 6199769 6630081 8914125 8656929 1527481 1578672 369943 324739 351438 351225 431252 418193 390750 394544 263800 265347 845250 811503 1847291 1810995 497840 495385 727852 732867 929702 905848 907439 913159 941224 954831 909216 1007361 2566322 2716422 1466894 1261939 825806 811680 974095 963317 977477 993286 998287 1004501 1155498 1160555 6903609 7141881 40.15 71.5 2
13:33:50 2024-01-29 934419 921088 252280 249601 429675 441047 483596 482249 262337 260191 353059 356399 417838 421304 6223426 6631271 8974692 8705234 1522262 1583493 368096 324559 354462 354411 428139 414380 392053 393748 263201 264834 849478 806879 1851481 1815112 497583 497144 733894 733059 925122 903722 912709 913159 936903 954831 908171 1001606 2568907 2707215 1480984 1257452 825529 815029 975481 962782 976363 992584 998287 1004501 1160496 1154681 6907252 7179369 40.15 71.5 2
13:33:51 2024-01-29 938177 926427 251894 250035 430993 440926 482913 483309 263579 264887 351456 356971 418460 420337 6266566 6727100 9026046 8722580 1526399 1586021 369943 324775 351149 355917 431252 414380 390947 392020 264693 265116 864408 811503 1829657 1825835 496892 492589 732705 732867 922462 903921 914368 910499 932125 954156 910485 1004534 2570211 2705296 1476489 1264963 824628 815651 974989 968442 974252 988315 998287 1004538 1161262 1157204 6913941 7203250 40.15 71.5 2
13:33:52 2024-01-29 940812 929711 252285 250035 432962 444132 483304 481307 264547 261842 351312 358947 421482 426866 6293242 6773667 9017882 8741338 1518243 1590766 367722 326649 351546 353374 427859 414452 392034 392020 264693 266527 861549 811503 1837166 1831027 500506 495035 733926 737935 921808 898772 915435 917016 930149 946565 911814 1013497 2583275 2701839 1522417 1277895 825217 811680 976372 972577 980567 982719 988962 1004538 1171091 1163022 6919587 7244630 40.15 71.5 2
13:33:53 2024-01-29 940838 935687 255028 250636 432746 441777 486855 483309 264423 261057 353335 357797 420370 427126 6340412 6852778 9039171 8788231 1540679 1598876 369979 325633 353571 352280 430226 418085 393244 393195 264505 267606 862366 823288 1878048 1821508 499795 495747 730958 737935 929662 901360 909034 916367 937829 946674 903378 1006002 2578179 2711058 1473850 1276077 833994 816184 970330 968814 984720 995395 994618 998003 1159493 1161194 7102321 7253959 40.15 71.4 2
13:33:55 2024-01-29 937057 935590 255388 251120 438184 444759 486378 485021 264864 261857 351208 358151 423816 426786 6348333 6750781 9111084 8828824 1536830 1600012 369902 327111 353571 355468 430262 419045 392331 392919 263943 266527 867267 819177 1874475 1846721 501218 493984 733375 735771 925122 904935 913067 913159 932858 949614 910295 1009406 2600370 2734021 1476489 1284287 826985 813988 980576 971986 978215 990427 993088 1007440 1168045 1163022 6992044 7291833 40.15 71.4 2
13:33:56 2024-01-29 947366 939274 253484 255285 438098 441561 486891 484335 266352 261022 353625 360874 423518 425893 6389804 6871323 9124111 8882019 1572220 1608116 369902 331012 355721 355218 432967 419082 392331 395315 263908 267606 861713 827998 1857444 1837395 500477 496791 728848 736002 933668 907518 908198 911680 940861 946637 899692 1002537 2592897 2738718 1457298 1277895 832917 818575 974989 965625 977749 991467 995374 1002504 1151306 1158095 7096516 7334552 40.15 71.4 2
13:33:57 2024-01-29 954940 942091 253908 250132 437829 448426 486097 484031 270466 262257 354698 360745 422941 427171 6420238 6912407 9163380 8907817 1552286 1606688 369799 328673 354353 356360 435284 419232 393101 393088 266951 268441 862979 829208 1852031 1842890 502646 495398 733038 741612 931682 900685 904856 920979 938232 945073 899692 1006039 2596450 2725628 1503113 1281736 834908 816221 968576 968442 983476 998405 990952 996694 1161319 1163022 7216238 7362689 40.15 71.4 2
13:33:58 2024-01-29 954266 944758 255473 251284 438016 449698 490482 487053 265979 262729 356893 360335 424828 423498 6462336 6973958 9229107 8942347 1556692 1613878 369315 326616 355757 357686 436652 419414 394110 394445 265604 268395 860753 830368 1844984 1848206 502646 494316 731265 741612 931682 899873 907626 919693 938232 943037 901291 1007547 2602258 2734835 1480327 1286304 834589 818575 971330 968442 985570 995391 993200 998152 1160404 1163022 7239359 7394188 40.15 71.4 2
13:33:59 2024-01-29 955624 947435 256691 250904 436638 449478 491943 490573 266352 263535 357722 361168 428628 429378 6494722 6997505 9251829 8939438 1556729 1618504 369573 327339 356838 358475 436081 420342 395014 396817 265604 267606 857845 829775 1873959 1852149 502288 493284 729642 741612 930361 900721 906376 919729 935576 937696 900015 1007547 2609705 2738718 1472651 1291940 835306 815029 974095 971196 986269 991697 988962 998189 1162143 1163858 7225671 7427364 40.15 71.4 2
13:34:00 2024-01-29 956510 950136 256155 252900 440301 450381 491797 486873 267101 264379 355775 360874 429952 430812 6523331 7002262 9299056 8997520 1561692 1621958 369938 327604 357616 358799 436729 421345 395014 396853 266456 269301 864981 832151 1846752 1853495 502646 495977 730439 741201 931021 899725 906718 919693 934216 937696 898704 1007547 2611554 2738718 1501156 1294701 835184 814993 973402 971196 987527 995954 989899 1000889 1162106 1166321 7237809 7436771 40.15 71.4 2
13:34:02 2024-01-29 956920 953935 256655 250904 441976 454186 493336 489845 265261 265156 356388 361485 430293 432059 6546744 7029672 9286796 9013096 1566162 1623135 369902 327604 357593 358799 437315 420676 395014 396853 267053 268109 877272 832747 1857925 1858765 503003 495385 729788 741612 931021 901360 906339 918251 934216 937660 898340 1009684 2622739 2751099 1495288 1296546 836975 816305 975481 973960 986269 991661 988962 1000218 1162143 1165490 7253742 7475233 40.15 71.4 2
13:34:03 2024-01-29 961885 956675 257942 251712 438446 454186 494844 492766 265227 265785 358015 361485 428286 433053 6565141 7075317 9344480 9051907 1574468 1632281 369902 329128 358448 356645 436811 423250 396903 396925 265196 270671 872515 836806 1889219 1854725 499610 499265 734044 741011 933631 906454 906867 916777 935356 946227 899878 1001071 2609705 2746506 1480327 1290895 837573 823234 973402 970506 980530 991697 994618 996657 1158778 1161340 7311435 7523480 40.15 71.4 2
13:34:04 2024-01-29 973472 960269 257073 253261 441904 454832 494844 491230 266912 265121 360199 364680 430809 435593 6603016 7150385 9393721 9117014 1601845 1639324 374110 330834 359245 358477 439824 424342 394280 399026 266652 270419 870125 842207 1899178 1870667 501218 499265 737223 740699 931682 907867 908921 914280 935540 950432 901254 997437 2622719 2757158 1484751 1281543 831619 821708 981970 972577 977749 991183 997227 1003936 1162143 1154644 7229933 7531506 40.15 71.4 2
13:34:05 2024-01-29 975550 963093 257879 254031 441904 450489 495447 492766 268098 264344 357153 367429 432867 435940 6631153 7082926 9436868 9130012 1577412 1637034 372906 328560 358176 360066 437315 425660 396128 400300 267205 269946 870618 832151 1871582 1881263 501218 495096 735456 739614 927653 907518 910069 913159 928726 948418 902570 1001071 2632018 2764416 1503113 1298395 830538 816184 981970 977625 980530 982683 988925 1003750 1169666 1163846 7206806 7528628 40.15 71.4 2
13:34:06 2024-01-29 966571 967207 259511 252485 442048 450791 495941 495564 266877 266567 359904 366334 431247 433410 6664385 7106381 9447706 9116824 1556729 1641656 371791 329590 358903 359269 436389 423286 399148 396889 267205 270707 881215 832747 1888678 1881155 501218 494977 733494 742139 930361 903921 909030 917058 931017 937624 898979 1003969 2624268 2753796 1481594 1314260 839760 814919 975481 976932 984100 994685 983126 998152 1164666 1167184 7337584 7599178 40.15 71.4 2
13:34:07 2024-01-29 967371 968580 259145 253934 445406 455983 498011 496267 266912 266754 357153 365883 439479 436685 6678046 7201660 9400544 9182761 1594127 1643769 371495 329092 359258 359847 439211 424453 396867 401469 267241 269406 881215 846440 1868335 1873328 500283 495747 732819 738170 935697 909191 906333 910499 935576 948418 896687 997585 2624541 2775598 1503113 1294701 835184 820900 979880 968442 978911 996389 994430 1000889 1158669 1161250 7337417 7599178 40.15 71.4 2
13:34:09 2024-01-29 987643 972261 259515 254070 444354 457429 501046 495564 268132 267423 360434 367682 433133 436955 6696804 7193580 9550546 9191517 1585027 1648583 376362 330589 356777 360934 437505 425898 396479 396601 268891 269628 875843 837403 1909458 1895750 504079 495747 738105 743195 926303 903921 913030 915756 926372 937660 905015 1003744 2637645 2752366 1505069 1311468 837573 819589 977759 980442 982669 988315 988057 998152 1171363 1163848 7376590 7615914 40.15 71.4 2
13:34:10 2024-01-29 971711 972266 259547 254989 448481 457568 495941 495152 266946 267682 360240 366913 432930 436261 6734319 7352656 9534370 9238410 1599562 1655489 375484 330625 358141 359847 436549 426536 398881 400017 266830 270900 874972 842207 1933974 1897399 500713 495711 739117 737884 930361 912714 909881 909443 931017 946565 903889 995119 2632018 2766378 1514116 1303961 835184 822650 983367 976202 976363 991146 991785 1002504 1164629 1161377 7290701 7654970 40.15 71.4 2
13:34:11 2024-01-29 982742 978585 260313 254639 448481 455485 502894 495923 268098 268283 360144 368903 432965 436325 6762455 7247255 9570183 9268800 1598703 1654261 374146 331520 359922 360246 441707 427813 400168 396709 268298 271089 883799 849233 1892681 1884022 502646 498696 734146 741612 935424 908166 905043 913159 932784 943151 896687 995235 2630146 2760721 1510938 1301174 841557 822908 975481 972304 981961 997343 991785 993750 1160496 1161377 7430780 7681565 40.15 71.4 2
13:34:12 2024-01-29 989559 981168 260130 255637 445588 458865 502894 495923 269137 267682 360578 366821 433001 439540 6781212 7275739 9613708 9294683 1590400 1660315 378207 331592 357601 360934 440198 428202 396614 399171 268927 269663 875843 839940 1923983 1904996 504079 495747 738197 744363 927096 903921 911694 915756 925024 937588 899618 1000358 2641317 2757158 1513138 1311457 836975 820900 980576 980442 984137 989747 983163 998677 1171363 1162918 7437299 7690944 40.15 71.4 2
13:34:13 2024-01-29 978736 979999 261155 254678 448298 458609 500011 498583 268298 268598 360397 367910 434877 437560 6801016 7358729 9571832 9333464 1622949 1664735 377180 330393 359800 360717 441466 425934 396831 401149 268927 270452 887015 849233 1909211 1898445 501218 498696 738800 741085 931682 910480 907626 909817 929807 945740 897324 991719 2643086 2780870 1503356 1294701 834589 826559 983367 974782 977749 991183 994592 1003220 1162944 1154681 7431864 7725620 40.15 71.4 2
13:34:14 2024-01-29 991878 987020 260170 255637 448134 457208 503706 495959 269527 270022 360470 367988 434145 442556 6828106 7315356 9651711 9339885 1606386 1667506 373763 332167 363967 360934 440499 423466 401447 400580 268064 273008 882665 851666 1944847 1894404 500862 498733 733375 742139 937028 907903 906979 913629 930113 944369 893400 993783 2643086 2792885 1569808 1307690 844188 827655 979618 973960 981227 998217 994581 997364 1157846 1161340 7498557 7756595 40.15 71.4 2
13:34:16 2024-01-29 1004091 986992 261155 255667 446218 458609 505429 500393 270818 267647 360614 370193 439746 441564 6846863 7263627 9689519 9366733 1603892 1669473 374360 332113 359836 361058 441813 425898 399148 401469 270229 269698 887278 851666 1896136 1904996 504079 495013 733926 741365 935697 904935 906252 918251 931678 937865 893778 998036 2656133 2784818 1510938 1311468 839485 823671 976372 973960 985570 996097 988057 992301 1162143 1161377 7615503 7777067 40.15 71.4 2
13:34:17 2024-01-29 998301 989163 261159 256459 452497 459013 504713 499614 269959 269335 364303 367694 438532 442962 6869062 7374440 9766324 9413955 1594127 1669473 374324 332400 359836 361023 439153 428697 400697 401360 269505 272238 882213 851312 1893204 1912352 503362 496791 735127 742139 931682 904935 904856 913012 929038 939302 890503 999935 2652359 2784818 1501156 1322637 841557 819736 976372 975547 985346 993989 982433 994707 1162143 1165379 7640699 7803489 40.15 71.4 2
13:34:18 2024-01-29 1003370 990606 261155 256890 449606 459697 503643 498873 270217 269335 362690 366821 438210 445206 6893757 7391813 9800980 9432835 1593756 1677533 374217 331484 359800 361023 439153 425934 400880 402213 269090 269663 889915 849233 1922837 1914498 502288 495385 733894 742167 933014 905010 906979 913159 927722 937975 892097 998147 2650616 2784818 1526790 1322637 841557 819736 976372 976623 984137 992584 981033 994670 1162143 1163771 7668997 7821969 40.15 71.4 2
13:34:19 2024-01-29 1005520 992635 261527 257286 448242 459769 503999 500747 271365 269335 363752 367404 437581 446288 6937731 7404775 9820075 9463500 1611020 1678746 375484 332400 359836 361058 441525 426874 400277 401469 270662 270263 891566 854377 1911519 1914242 504079 494280 734013 746339 934368 902639 904398 915756 929038 935721 885954 995235 2656133 2784818 1510938 1313325 839760 823234 978224 974091 984137 991625 983163 992338 1162143 1161377 7658042 7845830 40.15 71.4 2
13:34:20 2024-01-29 1009001 996157 261892 257540 448787 459624 504774 503674 271281 269796 364891 370228 438032 444226 6946992 7344218 9768705 9468019 1615816 1678381 376084 332400 359258 362423 444494 427816 400313 400902 270698 271314 886471 858665 1928780 1916964 504079 495783 735054 742782 935697 903921 899535 915106 928070 935328 890074 992333 2652805 2784818 1510938 1313325 839760 824294 974095 973268 984137 993806 987982 993663 1160348 1159588 7664887 7857081 40.15 71.4 2
13:34:22 2024-01-29 1009844 998286 261928 257678 448206 459805 509751 503305 271456 270094 364928 370193 437889 445523 6952125 7372036 9805615 9501052 1621597 1683227 376613 332634 358212 360770 441777 428530 400313 400300 270626 271349 899982 861126 1919221 1918034 504079 495855 734013 742782 934809 904366 902395 913159 927414 936650 889220 993696 2659924 2791413 1512894 1315216 844793 825578 975481 972577 981961 993275 987982 991686 1157099 1158022 7631942 7880264 40.15 71.4 2
13:34:23 2024-01-29 1015305 999765 261892 257286 448960 459805 507883 503305 271077 269335 364928 372747 439229 445206 6982552 7381308 9805615 9519772 1621597 1678418 376048 333211 359836 359406 441886 428494 401447 401186 269341 272179 898400 861126 1945700 1917456 501143 498588 734082 741719 934331 908739 903534 910130 928380 939302 888078 989328 2652503 2799283 1567687 1314939 842157 825352 975481 971886 977749 991625 987480 991686 1150455 1158095 7620366 7891439 40.15 71.4 2
13:34:24 2024-01-29 1011249 1001901 260717 258699 450210 458865 504918 501491 271491 270590 363239 370228 441520 446018 7006302 7487961 9820047 9562994 1645001 1690736 375905 331251 362454 363488 441669 427030 400241 403749 269757 271728 888465 864834 1923640 1922423 500506 495747 733894 737935 935715 909835 899757 906510 929038 941114 885564 983061 2659915 2804510 1516806 1305871 837573 822908 977796 968442 973562 991183 986038 992301 1152651 1155649 7627885 7906655 40.15 71.4 2
13:34:25 2024-01-29 1005414 1002722 260965 256894 453018 459337 509356 504732 270853 268882 364928 370228 440517 444174 7025059 7555323 9787033 9576044 1641622 1688018 378885 332670 360416 359692 444349 431110 399148 399702 270209 272179 901453 858387 1961797 1927593 501218 495891 738197 737935 930361 907903 905043 905866 925061 937552 886581 982367 2661631 2794038 1514850 1309599 835184 824768 981970 974782 973393 982719 988221 996420 1162143 1153867 7520801 7925551 40.15 71.4 2
13:34:26 2024-01-29 1003407 1003132 260996 257321 453597 461475 511902 507602 272180 270856 364782 373461 441710 444822 7062687 7676831 9876159 9576044 1622890 1692474 378351 330840 360416 362177 440211 429173 396903 400299 270698 270935 900065 854993 1930356 1936474 502646 494244 738197 741658 925122 903921 907626 907885 919844 935989 889206 988859 2665145 2782843 1556712 1320756 837295 820900 977759 977662 977749 985478 978902 993139 1169703 1162037 7683042 7948211 40.15 71.4 2
13:34:27 2024-01-29 1014102 1005488 261760 257709 450684 463445 507584 504900 271905 269335 366035 370264 442142 443910 7048959 7577607 9990612 9604181 1622757 1688606 375520 332670 360379 361058 444494 427212 399776 401469 270734 270711 869209 862359 1936535 1932735 503362 493513 731938 742220 931719 902368 894222 911865 925024 930186 884433 991013 2661631 2799365 1532775 1325554 839970 820863 975481 973923 984446 991001 979562 988827 1155498 1161377 7777077 7939906 40.15 71.4 2
13:34:29 2024-01-29 1020526 1008942 260961 258084 448242 459373 509392 503408 272737 269335 366035 373603 441651 443987 7052205 7499250 9866702 9632317 1651054 1692474 377216 331628 360452 359979 445497 428494 396903 400299 269793 271764 901453 866858 1941237 1931363 500862 498203 736698 740059 933014 908813 900310 902195 925081 938960 885338 983769 2661631 2803353 1526587 1304942 834589 825352 981052 968331 972702 982683 986075 990854 1155461 1148094 7622851 7962927 40.15 71.4 2
13:34:30 2024-01-29 1007589 1008227 261760 257718 450989 458368 509392 507602 271941 268882 365739 373603 441804 444969 7100089 7711369 9969680 9585836 1629858 1692474 377531 332923 361716 362867 441417 431000 400843 400866 270482 271209 901453 855333 1974883 1942226 501931 493933 736649 742028 925122 901795 905043 907651 917057 928538 888204 987452 2667073 2782843 1553448 1330198 837573 822377 976372 977662 979138 982611 978538 988864 1162944 1158059 7729497 8007766 40.15 71.4 2
13:34:31 2024-01-29 1021709 1010368 261896 258952 450953 462247 504846 503305 271941 268847 366590 369347 440308 448060 7102931 7546750 9970411 9659215 1636936 1697291 374110 332419 360379 360934 441886 429173 401447 402497 268819 272179 895568 865620 1976375 1927254 499795 495783 731265 738045 931682 904935 894180 904954 920997 928646 880368 985399 2659915 2808490 1550042 1320756 839760 822982 972711 968442 974289 991183 983133 985202 1149657 1152235 7706500 8004108 40.15 71.4 2
13:34:32 2024-01-29 1017630 1012248 261896 258912 453686 459049 507883 503085 272265 270856 364636 371906 442449 447731 7131342 7642525 9904215 9640863 1634639 1696085 376385 331664 362599 360483 438938 430839 399712 400897 268963 270935 904395 856215 1945664 1943683 498378 493984 734935 734692 924850 907518 901753 898681 915906 935430 885559 973826 2661631 2798023 1510938 1315197 833994 820547 977759 971986 968530 982092 981733 991686 1158851 1148979 7621003 8027421 40.15 71.4 2
13:34:33 2024-01-29 1013465 1014413 263373 257942 453597 460168 504918 504900 271870 270784 364339 371858 444752 443950 7146983 7705844 10072552 9638778 1611020 1694880 373799 331162 359330 361093 441502 427816 400313 401469 269567 269698 895458 862359 1938888 1936673 500150 493635 731920 737935 926377 900685 897130 903939 918541 927560 881616 982405 2662098 2795390 1533098 1333848 839970 818616 973099 973960 976860 984873 970162 985103 1157846 1156350 7855326 8031464 40.15 71.4 2
13:34:35 2024-01-29 1025612 1014439 261928 257903 452311 463775 508601 504732 271681 274691 367146 370264 441340 446333 7143825 7543685 9959956 9710354 1638106 1701720 373239 329697 360488 360934 442192 426874 399148 399702 268927 270935 913330 870585 1938705 1935482 498106 493549 728885 733656 931686 907518 895651 898919 922458 933481 876155 975024 2667500 2817697 1520806 1315197 836377 823234 975481 962855 968530 987284 979637 984502 1143704 1146437 7751954 8041596 40.15 71.4 2
13:34:36 2024-01-29 1013465 1015189 261769 257857 451061 459769 510546 505044 271905 268882 366579 373603 441926 446342 7170001 7768409 10065099 9679210 1611173 1704139 373239 331395 359041 362867 441789 427970 401337 401433 269613 270830 901453 860256 1939437 1943534 499366 492589 731251 737935 924466 901079 898405 903939 913890 926299 882793 979571 2667202 2788697 1541238 1333848 835184 816258 972711 971752 974980 982092 973081 981558 1158851 1153867 7795600 8064023 40.15 71.4 2
13:34:37 2024-01-29 1026138 1015157 261892 258119 450917 459769 504882 501921 272737 274691 366035 369675 441494 448732 7163569 7635508 10027156 9722850 1641560 1706980 373203 329697 360488 360934 441597 426427 396903 401469 268549 270900 898511 872457 1927506 1936474 496929 494684 728613 732544 929043 901360 892461 897079 919193 928871 873747 972331 2658412 2800170 1565567 1318951 836975 820716 970640 965625 968530 982683 978168 981634 1142082 1147320 7788191 8063958 40.15 71.4 2
13:34:38 2024-01-29 1019892 1018105 266654 256499 451061 461401 510944 504972 271077 268882 364928 372202 443040 445393 7206801 7817114 10092479 9716725 1611210 1701720 374975 331162 359258 358869 438536 426536 399712 398917 268963 270298 899982 861126 1920983 1945694 498378 492241 728885 737411 921490 895451 895717 905747 909876 919596 877897 977774 2661631 2790076 1537168 1330298 833994 813840 970640 971196 972702 979250 969620 980935 1152157 1148943 7857217 8097091 40.15 71.4 2
13:34:39 2024-01-29 1029281 1019727 261856 257108 450719 462297 508778 504732 271870 270474 367110 371019 441710 445863 7200528 7619390 10016164 9754240 1667647 1706563 376048 329590 358176 360934 444639 428225 396479 400300 268702 270263 899982 868098 1996602 1947508 497598 495385 731746 732985 922462 901323 893059 894719 911844 928928 873673 970171 2659915 2803262 1511032 1305871 830435 820900 975879 964987 966799 981296 979351 984363 1146609 1142013 7744683 8105791 40.15 71.4 2
13:34:41 2024-01-29 1019081 1020452 261892 257246 452384 459516 504954 506809 271456 270474 364303 372415 441768 445523 7212634 7801775 10121406 9735483 1622587 1704139 372645 329590 358176 360483 441119 425862 396867 399735 268891 269183 898713 866074 1925977 1947508 498378 491126 726269 733541 922462 894701 893935 899959 913053 923679 876414 975024 2665761 2799365 1537168 1333848 835184 813497 968912 968405 971284 979214 965346 981504 1151289 1148906 7904809 8115184 40.15 71.4 2
13:34:42 2024-01-29 1029799 1020271 261892 256854 450246 463591 509356 501921 271870 270094 367110 370228 441624 445981 7233372 7679117 10044496 9805653 1665265 1706563 375749 329626 358141 359847 442138 428202 396506 400415 268227 273588 904313 866074 1967052 1951422 496874 495385 732518 732867 921808 898336 890587 892972 911943 924799 871164 967338 2667315 2799283 1564692 1305871 828167 820318 972711 961950 963014 973633 973853 982334 1143704 1135661 7739994 8105791 40.15 71.4 2
13:34:43 2024-01-29 1020253 1020995 261892 256459 450210 458865 504882 504509 271421 270094 363459 371302 441768 445601 7227870 7809667 10164833 9781874 1638792 1706980 372503 329181 358903 360934 441813 423466 396542 396709 268891 270707 902924 869962 1937949 1951227 498378 492589 724727 735176 922462 892130 888922 898644 910651 918469 872060 975137 2665419 2794038 1518811 1328303 833994 811680 964822 963317 970594 973669 963729 975104 1143704 1144745 7936823 8136300 40.15 71.4 2
13:34:44 2024-01-29 1035174 1022448 261892 257250 447855 459842 508601 504512 272702 269335 363752 372450 441291 446961 7263396 7784421 10008291 9805653 1654611 1706563 372906 328595 357601 358728 436406 427175 396795 399171 266421 269698 914953 863152 1951442 1951227 494049 492589 728885 728715 917172 898336 889262 886595 908036 924908 871127 962976 2654620 2792056 1536764 1308665 826985 819736 968539 961950 959310 975067 972020 979501 1143704 1135557 7734455 8135857 40.15 71.4 2
13:34:45 2024-01-29 1024032 1023895 261856 256358 450066 458425 507584 506164 270867 270094 362654 370228 444499 441309 7278285 7830234 10203480 9805351 1646342 1705351 372383 329092 358394 358475 438938 425862 396831 396479 266830 269663 904345 871208 1943884 1939975 494638 492589 724727 731430 922462 888608 886392 896627 910651 915807 866394 970246 2656133 2794038 1553448 1320756 830435 813988 959356 960869 969180 978338 966482 970027 1140948 1140395 7893517 8149176 40.15 71.4 2
13:34:46 2024-01-29 1031269 1024258 260349 257394 451485 458865 504918 502949 271042 270474 362690 370158 442142 447670 7274709 7820786 10150594 9824526 1641462 1706041 374061 329092 357887 360390 439117 427816 394423 396781 268064 270707 907358 861921 1996279 1963260 496892 489704 728885 732867 913242 892799 888105 889293 903870 921039 871218 966379 2667500 2798696 1524795 1322719 825806 811105 968576 964184 964776 964620 963729 978033 1145957 1138144 7876511 8150502 40.15 71.4 2
13:34:48 2024-01-29 1032222 1022444 261155 256854 447540 458332 504846 506017 271870 269335 364597 369088 444752 445206 7268906 7705844 10114211 9852703 1667307 1710966 373239 327569 359483 359305 439556 426837 394387 396565 267027 270346 908851 870585 1968581 1951967 494753 492406 726862 728530 919812 897245 885093 888833 909169 921069 863218 960162 2662211 2803258 1547343 1305871 826985 813497 966195 953614 957950 973002 967441 974408 1132875 1133951 7825813 8162144 40.15 71.4 2
13:34:49 2024-01-29 1023424 1024262 261155 255676 449643 457568 504918 504117 271007 270094 362654 370264 441804 445523 7285169 7863476 10259592 9847864 1648684 1707715 373124 328906 356330 358764 438866 423358 395571 394410 268852 270707 905865 871832 1978645 1953471 496874 491126 721712 732346 919668 883999 881212 891148 905834 911953 861996 964516 2659915 2792056 1514821 1320756 829351 810529 959356 957788 965515 974378 958179 968758 1134484 1138144 7942538 8169259 40.15 71.4 2
13:34:50 2024-01-29 1029525 1027273 259511 255641 450599 458865 504882 501846 270217 270474 362654 369640 442142 446078 7327057 7861495 10155549 9838649 1640170 1706563 371530 327569 356838 358475 438900 425862 394978 394965 266385 269756 888465 858387 1977099 1960473 494753 486805 725754 731826 909328 887999 888922 889550 897268 910511 869585 960920 2659915 2775598 1524631 1320756 823453 808807 963178 959222 959310 965957 957423 974408 1144598 1135557 7902873 8187349 40.15 71.4 2
13:34:51 2024-01-29 1038024 1027536 259399 255606 451806 459805 506234 501700 270867 269155 363716 367404 440498 446829 7315800 7738805 10121481 9857406 1660217 1710966 371530 326581 357887 356003 436477 423430 393172 395593 265568 270707 915214 866858 1958756 1954864 493072 489668 724727 726540 913242 891461 885093 885500 901457 915807 861996 954565 2652359 2794038 1550728 1302158 821110 813988 964822 953380 955466 970373 966332 972833 1134373 1127962 7795562 8177862 40.15 71.4 2
13:34:52 2024-01-29 1026073 1025869 260743 255355 450664 458268 504063 504732 270217 269335 363135 369675 441818 445206 7325178 7880270 10240888 9857406 1646342 1706563 369943 326581 358903 356645 438987 424181 394387 396817 265347 269946 901386 870585 1927970 1946489 491246 486805 719155 725511 917178 889531 878674 885500 903155 914926 862602 959774 2648849 2788544 1516816 1317096 829944 811680 955550 953785 960958 970149 960190 963668 1129594 1132806 7910209 8194714 40.15 71.4 2
13:34:54 2024-01-29 1028331 1027360 259515 254678 449577 458216 504810 501101 269395 270094 360578 369053 439229 445351 7334557 7934998 10206701 9829270 1618125 1706041 369943 325633 356473 356610 437315 424453 395292 394965 267519 269386 907358 865217 1982167 1963362 493347 486907 721712 727977 910214 885573 883834 888833 894355 911309 863867 960162 2652359 2775598 1520888 1331949 824628 806746 957959 959222 959310 966641 957255 964484 1140427 1133149 7980268 8197395 40.15 71.4 2
13:34:55 2024-01-29 1041757 1027346 259547 254110 448164 458865 504918 501883 269770 268318 363752 369640 438849 446268 7325178 7848683 10114569 9866729 1641560 1710171 369871 327038 358792 358728 437315 422988 390863 396466 267709 268252 905866 861742 1949532 1969719 491945 486217 721712 723594 906683 891497 882503 880345 893685 910583 861996 950843 2650616 2784818 1547343 1313986 820525 809381 959356 953614 950090 962551 959544 967343 1132875 1124158 7829349 8188713 40.15 71.4 2
13:34:56 2024-01-29 1025768 1027273 259511 253300 447540 460168 504713 504374 268319 268507 362654 366821 440899 442925 7352531 7857797 10197778 9876058 1648696 1709714 368830 325334 356838 355218 437970 424453 394110 394965 263943 269151 898400 869962 1986588 1943646 490201 486733 719155 724176 911947 884226 876442 885500 898905 901641 854074 955710 2648731 2784818 1510831 1315197 823453 805801 954192 950002 958629 964584 954377 961725 1127958 1130747 7995113 8206322 40.15 71.4 2
13:34:57 2024-01-29 1042812 1031924 259404 255143 445479 456056 507584 501700 270902 268328 360361 369053 440863 445722 7355531 7885878 10155528 9857406 1627618 1705351 369979 328158 355182 356038 433097 423358 393520 392883 266951 268395 905865 858665 1973717 1963260 491246 484573 720526 726577 904022 882310 881212 885500 891631 901605 860739 957225 2652359 2769698 1550728 1318951 819347 802460 957959 954058 955067 960128 953155 970457 1132765 1127999 7902570 8194387 40.15 71.4 2
13:34:58 2024-01-29 1038239 1027273 259551 254070 446945 458609 504063 504374 270217 267682 360542 366856 442251 442647 7353329 7801775 10186864 9897197 1667232 1713398 369979 326649 355757 355218 436477 423851 392053 393784 263908 268773 902879 872531 1977950 1954914 490201 486733 719155 722567 909136 885481 875818 878771 894986 911832 855598 948862 2648849 2804820 1518811 1309599 821105 807033 955550 944908 950090 966458 956705 962944 1115590 1121595 7925446 8215876 40.15 71.4 2
13:35:00 2024-01-29 1026203 1030193 259547 253681 446922 455485 504454 504017 269138 268507 360506 368795 441831 442892 7353314 7940401 10291671 9904300 1649874 1710966 367722 327111 355721 354117 437315 424453 393208 393195 264693 268747 910407 871062 2037464 1946340 489084 487598 717282 724624 911801 881254 871903 882954 896254 902655 851584 953631 2649020 2782141 1535133 1315197 821110 802313 950136 949328 955200 963912 948843 955248 1125264 1125782 7985482 8234910 40.15 71.4 2
13:35:01 2024-01-29 1033212 1030188 257690 254075 447935 455157 503318 498873 268575 268543 359348 366856 439884 444351 7372072 7964961 10213723 9868683 1622945 1706526 368126 326504 353925 354259 433323 424152 392034 391757 263943 267921 902879 861126 1955526 1958625 489158 484843 717081 723594 902741 878753 877067 881667 884350 900289 857900 954311 2646848 2766378 1530780 1318011 816427 801323 954192 952704 950090 956172 945364 963668 1127958 1123219 7936937 8234910 40.15 71.4 2
13:35:02 2024-01-29 1040033 1028725 257699 254040 446655 456166 503286 498909 269172 267682 360470 367429 440863 444650 7390477 7801550 10176516 9927563 1655674 1711425 369646 324812 354607 352315 432583 424453 392331 391985 264319 268207 913545 864385 1972456 1959081 487621 485873 719155 718984 904022 885481 875781 875037 890999 909379 852828 942270 2643086 2782843 1538759 1300247 814101 807017 955550 944799 944924 961157 953017 956608 1115772 1117530 7951971 8234910 40.15 71.4 2
13:35:03 2024-01-29 1031652 1032663 258462 253152 445515 453982 504320 503711 269186 267540 359204 370024 439265 442929 7401110 7934444 10281833 9899244 1649947 1710966 366325 324812 353571 352350 436811 423250 391998 391399 264693 267642 907376 870585 2009392 1949300 486318 483592 714040 721029 906683 879337 869391 877782 891053 901562 850489 947429 2646848 2775598 1535133 1315197 818676 801323 949425 946566 952828 964326 946186 955453 1124355 1127127 8054394 8247781 40.15 71.4 2
13:35:04 2024-01-29 1057265 1032387 257915 254035 445588 454832 506791 500783 269805 267235 359095 369431 439552 445523 7373023 7914130 10224245 9913885 1643992 1706942 369979 324739 351402 353869 435697 423851 390453 392076 265442 265931 905865 860693 1991393 1969719 489158 483473 718645 721541 898910 877590 874498 876280 887148 901562 854582 949264 2648849 2787448 1533098 1317096 813998 801781 955550 947237 943582 953474 952474 959409 1122076 1112740 7816318 8233489 40.15 71.4 2
13:35:06 2024-01-29 1023619 1030184 257911 252520 445551 455915 501828 501137 268132 268221 358302 366655 439624 442925 7390829 7933283 10280317 9923057 1651054 1713398 364898 324210 354644 352280 436121 419414 391776 392056 264319 266785 908891 873992 1915404 1955838 486467 483400 710445 718800 909029 881254 870143 876280 892373 900192 850273 946345 2633814 2771663 1531063 1311457 819941 801712 945043 942788 950090 955642 944351 953598 1118827 1124014 8042141 8263159 40.15 71.4 2
13:35:07 2024-01-29 1037856 1027058 256261 253257 447214 453450 503643 495729 268132 267682 358266 367946 437889 441453 7393877 8002525 10230392 9913890 1620439 1706526 364792 324595 351294 352139 431670 420493 392053 392353 264319 266562 899893 863595 1938813 1963260 486282 481087 714493 719495 898836 875640 871940 876280 883246 895510 852909 947133 2641208 2757158 1537168 1318011 813998 797284 950099 944520 944643 946628 941664 957363 1123668 1119015 7968869 8272425 40.15 71.4 2
13:35:08 2024-01-29 1042031 1031650 256691 252516 446945 455804 501082 495995 267725 267235 358806 365621 437586 445523 7418258 7840855 10193090 9946624 1655455 1713398 366847 323610 351474 350909 432495 423250 390671 389684 263201 266785 912006 865002 1958983 1962987 484737 483473 715559 715279 898873 879740 869354 869944 884569 902199 848680 936736 2639439 2778898 1506291 1296546 811784 802460 950136 939448 939536 955570 948461 951562 1112882 1114609 7968869 8263046 40.15 71.4 2
13:35:09 2024-01-29 1029525 1033626 258064 252905 447287 454435 505787 501773 267994 267093 359746 369764 440027 440200 7423105 7995380 10290033 9913453 1651054 1709751 364387 323430 353535 354321 433025 420712 392331 390541 263573 266785 904345 870585 1990792 1951227 484833 483473 710445 718984 903381 873779 865237 876280 890999 892555 843660 944997 2641208 2773358 1526993 1313325 815845 797284 944262 942788 944643 954822 940282 955825 1127204 1118831 8083005 8250966 40.15 71.4 2
13:35:10 2024-01-29 1044579 1035244 257122 252064 441976 455591 503089 495778 268215 265599 359384 366856 438246 442690 7428344 7967494 10261627 9923057 1632518 1706041 367170 324475 350341 351752 432227 422913 390084 390933 263759 265116 899893 858665 1992441 1968321 486318 481355 714546 719495 894802 873779 871666 873760 880570 892555 848680 943600 2649020 2774245 1526993 1316155 810513 797760 951679 943457 938204 952333 946110 955141 1107979 1109266 7942672 8272425 40.15 71.4 2
13:35:12 2024-01-29 1029794 1030485 256731 251502 441759 450366 501082 500429 268098 266638 357153 366913 439588 440273 7428344 7948952 10317396 9969951 1667630 1710966 365482 321759 351366 350945 432980 419145 387889 391799 263201 265081 910407 874334 1966921 1962816 485428 482644 710409 714322 902502 878716 864559 867060 884569 898086 839460 936939 2632018 2787454 1576169 1305824 812942 799053 944933 938080 940202 954147 942335 944595 1110159 1112515 8008415 8272425 40.15 71.4 2
13:35:13 2024-01-29 1035951 1034713 255509 251292 444258 450791 501828 495537 266877 267494 357189 366655 436261 444230 7426099 8043169 10272401 9932864 1624876 1708955 363153 322593 352589 353911 432206 418603 390874 390933 263573 264340 910407 862977 1937900 1966053 485083 477792 710445 716728 894802 869926 869598 873141 880570 891199 848041 940185 2635862 2753249 1533098 1315197 810629 795385 946277 942788 937503 945188 940994 951562 1115252 1106525 7904809 8272728 40.15 71.4 2
13:35:14 2024-01-29 1029799 1030439 256327 250699 445636 455479 501082 499614 266472 266451 358302 365848 438246 439613 7436776 7941671 10301946 9970810 1670020 1713398 365233 321461 351294 350629 435393 418085 387472 390991 263201 265046 908891 873777 1985018 1960473 484737 482035 709942 713307 900148 876261 861368 867060 883246 892591 839423 934186 2632018 2784818 1545888 1305731 811784 797885 943591 935278 939536 953170 938158 947814 1109622 1112479 8042904 8291182 40.15 71.4 2
13:35:15 2024-01-29 1036205 1036445 255297 253887 444668 454186 501682 497676 266809 266425 359136 366734 436589 444705 7447397 8074033 10334132 9953728 1632073 1706077 363295 321723 349777 351682 432836 417790 387889 390657 263945 263022 908851 868098 1942266 1963260 485484 477347 706391 714194 897384 868659 862704 870762 882443 895167 843044 936699 2633814 2763299 1650194 1324522 811784 792116 940879 943457 939536 945064 935396 952337 1114767 1109902 7982548 8291182 40.15 71.4 2
13:35:16 2024-01-29 1040041 1030175 256660 252900 440921 453378 501046 499614 266912 265094 358266 365848 438554 438535 7437761 7895177 10211741 9951193 1648672 1706004 364060 321723 354396 350894 429586 420342 387817 390106 261648 264340 912006 863152 1968855 1963260 481303 477864 710445 710275 894913 875019 863932 864496 879287 892519 843044 928820 2637727 2784729 1547343 1296471 809356 797524 942354 935465 939628 946592 936801 946036 1108998 1111620 8061964 8272728 40.15 71.4 2
13:35:17 2024-01-29 1039071 1031614 254694 250908 444621 450402 501046 494420 266472 266825 358740 365812 435059 442925 7447397 8101710 10315704 9934705 1629737 1706563 365028 320749 349249 350664 431600 414452 387817 387623 263201 262585 907338 868098 1942502 1964576 485428 479083 706225 714322 893166 869507 863325 869488 879104 888613 839460 934224 2630235 2755752 1611908 1324522 811673 793240 940212 938043 935439 945731 935673 945976 1109622 1103326 7942538 8304570 40.15 71.4 2
13:35:19 2024-01-29 1040078 1028592 255544 250485 440589 450827 500302 498873 266877 264309 357943 365555 436589 437569 7442065 7893238 10252281 9963211 1660585 1716742 364649 320606 349633 350750 431289 421807 387019 387695 261248 264234 918339 865620 1962619 1964614 481225 477792 710445 710275 893896 873844 862630 863305 878006 893721 839460 927463 2628276 2771663 1524795 1294701 805898 793240 940879 932893 935665 948408 935396 940822 1106824 1106525 8044221 8262821 40.15 71.4 2
13:35:20 2024-01-29 1037595 1034566 254694 250485 444580 450048 500302 494036 266658 266416 359031 365299 434754 442476 7465859 8069759 10446107 9979330 1653528 1710208 361054 321723 348968 349514 431027 417790 387889 387840 261244 264234 910468 870585 2007054 1954976 481303 477828 705891 712295 893276 868890 858416 867653 880661 886965 834529 932907 2630235 2762456 1547965 1308665 809356 792424 935674 936641 938204 942992 932308 944964 1114461 1106525 7991226 8309584 40.15 71.4 2
13:35:21 2024-01-29 1045100 1035675 254654 249446 441687 454832 500492 495454 266774 265015 359212 363517 436287 442703 7475238 7949641 10203480 9951193 1646342 1706041 365065 319259 350871 351920 427636 416833 386654 390715 261464 262218 904372 861126 1978809 1972520 479938 477050 707894 708189 889400 871269 862667 859499 873875 892459 839460 924754 2622719 2762456 1520888 1300247 804176 794920 940916 931562 930329 946592 936801 941492 1100491 1103509 8029819 8301067 40.15 71.4 2
13:35:22 2024-01-29 1032072 1034905 255260 251686 441281 451540 503643 495995 266623 265156 357612 366913 436767 436914 7469907 8008566 10364045 9988708 1649874 1710966 360766 319259 349249 350894 429550 414344 386074 390106 261244 262655 919699 873082 1937019 1955390 479938 475969 701225 707651 896747 868659 855938 862046 879946 889627 832059 926072 2618991 2760174 1578289 1309599 811093 792042 935637 935502 936958 944625 928885 941566 1114461 1104961 8102890 8309940 40.15 71.4 2
13:35:23 2024-01-29 1050685 1037914 254654 251485 440027 452218 501828 495152 266623 263720 357189 365848 434322 440236 7484617 8039070 10304995 9969951 1622757 1709751 359974 319743 349451 350365 428854 414416 387817 387222 261464 262401 905860 862359 1981080 1964134 482219 476228 706225 712073 889363 864401 863325 866886 873109 883670 839423 931542 2626484 2747938 1552118 1313325 804749 790172 942354 936205 928352 937543 935673 944964 1105255 1097384 7914241 8328697 40.15 71.4 2
13:35:25 2024-01-29 1040281 1030334 255473 251127 439279 453376 495977 498873 266033 264309 357153 364169 434003 436153 7485916 7917504 10272452 10007466 1658150 1716742 364796 319979 350205 348885 431900 417940 385317 387429 261248 263688 912172 867478 1995669 1964216 480620 479763 706391 708152 889705 869507 858840 859499 873109 888649 833275 929126 2624541 2771663 1504847 1296394 804749 792678 935674 928850 934336 946800 933010 938741 1103688 1105743 8089169 8328697 40.15 71.4 2
13:35:26 2024-01-29 1035603 1036445 254689 250770 441592 450471 501046 494420 265261 265192 357979 364424 434252 437765 7493995 8075519 10423320 10016568 1651026 1713863 360965 319708 348968 348782 431252 417302 387544 387840 260071 262620 916622 868563 1953603 1956780 479258 474929 701225 709074 891635 867041 857194 862009 874761 883312 832601 924720 2624541 2762456 1576169 1305871 807048 790433 931696 931562 934336 937615 927565 939483 1112882 1101731 8022570 8310320 40.15 71.4 2
13:35:27 2024-01-29 1045368 1037639 253873 251485 439964 453864 500848 494680 268605 264873 358376 361344 435059 441449 7495308 7970874 10219183 9970411 1641622 1706077 361054 316890 350555 349836 428854 414416 384882 387912 260036 261817 908891 861126 1984639 1969719 478578 474357 705391 704005 885583 866168 860252 856624 870785 888685 836342 919535 2622715 2757158 1569808 1296546 801317 792989 937005 925622 927695 945731 933010 935336 1097604 1098938 8043017 8320318 40.15 71.4 2
13:35:28 2024-01-29 1038137 1038531 255050 250598 439933 449123 500011 495778 265630 264379 357979 364680 434322 436769 7493995 8043773 10370273 10007466 1655785 1709751 360965 317778 348197 349273 428609 415233 383192 387804 260036 261817 918161 873082 1950605 1960473 479258 475701 700728 704041 892267 869507 850258 857840 874798 883578 827778 920226 2615269 2770046 1600843 1307413 807048 792604 930375 927598 935607 944625 923535 936947 1103688 1102547 8110154 8346259 40.15 71.4 2
13:35:29 2024-01-29 1043367 1034607 253873 250520 439243 449061 499560 494163 266843 263500 357472 364715 434322 437605 7492765 8077896 10317811 9962970 1620439 1706563 360965 318518 348719 348747 427353 414380 386346 385447 260036 261018 918161 858665 1953661 1969719 479938 474174 705184 708850 885756 862709 860828 863955 868987 881072 837945 928864 2624541 2740153 1533098 1309599 801094 784083 938214 931452 924433 936641 933010 939483 1097269 1091085 7913916 8319319 40.15 71.4 2
13:35:31 2024-01-29 1034908 1036445 253873 250075 442264 451467 495868 495417 265008 266007 356893 361450 435273 437697 7498023 7978345 10295782 10013378 1669881 1710966 365065 320289 349786 349022 429780 417599 385390 386497 260258 262256 918161 873082 1980771 1964134 479598 478367 705184 707058 888769 866426 853395 858052 870338 883506 829614 918228 2618991 2771663 1547965 1296546 802459 789873 930998 924965 930989 937651 927528 935612 1094133 1098586 8089169 8332129 40.15 71.4 2
13:35:32 2024-01-29 1041295 1038650 253873 250066 440625 449808 498819 492922 265008 264379 356893 363078 433001 437260 7491089 8108168 10420205 10020550 1648696 1710966 360387 318518 349709 347661 429765 413725 386389 384726 259198 262218 918339 870585 2002272 1954914 477114 476037 700728 706148 888373 859517 851514 860279 872637 879584 827976 923619 2624541 2757158 1567687 1305871 802459 784083 928361 930902 931378 935980 923684 933971 1104471 1097535 8031360 8338076 40.15 71.4 2
13:35:33 2024-01-29 1047948 1034639 255485 250070 437974 449027 495977 495067 267852 266319 357685 360769 435579 439742 7499208 8001709 10278296 9970448 1646342 1706041 361054 316890 347696 349309 427009 414016 381976 384328 260036 260584 919699 866239 1987060 1972520 479938 472799 702330 706915 880781 859554 855901 857840 863819 879620 830240 922267 2624541 2758541 1569808 1305871 796532 784083 935025 926147 922467 936641 930106 935612 1086552 1090278 8011422 8346183 40.15 71.4 2
13:35:34 2024-01-29 1038763 1037804 253733 250075 437616 445460 495098 494456 267628 264168 355775 362570 434932 436261 7480306 8044071 10329026 10035602 1669919 1710966 361089 317553 348226 347733 428609 414644 380835 385482 259084 260549 901314 872457 1965625 1963260 478143 476375 700728 704048 885619 864585 849407 854124 871402 880949 824157 919054 2614995 2767735 1599074 1302001 804539 790734 927732 924928 930915 941954 923498 934380 1097604 1097000 8106526 8356833 40.15 71.4 2
13:35:35 2024-01-29 1042247 1036184 253086 250070 441998 448097 495868 494163 265192 264415 355812 363362 433036 440356 7501779 8106956 10467224 10044981 1651026 1710966 359336 316854 349214 346651 427300 416302 385460 384293 258399 261053 919902 871832 1984512 1954001 475692 475701 699921 708065 890633 860761 850870 860279 871292 879214 827461 922081 2622719 2753249 1567687 1307690 802459 784020 927704 927487 930366 933963 923684 935612 1102051 1094014 8046296 8358108 40.15 71.4 2
13:35:37 2024-01-29 1049481 1038997 252355 250779 437974 451621 494366 492766 267369 263939 356641 360335 433983 440236 7526139 8034753 10306352 10008757 1643903 1710966 361054 319836 346386 349849 428672 416413 383215 384185 259928 261693 900826 864834 1983296 1975325 479938 473687 704683 707021 881878 860261 852146 856624 869331 874168 830166 920653 2622719 2757158 1565567 1305871 796532 785692 931659 926280 922430 936641 927528 936947 1086841 1093834 8042141 8338076 40.15 71.4 2
13:35:38 2024-01-29 1032733 1039495 253025 250035 441236 448060 494797 495564 265192 264089 355200 361450 434039 438019 7522132 8048817 10376751 10065270 1669579 1710929 360605 319275 348572 347346 428818 413983 381940 385447 258257 260948 915083 873082 1959002 1960449 476666 474357 697223 702549 888138 863899 848815 851561 871402 882732 824525 915321 2613420 2766378 1481509 1304013 802459 788681 925099 922342 930329 939444 918256 932173 1100454 1094247 8131188 8368771 40.15 71.4 2
13:35:39 2024-01-29 1046285 1040862 252848 251131 436602 446442 495904 494163 268416 263219 356564 364431 434159 437423 7527505 8145639 10367887 10028919 1639211 1710966 360349 316527 346641 348711 427607 414372 383085 383987 258364 260957 907338 867318 1951172 1966924 476703 468850 697223 705049 883083 857821 848375 857840 865909 876247 827778 920189 2615269 2737154 1567687 1310533 797670 782909 931696 927412 919128 928529 926321 934833 1093682 1085131 7925180 8369927 40.15 71.4 2
13:35:40 2024-01-29 1034940 1038982 255032 249641 440553 450974 496952 494863 267106 264027 355342 361344 435049 436316 7540889 8064729 10334183 10056517 1669655 1713398 360965 316306 348189 346580 428515 413689 383215 385140 258364 260152 913545 874334 1947878 1963260 475655 473687 696953 701055 885583 862028 846602 851033 869516 881485 823355 914256 2611451 2755752 1489237 1302158 804539 788070 926339 922232 929704 935137 918857 932616 1100688 1094174 8171239 8357081 40.15 71.4 2
13:35:41 2024-01-29 1055668 1040871 252285 250004 438107 446794 495941 494163 266352 262694 357435 362499 431684 437642 7531510 8083353 10334183 10020550 1622890 1708992 358436 316784 346323 346615 426365 413689 383121 383905 258364 260152 901314 858665 1979320 1971119 477077 472575 700728 703968 879603 857698 855702 857729 860794 874798 829430 920577 2628353 2744042 1528785 1305871 796789 781435 931659 926280 917140 934060 927528 932874 1085264 1088242 7995113 8358108 40.15 71.4 2
13:35:43 2024-01-29 1033373 1039378 252320 250039 437938 446382 494366 492958 270051 263465 354412 361415 433608 436188 7545198 8054583 10378850 10068722 1669919 1714616 360965 317584 347696 346367 428635 415283 383992 385303 258221 261693 913545 875588 1973337 1966550 476103 472909 695215 700521 885311 863900 844085 850429 866337 874276 820217 911582 2611562 2759249 1605269 1302158 799951 784046 922439 918177 926271 935980 916969 929056 1094494 1093401 8134803 8375314 40.15 71.4 2
13:35:44 2024-01-29 1038895 1042578 257026 249828 437831 447086 495062 492034 265780 263465 354698 361450 431719 439769 7540889 8132377 10513372 10027081 1651047 1711425 358759 316749 342208 346088 428781 414020 383215 380786 257966 260152 907390 872457 1973221 1960561 477077 472981 693214 705049 884442 852860 844122 855849 865004 870601 821020 920653 2615183 2745989 1607482 1315197 799951 779178 925099 926280 921776 928862 918256 932599 1091287 1085094 8002579 8360593 40.15 71.4 2
13:35:45 2024-01-29 1042003 1039387 252320 249442 437879 449061 496248 494863 265607 262659 355812 361010 435470 436028 7546474 7997465 10330425 10040545 1651026 1713398 360339 317584 347696 343502 423858 415233 383215 385376 256346 260186 918339 864385 1973221 1969719 473400 472277 699202 698995 879516 860261 849090 848620 863457 874564 824525 912859 2613420 2747938 1533098 1287221 793133 784020 926414 916980 920375 936641 920946 923586 1088384 1087899 8112323 8376423 40.15 71.4 2
13:35:46 2024-01-29 1041994 1042326 254668 248560 440268 447890 495904 494163 265607 263904 354662 363198 433656 436225 7555803 8136309 10465060 10071143 1651209 1713398 357680 317294 346360 343537 427607 413433 382512 380821 256776 260117 910527 871832 1985070 1959163 474749 472277 695215 703048 882554 854143 842886 854730 864429 871255 820401 917982 2615269 2753933 1652456 1309599 798809 779215 923703 927338 925670 927405 918240 932688 1094585 1085232 8017998 8384970 40.15 71.4 2
13:35:47 2024-01-29 1047603 1039085 254309 249608 437479 448426 496248 492958 265914 261857 355812 360300 432930 434975 7523259 8006764 10272401 10042110 1648203 1710966 359878 317360 346605 344240 423894 415233 382403 382534 256741 260152 916338 865620 1967331 1968321 473400 472611 700085 700558 878892 857821 849407 850848 864034 876728 823244 909881 2617135 2758243 1535133 1289056 793133 781799 926339 918010 919780 928637 920291 927167 1086783 1087899 8125377 8370093 40.15 71.4 2
13:35:48 2024-01-29 1042031 1042340 252882 249258 437688 445388 496248 489845 265192 262659 354161 361485 431684 439270 7550268 8171808 10475658 10044981 1651054 1713398 358965 315793 342532 345574 428212 413432 383142 382873 258114 261289 901314 873082 1960958 1968866 477462 468670 693936 704048 880758 850375 842886 855887 864681 865587 820364 918020 2613420 2744042 1609695 1315197 798809 777236 922476 922342 919817 927551 918277 930110 1089706 1081958 8027431 8375591 40.15 71.4 2
13:35:50 2024-01-29 1047330 1036106 251513 249653 436861 446127 494144 494863 265979 261857 355524 360013 431464 434975 7550290 8016062 10323867 10074243 1651054 1716305 359409 315762 347377 343502 423822 414776 383105 381962 255916 261693 908964 864385 1962643 1969902 472728 468922 697223 696907 878619 857821 845361 848018 859723 874456 821020 906265 2611562 2757978 1545888 1290895 793133 781799 922439 916852 919817 928601 918277 923586 1086841 1089513 8147830 8375591 40.15 71.4 2
13:35:51 2024-01-29 1042045 1044868 252873 248458 436379 444723 495546 489845 266509 262659 353625 361415 439479 441362 7565235 8169476 10483012 10027502 1651054 1710966 358183 315798 342460 345609 427305 412190 382133 380857 257568 260224 905860 868098 1943879 1966053 476365 468046 691734 701055 878892 849173 843486 851561 860977 865514 820401 913939 2607726 2729498 1523161 1315197 795964 778373 922476 921651 916940 926241 917566 928788 1087612 1079100 7989701 8396054 40.15 71.4 2
13:35:52 2024-01-29 1038638 1039010 252878 248700 440585 448207 494368 493318 266282 262921 351564 360839 431755 435644 7569025 8113146 10378624 10073117 1674378 1713398 360929 315798 345310 344500 427607 413396 381019 381659 256776 260224 912006 872531 1997793 1969719 474475 471575 695252 696944 878892 857213 843249 846179 862234 874871 816193 907588 2611562 2760498 1594743 1296546 794830 782909 919826 916852 922999 932733 915425 923400 1088310 1088095 8147566 8406339 40.15 71.4 2
13:35:53 2024-01-29 1053172 1041768 252553 249648 440003 446952 494330 490573 270122 262441 351600 362274 439551 436842 7569025 8160195 10523296 10082496 1651054 1710966 356605 317584 345029 343466 426365 412211 383215 381849 256346 260957 921694 873082 1974052 1957654 474749 468850 693481 701055 880561 851014 842162 851598 864461 868755 818714 915472 2615271 2746828 1611908 1315216 797670 775003 921131 922253 921030 924862 916969 928788 1088384 1081890 8008566 8387555 40.15 71.4 2
13:35:54 2024-01-29 1047590 1041221 252250 248044 436516 448426 495546 494863 264829 262694 354698 358938 439479 432403 7563627 8034660 10323646 10070610 1650701 1710966 358723 315798 345029 343242 423858 413726 381593 383237 258306 261657 906815 868563 1980158 1974462 472057 468634 697894 697263 875630 856605 844122 843747 857807 875404 819745 906904 2605996 2747938 1524958 1286304 790878 780655 922439 915719 915634 929519 916315 923586 1082155 1086703 8147830 8375591 40.15 71.4 2
13:35:56 2024-01-29 1044579 1042578 252731 248079 439348 444723 495275 487017 265607 262441 351528 360264 433129 438649 7559646 8146022 10523296 10093108 1654600 1713863 359918 317512 344361 343290 423894 411534 382133 381362 258306 261217 923281 871832 1954839 1959088 474749 468850 692006 700061 878892 848601 839765 851033 861624 864224 813812 918512 2611562 2744042 1614121 1307602 795397 774800 916987 921688 919817 919623 911647 925382 1088384 1080629 8046296 8394348 40.15 71.4 2
13:35:57 2024-01-29 1048344 1039378 256669 248458 435588 445037 494844 494163 264864 261857 354698 358687 433129 433705 7599297 8031625 10386262 10082496 1658037 1714295 357680 315762 345029 342162 423822 414961 381019 383237 255200 260957 902649 865620 1968790 1966550 472057 468778 695252 696944 876091 852933 841653 844944 857221 871863 816193 903951 2609705 2753249 1520888 1287221 792005 779550 920478 914242 915769 929519 912700 920849 1084532 1087972 8155007 8391578 40.15 71.4 2
13:35:58 2024-01-29 1052481 1044816 251951 249121 437988 441548 495546 491157 266246 261842 354230 361239 433219 434958 7578404 8182636 10427928 10075163 1641560 1710966 356605 315798 342496 345035 423858 409682 382133 382696 256741 258729 909784 868098 1949458 1969719 474074 467220 690596 696944 875741 851014 841018 848620 856952 865550 816230 908621 2605996 2729498 1518921 1315197 793133 775003 921131 916980 913210 924905 915161 928579 1085117 1077565 8016599 8394348 40.15 71.4 2
13:35:59 2024-01-29 1038634 1040668 252914 246894 438189 447159 494588 491743 265607 262694 351528 357118 439479 435297 7588307 8113146 10399872 10082496 1660250 1710966 358759 315762 342496 342436 426401 412774 378876 382696 256346 260774 908929 868098 1982591 1969719 472119 468412 694723 694900 873880 852256 842015 843747 855937 865717 818677 908626 2611547 2752366 1522923 1287959 790545 779215 921131 913122 915844 928919 912436 920619 1081316 1085131 8155007 8384970 40.15 71.4 2
13:36:00 2024-01-29 1051039 1044868 252162 247732 438098 441850 494494 486981 266166 261857 351492 359259 432824 436569 7555765 8194586 10489636 10034732 1648696 1710966 356605 315798 341353 343466 423930 411301 381019 381042 256561 259457 908929 873570 1963503 1971654 474749 469210 690008 699749 877958 846650 838384 848620 857257 863928 815081 909769 2605996 2723419 1501958 1315197 793133 773836 918460 916852 913210 919587 912048 923586 1082155 1074190 7989701 8384970 40.15 71.4 2
13:36:02 2024-01-29 1042134 1041962 252869 246129 435683 447086 492748 491303 264829 262729 351564 357049 439479 432660 7577451 8067008 10453989 10114425 1677103 1715083 358651 314370 342316 345359 423714 409500 378839 382696 255165 258729 921464 873570 1982983 1966053 471722 467387 690596 694604 876363 852897 837377 840620 859759 870556 811800 902283 2605996 2753249 1607482 1294701 792005 778961 913256 911828 917140 927551 906330 920733 1085301 1078907 8183224 8394348 40.15 71.4 2
13:36:03 2024-01-29 1051246 1042146 252167 248494 436516 441561 495546 491303 264864 260225 353625 360300 432519 436436 7580210 8197253 10393344 10037027 1622757 1709751 354468 315027 342352 342951 420635 410335 381863 381042 257392 259275 908929 861126 1956343 1972520 472057 466559 691515 696944 869645 847398 842923 848018 853066 865149 820401 908236 2611562 2723419 1529028 1304013 787873 774800 923786 915645 908009 919587 920871 922235 1074546 1076051 8066102 8394348 40.15 71.4 2
13:36:04 2024-01-29 1033147 1039194 252738 247445 437906 445588 492181 491925 264723 262519 351384 360734 433165 434827 7578404 8112958 10401807 10063513 1662626 1715836 357680 314766 342424 342436 423858 411571 378610 381849 255165 259457 907390 868098 2002951 1972246 470718 467387 692162 695283 872642 850375 839765 841252 853449 865587 815044 902321 2602270 2747938 1520888 1285389 788291 775003 917155 911828 915194 926241 909020 917992 1079017 1085202 8174071 8409693 40.15 71.4 2
13:36:05 2024-01-29 1051357 1045405 252432 248214 435556 441777 494844 487053 264829 261842 354157 359259 431571 436361 7577494 8121066 10423433 10054359 1626242 1710966 354468 315762 342424 342436 420407 408742 381863 381580 255165 258729 908929 866074 1942667 1973922 472057 465241 691024 696673 869645 847398 839192 846216 852462 863318 816230 904670 2609649 2726506 1541735 1303031 788291 773592 923555 917673 908532 918868 916315 920886 1075730 1075218 8105731 8394348 40.15 71.4 2
13:36:06 2024-01-29 1036349 1041416 252171 246960 438093 441813 491248 491303 264644 261057 351528 360335 432519 433742 7598659 8134665 10418576 10082496 1659220 1710966 356605 314802 341906 340899 423858 410371 378839 381580 255165 259959 905852 866858 1973853 1971682 470453 470271 693481 694789 872084 851014 839616 843909 854129 865442 815266 901001 2607831 2745989 1520888 1283560 787729 774383 917155 910499 910623 919696 910097 916908 1079164 1078834 8164413 8403727 40.15 71.5 2
13:36:08 2024-01-29 1045364 1045608 251807 246725 437170 441525 492748 486945 265607 261057 350431 358722 431910 436225 7599297 8182194 10519479 10094136 1655786 1716305 353723 315359 342388 342906 423642 409500 381253 378718 255165 259822 920107 873082 1958548 1967676 472057 467315 688055 696450 875814 847775 834887 847417 856615 862708 814108 906265 2605996 2738718 1611078 1304942 792569 772606 913256 916330 915571 919036 909673 923586 1082192 1075928 8054545 8413106 40.15 71.5 2
13:36:09 2024-01-29 1049481 1041841 252653 247697 433030 441561 492748 492766 264423 263428 351600 357867 432824 433090 7601115 8092830 10340864 10063513 1655506 1713398 356069 314544 342568 342690 421191 411571 378876 381042 254382 259858 912172 867820 1986688 1973354 468683 465240 692006 691835 870100 851653 840962 839400 852928 865848 813776 897056 2605996 2744042 1543811 1287221 787167 777272 919826 907848 910623 926896 911684 916908 1077634 1078834 8173818 8413106 40.15 71.5 2
13:36:10 2024-01-29 1046845 1045608 252171 246518 437278 445676 495362 489163 264723 262152 351312 358582 432680 439515 7610487 8190379 10491503 10121519 1651026 1713398 353865 313845 342532 340899 421299 408417 381055 382156 254513 259457 908964 868098 1984512 1963260 469447 465603 687082 693802 872642 848601 837577 841252 854088 862972 811800 903643 2596450 2732897 1647931 1296546 792294 774251 913256 912475 913247 919551 906324 918196 1082155 1079095 8135981 8433017 40.15 71.5 2
13:36:11 2024-01-29 1057621 1042146 251453 246969 432710 445560 491233 486981 265979 261022 351528 358804 433057 435940 7603222 8113524 10308354 10082533 1646342 1713398 356570 313297 341389 342916 420967 409067 377702 382156 255165 257536 914953 862359 1966429 1981506 472057 465241 690045 693802 867180 848601 839765 841787 849943 865149 814965 902506 2598347 2742070 1622973 1292737 787167 778662 919767 907425 910161 926289 912983 912601 1072988 1079185 8147641 8403736 40.15 71.5 2
13:36:12 2024-01-29 1045331 1046896 252617 245931 436816 441813 494844 486909 263983 264173 351172 357867 431231 435917 7615919 8178740 10479915 10125074 1651054 1713398 353334 312821 342424 342906 422522 408706 381019 381042 255577 259457 913652 871832 2001959 1964291 470118 468841 690104 695171 874605 847251 836980 844183 856501 863746 809390 902283 2600419 2741152 1645669 1300247 788291 773702 915166 913122 913210 919109 905033 918158 1080514 1075218 8102890 8422485 40.15 71.5 2
13:36:13 2024-01-29 1058683 1042188 251037 246929 433034 444458 489790 486909 265607 260623 351172 357083 433129 437331 7607737 8118350 10437280 10080480 1629941 1714295 356957 315244 340694 342906 421155 410152 377185 378610 257757 258117 924589 863152 1993412 1981779 472057 466192 692006 695777 867180 847398 839653 842480 851822 863928 814108 903606 2605996 2745989 1614121 1302102 785058 773702 917807 911791 907887 921060 912746 917987 1066785 1072905 8112323 8422485 40.15 71.5 2
13:36:15 2024-01-29 1042330 1045613 252162 246898 435792 441525 492748 492766 263983 261057 351456 359224 431874 433053 7621112 8187820 10470739 10143859 1676952 1721204 356534 313517 342111 341340 423786 409489 377522 382119 254738 258694 918339 875026 1982983 1972246 470051 467220 688055 691835 873880 848601 832370 838210 853413 865442 809390 900953 2596724 2755937 1604439 1294701 789003 774930 910632 907762 912975 919623 903708 914224 1078986 1077454 8216080 8400811 40.15 71.5 2
13:36:16 2024-01-29 1051509 1045613 251281 247661 433034 441070 493852 489555 264512 261576 351420 359118 430558 436176 7626798 8229928 10453298 10106290 1641622 1710966 354397 313773 340358 344665 418794 407769 378876 378898 254347 257933 905852 865454 1962671 1975325 470718 463927 687082 693802 869028 843729 839167 842443 851001 856573 814108 904968 2600419 2720006 1533763 1308665 788291 770419 918186 913122 906598 918460 911684 918121 1072988 1069958 8049127 8414152 40.15 71.5 2
13:36:17 2024-01-29 1041526 1042040 252171 246518 436208 444385 491233 490391 263983 261022 349339 356765 431910 434716 7615919 8093048 10418576 10101253 1651026 1710966 354432 313297 342424 342424 420931 410262 377666 378898 256031 258729 905823 866858 1990554 1975325 468110 465899 690045 689838 867143 848601 837540 837022 850544 864296 811800 897022 2596450 2738168 1543811 1287040 787873 774764 915816 909053 911083 923670 907504 914261 1075308 1079100 8178350 8422485 40.15 71.5 2
13:36:18 2024-01-29 1047293 1047833 249910 246933 435643 441705 492712 486909 264864 259794 350961 358687 431231 435631 7610080 8230042 10437280 10101253 1648696 1709751 353865 313773 338985 342162 422522 405475 378610 378862 255165 256888 913545 870585 1957304 1972246 472057 464912 686639 695666 872046 844164 834739 844183 852846 860904 811616 906078 2602270 2729498 1582309 1316155 790545 770419 913256 913591 911893 917012 907617 916817 1079164 1069801 8008387 8437277 40.15 71.5 2
13:36:19 2024-01-29 1047569 1044405 252653 246098 433034 445751 492327 487017 263579 262960 350395 357975 431910 435631 7626798 8055268 10415346 10110632 1655398 1710966 355749 313558 342136 342136 423009 410116 377522 380933 256301 259314 918339 870306 1992187 1973354 467578 467220 690596 691614 869028 848000 837340 839400 852136 865149 811800 898294 2600419 2745989 1547965 1285389 783808 773702 915853 907500 909296 919551 907729 912601 1075308 1078337 8194705 8412843 40.15 71.5 2
13:36:21 2024-01-29 1051330 1045220 250636 246933 435552 441047 492712 486909 264864 260191 350395 358687 431910 434975 7606540 8241894 10559134 10102541 1651054 1713398 354397 314514 341482 341375 423154 405475 378803 378235 255549 257897 918339 874334 1976131 1969719 470497 466229 684098 694789 871370 840007 833217 843077 854881 856465 807026 904968 2601995 2734835 1596417 1309599 790268 769255 913256 913122 910623 910646 906324 918158 1077634 1069201 8074593 8422485 40.15 71.5 2
13:36:22 2024-01-29 1050085 1045225 251994 246721 432881 441850 491979 491303 263737 261842 351276 358793 431731 431570 7614274 8081155 10334221 10110632 1648672 1713398 354397 313768 342388 342665 419678 409031 377666 378898 255215 259275 916933 866858 1995453 1973354 466183 465241 690045 689313 866502 848601 838570 836392 848141 864188 813258 895643 2600419 2734835 1562652 1287221 783808 773836 913694 905829 907705 919551 909024 912273 1072951 1077574 8201348 8451882 40.15 71.5 2
13:36:23 2024-01-29 1049481 1048093 250854 246372 436820 441561 491943 485431 264829 263323 350252 357832 431267 436302 7625298 8178740 10559248 10115859 1653384 1710966 351467 313809 341870 341870 421263 405439 378537 377652 255577 258512 918520 873082 1963145 1966053 469385 466559 685664 693802 871333 841233 832810 841252 854881 856465 804634 902283 2600419 2729498 1523161 1303924 789417 769943 911129 913012 911768 915824 904699 920505 1079053 1071474 8089263 8434001 40.15 71.5 2
13:36:24 2024-01-29 1054058 1042146 251028 246898 432281 441777 490482 491266 263579 260225 351456 358731 430661 432023 7606540 8113524 10315704 10085124 1648696 1710966 354432 312777 341353 341375 418723 407841 377666 381042 256575 257104 916622 862359 1963450 1986800 469447 463236 687568 690423 867119 848983 840116 836838 848698 865113 813383 897410 2601947 2734835 1609695 1300247 787873 774800 917155 906473 904464 923670 908983 911587 1069944 1069806 8147604 8431863 40.15 71.5 2
13:36:25 2024-01-29 1043367 1047091 252171 245785 432638 441777 494844 489808 263211 261092 350925 357049 430589 432439 7627643 8210254 10514105 10138768 1664776 1715260 355214 312821 341895 342690 422982 409489 378767 380969 255577 257755 923281 872314 1941250 1968701 466513 465241 682786 690854 869498 846569 832407 839400 851822 863959 809427 894106 2596724 2729498 1608865 1296546 788291 772606 910228 907812 910352 918460 899451 915326 1079164 1072917 8125377 8412843 40.15 71.5 2
13:36:27 2024-01-29 1063327 1047838 250685 246138 432998 446637 490482 486187 264423 260800 350925 357975 431982 434922 7619859 8124472 10414562 10105372 1640439 1712182 354432 313809 339259 342438 422084 408345 375368 378523 254382 256820 910468 865620 1982263 1983188 470384 463927 690045 691835 863461 843729 834887 839400 847469 856609 809427 894143 2605996 2738718 1600843 1301232 781579 770419 913256 908795 905005 917164 904735 915449 1063857 1069958 8144333 8412843 40.15 71.5 2
13:36:28 2024-01-29 1046129 1045608 251453 246103 433034 440355 490921 491303 263211 260805 352830 358840 430000 433065 7642898 8220638 10474688 10157525 1676951 1714616 356069 312785 340322 342665 420008 405331 376569 381042 255215 257104 918339 875588 1949760 1969719 468110 464583 682786 687776 870716 846197 830542 836392 853066 861491 804634 895741 2591134 2729498 1603056 1296546 789703 773702 907635 906207 914816 918460 898100 911261 1080551 1069770 8146428 8430840 40.15 71.5 2
13:36:29 2024-01-29 1060358 1048539 250858 245993 435100 441548 492712 486187 264019 260225 350395 356685 429449 434886 7620998 8162522 10457879 10063513 1625170 1715836 352275 312857 339808 342424 418136 409067 378537 377652 255396 257104 904313 858665 1967028 1981506 469348 463927 688055 693802 862202 838857 839167 841787 845694 856501 814108 896649 2605996 2729498 1510083 1301232 781579 773734 918067 909942 902046 915689 908575 913755 1066768 1070499 8103716 8412881 40.15 71.5 2
13:36:30 2024-01-29 1041537 1047376 251028 245411 435556 440391 486963 487053 263211 260765 350149 357118 431982 433053 7625298 8159523 10432752 10138768 1674704 1714616 355784 311907 340286 342413 422225 405403 376533 378898 255215 257500 916777 875651 1971496 1973354 467247 466929 685588 688824 868833 848983 831992 837289 855414 863855 805970 894182 2598444 2747666 1491357 1296546 788291 774338 908584 904917 911915 919759 894208 910998 1078222 1071354 8206256 8424936 40.15 71.5 2
13:36:31 2024-01-29 1060498 1049324 250680 245926 430989 442246 494144 486530 264019 260658 351456 356971 430389 432403 7644055 8177048 10467224 10092329 1629737 1713398 352275 311907 339808 342906 420520 410073 378587 378501 255577 256998 918339 863595 1962989 1983775 469447 463055 687082 691835 862202 839381 838511 841189 845095 855223 811800 902804 2604145 2720278 1616334 1302158 782975 765887 915853 909136 899831 910610 907392 915288 1066913 1066145 8060952 8412881 40.15 71.5 2
13:36:33 2024-01-29 1041757 1047838 251033 245416 436593 441813 486963 486981 263211 260225 348776 358575 431361 433742 7627643 8122813 10468273 10149703 1674558 1715799 354929 311872 339295 341942 420671 408326 375261 378790 255215 257104 916777 875026 1975022 1973354 466550 465241 684098 687812 867774 845598 830440 834543 849979 861491 804590 892456 2596724 2749347 1521041 1292859 783808 772058 907635 902912 908009 919759 894171 907256 1073024 1071354 8218099 8424936 40.15 71.5 2
13:36:34 2024-01-29 1065212 1047525 250640 246169 430993 438893 492364 486945 263211 264851 350961 357083 430062 434099 7644661 8241741 10423131 10100045 1622757 1710966 352275 311587 339772 342172 419405 407841 378270 377652 255215 256708 916777 862359 1962989 1981779 466917 463236 686110 691835 861555 839381 836744 839400 843144 853984 811800 898331 2596724 2716150 1594743 1302158 780626 765851 915580 907848 899980 910574 910322 915326 1065402 1065391 8068232 8446922 40.15 71.5 2
13:36:35 2024-01-29 1044728 1047344 250845 245962 432854 444295 486747 486765 263369 260191 348986 358983 431874 433410 7641644 8134665 10461540 10121255 1655412 1714616 353865 311872 341317 340837 420599 409031 375896 378487 255198 257862 902775 868098 1999576 1978965 469937 465241 688055 687776 864686 843692 832585 835763 845602 856537 806418 895042 2596450 2738718 1652456 1285389 782975 770382 912142 904702 904819 921030 904816 908401 1072987 1076038 8200342 8430878 40.15 71.5 2
13:36:36 2024-01-29 1052481 1050064 249623 246444 437549 442476 491943 485467 264794 259975 350077 359273 430679 434975 7641465 8263018 10592655 10138768 1655747 1715836 351186 311872 341317 340909 420599 405403 377594 376448 254855 257826 915346 875026 1982924 1966053 466513 464912 682786 691835 867736 839381 829848 841602 852928 855828 805659 901000 2604008 2735778 1597800 1307733 787167 765581 907635 912904 908532 911944 899711 916217 1075276 1066862 8089506 8436939 40.15 71.5 2
13:36:37 2024-01-29 1051546 1047833 251002 245381 431600 441741 491212 489845 262922 260548 351172 357975 431946 431717 7634676 8112883 10356653 10129389 1651096 1715836 354361 311582 339259 342377 419405 407769 378094 378574 255106 256425 919902 863595 1970394 1986602 466113 459656 686676 687482 862129 846197 834813 832356 845986 863928 808780 889796 2598347 2736776 1618547 1285389 780582 772606 911924 903261 903990 918460 904389 908886 1069944 1071318 8194925 8453300 40.15 71.5 2
13:36:38 2024-01-29 1052955 1050508 249830 245341 433142 440391 491212 483995 264388 260191 349303 357014 430589 434886 7634676 8192555 10564807 10121179 1655785 1716305 351844 311729 339975 340802 419973 405367 376497 376197 255444 256818 918520 875026 1966776 1970252 468778 464583 682786 691835 867143 838191 829318 839400 848105 854837 802580 894106 2596450 2729498 1527402 1304942 786891 765581 906342 909443 907832 910656 894171 915251 1072951 1064566 8102890 8449040 40.15 71.5 2
13:36:40 2024-01-29 1054578 1048309 249830 246103 433251 441705 486855 487017 263764 261473 350889 358227 430705 431717 7650127 8119723 10349268 10110632 1649865 1718954 354078 310855 338747 342665 419738 405403 376197 378862 254136 255491 921464 863595 1983307 1987939 466777 459764 684727 683747 861623 844962 833627 832541 843899 861455 811187 889792 2592977 2729498 1604439 1296546 781139 771587 912572 899595 899484 918385 903336 904562 1066120 1066697 8159259 8443488 40.15 71.5 2
13:36:41 2024-01-29 1050980 1052758 251234 244990 432782 443035 493962 489163 262599 262225 349267 358731 429025 435940 7660442 8229937 10453903 10157525 1679351 1715836 354397 312694 339736 341618 418723 404688 376533 378898 254675 256673 913652 875588 1958525 1971119 465450 463200 680851 685721 867143 841233 829258 834543 850581 856501 804862 894294 2592977 2720278 1525282 1296546 788390 770345 906607 903902 907626 916399 900718 912401 1078288 1066753 8149412 8452974 40.15 71.5 2
13:36:42 2024-01-29 1068265 1050809 249865 245170 432890 441525 491963 483995 263948 260191 350077 356935 430629 435126 7645582 8168330 10465336 10121519 1629820 1715836 351221 311836 339223 341906 419109 405439 377594 376519 254855 256314 916777 863595 1996099 1984598 467676 459872 686073 690817 860399 838786 836075 838805 844262 856591 811761 900389 2602221 2737260 1533763 1303961 780582 767196 913219 906473 901429 915541 904128 911475 1060665 1065355 8140620 8436976 40.15 71.5 2
13:36:43 2024-01-29 1045901 1050055 249865 245139 432737 440644 486927 487017 263176 260225 349831 358965 431571 432023 7644055 8204523 10465336 10138768 1660404 1715836 352311 311836 338236 340358 420599 409161 374244 377617 255323 256390 929630 874334 2013393 1980953 466777 464438 686676 688460 866539 841233 830440 832541 846294 860867 804862 889123 2596724 2747938 1622973 1287221 781579 769763 906342 899669 905005 915798 899664 904600 1069944 1070446 8229890 8424898 40.15 71.5 2
13:36:44 2024-01-29 1057621 1052772 249453 246103 431564 440557 489754 486530 263176 260372 350359 357083 429398 434666 7644055 8252919 10586912 10150216 1658157 1715083 351844 311694 340143 340179 418723 405331 376196 375355 254495 256605 922289 874961 1967748 1969719 468110 463746 682514 690817 866528 838191 828041 838805 846834 852426 802543 898236 2598347 2729498 1523161 1309599 785485 765013 906607 907775 903990 909370 899711 913986 1069733 1060741 8084025 8446095 40.15 71.5 2
13:36:46 2024-01-29 1061415 1048571 250640 245139 430316 440903 490482 489808 262957 259432 350925 357975 430291 430835 7664997 8127329 10360948 10125074 1651054 1716305 355104 309914 340286 340909 418517 405403 375368 376726 252707 256708 921694 866858 1985396 1981779 464128 462510 685588 686017 861555 843729 832216 831950 843899 856537 804862 892269 2594823 2734835 1569808 1283560 778912 770345 908931 901305 902068 918460 899748 907556 1066913 1069958 8197215 8450621 40.15 71.5 2
13:36:47 2024-01-29 1053983 1056007 249163 245034 432782 442024 490683 487431 264212 261842 351829 359742 429961 434666 7659455 8277411 10573925 10121453 1655752 1714616 351994 311551 339551 340873 420008 405065 375069 376219 255215 255277 918339 873082 1968018 1976157 467946 459836 680332 689802 864686 836967 828004 838210 847495 852920 802580 896920 2596724 2723419 1464895 1313325 783808 767213 906989 906207 901753 911823 902141 909661 1072094 1061494 8066096 8459999 40.15 71.5 2
13:36:48 2024-01-29 1050324 1056696 250609 243774 431735 441777 486999 486765 262494 261057 349267 356363 430589 433705 7644055 8095288 10408544 10138768 1651054 1714616 352275 309949 340047 340873 419109 405403 375668 377049 252707 256278 923281 865620 1968998 1981779 464128 459908 684098 685529 861555 843095 830440 830180 845095 856501 805821 890601 2599780 2745051 1625186 1285204 781139 769720 907859 901231 903990 910646 898040 905390 1068427 1069958 8229060 8452974 40.15 71.5 2
13:36:49 2024-01-29 1051827 1052460 248678 245003 432998 441467 490829 483995 264019 261105 349303 357014 430033 434975 7653434 8243647 10547455 10166904 1673506 1715836 352240 309949 339259 340598 419738 404119 376569 377652 252707 256099 908964 873570 1962200 1975325 464128 459728 680332 687482 865306 842017 827855 832037 843144 856651 802435 895186 2596724 2729498 1598630 1300270 782693 765013 904036 906319 904027 910656 895708 912827 1069844 1063814 8121755 8461428 40.15 71.5 2
13:36:50 2024-01-29 1060634 1050508 249018 245345 430993 438795 489144 484713 263764 261105 349848 357472 430661 433053 7644055 8155385 10435365 10143663 1651035 1716305 354255 311729 339441 341486 419373 408326 373052 377085 254855 255063 912006 866464 2003190 1988211 466513 461397 686639 690312 857923 838191 832810 833325 839025 854569 806007 891766 2600419 2738718 1529522 1300247 776693 765581 910228 903555 897130 911823 898738 905889 1059972 1062240 8166310 8450621 40.15 71.5 2
13:36:52 2024-01-29 1044999 1050675 249834 244591 431740 440218 491979 487017 262774 260191 349303 358479 429308 432366 7659378 8248960 10536463 10188699 1677103 1715297 355409 310278 339031 340358 419738 404154 376497 378790 254136 256129 918520 874334 1936909 1969719 464128 461323 678888 683747 864686 839381 829258 833576 846294 856046 802580 890577 2592977 2720278 1531642 1296546 783808 767245 904036 903902 903990 910502 896985 907558 1072155 1063814 8153655 8469378 40.15 71.5 2
13:36:53 2024-01-29 1061849 1054508 249585 245135 433871 445132 491797 486396 263439 261842 352440 356828 430625 437456 7642783 8171934 10465336 10125074 1631104 1714616 351186 311872 340033 340909 419738 405475 373647 375390 254855 255491 918339 863152 2025542 1986800 466113 461323 683578 687812 857923 838191 831779 836392 838989 852426 805847 894331 2602270 2721766 1545888 1299996 777802 764495 911924 903902 896957 911300 905033 909999 1063532 1063462 8135287 8469378 40.15 71.5 2
13:36:54 2024-01-29 1046859 1050518 249554 244929 432962 440283 486927 486566 262931 261842 348251 357724 431571 433397 7662812 8171583 10453940 10209538 1667402 1715836 352311 310891 337726 339845 419709 405367 373088 376519 252707 255277 913652 875026 2007367 1978965 465450 462510 682786 684967 861555 839381 826827 830180 843899 853984 799629 888623 2598347 2752366 1514680 1294583 783375 769943 903426 899780 903990 910610 893760 904562 1073930 1065319 8253132 8469378 40.15 71.5 2
13:36:55 2024-01-29 1058846 1051265 249453 245376 430347 440530 490865 486643 262739 260372 350359 358731 429550 433742 7640370 8290009 10614968 10157525 1655747 1715836 351952 309949 339259 338855 419738 404154 375932 374266 253688 256314 910585 874827 1976346 1971682 465361 459728 681781 688460 865306 836675 825824 836098 845694 847559 797895 893898 2601995 2729498 1525282 1301070 783808 763412 901438 903902 903990 906769 894433 908923 1069087 1060705 8125377 8459999 40.15 71.5 2
13:36:56 2024-01-29 1060466 1048676 247951 244591 430316 439046 486476 485467 263246 260372 349339 356971 430625 431717 7653434 8150825 10455984 10141569 1641622 1719500 353943 311729 338116 340215 419702 408326 375159 375319 254495 254672 919902 866858 2021012 1987939 466113 459764 682786 690423 857190 834598 829936 833952 836548 847523 805577 891785 2598600 2721766 1496120 1299320 776693 764495 910228 902269 893244 910656 899451 904600 1059220 1060705 8121092 8461202 40.15 71.5 2
13:36:58 2024-01-29 1045373 1050972 249444 244377 432926 440557 486891 486909 262774 264887 348286 357049 430719 432366 7662812 8218099 10483164 10170029 1679351 1715297 352311 311657 340515 339559 419738 405725 373945 377652 252707 255277 924868 876216 1953284 1973354 464128 459404 678888 682615 864686 838820 820789 829003 846236 855223 796692 886317 2587451 2738718 1484996 1296546 783250 768130 899841 898317 905005 910538 893217 905894 1069844 1063814 8241703 8461277 40.15 71.5 2
13:36:59 2024-01-29 1066131 1053247 249199 244718 432330 443035 493296 487431 262817 261842 350216 356221 427983 435482 7681570 8206407 10472852 10121292 1632189 1715836 351952 310637 337690 340634 417336 404724 375932 375390 252707 255063 913652 863595 1973837 1982574 465176 457039 680851 685758 857923 834561 830164 832110 837767 847487 804291 892349 2594879 2711058 1618547 1300247 777247 763412 909579 903629 893244 907238 899451 904600 1060508 1060655 8084025 8461164 40.15 71.5 2
13:37:00 2024-01-29 1045100 1051720 249098 244346 432674 439722 486440 486187 262372 264887 350795 357894 430589 431105 7646170 8186617 10469107 10150405 1663813 1715836 351712 309914 337181 338820 418759 405828 372826 376519 252707 255312 928043 872531 1989910 1978965 464128 459872 681818 684556 862202 839381 823160 829003 842668 854837 796692 886317 2598347 2749437 1521041 1293659 782256 768849 899655 894277 903606 910502 891896 899317 1069046 1066573 8241513 8461239 40.15 71.5 2
13:37:01 2024-01-29 1070550 1051440 249094 244211 428627 440530 489790 484031 262372 264923 350359 357975 428108 433742 7696504 8274897 10453903 10138768 1655747 1713398 350940 310926 337598 339880 419738 405437 374244 374266 254136 253961 918339 873082 1968305 1981583 466777 460669 678544 688460 862198 834892 827581 834317 841888 847451 797895 891678 2597877 2711058 1516800 1305871 778912 763301 905052 902307 893878 906769 896824 907256 1061489 1057819 8074593 8461202 40.15 71.5 2
13:37:02 2024-01-29 1049364 1048708 248888 243021 432281 440305 489144 485467 262372 260260 347202 355899 430042 433397 7681570 8132377 10416900 10148147 1655786 1716305 353943 309373 341240 340215 417191 407167 375956 377437 252562 254707 912089 865620 1969976 1985187 464900 458363 682786 682615 857923 842965 830440 827242 838989 855223 802580 883760 2593035 2729498 1611908 1285389 776140 767551 904036 897227 897532 911762 898265 899317 1060738 1065720 8218099 8472710 40.15 71.5 2
13:37:04 2024-01-29 1054619 1054776 249098 243426 432317 441780 491212 483619 262337 260225 348251 356971 429308 432507 7651625 8265504 10547795 10176283 1673687 1718277 351952 309227 338236 338261 419405 403853 375368 376519 252707 255099 923281 872457 1987132 1972520 462811 461397 676968 684556 860638 837004 823782 830180 842704 852426 797858 885297 2587451 2719544 1525282 1296546 780582 763412 900800 902344 902708 901632 891780 908963 1068427 1054472 8140620 8469378 40.15 71.5 2
13:37:05 2024-01-29 1067498 1054776 248290 243840 432642 444295 490535 486286 262826 261473 350831 356792 429769 433483 7672191 8179962 10474688 10106797 1632274 1713398 351952 310420 338591 338855 418517 405045 372565 373110 252707 253926 913652 862536 2014664 1988211 464788 458041 682514 685721 854280 832128 830440 831950 835914 847451 802580 887773 2596494 2730960 1523161 1296546 774483 762837 905052 898993 894512 908087 897741 903312 1054689 1060655 8166167 8436863 40.15 71.5 2
13:37:06 2024-01-29 1047867 1051720 249063 243805 430351 439028 488960 486945 261606 264887 348741 356765 428935 429813 7672191 8229937 10453903 10166904 1660288 1715260 352096 309444 339071 337799 419738 404119 373834 375390 252707 253926 912089 870585 1991578 1980371 463854 459800 681818 684070 857960 837004 825341 827828 839025 853631 797293 885686 2588969 2747480 1527402 1290895 778912 768366 901196 897153 902469 913081 890438 899651 1063893 1060364 8274953 8510691 40.15 71.5 2
13:37:07 2024-01-29 1063828 1053993 248643 244346 428663 440012 489754 485395 262302 260372 349303 357724 427997 433016 7675320 8316305 10624320 10164909 1655836 1720175 351420 312030 339551 337763 419702 405741 373088 373039 252707 254637 920107 876277 1988232 1967951 464714 462306 680301 687971 862811 833706 823383 834317 842448 850396 797881 890448 2592977 2726393 1495598 1309599 781139 761178 903727 902269 899266 901524 895671 907518 1063747 1054688 8083582 8472084 40.15 71.5 2
13:37:08 2024-01-29 1056040 1054263 249834 243387 428995 441011 486927 486909 261292 260191 348986 355828 429912 433016 7651550 8124735 10379598 10148147 1651003 1721204 353761 311111 339441 339391 414772 405976 375690 377135 252526 254105 915214 864834 1987288 1989624 463698 458714 680815 682094 855492 839381 829072 825375 837100 856046 802543 881101 2594519 2729498 1603056 1287221 774483 767647 904036 894683 897352 910502 897624 899340 1060724 1060705 8225513 8462461 40.15 71.5 2
13:37:09 2024-01-29 1048849 1054776 249063 242817 430316 440530 491943 486052 261536 260191 348215 356971 428055 435631 7692543 8265504 10534766 10207497 1679351 1723660 351677 308940 339551 338784 418517 404568 374926 376483 252707 254672 921694 875588 1953161 1973568 461498 458363 674982 682615 860399 834743 823160 829591 838989 847559 796656 886042 2585524 2729498 1523161 1296546 778357 762871 899915 898280 900079 901596 890438 904935 1066913 1060816 8150053 8469378 40.15 71.5 2
13:37:11 2024-01-29 1063828 1053247 247880 243596 429639 443132 490535 485905 262459 260926 352167 356792 430410 433557 7695826 8171249 10386968 10143859 1653483 1715836 351712 309914 337250 339570 417336 405725 373570 374756 254136 253856 915083 865620 2005722 1988211 465119 456967 682786 685307 853034 834524 827378 830180 837100 847293 799592 888214 2596494 2729498 1523161 1296546 774483 763929 905963 894424 894770 908728 898265 899539 1057421 1057746 8196845 8451892 40.15 71.5 2
13:37:12 2024-01-29 1050471 1054021 249027 243600 429666 439284 490921 486765 262044 261473 348251 356935 427661 430922 7672191 8260284 10493392 10181427 1667402 1715836 350940 308976 339281 337799 419738 406013 373834 375055 252707 254522 923281 875026 2021128 1981779 462811 461323 679850 682615 857960 838191 821114 827791 838989 852426 796747 882392 2587451 2742070 1472274 1297358 782256 767485 898600 898613 902469 909225 891452 903759 1069944 1062319 8272675 8488136 40.15 71.5 2
13:37:13 2024-01-29 1063651 1056271 248085 244385 428699 440287 489718 485054 262337 260189 349339 357975 428915 433360 7683151 8311092 10635441 10176283 1660367 1720175 349832 308976 339551 337491 418517 405725 376186 373039 252707 254850 908998 874961 1984995 1973922 463139 461323 679333 686393 862811 834025 822796 832541 841256 848068 795262 889667 2596724 2728856 1469048 1309323 781139 760639 901196 902158 898915 901488 894396 904935 1062241 1051641 8102890 8472084 40.15 71.5 2
13:37:14 2024-01-29 1060629 1053210 249018 243426 427761 441269 486927 486909 261102 261105 349303 355863 428032 429777 7681570 8145215 10363782 10162643 1655747 1719977 351699 311147 339849 339666 417513 406013 375159 376340 252277 254531 924868 866464 1972838 1988211 461498 458065 681271 682615 852998 838191 827415 826813 835914 853631 800800 879151 2587451 2727562 1596417 1290895 774483 765273 910066 894048 894251 911300 898265 899486 1058949 1060816 8230009 8469378 40.15 71.5 2
13:37:15 2024-01-29 1050980 1054776 249413 243021 430405 440530 491248 486902 261501 259794 348179 356935 427997 433705 7681570 8272864 10539841 10214789 1669617 1720212 351735 308041 339551 338273 418221 404863 376756 376197 252671 254281 921694 874334 1944865 1975325 461384 458779 674946 682615 857923 834561 820753 829003 838989 847451 796747 888214 2594823 2729498 1521041 1295623 781116 761214 898637 898644 898804 901524 890475 904935 1063820 1057783 8150053 8478757 40.15 71.5 2
13:37:17 2024-01-29 1063582 1054785 247840 243600 429000 439511 486783 485525 262896 260926 350721 356256 430446 432219 7681506 8201159 10482159 10121255 1634639 1715836 351420 309444 337562 337763 417336 404119 373757 372551 252707 253856 913652 862536 2001251 1991038 463798 458279 681818 685529 851717 831503 826790 830180 834731 846186 800042 885649 2596724 2729498 1521041 1296546 773380 762871 902441 894351 893207 901596 895820 897033 1053086 1056215 8184538 8461051 40.15 71.5 2
13:37:18 2024-01-29 1052830 1056045 248897 243356 429000 437278 486891 485467 261327 260998 350693 356399 427325 431069 7679051 8275291 10502744 10179516 1679393 1715260 351150 308041 339311 338036 418249 403321 372529 375883 252671 254459 923281 878104 1959742 1975325 461384 457003 675002 681859 860399 834561 821114 827168 838952 847523 794929 883723 2585524 2720278 1523161 1298285 779461 764468 900170 899780 899868 907311 891452 903387 1066605 1057819 8172216 8490921 40.15 71.5 2
13:37:19 2024-01-29 1070941 1054263 247498 243805 429000 440530 485377 486939 262957 260372 348215 356649 430589 431717 7662550 8204635 10484040 10129389 1632268 1715297 351420 311111 338555 338238 418221 405009 371972 372516 252707 253856 913652 863152 2017780 1991038 463798 459094 681818 685869 853539 832411 827229 830106 833366 848068 800580 888064 2604122 2720278 1522923 1302001 773390 760027 906607 897005 893170 901560 898396 902288 1051560 1054724 8145602 8497514 40.15 71.5 2
13:37:20 2024-01-29 1050587 1054780 248299 243387 431636 440644 485377 485431 262119 261105 349948 357975 429912 430422 7695826 8225102 10502744 10179630 1665265 1720212 351952 312176 339295 337006 419556 407167 373830 374088 252526 254887 908964 871832 1989218 1984324 461498 458399 680851 682357 857227 834524 822502 825375 838735 847523 795529 882392 2591134 2738718 1554171 1281543 774483 763412 900800 894683 894240 909370 890438 899486 1060724 1063671 8247618 8478757 40.15 71.5 2
13:37:21 2024-01-29 1057300 1056267 247619 243056 430351 439925 486927 483650 262372 260589 350481 358479 428971 433016 7690949 8280737 10650200 10178000 1660486 1715297 349550 311147 340127 337207 418221 405150 373647 371959 251744 254494 910585 874961 1990273 1973922 461498 458363 676968 684556 860399 830162 819946 830180 841439 845747 793360 888884 2591134 2725357 1525547 1304013 778912 756735 898363 901061 897352 901553 889137 901990 1059952 1053164 8141871 8461239 40.15 71.5 2
13:37:23 2024-01-29 1061110 1051301 248294 243056 429893 440557 486891 486187 261319 260926 351755 355045 429022 432219 7700425 8167311 10381168 10176283 1653483 1715836 351952 307540 338591 338784 414809 406013 373834 375355 251689 253501 926455 863595 1973109 1989624 461714 456125 678888 678608 852394 837004 825698 823295 833513 852390 799026 881566 2587178 2725628 1523161 1289975 774207 765581 904036 892074 892235 909370 895708 897526 1051246 1057819 8238084 8489612 40.15 71.5 2
13:37:24 2024-01-29 1057542 1057380 248639 242878 432186 440530 490865 485021 261536 261734 350297 356614 428055 435631 7694049 8252919 10558856 10208853 1679620 1714989 351952 308041 338591 337763 418221 403680 373088 375355 252279 253891 920107 874961 1960023 1975325 460517 457809 673566 680608 858411 833343 821114 827205 836548 847451 795343 886317 2594823 2729498 1518921 1292568 778386 762295 899565 899780 898590 904746 890106 904637 1065253 1060816 8171343 8497514 40.15 71.5 2
13:37:25 2024-01-29 1066434 1054351 247489 243056 429000 440391 486855 483650 262337 260372 347202 354228 429912 435631 7684537 8206483 10512096 10156112 1627618 1715260 349796 309444 337525 338521 417926 404688 373834 371959 252493 253112 906239 863152 1994938 1991038 462811 456289 680786 684556 852289 829977 828172 830069 833096 845638 801294 886466 2600297 2729498 1514680 1296546 773323 762183 903358 896590 892235 906596 895708 901114 1053123 1054724 8191358 8478757 40.15 71.5 2
13:37:26 2024-01-29 1050309 1054397 248263 243430 429639 437624 486097 485090 261536 260922 347202 357975 429308 429777 7662587 8248534 10559935 10179516 1660217 1715297 351952 308041 338262 336463 419556 405828 374026 374088 252333 253750 923281 874334 2020027 1987422 462705 459653 678888 681647 855492 837270 823463 824170 835294 847523 795357 878526 2587178 2744042 1514680 1289056 777525 764495 894595 889183 897167 908087 887646 898269 1062780 1057819 8285615 8506893 40.15 71.5 2
13:37:27 2024-01-29 1060629 1057770 246770 243426 431032 439389 486891 483650 262372 260189 349985 357461 428032 433053 7694049 8299282 10640267 10196865 1662914 1723882 349832 308041 339551 337242 418112 404495 373945 373372 251888 254461 915346 874334 2030798 1975325 460068 457003 676452 682615 857960 830162 819946 827791 837767 845747 793323 886317 2592977 2727562 1479432 1299320 777802 756164 894816 904421 897989 900280 888279 903610 1060738 1053943 8140620 8497514 40.15 71.5 2
13:37:29 2024-01-29 1072846 1055966 246726 243426 427761 439966 485377 485021 262372 260189 350721 356114 430000 431984 7687857 8205796 10423433 10172901 1654565 1720212 350940 308076 336500 338521 414881 404289 371990 374230 252707 252337 924003 866858 2029963 1991794 463798 457417 681818 682615 852430 829704 823458 826582 834731 844959 795529 883686 2594823 2729498 1521041 1296546 772280 761214 901438 896590 888714 901560 894396 899613 1048589 1053979 8182832 8461126 40.15 71.5 2
13:37:30 2024-01-29 1055285 1057692 248152 242917 431417 439174 490535 485467 260738 261105 348215 355614 427427 431032 7700327 8295029 10513951 10185662 1673185 1715297 351952 308076 338315 337763 419109 404863 373043 374230 251924 253501 924868 876903 2003869 1982574 461384 458041 679850 681647 855492 833343 820839 824170 836507 847487 795051 878489 2587451 2744042 1529522 1290895 776663 763191 898283 894317 898590 909094 888838 897377 1060687 1057637 8264370 8497714 40.15 71.5 2
13:37:31 2024-01-29 1071429 1059611 246770 243835 429675 438043 486927 483279 262337 259605 348215 357472 428139 433053 7701102 8293385 10603133 10195040 1665321 1720212 349832 307790 339551 336782 414953 404576 373683 373634 251108 253926 916933 873777 2020783 1973354 460191 456646 674982 681647 857190 831783 821110 827990 839478 848588 792613 886131 2592897 2729247 1473202 1305871 777272 758474 898637 899918 894770 900280 891452 902288 1059220 1050930 8100880 8461277 40.15 71.5 2
13:37:32 2024-01-29 1059875 1057770 248361 242648 427725 440530 486855 485431 261000 261105 348251 354511 428139 432096 7690949 8159674 10423433 10185662 1650552 1718991 351456 307075 339071 336782 414520 405504 374062 376209 250929 253785 920107 868563 2004897 1996708 461388 455153 677927 678608 850549 836675 824521 821026 833549 847523 798905 879532 2588969 2729498 1620760 1279877 771731 762837 899841 889183 889343 901632 890550 899429 1054309 1057819 8229890 8490179 40.15 71.5 2
13:37:33 2024-01-29 1059601 1057770 246735 242852 429977 438043 486819 483650 262372 260372 348847 356971 427997 432781 7690949 8280737 10634874 10187433 1662914 1723175 348742 307790 338831 336746 417046 403959 373088 372812 251144 253891 908998 875588 1999460 1973568 460191 457003 674982 682131 856706 829573 817541 827828 836548 843362 791600 888251 2591134 2725628 1477355 1301070 776693 755629 894816 897336 894807 900012 886383 901609 1057669 1053164 8140620 8497514 40.15 71.5 2
13:37:35 2024-01-29 1066893 1056271 246761 243299 427761 440021 483977 485021 262372 260189 349259 354512 429246 429521 7706835 8197404 10385684 10179516 1654664 1718991 351952 308992 337012 338820 414845 405165 373570 375055 252279 252337 918339 866858 1986141 1996040 461498 455802 676968 678128 850549 834598 820826 820960 832297 849833 796692 878906 2587451 2727414 1535883 1287221 771183 764495 901800 889183 886091 908087 893198 894391 1053123 1056288 8229890 8500232 40.15 71.5 2
13:37:36 2024-01-29 1057537 1060027 247769 242172 432335 439801 490647 484948 261617 259432 348847 356684 428032 436065 7709706 8286873 10594194 10204419 1679506 1720212 351420 307075 337747 336746 414953 403072 372007 373670 251144 253678 920107 874334 1936819 1977560 458815 457417 673088 678645 856706 832522 819946 823110 836507 846943 793360 883723 2594643 2727562 1514680 1296546 776693 756176 895820 897420 894328 900171 887572 900248 1061077 1054620 8130087 8505782 40.15 71.5 2
13:37:37 2024-01-29 1066893 1057770 246550 243630 427761 439906 483941 483995 262372 259823 348215 355899 429424 430798 7700327 8182863 10415985 10176283 1657034 1720212 351488 310232 336500 338273 414845 403717 371990 376209 252707 252337 926152 866858 2005606 1991794 462811 457093 678924 682615 848740 830162 823308 827990 834396 845529 795579 882630 2596593 2726506 1523161 1290895 771731 763412 901196 891780 888970 909370 893161 894303 1050949 1054724 8229060 8485558 40.15 71.5 2
13:37:38 2024-01-29 1054615 1057770 248120 243887 427787 439307 489754 484031 261137 261105 349948 356399 427361 435012 7713579 8304476 10523021 10206513 1679465 1722658 351952 308006 337562 336782 418517 403035 372933 376209 251636 253645 923281 877530 1986480 1987422 461060 458714 676441 678091 857314 833343 816342 822562 836475 847559 788727 878906 2587451 2734835 1472274 1292859 777802 762871 891987 893253 897352 901596 884491 895619 1062775 1054724 8285615 8488136 40.15 71.5 2
13:37:39 2024-01-29 1063861 1057770 246801 243430 427725 438006 486891 483655 261536 259422 347238 356971 428081 432096 7709706 8321182 10649699 10217856 1665300 1723175 348635 307540 339071 336204 414953 403680 375956 375181 251072 253891 912172 875026 2000809 1977794 460191 457776 674469 681647 856706 829573 816379 826348 835294 843362 791039 885686 2593035 2720278 1510440 1298422 776140 756361 894816 899252 894807 897741 887128 902474 1057669 1051674 8150053 8503915 40.15 71.5 2
13:37:40 2024-01-29 1065373 1057020 246726 243426 427089 440259 486034 484749 261571 259605 347726 355329 430396 429521 7684462 8204103 10413888 10179630 1655761 1721204 350695 308076 335988 337799 414881 404252 371990 373705 252279 251951 923027 866858 1998257 1996040 461498 456125 678407 682131 848740 829890 821114 824170 832370 845747 793360 878526 2587451 2725628 1514680 1296271 772280 760137 900800 892111 889257 901560 893087 895610 1052707 1045725 8210209 8485293 40.15 71.5 2
13:37:42 2024-01-29 1062199 1057696 247864 242917 431417 438034 488451 487777 261362 260372 349801 355293 427325 430385 7719085 8265638 10530800 10209604 1683730 1720212 351952 307971 337562 336711 418249 402356 371954 373074 251462 253077 920107 878104 2000645 1984598 460844 456289 675481 678338 856706 832128 816305 820960 835884 846818 788690 876992 2585524 2720278 1490791 1293780 777802 762871 890650 895685 898363 905277 886233 898152 1066768 1054240 8213965 8509894 40.15 71.5 2
13:37:43 2024-01-29 1057504 1060023 247458 242987 430051 440530 486927 483286 261536 260372 349838 353696 428032 434975 7709706 8215842 10511623 10179300 1636936 1722658 348742 308006 337489 336711 414189 405437 374099 373857 251498 253042 923281 863595 1985281 1994271 461384 457795 678407 682615 848703 827810 822539 827716 832545 844985 797769 883898 2600297 2730386 1516800 1298285 772837 762871 901438 889476 890522 901560 893175 894261 1051516 1057370 8225513 8488136 40.15 71.5 2
13:37:44 2024-01-29 1054216 1056679 247493 242817 427827 437706 485377 485431 261319 260372 349838 355543 429648 430422 7701064 8294754 10536463 10208739 1681915 1725108 351952 308006 337525 336711 418221 402392 372561 376209 251387 254828 921694 880045 2002875 1990252 461054 457088 675444 679161 857314 833307 815072 820960 839294 847343 789545 876992 2585120 2720538 1451699 1294426 776140 758952 894779 894793 895680 902190 886383 898204 1060724 1053910 8187783 8510008 40.15 71.5 2
13:37:45 2024-01-29 1066879 1058520 246731 242648 427761 441467 486061 483650 262337 260189 349342 354760 429912 431680 7709706 8206369 10423320 10193757 1660533 1720687 351807 310268 335297 337621 414484 403643 371954 373634 251991 254109 923027 868098 2022543 1996040 462811 456125 678407 683042 848740 830162 821114 822931 831084 844882 795051 879532 2591134 2728014 1514680 1296546 771734 758989 899915 892074 889368 901488 890475 895610 1054319 1053164 8205833 8488136 40.15 71.5 2
13:37:46 2024-01-29 1055757 1057770 246726 242644 428663 437278 485377 486939 260738 260189 348811 354760 427325 429740 7731996 8310556 10544058 10232996 1686371 1725108 351952 307505 337250 336746 414881 402392 372779 374195 251072 252302 921694 877530 1972105 1984598 459828 457147 672611 677232 857314 832128 815109 820960 836511 846818 788095 879532 2583685 2720278 1451699 1294701 777247 758952 894816 893377 893502 900183 887128 898204 1063607 1053910 8197215 8500407 40.15 71.5 2
13:37:48 2024-01-29 1068969 1060288 246484 242713 430806 441619 489144 483505 262162 260631 350224 355792 431573 433742 7728917 8229662 10545829 10166904 1632189 1722658 348742 308006 336500 336746 414189 404863 374062 373857 251888 252302 923281 865002 1994931 1991794 460068 455802 674946 681647 848703 827810 820753 825375 828628 838546 796525 881101 2594823 2720278 1569808 1296546 769533 757482 902553 894683 886355 903257 895280 900545 1046512 1051140 8175640 8509932 40.15 71.5 2
13:37:49 2024-01-29 1053990 1059271 247171 242271 430562 437970 487413 483995 261319 260372 349342 357472 428032 430385 7709706 8263309 10512096 10213798 1678901 1722658 351952 309065 337012 336475 418249 402392 369862 372777 250684 252337 923281 877530 2011496 1982574 460068 457161 676931 678374 851754 830162 818086 820960 833513 847959 793110 877629 2590945 2741152 1464895 1294583 776693 762837 891471 890994 894770 903898 883964 892915 1058896 1053199 8300972 8506893 40.15 71.4 2
13:37:50 2024-01-29 1065373 1057787 245966 243021 428362 437679 486783 485021 261571 258805 349590 356363 427961 432366 7718808 8308554 10635441 10223176 1668824 1720212 348742 308520 338315 336204 414881 403680 372791 372516 250296 253645 913759 876087 2018049 1980953 460068 457417 673529 680613 855399 830051 818107 822931 834731 843752 790258 882355 2594548 2726506 1469048 1302158 776417 756361 894779 897227 894136 897704 886383 899613 1055808 1048703 8159485 8516272 40.15 71.5 2
13:37:51 2024-01-29 1066889 1059271 246488 243021 428700 439284 483941 485021 261536 259569 349590 355009 428032 428453 7703536 8234754 10483970 10198489 1660533 1723175 351880 309830 335333 337621 414336 404216 371954 373634 251462 251495 924589 866464 1973735 1997458 461498 454642 675924 676616 849123 830162 821114 820960 829250 845747 795343 875707 2585524 2720278 1588948 1287221 770633 762871 899915 888880 889095 901596 889137 890341 1051504 1054425 8244377 8497514 40.15 71.5 2
13:37:52 2024-01-29 1069523 1060027 247493 242271 427689 437929 486891 485090 260522 260840 349590 354831 426726 433053 7741482 8310754 10564559 10232920 1688784 1721204 351699 308483 337012 336463 414881 401219 372779 373634 251108 252337 921694 880045 1966737 1982574 461830 457417 673455 676101 855492 830878 815109 820378 835027 844959 787537 875669 2581848 2720006 1478635 1292859 776160 761214 893239 892074 894770 902828 885121 896424 1060738 1051677 8253810 8509894 40.15 71.4 2
13:37:54 2024-01-29 1072796 1060701 247210 243891 428262 439179 490461 485671 261397 260264 350795 352496 427483 434938 7751766 8244316 10540152 10179516 1641584 1722658 349269 307540 336500 336711 412336 404252 371972 371663 251072 252302 921694 866858 1968290 1991038 461106 454159 673566 678608 850549 827186 821114 822931 829836 838473 795616 881138 2587451 2707215 1571928 1296546 768620 756361 901438 894683 885550 900280 893926 901152 1044841 1048557 8166167 8506893 40.15 71.4 2
13:37:55 2024-01-29 1051246 1060559 246625 242276 430015 440218 486378 485905 261292 260006 347715 357425 429273 430385 7706647 8215991 10521448 10194113 1667420 1721161 350890 307075 336500 334653 417336 403277 369862 371959 250720 252302 921694 872531 2036388 1988211 456725 456125 675974 676751 851153 830162 818742 818634 829909 845747 793110 877667 2588969 2741152 1521041 1290895 773323 761095 894545 889340 890604 901488 883122 893865 1057328 1053943 8276189 8506893 40.15 71.4 2
13:37:56 2024-01-29 1060358 1062061 245931 242072 429675 438075 486819 483309 261571 260006 348564 356935 427997 432366 7728464 8280737 10588714 10223176 1683926 1722658 351916 306496 337012 335733 414809 401182 372779 373110 250684 252337 918520 879998 1960553 1985750 458758 456052 671350 677232 856007 830088 816432 820960 834731 844553 788727 880085 2585120 2725628 1508319 1296546 773380 755687 892245 894683 893502 897741 883788 898937 1059220 1051674 8178350 8503801 40.15 71.4 2
13:37:57 2024-01-29 1068407 1060770 246492 242678 427823 439906 485112 483650 261571 260006 349590 354831 429308 431563 7701064 8236441 10484068 10179516 1651054 1724402 350212 307935 336063 336569 414664 403460 369754 373593 251924 252126 913652 870436 2000728 1997458 460844 456125 676968 682555 847500 827223 822871 824170 827421 838473 795616 880182 2596724 2732897 1451699 1296546 768436 756771 897176 889183 889456 901337 888913 895703 1045521 1048703 8194473 8509894 40.15 71.5 2
13:37:58 2024-01-29 1055845 1060075 246766 242271 427725 436661 484659 484749 261137 260372 348811 355543 426726 429777 7731996 8310292 10549715 10213610 1678901 1722658 351952 309611 336500 335733 417926 403336 369862 372516 250896 252302 921694 877530 1984659 1988211 459502 457417 675019 676616 851754 830162 816305 820378 834140 846184 787537 874424 2585524 2731193 1503785 1292859 776140 760639 889352 890360 891236 901553 883825 894396 1059202 1051409 8206256 8516272 40.15 71.4 2
13:38:00 2024-01-29 1065748 1062070 247246 243887 428460 439650 486819 485708 261953 260300 350509 352496 427585 434173 7719085 8347502 10631897 10204522 1660590 1720212 348778 308006 336172 334724 414953 402429 372516 371977 251144 252302 921694 877530 2024405 1983188 461384 456125 671658 682131 854280 824189 813914 824317 834731 837221 786387 879775 2588969 2709136 1468234 1300247 771734 755149 898637 894683 885550 892619 890438 897942 1052707 1049908 8120952 8509894 40.15 71.4 2
13:38:01 2024-01-29 1054305 1059271 246484 243169 427761 440016 486158 485021 260738 260850 348564 355329 429273 431069 7728917 8197285 10519479 10195040 1656930 1720212 349868 306784 337562 336204 412372 403643 372516 373074 249522 252126 928378 867478 1975893 1992454 457829 454480 674469 675310 848703 829741 819281 818017 827457 844995 793360 872516 2594008 2735778 1616334 1281543 769533 759590 895727 890508 889820 901337 886383 892295 1054346 1056749 8289300 8516272 40.15 71.4 2
13:38:02 2024-01-29 1063395 1060862 246315 241498 429125 438006 486097 483309 261536 260372 348564 356708 427997 432403 7706647 8302743 10595561 10213610 1674514 1723882 349796 306460 337562 335698 414881 402802 371936 371994 250120 252337 916933 873082 1997908 1985750 458758 457093 671621 679161 853302 830051 816432 824465 834731 842521 788690 879812 2596593 2725628 1506199 1301232 776160 754612 889352 895591 890641 892582 883825 894074 1057719 1048434 8153391 8528207 40.15 71.4 2
13:38:03 2024-01-29 1065373 1062401 246355 242644 428977 438992 486378 485090 262058 259640 348215 354796 428130 428526 7719085 8237268 10512096 10189002 1648658 1725593 350499 307935 336063 336333 414336 403460 369754 373556 251462 251916 924868 868098 2037303 2000198 461501 455480 676968 680608 848064 827810 821114 821026 827457 838582 792162 876992 2588969 2720278 1479432 1296546 770633 760019 898637 887981 885550 900219 889137 892043 1048223 1050930 8234945 8500407 40.15 71.4 2
13:38:04 2024-01-29 1057612 1060866 247533 241533 427725 436784 486891 484713 260340 260372 348811 354831 426726 433162 7728917 8324945 10528785 10243170 1689349 1723882 351952 312439 336536 335486 414809 401182 371990 373967 250120 251916 918520 877530 1963847 1982920 458454 455480 671182 675310 854886 830162 811533 818634 834731 845747 786370 876992 2581848 2712572 1508319 1292568 774483 756698 892245 886595 889673 901284 883788 894973 1059220 1050930 8206648 8506893 40.15 71.4 2
13:38:06 2024-01-29 1076161 1060866 246523 243477 428460 440346 490535 483541 261215 259863 348334 352531 428073 433557 7728464 8308445 10551332 10194764 1667533 1722658 349796 308006 333483 335968 414592 402429 371990 372802 251888 251530 926455 875588 1975856 1988211 461171 456125 671182 680054 853071 823023 811570 823004 834140 836956 784128 878526 2587451 2721729 1491357 1305871 773943 754612 892877 889256 889637 892546 885752 895610 1057913 1045379 8158898 8517910 40.15 71.4 2
13:38:07 2024-01-29 1064911 1059271 246350 242306 428763 438937 486378 484031 260703 259605 350150 354086 428037 428489 7728803 8223157 10423320 10204419 1660486 1722658 349832 308701 337293 335698 412372 403643 371990 373110 250120 254109 916933 866858 1995664 2001719 460191 450570 673566 674631 848101 830162 819946 819796 827421 845150 793360 871866 2588969 2732745 1614121 1281543 773000 760397 895727 890508 889331 902190 886383 892317 1048553 1057478 8251439 8516272 40.15 71.4 2
13:38:08 2024-01-29 1060625 1060862 246801 240827 428699 439636 489754 483650 260738 260738 348317 355863 427712 435631 7737842 8308647 10551332 10223176 1678938 1724480 351704 307075 336262 334759 417336 401255 369646 371994 250720 251951 920107 877530 1987869 1993693 460190 457275 673566 676751 854790 830162 814106 817254 833957 845747 785553 873144 2582886 2720278 1488625 1292859 774018 761095 889719 888217 893133 900280 881240 892989 1059680 1051674 8282107 8525651 40.15 71.4 2
13:38:09 2024-01-29 1069723 1060894 246950 242306 427771 436008 486891 485021 261137 260006 347238 355329 426761 432403 7728803 8341337 10649699 10213798 1667691 1724890 347550 309392 336903 334583 414736 402282 373006 371904 250117 252302 920315 877252 1971290 1983003 458758 456125 671658 678645 853034 825619 811570 822386 834396 836007 784128 880475 2587451 2720278 1499838 1304013 774018 754218 894816 894683 891603 892546 883159 898204 1053905 1046776 8150053 8516272 40.15 71.4 2
13:38:10 2024-01-29 1071265 1060857 245966 242306 428376 438768 485690 483767 261536 259640 349985 354796 427396 428526 7728917 8239772 10415683 10195040 1662876 1722658 350890 309757 333519 336475 413318 403035 369862 371402 251108 250761 929630 867478 1990841 1997458 460191 454195 674505 678645 845699 827223 818742 820960 825051 838509 788727 875707 2591134 2726189 1479432 1293780 773264 756808 897361 885467 884922 898916 889806 889044 1048334 1047185 8232601 8510198 40.15 71.4 2
13:38:11 2024-01-29 1054254 1059330 246527 240849 430083 436062 486800 487049 260998 260300 348737 355685 427228 428380 7739875 8313626 10549504 10213798 1665026 1722658 349832 306860 337562 334185 414881 403680 369862 370847 250720 252337 917410 871286 2006678 1991038 456151 450462 673992 673395 847274 830162 819362 816244 826253 845747 790768 871903 2587451 2727562 1611908 1277895 767341 756771 894890 886888 887475 900060 886383 890378 1050759 1056393 8277395 8508477 40.15 71.4 2
13:38:13 2024-01-29 1063649 1062369 245901 241869 431002 437442 486025 483614 261536 260006 348564 356792 427661 431069 7739503 8299282 10616862 10254491 1684163 1725108 350571 308520 336737 334724 414809 401182 373043 372480 250260 252091 913164 876845 1956192 1984598 457452 455480 671658 676270 852363 828985 815072 820378 831672 838509 786387 876992 2588969 2730799 1469048 1303961 773323 754108 893180 894535 893133 896244 881166 899068 1054207 1045342 8159485 8519045 40.15 71.4 2
13:38:14 2024-01-29 1069933 1060830 245936 242271 428982 439284 486158 484335 261501 259387 349305 354760 427961 428453 7730111 8224030 10453184 10190819 1648240 1722658 350360 307075 333483 336168 414153 402392 369826 373029 251108 251460 916777 868098 2029294 1998773 460968 455762 677367 680129 848666 827039 818282 820849 830258 842594 790368 873728 2584939 2728205 1516800 1289056 768708 760064 899565 885467 885583 902828 888913 887708 1048525 1051674 8253654 8497714 40.15 71.4 2
13:38:15 2024-01-29 1062140 1063149 246691 240823 430010 437970 486891 483650 260703 260738 348811 355578 427997 434975 7728464 8301807 10557028 10245092 1686296 1730280 351380 309283 335843 334583 414772 401036 369718 374085 250117 252680 920107 881305 2019999 1989624 459740 455869 673566 676270 852762 830162 815118 817401 831084 844553 787488 871791 2583685 2729498 1490791 1292859 774483 759479 889382 887981 893502 900280 878554 890341 1057719 1053164 8291540 8528437 40.15 71.4 2
13:38:16 2024-01-29 1068407 1063584 246315 242817 428982 436661 486819 484678 260738 258805 347202 356649 426690 431680 7739503 8340792 10656925 10254491 1674889 1725108 348706 306784 336737 334688 414520 401531 373043 373857 249522 252091 915346 874334 1974935 1981779 456801 455158 669449 676751 850549 826600 811459 818634 829873 838437 787488 876992 2587085 2720278 1473202 1296546 772285 756475 890010 894048 888085 891182 879877 898204 1056575 1044859 8168918 8553509 40.15 71.4 2
13:38:17 2024-01-29 1069172 1060780 245905 242267 428678 438750 486650 486323 261257 258662 349764 354334 427854 430491 7739503 8215856 10423320 10195040 1656930 1722658 351060 307040 335108 335698 412952 402392 369826 371402 250684 250761 929630 868098 1998969 2000298 459828 453482 674432 677574 846298 825393 816305 820960 826801 838437 788690 872441 2587451 2720278 1516800 1296546 768900 756361 896724 887981 884922 901553 888913 889671 1045063 1047409 8244278 8528322 40.15 71.4 3
13:38:19 2024-01-29 1065231 1060789 246731 240827 428982 436316 489144 486396 259874 260189 348811 354760 428326 432108 7754468 8325617 10540152 10209604 1660533 1720212 348742 306784 335442 332611 413243 402107 368714 369884 248716 251110 910585 868098 1996852 1981779 454843 453389 669720 672440 843104 820942 811789 813471 824395 839025 784140 867667 2566926 2726393 1468034 1283136 766701 751212 881370 880572 885761 891960 873941 882360 1048525 1042532 8194435 8382512 40.15 71.4 3
13:38:20 2024-01-29 1056860 1047091 242657 240415 418848 431362 482659 475032 259410 257973 345608 348333 422922 427134 7599183 8136347 10381168 10051610 1636970 1696858 347133 306748 329323 331355 408849 394816 363144 366159 247949 249816 906816 858665 1982530 1964134 454855 450184 669749 671773 839163 817509 808107 811666 820342 834080 783993 867480 2567121 2691607 1473202 1272191 757802 750909 885559 876095 875088 893712 878591 881750 1035987 1042532 8140620 8366212 40.15 71.4 3
13:38:21 2024-01-29 1036201 1036445 243643 240406 423275 431974 482316 474534 259693 259605 342550 350459 422922 428453 7597161 8150922 10484152 10049937 1641647 1693148 346398 308810 333681 332666 410585 396756 366030 365211 248154 251933 907411 866074 1941323 1938124 459244 452103 667145 675310 845063 816226 809939 818691 830258 835476 786350 878242 2555534 2674179 1471125 1287221 764510 747054 890642 885463 878859 890560 886383 892952 1042026 1042141 7976302 8356833 40.15 71.4 3
13:38:22 2024-01-29 1024309 1028821 245148 242176 423696 432728 477805 476443 261102 260372 342550 352602 424115 425729 7559646 8127649 10346542 10027578 1655785 1688018 349269 308338 332888 333658 409426 394574 368390 369516 248574 250726 907411 861126 1973711 1935482 455503 453389 669720 674631 848703 820670 811789 822710 835914 838509 792761 886317 2557294 2679995 1454511 1296271 771183 751324 890102 889340 885670 893603 886383 898269 1053869 1045634 7913963 8310508 40.15 71.4 3
13:38:23 2024-01-29 1022843 1024368 246143 245894 427469 435321 477913 476108 262302 261842 345610 351997 423899 426904 7527505 8054583 10297000 9979330 1649819 1678381 351384 307075 333411 333893 409426 393948 369269 369812 249312 251530 912172 858665 1948970 1928963 456588 454837 671658 676579 850549 827810 818705 822968 837731 847995 797858 890153 2542460 2688338 1451699 1285389 773380 754218 890642 895591 893502 896135 888913 903610 1060702 1052895 7885895 8291530 40.15 71.4 3
13:38:25 2024-01-29 1017823 1020461 248073 243548 426310 436556 477913 476479 262993 263800 344597 351997 422886 425729 7484617 8006764 10231334 9918448 1631793 1669161 349832 307971 333411 333423 410063 395130 369862 369812 249487 252126 908998 858665 1954947 1922123 456725 456125 675019 682343 854244 828985 821114 829591 843899 847559 804291 895876 2548328 2681496 1477355 1287221 776693 756213 895950 898317 897315 900171 892938 910111 1066768 1055776 7805103 8237281 40.15 71.4 3
13:38:26 2024-01-29 1010540 1013339 248006 243021 428376 436625 477841 475068 263983 261022 342550 350529 421662 424147 7420209 7971757 10188946 9861923 1608719 1655936 351952 309949 330321 333423 410622 396511 368714 369220 251888 251881 905840 857439 1907484 1918122 461498 456125 676183 685529 857314 827810 825698 836656 848624 855377 810606 904782 2537777 2661599 1477355 1292737 774483 758952 899804 896857 891236 901488 898100 909961 1064348 1057783 7807002 8169259 40.15 71.4 3
13:38:27 2024-01-29 1002654 1006015 248259 243765 427771 432159 479924 475773 264608 261057 344597 351581 418460 421267 7373098 7946065 10184514 9772998 1590706 1650928 351668 311147 333207 333893 405867 396230 369862 369560 250857 254109 902715 847047 1912275 1919691 461384 456349 681297 686505 852998 831931 829973 836392 846110 855187 816157 907588 2538451 2649631 1588246 1280629 772280 760100 905963 897336 891978 908087 908912 911550 1059972 1060705 7848214 8122365 40.15 71.5 3
13:38:28 2024-01-29 1004836 1004034 248299 243047 427460 435180 480689 474534 264423 262441 342514 349412 419222 424522 7295611 7817114 10007088 9725242 1584640 1639366 351591 309029 332041 333550 405795 396230 368714 371977 251498 254109 893543 842207 1929890 1914242 460191 457093 682786 682615 855492 839381 834576 832541 848105 865514 821020 903228 2522544 2666603 1535504 1264063 776140 765038 903358 897227 901429 913735 905033 910864 1069944 1069801 7885944 8094229 40.15 71.5 3
13:38:29 2024-01-29 1007692 996159 248294 243840 423827 435321 477913 474534 264864 261822 342550 349278 415978 423172 7257664 7651817 9970675 9681162 1580503 1630065 351456 309878 329359 331444 408272 395108 368714 368664 251711 252337 901152 849233 1903228 1901461 464128 458363 680851 690854 864686 833595 832810 843077 857184 863318 818584 917703 2522544 2646519 1471125 1292859 781139 764495 905127 903629 903829 910502 910322 918158 1072191 1063027 7662517 8028578 40.15 71.5 3
13:38:30 2024-01-29 988976 992011 249378 244718 423732 433471 479244 477228 264653 262554 342334 351007 415065 417935 7222012 7786506 9932271 9604284 1568855 1622016 351952 307110 330125 332449 404297 395388 368716 371977 251072 252126 890466 836806 1904501 1897097 461714 456325 686110 686017 857960 841270 839765 836985 852209 874253 827939 910934 2513272 2657409 1561327 1262839 778357 765581 904036 898354 907626 918460 908983 915326 1072858 1079095 7741487 8008556 40.15 71.5 3
13:38:32 2024-01-29 997374 984886 247911 245017 423280 433815 474516 469026 265607 261057 344686 349913 415101 417520 7156361 7651811 9857078 9547908 1562042 1613839 351704 309011 330150 331444 405903 393287 368678 369776 252315 251495 881613 843413 1879215 1886231 465450 456967 681818 691835 864073 837004 838570 846179 860977 865550 829026 923582 2509702 2626423 1540124 1281303 781139 765050 910228 907425 903294 915824 917935 925562 1072155 1069801 7659564 7944170 40.15 71.5 3
13:38:33 2024-01-29 983437 983522 249098 243047 423948 430760 476389 469026 264829 262694 340340 349037 412699 418080 7118846 7606912 9717220 9517841 1576359 1604349 350940 307110 328293 329943 404297 390887 367017 369884 250720 251916 887388 843413 1887180 1871935 463139 459947 682786 689441 870101 845967 835927 842984 867138 877970 827776 922152 2501834 2629828 1537208 1271884 782816 768778 903727 904917 912133 921060 910059 926222 1080551 1076051 7555619 7916033 40.15 71.5 3
13:38:34 2024-01-29 974164 976409 248774 243630 423614 430083 472734 469062 264794 261857 338325 347813 411468 414052 7057274 7673763 9785014 9454130 1542881 1595401 351420 312070 329323 328946 403749 394211 367283 369264 248959 252198 891777 832747 1880935 1878665 462903 461212 689031 688824 864654 845366 842886 842443 864681 874240 833919 924659 2498277 2648215 1541449 1263164 781579 769255 905052 902455 913210 919587 913708 922892 1079022 1078834 7555619 7869140 40.15 71.5 3
13:38:35 2024-01-29 980109 972270 247749 244591 420760 431362 468972 469026 265607 261022 339348 346975 408986 411202 7025059 7529013 9715885 9426095 1537207 1591397 351844 309392 329216 329907 400933 391789 367606 369596 250296 251285 871526 827998 1864600 1878665 464128 458363 688055 688788 862774 846197 846639 843711 864681 882108 839188 923358 2491183 2628079 1476171 1252060 778424 769219 910632 903261 910997 919660 918293 926260 1079164 1082163 7620965 7841004 40.15 71.6 3
13:38:36 2024-01-29 976939 966636 247529 243874 419767 430752 468863 468918 265607 261022 339872 345690 407734 409027 7000978 7488722 9684657 9373705 1527645 1584894 349688 306784 329449 328911 399422 389748 368347 369848 249522 250761 874036 823288 1860666 1862715 462552 458399 689556 688788 862202 847398 849090 844944 865040 883506 842134 926293 2485454 2629828 1510714 1252060 780025 767008 909342 903902 914331 924898 918293 927694 1082407 1081958 7612402 7803489 40.15 71.6 3
13:38:37 2024-01-29 972771 963452 247623 244124 420982 431325 470037 467398 264723 261842 340487 345236 407271 408556 6940651 7418398 9633007 9299862 1520369 1576387 350324 306784 328482 327954 400902 389748 365402 369848 249522 250342 874225 820935 1841245 1861408 463469 459404 690045 689838 863461 848329 849090 847417 866337 883578 843044 926072 2481470 2626215 1537581 1249644 781579 768130 907635 902307 914331 926896 918048 931934 1082122 1085121 7468386 7751201 40.15 71.6 3
13:38:39 2024-01-29 958283 957511 246797 242674 420098 430532 468095 465742 264388 261639 337653 345933 405980 405470 6901714 7451421 9485963 9278682 1539057 1571158 349868 306784 328213 325945 401506 386178 365366 369582 248926 250726 881234 830368 1853327 1839628 465934 461978 684098 691835 867180 843766 846037 849755 873875 883101 839460 936980 2476182 2609639 1538003 1269303 786745 765581 908931 911643 917109 923017 923537 938210 1085264 1076051 7355536 7716150 40.15 71.6 3
13:38:40 2024-01-29 957192 953930 246527 242341 420909 426329 467473 463704 264019 260840 337378 344894 404945 405470 6865197 7241948 9513999 9238410 1509567 1561918 347448 306784 327446 325910 399207 387375 367017 366417 249259 249994 867974 816162 1865353 1852149 466777 459836 691024 692900 863461 843490 855509 858327 869333 884605 848532 940668 2480717 2618859 1542244 1263127 781579 769943 915444 909053 911694 926896 928817 934908 1077634 1078834 7404737 7662620 40.15 71.6 3
13:38:41 2024-01-29 959351 950523 246770 242848 418671 429873 467072 462723 263764 260623 337378 341253 404089 407800 6830463 7315780 9483787 9176245 1504193 1553781 347728 306784 327155 323917 400054 387375 364236 366202 248503 252680 866147 820935 1855671 1843783 466777 464899 690988 693728 869645 847398 848486 851365 878813 891199 843026 934003 2467045 2615146 1452434 1257452 785485 770382 906989 904917 921122 928862 922180 934242 1091323 1085167 7366053 7641137 40.15 71.6 3
13:38:42 2024-01-29 943393 947476 246766 242302 419272 423786 465400 464105 263176 260260 335569 343859 401365 405522 6781642 7290936 9409496 9156273 1505723 1552239 347027 306640 323305 325769 399062 387536 364747 365353 248332 250555 856566 819680 1824192 1835055 465159 459404 689285 695777 867143 841270 852183 857840 872873 883578 851093 945671 2466909 2587526 1477682 1259244 777802 765038 915853 909172 909067 926241 933010 936703 1077634 1078871 7337796 7615914 40.15 71.6 3
13:38:43 2024-01-29 956597 944089 245971 242271 414971 423118 467380 460012 262774 260009 336590 339144 399817 406984 6742975 7236952 9420776 9110487 1492435 1547831 346611 306244 324469 322943 399771 387573 362565 365353 247949 251261 864943 819485 1846830 1831027 466113 463563 688055 691835 871370 848000 847882 852878 881351 889937 843734 939479 2454146 2583859 1542244 1253841 786045 769255 909579 906490 921122 928862 926321 933971 1094223 1085167 7284649 7578399 40.15 71.6 3
13:38:44 2024-01-29 937975 939096 245971 240857 415007 421191 463723 462397 262494 261806 333393 340329 398171 402278 6744610 7184540 9353503 9064931 1469720 1535289 344567 305239 323484 323917 396889 385641 364467 363131 247984 250555 866458 810923 1850998 1834377 466550 459836 690045 691835 866871 848601 855938 855373 875453 892555 854716 942270 2455891 2593053 1557086 1240594 778912 767008 913256 906490 917177 928601 930319 935612 1085301 1089513 7327062 7573262 40.15 71.6 3
13:38:45 2024-01-29 939775 935453 246515 243548 414863 423606 462524 459832 262302 261473 332419 342983 398135 400785 6697954 7147025 9300012 9025971 1471837 1530862 343497 306208 322922 324735 396187 384985 363073 363641 247913 250872 864943 808032 1888172 1835904 467909 459836 691024 694789 867143 848601 858416 857840 877933 892483 856536 945971 2448365 2587526 1552845 1244516 778912 769763 913256 906473 920375 935384 934290 938247 1086657 1091291 7295426 7532772 40.15 71.6 3
13:38:47 2024-01-29 935771 932844 245865 240793 414971 422414 462325 457822 262084 261105 331413 339687 396276 399936 6678231 7128267 9296335 9007412 1481270 1528213 344255 304846 322922 324650 393819 386475 363945 363096 247149 250519 861912 804369 1834116 1826966 467946 463293 693973 695884 865913 846197 858416 860716 878098 894053 856573 952370 2461177 2585581 1548605 1245910 780025 772187 914377 906362 918450 933927 935673 937616 1085154 1088242 7316445 7495303 40.15 71.6 3
13:38:48 2024-01-29 937074 929449 245936 241153 413364 422748 459993 456428 260738 260191 331413 339145 395288 396457 6640531 7092369 9242984 8976250 1466595 1520526 343222 304596 321455 323965 394445 385927 364467 362009 246457 249816 870464 804369 1841764 1825835 467983 462635 691858 697410 869631 847288 857656 860205 880386 897523 857678 954154 2442563 2572760 1550725 1243248 778912 770345 913219 904688 919128 935943 937008 935964 1086841 1089783 7301131 7475233 40.15 71.6 3
13:38:49 2024-01-29 931654 928394 245183 241158 411801 420823 457732 457595 260824 259432 332170 338123 396515 396385 6612395 7050286 9221519 8913899 1445766 1516541 345292 304596 320446 323965 395738 383889 360632 365708 247042 249288 848491 805521 1828777 1820485 466445 459656 692006 691835 866528 851014 858155 857194 881896 900289 862788 947471 2439092 2581980 1486894 1236186 781698 768664 910632 906473 925090 933963 932972 940784 1088384 1091373 7169076 7447620 40.15 71.6 3
13:38:50 2024-01-29 922471 923739 244732 241841 411196 419145 458448 460347 260487 260372 330875 338871 393592 399617 6584056 7007129 9182986 8927282 1463376 1513993 345150 304153 321800 322804 395135 381491 360848 363096 248116 249816 857366 811503 1818930 1799149 466113 463585 688632 691835 873880 848601 852789 860279 889847 899018 854716 951595 2433277 2565471 1538003 1252593 783375 763412 911924 912829 921776 927551 934340 945939 1088127 1085131 7082775 7409446 40.15 71.6 3
13:38:51 2024-01-29 931696 921047 243674 241832 410750 419181 458147 454978 260306 260006 331144 336020 392417 400756 6556123 7050429 9136710 8940384 1464459 1510410 342362 303919 320446 321778 395738 381236 362890 362912 245972 249045 849788 808711 1794292 1798175 467946 459836 688055 695777 871501 846197 857805 863268 884729 895510 860339 957321 2436742 2545100 1475970 1248140 777802 765581 916950 910462 917103 928529 940213 946988 1081885 1085094 7139997 7383555 40.15 71.7 3
13:38:52 2024-01-29 935134 918455 243674 242181 410750 419774 455312 457457 260425 258520 332318 336421 392274 396788 6536529 7012154 9111047 8844504 1435278 1502569 342947 302995 319441 322529 391435 381833 360582 363975 245972 248276 843160 800925 1826316 1812535 468646 459872 691515 694789 867143 848601 860108 859499 884322 901562 864482 955673 2427443 2565434 1480909 1231268 780025 768057 913219 907500 922999 933963 937008 942237 1088384 1092628 7123249 7380986 40.15 71.7 3
[truncated: 137,268 more chars]
