# Supplementary material for: Methods for Estimating the Detection and Quantification Limits of Key Substances in Beer Maturation with Electronic Noses
Source: Sensors (Basel). 2024 May 30;24(11):3520. doi: 10.3390/s24113520 (PMC11175341; doi:10.3390/s24113520)
Supplement: Supplementary file 1 [file sensors-24-03520-s001.zip › Data/Acetaldehyde/raw data/Day 5/15000ppm17.txt]

Time Date R01 R02 R03 R04 R05 R06 R07 R08 R09 R10 R11 R12 R13 R14 R15 R16 R17 R18 R19 R20 R21 R22 R23 R24 R25 R26 R27 R28 R29 R30 R31 R32 R33 R34 R35 R36 R37 R38 R39 R40 R41 R42 R43 R44 R45 R46 R47 R48 R49 R50 R51 R52 R53 R54 R55 R56 R57 R58 R59 R60 R61 R62 T01 H01 Phase
13:44:00 2024-01-29 735945 735045 221346 216409 360992 366274 391917 388011 232217 232663 288423 295303 332905 340612 4907838 5282342 7264918 7034410 1205656 1245118 314928 279743 295507 300420 351893 345057 332832 333830 226008 227773 725159 688881 1566854 1549237 458092 456289 675002 674668 849911 830162 870218 870561 909876 928538 897065 991013 2198008 2319123 1282491 1131407 751002 733596 886401 882770 921067 930103 949756 962639 1091287 1088242 5650582 5815199 40.15 71.7 1
13:44:01 2024-01-29 738165 734491 220502 217646 359874 365282 390812 386468 232378 231092 288969 295517 333713 340612 4901968 5290037 7228105 6992124 1192300 1243316 315218 283771 295614 296166 353241 345544 331592 335852 226942 228996 728275 692836 1580222 1544848 461226 455612 669720 680644 851790 822950 866232 876280 914537 919524 892134 1001483 2204441 2298339 1424864 1135144 744303 732332 890605 883986 913210 928862 955739 960888 1079090 1081158 5569829 5815199 40.15 71.7 1
13:44:03 2024-01-29 746590 733899 221656 216073 358826 367556 388029 386740 231469 232827 288649 293990 333942 337548 4893500 5198324 7218291 7025031 1209850 1241480 314928 283771 293815 295897 353920 342379 333572 333830 227263 228481 723248 686915 1596514 1558457 461384 455480 672903 676751 846298 828985 866889 871963 911883 928928 897443 996684 2201230 2330157 1309668 1127374 748717 735830 883051 879026 923656 928601 945999 957325 1082192 1094701 5596699 5805543 40.15 71.7 1
13:44:04 2024-01-29 738147 729746 220436 215773 361065 366345 388029 383277 232574 232174 288419 294394 332905 338577 4892596 5270731 7302219 7020021 1204281 1241480 313288 283948 293850 294968 353884 342523 330822 333516 226942 228516 720989 686915 1569805 1547041 459502 457417 671182 674646 855362 829977 865794 871381 915835 928799 893152 991532 2191905 2303747 1299731 1138014 750776 730254 884304 885463 918894 925597 948843 963798 1085053 1087472 5650339 5805820 40.15 71.7 1
13:44:05 2024-01-29 741087 730449 220431 216444 358502 367292 391364 385003 232217 231848 288870 294275 336762 337511 4891492 5237541 7218291 6996284 1199135 1240601 315183 279743 294713 297108 353241 342487 331861 336327 226942 229032 724047 693345 1587203 1547206 461005 454510 670989 679161 850512 827383 869867 874853 913201 924988 897324 998222 2198008 2317238 1304122 1131910 746231 735952 890605 879026 913210 928565 953697 959446 1076107 1083561 5549671 5806908 40.15 71.7 1
13:44:06 2024-01-29 742093 734000 220431 215139 360997 367485 387957 385617 232217 232174 287729 293950 332940 336486 4898473 5215254 7212681 7025031 1209325 1241517 315148 279743 295383 295415 353884 342138 333572 333830 225938 228590 718210 688389 1600517 1560282 461424 454692 674344 677232 846788 830088 869354 869908 909090 926905 899729 994590 2196446 2328435 1309668 1125480 748637 735830 882779 879984 921776 928601 946073 957880 1085301 1089783 5618728 5796441 40.15 71.7 1
13:44:07 2024-01-29 736019 730215 220088 215773 361028 365317 387993 383277 232378 232174 288414 295338 332405 338301 4889108 5268965 7302219 7010649 1202567 1240601 313323 283971 293850 296857 354275 342271 330571 336631 227263 228695 720989 686915 1577492 1547692 460068 458065 670669 675310 853071 830162 865794 870762 913208 928215 886618 991570 2188736 2302113 1279995 1138014 748717 727291 883051 885463 919546 919660 946110 963798 1088384 1085167 5622151 5801679 40.15 71.7 1
13:44:08 2024-01-29 744639 729962 220431 216444 358790 368399 390260 384427 232217 231848 288613 292622 335868 335975 4889108 5211553 7180989 6987516 1199135 1242829 318583 279527 295399 297108 353884 341717 333735 333505 227263 228855 724330 696322 1567740 1543300 459792 454159 671945 678678 848101 824189 866617 876978 911148 919596 894411 997437 2204145 2315596 1302273 1127885 745244 735830 889377 878734 913210 928601 953697 956645 1077634 1081995 5525330 5788177 40.15 71.7 1
13:44:09 2024-01-29 736104 732966 220436 215773 360997 365246 387303 386468 231860 232011 288170 294874 331906 337584 4892596 5256209 7218291 7019895 1205175 1244709 315897 279743 294605 296964 353848 344352 331144 333830 227263 227773 720240 685934 1577456 1547692 459502 455648 673088 675125 852326 829573 866506 869944 911917 928871 891987 991719 2191850 2305110 1294878 1131555 747571 727296 883215 885463 919817 924862 943351 965043 1088384 1085167 5646282 5805820 40.15 71.7 1
13:44:10 2024-01-29 738389 733903 220431 215984 358502 366932 391088 385003 231860 231487 288833 293862 332940 337511 4889108 5220825 7206848 7012197 1198296 1242940 316951 279635 295299 300137 351893 341897 333807 333577 227584 228836 717000 696320 1557218 1545830 460725 455802 673088 678645 845100 823023 870664 876280 908073 919560 899692 998222 2207281 2317238 1305971 1122009 742473 736092 885725 878734 915844 928673 953017 955248 1078222 1085131 5543225 5801679 40.15 71.7 1
13:44:11 2024-01-29 734012 732865 220436 216112 360417 364151 387849 386776 231826 231487 288847 294189 330946 339047 4883515 5270920 7274757 7012007 1198296 1241175 315148 277969 293708 297946 351893 342415 332328 333830 225666 228910 728618 690386 1571130 1540017 458758 455869 668772 675310 852998 830162 862667 870943 915869 928871 886581 993881 2194886 2308045 1309603 1140790 748717 733711 885596 885463 917798 927551 950946 963630 1086841 1080629 5568482 5796441 40.15 71.7 1
13:44:12 2024-01-29 741136 733903 219556 216478 358790 365317 387267 385581 232540 230732 288649 292622 332405 337511 4904982 5194280 7185415 7001277 1213028 1244672 314972 284313 294677 296166 351958 342307 332562 333830 227423 227773 728275 686787 1576370 1557352 461498 456125 673566 676579 847500 826600 869598 873724 910005 926905 899350 994490 2198008 2319123 1354803 1125480 746506 734788 881370 880699 919817 928601 948843 957288 1082082 1089783 5618032 5795532 40.15 71.7 1
13:44:13 2024-01-29 738147 730287 220467 215104 359581 366088 391364 383241 231630 232413 288288 295338 333978 338248 4891522 5278605 7276301 6996895 1192269 1239685 317684 279743 293573 294934 351893 342415 330929 333830 225666 228481 722638 688389 1566786 1538983 458870 456125 667826 675310 852363 827810 862704 871214 915221 926214 889499 992333 2194886 2305382 1281936 1138014 746506 729387 885596 885463 915844 926253 950946 963630 1085301 1079100 5567025 5796441 40.15 71.7 1
13:44:14 2024-01-29 740650 732865 219710 216439 357927 368752 387560 387076 232299 230591 288572 294581 332265 337329 4886414 5185351 7182893 7006274 1213799 1241175 315452 283912 294266 296166 354921 342379 331861 333830 226942 228092 718210 685934 1575938 1557352 463483 455480 673294 676270 846298 827810 870218 871177 908073 924871 898600 993039 2195062 2322174 1315215 1123879 746754 733835 881370 878734 921122 928529 946073 958044 1082119 1089783 5608086 5796441 40.15 71.7 1
13:44:15 2024-01-29 739465 733720 221121 215565 359730 368230 391255 384248 231688 232031 288464 295202 332265 338228 4876522 5273181 7253709 6992011 1184693 1240601 317092 278956 295199 294934 351893 342523 331825 333830 227263 228446 728275 695327 1564635 1535150 457408 457093 669246 676270 851758 826600 865199 871214 911881 924908 891987 992333 2198008 2296162 1279394 1136395 745444 729496 888207 885559 912938 924898 954377 963668 1084495 1078834 5561645 5811529 40.15 71.7 1
13:44:16 2024-01-29 744737 731810 220290 216340 357497 368481 387704 387449 232148 231452 288649 293755 333978 337256 4889108 5184701 7171664 7001497 1210426 1240564 314673 279743 292884 294968 351893 341068 332832 333577 227263 228481 726866 684956 1596958 1553643 461226 454801 672134 674831 845699 830162 871283 869525 908036 927560 899878 991719 2193410 2326432 1296726 1124679 749705 734788 880744 879026 921776 930176 945025 958044 1088384 1088315 5615037 5797213 40.15 71.7 1
13:44:17 2024-01-29 734196 733835 219227 216305 359833 364151 387921 384967 232574 230591 288577 293472 331871 339057 4886710 5269192 7228582 6987516 1181287 1241175 314638 279546 296131 295749 353884 342523 331287 333830 226942 227773 716298 695823 1535822 1537333 461498 456125 669246 678645 851153 822692 863932 876280 914574 921069 892097 999645 2198008 2292307 1407402 1131104 741397 729387 886401 881593 913210 927551 953155 962489 1078064 1085232 5527144 5791926 40.15 71.7 1
13:44:18 2024-01-29 734705 731306 219745 215139 360093 366149 386686 386124 231665 231452 288139 296242 331766 338577 4879742 5250560 7223096 7022948 1200927 1239413 313729 279743 293850 299962 351893 342487 329787 333830 225666 227385 719599 684956 1572513 1544397 458815 457741 671658 675310 850549 829890 863895 870762 911844 927560 890346 990307 2188736 2298851 1300424 1136395 748104 728701 881370 888162 921030 925597 947724 964931 1088310 1085232 5557328 5783090 40.15 71.6 1
13:44:19 2024-01-29 744665 731325 219333 216039 358462 365282 386979 385551 232217 230768 288577 293506 331906 336212 4873852 5196250 7125857 6971977 1202487 1239413 315452 279491 295614 294113 353920 342379 331825 333830 227263 226365 724867 688881 1573496 1549237 460068 455153 673566 677611 843269 824152 869354 875037 904718 919596 897028 993783 2198008 2308045 1295201 1121180 745646 735015 885733 880609 917761 931493 950435 959464 1084542 1090555 5593967 5777747 40.15 71.7 1
13:44:20 2024-01-29 737540 731828 220074 215070 359874 364698 387921 383205 231860 231590 287455 292656 331639 337511 4873852 5280869 7233306 6978137 1184623 1239413 316101 278528 295299 296583 351496 342415 331556 333830 225666 227773 726866 694335 1556185 1530797 457746 457093 669720 674595 848740 825430 865199 872486 911881 926225 892134 992333 2195062 2295592 1281936 1135144 744580 730773 889340 884895 913067 926289 954377 963630 1083727 1078823 5576444 5790489 40.15 71.7 1
13:44:21 2024-01-29 740783 731050 220431 215070 356627 366381 387885 385545 231079 232011 288337 292613 332405 336486 4873107 5189318 7190314 6996618 1207728 1239790 314199 279349 293815 297558 351857 341344 332868 333564 226942 227808 728275 686915 1590022 1552540 458815 454122 671658 673395 843903 828985 870218 869525 907394 928928 899692 995119 2191905 2327790 1302273 1125765 749710 734728 881370 879984 921122 930897 946427 958689 1088384 1087472 5585675 5777684 40.15 71.7 1
13:44:22 2024-01-29 734820 732860 219710 215777 360417 364187 387885 384460 232574 231487 288139 295303 331871 337548 4877331 5292836 7222908 6952021 1183849 1239413 314673 279743 296023 295334 351893 342487 331054 333830 226942 227738 716820 692836 1546015 1537834 460068 457417 670512 678128 850512 823276 865756 878854 916826 921619 893240 1000440 2199663 2290700 1326308 1128689 741397 728320 889382 883746 911269 927551 955739 960851 1077572 1081394 5540266 5777467 40.15 71.7 1
13:44:24 2024-01-29 738110 731558 219710 215104 360702 366381 386650 385003 231860 231289 287428 294403 331906 335464 4867035 5230098 7190314 6991905 1204281 1238533 313254 279743 293850 295427 351893 344266 331556 333324 225938 227385 719383 686915 1564943 1544397 457444 457417 673455 677121 849440 829151 867629 872000 910577 927378 896903 991570 2191850 2298851 1294878 1131407 745646 728701 881370 885463 921686 926896 946373 963630 1087612 1083702 5621866 5787063 40.15 71.7 1
13:44:25 2024-01-29 742993 731828 219745 215139 357676 368230 387993 383241 231665 231092 287657 292408 332405 335464 4861012 5200403 7173429 6952021 1195720 1239413 318285 278920 294748 296273 351893 341380 333572 332315 226942 228481 725456 692836 1555125 1543906 460068 455869 673566 679161 843666 823276 872082 874853 907233 921069 897358 996727 2201022 2311320 1315253 1118567 741397 733008 885596 878734 913210 928529 951660 955678 1079022 1086703 5596699 5769477 40.15 71.7 1
13:44:26 2024-01-29 731714 732613 220431 215070 358246 364151 387957 384967 231424 231487 287900 294759 330946 337475 4863551 5230098 7276301 6987554 1196584 1235898 314673 279743 293026 296785 351893 342415 331556 333830 225594 228235 721228 688603 1595228 1539520 458104 456088 668131 676233 852326 826417 862630 869908 913244 926262 886655 992426 2188736 2303963 1303953 1138014 746506 728871 885596 884563 915194 924898 950269 962944 1084468 1079100 5557606 5787063 40.15 71.7 1
13:44:27 2024-01-29 740424 730798 219592 216258 357389 365246 386686 385617 231665 230571 288134 293244 331639 336522 4870377 5168114 7150254 6978137 1210869 1239140 315008 279743 293331 297764 354525 342127 332784 333577 226942 227633 726866 684329 1570891 1556958 461384 454619 672611 675310 845100 827810 869374 871141 908036 919669 894447 994552 2191770 2315596 1307819 1123879 745519 733711 880118 878734 919165 928565 945364 954495 1079022 1088242 5573365 5769477 40.15 71.7 1
13:44:28 2024-01-29 733826 728530 219710 214886 358786 364990 387596 381792 231148 231848 286813 293506 330911 336998 4870377 5243172 7271117 6972015 1187165 1239633 319033 278417 294498 297558 351465 341994 331216 333722 226942 228305 716820 693830 1562851 1535150 457452 454437 669558 673174 848703 825430 865237 873167 914574 924908 889206 994740 2194886 2296162 1290770 1134778 744454 728516 885596 884835 913210 924898 951660 963392 1083727 1077574 5566010 5777747 40.15 71.7 1
13:44:29 2024-01-29 741905 729719 220431 215139 356601 365317 387303 385617 231079 231265 288134 292932 331639 335975 4863551 5167113 7171440 7005964 1207769 1239339 315897 279438 293605 296964 350364 341236 332688 332639 226942 227420 718210 687897 1560523 1549237 458104 454159 671658 673395 844303 828985 870218 867060 906715 928928 898600 988897 2188736 2323822 1287482 1125480 748104 733711 880118 879026 919817 928862 943685 956645 1085017 1086434 5568482 5768343 40.15 71.7 1
13:44:30 2024-01-29 733080 731040 219062 215070 359323 364151 386686 381792 231148 230732 286813 292656 330876 336486 4853117 5268965 7225713 6979841 1181246 1238427 315897 278777 295507 294077 351893 342487 330554 333830 226942 227668 715430 694335 1545027 1530797 461384 455612 669246 677611 850549 820942 862667 876280 911881 920419 889536 999461 2196446 2286377 1360452 1128689 740868 726855 887577 881722 911915 926216 953697 960851 1076107 1078871 5548187 5770577 40.15 71.7 1
13:44:31 2024-01-29 741931 729719 220431 214741 356672 365246 386722 385551 230405 231848 287257 291724 330946 335464 4861012 5162743 7168753 6989826 1203966 1235898 313254 279349 293708 295986 350549 342102 332292 331847 226942 227579 719078 688389 1580230 1540017 456801 456125 672611 673395 846298 828985 867741 867060 910005 929528 894779 987378 2188736 2301842 1300424 1125480 745444 729387 883083 881630 917177 926896 946373 959446 1089742 1085167 5571361 5759805 40.15 71.7 1
13:44:32 2024-01-29 732039 729852 218874 216267 357671 365115 387612 383277 231826 229337 287693 292384 329885 337548 4869543 5200395 7185415 6950001 1192156 1235788 315183 278920 293815 294976 351893 343145 331574 333830 225666 228127 724330 692357 1556075 1538925 458454 450931 667826 676270 846298 820625 866506 873141 910651 919560 896687 995272 2194886 2308045 1302273 1125480 743325 733748 887484 876243 913210 927875 951660 955248 1074583 1082163 5502643 5769446 40.15 71.7 1
13:44:33 2024-01-29 735173 728657 219062 215100 359838 365966 385527 384121 231114 231289 287266 295790 332967 335684 4873497 5243143 7191984 6971977 1197314 1235898 314577 279563 293573 295957 351893 342451 329787 333830 226675 227068 722379 684467 1581510 1540017 458758 456770 669720 673395 848740 827810 862054 868908 911200 927560 886618 988897 2183802 2296162 1298575 1133971 746586 727668 880551 885463 916491 919587 946186 963668 1085301 1080395 5585863 5761224 40.15 71.7 1
13:44:34 2024-01-29 741400 732599 219062 215108 357676 366381 385855 385005 234003 230449 287747 294688 333743 333325 4864071 5184888 7121591 6944502 1199885 1235898 314087 278956 294677 294113 351893 341104 331090 333595 226942 226365 726238 688389 1553101 1544848 460191 454837 673088 679124 841444 822986 866852 871251 904755 919596 898600 992333 2188736 2308045 1328157 1116181 742456 730492 882425 878462 914331 929519 946110 953817 1080643 1086703 5583305 5761337 40.15 71.7 1
13:44:35 2024-01-29 735169 730930 220149 216231 357964 366335 387740 384460 230977 232067 286633 293962 333039 336304 4851646 5246724 7206848 6963788 1182089 1235898 315218 277833 293850 296273 350549 341380 330772 333360 225666 227068 715430 692357 1569372 1530797 456801 455802 667354 673395 848101 825545 864621 869908 909197 919669 887911 993172 2188736 2289657 1303953 1132216 743395 728184 885596 882917 911915 919430 951660 960888 1082155 1076051 5559077 5760997 40.15 71.7 1
13:44:36 2024-01-29 742794 728858 220255 214971 356422 367708 386470 384212 230908 231076 287585 292451 330876 335428 4853041 5155918 7163801 6968759 1207728 1235898 315675 278884 291993 295843 351821 340002 331753 332549 225666 227105 716820 683005 1572302 1549237 459429 454033 669720 673395 843196 826564 867741 869525 906678 919633 898715 991719 2185683 2320527 1300424 1120959 746506 733155 878868 876243 919780 930176 942335 958566 1087612 1085094 5585038 5763629 40.15 71.7 1
13:44:37 2024-01-29 732002 730407 218851 216270 357457 365115 386614 382597 231435 229267 288012 293776 332103 337438 4854071 5209503 7182781 6931244 1190618 1234899 314164 278920 293779 295714 353884 341032 329822 333830 225666 227703 722638 688881 1558250 1538426 458778 453389 667789 676270 846671 820588 866469 873724 910651 919524 896530 995235 2196446 2308045 1300424 1127083 742987 732599 886854 876243 912562 929519 951660 957194 1079106 1082076 5565557 5763629 40.15 71.7 1
13:44:38 2024-01-29 732002 729227 219710 215035 357389 365115 387632 385366 231045 231254 286741 293755 331924 338358 4858573 5211553 7254124 6969321 1185353 1235861 315681 278065 293850 296166 350723 341344 330786 332783 226675 228092 730798 690386 1560540 1534061 457126 455802 665830 673395 848703 825357 862630 870762 911844 919633 892355 991719 2188462 2296162 1311448 1134778 744402 728701 884931 884170 914331 926216 953194 960701 1083771 1079242 5553524 5767153 40.15 71.7 1
13:44:39 2024-01-29 740246 727832 219916 214856 356244 364954 386378 383241 230588 231167 287216 292006 330876 333541 4849195 5155918 7173429 6972015 1200936 1235861 315897 278688 293850 296166 350212 340313 331825 331812 226942 227033 716820 687280 1566109 1544397 457126 453445 671658 673395 842562 827810 870218 867060 906715 929259 898600 987378 2185590 2315750 1303953 1125480 747782 734418 880834 881124 920375 927405 942148 959019 1088273 1085232 5602102 5767153 40.15 71.7 1
13:44:40 2024-01-29 735387 729688 219026 215039 357380 366149 387813 382025 231079 230697 287419 290802 330611 336486 4853231 5185537 7154725 6982496 1190618 1234899 314673 278065 293815 294256 351857 340277 332598 332279 225666 227738 718410 690855 1550493 1537333 458056 454801 671658 677232 841907 820942 869598 873724 904718 919768 898715 998804 2196446 2309811 1304122 1121180 743240 733008 885140 876132 914781 930103 950435 955640 1078186 1085131 5584421 5749548 40.15 71.7 1
13:44:41 2024-01-29 736298 727555 219745 214702 356636 365115 387849 384351 230370 231092 286302 292578 330345 335428 4839365 5220825 7248245 6941977 1183657 1232287 315113 278065 292884 295957 350230 341068 331865 332549 225666 227773 716825 688881 1558362 1530797 456801 455480 665830 673395 848703 825357 861405 870762 913817 919633 886581 994407 2191933 2298065 1276389 1136766 745646 728664 886401 883746 913210 919587 947457 961038 1082085 1075978 5549671 5764191 40.15 71.7 1
13:44:42 2024-01-29 738147 726742 218983 215035 355490 365890 385527 384932 230919 230016 288275 292451 330841 335428 4839176 5137373 7154725 6992807 1207876 1234948 315452 278492 292028 296166 350759 342931 331789 332549 225666 227350 716820 683979 1581514 1549237 458742 450859 669720 673395 842562 827223 869598 870129 909132 928270 899692 991570 2190344 2318518 1278860 1122558 746506 733155 878868 876243 922999 930176 942298 955211 1085264 1088462 5559077 5749548 40.15 71.7 1
13:44:43 2024-01-29 732103 728698 218533 215139 356529 364857 386650 383205 231079 229267 287252 293755 332103 337242 4849195 5200547 7168318 6931244 1190618 1234072 315148 278101 292920 294077 351821 339250 331287 332513 225521 227544 722901 690855 1552360 1537333 458092 453106 669720 676751 844229 820757 870137 873576 908523 921033 897213 998823 2196595 2308008 1300424 1119364 741397 734666 885679 876206 911915 930176 951866 954278 1078399 1083525 5564507 5749548 40.15 71.7 1
13:44:44 2024-01-29 730727 727005 219710 214851 356601 365890 387885 383241 230370 230732 286338 293862 330345 337200 4851646 5187183 7243081 6952233 1188863 1234072 314673 278065 292821 296166 351308 341308 330786 333324 225666 228092 720042 687280 1568649 1530797 457452 455869 669082 674609 848027 825619 865794 872000 913238 926687 895052 993134 2188736 2285956 1296726 1131910 741397 727668 885689 885743 910586 919587 954377 960888 1078186 1078830 5538768 5758964 40.15 71.7 1
13:44:46 2024-01-29 739822 727591 219714 214365 356279 364954 385527 382060 230370 231487 286741 292417 330876 333397 4849195 5176372 7153013 6968482 1200945 1237544 315452 278101 293438 296166 349738 340277 331789 331274 225666 226681 716820 687280 1575395 1543375 457243 454679 672574 672256 844266 827626 867592 867060 905395 928871 893776 988993 2185672 2312960 1315315 1125765 746511 729081 880744 879984 915844 926179 945025 956608 1088384 1081958 5569928 5749548 40.15 71.7 1
13:44:47 2024-01-29 734497 728620 218838 215035 355459 364599 386686 383228 230725 229302 287540 292451 329850 337236 4839853 5172541 7154725 6902294 1189769 1234072 314638 278029 293331 295857 351857 339250 331538 333036 225558 228200 713653 690855 1563220 1537241 458758 450678 669610 677232 843159 820942 867741 873724 910210 921069 897324 996690 2195062 2308045 1280676 1117771 740340 732636 884931 875000 910623 930176 950194 954278 1079164 1083525 5559077 5749585 40.15 71.7 1
13:44:48 2024-01-29 728922 728620 219026 216240 356601 365115 387849 383241 230370 230697 285980 293343 329885 336962 4839816 5202392 7233231 6932065 1182014 1232287 315148 277742 295383 296690 349451 343419 329680 332675 225666 227439 715430 691844 1574573 1532151 456764 455480 665830 673395 849086 824736 862630 868641 912445 924690 890420 991719 2188736 2292906 1292653 1132854 742987 727668 884931 881593 911269 919587 950269 960888 1080551 1076015 5547909 5744689 40.15 71.7 1
13:44:49 2024-01-29 738147 721318 219026 214702 354459 365115 385185 383277 229698 229981 286777 290908 329850 335138 4839176 5147320 7158972 6952021 1201653 1235312 315236 278740 293224 296273 349594 341200 331646 331597 226942 226507 718210 685934 1558424 1537333 456006 457275 672574 675310 845100 824189 867032 872000 908073 927560 894706 988118 2187181 2294533 1298575 1125480 743517 727711 878868 880345 917103 919623 945025 960613 1086841 1081958 5596699 5744651 40.15 71.7 1
13:44:50 2024-01-29 738151 727551 218991 215035 355210 364407 387231 380954 230919 230187 286777 291155 330645 333505 4832188 5155977 7078410 6939605 1193745 1235423 315344 277459 294534 295441 350292 340170 329751 330773 226942 226295 716820 690249 1557216 1540017 458758 454837 672134 679124 841101 820942 870218 873760 902801 921039 894447 995198 2194971 2302113 1304122 1115387 740340 729387 883051 876243 913210 928862 948461 955678 1079164 1088242 5567025 5744613 40.15 71.7 1
13:44:51 2024-01-29 732555 726496 219026 213745 356601 365115 387267 380884 230370 230768 285864 293343 331588 333505 4825289 5230098 7187983 6942664 1177746 1233594 315825 277141 294529 294398 349774 341861 329537 332153 225666 226998 715430 693345 1548068 1519152 460068 456125 667826 677232 848703 819778 862017 873104 910519 919768 890707 995235 2188736 2276107 1286123 1128689 739910 726122 885596 879649 907972 919623 954101 958044 1074546 1079100 5505025 5736407 40.15 71.7 1
13:44:52 2024-01-29 735424 725181 218651 213740 356592 364151 384878 380954 230861 231254 285026 292932 332246 333361 4832188 5200509 7165787 6942768 1194875 1231413 314051 278956 295383 297468 350477 342102 328295 332585 225666 226191 723769 682729 1568935 1535150 456725 455480 667317 673123 848703 825430 859497 867060 910556 926905 889340 988118 2179463 2289657 1294878 1131518 745444 726636 881370 882881 915844 919551 946373 963630 1085301 1079100 5508114 5740169 40.15 71.7 1
13:44:53 2024-01-29 734609 725471 218158 215035 356029 365115 383188 381489 231114 229302 286642 293493 331869 333181 4841123 5137928 7103091 6952210 1206828 1235861 315452 278101 292206 296166 349415 341473 329501 331776 225666 226365 715430 683005 1579471 1546105 457238 453389 670669 671451 841407 827810 867741 866445 904755 927560 897324 988472 2182565 2314602 1290770 1122245 746506 731009 878868 878111 917177 928862 942335 955248 1086841 1084327 5549671 5731985 40.15 71.7 1
13:44:54 2024-01-29 730667 726501 218346 215104 355459 364084 385491 382370 230725 229020 287468 293095 330920 337366 4851177 5170536 7149627 6931244 1189769 1232287 315897 277248 295111 294398 351326 339250 331323 331776 225666 227385 722901 690855 1551633 1534061 458870 454033 670989 676270 841907 820942 868978 873760 906445 919780 897324 995272 2191850 2304775 1302273 1116181 740340 731563 884931 874964 913210 930176 948131 954278 1075864 1085131 5559077 5740494 40.15 71.7 1
13:44:55 2024-01-29 731000 725471 219062 214369 356601 365708 387560 385005 230553 230555 286132 291618 332103 333433 4839252 5207850 7230493 6959232 1173350 1230468 315452 277638 293850 294398 349774 343419 329288 332315 225666 227033 724047 692340 1556411 1521306 458815 456125 667826 676101 848703 819778 860145 875037 909876 919119 890797 995272 2188736 2278847 1272321 1125480 739285 726636 885559 879984 909067 919660 951660 958044 1072858 1076051 5483832 5740169 40.15 71.7 1
13:44:56 2024-01-29 734196 728336 219311 216240 358216 366668 384194 384188 230782 229804 284884 294097 332031 335849 4825439 5193128 7165787 6972540 1191431 1231413 314087 279477 291957 293665 350759 340313 327764 333360 225666 226295 716820 681061 1573156 1534061 457452 453832 665830 672440 848740 826600 860866 867060 910556 926905 888078 988822 2179463 2289657 1291180 1131555 745444 728701 881370 880441 913210 919515 944655 960851 1082155 1079100 5505789 5750531 40.15 71.7 1
13:44:57 2024-01-29 739374 726793 218546 215001 355352 366149 385312 383134 230942 229849 286741 292042 331636 333505 4825251 5118828 7103091 6922135 1200570 1230504 315008 278101 292438 295749 347314 339250 331556 331274 225666 226365 715430 684956 1578489 1540017 456043 453500 669246 671414 841907 826600 867741 867060 904079 926299 897324 987415 2179463 2314602 1283785 1119364 744914 729537 876376 876243 917140 926896 940957 954532 1085301 1084862 5540590 5731243 40.15 71.7 1
13:44:58 2024-01-29 728779 728590 218175 215001 356418 364048 385527 380919 231114 228556 286289 292988 331170 336212 4825439 5166948 7135195 6902868 1188037 1228725 314199 277638 292920 293594 350795 338227 329822 333564 225348 227033 714182 688881 1565594 1530797 457408 453178 668772 675310 842599 820942 867466 873724 906715 921069 894779 996621 2188736 2303747 1298575 1118567 740064 731650 884424 873724 910623 929519 948843 955825 1079106 1084352 5546692 5735435 40.15 71.7 1
13:44:59 2024-01-29 732103 725431 218686 214037 356025 364599 386979 381721 229698 230535 285663 292727 330920 336049 4825289 5196762 7215045 6931281 1176064 1231377 314199 276982 293573 294256 348648 340313 329288 331812 225666 226330 714040 688881 1569474 1520332 456151 455444 665903 673395 847500 822692 861405 868641 911759 919596 889499 993172 2185627 2285320 1285633 1128689 741397 726636 883170 880478 910144 923597 953155 960701 1081960 1076038 5537525 5736407 40.15 71.7 1
13:45:00 2024-01-29 738147 726168 218921 213672 355494 364151 384337 380954 229596 230768 285026 292042 329850 332892 4811455 5174463 7131389 6927117 1193170 1232287 314051 278065 292643 294434 351326 341344 329238 331812 225666 225980 718013 681061 1576421 1537333 457048 456125 668772 672440 846298 826794 860108 867060 910651 926251 890605 988584 2173278 2289657 1309603 1128179 745113 726675 879579 885005 915807 922364 942223 960664 1085313 1082087 5502643 5740169 40.15 71.7 1
13:45:01 2024-01-29 737865 721314 217667 214374 358075 365890 383188 382292 230725 229267 285971 292487 331170 332118 4821059 5130599 7103204 6931244 1206102 1228762 315008 278528 293785 294883 351857 338298 329787 331812 225666 226330 724047 679448 1561648 1544397 458778 453389 669720 672440 841907 824225 867741 867060 902837 919633 895369 988897 2179463 2314177 1284307 1119579 745646 731812 876068 874853 918413 927405 942375 955103 1084532 1081995 5530860 5703702 40.15 71.7 1
13:45:02 2024-01-29 727940 721273 216957 214408 355494 363021 384337 380884 231079 228556 286110 292168 330241 335464 4825552 5185351 7125037 6893729 1179317 1230166 314787 277248 292679 293289 351893 342172 328295 333324 225507 226365 712650 686424 1559325 1530797 458454 452103 665396 673395 845100 820942 862704 870561 909361 919768 894978 997321 2188809 2302691 1273413 1124963 741397 731812 885770 876095 911915 927551 950232 954996 1075161 1079864 5527764 5740169 40.15 71.7 1
13:45:03 2024-01-29 728927 721273 218651 213697 356025 365115 386686 380954 229664 230016 285062 290908 330938 333181 4826992 5201854 7210837 6911996 1178722 1228725 314199 277374 292920 293871 348684 339763 329288 331812 225666 226681 714040 688881 1546976 1521578 456151 454510 665866 673395 846298 822692 862054 868407 911759 923606 890457 991607 2185672 2287447 1276389 1128652 742456 728701 883677 879685 911083 920878 948843 959483 1078986 1078477 5517513 5731985 40.15 71.7 1
13:45:04 2024-01-29 736829 724223 218686 214374 354144 365115 383223 382632 229471 229302 286338 291119 331170 332892 4821059 5118977 7106386 6926300 1200917 1230166 314787 277638 292616 295334 348905 338227 330822 330773 225666 226330 715430 683979 1563685 1540017 457408 450859 669720 672440 842993 827971 868272 866986 906588 927451 894300 990149 2182579 2313102 1287482 1118567 744384 732853 876340 876941 917140 926896 940808 952426 1082192 1081727 5530860 5711770 40.15 71.7 1
13:45:05 2024-01-29 727856 725431 217294 214702 356306 363534 384337 380954 231114 228591 285663 293343 330241 335464 4811455 5179626 7125037 6893729 1182089 1231385 315008 277674 292438 294434 351893 339250 327799 332855 225348 226365 721228 685934 1544807 1530797 458972 450534 668094 674609 844953 823276 862556 872000 909214 919695 893240 998013 2185627 2300498 1294878 1122282 740592 728320 883717 876941 909333 926896 950983 955678 1074546 1079100 5518431 5722620 40.15 71.7 1
13:45:06 2024-01-29 727940 721318 218677 213710 355494 364599 386106 382060 229664 230016 285062 291724 331170 336161 4825552 5180052 7199640 6921865 1176064 1228725 314673 276134 292679 294470 348684 339799 328791 331310 225666 226330 715430 690855 1566114 1527481 456801 454692 666235 672330 846709 823276 863325 871381 911759 919596 889499 990819 2179463 2285320 1300187 1128689 741397 726636 883304 880345 910623 919551 948168 959371 1078752 1072905 5512049 5730790 40.15 71.7 1
13:45:07 2024-01-29 735780 724227 218346 214220 354144 365115 384067 382096 229471 229302 285989 291119 331170 333433 4814185 5113546 7115711 6902369 1197314 1230166 313288 277638 292028 295334 348403 338298 330536 330290 225558 226121 715430 684956 1561024 1543906 455641 450714 669646 671295 841309 826366 867123 864567 904921 927560 893313 985936 2179457 2309682 1301853 1122245 745514 728871 876376 876243 917146 924898 942335 954532 1085301 1081195 5532082 5716731 40.15 71.7 1
13:45:09 2024-01-29 728410 724736 217667 214886 354419 362985 385263 380350 229698 228361 285900 292628 329974 336273 4814185 5141133 7098016 6898287 1186382 1230166 315675 276399 295383 294113 349979 341473 330679 329631 225666 227022 711260 688881 1549216 1533515 458431 453482 669756 676270 839520 821007 867741 873167 901489 918469 898246 992371 2188806 2298851 1287482 1113010 737181 728871 880551 875000 911915 928862 946110 954316 1077634 1083561 5537468 5722620 40.15 71.7 1
13:45:10 2024-01-29 728410 721314 218276 217871 356060 364084 384302 381214 229732 230016 284555 291688 330241 333433 4818666 5202095 7143688 6903108 1177746 1228899 313836 277583 293743 293324 349594 340170 328383 331363 225630 226191 715430 688881 1539738 1521578 459412 456624 667182 676751 847877 818616 860679 874417 912090 917173 890825 995272 2182487 2277233 1354803 1123879 737181 726122 883051 878734 909333 919623 950269 955248 1069880 1074330 5442746 5712033 40.15 71.7 1
13:45:11 2024-01-29 728927 723724 217667 213740 356601 363534 382042 380617 229664 229302 284591 293343 330241 332928 4814185 5170650 7166558 6934638 1188825 1230129 313944 277957 293712 293729 349558 341473 327799 332783 224902 226365 715430 681395 1559089 1530797 459202 454516 663914 671304 848101 824189 859640 867060 910556 919669 888078 988897 2177915 2289657 1289331 1131555 744096 726636 880118 877207 913210 919551 946427 958044 1078259 1074458 5483832 5713254 40.15 71.7 1
13:45:12 2024-01-29 729678 723733 217632 214408 353896 364084 382614 381524 230370 228556 285864 291155 330241 333162 4808286 5100283 7082554 6933269 1197402 1230092 313908 277459 291993 295441 348385 338263 329858 329559 225666 225980 715430 683349 1563852 1537887 455317 450895 669720 669477 839483 825357 867086 864530 905183 927560 891730 986619 2176373 2303777 1279470 1119364 744983 728701 878868 878817 915807 924826 942335 955174 1086841 1081158 5540266 5703702 40.15 71.7 1
13:45:13 2024-01-29 728927 724731 217632 214369 355318 362985 384337 382292 229664 228521 285864 291767 330205 335428 4811680 5157468 7092719 6895223 1188074 1231377 315452 276363 293779 293407 350723 339727 330518 330241 225666 226051 715430 688881 1542358 1530797 457732 453445 670669 676270 839483 819778 868703 871141 901416 919768 897324 993658 2187181 2296162 1305971 1112413 739009 728701 881370 876243 911915 926859 947049 955640 1077244 1083525 5538768 5712033 40.15 71.7 1
13:45:14 2024-01-29 727940 724731 217667 218106 355494 364048 384878 381214 229664 229981 284818 292211 331170 334930 4829089 5215136 7167467 6903576 1171914 1231377 314715 276716 293779 294612 349175 340170 328259 330773 225507 226138 712650 688881 1542951 1520498 458778 456125 665830 676270 847500 818616 860866 872449 911759 918469 889340 995235 2184118 2276107 1272321 1123879 737181 726122 884304 878734 909001 919551 950908 955211 1072644 1075978 5463416 5720305 40.15 71.7 1
13:45:15 2024-01-29 729657 723710 217667 213745 356279 363498 381971 382833 229664 229071 284777 292365 329920 334967 4810954 5173637 7159686 6917906 1189694 1229894 313538 277885 296771 294363 349702 339286 327997 332783 225031 226295 714040 679448 1560930 1530797 456801 454122 664346 669477 848101 825393 860252 866445 909197 919633 888078 987340 2174826 2291965 1285633 1133165 743517 726636 880118 878111 913210 919479 945025 958007 1079164 1075978 5483832 5703702 40.15 71.7 1
13:45:16 2024-01-29 731103 723710 217597 214374 353825 364048 384332 384115 232037 228594 285721 291014 331027 333253 4810676 5089831 7098337 6906631 1203450 1229293 314051 276363 296602 294042 349175 338191 329787 330272 225666 226051 724047 678963 1578361 1540017 459197 453067 668772 672404 841309 822368 866469 867060 902764 919524 894743 991013 2176305 2306372 1280676 1116181 742987 728320 876340 873724 915844 927551 940919 953056 1081316 1080359 5515988 5698587 40.15 71.7 1
13:45:17 2024-01-29 724621 724552 217388 216236 358070 362658 385532 382219 230942 228735 285485 292231 329760 333325 4808248 5155863 7121591 6884792 1183700 1226678 315008 277177 292616 293914 350759 340024 329253 331812 225031 226840 721471 686915 1553663 1528627 456688 450751 665866 673395 843396 820359 864584 869908 906715 918469 893129 994590 2185627 2295521 1296726 1119364 739285 729063 883051 872376 909941 927551 948843 951562 1072951 1080629 5524757 5716731 40.15 71.7 1
13:45:18 2024-01-29 731039 724552 218206 215325 355352 363902 385276 381607 230901 229839 284955 291971 330205 333203 4807517 5183735 7164077 6894184 1172711 1230166 315452 276292 292920 293914 347599 339727 328791 331274 225256 226295 714040 688881 1548719 1517736 457452 455856 667317 675310 846298 819778 860866 871177 910651 919768 889438 994590 2182565 2268502 1322610 1122245 737181 726365 883304 876243 906598 919587 947537 955174 1069944 1074422 5451844 5716467 40.15 71.7 1
13:45:19 2024-01-29 729746 723696 217532 215477 356387 363866 383898 382833 229630 228911 284524 292330 330170 332351 4802315 5165190 7125037 6903347 1191468 1226678 313098 277638 291513 293502 349473 339250 326740 332279 225031 225561 708416 679201 1552645 1530797 457126 454033 664346 670463 847500 825357 860252 866445 911943 926905 887447 985973 2170191 2281800 1281936 1131518 743517 726636 880118 878734 913210 919479 945025 958007 1082183 1077220 5486908 5716467 40.15 71.7 1
13:45:20 2024-01-29 735164 722540 218123 213710 353330 364599 383152 384115 230901 229232 285842 289998 329622 332315 4802301 5102298 7093555 6912486 1196584 1226678 314051 277177 291957 294077 347599 338227 329787 329488 225507 225945 714040 683005 1554053 1537333 456526 450823 669720 669440 839520 825393 867741 864530 902764 926251 894743 983061 2177915 2305382 1279470 1119364 745975 728701 876376 876243 915844 926253 943723 956817 1085154 1080519 5570553 5712033 40.15 71.7 1
13:45:21 2024-01-29 732851 724470 217672 215936 354064 365115 385491 381752 229698 229020 285895 289998 331170 332387 4802301 5130749 7022196 6893729 1193168 1230166 312148 277212 292643 292976 350759 339250 328791 330808 225348 224864 716466 682580 1561836 1538925 458758 454409 670669 675997 839483 820942 867741 870762 903745 921069 893739 993134 2182565 2296162 1320761 1110038 739285 727447 880207 876316 914331 924717 944912 953486 1079053 1085232 5502643 5696438 40.15 71.7 1
13:45:22 2024-01-29 724071 723705 216926 214220 358070 362803 384302 382292 230370 228166 284991 290837 329671 333433 4802301 5148345 7097061 6865593 1178722 1227772 314087 276363 291993 293914 351573 338227 327764 331812 225031 226295 714182 685934 1552230 1529712 458870 452103 664346 673395 842599 820942 862667 869256 908073 919768 890760 995198 2182565 2296162 1300424 1122784 741502 731775 883881 874447 909141 930347 951114 953412 1072914 1079100 5523993 5702654 40.15 71.7 1
13:45:23 2024-01-29 728247 723490 218886 217871 354428 363498 384914 382022 228960 229302 284555 292219 330170 332856 4802301 5174463 7164077 6884350 1174386 1226678 315897 275482 292643 292735 347599 339214 327799 330505 225348 225945 713519 688881 1553717 1518814 455827 454837 664889 673395 845063 820942 860108 868908 911833 919524 889340 988897 2182567 2278354 1291180 1127374 738758 724360 886513 881235 907551 921060 950232 958007 1075836 1077565 5474298 5695386 40.15 71.7 1
13:45:24 2024-01-29 732034 722686 217454 214951 356279 365115 381971 382292 229630 229071 284050 292042 330205 331077 4795543 5141095 7125037 6893729 1187962 1226678 311827 277638 296822 293950 349175 339763 325862 331776 225031 225596 716820 679448 1563215 1530797 456801 453445 664346 669440 846298 823919 858416 864567 911296 926262 888894 987916 2173254 2279677 1285633 1133526 743517 726526 880118 878734 911915 921060 944800 957251 1075901 1072868 5474184 5702898 40.15 71.7 1
13:45:25 2024-01-29 731677 723449 217667 213667 352306 364341 384296 381489 228926 228911 285026 290236 330205 332351 4798876 5104553 7098016 6903108 1187999 1226678 313098 276982 291682 293502 347599 339799 328259 329542 225666 225794 712529 681395 1547359 1530797 457126 455802 668772 671451 843866 821749 861945 867653 910210 926299 890670 989441 2169910 2282694 1289331 1131104 743325 724580 879845 879947 912562 919759 945025 960781 1080643 1072868 5478339 5695223 40.15 71.7 1
13:45:26 2024-01-29 731796 722426 217672 218062 352306 364599 383152 380919 228926 229267 286038 291197 330241 332351 4799806 5105925 7087735 6903108 1193939 1226678 313574 276399 291753 293182 347563 340879 329787 329773 225507 225596 714040 683005 1552690 1534061 455503 453067 669720 671773 841759 827383 865051 864419 905945 926723 894595 986543 2179463 2302113 1313359 1120379 745007 728701 878868 876243 914331 925560 942335 955211 1085202 1078871 5540266 5702668 40.15 71.7 1
13:45:27 2024-01-29 730017 723710 217632 213706 354798 360871 383188 381214 229664 228911 285663 289479 329707 335161 4792922 5133411 7093555 6874971 1182089 1226678 315008 276363 291993 293914 349175 339542 329787 330773 224866 226330 715591 688389 1544137 1529657 458870 453327 669558 675310 841870 818506 866320 873241 906588 919768 894521 992333 2188809 2296162 1287482 1112973 737181 732332 883051 872413 909260 928862 946186 951525 1076107 1080395 5529349 5712145 40.15 71.7 1
13:45:28 2024-01-29 724584 722686 218158 217760 354392 363498 384032 382292 229278 229267 284520 290395 329671 332856 4798876 5161520 7173429 6893729 1172673 1226678 313945 275482 291926 293914 347372 339214 327764 329809 225348 226051 712650 688762 1562390 1520975 456151 454655 666235 672219 846106 820905 862094 868908 908073 919633 890457 990269 2179463 2275913 1293029 1125480 737181 724543 884304 879444 906598 921060 950232 958007 1075344 1074458 5474146 5713254 40.15 71.7 1
13:45:29 2024-01-29 731000 722175 217446 217684 355477 364857 382007 382022 229630 229267 283254 291049 330170 330808 4802301 5141095 7115711 6893452 1189769 1226678 311639 277212 296922 292290 349175 342444 328518 332032 225132 225142 713900 679448 1546789 1530247 457126 454790 666235 669404 846298 822986 859977 867653 910651 919669 888078 987135 2173279 2280463 1291180 1127885 743052 723518 878245 879984 912562 918460 942335 959446 1078222 1075218 5470379 5694612 40.15 71.7 1
13:45:30 2024-01-29 731000 720631 217259 213740 353290 362985 381971 382833 229664 227848 285026 290677 329938 332387 4795557 5068133 7069084 6903108 1194022 1226678 312812 276962 294301 294498 347314 340506 329377 329133 225471 225491 715430 682860 1557658 1530797 454855 452103 669246 669170 841162 824115 865199 862046 901163 926299 893400 986806 2173279 2302113 1290339 1116181 742987 727152 876376 876243 913210 919587 942335 955678 1086841 1079100 5549671 5703889 40.15 71.7 1
13:45:32 2024-01-29 733149 722691 217446 218133 352306 364599 383188 379069 229630 228911 284955 289695 330241 331346 4792922 5106631 7012241 6873247 1198220 1231385 311934 277495 293712 293324 350616 340506 328383 329666 225240 225806 712650 678963 1566846 1538983 458244 452103 666809 670938 839483 822986 866357 866445 901126 919560 890467 988859 2174822 2306409 1296726 1115387 742987 728320 873857 873068 917146 926253 938876 954316 1082155 1078871 5508114 5689215 40.15 71.7 1
13:45:33 2024-01-29 725558 722686 216957 214374 354109 360799 382847 381768 229664 227813 284991 291155 328216 333433 4795543 5133902 7093555 6896746 1181977 1230092 314643 276185 294337 294612 349031 339542 330420 330773 224714 226295 710834 687280 1549502 1525904 456043 450787 668131 675125 839520 818616 866506 870561 905432 917821 894743 992371 2182565 2297222 1296726 1113010 737181 728871 882587 871141 907705 927551 946073 951525 1075799 1078834 5517513 5693275 40.15 71.7 1
13:45:34 2024-01-29 722535 722426 218158 215364 354392 360943 384337 382833 228960 229267 284214 291119 329209 333361 4792922 5148595 7169119 6895502 1175873 1227883 315825 276062 291513 295234 347599 338227 330383 331274 225031 226295 720269 685934 1546682 1524396 455428 453482 664346 670938 845699 820942 857669 867060 910651 919560 889750 988859 2177915 2280463 1292653 1128414 740340 724580 880551 878734 907626 921060 946073 958044 1079164 1071318 5506209 5693693 40.15 71.7 1
13:45:35 2024-01-29 745276 720644 218311 217729 352302 364084 382620 381214 233299 229267 284618 289355 330170 332920 4789504 5127485 7100886 6879574 1187165 1224902 311893 277212 293187 292325 348613 341194 325826 331543 225031 227771 718210 678478 1543239 1526461 456151 453482 664346 669477 846298 822950 858416 863881 910651 919669 885559 985936 2165381 2280463 1287482 1128689 742987 723518 876376 879984 911915 918460 942335 960851 1075901 1075218 5458643 5689215 40.15 71.7 1
13:45:36 2024-01-29 730017 720608 216709 213710 352306 362985 383356 382292 229630 227813 284555 289795 329173 331381 4786901 5073446 7073412 6898184 1193737 1226641 313098 276363 296675 293289 348495 341010 328259 330172 225507 224898 705674 680908 1564348 1525904 456151 455480 668772 671451 841370 820942 861405 866445 905432 919596 892134 984534 2170191 2280463 1294878 1119364 740868 723481 876376 878734 914368 919759 940250 956645 1081353 1079100 5530860 5694524 40.15 71.7 1
13:45:37 2024-01-29 733826 722673 217259 217800 353365 364599 382579 378961 229312 228275 284741 290837 329920 333468 4785244 5093971 7022457 6889747 1194027 1226678 311863 277778 297096 292573 349774 337681 327799 329809 224549 224933 728275 678478 1571775 1536213 457452 450629 665903 670463 839520 820942 864584 866788 902764 919524 889206 988822 2176368 2302113 1298575 1113010 741397 728092 875097 872449 915844 924935 939544 951562 1080587 1078871 5496331 5685158 40.15 71.7 1
13:45:38 2024-01-29 722499 721664 216236 213523 354392 360582 384950 380960 230553 228275 284848 291865 328074 333018 4798091 5123100 7098613 6866813 1180404 1226678 314565 276363 291513 294199 349187 339542 327799 331310 224398 226330 718410 685934 1569162 1525904 456043 450433 665359 673395 841370 818616 863969 870524 906715 919734 889242 991628 2182487 2294533 1293029 1116181 737181 727255 881800 871177 907705 926241 948461 950848 1071433 1079100 5512049 5694528 40.15 71.7 1
13:45:39 2024-01-29 722024 722955 217493 214982 356810 362695 384230 382256 228858 228966 284377 289884 329800 333253 4789504 5153391 7153013 6884388 1172711 1225771 315452 275517 297169 294192 347319 338227 327534 330259 224873 226295 722638 686424 1542850 1519420 455229 454195 663875 670938 843830 820942 859909 867060 910651 919560 889613 987840 2176368 2280463 1290770 1125480 741120 724580 880551 877125 909001 919759 944692 958044 1077634 1071318 5474146 5703166 40.15 71.7 1
13:45:40 2024-01-29 734159 719917 218206 214419 355299 363609 384442 381913 230254 229126 284520 288873 330205 332175 4792922 5104300 7078410 6893265 1191468 1226678 313134 276399 297059 293466 346553 338227 329288 329275 225507 225281 711260 681395 1538459 1527543 456263 455158 669720 672440 841407 820942 862704 867060 906514 919633 891465 983098 2170191 2283700 1293029 1117771 740340 724580 875097 878734 913210 919725 940250 956645 1085301 1085948 5529415 5697602 40.15 71.7 1
13:45:41 2024-01-29 735417 720462 216818 215027 356053 364490 383356 378961 229312 227848 287050 290873 329138 329345 4773318 5074326 7041461 6874971 1199135 1226678 312184 277212 292054 293055 349774 339542 330113 329275 225031 225596 711260 677026 1545385 1540017 458092 452214 666845 671414 839483 820757 865237 867060 902801 921039 894071 988859 2173241 2298851 1278860 1113094 740340 728701 873857 871177 915194 926628 938876 951562 1079017 1081977 5499529 5688169 40.15 71.7 1
13:45:42 2024-01-29 725595 720608 216922 213710 352306 360835 384406 378925 229437 227425 284555 290880 328216 333253 4776723 5118828 7077409 6865593 1181212 1226678 315008 276328 291665 293055 348403 339062 328791 329845 224714 226295 718613 686915 1539426 1524821 456801 450787 667556 673395 839483 818036 865237 869944 902801 917173 894108 992333 2179463 2292906 1294878 1111621 737181 727291 880551 870524 907776 928919 947612 951728 1072878 1081357 5517547 5690473 40.15 71.7 1
13:45:43 2024-01-29 724658 722421 217419 214424 354388 360835 382007 378658 229312 229126 285218 291155 328712 331884 4779268 5170650 7097061 6851324 1172636 1223166 313831 276363 291957 291436 349210 341399 325826 330540 225031 225438 711260 684329 1560903 1521306 458454 453482 664346 674831 843866 816262 860252 871214 908073 915843 889499 993820 2177915 2277233 1384935 1119364 736132 726675 881333 876941 910181 923670 947724 957005 1069870 1075869 5429046 5707842 40.15 71.7 1
13:45:44 2024-01-29 722780 719517 217481 217572 353852 360726 385263 382292 228926 228556 284121 289514 328942 335205 4780132 5139977 7136021 6865169 1168499 1223130 314565 275004 292206 293502 346553 338227 327269 329809 224714 224933 711260 686915 1558765 1512358 455614 450462 664346 671487 843232 819778 860866 869525 908073 918194 888078 988897 2176368 2271269 1276389 1125765 739380 725596 882624 879359 907205 920337 949756 959502 1072951 1074458 5453765 5685158 40.15 71.7 1
13:45:45 2024-01-29 725870 721684 217423 217760 354459 360907 382274 379069 228960 228591 283493 292077 328216 330379 4782677 5146646 7106386 6874535 1188037 1224674 311675 277018 296675 293296 347634 338298 325791 330576 224873 224898 712529 677509 1541819 1524821 456151 453389 664346 669440 846069 822986 858416 864603 910651 919633 885384 983098 2170105 2281874 1285633 1130298 743517 724396 878831 876095 912784 919759 942335 957042 1078399 1069617 5458378 5702654 40.15 71.7 1
13:45:46 2024-01-29 732103 718465 217632 218026 354047 360835 381971 382292 228225 228876 284520 289285 329138 331081 4783544 5104553 7084210 6884792 1185470 1223093 311639 276098 296602 292538 347563 338227 328445 328778 225413 224673 712529 678478 1560180 1525904 456077 455856 665830 670426 842562 823276 860866 864567 906678 923533 891433 987840 2171707 2279807 1291180 1125765 743517 723307 876340 879984 911915 917128 943723 957970 1078949 1075978 5455616 5683897 40.15 71.7 1
13:45:47 2024-01-29 728931 719559 216249 213341 355048 360871 382814 381752 229437 227778 284520 289075 328907 331346 4774165 5059020 7051853 6874971 1191468 1223960 311756 276098 297443 293146 346777 339302 328755 328742 225031 224864 712650 681395 1565648 1530797 454855 450714 667826 667437 838293 824447 867032 864533 903833 924726 895689 985099 2173254 2303122 1293029 1116181 741397 725607 875718 877577 912562 919515 940882 954278 1083623 1078830 5529349 5683897 40.15 71.7 1
13:45:48 2024-01-29 732039 720644 216922 217990 355048 363754 382543 378925 229278 228486 283850 289998 329671 329345 4774165 5083705 7003807 6856214 1192496 1223093 310695 277177 297022 292538 349702 340265 327728 329261 225031 224864 708416 678478 1546469 1535150 458482 452103 665866 671773 842195 820794 866008 866912 905145 921033 895703 990857 2176373 2298851 1280676 1112936 743240 728701 874477 871141 915157 927603 939544 951562 1080606 1080629 5502643 5674518 40.15 71.7 1
13:45:49 2024-01-29 722499 721915 216922 213706 355044 360472 382007 379069 229278 227107 284520 290200 328145 333397 4774165 5104366 7022196 6854945 1183007 1226678 313062 275904 292438 293786 348613 337681 327728 327786 225666 224898 718210 684329 1542262 1529657 459085 450606 670989 675236 838814 818469 865013 869451 902348 919623 894706 991013 2177915 2291817 1293385 1108458 737181 726636 878952 872413 911269 924898 944351 951562 1077634 1081958 5501092 5683897 40.15 71.7 1
13:45:50 2024-01-29 723808 721669 217259 214201 354388 360835 383356 377751 229278 228521 283325 291119 328145 331346 4774165 5168114 7107965 6846835 1167717 1225735 313062 275904 291993 290516 347634 338227 325791 329773 225031 225701 711260 687280 1525818 1520975 458270 454655 664346 675199 846709 817816 860866 871177 909361 915807 890925 995160 2179463 2271269 1373636 1121759 736132 724030 880118 876243 908996 919515 947724 956360 1068427 1075978 5417820 5670653 40.15 71.7 1
13:45:51 2024-01-29 719707 719004 217220 214424 355044 360763 384296 382022 233264 228521 283850 291401 328180 333397 4770760 5152195 7145373 6865593 1176025 1223525 315008 275869 296602 292941 347040 339824 329449 329524 224585 228578 718819 683942 1563883 1520975 455827 450678 664309 668893 845699 820942 858416 868183 911943 921069 888078 987378 2176128 2271269 1292653 1122282 737181 722421 881370 878734 905005 919759 946036 958044 1076107 1071474 5474298 5683897 40.15 71.7 1
13:45:52 2024-01-29 731004 718465 218031 214118 355048 363498 383356 378997 228259 229302 283183 289320 329173 330344 4774165 5122248 7084210 6865593 1186103 1221324 311166 276114 293150 293182 348362 339869 327823 329666 224923 224760 720754 677253 1564631 1525308 456151 453389 664346 668930 847584 824447 858416 864567 910005 926299 887814 983061 2165533 2276107 1289331 1125480 741397 721874 876376 878734 913210 917812 942335 958007 1079164 1074422 5438857 5683897 40.15 71.7 1
13:45:53 2024-01-29 728221 718465 216283 213519 354047 360835 382274 382292 229278 227778 284121 289355 328180 332086 4764786 5039244 7073508 6874971 1193977 1226026 312848 275991 293504 293324 345854 339469 330040 328104 225305 225422 711260 679448 1550095 1528074 455790 450304 668772 667437 839483 822950 866413 862046 902728 924871 893400 985211 2170191 2296162 1292258 1116181 742456 726636 876340 875000 912562 919551 940916 954278 1083690 1078337 5533302 5682624 40.15 71.7 1
13:45:54 2024-01-29 731000 721416 216922 217729 354547 362985 382812 378925 228960 228166 283850 289083 329671 330808 4767358 5080079 7009447 6874753 1194875 1224358 311497 276998 292932 292396 349822 339469 327198 329506 224714 225247 711260 677394 1556124 1535150 454855 452214 667789 669825 838887 822368 865199 863880 901416 924908 894034 983061 2170191 2306078 1290339 1116181 742456 726636 876340 874964 911915 919587 941664 954316 1082155 1078830 5521455 5674518 40.15 71.7 1
13:45:56 2024-01-29 728927 719554 216736 214424 354042 362985 382579 378961 228926 228166 283325 289021 329408 330808 4774165 5087927 7018199 6857772 1191468 1226138 310517 276149 292206 291684 348648 337681 326776 331778 224585 224169 713761 679448 1557317 1534607 460928 450787 667789 671451 839483 820942 865199 867060 902728 919768 892061 988859 2170191 2294533 1291569 1112413 740868 727668 873857 870487 913210 924898 939544 951525 1078399 1080629 5491673 5665139 40.15 71.7 1
13:45:57 2024-01-29 721241 719253 215913 213528 352302 360219 383356 378997 229471 227037 283254 290439 327685 332856 4767358 5115884 7063430 6848339 1182089 1223093 313795 274639 291753 293763 349273 339542 326740 327521 225666 224482 718210 684049 1534038 1525904 457048 450823 668772 675133 838293 818616 865199 867060 901457 919768 894034 991719 2173279 2289657 1320761 1106882 737181 726636 876340 872142 909030 919623 942335 951525 1075165 1080395 5483832 5665139 40.15 71.7 1
13:45:58 2024-01-29 721694 718501 216922 214123 354663 360799 381436 377751 228892 228326 282985 290837 327879 332101 4775870 5124601 7073525 6846835 1176064 1225782 313580 275833 296885 292538 347563 338582 329449 329738 224205 225596 709954 684467 1541819 1521578 456801 450397 665359 672440 838887 816226 862667 869525 902728 915807 892097 990847 2177915 2292906 1293029 1110038 736132 728701 881370 868604 906598 924832 945364 949421 1069844 1078337 5501725 5665139 40.15 71.7 1
13:45:59 2024-01-29 723108 719045 216887 213818 353330 360799 382007 377787 233264 228876 285444 290395 327897 333230 4775825 5163174 7102900 6852114 1169370 1223093 312148 275426 294546 290621 347634 338191 325826 329773 224327 224898 711260 684329 1532446 1516658 457408 453482 663875 673395 843866 814997 858416 871177 909169 910655 888078 993783 2176368 2271269 1369869 1119364 735085 724580 878868 875621 907832 921060 945999 955678 1069944 1075971 5408588 5674518 40.15 71.7 1
13:46:00 2024-01-29 721758 716402 216585 214415 352271 359640 383210 382110 230901 228275 285444 290060 327508 333253 4773224 5144684 7135116 6856214 1174993 1221324 314787 275253 296566 293466 346796 337681 329413 329044 224678 225910 718819 683005 1542906 1520498 454855 450859 663404 667474 843866 821007 858416 867060 910005 921076 887447 987340 2170191 2277722 1294537 1127336 739285 724030 878868 876243 908996 919491 945025 955248 1077634 1072233 5455616 5674518 40.15 71.7 1
13:46:01 2024-01-29 730213 717414 218057 214317 353829 360618 383356 381069 229611 228415 283943 288671 328995 332322 4767358 5108566 7050434 6865593 1185470 1221324 311893 276134 293332 291845 347599 338227 325756 328512 225031 224516 722379 677509 1556874 1521578 456151 454407 666671 669440 841407 820942 860252 864530 907803 922347 888078 984497 2165533 2276107 1293029 1120959 740868 720344 876340 878734 913210 918460 939581 958007 1078986 1076015 5443048 5673152 40.15 71.7 1
13:46:02 2024-01-29 727940 720908 216783 215221 353970 360690 382201 381643 230901 227443 286796 289285 328145 330344 4763792 5053647 7022779 6869375 1188014 1222226 312148 275482 292882 291467 346518 337681 327269 327521 225348 224707 716820 679448 1534399 1524821 456151 454837 667826 669477 841907 820670 860108 865830 904755 919560 889528 985198 2167108 2276107 1283853 1119364 739285 720307 873857 878111 913210 918460 939544 956608 1078186 1076051 5470591 5677407 40.15 71.7 1
13:46:03 2024-01-29 726904 719137 216145 215027 355003 360654 381531 378997 229278 227460 283329 289561 327897 330844 4767358 5054795 7013132 6856214 1194762 1223130 312148 275482 292168 293502 345996 339062 327799 328246 224363 225096 711260 677509 1596590 1530797 454967 451462 667354 667474 837105 820625 863932 862579 900143 919596 893437 984509 2170021 2298851 1270843 1114594 741397 727152 873857 873687 912992 919587 936838 955678 1082155 1079095 5524746 5669304 40.15 71.7 1
13:46:04 2024-01-29 726604 719638 216818 214415 352051 360871 382007 378961 230901 228185 284050 287604 328216 331310 4761388 5068021 6994481 6840225 1192269 1223130 310224 276363 296602 290657 349456 339810 326776 329275 224363 224898 711260 677026 1541110 1534061 457048 450751 665359 669477 838887 820942 864547 866445 901416 918841 894743 988118 2170191 2298851 1296726 1110038 741397 727668 873238 871141 914331 919623 939573 953056 1082085 1080555 5505675 5677407 40.15 71.7 1
13:46:05 2024-01-29 728927 718501 216585 214118 353825 362985 382889 378889 228926 227813 283219 288128 329209 332138 4757993 5082197 6994481 6840225 1194875 1223130 311202 276399 292054 292128 349175 340727 327269 329275 224398 225445 711260 676542 1544996 1535150 457238 452103 665866 668456 838293 820588 865237 863844 901453 919596 894743 985936 2170067 2305382 1300187 1112973 741397 728184 872619 874447 916978 925597 938346 955603 1083771 1081321 5521512 5665139 40.15 71.7 1
13:46:06 2024-01-29 727940 719642 218508 214424 354047 362985 382579 378334 230704 227813 283219 287360 328712 331310 4755407 5073674 6995115 6837073 1186249 1222226 309976 275940 296922 291790 348403 339542 326776 328778 224398 223512 712409 678478 1532917 1528627 457371 450787 668299 671487 839760 819778 862017 867060 902801 919768 893129 988897 2170191 2292906 1287938 1110038 740440 727447 875790 871963 913210 926289 940357 953094 1077487 1080573 5482034 5665139 40.15 71.7 1
13:46:07 2024-01-29 721531 716438 216887 215018 354047 359676 380866 378961 233334 227460 284121 289083 327191 332626 4757993 5082585 7023797 6835545 1183849 1223130 311893 275482 291753 292963 347599 339542 326776 327786 224743 223546 718210 679448 1536388 1524671 457048 453251 668772 673395 838887 819197 863932 866788 900143 919768 892097 990307 2170191 2294601 1278860 1113351 741397 728701 873339 873204 915120 924978 938346 951525 1080551 1079100 5512049 5658248 40.15 71.7 1
13:46:08 2024-01-29 727753 717957 216585 214269 352055 360871 381703 378925 228768 227848 283651 287569 328180 330844 4757993 5071341 6991010 6837456 1188939 1219594 309971 276328 292168 291790 348082 338582 328482 328778 224047 223546 711260 675577 1541456 1530797 456725 450397 664853 669477 838616 820942 862704 866445 900780 921693 892134 990073 2173202 2301057 1287482 1112413 741397 728664 873960 871963 913210 919660 936801 950848 1081465 1081394 5501034 5666427 40.15 71.7 1
13:46:09 2024-01-29 725758 717451 216283 214260 352055 360533 381668 378961 233427 227848 284303 287569 327861 331848 4757993 5082883 7000102 6840338 1184693 1220920 310446 275482 296981 291684 347634 339062 325826 328317 224398 223512 722125 677509 1537495 1528627 456079 450751 667317 671451 839483 818616 862667 867060 903907 920200 894377 988710 2171432 2293445 1322610 1112413 739285 727668 873238 870487 913210 924717 938158 950848 1076107 1079100 5486084 5665139 40.15 71.7 1
13:46:10 2024-01-29 722594 718507 216288 218035 352055 359676 383356 378925 233334 227107 284121 289355 327226 332387 4761388 5092591 7009447 6830435 1181250 1221360 312148 274639 292206 290833 347372 339302 325826 327521 225348 223546 719599 680177 1532733 1525904 457048 450823 668772 673395 838293 821007 865794 870129 902736 921033 894415 991008 2173254 2293836 1284307 1110038 739285 727668 874545 871333 913210 924862 938171 952337 1078399 1078830 5485399 5665139 40.15 71.7 1
13:46:11 2024-01-29 721758 718501 216283 218169 354547 359134 383085 378997 228926 226439 283913 289795 326205 332351 4757993 5104665 7033149 6840338 1179533 1221360 312184 274675 297192 291648 347076 339062 327269 329436 225348 224551 708416 683349 1574700 1521578 457859 450787 670035 673137 838565 818469 866974 869525 901346 918324 894521 988710 2173278 2283700 1284307 1108589 739380 726636 873857 870524 912784 919623 939307 950810 1076107 1080629 5474427 5662567 40.15 71.7 1
13:46:12 2024-01-29 724699 717187 216249 214118 352055 359676 381971 378392 233264 227618 283254 287465 327120 331848 4757993 5097466 6994481 6837456 1179533 1221360 312112 274675 291513 292333 347040 339062 325791 325813 225031 224516 705674 682580 1535996 1525308 458431 450534 668662 675000 836994 816116 865794 866986 900671 918469 894743 988897 2173202 2285320 1293385 1105308 736132 726158 875097 868641 908921 919587 942335 950134 1072839 1078798 5476006 5655760 40.15 71.7 1
13:46:13 2024-01-29 719707 716402 216249 213668 352306 360219 382274 376618 233264 227813 281530 290417 326241 330344 4755407 5141058 7046496 6818343 1171874 1219594 312184 275060 296183 293169 348684 339062 327555 329809 223375 225195 708481 682371 1539710 1519649 457415 449936 663367 670243 841870 817852 860866 867060 905432 917131 891208 994313 2171698 2287927 1269782 1112145 735085 727668 880118 869488 905954 925560 946073 948782 1069880 1076051 5489316 5665139 40.15 71.7 1
13:46:14 2024-01-29 722020 716402 216961 213673 354798 360763 382007 378767 232867 228556 282985 289355 327156 330344 4757993 5130076 7107965 6846835 1166659 1220920 314051 274411 291944 292573 348532 340396 328482 329257 224112 224794 709870 685311 1552170 1511702 457452 455438 665793 673395 843866 813844 858155 872000 908036 915843 887447 994365 2174822 2262076 1306094 1117771 735085 724580 879845 873724 907887 919551 943351 953018 1068427 1073663 5411923 5656786 40.15 71.7 1
13:46:15 2024-01-29 718177 712075 216283 214114 354547 358593 383085 381214 233264 227813 283823 288671 326241 332387 4757993 5141916 7121591 6841952 1167191 1217458 313800 274391 292836 292325 345405 339175 328518 328671 224219 225457 709870 684329 1557012 1512358 454209 453067 662464 670817 843104 819778 857632 866445 909214 918230 891095 987415 2170191 2268502 1287482 1119364 736132 720307 880744 876243 905005 918460 946110 955248 1072965 1069806 5446210 5666427 40.15 71.7 1
13:46:16 2024-01-29 727893 712300 216620 213224 352302 360907 381734 378961 233264 228556 281530 288706 327685 331197 4748627 5091109 7062546 6849381 1180055 1222059 312041 275513 291084 292227 346133 339192 328518 329666 222784 224864 717000 676542 1544943 1516009 456267 452103 661958 667474 843866 820942 857194 867060 909361 921069 885523 987415 2167108 2274493 1281936 1125480 740340 724610 876376 876243 907972 918460 942335 954975 1076107 1063752 5432816 5670471 40.15 71.7 1
13:46:17 2024-01-29 727940 712296 217016 213823 352055 360835 382274 379069 232832 227848 283254 287604 327191 329310 4757993 5060927 7083617 6849995 1181787 1220883 311024 276185 292638 291880 346411 340570 327129 329275 224363 224238 711158 675577 1557482 1521578 456151 450859 664346 667511 843866 820588 857194 863305 908073 919633 888078 983061 2160918 2271269 1285633 1122245 740340 720307 875097 876243 910623 915834 942335 956645 1079164 1072868 5411735 5666427 40.15 71.7 1
13:46:18 2024-01-29 726904 716366 216249 217720 352055 360508 381196 379069 233334 226439 283254 288268 327191 330580 4751212 5049907 7036431 6880375 1185395 1222582 311715 275446 292675 292128 345234 339542 328983 327644 224040 224169 705674 677509 1562289 1522906 456151 455534 665903 668966 839520 820942 860866 864332 904115 919560 889442 983098 2167108 2271269 1283785 1115387 738758 720038 872619 876243 911915 917164 938913 955248 1075901 1076051 5472835 5661099 40.15 71.7 1
13:46:19 2024-01-29 730448 716402 215613 214114 352055 360799 379015 376690 228768 227107 282937 289118 327191 330948 4757993 5042349 7016645 6854907 1183501 1217458 311675 275482 292736 292022 346737 340024 324811 327786 224398 225639 734217 675577 1546966 1519250 455827 454033 664346 668493 842999 820942 857805 863305 908073 919633 885559 983098 2160918 2271269 1267967 1120651 740340 719253 873857 876243 910623 917128 940919 956608 1079164 1076015 5423261 5665139 40.15 71.7 1
13:46:21 2024-01-29 724658 712251 214949 214424 352055 360497 378979 378889 228926 227072 283462 288846 327331 330308 4765339 5044762 7026384 6866008 1187962 1222656 311600 275446 292702 292609 344921 338160 327764 327750 224327 224516 711260 678478 1544822 1528074 454061 450044 666809 667485 837105 822692 863213 860716 902736 919633 889169 983769 2166800 2296162 1288420 1112973 741397 726636 873857 872413 912562 919515 939581 954278 1081353 1076015 5508114 5655760 40.15 71.7 1
13:46:22 2024-01-29 726273 716139 216210 214118 352055 360835 383356 377751 228675 227618 285003 287325 327897 332212 4754397 5070026 6985156 6840338 1188907 1221324 309754 276149 292164 290657 347599 338582 325826 328246 224169 224169 707091 676265 1555527 1530797 456006 449411 664346 669788 837105 820359 862667 864530 902736 919768 891429 985936 2164031 2296162 1273413 1109248 739285 726636 871478 870451 911657 919587 936098 950134 1079106 1079100 5493952 5661099 40.15 71.7 1
13:46:23 2024-01-29 721473 712300 216214 213823 351429 359098 383174 378068 230148 227921 283979 287927 327014 331238 4754360 5077618 6987256 6818422 1182014 1219670 310224 274639 297018 290277 347563 338582 325756 327560 224363 223477 716642 678963 1533329 1525904 457452 450751 667826 671451 838293 818036 860719 867060 900107 918469 891429 989998 2167108 2285320 1282491 1108458 736906 725607 872097 869488 910623 919551 938839 950134 1075344 1080629 5461120 5647697 40.15 71.7 1
13:46:24 2024-01-29 719702 715572 216075 214956 351803 359352 382165 377608 230254 226300 284459 289145 326029 331938 4748598 5076946 6976438 6823208 1181287 1220920 310224 274604 296812 290361 347040 338582 325756 326762 224714 223477 715271 678963 1544061 1525904 457452 452214 667789 671414 838293 818036 861368 867060 902460 918469 889499 988859 2168649 2283140 1324459 1108458 737181 726122 872619 870724 910623 923796 938171 948745 1076107 1079100 5455616 5650372 40.15 71.7 1
13:46:25 2024-01-29 723692 719090 216632 214123 351839 359532 382742 377572 230254 227602 283708 287465 326170 331310 4742413 5054795 6961604 6818699 1187227 1220920 310188 275517 292054 290427 347599 338306 327981 327750 224169 223512 709870 675577 1551549 1529657 456006 449727 664346 668420 837105 819778 861405 864567 901818 918469 889499 988822 2163993 2289657 1271598 1108458 739285 726636 872097 869488 912562 922871 936098 950134 1079164 1078337 5473918 5661206 40.15 71.7 1
13:46:26 2024-01-29 724264 717599 216145 214388 351803 359460 383319 377392 233193 227425 283850 287534 326908 332208 4746029 5078575 6981411 6801101 1181250 1220920 310188 275253 296812 290798 347040 338582 325756 327750 224327 223477 707844 677509 1548176 1525158 457126 450751 666845 670938 838293 818036 860145 866445 901199 918469 889462 988822 2167108 2283140 1286123 1108458 737181 724580 872097 869488 910623 919587 938876 948708 1076107 1080536 5458340 5658363 40.15 71.7 1
13:46:27 2024-01-29 723803 717599 216110 213751 351947 358593 382814 377787 230148 227637 283254 287499 326205 331346 4748627 5079684 6961604 6820777 1188074 1222226 309754 275482 292164 290762 347599 337516 328482 327750 224011 223512 709870 675577 1540476 1529657 456043 450080 664346 668456 837105 819197 861368 864567 901457 919768 892097 988547 2164031 2292906 1277045 1108458 738758 726636 871478 869488 912562 919660 938196 951657 1079106 1078990 5490013 5655827 40.15 71.7 1
13:46:28 2024-01-29 723020 712269 214979 213823 351983 359388 383319 377787 233193 227107 283254 287325 325923 331310 4746029 5064121 6975830 6818699 1177882 1217458 312148 273800 293369 290798 346275 338306 326740 325813 224398 223546 705701 682371 1540795 1519420 456801 452103 668094 672440 834699 815648 863932 867060 899734 915760 894890 988859 2170191 2280463 1271598 1102096 734562 723481 876376 871889 909104 922907 943566 951732 1072987 1080555 5462437 5646382 40.15 71.7 1
13:46:29 2024-01-29 717594 718318 214692 214002 354038 358557 381734 376546 228960 226404 284055 289355 325679 329381 4742644 5101147 7002155 6820663 1173620 1217458 313098 274411 292054 290762 345476 337277 325826 326762 223661 224673 709954 683005 1539795 1516658 456263 451782 664889 671451 835919 813575 862630 867060 900180 910619 891687 991719 2170191 2283700 1291180 1106882 735161 726416 878952 870724 906561 924978 942186 949003 1072950 1077391 5464744 5643604 40.15 71.7 1
13:46:30 2024-01-29 717086 712039 214906 213640 354361 358557 380833 376089 233264 226404 281495 289760 326135 329345 4742644 5102462 7028138 6801177 1172711 1217458 313134 274184 292164 290833 345996 336527 327269 328970 223468 225317 708544 683005 1537908 1516658 458221 450044 665090 672440 835919 813808 862667 868908 901457 910655 892097 991757 2173164 2287927 1273413 1106181 736213 723335 874308 871343 909141 923017 942375 950185 1072191 1079100 5446210 5636726 40.15 71.7 1
13:46:31 2024-01-29 716394 712043 214876 213814 352046 358269 381196 377220 233299 226369 282957 288671 325679 329381 4739262 5081738 7028138 6818699 1176064 1217458 312184 274184 292054 290621 345512 335106 326811 327256 223661 224898 707135 683492 1543484 1516385 455827 451573 663914 671451 835919 813844 862667 868908 899896 910655 893031 993696 2176305 2289073 1291180 1106731 734112 725424 876340 871963 908532 919623 942335 950554 1072839 1080629 5464744 5643528 40.15 71.7 1
13:46:32 2024-01-29 717086 712269 214876 213814 354038 358557 378655 376690 233463 226369 281495 289425 325679 330808 4742644 5068133 7033149 6801139 1175367 1220054 313098 274411 292054 290109 345512 337552 327764 328468 223661 225004 705701 682860 1529079 1516658 456151 450787 665634 672440 834699 813844 862704 868908 898997 917094 895652 993696 2174571 2279827 1320761 1107008 738758 725975 871824 869488 911915 923560 938346 949079 1076107 1076051 5458817 5646105 40.15 71.7 1
13:46:33 2024-01-29 721753 712039 214979 213814 351699 358018 382544 376690 233193 226439 283916 287569 325679 331077 4742644 5068319 6986389 6809320 1177820 1220054 310224 273765 296602 289809 346032 336949 325265 325778 224714 223512 707045 679448 1540891 1521306 456801 450080 665903 671451 834699 816262 864483 867653 901818 917028 893983 988673 2168559 2281428 1287938 1108973 736656 724580 872060 869488 910623 919551 935433 948867 1076107 1076051 5455338 5635447 40.15 71.7 1
13:46:34 2024-01-29 721753 712039 214949 213224 351411 358557 381713 376654 233158 226949 283250 286664 326135 330808 4732508 5054795 6961642 6801177 1187227 1217458 308385 275446 292054 290524 347076 337589 325230 328505 223468 225639 700191 675095 1560849 1526461 456801 450786 664074 669863 837969 821007 863325 865185 902572 918324 893152 987991 2163799 2289657 1298575 1108589 740340 726636 869622 869488 911915 920915 935673 949507 1079164 1076051 5477574 5635523 40.15 71.7 1
13:46:35 2024-01-29 723084 712039 214945 213224 350917 359387 382274 376654 233158 227107 282957 286629 326205 331999 4736650 5055569 6966505 6801290 1184693 1217458 309250 274675 291957 290321 346553 337589 325493 327750 223468 223477 716820 673863 1538624 1529382 456587 452103 666198 669863 836365 817889 863325 865185 902022 918324 893495 985936 2160918 2290700 1280676 1106608 737181 724580 872091 867023 910623 919515 937008 948400 1076107 1076015 5466183 5635447 40.15 71.7 1
13:46:36 2024-01-29 721477 712291 214945 213823 350912 358593 381983 376654 233158 227072 282937 287412 326205 330308 4729897 5056265 6967099 6841021 1183007 1217458 308385 274639 292054 290215 346553 338342 325528 328970 223625 225480 716466 676282 1537644 1529657 457452 449303 666909 669863 837410 816079 863325 864530 901818 917821 886655 990149 2163717 2291281 1291180 1109381 739285 725607 870586 869871 911915 920409 935673 950261 1077460 1076015 5498715 5647697 40.15 71.7 1
13:46:37 2024-01-29 721514 712264 214979 213668 350953 359387 382274 376654 232867 226949 283183 287064 326170 330308 4733272 5064121 6966505 6804464 1181977 1217458 309250 275060 296602 290321 346553 337224 328250 329939 223725 225639 706999 676767 1538578 1526716 457377 450570 667656 671295 838293 817456 860145 865830 902386 918469 889206 988118 2167074 2283140 1296726 1107670 737181 725607 872097 869488 911731 919587 936135 948745 1074583 1076051 5455616 5636855 40.15 71.7 1
13:46:38 2024-01-29 722780 712264 214979 213224 351447 358593 382327 376654 232832 226914 282985 287212 325714 330308 4736650 5039207 6952172 6813836 1183007 1217458 309033 274639 292736 290375 346791 338014 327591 327379 223518 225337 709704 676767 1554753 1525308 457452 450397 665866 669440 838293 817309 857632 865148 901818 917173 890457 987378 2163836 2283700 1293385 1106882 736132 724580 870859 867023 909333 919551 936764 950171 1073024 1076051 5442784 5627381 40.15 71.7 1
13:46:39 2024-01-29 719707 712269 214979 213215 350921 358018 382004 376654 232832 227107 282993 287956 325942 330344 4723156 5054795 6957180 6799612 1181287 1222059 309759 275197 292736 290418 346411 336602 327591 327608 224147 225321 712409 677739 1547684 1521306 456043 450822 668094 671414 838293 816299 857669 866949 902134 917821 889750 988118 2163994 2280463 1287938 1108973 736132 724580 871384 869488 909978 919515 936838 949079 1072988 1076051 5451444 5631412 40.15 71.7 1
13:46:40 2024-01-29 721753 712269 215578 213514 350917 358557 380869 376654 232832 226439 282786 287412 325188 330308 4729897 5060020 6966505 6811488 1183740 1217311 309179 274462 292991 290180 346411 337370 327591 329362 223625 225321 708351 676542 1545032 1525308 456801 450433 665634 669477 836994 816262 857632 864603 901177 917173 885991 987415 2164031 2282081 1291569 1106882 735085 724030 870859 867023 908046 919551 936135 947476 1072988 1078337 5443048 5627624 40.15 71.7 1
13:46:41 2024-01-29 717086 714560 214945 214123 352010 357443 381196 376690 232832 225704 282320 287569 324699 330379 4727271 5063193 6982193 6810609 1180404 1218585 310118 274462 292845 290621 345996 336711 325265 325848 224169 223374 702941 678478 1533070 1521306 455684 452103 665903 670463 835919 815648 860866 865830 899896 915879 890383 987415 2162458 2280463 1298575 1105034 736132 724030 871384 868871 906339 919515 938208 948033 1072191 1078337 5445933 5627381 40.15 71.7 1
13:46:42 2024-01-29 719707 714560 214945 213668 350953 357479 382019 376654 232867 226404 282355 287264 326170 330844 4736650 5047736 6952096 6811445 1188863 1220320 309214 275253 291194 290762 346518 337261 328054 329202 223590 225639 708481 673653 1539081 1528074 456151 450110 664074 667485 834699 819778 861368 862009 901288 919768 892359 985211 2160629 2292906 1276389 1109248 740340 726122 870240 870724 911915 919759 935673 950223 1079164 1074458 5489316 5625961 40.15 71.7 1
13:46:43 2024-01-29 724658 715307 214915 213523 351447 359676 382004 376017 229611 227072 282525 286629 326205 331183 4749991 5028071 7007134 6840225 1185470 1217458 311166 274391 292528 291613 343370 336527 325791 325813 223832 223512 709870 675577 1558418 1521306 452057 448707 665762 667011 834699 820942 861405 860279 899183 919524 890383 980968 2159383 2289657 1292258 1112138 739285 724543 870859 869834 911915 921060 937676 953322 1079164 1075218 5491395 5634104 40.15 71.7 1
13:46:44 2024-01-29 724658 712007 214945 213215 352015 360219 380833 375489 233158 226404 287728 286664 326205 329916 4743709 5027944 6998168 6818699 1195689 1217458 310913 274604 288631 292963 345370 336490 325791 329006 223625 225639 722205 671735 1574014 1525904 453564 449059 665017 666064 834735 820942 860145 860279 900818 918841 887984 982367 2157547 2273412 1287482 1110038 736132 719217 871204 873031 910623 918460 936098 953056 1076107 1074422 5439158 5632706 40.15 71.7 1
13:46:45 2024-01-29 726904 712003 214910 213706 351979 359098 378568 375453 233158 226827 284438 287962 325923 329180 4725359 5014199 6975830 6833316 1185395 1213899 310118 274184 290418 291648 344403 336527 325756 325813 223625 223512 708481 673653 1552054 1525632 452066 449436 664346 666064 834699 820942 860756 860279 900008 921069 890392 982367 2157849 2293704 1292653 1109763 738758 724543 869622 868604 910623 919759 935673 950810 1075901 1074458 5483555 5625961 40.15 71.7 1
13:46:47 2024-01-29 723596 715605 214910 213215 351452 360474 381497 377451 229470 227179 283831 287412 326100 330801 4721935 5028811 6972066 6811765 1189657 1217458 310259 274639 288716 290762 346275 336527 327591 327256 223468 225373 708481 671735 1541283 1526989 454855 448707 664346 667011 834071 820359 860145 860279 900818 921069 889499 983769 2157547 2286942 1298015 1110038 739285 723481 871347 869871 909570 919759 934732 951582 1077423 1072868 5483832 5632983 40.15 71.7 1
13:46:48 2024-01-29 722535 715061 216828 212971 350629 359931 381859 375082 229575 226932 284366 287412 325994 331036 4720531 5040100 6957180 6799942 1188863 1215695 308420 275253 288631 290418 345996 335652 327129 326762 222998 223512 708481 671936 1558187 1527272 455503 448076 664346 667485 834699 819778 860145 860753 900818 921069 892321 985211 2159383 2292906 1285633 1108184 739285 724580 869622 869488 910323 918185 935673 949421 1079164 1076015 5483555 5638902 40.15 71.7 1
13:46:49 2024-01-29 723659 715421 214876 213593 350777 359243 381642 376475 229575 226932 284233 287012 325907 331183 4728730 5029665 6985156 6801101 1188863 1214797 310224 273765 288631 290798 345512 336527 325756 328509 223625 225639 709870 671735 1556411 1521578 453564 448707 664074 666064 834699 820942 861368 860279 900818 919560 887874 982367 2160918 2289657 1287004 1110038 739285 724580 870859 869871 910623 920409 936340 950223 1078986 1074422 5481768 5638030 40.15 71.7 1
13:46:50 2024-01-29 726904 715307 214876 213707 351871 360039 378727 374364 233229 226404 282094 287325 325923 328970 4715249 5019989 6975830 6825660 1185432 1213936 310224 272999 291339 291684 343405 336490 325756 325813 223625 223477 708481 674614 1585738 1525632 454320 450110 664346 666064 834699 820359 861405 860279 900180 919524 890420 982367 2157849 2289657 1303772 1109763 739285 724580 870859 868604 908993 919759 935673 950810 1078986 1077528 5496088 5639242 40.15 71.7 1
13:46:51 2024-01-29 727940 715531 214841 213224 351979 360219 378583 374364 230148 227072 283978 288416 325679 328468 4733272 5018054 6975830 6809320 1188863 1217458 310259 274148 288725 290833 345199 336253 325756 326762 223468 225373 708481 671735 1556811 1521578 453564 449059 664346 665591 834071 819778 860145 859668 899183 919524 889462 981667 2156008 2274181 1287482 1110038 736132 719180 871204 872413 909296 917128 938233 954501 1078339 1076038 5420691 5625567 40.15 71.7 1
13:46:52 2024-01-29 721753 714294 214547 213523 350593 357874 377697 376317 233158 226019 282592 287325 325907 331183 4720531 5012526 6986587 6850831 1178684 1217458 309789 273729 291230 290559 343370 338582 327129 325778 224011 223477 708416 675095 1535462 1516385 454855 453389 664346 666965 838293 818616 858416 862009 903857 919768 888894 984509 2157849 2265286 1287482 1119364 737181 718971 870859 875693 911083 915066 939611 957005 1074512 1069812 5399758 5625961 40.15 71.7 1
13:46:53 2024-01-29 723596 714111 216819 213184 350845 358593 378583 378068 229078 226914 282320 286629 325188 330443 4723900 5028224 7013137 6801177 1176064 1215659 309719 274639 291642 290418 344957 338582 324830 328970 223468 225480 711158 672898 1535935 1512358 454855 453500 663132 665479 841907 819778 855901 860144 905432 921069 883124 982367 2154708 2265286 1260704 1120959 739910 722516 875828 875693 908495 910502 939432 955635 1076041 1069019 5408588 5637003 40.15 71.7 1
13:46:54 2024-01-29 724621 713279 216064 213215 351303 359134 378943 378356 228649 226914 282922 286664 325907 330443 4720531 5039577 7013132 6813836 1177770 1215695 310259 274411 291642 290418 344957 337702 326667 325848 224011 223443 709787 673863 1535345 1516385 454855 450895 664346 665552 839520 819778 855938 861399 904755 918841 886327 983807 2154708 2267145 1258889 1123847 740440 719481 873960 873576 909141 915824 941029 955211 1074546 1069958 5398905 5654761 40.15 71.7 1
13:46:55 2024-01-29 725870 713544 215913 213219 350917 359387 380602 378925 228969 227072 282320 286664 326170 330480 4720531 5030331 7003807 6809320 1176064 1215659 308385 274639 291230 290762 344921 339062 324830 327786 222998 225373 709787 673173 1540521 1515582 454781 455467 662464 667485 840812 820359 855292 860777 905834 918841 883023 984236 2160299 2273861 1268994 1123359 738232 722553 877076 874447 906561 915798 942335 953094 1073638 1069958 5416321 5634142 40.15 71.7 1
13:46:56 2024-01-29 721753 714294 214940 212592 352051 359640 378871 376353 229611 227072 287422 288443 326170 329436 4723900 5073446 7045415 6801290 1169998 1213039 311202 272999 290418 291648 343440 337516 326667 327715 222770 224516 712895 677509 1544011 1512086 453675 451782 660552 667011 840739 818616 854684 862046 909465 921039 887109 986431 2160849 2272155 1263447 1119051 736213 721527 876376 873724 903990 916436 943723 955640 1069944 1069201 5406625 5621933 40.15 71.7 1
13:46:57 2024-01-29 719707 713544 214910 213224 354042 358629 377978 376089 229289 226404 282666 289425 325188 329472 4723900 5072466 7062733 6801177 1166621 1213936 312184 272964 290746 290621 343405 337589 326667 328505 222927 225004 715919 679448 1558168 1509143 453564 450751 660552 665515 839520 817456 858226 865185 908523 918360 884083 986581 2160478 2257457 1280087 1117771 732018 719481 879303 874447 901429 915834 944692 953056 1066731 1069958 5367132 5642630 40.15 71.7 1
13:46:58 2024-01-29 714441 712535 214945 213215 351947 356369 377999 376654 228969 226404 287111 288819 324140 329345 4720531 5075352 7059759 6791311 1161673 1213936 311639 272893 292054 290762 343370 336949 324830 326762 222927 223477 707091 682518 1538000 1502866 453379 450859 663404 671773 841759 816347 855789 865683 905033 917131 885430 987991 2163994 2252882 1271598 1116110 733064 719481 878868 872449 899831 917122 945699 951562 1063820 1069958 5366854 5616512 40.15 71.7 1
13:46:59 2024-01-29 713394 713040 214945 213215 351735 356369 378353 377787 228969 226439 287248 287813 323949 330308 4727271 5091011 7062471 6799942 1156716 1213936 310224 272893 296602 289880 343405 337589 326667 326798 223504 225373 708481 682371 1527837 1501681 457243 453241 663257 671304 841870 813452 855752 869451 906970 914537 884157 988897 2160715 2260868 1366102 1112973 732018 720307 876303 870487 903990 918460 942335 952337 1063857 1069770 5374408 5619601 40.15 71.7 1
13:47:00 2024-01-29 711342 711528 214910 213065 352019 356369 378979 377787 228969 226404 287088 287813 324175 330344 4720531 5091011 7070557 6790563 1156716 1213039 310695 272964 296584 289642 344439 337224 324830 326762 222927 223546 710644 683349 1528098 1505579 457126 450714 661958 671304 841870 813415 855106 868908 905395 910547 883732 993696 2165533 2256079 1289331 1116110 732018 720344 876376 868604 903718 918460 942335 950134 1065402 1063752 5383510 5616474 40.15 71.7 1
13:47:01 2024-01-29 715527 712964 214983 212925 351979 358018 381713 377220 228969 227107 283066 287264 324699 331418 4720531 5083779 7022457 6781184 1165826 1213936 310259 272964 291436 289642 346275 337589 324830 329939 222677 225301 707091 677509 1602681 1513854 456689 451462 660479 670718 839483 811722 857194 867653 904240 910511 885647 991719 2163836 2272880 1285633 1112182 733064 720344 875718 869488 903349 918460 942335 951562 1066157 1071474 5393165 5617908 40.15 71.7 1
13:47:02 2024-01-29 717631 713549 215583 212627 352015 358305 381734 376654 228649 227107 283850 287813 324664 330480 4720531 5097241 7031783 6757341 1163815 1212179 310259 273765 291230 289968 348779 337253 327092 328139 222436 223443 714182 679448 1544311 1513580 454971 449290 660552 667474 837105 813919 858416 866445 901453 910583 888894 990819 2164031 2277722 1283785 1109763 732018 724030 876376 867023 901149 918221 943678 945976 1066913 1069806 5430404 5606987 40.15 71.7 1
13:47:03 2024-01-29 717086 713544 214945 212592 352046 357479 378691 373803 228969 227107 283066 287813 324210 330443 4711166 5109556 7017160 6771805 1165826 1217340 310047 273936 290939 290074 345405 337132 324794 327679 222784 225337 704311 677509 1568701 1512358 456801 449473 660736 669863 838887 813881 857805 866445 905145 910547 887456 991757 2163836 2277870 1281936 1112182 735085 723554 876376 867023 903349 919759 945025 948829 1066913 1069806 5421302 5617908 40.15 71.7 1
13:47:04 2024-01-29 717631 713544 215583 212592 352046 358305 381196 375225 228809 227460 282866 287134 324699 330443 4714528 5108308 7031783 6778448 1166837 1215012 310588 274078 291180 290621 346375 336566 324794 327644 222436 223512 714182 678478 1538605 1509956 456151 448040 660589 667983 838293 816347 858416 865830 902801 910619 889972 988897 2164031 2277196 1289331 1110038 734040 724580 876376 867023 905192 919515 945025 945976 1066913 1071354 5443048 5621933 40.15 71.7 1
13:47:05 2024-01-29 717631 714555 214945 212583 352051 358053 380928 373803 228969 227107 282866 287604 324699 329106 4715363 5093084 6989902 6781464 1172673 1215123 311787 272823 291048 289563 346810 336454 325493 325778 223661 225373 708481 681395 1534068 1512358 456267 451462 667656 670463 832265 813232 862054 865830 897596 910655 892097 985936 2160715 2274493 1300424 1100713 735085 723481 871478 867023 908009 918221 936098 949231 1069917 1076051 5435272 5610235 40.15 71.7 1
13:47:06 2024-01-29 715527 713284 214902 213668 350670 356405 378979 374400 228969 225320 282327 287534 324210 329345 4711166 5041878 6952511 6782312 1181246 1218585 309144 274462 292054 289000 345476 336253 327092 325743 222927 222719 716642 675058 1538744 1522865 456801 449375 666235 668420 835882 814997 860866 864493 901457 915807 892895 985899 2160918 2280463 1272321 1106608 735085 722421 869622 867023 909570 921060 937008 945902 1072951 1073626 5427122 5605527 40.15 71.7 1
13:47:07 2024-01-29 719707 714290 214543 213030 349787 357443 378655 374364 229289 226335 287692 285667 324664 331418 4708514 5018864 6959455 6811204 1188755 1213397 310224 272964 288477 291366 343405 335396 327591 325778 222891 223443 707091 671735 1548922 1521578 453564 449045 664074 666064 833444 819778 860108 860279 900008 921069 890605 982367 2157849 2286942 1274540 1108458 738758 723481 869622 869488 910586 919759 935673 950185 1078399 1072868 5470519 5621933 40.15 71.7 1
13:47:08 2024-01-29 724071 713279 214692 213257 351416 359640 378835 373768 229450 226335 283142 286664 325153 327396 4701500 5000337 6979356 6801064 1178588 1215053 309688 272893 291121 289880 345343 337552 326255 328505 222891 222719 705646 672417 1548178 1512358 454209 452343 662464 667011 839483 819778 853395 861502 904018 919768 882904 982367 2151646 2260436 1296420 1119364 737181 719481 871384 872994 907242 910538 936801 954278 1071396 1066899 5388064 5618246 40.15 71.7 1
13:47:09 2024-01-29 722234 711528 214910 213219 350356 357982 378871 377486 228809 226369 287321 286629 327800 329646 4726062 5065787 7023797 6792791 1178588 1213862 310368 274376 290383 290630 344403 337241 324794 327786 222891 223443 709870 673173 1528308 1512358 454855 452214 662148 666064 841907 819778 853395 861502 907766 919808 882241 982367 2151646 2265286 1274540 1121759 736656 719217 876340 872413 903990 915761 942298 954278 1069807 1066899 5399182 5618246 40.15 71.7 1
13:47:10 2024-01-29 722900 713544 214945 211521 351416 359640 378835 375453 228723 227921 282811 287465 326029 329253 4707197 5075257 7037762 6791273 1169998 1221215 311603 273765 288631 290427 343405 337003 327250 327485 221537 223512 708544 675095 1541564 1509555 453564 450397 659617 666064 839483 817471 855292 862009 905395 918469 884193 982787 2160918 2265286 1270843 1113351 731496 718461 876376 873031 901429 917812 946373 951562 1063783 1069201 5350388 5638562 40.15 71.7 1
13:47:11 2024-01-29 714076 711497 214915 212898 351911 357983 378583 378487 229239 226932 282957 288268 324035 331814 4728900 5081738 7043186 6772879 1155893 1211674 310224 273729 292675 289000 343405 337516 324830 325813 222543 223443 709870 681395 1513841 1506080 456151 450787 660552 671414 839520 811722 855255 867060 903870 910511 883626 991719 2160918 2256079 1264335 1112413 732018 720307 875718 869488 903834 918460 942335 948745 1066913 1069801 5383787 5608867 40.15 71.7 1
13:47:12 2024-01-29 717365 713958 216823 212273 351659 357839 378835 375346 228154 226932 282957 287290 324750 330260 4708501 5104244 6999334 6762427 1168462 1215659 310695 272858 291194 289809 343405 333510 324649 325778 222230 223512 715754 679448 1545367 1511007 454855 447689 662464 668456 834662 811722 857632 867060 900818 910547 890605 988859 2163994 2277722 1283785 1103700 732018 724580 875718 865757 902395 920842 942335 946312 1067670 1072868 5436805 5606987 40.15 71.7 1
13:47:14 2024-01-29 716920 713284 216523 212410 351875 357300 378691 374797 229380 226230 282884 287465 324175 330443 4711874 5041878 6972091 6771805 1171914 1212734 310224 272928 292054 290502 343405 336490 326667 326690 223625 223443 712650 679448 1551098 1512358 455827 450749 664347 669477 832229 811472 861368 865830 902944 910619 893626 985936 2160918 2271269 1282491 1099929 735085 722385 869622 867023 907972 919759 935673 945939 1072951 1074422 5434533 5627550 40.15 71.7 1
13:47:15 2024-01-29 720628 711383 216523 212853 349085 357300 378763 374328 228969 226369 281495 286408 324645 330150 4711166 5026819 6934684 6771805 1184693 1217421 307848 274148 290300 290161 345476 335979 326667 325813 222927 223443 708481 671936 1540476 1523585 455428 448040 663404 666537 834071 818616 857632 860753 898581 918469 886581 988217 2157849 2286942 1269782 1105308 737181 724543 867156 867023 910623 921684 935673 947322 1076107 1077491 5452367 5612709 40.15 71.7 1
13:47:16 2024-01-29 724791 713940 216702 212854 350602 358593 378943 374328 229078 226265 283029 285519 325153 329166 4717893 5017494 6952172 6790871 1188863 1210896 309719 273765 288523 290538 344439 335433 326667 325743 222578 223477 707091 670742 1545385 1521578 453353 449400 664346 664175 832818 819778 859497 857840 898544 920419 890605 979571 2154748 2286942 1287004 1108458 737181 723445 869622 869488 910586 919872 936967 951619 1085396 1076038 5477448 5617719 40.15 71.7 1
13:47:17 2024-01-29 724273 713549 214543 212547 351717 359895 378655 373994 229289 225984 283066 287290 324978 326570 4708501 5000193 6957180 6791311 1182089 1212697 309754 272928 290710 290621 344855 336490 327360 324992 222962 223098 717000 675095 1545827 1512358 452057 452103 664346 667485 837105 816226 858416 860753 901818 919768 888175 981386 2151646 2265286 1285633 1112973 736906 717443 869622 873687 911594 914382 938309 954166 1075864 1069848 5394426 5608904 40.15 71.7 1
13:47:18 2024-01-29 721753 711228 216671 213011 349783 357479 378835 377184 229174 226125 287285 285615 324210 329705 4708501 5021085 6995115 6768968 1176064 1213397 309860 273729 288734 289642 343405 337277 324794 325813 222230 223098 707045 672050 1538410 1511285 453564 450044 660084 666064 841907 818616 853358 860279 906751 920801 880331 983807 2151646 2263250 1287004 1119364 735085 720867 876452 875035 903916 915824 939432 952770 1069833 1068358 5399182 5617871 40.15 71.7 1
13:47:19 2024-01-29 719633 711528 214876 211699 351695 360056 377733 374400 228969 226335 281995 288215 324175 327931 4708514 5063193 7037259 6799942 1160566 1211674 312148 272893 290300 290524 344855 337039 324830 328200 222734 223288 707091 679448 1543078 1500296 453379 452103 660552 666494 838293 814030 857575 864567 905145 915807 882904 983061 2159383 2252882 1281936 1116387 733052 719481 878208 871963 901186 917122 947448 951339 1063783 1069201 5352866 5609985 40.15 71.7 1
13:47:20 2024-01-29 712507 713504 216819 212876 350917 356369 378943 376654 228649 226369 282829 287064 323914 329345 4708501 5068133 7018792 6737983 1163332 1211674 311835 272928 291198 288728 346255 337241 324794 326762 222578 223288 715591 675577 1563721 1510213 456801 449375 660084 669440 838293 811722 857157 867060 901416 910511 885486 991719 2166926 2273748 1262520 1110001 734112 722275 876303 866811 903755 921060 945025 945939 1066157 1072538 5427399 5609872 40.15 71.7 1
13:47:21 2024-01-29 715485 711533 214915 211926 351699 357192 378907 373208 228809 227072 282630 287064 327179 329975 4701801 5083705 6985156 6762427 1169998 1213039 310918 272893 290987 289809 343370 333510 327129 326727 222578 223546 704316 679448 1524315 1510213 454421 449739 663404 668456 834699 814030 860866 867060 900180 911808 891724 990819 2166800 2278187 1291180 1103068 733064 722553 874582 868871 904027 918460 940244 950336 1069944 1076051 5425033 5599488 40.15 71.7 1
13:47:22 2024-01-29 713843 711528 219077 213518 350638 355798 378907 374364 228969 224972 283777 287064 323653 331999 4701765 5039145 6929744 6762427 1183849 1212143 307848 273765 290336 289000 347510 335469 324830 325743 222927 223253 707091 670016 1555257 1521578 453379 447689 663404 665591 833801 818616 860108 861354 898322 919440 891966 982218 2157776 2289073 1257073 1107008 737181 720344 869622 868871 909141 918424 935673 948033 1079164 1074367 5442784 5608867 40.15 71.7 1
13:47:23 2024-01-29 724568 711528 219037 212556 350885 360056 377697 373208 229289 225984 283066 286629 324175 327432 4688257 4989667 6952172 6799942 1178588 1212143 309250 272964 290336 289809 342879 337516 324830 325252 222641 222754 707045 671735 1526434 1508856 453617 453214 662464 666537 839798 818672 857613 862343 904389 920346 885733 982180 2154603 2259282 1283785 1117771 737181 719061 872097 872376 906598 910502 939686 955678 1071396 1066899 5370966 5608867 40.15 71.7 1
13:47:24 2024-01-29 721495 710450 216562 212512 349827 358018 378266 375489 227941 226125 283066 285330 324210 328468 4686790 5035376 6994481 6791650 1176064 1211674 309285 273765 288680 290770 343370 336259 324830 327521 221537 223288 711363 671735 1546360 1508117 453564 452103 660736 665879 842415 816079 853947 861502 907233 918288 883569 985211 2151646 2265286 1285120 1117981 735161 719481 873857 871889 904935 910574 941627 952919 1069944 1066145 5388064 5608867 40.15 71.7 1
13:47:25 2024-01-29 717405 710455 214910 211962 352019 358018 377130 374364 228649 226177 281362 287465 323688 327871 4699135 5061420 7031783 6762164 1160717 1209955 311893 274532 290336 289704 344855 337003 324830 325743 222230 223258 707091 679448 1528960 1501681 455619 452919 662427 670817 839483 811648 855777 867503 906588 913244 882904 985936 2163395 2250062 1285633 1110038 730975 720392 873857 868871 902432 915798 942298 951525 1062278 1069958 5363301 5593844 40.15 71.7 1
13:47:26 2024-01-29 711305 710989 214910 211878 350629 356405 378979 376053 228135 226404 282630 286664 323949 330443 4699135 5075352 7009447 6748321 1162502 1210390 309971 272893 290300 288746 345476 335143 324830 326762 221883 225321 704311 677253 1530040 1509282 456801 449546 659507 669386 838603 815187 858416 864567 902460 910511 887109 990975 2159383 2271269 1262520 1109763 732018 720344 875097 867023 902544 918460 942335 947721 1063857 1069958 5406625 5593844 40.15 71.7 1
13:47:27 2024-01-29 714441 711528 214543 211699 350921 356405 378583 374066 228330 226404 282230 287956 323914 329436 4688257 5083705 6985156 6753048 1165967 1211674 310224 272928 290427 289439 344439 333293 324685 329202 221599 225603 711363 677509 1531118 1509193 454855 449546 661181 667960 834699 811722 858416 865683 901457 910547 887678 985973 2165533 2274493 1285633 1106882 732018 722421 875097 864530 900790 919759 942335 947721 1063857 1069958 5414126 5590109 40.15 71.7 1
13:47:28 2024-01-29 714441 711428 219345 211560 350917 356405 378871 372911 228135 226335 281962 287412 322941 329436 4695784 5064948 6986389 6753085 1167667 1216682 310224 272717 290046 289633 346492 333402 327360 327346 222436 223408 709954 679448 1533756 1511429 453564 449411 664346 668966 833734 811722 862094 866445 896290 914537 890383 987415 2160918 2271269 1266151 1100438 730975 719253 872097 867023 903990 918460 938171 947721 1068427 1074458 5413848 5577690 40.15 71.7 1
13:47:29 2024-01-29 711305 711264 218898 213215 350598 355263 377978 374328 228969 224903 282666 286664 322941 330443 4688295 5031123 6919878 6753048 1180292 1212811 309930 273517 290780 288790 346810 333402 324794 328273 222400 225004 707091 670016 1560250 1521578 454888 450822 664074 665591 831603 816262 858155 861502 897596 918469 890754 982367 2151646 2283700 1278238 1103700 736656 722458 866884 866408 908009 918460 933010 947759 1075344 1072074 5434971 5604590 40.15 71.7 1
13:47:30 2024-01-29 721749 712535 219191 212274 349863 358305 378907 373208 228809 225669 282230 285563 324210 327895 4688257 4971160 6942739 6797408 1180094 1212020 309144 272858 290155 289704 344783 336857 324505 326690 222927 222067 705674 673653 1525847 1510270 454209 450823 664346 664539 836994 816226 856547 861502 901457 918469 884858 982129 2150117 2259282 1258889 1115387 736132 717443 869622 873724 906651 910574 937008 954316 1069880 1066899 5370966 5593769 40.15 71.6 1
13:47:31 2024-01-29 722447 709415 214876 211962 349300 356405 377697 376331 228100 225862 282829 284107 323688 328200 4692435 5026819 7003758 6782312 1176905 1210291 308208 274234 288486 289809 343370 337003 323880 326762 221982 224968 706017 670016 1526365 1510213 452094 452214 660084 664175 839520 818036 852146 859668 906514 919768 880336 979571 2148590 2259282 1272692 1119364 735085 719481 871478 868604 903990 913653 936838 951562 1069844 1063778 5388064 5600870 40.15 71.7 1
13:47:32 2024-01-29 722784 710989 214543 211229 350921 358305 377697 374066 228330 226914 281796 285797 324175 327432 4695100 5047850 7043863 6772917 1160566 1213323 311639 272667 288770 290285 342879 336236 324794 325707 222386 222754 707091 679448 1533267 1496615 452278 450751 661525 665552 838293 812875 854647 863342 901163 910655 882904 983061 2154785 2246872 1291180 1113010 729933 717443 875097 868641 897167 911762 942335 950848 1062278 1067083 5333344 5591505 40.15 71.7 1
13:47:33 2024-01-29 711238 708869 219314 211953 349863 355299 376600 375189 228330 226177 282430 287465 322265 330443 4692914 5083818 6992091 6753048 1160018 1208238 309537 273482 290771 290915 344403 337039 324565 325813 222436 223098 705701 676542 1574976 1507412 456263 450429 659150 669206 837105 811722 855292 866445 900143 910665 885523 988897 2157849 2265286 1264335 1108458 732018 721363 873857 865794 900790 918460 942335 944595 1066913 1069958 5408588 5590109 40.15 71.7 1
13:47:34 2024-01-29 713430 711533 214880 211560 351159 356369 378979 372649 228330 226404 281832 286429 323201 329143 4708615 5047950 6952059 6752785 1169998 1212020 310224 272476 291642 289000 345722 335215 324830 324636 222962 222067 702933 677026 1540643 1512358 456151 448112 664346 668456 831640 811472 862069 862046 894650 910583 889340 983098 2151646 2266564 1284307 1102916 734040 720271 867156 864567 907626 919759 935673 943887 1069880 1069806 5414126 5591505 40.15 71.7 1
13:47:35 2024-01-29 718686 713044 218807 211962 347719 356405 378871 373243 228499 225984 282811 286951 325109 329916 4684356 4990214 6937967 6762239 1187165 1208238 309754 272858 288523 289880 343180 333510 324830 325287 222230 222788 697449 668198 1547024 1519420 452389 448409 663404 664175 832661 818616 857632 857840 897596 921069 889340 978799 2150117 2282483 1282662 1106882 736132 719217 869622 868871 906598 915870 935433 948745 1077634 1069539 5443052 5586122 40.15 71.7 1
13:47:36 2024-01-29 719670 711269 218929 211962 349577 356369 377433 375584 229113 225775 282375 286525 324663 327323 4681965 4968869 6942170 6776348 1173350 1210814 309492 272964 288667 289000 345831 336253 324336 326762 222378 222754 702933 670016 1526140 1508073 453564 448743 658684 664175 839483 816299 850899 857840 902801 918469 880331 979571 2147064 2255636 1292653 1117771 735085 717658 871478 868641 903718 910610 936783 951562 1066821 1063851 5376530 5599526 40.15 71.6 1
13:47:37 2024-01-29 721102 708878 219448 211274 349612 360056 377446 373923 228189 226967 281651 285866 324035 327287 4695784 5035376 7003807 6742863 1164994 1206489 309789 272512 288770 288746 345197 336016 324541 325252 222230 223477 721971 677026 1547133 1503138 452278 449447 658684 664175 838293 813844 853432 859535 902801 917057 882315 983807 2151646 2256079 1267145 1113010 732018 717443 875097 870524 900116 910574 943874 951562 1065365 1066935 5337792 5590109 40.15 71.7 1
13:47:38 2024-01-29 713104 710422 216218 212273 350777 357257 376421 375082 228668 225880 282484 287395 322196 330172 4688445 5053921 7023131 6743707 1153390 1208238 308420 272095 291642 288965 344855 336253 324794 325778 222066 222754 702933 677509 1540221 1505273 456151 450167 659617 669477 837105 810571 853469 867060 902127 910022 882950 988897 2157849 2255636 1285633 1108458 732018 720075 873857 865794 900790 917164 940954 945976 1063820 1069201 5391477 5598962 40.15 71.7 1
13:47:39 2024-01-29 718103 710264 216828 211706 350459 358782 378727 376383 228084 227239 282194 286594 323914 328432 4696455 5073562 6967685 6753302 1168327 1211674 310224 272476 288631 288965 345831 333438 326667 326690 222195 223253 709954 679448 1543893 1508117 454855 450503 664346 668420 830472 811722 857632 867060 896254 910475 889192 987340 2160918 2268502 1275229 1097583 733588 720271 869005 865757 908532 919759 935673 947663 1069944 1072832 5423302 5593844 40.15 71.6 1
13:47:40 2024-01-29 715801 710413 216061 211715 347510 357007 378799 373732 228809 225950 282811 285658 322196 329806 4677303 4987023 6912411 6762694 1186354 1210814 308314 272858 288044 289844 344855 333438 326667 326690 222195 224703 707091 671735 1563800 1516658 452389 448727 662464 664175 832661 817999 860252 857679 896888 919768 889340 978762 2148169 2266893 1276389 1107670 734112 718461 867156 869834 907344 910574 935673 950223 1074401 1072917 5382853 5584412 40.15 71.7 1
13:47:42 2024-01-29 718614 710413 215334 212850 349541 356369 375364 374221 229129 225565 282561 285866 323166 328177 4680378 4970469 6942241 6762954 1171874 1208238 307813 272476 288559 289000 345587 335943 324336 325778 221537 222067 711260 670016 1536138 1511013 452066 448707 659617 664175 839483 816226 850862 857840 902764 918469 882055 979497 2145422 2256079 1276389 1119364 736132 719481 872097 870106 904361 915714 940988 952337 1069907 1066088 5381092 5606095 40.15 71.7 1
13:47:43 2024-01-29 720959 709374 214543 211391 350212 357946 376528 373208 228295 226369 281614 285866 324140 326897 4689480 5040649 7013244 6762694 1158908 1208202 309905 272025 288270 289844 342879 335469 324794 325252 222195 222719 705701 678963 1524726 1493918 452389 451066 660736 667011 837105 813452 853395 861363 901184 915074 882867 983769 2151646 2250062 1281936 1112936 729933 717443 877076 871815 899794 914382 942186 953245 1063740 1068358 5335362 5590109 40.15 71.7 1
13:47:44 2024-01-29 711042 708341 215610 211821 349264 357007 376228 375310 228100 225600 281995 285866 322196 330443 4686412 5039207 6980469 6734518 1160566 1208238 308349 272060 288595 287818 344403 335433 324277 325743 221502 222754 705701 674829 1546470 1505967 456263 450110 658684 668456 837105 810526 853395 867060 902736 910665 884193 991443 2154708 2258835 1283785 1108458 733588 723029 875790 865609 902469 919650 942375 947551 1065253 1068226 5399182 5592694 40.15 71.7 1
13:47:45 2024-01-29 716222 710419 214206 211422 350885 356333 378871 375245 227553 226335 281362 286195 323166 328432 4688445 5075805 6975830 6734290 1163332 1206843 309285 272476 288631 288965 343405 333402 324794 325778 221502 223098 701531 677026 1521039 1508229 453379 449228 660084 667485 834034 811722 858416 864567 901177 912479 887544 985936 2157849 2278628 1264335 1103130 731496 723066 872097 865609 904398 920951 941029 946275 1069185 1072868 5420194 5561711 40.15 71.6 1
13:47:46 2024-01-29 713345 709406 215005 211882 350849 357007 377094 373208 228969 224903 281995 287312 322196 329939 4689756 5023241 6920925 6743910 1171951 1209211 307848 272476 290746 289351 343370 333546 324794 324762 222734 223741 709787 673380 1521721 1512358 455428 448040 664346 665515 832265 814030 858416 861973 897231 910547 887535 988978 2157547 2282577 1267967 1103854 735935 723580 867750 865609 909904 918460 931607 945939 1077535 1072038 5434971 5585703 40.15 71.7 1
13:47:47 2024-01-29 719707 710450 219170 211882 349823 357443 378266 372091 228330 225600 282230 285563 324140 326436 4689756 4968869 6929204 6781479 1176064 1208238 308349 272667 288640 289633 342879 333546 326667 324564 222543 222530 708481 674614 1532605 1507412 452278 450751 663875 666826 834662 813808 855901 860279 900180 920115 888260 981386 2148392 2259669 1283785 1116387 736213 716243 869622 873687 906598 911823 937008 953561 1069844 1065319 5361560 5590109 40.15 71.7 1
13:47:48 2024-01-29 719707 707193 219258 211856 348733 356405 376564 375489 227553 225635 283029 283986 323201 327895 4688445 5018864 6994481 6742793 1169998 1208238 308989 272893 288450 288746 344855 335396 324830 325252 221537 223443 708607 675095 1573866 1503138 452020 449375 658182 664175 839483 814997 856047 862653 906514 916992 883215 983694 2154603 2260807 1263447 1113206 733064 718461 873857 871963 900717 910538 942335 951525 1068249 1063814 5349295 5580731 40.15 71.7 1
13:47:49 2024-01-29 712507 708295 219314 211891 351416 355263 375435 374030 228295 225635 282194 287534 322196 328432 4688445 5053921 7023797 6753048 1152496 1206843 308349 271645 291194 288728 342663 335979 323556 325252 222004 222719 715591 678478 1510638 1501007 455503 450714 659617 670817 839523 811682 855091 866297 904018 910430 883844 990857 2157675 2254352 1285633 1110038 732018 719481 873339 867023 901429 915689 940919 945976 1060738 1070716 5367132 5573671 40.15 71.7 1
13:47:50 2024-01-29 712503 709411 214876 211520 349264 356142 378266 373768 227553 226019 281362 285762 324893 328897 4683070 5072466 6990756 6734518 1159980 1206452 310368 272476 288559 288798 344403 333474 324336 325743 221586 222754 711363 674614 1521971 1503138 456151 449473 660266 667848 836219 811685 854498 864570 901310 913676 885486 988044 2156241 2267145 1285633 1105430 729933 721874 873923 864493 902544 919759 938233 944926 1066913 1072233 5418092 5580731 40.15 71.7 1
13:47:51 2024-01-29 712234 709365 215005 211516 350921 355299 376564 373729 228330 225635 281362 286890 322230 328127 4674800 5016831 6952285 6743669 1165767 1208238 308349 271610 290746 288597 344855 333438 324794 326690 222230 223114 700405 673863 1515974 1516891 455168 450184 664309 667960 834757 814030 858192 862728 896557 910547 888152 985646 2151646 2269660 1259836 1100713 736213 720307 866505 863880 907705 918460 933010 947776 1069880 1072868 5414224 5590109 40.15 71.6 1
13:47:52 2024-01-29 718577 708874 215334 211703 347373 355299 378266 372911 228100 225443 281995 289365 323201 328395 4668054 4986359 6929204 6753048 1183665 1208238 308314 272893 288044 289607 345343 333438 324830 326690 221982 224810 705701 671936 1547450 1516658 452241 450232 663367 664028 832624 817383 858416 857840 897560 920346 889340 978762 2151646 2283143 1299665 1103737 735608 718948 869005 867023 906598 915798 935673 945976 1075308 1069958 5444578 5586122 40.15 71.7 1
13:47:53 2024-01-29 720040 708878 215454 211926 349264 356333 375399 372056 228649 224972 282194 285797 322230 326436 4683070 4968257 6932329 6771805 1174109 1208202 308063 272858 288698 289000 342339 336200 324577 327541 222400 224056 699053 670016 1533475 1510270 454532 450570 661489 665591 839211 816226 855091 859594 901380 918469 880331 980781 2145422 2254390 1254577 1116181 735085 717443 869622 869871 903718 909184 935433 951562 1069944 1066773 5361560 5590109 40.15 71.7 1
13:47:54 2024-01-29 719707 707301 214543 211525 347719 357946 375963 373172 226884 226019 282230 284898 323653 327396 4680378 5022575 6975830 6753048 1168327 1207816 308138 272682 288234 289396 344674 333329 324757 328077 220921 225321 705726 673863 1531923 1499470 452278 450131 656750 664812 838293 814030 852109 859229 902552 915843 880331 982367 2151646 2259891 1267145 1111355 731496 718189 874477 869871 897167 910466 942298 951525 1065365 1066862 5350388 5574225 40.15 71.7 1
13:47:55 2024-01-29 714535 707075 218898 211847 350921 356333 375435 373208 228295 225635 279743 287064 322230 327432 4677040 5044741 7018792 6753151 1154318 1210971 310411 271505 290155 288895 342483 335288 324721 327577 222017 224372 705701 678963 1521145 1493918 456151 451919 659617 667511 838021 809422 853947 864603 905211 910540 880331 985973 2151646 2240842 1309725 1108458 727856 717443 872097 867023 898804 910574 939507 947322 1059220 1069958 5333344 5580731 40.15 71.6 1
13:47:56 2024-01-29 709480 707342 215610 211194 348738 356303 377432 374328 227588 225443 281796 285762 322196 330443 4686412 5050330 6990756 6741381 1158870 1207566 308244 271920 288414 288387 346773 333221 324241 325480 221218 223063 714325 676282 1547162 1503138 453564 447859 659617 667960 832854 811722 856547 863305 900008 911309 885523 985235 2157849 2268502 1285633 1099929 729413 720038 870859 863917 901753 919109 936801 944926 1066913 1072111 5408588 5577991 40.15 71.7 1
13:47:57 2024-01-29 710215 707333 214401 211551 349827 354233 376564 372091 228649 224903 281362 286664 322196 328468 4683070 5021825 6914442 6754014 1172434 1208893 307672 272336 290565 288054 345343 333510 324794 324762 221946 223741 705701 670016 1536311 1517482 456151 447689 661994 666064 831995 813808 858416 858854 897560 910619 888078 983807 2150117 2274493 1293029 1100713 736132 720344 865890 865794 908921 917812 931607 946312 1072988 1071281 5432923 5589960 40.15 71.6 1
13:47:58 2024-01-29 721698 708337 215459 211551 347759 356405 377697 371500 227906 225443 281760 285071 323201 326400 4677040 4952458 6941220 6763447 1177708 1208238 308028 272633 288676 289000 342627 335215 324794 324816 222230 222410 711260 672898 1545790 1507412 453887 453389 662464 666064 834699 813844 855901 861502 900180 917173 884193 979571 2148590 2256079 1283785 1112973 735085 717363 867156 871141 906598 911300 935006 951287 1069807 1066899 5353168 5590109 40.15 71.7 1
13:47:59 2024-01-29 719707 703322 214543 211229 347715 356369 375999 373208 226919 225827 281995 283865 323201 327396 4673954 5030741 7006965 6772086 1165558 1204742 308385 272682 288626 289000 342879 333113 324794 324535 221741 223408 713019 675577 1544817 1500735 452278 448707 656787 664175 837698 814030 851504 861502 903745 915807 882384 982367 2150117 2254390 1287004 1112138 732018 716426 873238 868604 897634 911944 940957 950848 1063820 1063851 5337397 5569041 40.15 71.7 1
13:48:00 2024-01-29 710487 703030 215334 211511 349854 356755 376365 373172 227941 224937 279779 286421 321677 327141 4692914 5054795 7002227 6743669 1153018 1208202 310003 271645 291597 288194 345306 335469 323652 324797 221156 222067 704311 674829 1532299 1505006 455466 449059 660084 667437 837105 809422 852109 865830 901818 909379 882374 988822 2151646 2252882 1283785 1106882 730975 718201 873586 864530 899980 910682 939544 946312 1062278 1066899 5380371 5580454 40.15 71.6 1
13:48:01 2024-01-29 713389 708373 219273 211279 348773 355299 378266 372056 227588 226125 281072 287279 324736 328140 4671275 5065673 6966505 6725126 1160845 1207966 309037 271955 288707 288763 343440 333438 324528 325743 221502 222788 711843 675577 1522850 1505967 454209 448275 658684 667011 834699 811722 855901 862046 900818 910511 884488 985936 2151646 2265286 1278238 1102879 729933 720344 873238 862009 898442 918460 940919 943580 1063820 1069958 5397483 5577991 40.15 71.6 1
13:48:02 2024-01-29 712234 708373 218889 211220 349863 355263 376277 373056 228014 226160 281181 286664 322126 327786 4678900 5021825 6932145 6738860 1167229 1206956 309285 271231 290558 288054 344819 333474 324048 324816 222770 222067 701048 675577 1543550 1508117 454855 448076 664346 666965 830300 811722 858416 862046 896290 910547 889340 985399 2151646 2261804 1284307 1100713 734562 719762 865246 863880 907887 917812 932308 946312 1072717 1069770 5414126 5571352 40.15 71.6 1
13:48:03 2024-01-29 719711 708373 215311 211609 347438 359036 378014 374258 228154 225530 281614 285668 323061 327749 4677709 4964316 6932442 6762427 1176064 1208238 308314 272060 288595 289607 342879 333474 324830 324816 222266 224056 708481 671735 1532311 1507412 451342 450751 663404 666064 834108 811472 857194 860279 899220 918469 885615 979571 2145502 2259282 1260704 1108458 734040 715412 867156 869871 907059 911823 933010 951562 1071433 1066935 5347191 5561711 40.15 71.7 1
13:48:04 2024-01-29 719049 707908 216066 211706 347541 358020 376084 374186 226884 224937 282230 283831 323201 327640 4680378 5004511 6975830 6753048 1168327 1205983 307848 272702 288089 288825 342879 333546 324830 326970 220846 223477 712895 674614 1536087 1498166 452278 449411 656787 663954 835882 811472 855329 859499 901453 915575 882904 983807 2151646 2254418 1280087 1112145 730975 716934 873857 870524 898804 909860 942335 951525 1062241 1065355 5322512 5584013 40.15 71.7 1
13:48:05 2024-01-29 709332 708304 215606 211384 348590 355962 375256 374186 228119 225600 281796 287412 321229 329202 4681748 5048361 6977037 6734290 1150002 1207704 308314 271266 291011 287216 342879 335469 323880 326509 221502 222599 709954 675020 1551379 1509980 456151 448707 658684 667474 837105 809422 853834 865830 900143 909379 882940 988859 2151646 2257262 1262520 1106882 730975 718201 872619 864567 898841 915834 942335 944964 1062241 1066935 5391737 5576435 40.15 71.6 1
13:48:06 2024-01-29 713483 708650 215610 210870 349684 355228 376528 372938 227941 225984 279455 286256 322196 327627 4670609 5015271 6927305 6734054 1165767 1208238 308385 271231 290336 288089 342627 333474 324794 324816 222578 223114 705674 672898 1528937 1506673 457569 448004 664346 665552 830783 811722 858416 860790 893685 910583 889340 983061 2150117 2262076 1287257 1100713 735085 720271 864663 863880 907702 916326 931645 945638 1074438 1072788 5424070 5584412 40.15 71.7 1
13:48:07 2024-01-29 719329 710409 215303 211525 347724 356369 377697 374185 227766 225443 281362 289401 322941 327164 4670999 4952408 6910553 6752785 1174386 1207381 308099 272217 288595 289000 342879 333510 324794 324816 222230 222067 698820 671735 1530118 1505967 451700 452140 663404 665591 833444 813269 855901 859499 899220 910655 884327 979534 2148590 2254480 1283785 1110038 734040 716343 866505 869871 905043 911823 934290 952778 1072839 1066753 5345435 5573671 40.15 71.6 1
13:48:08 2024-01-29 718028 703264 216164 211220 347617 356083 376228 374066 226884 225320 281940 286271 322941 326110 4658108 4998286 6966505 6743669 1170580 1205633 306953 272512 288486 288798 342879 333221 324794 327468 220158 222788 701531 671257 1529521 1501007 450703 450503 656787 664175 837105 811472 848449 858247 905183 910619 880446 981667 2148590 2256079 1283237 1110038 730975 716426 871384 871852 902089 911798 939432 950699 1065218 1066844 5352673 5569041 40.15 71.6 1
13:48:10 2024-01-29 711313 703255 215606 211673 349854 355999 377162 375318 228135 225320 281362 286664 321677 327931 4673705 5044913 7004454 6743669 1151487 1204742 308349 271196 291194 288194 342879 335469 323880 324636 221537 224810 704311 678963 1515123 1498166 455466 450080 659347 667983 837105 809422 852146 865830 902460 909379 880455 987415 2151646 2246872 1283785 1107670 732018 719370 874545 866912 901827 915824 941029 949003 1063740 1066753 5351831 5557744 40.15 71.6 1
13:48:11 2024-01-29 710487 707079 218965 211278 349045 354268 377733 372911 226919 225669 281962 285330 321936 327895 4654712 5068156 6966505 6712094 1161673 1206489 308349 271231 288563 288194 344855 332122 324830 323820 221346 223098 702907 677509 1519871 1503138 452094 446710 660589 665552 830300 810299 858416 864567 894650 911309 888894 985936 2157849 2269330 1276389 1100768 730953 719481 869585 864383 903238 915689 938308 946312 1066913 1072905 5382085 5545829 40.15 71.7 1
13:48:12 2024-01-29 711042 707338 215000 211957 348773 355999 375999 372091 227588 223585 281362 284933 321946 328468 4667667 5003376 6882577 6724689 1173695 1205983 305991 271835 288270 287251 344855 332932 324565 324852 221502 222101 695564 667627 1536186 1516658 454209 445421 660589 664175 830263 813844 858416 857840 897596 910655 888078 979571 2148169 2281599 1288420 1103854 732018 717406 867661 866912 904931 910502 933010 945976 1071056 1069958 5369226 5574009 40.15 71.7 1
13:48:13 2024-01-29 715917 703250 214401 211734 347724 355014 373714 371500 227976 224590 281398 285412 321263 326436 4667044 4954149 6912449 6743669 1168499 1206956 307168 271870 288523 289351 342879 335469 322898 324273 221537 223114 705674 668104 1522264 1504894 453242 450822 659617 664175 837105 813881 850899 857840 901470 918431 881184 981386 2143751 2252597 1267145 1116387 734112 718934 871478 868871 902708 911823 938271 950810 1068427 1060741 5362557 5576750 40.15 71.7 1
13:48:14 2024-01-29 713520 703255 215005 211229 349854 355299 374310 371535 226919 224937 279671 285615 321971 324564 4661395 5028224 7003807 6753048 1153953 1210225 309971 271196 288644 288720 342879 333474 324336 326690 221346 222410 702921 679170 1532402 1493918 453564 450751 659617 669349 837105 809422 850899 867035 903596 911771 882587 988029 2154603 2241284 1298832 1109381 729933 718971 871384 867023 901902 910610 939581 945939 1059988 1066753 5348015 5553903 40.15 71.6 1
13:48:15 2024-01-29 710487 703102 215334 210556 347755 354730 377769 372911 226884 225286 279743 285217 321746 327895 4654712 5059596 6972204 6720115 1161673 1208238 309024 271645 288577 288194 344855 332158 324830 324852 221382 222788 714325 677026 1517782 1501793 453416 446710 660589 665552 830472 811682 858651 866418 894540 911917 889382 987991 2160574 2268502 1266151 1096802 729933 719297 870227 864456 903349 915798 939674 947663 1066876 1072868 5380371 5549747 40.15 71.6 1
13:48:16 2024-01-29 710487 707270 215459 211887 347652 355999 376528 372021 227553 224208 282194 284864 323774 329399 4661620 4992319 6873251 6734518 1181813 1206452 307382 272858 287365 288032 345343 332356 324794 324816 221502 222719 705701 667627 1537223 1512358 452394 448056 662620 664338 833734 817509 858304 856439 894613 918288 887897 979985 2145422 2274493 1253510 1104642 733588 718461 867120 867023 907350 913514 933010 945939 1072914 1069801 5395772 5571352 40.15 71.6 1
13:48:17 2024-01-29 718103 703282 214849 211333 347688 355263 374239 371760 228100 224868 279707 284038 322161 324528 4671726 4944046 6922323 6734290 1166659 1204138 306419 272217 288450 288054 342879 333474 322862 325217 221311 223741 708481 668104 1519848 1503636 453058 450884 658822 663049 838182 816347 851402 857692 903981 917100 880707 978028 2142373 2247824 1268994 1116181 733588 718386 871469 867023 901075 911944 937008 948471 1068427 1062240 5354867 5571352 40.15 71.6 1
13:48:18 2024-01-29 713520 703214 214714 211220 349823 355263 373977 372021 227394 224903 279599 285762 322161 324492 4661620 5023971 6995741 6734290 1153205 1202925 309971 271161 288486 288619 342879 333185 323880 324852 221311 224056 704311 677739 1517520 1495549 452394 450675 659507 666974 837410 811611 853947 862115 902736 910547 883066 984509 2151646 2243688 1289331 1111345 727856 715375 873857 869488 897596 910466 942335 948708 1060583 1065319 5304850 5562011 40.15 71.7 1
13:48:19 2024-01-29 708401 703286 215450 211154 347715 355999 378505 373172 226884 224937 279671 285468 321194 329399 4667667 5044741 6972091 6706154 1157253 1202962 308279 271645 288486 288054 343370 333402 323592 327663 221253 224788 711363 673863 1535931 1502430 455619 447593 658585 666974 834437 811146 853395 860753 900991 911309 882830 985198 2153665 2266823 1283785 1097583 727856 719481 871204 863232 901429 918460 938346 943510 1063783 1069806 5389777 5561696 40.15 71.7 1
13:48:20 2024-01-29 708401 706405 214211 211314 348738 355999 375963 372056 228295 223551 279707 285762 321194 328432 4667667 4986945 6867280 6715533 1175330 1208238 305494 272060 288486 290554 346247 333149 324325 326654 221395 224372 705701 668104 1549944 1518527 451873 447909 661489 663234 830300 816310 860252 857840 894613 917137 888894 981146 2145422 2277722 1276389 1100713 735085 719481 866541 865757 903990 915798 933010 946988 1072988 1069201 5411585 5569918 40.15 71.6 1
13:48:21 2024-01-29 720389 703282 215005 211159 347724 356369 374275 372684 227941 224903 281326 284072 322196 324419 4648004 4948691 6910553 6743669 1169162 1203110 309492 272456 288270 288900 342735 333366 322754 326654 221670 223706 707045 668198 1525259 1503822 452278 449473 656750 663645 838293 813771 851514 857840 905178 917137 880081 979497 2142373 2254480 1270843 1115387 733064 717443 869622 868871 899794 911944 935433 948745 1069185 1065516 5355979 5561973 40.15 71.6 1
13:48:22 2024-01-29 715366 703286 215005 210161 349281 355833 374275 372056 227553 225984 279635 287621 322196 324455 4661620 5011681 6995741 6735872 1151133 1210437 308173 271470 291012 287809 342735 333366 323209 327772 221324 224214 704311 676542 1530947 1497411 456151 450638 656714 667474 836512 809374 853670 864567 901457 908737 880295 990007 2151646 2248466 1260704 1106882 731742 718971 872097 865143 897130 910610 939507 946312 1062019 1066862 5367132 5562086 40.15 71.6 1
13:48:23 2024-01-29 712507 703025 215637 210521 348453 357007 376600 372021 227330 225635 279707 285468 321901 326897 4667667 5044006 6952172 6746496 1163891 1207566 309144 271470 288473 287949 342771 333257 324794 324816 222195 223741 705701 675931 1529936 1510382 454384 447339 663404 667960 830300 811722 857194 861502 894613 910547 888175 984509 2151646 2263742 1275229 1099929 734562 719217 864663 863232 906598 915834 930208 944926 1071396 1069539 5417994 5545792 40.15 71.6 1
13:48:24 2024-01-29 718645 703286 215005 211007 347724 356142 376228 373202 227553 224903 279707 284038 324929 324455 4658295 4933645 6905009 6754014 1175031 1207566 307672 271885 288982 288032 342361 333510 323880 324600 222164 223706 700236 670016 1536807 1503138 454320 451831 660552 664175 834699 813808 852109 857840 901457 915807 881621 978762 2145422 2252882 1280087 1112973 735085 716156 869005 869488 903349 910656 935673 951562 1068427 1062240 5340969 5567378 40.15 71.7 1
13:48:25 2024-01-29 719711 706400 219124 210855 347129 355299 374310 372056 226147 225833 279743 289772 322196 326364 4662274 4995147 6992086 6746379 1153091 1204705 308314 270971 290381 289351 342591 337458 323844 326690 221502 222101 704311 677739 1530207 1497102 454855 452214 658684 667474 837105 808849 850862 865794 902736 909379 882241 988118 2151646 2254390 1260704 1106882 729933 718971 872097 865757 899794 910610 939544 945267 1062775 1066899 5369226 5559554 40.15 71.6 1
13:48:26 2024-01-29 713520 703250 219242 210560 348733 357007 378036 372056 226884 225443 279707 285494 321677 326570 4667816 5047850 6941734 6736885 1166042 1208566 308314 273804 290658 288019 344819 333438 324565 324852 222088 222935 711158 671936 1528287 1512358 455503 447689 664074 667011 832661 811722 857157 860107 898232 910547 885762 983807 2148477 2266893 1267967 1100713 735085 719180 864392 864493 907887 910646 931607 946365 1072988 1071474 5417994 5563132 40.15 71.6 1
13:48:27 2024-01-29 719707 703066 215032 211596 348208 356369 375963 372938 227941 224903 280768 284072 322196 324203 4670609 4938071 6913518 6743669 1173237 1206764 307312 271196 288486 287853 342591 333402 323615 324816 221466 223114 704303 668104 1529527 1504894 452278 450080 660084 664175 835919 815034 850862 857840 901457 915843 879671 978066 2142373 2250062 1274540 1116181 734112 715412 867156 869488 902395 910013 935673 951488 1068427 1062240 5342749 5574484 40.15 71.6 1
13:48:28 2024-01-29 718419 705396 219119 210859 347129 355299 375100 371760 226656 225775 279419 285659 324700 326146 4669467 5004187 6985776 6734290 1158908 1203521 309285 271955 287832 288527 342879 333402 323556 324852 221311 223741 694193 675577 1536755 1493918 451637 450110 656787 664175 834662 811722 852751 860279 902572 910547 880331 982367 2148590 2243417 1280087 1110038 727856 715375 873923 869488 897352 911944 940957 948745 1060452 1072844 5305127 5562086 40.15 71.6 1
13:48:29 2024-01-29 708166 706396 215032 211042 347724 355496 377433 375318 227308 225426 279563 285667 323140 329289 4669467 5041157 6961604 6706154 1157140 1208678 308314 271231 288486 288054 343370 333402 322539 324762 220811 222101 708481 673653 1525618 1501681 454855 447739 656750 666064 832229 810571 853395 862046 900008 911953 884193 985936 2151646 2262076 1260704 1100713 727856 720307 870859 862009 899794 919725 936098 942237 1063820 1069764 5389777 5554156 40.15 71.7 1
13:48:30 2024-01-29 709289 703246 214401 211413 349505 355816 377433 373202 228154 224799 279527 286464 324051 327749 4661620 4986831 6887957 6724912 1175367 1207345 305921 272060 288644 288788 344819 332392 324565 324852 221311 222101 704311 667826 1531577 1512358 453564 446790 660589 664338 830263 813844 858416 857840 894950 917173 888078 979497 2146949 2277722 1274540 1100713 735085 719481 866505 866136 903990 910610 933010 944558 1069686 1069201 5417994 5553856 40.15 71.6 1
13:48:31 2024-01-29 720114 708364 214817 211574 349893 357007 375832 373994 227766 224764 279563 286472 321677 327092 4644692 4949685 6932329 6717153 1165826 1202428 307088 272060 287621 287940 342879 333131 324336 326690 220158 222599 705726 671735 1523037 1498166 454691 449473 656714 664175 835919 811722 853225 860279 901416 910583 880331 982367 2145539 2244626 1270843 1110038 729933 715412 873238 869488 897352 911300 942335 950134 1060702 1063814 5316511 5569041 40.15 71.6 1
13:48:32 2024-01-29 709289 707406 215303 211084 347545 355350 376365 375318 226709 224903 279707 285468 320712 328468 4670999 5031798 6952172 6696776 1155781 1201259 308099 271231 288523 286946 345405 333167 323880 325252 220811 223741 701531 673653 1543009 1501681 453887 448275 657716 666064 833801 810571 854647 862009 900180 913311 885486 983061 2151646 2262076 1283785 1099146 727856 719180 869622 861973 900790 918460 936098 942237 1063820 1071318 5399388 5565547 40.15 71.7 1
13:48:33 2024-01-29 711313 707406 214960 212340 347545 355674 375963 371795 227588 223551 279743 287686 321642 328359 4648004 4989517 6878612 6715533 1175367 1204742 305494 272442 288283 287993 344855 332896 324336 324816 221156 223584 704646 666199 1530270 1512358 451700 449473 660552 662763 830263 813808 857805 857568 893979 915843 887544 978066 2146949 2276107 1253442 1100713 735085 719217 867156 865794 903990 910574 933010 946312 1075966 1069875 5393467 5565547 40.15 71.6 1
13:48:34 2024-01-29 714535 707402 214401 211516 347683 355999 373083 374149 228100 224208 279671 284038 321229 326436 4664339 4935631 6929204 6734290 1165482 1203409 306419 271231 288486 288054 342879 333077 322408 324762 221156 223584 700191 668104 1558756 1502866 452278 448040 656750 663234 837105 813808 850907 857840 903102 915879 880797 978799 2140851 2249654 1272692 1115906 732018 716426 869005 867023 901429 910531 938196 951657 1069046 1062246 5360065 5553903 40.15 71.6 1
13:48:35 2024-01-29 712507 703025 215005 210560 349572 357007 375117 373202 226919 224903 279347 286421 321194 324528 4664339 5026104 6995115 6734290 1150666 1203409 308349 270782 288631 288054 342879 333438 323652 324852 221156 222101 702921 677509 1534072 1491800 454855 450044 659347 667002 835919 808239 851514 864603 900107 909379 879255 985973 2150117 2239253 1278238 1106882 727856 717443 870859 867615 901149 914418 940357 947607 1060687 1068358 5348610 5545792 40.15 71.6 1
13:48:36 2024-01-29 711313 707908 215597 210948 347759 354233 376600 374788 226884 225286 279707 284072 321677 326400 4664339 5053921 6967099 6710743 1156642 1204434 308314 271231 288730 288194 343334 332392 323615 326690 220158 222067 709954 673653 1528640 1503138 452020 448385 656750 665591 832661 811722 853432 861399 898905 911309 884858 985211 2151646 2262076 1260704 1100713 729907 721966 872060 864533 901186 918047 938346 942013 1066768 1072919 5380371 5552594 40.15 71.7 1
13:48:37 2024-01-29 708934 703250 214401 211600 349014 355747 374310 370719 228295 223585 279671 285330 326531 327432 4644692 4989517 6873251 6715533 1168584 1204742 305956 271231 288523 287391 342915 332428 324336 324852 221502 223584 703790 668104 1531406 1514240 453416 448275 660552 664175 830300 811508 857805 857840 896594 910583 887544 981667 2146949 2277008 1261599 1103130 736213 719481 867120 864383 903879 915824 932860 949167 1075308 1068291 5383909 5552594 40.15 71.7 1
13:48:38 2024-01-29 716371 703255 214397 211525 347408 355999 373119 371500 227941 224555 279743 283818 321229 326436 4652279 4933491 6927305 6720115 1166659 1209915 306205 272095 287639 287251 342879 333402 322934 324797 220088 223741 702921 668104 1560112 1499544 452278 447725 655750 662294 837105 811722 850907 857840 903927 910619 878831 981311 2148169 2241173 1274540 1110038 730178 715229 873960 869414 898590 910656 940919 948745 1060724 1066088 5291864 5554043 40.15 71.7 1
13:48:39 2024-01-29 706322 706139 215000 210569 347156 354743 373714 372056 226661 224903 279671 283865 322232 328432 4648004 5028224 6952285 6688439 1156642 1203409 307382 271196 288076 287216 344855 331117 323880 324816 220158 222101 705726 674829 1546444 1501007 453564 447009 658684 666064 830300 808849 855938 861399 896254 911832 886364 985024 2154603 2265207 1283785 1097629 726781 717332 869585 862542 901429 910646 936821 944852 1063783 1069539 5378645 5544678 40.15 71.7 1
13:48:41 2024-01-29 707397 706400 214092 211560 347129 354994 374275 372149 227588 223516 279707 284038 322696 327164 4658408 4961557 6859137 6715533 1175225 1209362 306667 271645 287127 286746 342879 331422 323880 324816 220992 223114 702921 665723 1521678 1512358 451637 447009 659617 661788 829086 813844 857805 857716 897268 918431 887299 978585 2145278 2260680 1258889 1103854 731496 715142 864663 867023 907626 911300 931607 948745 1069050 1068358 5342749 5558006 40.15 71.7 1
13:48:42 2024-01-29 715441 705900 214845 211229 346642 355999 374012 372649 227588 223585 279743 289736 321194 326436 4644692 4965608 6952974 6715324 1166381 1202428 305494 271835 286759 287993 341796 333402 322934 324797 219780 223584 700191 668104 1537157 1505679 450347 447725 655786 663234 838291 813919 851327 860164 904315 915833 880670 980781 2145278 2248466 1275696 1109248 727856 716343 873339 868871 895920 909765 942375 949421 1057669 1065183 5305127 5558006 40.15 71.7 1
13:48:43 2024-01-29 706359 705396 215032 210855 347683 354493 373750 372946 226884 224937 279671 284038 322232 328933 4654974 5028224 6947854 6706154 1148406 1202515 307418 271576 288559 291777 342879 333438 322408 326690 220158 223584 701531 671936 1557790 1498879 454855 449155 658354 666900 834994 809923 853947 864911 899711 907914 883844 987991 2150117 2256079 1266151 1103700 729413 720307 872097 860716 899192 915870 938208 942237 1059202 1067083 5380371 5548723 40.15 71.7 1
13:48:44 2024-01-29 709983 703219 215000 210205 348769 355999 374310 370056 226884 225413 279169 283977 320300 326436 4654974 5013298 6907519 6706154 1162415 1202515 308349 270404 288824 287181 342879 332428 323880 324359 222230 223114 705701 674614 1527751 1506710 454818 450184 663367 667960 830435 810460 858267 862115 891858 911953 888078 982405 2148169 2266893 1264335 1097583 734040 721015 862216 863268 907626 910646 929583 946312 1071433 1069958 5410501 5562086 40.15 71.7 1
13:48:45 2024-01-29 717627 703183 214401 210565 347724 355833 374310 372149 226919 223620 279635 284279 321971 324190 4648923 4924186 6892389 6734290 1169370 1202999 306454 273224 287769 287181 341843 333474 322444 324816 221346 222851 700236 668198 1525391 1506080 451873 449546 657923 662110 837410 815187 850832 856459 902460 910655 879542 977774 2138790 2247936 1279470 1111621 729933 715412 870859 867023 898627 910656 936838 949545 1063030 1060741 5322512 5544678 40.15 71.7 1
13:48:46 2024-01-29 708747 705400 214401 210560 347724 354994 373119 370979 226884 224590 279671 285797 322829 324600 4661733 5016831 6972066 6707606 1148406 1201222 306918 271231 288595 291571 342879 333438 322611 327079 220599 224020 701531 671936 1556834 1502156 455623 446644 657456 667011 832229 808849 850936 862009 901177 908737 881110 985936 2148169 2258871 1280087 1100713 726820 718201 869622 860753 898841 917812 935433 942237 1063820 1063752 5382085 5539262 40.15 71.7 1
13:48:47 2024-01-29 706359 703219 214052 210565 348733 354994 374310 373202 228330 224555 279671 286213 326180 326934 4652241 4990327 6863651 6705958 1171988 1201259 304608 271231 288342 288915 344710 332176 324084 324816 220705 223392 694707 666199 1541051 1513854 451873 446644 660736 662294 829086 813956 857805 857840 893670 915843 887628 979534 2142373 2271269 1278238 1097583 734040 719481 865927 864567 904027 910574 930319 944964 1072228 1066935 5408588 5552318 40.15 71.7 1
13:48:48 2024-01-29 716541 705895 214393 210688 346678 355299 373154 370056 226953 224243 279671 289604 321194 323435 4639077 4928836 6886144 6724912 1166659 1203147 309274 273986 288486 288824 342771 333402 322014 326654 221360 223078 704303 667627 1538851 1501681 452278 448076 657753 664338 836512 814030 850907 856624 902699 915843 878831 978562 2139330 2255016 1276389 1113010 732018 716426 867156 867023 901429 910538 935673 946013 1066913 1060816 5338935 5530008 40.15 71.7 1
13:48:49 2024-01-29 717280 705405 215000 209252 347444 355014 373714 373020 226884 225635 279599 289401 321263 324492 4648340 4998286 6970865 6716609 1154356 1199652 309144 270866 287936 288400 341699 333257 323472 324780 221050 223584 702921 675577 1516291 1486807 451910 449411 658218 666064 834699 809374 851514 861973 902460 909379 881333 986769 2148553 2237665 1270537 1103700 726820 715375 870859 865757 897352 911944 938134 947814 1057384 1063778 5305127 5543216 40.15 71.7 1
13:48:50 2024-01-29 710806 705400 215005 210308 347425 355496 375399 373729 226656 224937 279599 286539 322686 326364 4642863 5033348 6912411 6716898 1162465 1204957 308173 272838 288464 288824 342699 332716 323317 324262 221848 223114 708481 673863 1512875 1503138 454582 449228 662464 667811 829086 810571 857493 860279 892313 911953 885523 982367 2144906 2265286 1262520 1097583 733064 718971 862825 863232 903990 910502 929272 943548 1069844 1068445 5406902 5543216 40.15 71.6 1
13:48:51 2024-01-29 716541 705951 214215 210459 346638 357007 374239 370020 227238 223585 279563 289568 321194 323363 4642863 4924240 6905874 6725717 1168251 1204919 306957 271470 288490 287024 341254 333438 322372 324528 221360 223078 711329 667150 1523984 1501007 452587 450749 658648 663234 834071 813452 851514 856587 900818 915686 880707 976600 2137656 2241359 1268994 1112973 732018 716934 867156 867023 899081 910656 935006 945939 1063783 1062319 5333344 5552594 40.15 71.7 1
13:48:52 2024-01-29 714315 705396 214880 209213 347165 357349 373119 372675 226849 225600 278741 284279 321194 323927 4649532 4990214 6982079 6716609 1149489 1200729 307062 270747 288559 291808 342591 333293 321848 324816 220158 223584 712772 673380 1552264 1497411 454024 448442 656989 667011 833444 807058 850221 864259 898507 906742 880414 985899 2148590 2252882 1257073 1103700 729413 719209 870859 861326 901962 910574 936801 943580 1060724 1065319 5361560 5541742 40.15 71.7 1
13:48:53 2024-01-29 711313 705905 215350 209837 347165 355747 375399 372149 226463 225484 279599 284038 320265 324492 4644959 4986831 6869784 6715926 1168289 1203521 305459 273417 288639 291705 342879 333672 323844 324816 220670 223114 702921 667150 1546128 1512086 453564 448275 659617 663234 829674 811722 856547 857840 893685 910583 888078 978762 2138790 2275138 1286500 1100438 730975 716426 864663 866408 904473 911944 930245 947814 1069185 1066108 5350111 5540581 40.15 71.7 1
13:48:54 2024-01-29 712507 705400 214056 210824 346324 355747 375227 372675 227553 223551 279671 289329 323319 324275 4658330 4939372 6922923 6715734 1165520 1199838 305459 271231 287127 287181 342591 332644 321920 326690 219745 223114 702921 666199 1518732 1498166 451958 447339 655481 661714 837105 813452 849090 857231 902736 910583 878831 978066 2139330 2247936 1281354 1110038 729933 715375 869622 867023 898627 909370 937008 951312 1062993 1060816 5318701 5533560 40.15 71.6 1
13:48:55 2024-01-29 708327 705405 214401 210530 348738 355999 374240 373202 226849 224208 279117 287279 322471 324239 4650602 5015271 6932253 6688552 1152271 1199022 307132 271090 287684 286746 344855 331350 322862 324852 219745 223741 700141 672898 1523712 1498166 452278 447751 656714 664175 830263 809151 852751 860279 897560 909379 882241 983807 2148477 2257680 1258889 1098364 727337 719481 867156 859426 898768 915530 935673 940822 1060702 1069958 5370966 5533837 40.15 71.7 1
13:48:56 2024-01-29 705151 706405 213729 210855 347165 354994 374239 371895 227308 225787 279311 285191 322161 326255 4640892 4987804 6857569 6688439 1176678 1201222 305494 271645 286436 287181 342879 330849 323880 324816 220158 223114 703787 664301 1545790 1510628 450997 446753 660552 661245 829086 813232 857157 855336 896816 915807 885523 973789 2139330 2268230 1294537 1100713 729933 714326 864631 867023 902432 910656 930245 945939 1069672 1066108 5333344 5543216 40.15 71.7 1
13:48:57 2024-01-29 712507 704398 214056 210730 348660 355816 376365 375016 226709 223447 279527 285668 323068 324347 4652241 4966937 6914442 6706154 1163294 1202428 305494 271231 286831 287181 342843 332122 321824 326690 219745 223741 700141 667627 1521522 1496615 451637 448004 656522 662220 834699 811722 849090 857840 901177 910511 878831 980968 2140851 2246224 1259750 1106882 729933 714869 869622 867023 897352 910531 936801 947359 1062241 1061038 5291826 5541742 40.15 71.7 1
13:48:58 2024-01-29 707996 705181 214786 210726 348595 354561 375300 372838 226709 224799 279455 285524 322578 324528 4649027 5018253 6952346 6687397 1147391 1199987 307097 270782 288486 287133 342879 332896 321884 324816 220158 223114 701531 670016 1566586 1499656 454024 448097 655713 666738 832229 807094 851504 862046 898507 906742 880409 985198 2146949 2256079 1280087 1100713 727856 718165 870859 860242 897352 915798 936801 941529 1062019 1066899 5370966 5551597 40.15 71.7 1
13:48:59 2024-01-29 710811 706400 214259 210350 349420 355889 376365 369803 226709 224764 279133 287279 322686 327279 4649495 4979741 6906648 6688439 1164382 1201222 306419 270782 288486 292564 342879 332356 323353 324334 220123 222957 699330 668104 1512851 1510213 455340 447739 660552 664175 830263 811146 857530 859668 895583 909833 885753 981667 2141845 2271269 1270843 1097583 735085 718461 862216 862009 904361 910538 928885 944926 1071396 1066899 5400401 5552144 40.15 71.6 1
13:49:00 2024-01-29 718103 706363 214250 210394 346982 357513 373643 370020 227553 224555 279599 285646 322961 322872 4645609 4933565 6883051 6707412 1163294 1202428 305494 271231 287567 287391 342602 332896 321622 324852 220123 223114 705701 666283 1529987 1493918 451958 447689 655126 662257 834699 811722 849090 857840 900107 910619 878831 979534 2140851 2247862 1257901 1108458 729933 714326 869622 867615 897352 912182 936801 945976 1062241 1063371 5316637 5537250 40.15 71.6 1
13:49:01 2024-01-29 708279 704261 214920 210464 348666 354493 372525 373202 226605 224746 279563 285295 322171 324492 4651655 5014685 6958333 6698030 1147391 1202428 309274 270334 288559 291330 342879 332860 321622 324852 220740 223114 693336 670016 1584190 1498166 454532 447739 655126 666064 832229 807094 850899 860753 900008 906742 880331 985198 2146675 2252882 1280087 1100713 727856 719481 870859 860242 894549 915834 939540 943624 1060540 1069848 5358042 5537250 40.15 71.6 1
13:49:02 2024-01-29 709171 705400 214397 209868 347688 355241 376098 369947 226849 224555 278741 284279 322734 324528 4642863 4977542 6882789 6696776 1159038 1201989 307347 270369 288559 286746 342879 332392 323388 324587 221537 222801 704303 670016 1521515 1501681 454209 448592 662464 666064 829991 809422 855901 860279 893648 910665 885486 982367 2142373 2256079 1278179 1097583 732018 718971 862825 860716 906177 913505 930883 942088 1069907 1069737 5401772 5548634 40.15 71.6 1
13:49:03 2024-01-29 716534 705181 214294 210490 346328 357007 374310 370056 226709 224243 279635 284867 327063 324154 4636243 4895614 6878612 6715533 1168327 1199875 306205 272995 287608 287181 340811 333438 321920 324816 220811 222851 707091 667150 1523375 1501007 452278 449375 658684 662294 834699 814030 850907 857106 900818 910619 880707 975211 2135740 2247988 1272692 1111621 732018 717363 868988 867615 902432 911227 935598 950373 1066768 1059883 5323938 5529515 40.15 71.7 1
13:49:04 2024-01-29 708327 705639 214401 210352 347719 355387 374240 372149 226691 224208 279405 285330 322232 324419 4642863 5003727 6962720 6697925 1145758 1202428 307382 270369 288703 291777 342638 332896 322372 324816 220123 223114 693336 672417 1513658 1498166 454532 450294 656750 667011 833481 806787 848449 862046 900180 906778 883502 985936 2147064 2254390 1280087 1106971 728863 719370 872097 862078 897315 917122 939686 943661 1060650 1066072 5375733 5533837 40.15 71.7 1
13:49:05 2024-01-29 706833 705396 213771 210161 347724 354994 373679 369984 226884 224208 278741 284072 321328 324528 4642863 4975858 6864813 6687397 1165212 1202428 305494 270782 288247 291777 342879 331386 322277 324816 220158 223114 701048 666199 1531752 1511285 453564 446790 659617 663234 829086 811722 855292 857840 897453 910547 885564 979534 2138790 2275389 1264404 1102342 732018 715265 865283 866381 904398 911871 931607 944558 1069944 1065943 5337677 5542719 40.15 71.6 1
13:49:06 2024-01-29 712328 703900 213765 210855 345339 355496 372003 373202 226884 223516 279635 285263 322232 324455 4642863 4933565 6901227 6688439 1158908 1199018 306419 271196 285846 286981 341843 332356 322898 324370 219780 222376 705748 671735 1521261 1493918 451365 447375 655126 661282 834662 811146 848815 857840 901457 910511 878831 980226 2144422 2241150 1274540 1108384 728893 714308 872097 866912 893317 909370 936838 945939 1058725 1062319 5276910 5529890 40.15 71.7 1
13:49:07 2024-01-29 704762 704316 214397 210170 346359 353920 372822 373202 226348 223551 279599 289468 321328 327396 4642863 5004001 6912449 6678979 1153130 1199018 307132 270334 286813 286746 344588 330312 322898 324816 219591 223114 704316 672898 1527162 1497102 454973 447118 656787 664175 829086 807058 853395 859535 897305 910447 886364 984284 2150006 2260793 1281936 1096064 726781 717332 867156 862009 898804 917048 935560 942200 1062278 1071204 5370966 5529890 40.15 71.6 1
13:49:08 2024-01-29 705286 704403 213575 211042 346642 354726 373714 372149 226884 222827 279402 284038 321946 326934 4639551 4970469 6855035 6687397 1169370 1202428 306631 271196 288044 291616 342879 331386 323388 324816 220957 223114 700191 666199 1520357 1511285 452057 447958 659617 662257 829086 811722 858840 858327 893721 914537 885444 980022 2145278 2272155 1280743 1100713 729933 715142 864663 866912 903990 910656 930282 944595 1069907 1065355 5333344 5533837 40.15 71.6 1
13:49:09 2024-01-29 712290 703909 214065 210560 345565 355999 373447 372149 226919 223551 279599 284867 322232 324492 4639551 4919351 6902556 6698030 1163055 1199018 306454 271196 285945 287181 341843 331888 322898 324816 219780 222067 707178 671257 1547823 1495208 450997 447339 655126 662447 838565 811574 848829 856476 904018 914537 878684 981424 2142225 2234991 1250945 1106882 728863 714308 871478 867023 897079 908974 938171 945976 1059220 1062916 5276647 5533837 40.15 71.6 1
13:49:11 2024-01-29 704252 702417 214397 210352 346355 351929 372003 372938 226147 223585 279169 289568 321328 326897 4636243 5007559 6932442 6687397 1153953 1199018 306454 270524 287567 291411 342879 331888 320981 324852 220088 223114 700141 670016 1517870 1497523 451836 448908 656952 663917 832624 808129 853338 862728 897083 907914 882587 987474 2145422 2256818 1260704 1099146 726820 718750 869622 860242 897352 915834 937008 939878 1060724 1066935 5356705 5524458 40.15 71.6 1
13:49:12 2024-01-29 703215 703402 213405 210534 346607 353920 373119 370056 226919 223137 278741 284038 321293 324528 4626878 4947460 6836357 6688552 1172711 1199018 305494 271231 285940 291813 342879 330849 323880 324587 220123 222957 705701 664774 1527316 1510732 450943 448385 660479 659658 827801 815187 855715 855278 893576 910655 886327 972368 2142373 2266893 1268994 1100713 731496 714326 862216 866408 903349 910013 929583 944595 1068427 1063814 5320137 5527424 40.15 71.6 1
13:49:13 2024-01-29 713345 702412 213765 210560 345045 354994 374240 370944 226498 223171 279635 284468 323092 324455 4636243 4947116 6891902 6698001 1160566 1199018 306419 270782 286898 287181 341843 331386 322934 324816 219876 224336 711287 671936 1530893 1493158 450530 447946 656989 661604 832624 809275 851514 857840 900008 910447 881296 978762 2139330 2241433 1251626 1106882 727337 713279 870586 866408 894770 908728 936838 947721 1059220 1062319 5276910 5533560 40.15 71.6 1
13:49:14 2024-01-29 704252 702408 214393 210280 346324 351929 372038 372938 226656 223585 279045 289839 321328 326472 4636243 5007285 6922323 6678018 1150666 1200098 308583 270369 287806 291294 342879 332140 321634 326545 220528 223706 698752 671936 1530078 1497225 454532 448239 656989 664175 832661 810299 850899 860131 898832 908059 880331 983061 2145422 2252882 1270843 1099929 726820 718971 869005 857803 897352 915566 937008 939446 1059202 1066935 5370966 5533837 40.15 71.6 1
13:49:15 2024-01-29 705556 705405 213760 210170 347688 354994 373119 369984 226919 223620 278741 284072 320936 324492 4639551 4961669 6855461 6687397 1162689 1201574 305459 272225 288243 288657 342591 333909 323731 324780 220670 222765 692822 666283 1530643 1510270 452278 447009 658684 661282 828074 811472 855255 855373 893308 913781 885300 976637 2136256 2269660 1272692 1096802 732018 717443 863438 862009 903990 912288 928922 944964 1072988 1066899 5389777 5535313 40.15 71.7 1
13:49:16 2024-01-29 716307 704407 214096 210166 346364 355999 372038 370020 226498 223551 279169 289329 322686 322418 4633484 4910238 6863926 6706154 1163294 1200800 308583 273417 287994 287059 341699 333257 321515 324744 220634 222921 698820 666283 1519354 1497374 449991 448092 656952 662220 834662 811722 849090 856513 901457 910583 878208 979828 2133101 2241396 1267145 1106882 729657 712775 869622 867023 896715 908728 936135 946013 1059680 1054738 5272880 5529890 40.15 71.6 1
13:49:17 2024-01-29 704288 702143 214393 209872 347160 351929 371482 372149 226147 223585 279402 284107 321328 324528 4642900 5000446 6930277 6679361 1151058 1199764 307027 270264 287055 288012 342699 331207 321967 324780 219947 223114 697362 671455 1549072 1498477 451773 447009 655786 664175 830263 809374 850899 857034 896254 910665 882278 983807 2142373 2250732 1280087 1096802 725786 718461 867156 857803 897496 910682 935673 939483 1060738 1069688 5363301 5525947 40.15 71.6 1
13:49:18 2024-01-29 704252 705135 213086 210201 347160 353993 373119 370056 226919 223516 278777 284038 321719 324528 4630179 4954558 6838982 6697272 1174386 1204201 306883 271730 286642 288824 342735 330348 323388 324587 220647 223114 693336 664774 1563917 1508073 450997 446510 660011 660309 827911 811472 855938 852878 892350 910619 885523 973789 2136293 2265286 1273067 1099146 728893 714599 862216 865794 902548 909370 928742 943217 1066913 1063814 5323938 5529890 40.15 71.6 1
13:49:19 2024-01-29 713252 702417 213751 210383 345323 354994 371482 372938 226147 223296 279169 284867 322232 324455 4639551 4944890 6923874 6706852 1160490 1200841 306883 271055 286248 286659 341843 331117 322408 324744 219262 223741 702907 669788 1534395 1490777 451107 448764 655126 661282 832476 810571 848412 857840 899896 910511 880081 978837 2139330 2239253 1270843 1106882 727856 712775 869622 867023 894549 908728 936838 946013 1059220 1060655 5261676 5533837 40.15 71.7 1
13:49:20 2024-01-29 703967 702417 214251 209872 346364 351893 372003 372675 226182 223585 278777 284279 321328 325879 4636243 5018978 6931319 6669122 1156085 1201574 306918 270369 286759 288915 342771 330080 323880 323543 220123 224178 700088 673863 1530091 1493918 451379 447009 658414 664175 827911 806486 855975 859535 892042 908096 885638 981628 2145539 2257680 1283785 1091387 726820 716426 866270 860107 898841 910574 933010 942238 1060738 1069958 5342749 5516306 40.15 71.6 1
13:49:21 2024-01-29 705859 704142 214101 210894 345318 351929 373154 370020 226182 222861 279153 289258 321328 326472 4635549 4956882 6856289 6696593 1176064 1199018 308619 273417 285610 291366 342879 330384 322934 324251 219934 222957 701531 665249 1551692 1503138 449464 446753 660084 659805 827911 812999 855292 852915 894908 915843 885523 975945 2136137 2246469 1283853 1102133 729413 712738 862216 866408 902432 909370 930282 945976 1068427 1063814 5320137 5529890 40.15 71.7 1
13:49:22 2024-01-29 712619 702417 214092 210343 344527 354994 372003 370719 226182 223516 279635 284468 322018 324239 4647279 4971160 6932475 6701371 1158908 1196430 305529 270404 285610 288915 342073 331386 322372 324587 220088 223741 703783 670742 1521516 1493918 450960 448910 655126 660236 834437 810571 849090 857194 902736 911953 878831 978762 2139178 2237665 1255257 1106095 725786 711155 870859 866408 894885 908728 936801 949167 1059220 1062061 5275036 5522958 40.15 71.6 1
13:49:23 2024-01-29 703039 701843 214401 209837 345565 351821 374240 372149 226113 225787 278881 286137 320972 326291 4634540 5009539 6910553 6650144 1152308 1199200 309274 272646 286687 286260 342879 330312 322599 324550 219745 223114 705726 671936 1534666 1493918 452389 445383 656714 664175 829086 805842 853121 860890 895583 908701 884821 981349 2146949 2252882 1280087 1093613 727337 717443 867120 860680 897167 910538 935006 942200 1060665 1069958 5359807 5524458 40.15 71.7 1
13:49:24 2024-01-29 703717 704133 213051 211011 346602 353884 375493 371859 227123 225116 279222 285744 321150 326255 4631737 4962499 6840300 6696776 1176475 1199018 306672 270747 284946 291822 342614 329350 322862 324323 220088 223114 702921 665723 1568231 1507412 451637 447118 659617 660272 825531 811722 855255 854088 892313 915807 885486 977377 2136137 2264689 1272692 1100713 729933 711191 862825 867023 902708 909370 930168 945976 1068427 1066862 5314533 5533837 40.15 71.6 1
13:49:25 2024-01-29 714028 702408 214092 210873 346901 356299 374925 372566 225310 224642 279222 284007 322578 324203 4630711 4961944 6938529 6696776 1156085 1200098 306419 270747 285775 287181 340811 331350 322599 324587 220612 223584 708669 671735 1524282 1493918 450641 448727 655126 661245 832661 810571 851514 857840 901930 910511 880081 978799 2142373 2240842 1285120 1106882 727856 712738 869622 867023 894770 909370 936783 945939 1060724 1062319 5276910 5524458 40.15 71.7 1
13:49:26 2024-01-29 707202 704192 214116 209886 346464 351713 374240 373165 226289 225485 278953 285744 320771 324455 4629870 4998286 6914442 6668773 1153953 1199018 306419 270334 286826 291705 342879 331050 322372 324816 219402 223114 711466 670016 1526570 1493918 452278 447009 656522 664175 830435 807058 852109 860279 894950 908737 883922 983769 2148477 2257224 1280087 1093723 725786 717443 867156 860853 901265 910610 935006 940784 1060724 1069201 5346567 5529443 40.15 71.7 1
13:49:27 2024-01-29 707235 702235 213923 210714 345454 351713 375832 369839 225974 223137 279563 285076 321293 326801 4630711 4945571 6826624 6687397 1172673 1199018 305494 271161 284973 291777 342843 329350 322898 324587 220088 223178 701531 664774 1522859 1503138 451107 446401 659617 659301 827911 811722 855255 852878 892277 910619 884821 974404 2132622 2247824 1276389 1100713 729933 711155 861909 867023 902708 906733 928885 948400 1066913 1063071 5309136 5536971 40.15 71.7 1
13:49:28 2024-01-29 714526 701197 214250 210330 346937 355926 374240 370020 225414 224746 278705 283786 322125 323100 4633484 4975330 6929204 6696776 1157178 1197010 306419 270369 286083 287391 341567 331314 323351 324359 219899 223741 710119 671257 1539553 1493918 450321 449656 655126 660272 833845 811722 849090 857840 900180 911953 878831 976674 2137656 2242205 1267145 1106933 724754 712234 869622 863268 894770 911031 936801 944926 1054207 1065183 5273150 5527817 40.15 71.7 1
13:49:29 2024-01-29 705770 702189 214254 209807 345565 353920 373679 371859 225869 224417 278705 289258 321328 324528 4639551 5015271 6902518 6678018 1157253 1200098 307347 274916 286687 286489 341531 330080 323880 322849 220088 223114 701531 673380 1533988 1493009 452278 448275 660084 665119 826738 805842 857157 859499 893161 908096 885523 983807 2145422 2256079 1267967 1091387 727856 716934 862825 860242 901429 910538 930181 943624 1066731 1069875 5368413 5537250 40.15 71.7 1
13:49:30 2024-01-29 714535 704398 214056 209807 346896 356861 373977 369911 226113 223551 278705 284867 323104 323363 4633484 4914914 6863926 6711169 1166659 1199018 306775 270334 286759 291777 339710 332122 320945 323016 220776 222297 701562 666199 1528339 1497102 455338 450786 658182 662257 832661 811722 852219 855373 898869 910547 878831 975945 2131585 2239839 1274540 1110038 730975 714363 865890 863880 898220 910531 937612 948980 1066010 1057673 5316637 5533837 40.15 71.7 1
13:49:31 2024-01-29 710482 703187 214107 209048 347129 355999 373711 370056 226147 225787 278133 289258 322232 322454 4633484 4986761 6932329 6668639 1140456 1198168 306205 269546 288523 291822 339974 332356 320945 324816 220088 223114 700191 671936 1510235 1493158 453342 446710 656522 666064 834392 804702 850907 861973 897268 901569 880707 983024 2142373 2243688 1281242 1100713 726820 718461 871469 860057 897998 915677 938346 942313 1059110 1066624 5355979 5521608 40.15 71.7 1
13:49:32 2024-01-29 707495 704407 213354 209877 347129 353956 374094 369659 226498 223516 277885 284003 321293 324226 4626878 4966789 6841231 6674086 1165930 1198281 306667 273417 286822 291294 342879 330348 321920 324359 220088 222801 701531 664301 1549679 1507412 451958 446122 658684 660272 827324 811722 854647 854558 891017 910583 885486 973826 2137264 2259282 1255257 1099146 730953 714308 864016 866297 902469 906624 930294 948965 1066729 1066088 5318701 5526902 40.15 71.7 1
13:49:33 2024-01-29 710487 702107 213725 210289 346887 354994 374240 372938 225257 223516 279441 284145 321328 323435 4626878 4960923 6912449 6698144 1149413 1197245 307382 269546 285954 286746 340260 331117 321658 324359 219745 222957 701531 672693 1509170 1484440 450321 447375 655126 663234 830300 808578 851514 857840 897560 911309 879542 978103 2137656 2229323 1264335 1106181 726261 713133 867120 863918 898590 910547 936933 946275 1054652 1060705 5338491 5524458 40.15 71.7 1
13:49:34 2024-01-29 709018 704293 214393 209183 345565 354493 373679 369790 225414 223585 278473 289258 321328 324155 4626878 4999297 6873027 6708439 1156716 1200098 306419 269546 287639 291223 341326 330348 321884 322920 220811 221830 702933 668104 1528533 1501681 453564 448275 660552 664175 827911 808849 852146 857840 892042 909379 882904 979534 2138790 2267145 1268994 1097629 732018 717369 862825 862691 905117 911944 926832 942237 1069844 1066844 5380371 5533837 40.15 71.7 1
13:49:35 2024-01-29 714364 702412 213760 209842 345339 355999 373711 369911 226182 223551 278705 284690 322006 323029 4624105 4913733 6854600 6688159 1161636 1198982 304538 270334 286486 291366 341567 331081 319939 326277 219745 222957 702921 665249 1523139 1493918 452117 448092 655126 659805 833481 811722 848815 854124 901177 910583 879542 978473 2132181 2245619 1266287 1107008 726660 713293 870822 865720 891272 908087 937919 946214 1056896 1060816 5273029 5524458 40.15 71.7 1
13:49:36 2024-01-29 702757 702116 214397 209842 345565 351857 372038 372675 226434 223551 278509 289258 321293 326436 4633484 5007559 6910553 6659979 1153953 1196392 306419 269581 286687 291696 342879 329350 323388 324587 219745 223114 704316 673863 1518946 1493918 452278 447009 658684 664175 827324 805879 855901 862616 894613 910540 888260 984434 2145278 2257457 1250918 1091387 728893 717443 862825 860242 901493 915176 930168 940115 1063030 1069838 5348334 5524458 40.15 71.7 1
13:49:37 2024-01-29 710487 702376 213760 210015 343458 354475 373154 369984 226113 223516 279563 283946 321007 324492 4620807 4924267 6863926 6696776 1169998 1199018 305494 269546 285053 287181 340811 330312 323388 323375 220647 222801 693336 668104 1525144 1497337 449647 447009 659617 659301 827324 813882 857613 855887 894798 917131 884046 974291 2135952 2242842 1247995 1100713 729933 710886 862825 867023 902544 901632 930245 948829 1066120 1062319 5303293 5529890 40.15 71.7 1
13:49:38 2024-01-29 713520 702417 214401 209218 343489 354994 373975 372149 225066 223585 278705 283636 321328 323171 4626878 4958971 6938529 6683650 1149570 1198168 308063 274564 286723 291777 340260 331386 321884 324359 220088 222957 701531 673653 1547502 1483645 452073 449436 658354 665879 834994 807074 848978 862728 900070 906597 878684 982180 2139330 2228458 1292704 1103780 726781 714832 867156 860716 894056 909184 935673 942237 1056970 1062916 5314343 5520518 40.15 71.7 1
13:49:39 2024-01-29 705323 704142 214401 209222 345283 354493 373416 370020 225066 223585 277885 284748 321328 324154 4620807 5008675 6891902 6678018 1154996 1198168 307132 272342 286853 291705 340775 330384 322898 322359 220123 222801 704316 673173 1510100 1497411 452094 449810 661677 666027 825758 807074 856389 862728 891520 907963 885486 982367 2145422 2252601 1275229 1091387 727856 716426 862104 857803 901429 910538 927491 940822 1063067 1063778 5348334 5516582 40.15 71.7 1
13:49:40 2024-01-29 710215 702412 213383 209213 343422 353956 373679 369947 225955 223516 279169 283239 321293 326520 4617512 4929093 6863926 6688439 1166659 1199018 305494 269546 286687 291777 338722 330849 322635 322622 220193 222297 705701 668198 1513998 1496049 451527 450822 658391 660162 832033 811376 848941 854730 897596 910547 879542 977039 2133101 2234991 1272692 1111761 730975 712775 866541 864530 897425 908087 933010 944558 1060738 1057783 5305127 5520518 40.15 71.7 1
13:49:42 2024-01-29 706286 701384 214096 209514 346633 354456 372920 370056 225449 223516 277423 289736 321032 322454 4629903 4985469 6938254 6687397 1144575 1197282 307347 274492 288221 286990 339710 331350 320909 323579 219911 222971 701531 675797 1498598 1486001 451910 450503 658439 667011 833808 804784 849090 860753 898635 905802 878831 983061 2140851 2241545 1257073 1100713 726820 717443 869622 857803 894770 910538 937008 939446 1057719 1062276 5342749 5516582 40.15 71.7 1
13:49:43 2024-01-29 705286 704137 213756 209588 345560 351929 372560 368835 225798 223585 277654 284867 321328 326855 4624105 4947422 6838982 6668639 1159275 1199018 305246 270145 287702 291223 341555 333198 321669 324035 219911 222226 696275 665329 1520587 1509193 451158 445977 658859 660236 827911 811146 856389 855241 891337 910547 884964 977039 2133101 2262076 1268994 1098364 729137 712234 862825 864530 901429 908728 927565 946312 1066913 1062240 5314533 5529890 40.15 71.7 1
13:49:44 2024-01-29 711313 700357 213729 210170 343528 354743 374240 372675 225798 222827 279169 283946 321328 323927 4633484 4943934 6901227 6688439 1151095 1197282 307168 270657 286034 288915 340488 331242 321741 323136 220017 223078 701531 675313 1530606 1488112 449611 446746 655126 663392 832550 809422 851514 857840 898232 911917 880081 978066 2136293 2228537 1259750 1105308 725786 710689 869622 866751 894770 908087 938208 944558 1056596 1060816 5260091 5520518 40.15 71.7 1
13:49:45 2024-01-29 703261 701347 213915 209187 346819 353956 373714 370056 225292 223516 277921 284867 321328 324492 4626878 5007559 6901227 6650220 1156047 1196467 310245 270621 286580 288012 340667 329279 322754 322442 219793 223078 704311 673380 1517619 1493918 452625 447167 660084 664175 825531 804702 856351 861354 890999 905213 885523 982367 2142100 2251249 1269782 1090610 727856 715412 861599 859631 901112 910538 931607 939446 1062278 1066862 5342749 5516582 40.15 71.7 1
13:49:46 2024-01-29 707935 702693 213729 209842 344982 354493 373154 369391 225449 223171 277885 282412 321328 323435 4620807 4896131 6845275 6697812 1165241 1194545 306883 272261 286141 288418 338579 331242 320767 322442 220088 222297 700191 665249 1528945 1498166 451637 448076 658684 661282 830115 811722 849090 852878 896290 910547 880081 973789 2131585 2237665 1270149 1110038 729933 711191 864050 863880 899881 906805 933010 947814 1063067 1056754 5295721 5525947 40.15 71.7 1
13:49:47 2024-01-29 711313 701347 213729 208531 345600 355245 373711 370020 225798 223585 277423 284947 321328 323134 4617512 4971500 6905009 6683208 1146462 1198908 306883 272261 287423 287216 341627 333198 320684 324816 219438 223214 698752 670016 1532026 1495394 453058 446826 655126 664175 830300 807094 848412 858327 894650 906778 879150 983807 2138790 2252882 1257073 1092836 724754 717443 865619 859631 897352 910574 933010 938060 1060724 1066899 5338935 5506940 40.15 71.7 1
13:49:48 2024-01-29 703261 702153 213060 209872 345560 351893 372003 370020 226884 227624 278904 289329 320321 324455 4620807 4933066 6838982 6678555 1174993 1198859 306883 270730 284666 291822 340811 329350 322669 323088 220123 222453 701531 667627 1522652 1501495 450321 447118 658684 658332 825531 811450 853395 851635 891017 910619 882940 973053 2130071 2243688 1255257 1100713 729413 709111 861599 865794 901429 901366 927528 944595 1066157 1061567 5297556 5520518 40.15 71.7 1
13:49:49 2024-01-29 712079 701352 214065 209213 343458 354994 373711 372670 225414 222827 278509 283204 321328 323399 4617512 4948912 6912374 6687987 1146612 1197245 307347 270730 285936 291366 339365 331350 320909 323902 219934 222453 691965 673863 1545927 1483645 452278 448040 654824 664175 832661 802356 847882 859668 899896 901605 876340 982405 2136293 2218994 1250229 1100713 725270 714363 867156 860242 894885 909204 935673 941529 1056970 1060816 5310739 5507216 40.15 71.7 1
13:49:50 2024-01-29 705822 702417 213769 208526 344522 353920 373119 369391 225292 223585 277850 289539 320356 323435 4616286 4933267 6830510 6659261 1169370 1194656 304873 270677 285824 290817 342325 329350 321884 323350 219911 222453 701531 662410 1526533 1503138 448645 446377 656787 658835 824910 811722 853158 852238 889407 910547 884309 971954 2133101 2256079 1253442 1097583 729933 710150 860988 864530 899868 901596 926174 946312 1063857 1060705 5301340 5515080 40.15 71.7 1
13:49:51 2024-01-29 711734 699831 213095 209656 343458 353993 373183 372149 225449 223171 278777 283747 321328 323903 4623243 4943024 6913043 6678952 1148256 1195475 307347 274916 285811 291817 338757 330598 320945 323902 219438 222453 701531 673380 1513091 1484698 448047 446710 654824 662763 830300 807094 849090 857840 898905 911040 878831 978103 2136256 2229286 1274540 1103737 724754 710114 869005 865148 892235 906733 936135 944964 1054689 1059316 5254346 5515080 40.15 71.7 1
13:49:52 2024-01-29 703039 701388 213765 209213 345045 351821 372003 372149 225832 223516 278257 284690 320780 326146 4618517 5008168 6912674 6645392 1150666 1192923 309006 270657 286365 291294 341567 328817 322934 322884 219438 223114 700088 671936 1518501 1492858 451637 446122 656823 664175 825568 803528 853796 859668 890388 901677 884230 982367 2142100 2251285 1260704 1091387 725786 715412 863438 859631 897532 910538 931586 940822 1059202 1066935 5335125 5516582 40.15 71.7 1
13:49:53 2024-01-29 704787 701198 213765 210347 343449 351857 374962 369731 225869 224484 278881 283963 320179 324347 4622305 4934823 6859937 6687397 1173071 1195585 305494 274794 284818 291510 339424 329314 322898 322884 220088 222453 702921 667150 1511197 1497374 448974 447009 658684 658369 827053 811722 853432 850393 891053 911771 882278 973015 2131585 2241433 1232414 1099146 729933 709111 861599 865794 902437 902610 927565 945976 1065402 1060618 5288164 5516582 40.15 71.7 1
13:49:54 2024-01-29 712395 699822 214393 209593 346656 355241 373529 369695 225310 223516 277778 283963 321186 323026 4624105 4943051 6927342 6673255 1141314 1190130 306419 270323 286759 291294 338793 330384 320909 323866 219402 222538 700141 672898 1519020 1478027 452278 451604 655126 664175 830300 802502 847882 860777 897596 901605 876340 982405 2137264 2241433 1278238 1099929 725786 716426 867156 857803 892589 910538 935673 938060 1056221 1060741 5338935 5507216 40.15 71.7 1
13:49:55 2024-01-29 705151 703192 213776 208930 347920 351749 374240 368137 226008 224994 277478 285267 320179 323747 4608147 4963667 6831885 6659261 1165212 1194701 304556 269581 285846 287203 341843 329119 320945 322920 219096 222141 700141 660584 1527927 1503138 449647 446486 656787 657866 824326 811722 852146 851033 892263 910583 882904 973053 2130071 2248466 1274540 1097629 727856 709111 860376 863880 900790 906502 926174 947138 1063857 1062319 5295721 5525586 40.15 71.7 1
13:49:56 2024-01-29 714155 701198 213923 209043 345958 354812 373038 369573 225241 223482 277670 283168 320771 322383 4624105 4953207 6942354 6668773 1142128 1189430 305459 270730 287127 287607 338686 330312 319903 323830 219402 222453 700141 671936 1505728 1488920 452278 448910 654661 664175 830263 802502 848486 860279 898507 901533 876340 983807 2137656 2246872 1276389 1099146 724706 717443 867120 857803 891236 911944 935673 938435 1057682 1063824 5322132 5508952 40.15 71.7 1
13:49:57 2024-01-29 703224 702189 212874 209632 348243 351605 373638 369911 226078 223889 277814 284867 319069 324167 4605348 4939372 6808341 6649828 1170054 1193781 306775 270299 284466 291633 341290 328781 321884 322037 219402 222453 701531 662410 1528422 1500296 450689 445383 658648 657328 824873 811722 855777 852849 893640 910547 882241 972322 2131585 2243651 1278238 1099146 727856 710261 860376 865143 900754 901560 928885 949205 1063747 1060816 5292029 5513576 40.15 71.7 1
13:49:58 2024-01-29 711681 701202 214179 208969 346692 354957 373183 369947 225414 223551 277563 284180 321257 321858 4610897 4970469 6912411 6669425 1141038 1195511 305424 274722 287477 287001 339746 330813 319868 323866 218720 222297 700141 669537 1522016 1492858 452278 448385 654661 664175 832661 802502 849090 860279 896254 903981 878831 983769 2137656 2246872 1256392 1096802 724706 716934 866505 857194 894770 910502 935006 938435 1057104 1066498 5337754 5505780 40.15 71.7 1
13:49:59 2024-01-29 704725 701198 212682 210023 343489 351785 373711 369803 226078 224204 278277 284145 320285 324167 4614727 4935005 6818053 6659261 1169998 1193781 305459 269511 284032 291411 340775 328817 321884 322252 219556 222204 701531 664301 1533270 1495394 446635 447009 658414 656399 825531 811146 852109 851638 889334 910511 880395 972322 2127614 2241558 1276389 1099146 727856 710261 861326 864493 900116 902610 928779 946062 1065142 1059170 5282578 5522681 40.15 71.7 1
13:50:00 2024-01-29 712507 699264 214065 209558 345849 354848 373183 369947 224718 223551 277618 284167 321328 321894 4605348 4958355 6924793 6668773 1138066 1194656 304573 270730 287567 287203 338722 330849 319903 323830 219367 222141 700141 670016 1500470 1488920 452278 450964 654661 664175 830300 802502 849090 860279 897342 901533 878208 983024 2137656 2243688 1276389 1097583 724706 716934 867156 856587 894526 914238 936967 939587 1057970 1066088 5337601 5505701 40.15 71.7 1
13:50:01 2024-01-29 702762 701161 212540 209117 345489 351785 373183 367727 226219 225152 276998 284867 320321 323663 4617512 4945169 6818053 6650492 1166042 1189467 305590 270111 284973 287203 341290 329047 320909 322849 219367 222141 700141 662476 1527513 1493918 449831 445420 658684 656399 824910 811722 853358 850357 892263 910583 882241 973015 2131585 2241840 1255257 1099146 727856 710261 862719 866998 902432 905386 928967 946913 1065253 1060400 5284192 5505589 40.15 71.7 1
13:50:02 2024-01-29 711132 699255 213720 208457 343528 354435 372929 369947 224059 223551 277423 283204 320001 321929 4614727 4947534 6925339 6673255 1141701 1192091 306419 270539 285811 291499 338722 330849 320649 323375 219546 222141 701562 672898 1511498 1482593 451637 449166 655126 664175 830300 804212 847845 859668 898729 901605 876303 980968 2137656 2231770 1278238 1102342 726781 716914 867750 857692 894696 911944 936933 940930 1057179 1062319 5322360 5504173 40.15 71.7 1
13:50:03 2024-01-29 703967 701343 213255 208904 345529 351821 373711 367691 225414 223516 276998 284668 320321 322908 4614727 4942651 6846109 6650144 1162689 1195548 306020 274880 286450 287005 340775 329314 320945 323830 219402 222141 700141 663827 1529320 1503138 452389 445383 656714 660272 827485 809422 852751 854124 890779 910665 882241 973789 2133101 2263250 1266287 1099197 729933 713800 862825 862691 903755 909188 930294 942200 1063820 1060741 5291826 5507297 40.15 71.7 1
13:50:04 2024-01-29 712328 700289 213381 209807 343422 353920 373711 372149 225449 222792 278705 283420 320356 324981 4614727 4926358 6891902 6668639 1151133 1188586 305211 269511 284702 291294 339746 330312 320909 323866 219402 223371 699384 670016 1554316 1488920 449611 448275 654197 659265 832070 808812 847845 855166 898905 910665 876303 977774 2147713 2231891 1265296 1103854 724189 712281 869313 862691 889270 906733 937676 943586 1055882 1060816 5258099 5505424 40.15 71.7 1
13:50:05 2024-01-29 703761 700325 213539 209006 344527 351785 372003 370020 224718 223171 278048 284069 320321 324383 4605348 4985196 6928179 6640503 1153953 1195511 306205 274456 285811 287297 339746 328355 322898 322884 219402 222765 702907 671455 1506999 1493269 450629 447958 658182 664175 824289 803259 853395 857840 888075 907247 886327 981386 2142225 2247936 1250918 1093723 728863 715192 860376 857803 900116 910200 928967 938036 1061489 1063814 5352155 5505701 40.15 71.7 1
13:50:06 2024-01-29 708437 700321 213394 209178 344734 354994 373975 367691 225414 222827 277423 283296 321328 322383 4607871 4882183 6841231 6678018 1163332 1192091 304573 274528 285560 291294 338175 330849 320874 321870 220088 221830 696935 665249 1509901 1493918 451637 449656 657716 660309 829674 809422 849407 855849 899257 911771 878721 975757 2128830 2234792 1265296 1108458 729933 709111 863335 863844 898536 901524 930245 946312 1062500 1060066 5284455 5515080 40.15 71.7 1
13:50:07 2024-01-29 710478 699264 213685 207885 344492 354456 372657 369355 225257 223551 276962 284069 321293 321406 4605348 4951924 6905009 6659261 1138066 1198392 304573 274456 287567 286799 339746 330348 319384 323866 218755 222141 696078 668104 1527839 1488698 453242 446790 654661 664175 832249 804673 849407 862115 894577 905395 880007 985136 2138998 2247824 1274540 1094428 724189 718386 867120 856550 894881 913118 934894 936666 1059220 1063778 5340969 5496322 40.15 71.7 1
13:50:08 2024-01-29 701046 700856 212726 208963 345565 351821 373711 367727 225483 223137 276998 284867 320096 323435 4617512 4926358 6817299 6650106 1165826 1197282 305590 270145 285610 287751 341567 329047 320945 322633 219249 222141 700141 663827 1529839 1503138 451112 445129 658822 660621 827485 811648 855777 853455 894089 916211 884473 972828 2133101 2239839 1281936 1100713 729933 709074 860376 866343 902432 901560 930281 945230 1063820 1060546 5286316 5515080 40.15 71.7 1
13:50:09 2024-01-29 710487 701088 214401 208998 343458 351929 372920 369947 224059 223516 277850 283204 321743 322418 4614727 4945169 6920405 6668639 1144575 1194664 309274 270730 286481 291705 338686 330080 320909 323375 219214 222453 690594 673653 1523675 1483030 451587 448862 656952 664065 832624 804784 847659 860205 900008 906706 876303 979571 2136988 2228458 1307910 1099146 725786 714308 867120 857803 894770 910656 934290 939446 1054652 1060816 5314743 5496322 40.15 71.7 1
13:50:10 2024-01-29 703987 700284 213725 208500 345287 351857 373183 367691 225100 223296 276998 284069 320321 323399 4611435 4943915 6836757 6631126 1158451 1195511 306020 274456 286687 286803 340775 329083 320909 322920 219402 221830 700141 664376 1522608 1504707 450850 446620 657923 660094 825806 810460 853947 852201 892263 910511 883922 975757 2130071 2254315 1276389 1097629 726820 709074 860376 862009 899831 901596 926137 944964 1063532 1062319 5295721 5512121 40.15 71.7 1
13:50:11 2024-01-29 710487 698277 213394 208531 344978 353956 372893 369391 224025 223516 277423 282438 320842 321406 4605348 4939140 6910553 6659261 1138066 1194628 305459 270348 287392 287297 338722 330348 320388 323088 219498 222239 698752 672860 1508735 1487059 451232 449546 655089 664028 832624 802502 847882 860279 894392 901641 876266 982367 2133101 2247936 1253442 1099146 724754 716426 867156 857194 893502 910502 935673 936703 1056970 1062240 5333344 5496045 40.15 71.7 1
13:50:12 2024-01-29 703992 700361 213051 208749 345287 351857 373183 366587 225449 223326 277103 284468 320321 322908 4602063 4929517 6818053 6650371 1160999 1195240 305160 274528 286356 287001 341039 331709 321822 323088 219297 222226 700141 663900 1519648 1506710 450448 446231 656714 658259 824326 811682 855091 852206 888704 911832 881722 974739 2130071 2252882 1253442 1094486 727856 710261 860376 863232 901429 906769 926174 946312 1063820 1062319 5286316 5511146 40.15 71.7 1
13:50:13 2024-01-29 712328 698277 213091 209187 344973 353956 373183 369659 224059 223516 277850 282412 320806 322418 4611435 4942891 6912880 6668639 1144537 1192091 307168 270621 285797 288626 338436 330241 320542 323231 219297 222417 701531 672898 1518572 1483465 449256 448592 655126 662257 830263 805842 849090 857231 897231 909270 876340 976674 2133101 2223723 1284307 1100713 722640 711228 864663 860242 894770 909370 933010 942200 1053869 1060816 5292133 5501774 40.15 71.7 1
13:50:15 2024-01-29 704252 699831 213729 208821 344266 351857 372003 368835 225066 223516 276998 284427 319836 323399 4605348 4961594 6845275 6650371 1158870 1196318 306811 270549 286727 287167 340117 332018 320767 322906 219947 221652 696179 666199 1518275 1498879 452970 448385 659617 663197 827324 806486 851873 858327 890424 908737 880331 978103 2129411 2259282 1263447 1094428 730953 715412 861599 860242 899794 910656 927255 940742 1068427 1060705 5352155 5507216 40.15 71.7 1
13:50:16 2024-01-29 712328 701079 212866 209187 343493 354493 372131 367691 225257 227624 277423 284069 320285 320468 4602063 4887017 6826624 6660143 1160234 1196689 305912 270730 285467 287976 339603 331782 319277 324708 218720 221830 705701 663900 1546444 1491941 449611 448275 653270 658296 832843 809422 847882 856624 897231 909193 875644 973826 2131585 2228458 1257901 1103700 723672 710261 867156 862009 892979 901632 934068 944964 1054652 1059047 5239288 5501774 40.15 71.7 1
13:50:17 2024-01-29 701267 699531 213060 208852 343489 351519 372657 369984 225066 227660 277459 283870 319034 324455 4614727 4981927 6895577 6630975 1147772 1193145 306883 270693 285668 287153 341771 330140 320945 322884 219239 222801 700088 671936 1528105 1489686 451748 444837 656952 662294 825531 802356 850332 857840 892263 901569 880368 979534 2139330 2250062 1280087 1089834 722640 713046 862216 857803 893997 910656 930944 939483 1059220 1066145 5323938 5496322 40.15 71.7 1
13:50:18 2024-01-29 705552 699291 213051 209178 343042 351857 374240 367727 224753 224887 277850 282108 319388 323399 4604297 4848727 6838982 6650031 1154785 1196578 305661 272261 284902 287297 339746 331128 319455 324672 218579 222453 700141 663354 1517395 1495120 448645 446753 653270 657830 832070 808849 846000 851635 898544 911309 876377 975945 2127047 2232002 1265296 1103737 725270 709111 867156 863880 893502 901596 935673 946312 1056184 1057819 5243106 5492402 40.15 71.7 1
13:50:19 2024-01-29 701267 698314 213060 208531 343489 351218 372131 370020 225257 222827 277423 284074 319388 324191 4608147 4990101 6893527 6640825 1151133 1195475 305529 274528 285935 287427 340631 328284 321884 322884 218755 222453 698679 671936 1505828 1497895 450101 447118 656952 663704 824326 802356 853395 857840 891992 906625 882940 981667 2140851 2247824 1260704 1088284 724754 713316 864050 857803 896190 911944 930245 939446 1059972 1066935 5320137 5507216 40.15 71.7 1
13:50:20 2024-01-29 707664 700352 213086 209183 344982 354743 372003 368244 225414 222827 277423 282376 321328 322418 4607595 4889150 6840414 6668773 1157253 1195786 306703 272261 284937 288017 340260 329386 319455 324600 219003 221830 701531 663827 1524828 1491800 449647 447958 653270 658332 832229 809422 846639 852915 898905 911953 875644 977686 2130071 2232911 1276389 1102916 725512 710114 867156 863268 892868 901596 935673 945638 1054689 1057819 5254346 5505701 40.15 71.6 1
13:50:21 2024-01-29 701267 698015 213055 208861 344483 351537 372131 370056 225734 223171 277654 284145 319353 324239 4623243 4982417 6899183 6641005 1149902 1197245 305459 274492 285089 290813 341555 330967 320945 323830 218497 222453 704319 671084 1526587 1491800 449317 447009 656787 663704 824326 804212 853395 857840 888112 906778 883042 981667 2142373 2252821 1266151 1088284 725786 715412 862212 857803 897496 909220 928836 938778 1059202 1066935 5327514 5511146 40.15 71.7 1
13:50:22 2024-01-29 705818 700316 213051 209152 343042 354726 373711 368539 225414 223171 278025 282059 320758 325443 4606283 4906129 6820117 6678165 1160018 1193818 306020 270621 285485 290822 338757 330348 318936 322920 219156 221830 707045 662410 1529344 1493292 449317 447776 655126 658369 830300 809422 847882 851365 897231 910511 876303 973053 2128364 2238358 1254203 1106882 727856 712775 864663 862009 893244 901632 933010 944964 1060724 1056252 5284573 5497851 40.15 71.7 1
13:50:23 2024-01-29 703967 699300 213055 208826 345600 351857 370002 369659 225520 225363 276748 285267 319246 322048 4622305 4976008 6895577 6650371 1148256 1195548 304608 274528 285084 287203 341843 328817 320649 323866 218344 222453 694582 669059 1519382 1489686 451637 446518 654661 662257 828074 802356 848449 857840 892005 901641 880061 981667 2139330 2247824 1276389 1089834 722640 714363 864663 857803 896861 910466 933010 938073 1059220 1066145 5327514 5496322 40.15 71.6 1
13:50:24 2024-01-29 701267 699526 212384 209218 346901 351496 373830 368583 225310 224362 277778 283928 319211 326561 4614727 4906073 6845275 6682627 1163219 1196689 304573 274492 284737 291571 338448 328852 321658 321906 219438 222013 700141 665723 1506801 1493918 448303 446501 658684 657365 825568 810571 852146 850848 894908 910583 879685 972322 2129411 2240842 1276389 1100713 729413 709074 861939 864530 898878 901560 929583 946365 1060738 1057819 5261601 5506940 40.15 71.7 1
13:50:25 2024-01-29 711734 701193 214112 208762 346656 354311 372548 369543 225345 223482 277191 283963 321114 322239 4608147 4970195 6923874 6650144 1138066 1200196 304573 270348 287329 286799 338757 330312 320161 323866 219061 222297 698752 669537 1506447 1491800 453675 446753 655126 664175 830300 803528 849090 860279 896290 901569 880081 983807 2136293 2239802 1274540 1099197 724754 716934 867156 856587 889343 910272 935673 936703 1056970 1060741 5338935 5504232 40.15 71.7 1
13:50:26 2024-01-29 703840 702693 212251 209074 345454 351713 373111 367547 226324 224994 276768 284867 318516 323435 4609791 4933565 6810685 6688932 1164881 1196689 304538 274528 284076 291366 338757 328320 321920 321906 219438 221830 701531 666199 1514017 1493158 448974 446049 658218 657866 825531 810571 852146 850393 894908 910583 880368 970246 2127047 2240510 1253442 1097583 727856 707038 860376 864530 898841 903898 926869 947814 1063820 1057819 5273029 5512040 40.15 71.7 1
13:50:27 2024-01-29 712498 700208 213623 208643 345958 353775 371950 368799 225066 223585 276803 284206 320521 323976 4598782 4956918 6911067 6645139 1138066 1194083 304114 274492 286486 286396 338757 330116 318972 324093 218720 221830 698752 668104 1537458 1484477 452278 447009 653270 664175 830263 801186 847882 860279 893685 901533 878831 981386 2136293 2237665 1253442 1097583 724996 715412 865927 856587 889462 909184 933010 936001 1051246 1060655 5318322 5489890 40.15 71.7 1
13:50:28 2024-01-29 701156 701193 212505 209074 344492 350688 372920 368835 225798 223782 277280 284468 319093 323435 4598116 4914914 6812446 6650447 1165751 1192091 306271 274528 283740 291294 338686 328090 321920 321906 219249 221830 700141 665329 1522960 1493269 448010 446710 657753 659842 827324 808276 849090 852915 892042 910547 878831 975983 2127047 2235177 1272692 1103737 728893 708074 862216 863880 896190 901560 927565 945688 1064141 1060383 5273150 5508952 40.15 71.6 1
13:50:29 2024-01-29 710806 699191 213654 207811 343458 354439 371805 368619 224649 223551 276926 283601 320486 323029 4605348 4947534 6907453 6650371 1138066 1189540 304538 274650 286804 286360 338686 329350 321439 322884 220669 221830 698752 668104 1523066 1496830 452278 448750 654197 664175 830263 802502 849090 860279 894913 901497 878831 982367 2136137 2243651 1276389 1094502 723672 718461 865890 856550 893244 914382 934290 938097 1059824 1066498 5335890 5502634 40.15 71.7 1
13:50:30 2024-01-29 701961 699223 212066 209890 346692 351182 373711 368799 225066 223889 278561 284096 318835 324383 4605348 4914888 6817299 6659261 1166583 1194878 304573 270910 284032 291817 338722 328320 321360 321835 219402 221830 701531 666199 1507715 1493646 448901 447009 658145 656399 824873 811146 852072 852243 889481 910511 881110 972322 2129879 2239253 1253442 1100713 729413 710261 860376 866998 901790 905313 928967 947588 1063740 1059903 5282578 5504173 40.15 71.7 1
13:50:31 2024-01-29 711734 701161 213694 208465 345470 351893 369966 368511 225171 223516 276149 283716 320285 320468 4605348 4949685 6920925 6640503 1138066 1192054 304538 270946 286687 286472 339746 329350 318936 323866 218720 221830 699620 667627 1550370 1484513 451663 447009 653733 663197 829674 802502 849090 857840 896557 901497 878831 983769 2136137 2246872 1255257 1091387 722640 717363 866478 858290 896678 913881 932122 938172 1059073 1066685 5329536 5498118 40.15 71.7 1
13:50:32 2024-01-29 701961 694273 211728 209174 346668 351218 373183 368208 224874 223889 277618 283552 319317 325514 4595969 4907881 6817299 6649605 1165558 1192886 306775 274843 284067 291258 338686 330118 320909 321549 219402 221830 701531 665723 1504795 1493269 447667 446693 656677 658687 824289 809422 852478 851033 889371 911953 880391 970209 2126095 2238358 1276389 1100768 730953 710077 860339 865148 899868 905386 930002 947571 1060665 1057783 5276810 5505701 40.15 71.7 1
13:50:33 2024-01-29 710487 699863 213878 208791 344982 354456 372095 368799 224718 223551 276149 283204 319517 321144 4605348 4954820 6920925 6649882 1141314 1189467 304573 270730 286687 286360 339699 330312 319643 323830 218720 221830 698752 666199 1546035 1488920 452278 446377 654197 662690 829402 802356 849090 857840 893648 903907 880081 982367 2135740 2250732 1249130 1092142 723672 715192 864668 856366 894092 914424 932935 935299 1057719 1065183 5327742 5489215 40.15 71.7 1
13:50:34 2024-01-29 706989 694241 212690 208963 343042 351785 373711 367691 224718 222638 276962 281447 319317 323625 4592303 4859627 6827019 6659261 1156427 1193182 305590 274650 284702 287090 339710 329350 318677 323231 218685 221355 695972 660584 1525622 1487863 448938 447009 652999 656436 830300 808849 845962 852842 898869 910665 873710 975607 2135049 2226955 1258889 1103854 722640 710224 868695 862691 890717 901524 935673 940705 1051283 1057783 5239288 5511274 40.15 71.7 1
13:50:35 2024-01-29 701596 698241 213060 208504 343422 351785 373711 369355 224025 222827 276537 283636 319317 322872 4598782 4971160 6853671 6631124 1152496 1195511 306451 270348 286450 286396 339472 328817 320388 322622 219402 221138 697532 664376 1531950 1501681 452278 446486 655126 659301 824289 807094 850862 852842 892263 910540 883695 977975 2132913 2253610 1251626 1096064 728863 710224 860339 861936 898768 901560 927508 945638 1063747 1060816 5278799 5496322 40.15 71.6 1
13:50:36 2024-01-29 708364 694016 212686 209187 344730 351857 372657 369911 224690 227552 277618 282306 320061 321441 4595969 4928836 6888294 6659261 1141701 1189467 306419 269968 284942 287203 338150 329386 319868 322849 219214 222141 700141 671936 1496498 1479674 451958 446710 655126 663234 830263 802502 846602 860777 899220 907926 877039 981518 2135952 2228537 1253442 1099982 725786 715339 866505 856587 894526 911871 935673 936666 1054652 1062728 5316511 5492402 40.15 71.7 1
13:50:37 2024-01-29 702494 699264 212835 208496 345010 351231 372131 366587 225414 222792 276149 284069 319058 322418 4602063 4940711 6803849 6631124 1162689 1192923 304624 274916 284937 286396 340224 328781 320388 322097 219214 221830 698752 660584 1524734 1499544 448938 445420 656989 657752 823087 811682 853834 852464 893640 911917 883844 972172 2132697 2234806 1274540 1096022 726820 710077 860875 864456 899906 901560 926321 947312 1062241 1060816 5272901 5496322 40.15 71.6 1
13:50:38 2024-01-29 708401 694232 213015 208641 343037 351857 372131 368799 223990 223292 277423 282341 320321 321406 4595969 4933379 6901227 6649882 1138066 1191174 305211 269778 286248 287001 337665 329350 318936 322849 218720 221830 695972 670016 1498239 1479853 451425 448275 654197 663917 832249 802280 846453 860242 897342 904755 876777 982218 2136137 2238172 1274540 1097583 724706 715375 865890 855336 889343 913881 934340 937616 1054615 1062319 5323938 5486943 40.15 71.7 1
13:50:39 2024-01-29 700756 698237 211684 208817 344492 351218 370002 366587 225798 227588 276149 284069 318835 322418 4592691 4935857 6796392 6640503 1168327 1194878 304538 269511 283674 287203 339746 328320 320909 321870 219061 221830 698925 662410 1532846 1492097 448765 446790 658859 659550 825135 809275 853338 850959 893050 914537 883178 972322 2128521 2239839 1274540 1099146 727856 709254 857937 865148 898768 901488 926174 946312 1063532 1057783 5275046 5505701 40.15 71.7 1
13:50:40 2024-01-29 710487 694241 213729 208491 344984 351893 372131 368280 225066 223516 276114 283296 320285 320433 4605348 4958196 6911067 6649882 1137455 1193182 304503 270730 286486 285655 338722 329350 318936 321549 218685 221830 698752 667150 1536227 1492356 454571 447775 653233 663557 829012 804212 849294 860205 893124 901461 878831 982367 2140523 2240842 1274540 1093723 722640 715229 864663 856587 894770 910502 933010 936947 1057719 1062990 5323938 5486943 40.15 71.6 1
13:50:41 2024-01-29 701267 694277 211715 209183 343493 350934 372657 367727 225449 223261 276998 284145 319093 323891 4605348 4930053 6810831 6659381 1164445 1189504 304503 270730 284502 291294 338413 328355 320909 320932 219402 221830 691965 666283 1510082 1494488 452073 449253 658391 661505 830360 808055 848941 852201 893308 910665 879542 975945 2123828 2226955 1263447 1107008 727856 711155 863438 860716 898627 901632 930282 944964 1060724 1054724 5276609 5493148 40.15 71.7 1
13:50:42 2024-01-29 701267 694277 213060 209006 345516 351218 371864 369947 225066 222792 276998 284867 318835 324519 4598782 4966937 6878612 6612104 1147028 1192091 305661 270730 284973 286799 340775 328817 319903 323579 218815 222302 695972 670016 1509049 1491037 450850 443946 654817 661567 828111 804784 850907 857840 894908 907320 880707 979534 2136256 2244626 1268994 1090610 722640 715339 864392 857803 892056 911944 931607 935238 1057719 1063814 5314533 5486667 40.15 71.6 1
13:50:43 2024-01-29 702753 698232 212717 209925 344982 351749 373183 367691 225066 222174 277850 282346 320061 323891 4598782 4886752 6830198 6659261 1161598 1199500 306020 270730 284902 287001 339611 332962 319654 321620 219841 221342 698820 664376 1518946 1490777 450138 449020 654624 657292 830300 808812 846945 852842 898196 910511 874950 976173 2123828 2231780 1261599 1106095 726303 709111 864050 861363 894770 902537 933010 944926 1059220 1054724 5267514 5486943 40.15 71.6 1
13:50:44 2024-01-29 703261 694232 213015 208821 345287 351501 369966 369355 225066 222792 276962 289258 318799 321929 4605348 4961196 6874165 6622032 1144575 1193182 307352 270549 285560 286110 340524 331547 319313 323543 218579 222417 701531 670016 1520902 1490232 451637 444091 654197 662447 829253 804060 850907 857840 892562 906329 880081 978799 2129903 2246872 1255257 1088284 722640 711191 862825 863686 894770 909370 930282 938741 1057719 1065355 5322398 5496322 40.15 71.6 1
13:50:45 2024-01-29 704252 698273 212686 209152 343042 351591 373183 367432 224753 227624 277388 281482 320001 322418 4598782 4867078 6817299 6669425 1157253 1195790 305768 270585 285650 287095 338068 330705 320474 322180 221295 221342 697449 662476 1541944 1484513 448327 448323 654087 657793 832661 809422 844160 853182 898544 911953 873710 973015 2123828 2231622 1250506 1100713 722640 710150 867156 861973 891603 901560 935673 944964 1054207 1057537 5235028 5492402 40.15 71.6 1
13:50:46 2024-01-29 699244 694273 212696 208346 343453 350688 370002 369947 224059 227588 276185 283314 318388 324419 4602063 4972668 6863135 6636251 1145618 1195786 306847 270730 285744 287131 340356 329001 320767 322669 218920 222453 698679 670016 1507564 1492081 449280 445747 655126 663234 824289 804784 851541 857840 889481 901605 883695 979571 2139330 2246224 1257073 1088010 723672 712738 862212 857803 897425 910656 930245 939152 1059220 1066108 5306671 5486943 40.15 71.6 1
13:50:47 2024-01-29 704252 698015 212726 208852 343037 351893 373447 367655 225066 227624 276998 282108 320806 322156 4592691 4849688 6817024 6674170 1156085 1195728 305302 270730 287589 287225 338579 332253 318901 322884 219402 221830 701562 662951 1517870 1489978 449647 447009 652829 660564 830263 807058 847882 852915 900008 909379 876303 973826 2130071 2223723 1255257 1100713 722124 710261 865890 860242 889453 906769 935673 942237 1052707 1059796 5243106 5486943 40.15 71.6 1
13:50:48 2024-01-29 701961 694273 213539 208500 344266 351785 373711 368835 224025 222827 276185 283353 319353 323984 4598782 4980539 6867280 6630660 1153130 1194804 306883 270431 286069 286799 338757 328817 319939 321095 220563 221688 696078 668104 1512884 1493918 453407 445977 658684 663234 824326 804097 852478 856624 887593 906778 881616 976637 2126095 2252882 1266151 1091387 729907 714869 857937 857803 900790 908728 926045 939820 1066157 1063971 5341506 5486943 40.15 71.7 1
13:50:50 2024-01-29 709270 697978 211724 208826 343182 351785 369893 366587 225193 223889 276962 283204 319093 320208 4595969 4873894 6828153 6645802 1156085 1193233 305805 274686 284466 287462 338722 331437 319277 323830 218344 221830 700141 662476 1513564 1477991 448938 447009 652807 658369 827911 804702 847882 854730 895583 909895 876340 973789 2127047 2214169 1278238 1100713 722124 709074 864663 860242 892350 906733 935006 940859 1051504 1060816 5254346 5486943 40.15 71.6 1
13:50:51 2024-01-29 701083 694268 213385 208500 344982 351533 373183 366622 224094 223171 276149 283239 318870 322156 4598782 4954843 6837906 6640825 1153353 1193182 305267 274226 286535 287017 339436 328320 319939 321870 219061 220997 701589 663900 1532329 1507828 450347 445420 655750 659301 824910 808849 850899 852878 888741 909379 880414 975945 2128558 2256079 1278824 1093650 725786 710077 860376 859462 898804 906805 927643 941962 1063532 1060816 5276722 5486981 40.15 71.6 1
13:50:52 2024-01-29 706359 694241 212359 209187 343042 351821 370002 369947 224059 227428 277034 281876 319353 321441 4589715 4928943 6913043 6640607 1138066 1194736 306775 269968 285811 286799 337157 329350 319537 322920 218720 221830 698752 670016 1506759 1479401 452077 447775 654197 663234 830263 801933 846000 857840 896290 901533 876377 979571 2131585 2234494 1251626 1099146 723672 714869 865890 856587 892235 910656 933010 936001 1055859 1060816 5314743 5486943 40.15 71.6 1
13:50:53 2024-01-29 701267 698268 212348 208500 344522 351254 370038 365487 225100 227552 276149 284069 318587 324713 4606005 4931301 6808425 6641005 1163294 1192054 304910 274564 284688 286956 340260 330374 320388 322395 218720 221830 691451 660584 1539329 1493083 448266 445747 656787 656436 823123 809422 850899 851033 891017 910547 880368 970246 2123828 2235028 1268994 1096022 727337 709254 857937 863268 899984 903972 926981 946312 1063857 1057426 5273143 5492402 40.15 71.6 1
13:50:54 2024-01-29 709983 694277 213095 208496 343042 351893 370002 368799 224059 225470 276748 282695 320036 323103 4603478 4940693 6892644 6650371 1138066 1189767 305697 269588 285954 286597 337665 329314 318454 322620 218532 221674 698752 669059 1494815 1484698 452278 448385 653270 663704 829086 801933 846000 857840 893721 900192 876266 981386 2133101 2239253 1251626 1093650 723724 715412 864663 855336 892235 909184 933010 937728 1053869 1063218 5307102 5479120 40.15 71.6 1
13:50:55 2024-01-29 700770 694304 211684 208531 343489 350441 371841 367146 225206 224061 276042 283963 318247 322311 4600151 4905228 6796392 6641005 1168903 1192335 306020 274456 283165 287095 339746 329907 320909 321644 218720 221674 698752 662476 1541738 1491148 446283 446377 656750 656399 823123 809422 848412 850429 888075 910547 879131 970209 2123828 2233723 1251626 1097583 727856 708249 857937 862009 896861 900817 927643 945638 1059952 1057514 5267505 5496322 40.15 71.6 1
13:50:56 2024-01-29 709480 694241 213385 208723 342825 354435 369677 367583 223956 223447 276007 282861 318927 322571 4595969 4940711 6911573 6645139 1137255 1187743 306811 270348 285846 286195 337701 329083 320082 322849 218544 221830 698752 667627 1543906 1487863 452278 448005 653270 663704 829086 802502 847882 857840 893685 900228 878208 982405 2133101 2240510 1267145 1093650 722640 716426 864663 855373 889343 909824 933010 938435 1057719 1060778 5318550 5477602 40.15 71.7 1
13:50:57 2024-01-29 701961 699170 211477 208978 345958 350544 372022 367583 224893 223689 277670 283062 318247 323399 4588636 4877552 6828153 6650371 1157742 1193182 306020 270539 284569 286799 336684 332216 319939 320932 219402 221519 698820 662410 1513769 1489414 450997 449656 654824 658332 827911 808276 847882 851598 893685 910665 878831 973053 2120032 2228133 1267145 1106608 727856 710150 862212 859462 894586 901596 928922 942237 1060724 1053943 5272866 5494759 40.15 71.6 1
13:50:58 2024-01-29 705702 698711 212544 208396 345146 351641 371125 368360 224893 224362 275691 284069 318870 320504 4602063 4940524 6854325 6617023 1142943 1193182 306451 270730 285734 286396 340811 334315 318972 322920 218040 222141 695972 668104 1527171 1484698 450677 445081 653086 660309 825568 802502 849090 857231 892081 903907 878831 978799 2133101 2243417 1253442 1085710 722640 711191 862788 857803 899400 909370 930245 936703 1056360 1065355 5309117 5499520 40.15 71.6 1
13:50:59 2024-01-29 704261 698716 212540 208974 342893 351677 373111 366551 224094 227233 276803 281111 319069 323984 4592691 4867192 6817299 6650144 1158908 1194083 305160 270730 284702 286597 337665 329386 318454 322395 219214 220520 689417 662410 1510641 1489686 449684 448275 654661 657866 830263 808849 845398 851598 896327 909193 873747 971954 2122319 2228133 1261599 1106095 727581 710114 862825 860716 894770 901596 930282 942237 1059220 1057258 5271080 5506467 40.15 71.6 1
13:51:00 2024-01-29 700618 698716 212540 208669 344492 350688 369893 368280 224094 224484 276185 284668 317392 323730 4599706 4957671 6859921 6621746 1144575 1189799 305697 270348 284502 285668 339746 328320 318936 322777 218040 222297 695972 669059 1502645 1489031 449317 445432 653270 661505 826738 802356 849090 856624 891373 901375 878831 976674 2130049 2246336 1253442 1088284 722640 711191 861599 858290 894770 908728 929583 940925 1060508 1066015 5301447 5495590 40.15 71.6 1
13:51:01 2024-01-29 705476 694232 211794 208821 343042 351857 373002 367547 224059 227269 276998 281447 318843 324482 4596007 4877373 6826624 6659298 1159980 1189504 305984 270348 284666 287001 336649 329386 319455 320896 219485 221519 696078 663827 1514648 1488920 449684 446710 656250 658369 827911 808276 848486 850393 892079 911147 876340 973053 2123828 2231622 1267145 1106095 727856 708074 860376 860242 894807 905313 930054 945688 1060650 1056152 5269339 5496322 40.15 71.6 1
13:51:02 2024-01-29 706359 694047 212384 207932 346452 351785 369893 367727 224094 224484 276007 284069 318870 320468 4598782 4954149 6891902 6631124 1138873 1192335 306020 270730 285610 285633 338722 328817 318713 322920 218379 221830 697362 666199 1572752 1489031 451379 446377 653270 661751 829086 802356 849090 857231 892042 901569 878208 982367 2131585 2244737 1252761 1089834 722124 714326 862788 857679 896994 911798 930133 938247 1056823 1066610 5322398 5479120 40.15 71.7 1
13:51:03 2024-01-29 703081 699211 211693 209109 344982 350369 372657 367404 224059 227197 277618 282271 318799 325632 4586590 4895267 6817299 6650106 1159906 1194878 306451 270730 284666 287203 336613 329350 319868 322684 219402 221510 688064 663425 1537180 1484440 450285 448275 654854 657793 829674 808812 845962 852243 896217 911309 874950 973015 2123828 2222144 1271937 1105271 728863 712170 864972 862542 894696 906669 932952 946547 1060236 1056115 5278911 5489609 40.15 71.6 1
13:51:04 2024-01-29 700696 694016 212871 208616 346855 349630 369966 369355 224059 227481 276149 283168 317427 324119 4595969 4975971 6877496 6631389 1147316 1193182 304573 270348 284991 286799 338686 329673 320624 321835 218685 222141 698679 670016 1505231 1487263 450997 447118 656250 662220 824585 802502 850862 857840 886819 901497 882867 979534 2136137 2239839 1249135 1091363 726781 714143 858425 856403 899868 910990 926171 939587 1062985 1063071 5345015 5486943 40.15 71.7 1
13:51:05 2024-01-29 710487 699211 212357 208457 344982 351821 369929 365487 224683 223889 276149 282420 319317 321768 4589416 4869577 6830624 6641028 1153093 1185987 305124 270730 284019 287054 338140 328320 319903 323339 217362 221830 695972 664376 1534538 1484698 448901 446753 651384 657566 830263 806413 845361 852842 897560 909111 874987 975832 2129411 2224881 1257901 1100713 722640 710224 867133 860665 891984 907311 935673 940784 1051504 1056483 5239288 5473947 40.15 71.7 1
13:51:06 2024-01-29 703261 697974 213015 208140 344982 351519 372131 365451 224025 222792 276078 283204 318257 321406 4595969 4924240 6801252 6621746 1162652 1193182 304196 270730 284569 285485 339710 330374 319868 321609 220356 221830 698752 660584 1515052 1497523 446635 446086 656714 658219 824585 810571 850825 850087 888075 911953 880368 971916 2131880 2241545 1274540 1096846 726781 709023 858425 864533 899906 900817 926321 946048 1062993 1057746 5253832 5486943 40.15 71.7 1
13:51:07 2024-01-29 709289 696246 213184 208461 343042 351821 369893 367691 224025 223482 276149 282108 319317 322792 4595969 4926656 6902221 6640503 1136409 1185987 306451 269968 286248 285521 337665 329314 318419 322359 218497 221794 698752 668104 1523131 1484426 450786 447009 652770 663234 829086 802502 846602 857840 894687 902655 880191 984198 2135952 2241150 1251626 1095283 722640 714143 864053 854088 889307 911823 932838 935574 1054615 1054702 5314533 5468186 40.15 71.7 1
13:51:08 2024-01-29 699207 694011 211318 208826 345470 349630 369966 367138 224059 223261 276962 282341 318317 323363 4586314 4906777 6798373 6631050 1164843 1193182 306020 270539 285315 288228 337665 329907 320909 320896 219214 221830 690080 665249 1531161 1492858 446927 446377 655015 656818 823415 809422 853834 851425 892042 914537 883215 970022 2126627 2237695 1251626 1097583 727856 709254 858388 865111 898405 901452 927643 944926 1064511 1057783 5261857 5486943 40.15 71.7 1
13:51:09 2024-01-29 709988 697232 213055 207850 343042 351857 369893 367396 224025 223447 275884 282943 319317 320397 4589416 4924107 6892869 6612104 1136446 1190576 306451 270348 285811 285485 337665 329047 317973 322359 218685 221830 691965 666199 1543436 1484698 452278 445734 652807 662220 830435 802317 849407 857729 894908 902801 876192 986139 2135952 2240842 1267145 1091387 722363 714180 864053 854014 893502 911944 932952 936910 1053487 1060705 5307064 5470255 40.15 71.7 1
13:51:10 2024-01-29 701267 697965 212357 208972 343033 350688 372131 366551 224407 223889 276768 280591 318353 322872 4586590 4877373 6817299 6650371 1160717 1193182 306020 270348 284520 287001 338824 330374 319903 320375 219367 221173 694707 663827 1514648 1488920 449647 449020 658354 660527 828663 807074 847696 852849 894798 910393 876118 972828 2122319 2228458 1267145 1106218 727337 710261 861599 860242 894733 901560 927565 942200 1059220 1054688 5265617 5474288 40.15 71.7 1
13:51:11 2024-01-29 701272 696739 211728 207846 343493 350081 368745 367102 224059 227357 275655 284140 317357 320468 4589416 4957671 6864813 6612367 1141276 1189799 306020 270273 284121 285250 339472 330140 318454 322359 218309 221639 697362 666199 1519715 1488112 451978 446676 653294 660126 825721 802465 848978 857692 888558 903796 880081 976637 2133101 2246555 1255257 1085155 722640 710616 860875 855299 894770 908728 926832 936666 1056933 1062240 5295721 5474175 40.15 71.7 1
13:51:12 2024-01-29 706359 694205 211728 207846 343033 351821 369966 365451 224094 223889 276698 282376 319058 321768 4577212 4849927 6807973 6631088 1153953 1189799 305160 270730 284067 286396 337665 329047 317013 322133 218685 221138 700191 661026 1515157 1488196 450047 446936 652271 658687 830189 809099 846378 852243 896180 909379 871164 974777 2123828 2220495 1257901 1100768 723672 708249 865890 861465 889820 901258 935006 942200 1051504 1053907 5229883 5477565 40.15 71.7 1
13:51:13 2024-01-29 699688 696250 212357 207842 344982 350158 372131 367404 223956 227517 275304 282306 317392 322347 4586078 4952403 6831885 6612104 1150666 1193182 306020 269968 284937 286039 338448 329344 318936 320896 219498 220202 694827 666003 1519654 1499230 451847 446231 655089 660811 825721 807074 851514 851598 890999 907963 880968 975832 2126851 2255543 1266287 1091387 726820 709576 857937 860853 894512 901560 926321 939446 1060702 1060066 5275036 5477565 40.15 71.7 1
13:51:14 2024-01-29 705263 696966 211693 208531 343033 351501 369966 368835 224025 223261 276149 281876 319056 320433 4586590 4910238 6869267 6621587 1141701 1189799 306775 270348 283418 287001 336649 330228 321216 320646 218815 221546 697362 670016 1516879 1479866 449406 448592 654160 659732 827911 804212 846602 855887 893161 906706 875644 975832 2132384 2216107 1258889 1097583 721095 710261 862825 857803 889307 908662 931548 939446 1050759 1057783 5261863 5486943 40.15 71.7 1
13:51:15 2024-01-29 703988 694277 212690 207816 344982 350688 369966 365451 224025 224887 275691 283204 318353 321370 4582437 4917232 6781765 6612104 1167943 1189799 304802 270730 285757 286074 338472 329898 320364 320753 218579 221688 698752 660584 1534565 1505404 449406 444236 655126 657752 823415 810526 852729 850429 889737 910665 885103 969481 2120032 2234494 1272692 1095749 725786 708249 857937 860716 897352 902828 925661 943586 1060724 1056252 5265340 5486943 40.15 71.7 1
13:51:16 2024-01-29 707360 697232 212721 207850 343033 351821 369893 367102 223644 222827 275920 281338 319058 320172 4583319 4914834 6887682 6631124 1135600 1194083 305804 269301 288339 285365 337251 331077 318312 321727 218579 221617 697362 668198 1531560 1484698 452278 445747 651437 661505 824873 802502 849090 855373 894908 901533 878831 976637 2130071 2243688 1253442 1085155 721609 710114 860376 856587 898124 906769 927491 936666 1057719 1060544 5291864 5482025 40.15 71.7 1
13:51:17 2024-01-29 705151 694268 211728 207846 343006 351821 370002 365451 224025 223889 276114 281335 318835 322829 4572950 4863744 6798648 6621348 1156047 1193233 304373 270467 283925 286329 337559 331041 319402 322906 218544 221306 695972 660584 1523319 1484698 450092 446936 651384 657752 829086 805842 845212 852243 896290 908096 872435 973015 2123828 2225227 1255257 1099929 720434 708249 865276 860242 884177 901488 935673 940784 1051504 1054724 5227941 5469755 40.15 71.7 1
13:51:18 2024-01-29 697145 698085 212384 207850 343042 350723 372657 367691 223299 227517 275691 281916 317427 321370 4589416 4952403 6846109 6636251 1150855 1189540 306883 269409 285428 286007 337523 330264 318794 319854 219214 221173 684007 666199 1522950 1488735 452389 445383 656750 662257 824824 804212 851514 852878 888442 901569 879671 973789 2123828 2246872 1244899 1089834 727856 713279 856683 857194 898206 906976 923684 936740 1063783 1060618 5330030 5474175 40.15 71.7 1
13:51:19 2024-01-29 704762 696241 211684 208171 343042 350688 369893 368835 224059 223261 276149 282092 318353 322992 4586590 4877400 6867280 6650257 1148256 1190506 305661 270204 283549 286857 336613 330374 318936 320611 218344 222338 714616 668104 1510978 1479766 448266 446826 653233 656436 826738 804784 846639 852878 893648 908096 876340 974441 2126095 2209467 1258889 1099146 720581 709757 864392 857803 891082 901560 933010 937985 1050013 1056215 5233727 5477288 40.15 71.7 1
13:51:20 2024-01-29 700254 694196 212717 208436 343042 350723 372131 365487 223679 222638 275269 282306 317392 320433 4579508 4916038 6782387 6621960 1160528 1193236 304017 270730 283797 285485 338722 329207 320988 320789 218309 221103 698752 659640 1530024 1497151 449292 445747 655126 657752 823415 807094 851514 851033 889071 910665 879671 971879 2123828 2241396 1270843 1091387 725512 708249 857291 859499 894586 902828 925001 942237 1057669 1057783 5265617 5477565 40.15 71.7 1
13:51:21 2024-01-29 706322 696478 211693 208491 343037 351254 369929 367727 223391 223889 276149 281250 318353 320172 4586590 4907477 6894707 6631392 1135158 1188881 305160 269173 284937 285873 336753 330374 317013 320967 218005 221519 697362 668198 1540727 1484698 450740 446486 651384 660272 825531 801364 846602 856624 892263 902626 876266 979534 2127010 2234494 1247995 1089834 720581 712738 862212 852805 891603 910656 928885 934908 1053905 1054738 5305127 5470369 40.15 71.7 1
13:51:22 2024-01-29 700995 696743 211684 208821 343042 350836 370002 365159 224025 223261 275269 280395 318870 320433 4578792 4840419 6814594 6640597 1150554 1189799 305160 270549 284051 286244 337121 329148 318677 321584 217258 222423 694582 663827 1535244 1482593 446598 447009 651384 657752 827911 804702 844160 850774 894613 906742 873710 973747 2124577 2216107 1267145 1099146 720068 708249 864392 857803 888970 901560 933010 938097 1050013 1053943 5231811 5478844 40.15 71.7 1
13:51:23 2024-01-29 698748 696971 212384 208099 343042 350441 372095 366551 223644 227552 275864 282140 317075 323066 4589639 4914888 6788472 6617023 1162732 1192150 303697 270348 284032 285049 338722 329294 320307 320896 218414 221138 698752 659640 1513415 1495282 445931 445888 655126 656818 821080 808239 850907 848620 884314 909379 879012 971629 2122319 2234494 1270843 1092836 725270 708249 856683 860242 894549 901337 925001 941529 1057669 1057500 5256198 5474288 40.15 71.7 1
13:51:24 2024-01-29 707899 696246 212686 207777 343001 351501 369857 366587 223644 222827 277183 281236 318105 321055 4583133 4933565 6874165 6607762 1138066 1189799 306020 269968 286164 284907 337701 330374 317048 321870 218005 221138 695972 664376 1501199 1480124 449647 444417 651384 658332 824326 802502 847882 854124 892263 901569 876340 975211 2126851 2238209 1251626 1085054 720581 709111 860376 855336 893502 908087 928836 933971 1054652 1060741 5301340 5468186 40.15 71.7 1
13:51:26 2024-01-29 701000 696739 211719 208821 343042 350436 370002 366293 223818 223746 276748 280310 317286 322048 4584575 4858616 6801252 6612104 1152233 1192347 304373 270247 283130 285561 337157 329907 316499 322359 217397 221138 705726 660111 1524543 1475898 446963 445492 650462 656818 827911 804666 842288 851453 894950 906778 871200 972322 2120032 2212563 1253442 1099146 720581 708249 864050 859631 888105 902828 933010 940817 1048525 1051641 5222419 5467041 40.15 71.7 1
13:51:27 2024-01-29 700273 693980 212577 207662 343042 350436 372403 366301 223783 224519 277982 281832 317251 322873 4584575 4914834 6774108 6603091 1161066 1193182 303023 269968 283201 284658 338448 328938 320534 320410 217970 221138 697362 658698 1511324 1492356 446963 445081 654661 656351 821080 806486 850301 848620 884314 909379 877773 970246 2120812 2231706 1270843 1091387 724754 708249 856683 859462 897352 900060 923684 941492 1059972 1056999 5258099 5469755 40.15 71.7 1
13:51:28 2024-01-29 705114 695261 212101 208257 342717 350436 369569 366995 223196 223889 275777 280416 318176 321290 4586590 4895889 6863135 6631528 1138442 1189799 306883 268723 284130 286396 335636 327824 317973 320860 218005 221173 697362 669639 1510273 1483755 449354 447009 651384 662257 827911 800228 844122 857840 892005 902199 873710 979534 2126851 2235686 1272692 1091387 721609 713243 862216 852201 889673 909370 931607 932912 1050816 1059796 5292048 5469755 40.15 71.7 1
13:51:29 2024-01-29 699460 698079 211446 208257 345714 349222 369749 365380 224580 222457 275548 282200 319423 321894 4577212 4914914 6782387 6612104 1160566 1186060 305160 269778 282302 286396 337157 329207 319455 319925 219733 221138 701531 663354 1524481 1491800 446574 445479 655126 656351 821080 807094 850907 848620 889701 910665 880707 967375 2123828 2231622 1268994 1093650 725786 709254 856683 859462 894549 901553 923684 942237 1059202 1054724 5258099 5494759 40.15 71.7 1
13:51:30 2024-01-29 708205 697232 212909 207707 342893 351605 369417 366408 223852 224707 275233 282341 318835 322106 4579508 4919314 6845696 6612480 1138731 1189799 305160 269778 283714 285049 338722 329650 317973 321870 217362 221483 694582 665723 1499760 1484426 450997 445856 651384 658369 825531 802502 846639 852878 892263 900192 878915 978103 2126375 2237665 1272692 1088010 720581 711191 860376 855373 892235 909370 927565 937766 1053869 1054738 5310750 5482139 40.15 71.7 1
13:51:31 2024-01-29 702993 698221 211618 207997 342548 351038 371950 365416 223990 223261 275691 279738 318105 323139 4573947 4849237 6789048 6621587 1153953 1189799 303803 270158 285960 285570 336142 328817 317013 320896 218379 220449 689417 660584 1513477 1482298 448974 448735 651437 656818 829086 804702 841653 850429 897596 908096 871164 974441 2122319 2223723 1253442 1099146 720581 707747 864050 859631 888105 901524 933010 940822 1051504 1054137 5218045 5470179 40.15 71.7 1
13:51:32 2024-01-29 701156 696966 212536 207707 344973 350405 369893 364356 223834 224290 275091 281834 317392 320468 4563274 4905562 6757529 6612203 1160999 1189799 303982 270539 283232 285521 338448 328136 318972 320646 218005 221138 697362 658698 1537965 1484698 448127 445747 655126 656818 821080 807058 848829 848620 884277 910665 878831 967375 2120107 2222218 1247995 1094465 725786 707747 856683 859462 897352 901553 926321 942237 1062019 1058767 5235420 5480655 40.15 71.7 1
13:51:33 2024-01-29 708001 697402 212651 207492 343042 351785 368781 366444 223800 223889 274427 281946 317427 321547 4570686 4920608 6830198 6602988 1141038 1189799 305160 269588 283201 284650 338722 329440 317973 321906 217327 221173 686482 665723 1507241 1479075 450321 441881 651384 658369 825260 802502 847882 854767 891017 901533 876340 975249 2126851 2234991 1250945 1085192 720581 709111 860376 855373 893230 907917 930883 936722 1056707 1060471 5307177 5477565 40.15 71.7 1
13:51:34 2024-01-29 700273 696250 211719 208316 342753 350261 369966 365487 223679 223261 276712 280115 317135 323749 4570686 4860112 6796505 6636015 1152271 1185146 304695 269588 283183 285797 336649 328320 316721 320446 218040 220132 686712 660111 1527755 1484698 449521 444091 652074 656818 827911 805309 841690 848620 893685 909379 869894 970209 2114556 2225300 1254203 1099146 721609 707747 864392 860740 890559 907629 934290 941380 1051061 1054657 5227722 5458241 40.15 71.7 1
13:51:35 2024-01-29 696168 696030 211763 207926 343037 349666 370002 367138 223541 223261 275269 281911 317392 322383 4570686 4952497 6829550 6612367 1147391 1193182 306451 269173 284902 285405 337665 329207 318454 319441 218720 220484 702921 665723 1505759 1490237 449354 445747 655786 661282 821080 802502 850907 852878 884277 901569 878473 973826 2123828 2247936 1229199 1088284 726820 714308 857203 857679 899831 906468 922183 938247 1064496 1059920 5333344 5458331 40.15 71.7 1
13:51:36 2024-01-29 710305 696739 211357 207846 343042 350441 367386 365451 224059 223104 275691 281482 317427 319983 4573947 4849927 6807973 6621746 1151284 1184307 304232 269968 283165 285811 336649 329440 317973 321061 217327 221519 693192 662410 1525175 1482593 447949 446693 650462 656633 827911 804133 841653 851033 893685 907828 870510 972322 2120032 2223723 1253442 1100768 721467 708028 865283 862691 889451 902828 932860 942987 1050648 1051677 5211072 5469755 40.15 71.7 1
13:51:37 2024-01-29 695639 695247 211552 207527 343033 349139 370038 366587 223334 223261 275304 281911 317427 322156 4576786 4957671 6854600 6612305 1145646 1186023 304351 269209 283223 285820 337429 328509 319974 319890 218040 221830 697269 669059 1501199 1484698 448933 445747 654824 660309 820461 801364 849407 856624 888478 901497 879708 976674 2131312 2241433 1247351 1088251 724706 713293 857291 854633 894401 907905 924707 936279 1059220 1060816 5316340 5471894 40.15 71.7 1
13:51:38 2024-01-29 710220 694201 211357 207816 343042 350723 367673 364391 224025 222820 275233 281482 317170 320594 4566405 4854654 6810760 6602677 1145320 1188038 305088 269968 282267 285610 336342 328878 318419 320375 217327 222141 708669 665249 1519148 1479932 446927 446693 650462 656818 827911 804784 841616 851033 893612 901605 872399 971954 2122673 2222632 1257073 1097353 720581 707563 865283 859521 889572 902828 932972 938704 1051321 1054425 5210794 5458807 40.15 71.7 1
13:51:39 2024-01-29 696661 695261 211724 207169 343033 349594 370002 365123 223265 227161 275233 281447 316878 320397 4563464 4907920 6789721 6602988 1156716 1189909 303235 269968 285960 284614 337665 329171 318642 320375 217818 220449 696840 660111 1516741 1493918 446927 444067 655126 656818 821043 805842 850301 848620 889071 910540 880484 971916 2121231 2248598 1249811 1093723 725742 708102 857203 860242 896678 901264 926015 943661 1060724 1057746 5258099 5477565 40.15 71.7 1
13:51:40 2024-01-29 706118 695265 211658 208457 342970 350652 369301 367655 223265 223261 275655 280871 317427 320397 4570008 4919649 6883517 6626302 1135196 1182556 306020 268723 284937 285485 336106 328320 317013 320384 217970 221138 697362 669059 1497657 1478623 452006 447009 651384 661714 827911 800228 843849 858327 894540 903907 875790 981537 2129135 2235066 1247995 1094502 722501 712234 862825 852165 890661 909334 931295 934153 1051504 1057637 5303293 5458807 40.15 71.7 1
13:51:41 2024-01-29 697145 695916 210657 208285 344982 349031 369893 365451 223956 222635 276114 281876 316878 322383 4577212 4888209 6798648 6640871 1160287 1189799 305124 269742 282817 286396 336071 329907 319643 319406 218497 220449 700141 662476 1511902 1482335 447267 447669 655126 656399 825721 807037 848194 850848 889261 907914 876118 970022 2117302 2225798 1265296 1100713 725786 709254 862104 857803 894770 901488 926137 943775 1057682 1051674 5252444 5468186 40.15 71.7 1
13:51:42 2024-01-29 703261 695261 211649 206554 344978 349594 368480 366258 223834 223261 274427 283168 316878 321967 4583750 4940400 6841231 6603028 1141276 1185987 305805 269173 283183 285049 338686 329207 317973 320540 217327 221510 702907 666199 1507302 1484698 449611 441881 651114 661505 826896 802317 847696 855887 893456 905359 876118 977887 2130657 2235066 1274540 1085054 721467 710261 860103 855299 889307 907880 927491 938437 1054615 1062319 5284342 5458531 40.15 71.7 1
13:51:43 2024-01-29 703988 697232 211322 207816 341933 350970 369929 364867 223990 223261 275269 279738 318835 320397 4567833 4825369 6780325 6612420 1150516 1189730 304160 270348 283130 285628 336649 329207 316943 321870 217327 220484 694707 660111 1507755 1481777 449085 446753 651437 660020 826933 804784 845540 853455 894724 907963 877039 971879 2123828 2213536 1247995 1097583 720581 708249 860376 858290 886201 901524 930245 936703 1046586 1054688 5233727 5458482 40.15 71.7 1
13:51:44 2024-01-29 701267 696746 211728 207164 343033 349594 369265 363229 223559 223261 274427 282306 317100 322379 4567833 4915101 6780645 6593610 1158908 1188918 303235 270158 283130 284698 338163 328473 319366 319890 218005 220449 697362 658228 1526115 1495778 448127 444091 655089 654882 823105 807074 848904 848435 889359 909379 880081 969481 2122748 2236380 1225280 1091387 723672 708556 855469 859631 894277 899950 922989 939446 1059220 1056675 5246779 5468186 40.15 71.7 1
13:51:45 2024-01-29 705151 693296 211470 207811 342451 350158 369301 366551 222577 223261 275655 279934 317392 320170 4563464 4901589 6864813 6602988 1131532 1188075 305052 269742 285022 284180 336649 330140 316978 321383 217818 220904 695972 665806 1510234 1486204 449170 444236 652000 660094 825721 802391 846453 852805 888704 900826 877039 976637 2126095 2238372 1272692 1088213 720581 710261 861326 852842 892235 908050 927528 934229 1053123 1063071 5295721 5458531 40.15 71.7 1
13:51:46 2024-01-29 700640 696246 211684 208179 341933 349630 369929 364903 223644 223261 275655 279703 317427 320433 4567833 4839858 6791499 6651050 1153953 1190684 304124 270348 283263 285521 336613 330374 316978 321620 219733 220202 700141 660584 1505828 1483885 448845 446231 651437 658687 828111 804784 845725 850357 894650 906778 873673 971879 2120032 2216107 1265296 1097583 720434 708249 862825 857803 888193 901488 932734 938882 1047782 1053163 5222419 5458807 40.15 71.7 1
13:51:47 2024-01-29 701267 693209 211719 207492 343042 349594 369893 364320 223749 227481 275004 282108 317357 320433 4570008 4906839 6761346 6602988 1162502 1188918 303307 270348 282698 285143 340223 328181 321216 320350 220356 220997 697362 659640 1521152 1490460 448127 445214 656989 656818 823142 807021 849407 848620 886892 910665 880081 967684 2122319 2228458 1249130 1094428 725786 706244 855469 859426 894240 898639 923684 942237 1059972 1055174 5239288 5468186 40.15 71.7 1
13:51:48 2024-01-29 707198 695261 211728 207807 341969 350723 368745 365451 223110 222140 275040 280858 317392 319909 4572955 4921909 6864813 6602988 1134792 1189909 305160 269265 284723 284765 339611 328892 317796 321466 217900 220988 700141 665329 1523895 1483885 449574 441809 650923 658296 825684 802356 849090 855373 886783 903634 880081 975905 2126375 2238372 1280087 1084377 721609 710261 857665 852842 893502 906769 926321 934267 1054615 1062319 5286316 5467909 40.15 71.7 1
13:51:49 2024-01-29 703261 696250 211693 208183 341933 350688 369966 364320 223800 223261 275040 279738 318353 320136 4556932 4840654 6785159 6612367 1152233 1188929 303910 270513 285555 285379 337015 329294 319177 321727 219112 220273 693336 660584 1512594 1479674 446927 446377 651437 657365 824873 802502 844160 852132 892005 901641 873710 974739 2123828 2211617 1280087 1094465 720581 708249 860376 857803 889673 901524 930245 939409 1048525 1054688 5233727 5454914 40.15 71.7 1
13:51:50 2024-01-29 700770 697142 211693 207339 343042 349349 369561 363229 223783 223261 274391 282341 317135 320397 4563501 4900939 6743050 6607811 1163815 1190614 304766 269824 284545 285379 339574 327986 318794 319748 218204 220308 697362 658698 1529047 1491037 448127 441412 655126 654955 820808 807037 850907 848018 888405 909895 880081 966650 2116689 2228458 1249130 1091387 723724 706244 855469 860242 897079 900630 923647 940822 1059220 1057500 5244947 5498299 40.15 71.7 1
13:51:51 2024-01-29 707235 695261 212690 207309 341969 350688 368745 365451 223299 227428 274427 281412 317392 321042 4563464 4929056 6846109 6612226 1141701 1188995 305446 269409 283890 285307 338270 328254 318312 321835 217141 221284 698679 666199 1512598 1480050 449256 441881 651384 660564 823087 801364 847882 854124 891631 899522 876340 975211 2126095 2234991 1251626 1085150 720581 710261 860103 854088 893612 901596 927508 934229 1053123 1062319 5288164 5458531 40.15 71.7 1
13:51:52 2024-01-29 703261 696246 211501 208148 341897 351501 369929 364903 223644 223261 275269 280252 318353 321768 4564575 4825595 6782387 6621960 1151133 1189798 303093 269788 283059 285343 336578 329440 316499 320932 217292 220167 698820 659640 1501914 1479766 446890 445867 651384 656818 827911 804212 841690 850357 893648 906742 871164 971954 2120812 2206194 1277587 1097583 720581 706244 862216 857803 888105 901488 932972 936703 1048525 1051641 5211072 5458807 40.15 71.7 1
13:51:53 2024-01-29 698748 693944 211693 207160 343037 349630 369929 364867 223559 227161 274427 281307 316878 322371 4563464 4908106 6772955 6603095 1158870 1190688 302844 270348 283165 284614 338365 328473 320761 319783 218005 220449 690594 658698 1518346 1495642 446927 444417 655126 654955 822558 807058 850301 848620 888405 910022 880081 969481 2119072 2226955 1249130 1091387 724189 707246 855469 860242 897157 901553 923684 940822 1059972 1057537 5248694 5468186 40.15 71.7 1
13:51:54 2024-01-29 707198 695261 211724 207522 342451 350405 368781 365487 222921 223261 275040 279773 317135 319874 4563464 4907112 6828153 6593663 1140847 1182520 305160 269209 283797 284365 337559 329440 316978 321870 217327 220939 702907 666283 1517111 1483645 448083 441484 652074 658332 823415 801364 849090 854730 892373 900192 878831 973826 2126095 2238246 1278238 1083577 720581 709074 857665 854088 893502 906769 927643 934229 1054207 1062319 5269117 5466060 40.15 71.7 1
13:51:55 2024-01-29 705633 695261 211353 207530 341933 351254 369597 364320 223644 223261 275040 280661 317463 320821 4569676 4839407 6810057 6602602 1146991 1188139 304910 269716 284545 285450 336142 329440 317937 320635 219112 221674 710119 663827 1544536 1475478 446574 445069 650462 656818 825494 802502 844160 851033 894908 901569 873747 971954 2120812 2211613 1258889 1097583 719792 707747 862212 857194 888105 901488 932308 936703 1045100 1053163 5213027 5442850 40.15 71.7 1
13:51:56 2024-01-29 699244 696971 211728 206584 343042 349594 369561 363264 223783 223889 274391 281482 317135 322497 4569856 4895191 6767600 6588458 1162980 1186901 305088 269706 281442 285521 339094 328291 318972 319890 218005 220484 702921 660527 1519743 1484513 446259 441557 655126 654955 820808 805879 849090 848620 889218 909379 878831 966650 2120812 2228458 1245499 1091248 724754 706244 855469 860242 894535 898639 923684 942237 1059220 1055924 5239288 5470255 40.15 71.7 1
13:51:57 2024-01-29 706118 694769 212348 206559 342487 350723 367673 365159 223644 223889 274356 281201 317145 321240 4573284 4933598 6827405 6593572 1140885 1185477 305160 269173 283854 284730 338211 327840 316978 321870 217327 221094 694582 665249 1500625 1482593 449280 444417 650923 658332 824326 801933 846639 853307 889407 900192 876303 976637 2124577 2245133 1249811 1085192 719555 710077 860103 852842 892235 908087 926137 934191 1053123 1060816 5288164 5458531 40.15 71.7 1
13:51:58 2024-01-29 701267 695261 211357 207569 341969 349630 369929 364356 223783 223047 275864 279493 318211 322150 4570046 4821849 6779997 6621925 1149771 1187293 303128 269778 283029 285521 336649 329907 316499 320932 217362 220484 698679 658698 1501932 1482593 445931 446377 650002 654955 827911 803528 841018 848620 893308 906742 869894 973015 2117801 2222402 1251626 1097583 719792 706244 862216 857803 888105 901553 932308 938778 1049269 1053164 5211072 5458807 40.15 71.7 1
13:51:59 2024-01-29 696131 694996 211658 206589 342997 349630 369677 367215 223391 224096 275126 281341 317251 322644 4569970 4902097 6781769 6593574 1158080 1189799 302774 269173 283285 284614 339611 328473 317973 319890 217362 220449 695972 658698 1517720 1493158 445931 441881 653733 654955 820808 804739 849090 848620 883579 908737 878831 967375 2117565 2237665 1247314 1089834 722640 706244 854863 857803 896442 900916 922332 939483 1059220 1059117 5248694 5460390 40.15 71.6 1
13:52:00 2024-01-29 705151 694278 211518 208252 342199 350400 369013 367253 223162 223225 275742 280024 317251 322602 4563464 4898004 6874165 6602988 1131495 1186354 304910 269173 284702 283781 336649 329907 316499 320825 217327 220202 695972 664301 1516573 1475935 451317 445747 650653 660309 825568 800228 844122 855410 892263 900289 874987 978103 2123828 2228537 1270843 1089834 719555 711191 861326 849719 889637 908087 927565 931374 1052781 1057819 5286316 5449152 40.15 71.7 1
13:52:01 2024-01-29 697191 695538 211411 208764 342681 348434 369713 364725 223852 223189 275971 280259 316737 323139 4564575 4888576 6781840 6593193 1153953 1188139 304196 269588 283165 285312 334627 330374 316978 319925 218344 219728 696078 660111 1514181 1480161 448303 445747 650923 656351 827911 804702 841018 848620 893648 908096 869857 969029 2114556 2218994 1257901 1099146 722640 707246 861599 857803 888341 901553 930282 939483 1051504 1051677 5205383 5460775 40.15 71.6 1
13:52:03 2024-01-29 695953 694781 211446 207703 342861 348960 369785 366408 223645 223189 275126 281298 316878 321894 4553444 4933645 6807973 6607651 1147391 1182630 306020 268346 284032 284685 339094 329207 320086 318923 218720 219763 691965 665249 1496008 1484698 450997 445747 655786 660272 820808 802502 849090 851635 885821 902619 880081 975983 2120812 2243688 1262520 1086737 725786 711191 854258 854730 894586 901596 920983 938472 1060738 1060816 5325732 5475813 40.15 71.6 1
13:52:04 2024-01-29 709289 695707 211181 207712 342861 349451 366941 365017 223887 222948 275233 280626 316878 321312 4567833 4852297 6807973 6593193 1151322 1188075 303307 274190 282302 285579 335636 328509 317084 321644 216652 220484 694582 659640 1528853 1479674 446927 445456 649542 654955 827911 802356 839229 849755 894908 901641 869894 970246 2117801 2219252 1267145 1097583 718530 706541 862216 857803 888105 902190 933010 939172 1046623 1045725 5218045 5466250 40.15 71.6 1
13:52:05 2024-01-29 700125 696971 211552 206446 342857 349451 369265 363264 223334 223732 274391 281700 316772 322334 4564575 4893971 6796925 6593610 1156716 1182593 303023 269588 283165 284614 337429 328473 317937 319925 217362 220484 697362 658228 1508450 1493918 446963 441448 654197 654955 821043 805646 849090 847417 887959 908737 878831 968791 2117801 2234494 1270843 1091387 722640 706244 854863 857803 894807 901284 923684 939446 1059972 1057577 5244853 5462276 40.15 71.6 1
13:52:06 2024-01-29 707217 693150 212207 207492 341897 350688 368486 365451 223093 227269 274391 280360 319233 321048 4570686 4896382 6854600 6612480 1131962 1186354 304660 268310 284600 284614 335671 329907 316978 320896 217853 220520 696840 667627 1511948 1475898 450997 447118 650923 661751 826738 797927 842288 856624 892042 900289 871164 978140 2123828 2222292 1247995 1091387 720068 711228 862216 850320 889007 908728 930181 934229 1051357 1055776 5282582 5466453 40.15 71.6 1
13:52:07 2024-01-29 697968 696743 210653 208175 343042 350587 369821 364867 223299 223261 275691 280056 317251 321406 4559840 4825407 6779997 6621648 1149489 1188075 303342 269588 283258 285557 336377 330140 316499 320646 217818 220141 690594 659640 1504960 1483645 449085 445747 649542 656351 827911 804097 840738 848620 892675 906778 872060 970209 2114556 2220826 1257901 1097583 719555 706244 862216 857803 888105 901334 934847 940893 1049903 1054657 5212582 5468186 40.15 71.6 1
13:52:08 2024-01-29 695146 693941 211684 207738 342965 348541 369929 366587 223299 223083 275126 281254 316435 321894 4563464 4933645 6798648 6593663 1147116 1186354 306020 268759 284032 284645 336377 328473 317048 318441 218567 219763 695907 665211 1505315 1484698 451107 444127 654787 660309 821080 801364 849090 851635 884605 901533 880081 972368 2120812 2240510 1276364 1086737 725786 711191 855338 855849 899868 907917 920835 937578 1063740 1059647 5318550 5458520 40.15 71.6 1
13:52:09 2024-01-29 705984 695188 211322 207667 343006 349103 367084 366186 224025 222635 275269 281439 316435 322497 4570686 4873147 6817299 6621670 1147848 1188075 304624 269778 281574 285557 336649 329207 317048 318710 217327 221581 700031 664301 1513894 1474431 446611 444127 650192 656818 824326 802502 844160 850357 891053 901641 873710 973015 2118483 2210270 1255257 1096802 720434 708028 862514 858290 890596 904746 930133 938058 1049826 1056901 5224348 5467909 40.15 71.6 1
13:52:10 2024-01-29 698216 695265 211763 207382 342893 349666 369966 364903 223299 227197 277220 281364 316189 319947 4570686 4919591 6794504 6602988 1147391 1186120 304945 268310 284032 284517 336649 328509 320038 319701 218192 219763 692122 662476 1524325 1496615 450677 444453 653270 657752 821080 802280 849090 850429 887185 901569 878831 974165 2117801 2244626 1268170 1091363 726781 710261 857203 856439 891831 905825 926130 938247 1060724 1057426 5262604 5442925 40.15 71.6 1
13:52:11 2024-01-29 705151 694932 211552 207479 341969 350723 368486 364903 222268 223261 274462 279773 316913 321312 4567870 4887017 6864024 6621925 1131495 1184637 306020 268346 283718 285316 334627 329440 317048 321239 217327 220520 695972 669059 1497920 1472341 450358 448068 651421 661976 826738 797927 841055 856624 891053 901293 871164 976674 2122673 2228961 1247995 1093723 722124 712281 862825 855650 889331 906588 930245 932912 1050013 1054510 5276910 5458685 40.15 71.6 1
13:52:12 2024-01-29 696168 696739 210402 207203 343042 348033 369337 364903 223990 221976 275075 281911 316596 320468 4564575 4889296 6756533 6593231 1159736 1182813 304660 269173 281442 286199 336142 328204 320906 318958 219733 220484 697362 660584 1512012 1480198 446999 446447 655126 656363 820761 802392 846639 848348 889737 906778 876340 971954 2120032 2224304 1247995 1099855 726781 710261 859118 857655 893502 902828 927643 939437 1055818 1048236 5231009 5458633 40.15 71.6 1
13:52:13 2024-01-29 696624 693296 211322 207457 343033 347421 368745 366551 223299 223261 274812 280983 315446 322347 4567833 4972930 6841231 6593636 1144575 1180846 305805 269138 283143 285014 336613 327668 319384 319890 217327 221103 711569 668104 1505524 1483645 449256 445081 655126 659768 821043 799957 849090 854730 886688 903907 884133 977736 2129135 2231706 1264335 1085150 724189 712281 855469 852165 893841 907917 924858 935537 1056184 1060066 5297556 5466605 40.15 71.6 1
13:52:14 2024-01-29 708166 696246 211326 207449 343006 351218 368155 364605 223610 223104 275004 281447 317322 320067 4567833 4838257 6762389 6612420 1151133 1186318 303271 269742 282769 285250 336106 328436 317048 321573 216920 220484 694582 660584 1522764 1479674 446890 446377 649542 656818 827911 804784 841337 850811 895596 907890 872023 972172 2122758 2219675 1256052 1099982 718530 706244 862825 858290 888743 902828 931607 938704 1054692 1055864 5211072 5454914 40.15 71.6 1
13:52:15 2024-01-29 697154 695256 211684 206554 342970 349558 369893 364356 223265 227481 274391 281412 316400 322829 4560196 4896264 6771293 6593610 1156716 1189909 302454 269968 283130 284379 338175 328473 318196 319890 218086 220449 695972 658228 1524510 1493918 447808 441881 655126 654955 821043 808186 851841 849002 888096 909057 879970 969180 2116614 2222034 1268994 1091363 723672 706975 856594 859631 894770 901553 921372 942313 1059972 1054688 5239288 5482552 40.15 71.6 1
13:52:16 2024-01-29 705189 694769 211724 206554 341656 349630 367637 364320 223110 222539 274356 280591 316843 320330 4563464 4914834 6836757 6584231 1136446 1185869 304624 269102 284032 283710 336613 329440 316464 320896 217292 220414 694582 664301 1530686 1482593 450997 441484 650923 661505 825806 802356 843974 854670 889591 902764 875846 975720 2123828 2231706 1267145 1084279 720581 709757 857937 852842 892503 907311 928967 935612 1051597 1060816 5286316 5461386 40.15 71.6 1
13:52:17 2024-01-29 701262 695261 210983 206550 340864 350158 369497 363774 223610 223104 274427 279573 317357 321768 4555203 4827547 6780050 6602988 1147848 1186538 303271 269552 282681 285089 335600 328436 318915 320932 216583 220449 694061 660111 1536470 1474648 448127 445238 651437 660564 826933 800081 844568 853455 894359 905359 874545 974404 2120812 2210389 1275229 1092943 720068 709254 860376 855849 889368 901452 927528 937616 1050013 1051677 5258099 5442850 40.15 71.6 1
13:52:18 2024-01-29 697191 694996 211326 206490 342771 348577 368450 362903 223644 223261 274163 282059 316400 320945 4561320 4898608 6757123 6593333 1160566 1189909 303271 269968 282663 285049 337121 327437 317937 319605 217362 220414 697362 658698 1533502 1487263 447940 444127 655126 654882 821006 807074 849294 848397 889359 909379 878831 965926 2114990 2228458 1263447 1091387 724754 706061 855469 860242 894770 900280 925661 941492 1059220 1053126 5239288 5458807 40.15 71.6 1
13:52:19 2024-01-29 705476 694928 211689 206515 342728 350122 367601 364867 223644 223732 273936 280591 317100 320367 4563464 4929022 6822540 6584231 1139792 1188038 304874 268723 282932 283781 337630 328473 316499 320860 216989 220484 704316 665329 1511316 1483030 449406 441665 651348 659625 824040 800081 846453 854051 886819 902837 877039 976600 2123828 2231706 1251626 1084377 720581 710261 857937 852805 894885 901596 926321 934908 1053123 1060816 5273143 5454914 40.15 71.6 1
13:52:20 2024-01-29 704252 695256 210987 206554 340900 350759 369627 363229 223299 223104 275040 280456 317357 319738 4558454 4831382 6779997 6603227 1149489 1181683 303271 269742 282698 285049 336342 329207 316022 320646 219733 219920 693192 660111 1500829 1481777 448341 443946 650967 654882 828111 804784 842162 848620 897453 906605 872060 970246 2114556 2219252 1247995 1097583 718530 706208 864050 857803 885550 901553 930282 938036 1046586 1051674 5201666 5438885 40.15 71.6 1
13:52:21 2024-01-29 693073 693292 211027 207283 342679 348577 369857 364356 222543 223261 274391 280595 315446 321275 4558454 4900887 6801785 6584231 1150039 1188139 302774 269138 283165 283746 339094 328145 319402 319641 219578 219965 686482 660584 1518978 1496346 448765 441376 654160 654955 820461 802392 849407 848620 887331 906778 878831 969029 2114556 2240842 1267145 1089834 722363 706244 854863 857803 894770 901553 922295 936703 1056559 1053907 5248694 5442850 40.15 71.6 1
13:52:22 2024-01-29 704039 693260 211322 206589 341656 349594 368709 365416 222388 223261 274391 278889 316878 320821 4561320 4888161 6845275 6603028 1131962 1183936 306020 267800 285555 284765 336668 329184 318951 319748 217865 220273 700141 668198 1489957 1479674 448926 446377 650462 660272 827485 798937 844085 854730 891631 901346 875790 976637 2122319 2231622 1268994 1086737 718530 711155 859765 850996 889456 906769 928912 931510 1048553 1060066 5276910 5440050 40.15 71.6 1
13:52:23 2024-01-29 696127 694764 210996 207811 342451 349842 369337 364029 223110 222948 274812 278819 317135 321312 4555203 4807559 6770672 6603091 1147848 1186447 304833 269680 285150 285143 337694 328291 319402 321501 218494 220798 701498 660584 1518873 1475566 446259 444863 649273 656670 824585 802502 842886 851033 891895 901569 872435 973015 2116935 2211705 1257073 1096802 718019 706244 861939 856587 888105 900817 931607 936647 1047003 1051641 5226149 5442609 40.15 71.6 1
13:52:24 2024-01-29 699244 694509 211693 207348 343042 349067 368709 362649 223144 223732 273552 281106 316400 321312 4561320 4896264 6759144 6583796 1161066 1190614 302986 269860 284545 284472 337287 327522 318312 318816 217900 220273 701531 657758 1522591 1480124 447489 441412 655126 654955 820461 805842 848978 847417 884314 909379 878208 967338 2114556 2218957 1265296 1091387 724189 706208 854258 857803 894885 898639 922332 941492 1058469 1051641 5239288 5458807 40.15 71.6 1
13:52:25 2024-01-29 705114 693296 211653 206490 342970 350441 367601 364867 223265 223261 273552 280727 316878 320294 4564575 4914834 6855461 6588218 1138769 1187398 304981 268994 283024 284002 337488 328254 318501 320375 216618 220449 702907 664376 1503226 1482412 448229 441448 651384 656399 821043 799661 846639 852842 889847 901461 876340 977414 2123828 2232911 1268994 1082062 720581 709254 857900 851561 891603 901560 924782 932912 1054207 1062319 5263848 5442850 40.15 71.6 1
13:52:26 2024-01-29 703992 694769 211022 206593 340900 350683 368745 363229 223265 222948 274391 279703 316878 320294 4555203 4832494 6786967 6612527 1148256 1186425 303554 269687 284343 284871 337694 328436 317013 320375 216618 221138 694582 662476 1527291 1475478 446574 444055 649396 656818 825531 802502 841616 850357 894274 901569 871164 970246 2120812 2213183 1268994 1096802 718530 706244 862212 856587 885808 901488 931607 938704 1045063 1053164 5203635 5434999 40.15 71.6 1
13:52:27 2024-01-29 699207 688950 211505 206593 343001 348541 369597 362649 222955 223261 274971 280591 315481 321275 4550413 4886663 6754090 6593663 1156604 1187111 302420 269409 283365 283781 336613 327437 318416 319417 217362 220224 695972 656820 1528311 1487263 447808 441484 654197 654955 819879 805817 849090 846216 887331 908582 878831 964516 2110654 2225300 1268994 1090583 722640 705671 853048 857803 894770 900916 922295 939483 1057719 1053163 5239288 5442850 40.15 71.6 1
13:52:28 2024-01-29 704002 692770 211719 206490 341933 349630 367601 364029 222646 223889 273936 280164 316435 320330 4561320 4900726 6856289 6603095 1128628 1184564 303271 267522 284147 283963 337657 329294 318051 321239 217292 220449 694582 666761 1521794 1479674 448962 441845 649542 658539 822505 800228 844122 852842 888075 900021 874366 976637 2120812 2232464 1270843 1085192 718530 710114 857937 850774 889673 906769 926137 932874 1051504 1059047 5276910 5449428 40.15 71.6 1
13:52:29 2024-01-29 697187 693296 211027 207846 341416 349366 369301 363264 223299 223261 275269 278858 317884 320433 4558454 4820429 6781259 6603095 1147242 1183936 303271 268945 285150 285143 335600 328400 317603 320635 217141 219965 685830 658228 1527755 1475478 447170 445105 649542 654955 825568 802502 842162 848620 892313 901605 870822 970209 2117565 2213183 1268994 1096022 718530 704998 862212 857803 885670 900280 930282 939313 1046734 1051674 5201666 5449428 40.15 71.7 1
13:52:30 2024-01-29 693109 693301 211219 206559 343006 348541 369893 364320 222611 223261 274391 280591 315922 321768 4557245 4892639 6781840 6593610 1155070 1188139 302880 269138 283165 283861 336613 327936 319402 319783 217327 220070 695972 658228 1512565 1493918 446574 441845 654197 654955 819879 806824 849090 848018 886521 906778 879456 967375 2113993 2237665 1268994 1091387 722640 706244 854258 857803 891941 904105 922332 938036 1057719 1054688 5239288 5454914 40.15 71.6 1
13:52:31 2024-01-29 704340 692770 211362 207160 340900 349630 367637 364356 222422 223261 274427 279738 318492 320564 4570122 4905589 6820739 6584231 1138442 1183936 304196 268723 282698 282996 338614 327972 316022 319925 217141 220484 690769 663827 1503422 1480725 448010 441845 649542 657752 823415 800228 844160 851598 891891 900289 873710 975211 2117801 2231622 1268994 1084377 718530 710261 857900 849682 889637 901632 926321 932912 1051597 1057819 5276910 5441659 40.15 71.7 1
13:52:32 2024-01-29 698212 693296 210987 206576 340636 348541 368745 363229 222611 222663 275441 281471 316154 321253 4559188 4811422 6775813 6593636 1147848 1183936 302774 268805 281442 284508 334662 327936 317603 319641 216652 220070 694707 656820 1517453 1475478 447808 445396 649083 654955 825531 802502 839541 848620 891683 901533 870822 970209 2114282 2210045 1270054 1094465 718019 705208 861599 856587 885670 900280 931548 936001 1045521 1051674 5197953 5440050 40.15 71.7 1
13:52:33 2024-01-29 694618 693264 211353 206550 342451 348541 369857 366177 222715 223589 276679 280486 315341 320938 4560528 4888161 6744657 6584231 1156716 1187899 302314 268948 282302 283649 336649 327205 317013 318664 217176 220106 695972 657758 1502356 1492858 446574 441881 653270 654955 819941 804702 849090 847417 886484 901677 878559 967338 2110972 2231622 1244364 1088284 722640 706244 853048 857194 895042 900280 920983 936666 1055845 1053943 5239288 5451296 40.15 71.7 1
13:52:34 2024-01-29 704076 693260 211554 206589 340613 350153 370035 366695 222474 223732 274285 279598 316294 320184 4563577 4887797 6855879 6584135 1129813 1182923 304660 268723 284795 283710 334627 329440 316499 319890 217141 220260 694582 663425 1534359 1479674 448220 441845 649586 656436 821080 800228 846602 851598 889467 900671 875644 975983 2123828 2232640 1272692 1082319 718530 709254 858425 851598 888048 901560 926321 932912 1051327 1059316 5269380 5449428 40.15 71.7 1
13:52:35 2024-01-29 700995 694923 211076 207573 340613 350436 369157 365142 223162 222493 274285 278749 316737 320147 4553785 4830479 6770672 6593610 1147028 1179176 303023 269138 281372 284854 334591 328473 316499 321607 216467 220484 691802 660489 1508343 1475478 447489 445432 649542 654955 824910 802502 838957 848620 892350 901569 869894 971916 2114556 2211613 1273820 1096802 720699 706244 861599 855979 885670 904377 931607 936666 1045521 1051674 5203635 5447394 40.15 71.7 1
13:52:36 2024-01-29 699465 696210 211433 206490 342584 348398 369157 365142 223455 223189 274022 280416 316108 321312 4550744 4896413 6752021 6584231 1155893 1185619 302350 269209 282302 283874 338614 326441 316978 318441 217327 219763 695972 656820 1525348 1484513 446852 441845 654197 654955 820189 802392 848486 846216 884569 906814 878831 964516 2110972 2218929 1245499 1088284 722124 704137 853048 857194 891670 899009 920681 936703 1057719 1053676 5226149 5466340 40.15 71.7 1
13:52:37 2024-01-29 704860 692624 211622 206446 340757 349451 367422 366177 222474 223261 273936 280199 316435 319768 4560310 4891269 6836757 6575007 1135196 1183936 303982 267522 282267 283199 336649 327936 316022 319890 216652 219824 702907 662410 1498873 1479674 447937 441484 649732 656818 821080 800228 843523 851033 886783 900289 873710 975832 2117801 2228458 1263447 1082062 717508 709254 857665 850996 888341 901596 926321 931547 1048553 1057783 5282529 5453988 40.15 71.7 1
13:52:38 2024-01-29 698968 693146 210882 209008 340170 348398 368306 363229 222611 222635 274427 278430 315817 321731 4545468 4811647 6761346 6588907 1146209 1184758 302314 269173 281442 283897 334627 327704 317603 319925 216467 219728 702907 657758 1515157 1475478 446852 445118 647671 654955 824326 801933 838560 848620 891053 901533 869585 969797 2115291 2211613 1266287 1094465 718530 704174 860988 855336 885042 900280 930282 935299 1045521 1053461 5207790 5427126 40.15 71.7 1
13:52:39 2024-01-29 698967 695652 211181 206416 342406 347492 367637 361093 222577 223396 275859 280556 315922 321275 4562448 4881360 6723821 6593610 1160287 1182886 303307 268723 282938 284614 335600 326441 317937 317960 217176 219763 692122 658576 1521138 1483645 446852 441484 654197 654955 821080 803565 847882 846216 887331 908096 876340 964516 2113054 2222148 1245499 1090610 722640 705172 854258 857803 894807 897741 922332 939446 1058650 1054137 5231501 5442699 40.15 71.7 1
13:52:40 2024-01-29 704935 692592 211658 206481 341969 349384 366533 366695 222921 223261 272787 280605 315481 319097 4554820 4891269 6846109 6575002 1137629 1182923 304196 268346 282302 283464 336377 327437 317603 319961 216652 219978 701498 663827 1493465 1478623 447973 441809 650192 655899 821080 800228 844122 850393 886819 901562 873747 973789 2117801 2230040 1247995 1082062 718530 709757 857665 851598 889673 901632 927455 934229 1051320 1059956 5278799 5442812 40.15 71.7 1
13:52:42 2024-01-29 699147 693292 210363 206304 340613 348470 368709 363193 222646 222635 274163 278645 317135 320821 4551955 4811647 6761346 6593610 1146209 1181352 302385 269173 281477 284730 334627 327437 316057 320669 216281 220106 701498 658698 1514292 1473386 446852 445747 647707 654955 823415 801364 841417 848620 892263 901569 870547 970490 2114556 2206913 1267145 1094465 717735 705208 860376 855336 885532 902339 931586 938247 1046734 1052346 5207123 5442925 40.15 71.7 1
13:52:43 2024-01-29 698216 693634 211442 206347 342692 347492 367637 363854 223059 223225 272752 280199 314971 321312 4550725 4888161 6742696 6584231 1156716 1182923 301467 269173 281442 283419 338614 326441 316978 318699 217327 219763 695972 656820 1523034 1482409 446535 441881 653733 654491 819607 802392 847882 846216 881672 908096 877584 964516 2110977 2223723 1245499 1089834 722640 704174 855338 858290 895531 898864 922662 940968 1057572 1054286 5229883 5451024 40.15 71.7 1
13:52:44 2024-01-29 705905 693296 211653 206515 340972 349103 366497 365918 222611 223261 272752 279738 316179 318792 4557046 4891269 6803849 6570133 1135196 1183936 304196 267522 281477 283645 336649 324568 316499 319441 216618 219482 691802 663827 1501775 1475478 446283 441809 650192 657284 821080 797963 844160 851635 884277 900289 874987 975137 2120032 2228133 1265296 1082062 719403 709070 858150 853418 890596 905386 926283 932725 1053746 1060439 5261863 5449428 40.15 71.7 1
13:52:45 2024-01-29 700673 693292 210398 206382 340242 349666 368450 362177 222646 222635 273971 278923 316400 320330 4551955 4818595 6761346 6593610 1146209 1183072 303058 269173 281407 284747 334357 327972 316535 319925 215980 220484 701498 659640 1528589 1475478 446931 445432 647707 654955 825531 802502 839229 848620 891373 903981 868627 971222 2114556 2206913 1266287 1097629 719124 707044 862212 855189 885550 900171 931624 938210 1042063 1051674 5200395 5441659 40.15 71.7 1
13:52:46 2024-01-29 697228 695223 211398 206485 342487 347492 366533 363084 223059 222948 272752 280626 314971 321048 4550725 4883544 6733370 6584209 1157253 1182886 302810 269173 286824 283870 338614 326441 316978 318441 217292 219763 695972 656820 1525627 1474853 446217 444453 653733 654491 819607 802392 846639 844980 884605 906814 876266 966454 2110972 2224418 1241867 1092923 723672 705036 853553 857655 891523 899136 922258 938667 1054652 1050616 5229133 5451296 40.15 71.7 1
13:52:47 2024-01-29 702076 692770 210813 206164 342934 347528 365362 362649 222611 222599 272717 281636 315411 319061 4555203 4911342 6798648 6564932 1140463 1184033 304660 268274 281442 283746 335565 324532 317013 318370 216955 219446 721829 665249 1496876 1475478 446963 441809 652037 656363 818717 797890 847845 851598 884532 899653 876303 977686 2127421 2228537 1253442 1080448 720581 709144 855710 850922 892623 904106 922952 934229 1051320 1060816 5265617 5449152 40.15 71.7 1
13:52:48 2024-01-29 702489 692244 210332 206524 340385 349103 367049 363854 222611 222252 273936 279738 316143 318378 4537526 4822109 6752021 6584231 1144537 1182156 301432 268723 281407 283826 334591 327169 317603 319890 217878 219574 701498 658228 1514826 1473386 446852 445081 647634 654955 823415 800228 842162 848620 889407 902655 871875 971447 2117302 2204113 1246179 1093723 719403 706061 857900 852805 888958 901553 927508 938285 1042026 1051674 5252053 5427202 40.15 71.7 1
13:52:49 2024-01-29 696624 694664 210992 206164 341924 347421 366497 363854 222611 222599 272717 280164 315191 320821 4549075 4867382 6723821 6584231 1156900 1183936 303271 268274 282738 284414 334322 324568 317013 317000 216955 219079 692308 658698 1509611 1479674 446217 441484 653270 654027 819298 802502 846602 845310 888031 909250 877039 966379 2114289 2221053 1244364 1091350 722640 702039 852946 857194 895042 899009 919363 936666 1054207 1051435 5216750 5434962 40.15 71.7 1
13:52:50 2024-01-29 702963 690747 211031 206164 340900 349067 366234 362939 222422 223261 272682 279508 315446 318537 4542590 4896289 6803849 6565473 1133577 1180579 303307 267522 282698 282121 334662 326441 315816 318958 216467 219258 691802 662373 1553446 1475478 447937 441809 649273 657752 821080 798937 845699 852095 890624 900180 874545 972903 2122861 2222034 1246179 1081292 717508 707747 858150 851561 888193 901488 923684 932819 1052670 1057783 5267505 5440050 40.15 71.7 1
13:52:51 2024-01-29 698972 692244 210367 206524 339836 347492 367637 362141 222577 221976 273936 278008 315446 320821 4550527 4812335 6752021 6584231 1146209 1181277 301396 268948 281407 283710 334088 327437 317603 320633 217878 219574 691802 658228 1521230 1473386 446852 441557 647671 654986 825097 801785 843539 853455 892189 900180 870711 972866 2116614 2203963 1266970 1091387 720434 709217 857900 850320 887475 900183 928615 933346 1048334 1051674 5248694 5440050 40.15 71.7 1
13:52:52 2024-01-29 694086 693946 210367 206346 342451 346933 366497 363597 223110 221940 272717 281250 314461 320821 4550375 4868287 6733370 6588907 1160566 1180588 303271 268310 282738 284614 334556 324568 317048 317035 216652 219079 695972 659550 1541429 1487863 446852 441376 654087 654986 821143 804212 845851 845986 887466 907963 875188 966454 2108518 2209394 1246179 1091387 722640 704137 852946 857803 895713 892619 920946 938073 1053869 1050187 5211072 5441816 40.15 71.7 1
13:52:53 2024-01-29 703261 692244 210992 205839 340896 348577 367707 362939 222234 222635 272717 279826 315411 318378 4545468 4905673 6789323 6565473 1136817 1180689 303271 267486 282006 282846 335636 326477 317603 318923 217878 219763 701498 662476 1505562 1480920 449090 442985 650862 659625 818812 797802 847659 853455 885306 898837 878831 974441 2120812 2230900 1254485 1083577 722124 709757 852701 848583 894136 903972 918256 931510 1057448 1054688 5292133 5440050 40.15 71.7 1
13:52:54 2024-01-29 704613 693296 210367 206524 340900 347456 364267 363597 222611 221714 272752 279591 314461 318901 4537375 4840654 6789323 6583954 1143683 1180579 302810 268723 282938 283746 333586 327437 317603 319379 216652 220260 699207 660584 1520607 1476858 447851 441376 648664 656315 822793 800044 844568 848472 887593 902837 871127 970490 2111552 2202399 1251626 1093704 718136 704174 857900 852805 885550 900280 927218 934908 1041681 1048703 5205591 5436170 40.15 71.7 1
13:52:55 2024-01-29 697187 691904 210363 205847 340900 347212 367013 363084 221891 222948 272682 279002 314496 320104 4551955 4879984 6724045 6574852 1156427 1180579 301396 268310 283339 283313 335600 324496 316022 317960 218958 219446 694582 656770 1510839 1483978 446217 441412 653233 652879 818663 804784 846602 843711 883246 907284 875846 965076 2111552 2222835 1244364 1088284 721609 702112 852340 857194 894885 892619 918293 936666 1054689 1051674 5220477 5436228 40.15 71.7 1
13:52:56 2024-01-29 702762 690747 211510 206481 340381 348822 367968 362649 222268 223104 272717 278945 315446 318378 4549075 4892810 6818053 6570163 1129887 1180671 303307 267486 282939 282019 334556 327913 317530 318710 218494 219517 693192 662002 1499163 1478814 449406 441376 650511 657752 819879 797325 844160 851490 884350 900781 875023 974441 2121231 2222181 1272692 1080522 717508 707246 856683 850996 889820 901488 923684 932210 1050759 1057500 5259988 5440050 40.15 71.7 1
13:52:57 2024-01-29 701961 692285 210337 206378 338846 349067 367601 363597 222611 221976 272752 278112 315481 319090 4542590 4812837 6742696 6574843 1146209 1181315 301396 268310 282081 283462 337180 326878 317566 319783 218185 218939 689417 658228 1506999 1476711 447099 444381 646646 653100 823123 801214 839229 848620 889737 900826 870599 972182 2114556 2200630 1252702 1089834 718530 706244 857937 851561 887067 900916 926321 934908 1044005 1051674 5241203 5431268 40.15 71.7 1
13:52:58 2024-01-29 695824 693032 210363 205847 341969 346969 366497 363084 223080 222287 272717 280591 314461 320330 4551955 4867078 6733370 6588907 1154431 1180579 302665 267800 282792 284459 337388 326259 319402 316894 218958 219398 694582 660584 1496786 1480725 446852 446377 653270 654771 821080 801933 842886 848018 887392 906403 872472 964553 2108280 2209797 1263447 1094465 722124 705245 855469 852842 886719 897741 923684 936666 1051597 1050187 5211072 5440050 40.15 71.7 1
13:52:59 2024-01-29 697154 691980 210328 206490 341964 349347 364849 363229 222200 222443 272752 279738 313550 321312 4564260 4914834 6815974 6574852 1141701 1184758 304623 267774 284545 283393 336704 327291 319177 318974 217713 219398 689223 665249 1496964 1480492 448266 441557 654160 656399 816363 796724 847882 853900 881963 899653 878208 973015 2117565 2225300 1247995 1082062 721609 709254 851130 848583 891309 901488 918048 932912 1054652 1053979 5280621 5435150 40.15 71.7 1
13:53:00 2024-01-29 703261 691230 209671 206490 340896 347492 364267 361093 222955 221559 272752 278923 314496 319389 4545831 4843038 6801252 6588852 1137411 1181389 304766 267379 282902 283733 335754 327255 317566 317818 216583 220224 719243 664301 1499856 1475806 446852 444381 646683 654955 822682 802193 841562 848018 889627 900192 870190 968791 2110654 2203989 1272692 1094465 715978 703639 857937 852842 884295 900280 927565 935612 1045359 1048703 5177455 5426798 40.15 71.7 1
13:53:01 2024-01-29 696962 690742 210367 206164 340900 347212 367601 362388 221891 222635 272717 279543 314496 319389 4537300 4877762 6733370 6593663 1153953 1185610 301290 268167 284142 283316 337694 326404 316022 317924 216618 219609 697362 656820 1501639 1488920 446535 441593 653086 654425 818717 802356 846639 845543 880391 901677 876340 964516 2107644 2223723 1267145 1088284 721609 704137 852340 856923 892235 892619 918293 936703 1055133 1053164 5213027 5439036 40.15 71.7 1
13:53:02 2024-01-29 701267 690692 211027 206168 339588 348541 365433 362720 221926 222948 272717 278430 315411 318865 4537337 4887017 6782387 6570099 1132268 1181389 302843 267943 284142 281984 335636 326477 315816 318923 218689 219728 691802 662410 1496750 1475570 448254 441232 647671 656351 821080 799095 841690 851033 889108 898054 871200 973789 2114556 2222181 1267145 1081957 716487 709485 855469 850392 888105 901596 924858 930185 1050013 1057500 5267505 5436170 40.15 71.7 1
13:53:03 2024-01-29 698930 693264 210820 206550 339871 347492 367601 362141 222422 221976 273971 278060 314971 321048 4537413 4792132 6762502 6583701 1141701 1181389 302207 268310 286787 283746 333586 326150 318464 319406 216652 219763 701498 658698 1518776 1475478 446852 444417 647140 654027 823087 802230 839765 848620 892263 901497 869585 968828 2110654 2206913 1270054 1096022 716487 704137 859765 854088 884295 898589 927528 937059 1045359 1048703 5188554 5430671 40.15 71.7 1
13:53:04 2024-01-29 695643 690747 210870 206164 340900 347212 367601 364517 221891 222948 272682 279738 314496 319877 4537337 4879058 6724987 6574961 1157216 1180579 302810 267486 282520 283746 334591 324424 316756 319659 216618 218834 685282 658698 1523057 1482703 445662 441737 652345 653122 818717 801364 842886 843747 884569 906511 873710 965877 2105284 2213536 1263447 1091387 722124 702075 853048 857068 886755 892582 920983 936703 1050816 1048434 5211072 5441659 40.15 71.7 1
13:53:05 2024-01-29 701267 691003 210146 205527 340936 348033 364267 362106 222234 221976 277953 280395 315951 317892 4547459 4911416 6805195 6560791 1135196 1180579 303875 267237 281407 282983 334627 324460 316278 317853 217878 219763 689022 664301 1498016 1475478 445301 441579 650002 656818 817557 796761 844197 850124 881672 897750 876303 973053 2117801 2228833 1259750 1078985 718530 708556 853048 848583 889007 901488 922332 931510 1050759 1056675 5257796 5441659 40.15 71.7 1
13:53:06 2024-01-29 701461 692281 210412 206524 339597 348577 366533 363084 222234 221749 272752 278889 315236 318087 4553022 4811647 6757416 6584231 1141701 1180579 302774 267522 282738 283645 336466 327473 315545 318441 216652 220449 702890 660584 1498386 1471298 446296 444453 646683 654027 822830 799957 841562 848620 888112 900862 872826 968791 2111552 2203787 1268994 1094465 716487 703603 857937 852805 884295 900280 931805 935612 1042491 1048703 5186834 5433904 40.15 71.7 1
13:53:07 2024-01-29 696957 691267 210840 206164 340661 347212 367601 363843 221891 222635 275468 279493 314946 320038 4543273 4859999 6714720 6583740 1157140 1180675 302810 267201 282466 284538 334088 324568 317013 317000 216652 219421 694582 660252 1506981 1484808 446296 441737 652345 653755 817557 802502 846639 843711 879113 901641 876340 965076 2102539 2222513 1242548 1087510 720068 702075 851130 856315 889380 897741 918330 936703 1054383 1051674 5216750 5427277 40.15 71.7 1
13:53:08 2024-01-29 703261 692017 211027 206342 339862 347528 365398 365106 222183 223047 275468 278784 315082 318233 4546845 4897454 6782387 6556113 1135196 1183072 302774 267040 281548 281984 335565 326404 317603 318887 218534 219728 691976 662476 1496786 1475478 445301 441507 649542 656818 818717 796688 843486 851033 881636 898982 871164 973015 2117565 2228833 1272692 1078985 717508 707978 853011 850996 888736 902828 922989 930147 1050013 1056999 5258099 5426798 40.15 71.7 1
13:53:09 2024-01-29 699963 691230 210302 206459 338561 350836 368239 363636 222869 221946 275505 278749 315271 317190 4542009 4812837 6752673 6574293 1141701 1180671 302350 267450 282738 283710 335791 324208 317603 317035 216281 220070 705770 661467 1499856 1475206 446931 444381 646646 654027 823415 801364 839765 847417 889371 902837 870190 967338 2108518 2206913 1266287 1094428 715978 702039 857937 854051 883668 897741 927528 936947 1042418 1047889 5182855 5426798 40.15 71.7 1
13:53:10 2024-01-29 694240 691230 210706 206317 341129 349347 366319 363257 222285 222457 275115 279563 314321 320111 4545831 4858159 6714720 6574852 1158908 1180671 302774 268086 282140 284787 334556 324496 316499 316965 216618 219044 694582 656820 1500044 1481777 445583 441412 652807 653718 817557 802502 845398 843674 879149 901605 874987 965076 2108280 2220826 1246179 1088284 720581 701543 851130 856315 888640 892546 918256 936666 1065247 1051674 5218522 5439036 40.15 71.7 1
13:53:11 2024-01-29 703967 693682 211402 206278 340430 348398 365219 364626 222440 222962 275079 279528 315376 318305 4542590 4900939 6786648 6556095 1134386 1180579 302986 267522 281685 282965 336106 324532 317603 318923 217878 219728 690412 662476 1490598 1475478 446574 441737 650462 657752 817557 795524 845361 851033 883210 896071 876303 973015 2120812 2225300 1251626 1075626 718530 707978 853553 850996 886055 902828 919363 930147 1051504 1057783 5259988 5441816 40.15 71.7 1
13:53:12 2024-01-29 701046 692098 210192 206416 339688 348888 366026 362976 222440 222159 272717 278854 314971 317371 4545831 4812837 6743050 6574852 1146425 1180579 301432 268723 282938 283622 333551 327168 317603 318923 216652 219385 698679 656820 1509208 1470427 445588 444417 646683 654491 821110 800228 841562 848620 889737 902837 869624 967375 2113054 2203750 1247995 1093650 716487 702112 857937 852805 885093 899644 927491 935574 1042455 1048703 5207752 5427089 40.15 71.7 1
13:53:13 2024-01-29 697978 692098 210829 205740 341477 348852 366283 363084 222577 221559 272682 280225 315951 320147 4548434 4863744 6714720 6579535 1156352 1180579 302774 267450 282539 283812 335791 324496 316978 316965 216652 219044 691281 658228 1500597 1475699 445583 441376 652345 652101 817557 802502 845398 842480 884766 901605 874987 965076 2105284 2219252 1265296 1088284 721609 702039 852340 857194 892235 892582 919600 936703 1054652 1050930 5215315 5444569 40.15 71.7 1
13:53:14 2024-01-29 701447 691978 210486 205744 342271 347421 364302 362106 222388 221621 275005 280622 314461 318378 4549769 4914834 6803849 6555526 1138442 1180579 303932 267227 281407 282846 334591 324424 316978 317000 217878 219728 697172 665249 1500058 1475483 448127 441138 651384 657752 818137 795561 846945 850357 881963 897714 876303 974441 2117565 2220568 1257073 1077451 718530 707747 852340 848583 891603 901488 920752 931510 1050912 1057577 5263718 5427051 40.15 71.7 1
13:53:15 2024-01-29 703224 692062 210302 206312 339862 348541 365106 363380 222440 221679 272717 278624 315411 315262 4539697 4812837 6762614 6574852 1144537 1180671 301432 268086 282938 283552 335791 326441 317603 318958 216652 219079 691802 656820 1498345 1473386 445583 441593 645733 653063 823267 801364 839167 847417 892263 900826 869313 967338 2110053 2206913 1273820 1092836 716487 702112 857937 852842 883834 897404 928817 939706 1041879 1048484 5185380 5429336 40.15 71.7 1
13:53:16 2024-01-29 697861 691230 210363 205670 340613 348852 367160 361042 222388 221905 272682 280299 314496 320067 4536459 4858962 6705119 6565473 1156427 1180579 302774 267486 281613 283317 334627 324460 316978 316965 216618 219079 694061 656820 1493691 1480725 445583 440755 652345 653063 816400 802502 846000 843077 884532 901605 875644 963663 2108280 2218980 1263447 1088284 721609 702039 851523 855336 893769 898113 920529 939587 1056940 1050784 5220050 5434999 40.15 71.7 1
13:53:17 2024-01-29 703261 689244 211517 206273 339561 348296 364814 362141 222371 222805 272682 278632 314242 317408 4536459 4892810 6791650 6556095 1134386 1178974 303023 267263 281473 282222 334662 324532 315816 319663 216652 219574 698679 662476 1521577 1475478 448289 440135 649542 656818 818717 795561 845124 851033 884532 897413 875023 971916 2113918 2225300 1259750 1078985 717348 706244 855947 851388 889257 902828 923223 932070 1048001 1057650 5258099 5432336 40.15 71.7 1
13:53:18 2024-01-29 701267 693037 209973 206481 338300 347528 368762 364111 222805 221940 272752 278008 314971 318342 4530818 4809417 6752972 6574852 1142905 1180671 301150 268122 282938 282846 336156 326404 315491 318958 217878 218703 689223 656820 1502645 1474431 445583 441484 645733 653100 822817 800228 839765 848018 892263 902626 869585 967338 2109317 2210452 1221896 1092873 717348 705036 860875 855241 885204 899961 928967 935462 1041879 1051140 5175458 5423290 40.15 71.7 1
13:53:19 2024-01-29 693264 690742 210692 206386 340900 346969 367601 364111 221738 222635 272682 279703 314242 320778 4537413 4868159 6705394 6564932 1157253 1183095 302350 267450 282140 283710 334322 324460 316499 316965 216432 218891 694582 656820 1498835 1479766 446217 441809 652999 652564 818137 802502 846000 843711 883283 901641 876303 965076 2105284 2219960 1265296 1090583 722640 704034 853279 855226 893170 898609 921560 938210 1054615 1050930 5215353 5439149 40.15 71.7 1
13:53:21 2024-01-29 700995 691978 210004 205203 340936 347456 364267 362141 221891 221749 278149 280591 314242 318378 4537337 4911342 6789323 6546716 1135196 1182193 303023 267263 281407 282064 334627 324496 317603 318923 216652 219763 690412 662410 1494303 1475478 446852 440135 647671 654955 819879 796724 841653 851033 885857 897750 871200 971916 2118520 2230547 1270843 1078911 718255 706098 855984 852206 889331 902506 923684 931510 1048149 1054547 5260086 5432336 40.15 71.7 1
13:53:22 2024-01-29 698748 693027 209973 206312 338833 347528 367084 363597 223024 221940 272717 277779 314971 319316 4530818 4801115 6752021 6574852 1140926 1180579 301396 267486 282938 283304 333649 326441 317603 318923 216652 219574 695860 656820 1505986 1466258 445583 444417 645733 654027 821080 797927 842162 847417 889737 901562 870822 969105 2113993 2204113 1234198 1091387 716323 705036 858425 853418 885550 899009 926174 934191 1042100 1050541 5199072 5427503 40.15 71.7 1
13:53:23 2024-01-29 695110 691226 210337 205208 340932 346411 365135 361042 221891 221749 277756 279508 313515 319024 4530781 4868437 6705394 6556095 1156427 1180579 302350 268086 282539 282881 334591 324460 316022 317000 215980 219079 693192 655883 1503751 1480161 445583 440863 652074 652101 816400 802502 845398 843077 879149 906641 877039 967506 2104491 2217900 1242548 1089760 722640 704034 852673 855373 891603 895501 923362 940409 1052341 1048703 5213027 5443038 40.15 71.7 1
13:53:24 2024-01-29 702988 690218 210657 206020 340661 348541 364302 361093 222234 222635 277953 279163 314496 317408 4534095 4898594 6776999 6546716 1134386 1181352 303023 267263 281175 283278 334627 324496 315545 318441 216652 219574 697269 663827 1523089 1475570 446574 441115 649083 656351 818717 795561 843560 852132 888059 900708 875790 971803 2120580 2222034 1247995 1080413 718255 706244 854258 848964 891222 902828 923684 931472 1048001 1057819 5254346 5411726 40.15 71.7 1
13:53:25 2024-01-29 700273 693037 210008 206160 338806 348541 366791 363597 222337 221940 272717 277668 314496 318865 4533224 4784284 6742696 6565473 1142554 1180579 301396 267486 282738 282881 333649 324568 317603 318923 216652 219421 692323 657758 1508846 1473473 446217 444417 645733 653100 824910 802356 843214 849002 889554 902837 872060 971297 2110504 2203963 1228847 1091387 715468 704137 858425 852812 885550 899644 924822 936906 1039473 1047530 5186834 5427503 40.15 71.7 1
13:53:26 2024-01-29 695110 689240 210328 205208 340385 346411 365362 361042 221891 222287 277756 279063 313515 319061 4530818 4849927 6710396 6556095 1152533 1180579 299607 267522 282938 281787 334053 324460 315816 316743 217878 218423 693192 654949 1513989 1479674 444955 442097 651150 653122 818192 802356 842162 845986 885578 902801 873301 963513 2106254 2206913 1261599 1091363 721095 701506 854258 851561 887563 894530 920946 935612 1050013 1042612 5185456 5403935 40.15 71.7 1
13:53:27 2024-01-29 694093 685331 209061 207097 340936 346393 364011 362141 221174 221213 277720 278077 312067 320821 4533224 4907881 6770672 6546747 1138066 1177885 301606 265776 286787 281787 333866 324496 315816 315056 216618 217685 691965 662476 1489486 1479112 445967 442883 652365 654053 816486 801290 843738 844183 883064 904755 875790 962446 2102293 2206340 1261599 1087510 720434 701010 848717 855189 888048 895501 919742 935336 1054652 1051674 5213027 5433904 40.15 71.7 2
13:53:28 2024-01-29 703224 693264 211362 206515 340936 349630 367049 364065 222406 223261 274391 280164 316913 320104 4554820 4892810 6854600 6621670 1138066 1194989 304573 270946 288044 291499 340223 332158 322635 324852 220123 222957 702921 673863 1501110 1492449 455827 452103 658538 669863 839483 811685 855106 870106 906568 914391 885559 992333 2166926 2256079 1266151 1110038 734562 725126 880744 876243 910623 926241 951660 960888 1072988 1081958 5276722 5554043 40.15 71.7 2
13:53:29 2024-01-29 713520 711528 216585 217384 355205 362717 384067 382668 233229 227654 286208 292932 329155 333505 4685748 5058069 7079909 6823208 1184693 1245118 320252 279925 301554 302814 358665 349276 339724 342602 227945 232572 727189 694327 1581236 1538426 466001 462401 680295 686505 874605 848565 887137 894719 937166 953802 915444 1016836 2235098 2352262 1354803 1147340 766701 744202 908931 913122 948743 954822 975040 991724 1124466 1120766 5541751 5723816 40.15 71.7 2
13:53:30 2024-01-29 739498 740186 223310 220251 370006 376448 403382 401424 235529 236604 299455 303730 341395 348495 4832916 5185608 7247260 7025031 1233492 1296643 327914 294432 313289 313805 376245 366789 353716 354162 234679 237900 746596 710790 1604104 1579977 476103 472981 696953 701055 900072 874466 906339 913159 956035 973011 939637 1035524 2313682 2449423 1322786 1165990 787729 770419 934345 934211 974085 983481 997539 1010535 1142979 1152235 5738986 5929532 40.15 71.7 2
13:53:31 2024-01-29 767500 765737 230675 225429 384445 392463 422234 419776 241228 241595 315620 316019 358992 364529 5016644 5357750 7512912 7295393 1319031 1359965 341553 299192 326802 324984 392353 380502 367426 369076 243549 245746 784120 736043 1679704 1622911 488937 483473 713535 724447 919197 890758 930292 943494 975656 982620 952801 1059941 2390062 2513871 1381773 1210892 807048 788718 961811 962100 994072 1000273 1018388 1035454 1179135 1169155 5891598 6105939 40.15 71.7 2
13:53:32 2024-01-29 793466 793323 236089 232576 396970 403301 437743 433007 251713 246788 325509 326267 369872 378191 5170068 5478036 7640742 7479048 1339783 1396256 347550 308520 335219 332719 401222 387484 374062 377313 246179 251084 772929 747935 1686112 1655941 491945 486841 721823 726614 930361 904935 933019 940819 983504 991742 956454 1059485 2429830 2565471 1394715 1205734 814101 799464 963452 959222 994777 1009733 1026226 1029428 1169703 1172033 5929504 6172157 40.15 71.7 2
13:53:33 2024-01-29 816340 805842 235716 232277 399370 408236 438672 436525 249709 248004 322521 329306 374698 377350 5222811 5614158 7833472 7550240 1360285 1407805 346647 306460 330357 332646 400939 388675 373306 373110 246457 248312 789499 747612 1682664 1664596 493347 488983 723701 728715 915226 894701 935682 937883 963043 979295 950099 1057183 2426368 2539109 1396564 1207450 801317 790433 962084 957862 980567 991661 1016938 1029132 1164629 1163022 5993404 6185933 40.15 71.7 2
13:53:34 2024-01-29 811293 810285 234989 231915 397088 405152 437857 432558 250026 248104 323135 329484 373923 378886 5244570 5600996 7739809 7540861 1356923 1409965 345744 304739 329359 331408 400336 387573 369233 373593 246460 248067 787703 750072 1664299 1655350 488204 485873 710445 718401 915876 889262 918058 926317 963006 975766 934308 1038479 2411275 2524414 1389168 1200725 802459 782909 948752 950002 982659 991183 998287 1010846 1152923 1161377 5955005 6199727 40.15 71.6 2
13:53:35 2024-01-29 821077 810580 236513 231274 394392 404936 437651 436652 249150 246647 322306 326126 374449 378422 5252583 5621178 7829876 7555774 1361890 1415089 343462 304846 329359 333423 396781 386475 369862 371977 246460 247893 790482 744411 1691680 1673843 490549 483473 715559 719495 906630 884226 918228 922379 946932 966650 936968 1041484 2425717 2545100 1385471 1198244 797101 786341 954871 945470 968530 982381 1007538 1010883 1149584 1148107 6031320 6241967 40.15 71.6 2
13:53:36 2024-01-29 820974 816308 234855 233195 396763 403265 439413 436920 248119 245993 323359 330232 376281 378429 5312907 5691344 7846427 7615614 1368687 1423324 346054 305777 331359 332954 399422 387339 369596 373857 245558 249255 802970 753910 1670166 1659876 486814 484843 710445 716293 913242 885486 912935 918353 957977 964629 927695 1030596 2420547 2535880 1411302 1203292 802459 784020 947407 947200 980530 989689 995889 1009651 1151958 1161250 6035558 6293514 40.15 71.6 2
13:53:37 2024-01-29 832889 819778 235945 233559 400798 409390 441475 440562 249363 247933 324631 330947 377780 382675 5355646 5782176 7964322 7700299 1403802 1433582 345569 306784 333555 332681 402819 389712 373123 373336 246352 251261 808717 757071 1709842 1673843 491945 485529 711410 723594 911947 882973 914127 926976 952452 961130 927695 1035486 2438909 2554320 1484259 1223040 805115 788414 958272 955142 979646 983336 998889 1016175 1164592 1156314 6111924 6312009 40.15 71.5 2
13:53:39 2024-01-29 827568 825581 237182 232269 403458 411567 446015 441552 249743 249506 327500 334004 380576 384721 5402540 5777794 7977702 7728435 1393781 1442828 350360 308041 335478 336711 402451 390887 375332 376483 249276 251614 800211 753830 1706290 1692335 491945 484915 722738 724410 908004 888267 920728 925002 947426 965703 936989 1040955 2452885 2578147 1422602 1215219 805898 793130 959319 954736 972702 989653 1007538 1016490 1160459 1154684 6179260 6375714 40.15 71.5 2
13:53:40 2024-01-29 834484 834483 240011 234356 405912 413135 452087 445209 251513 251940 330512 335081 385881 390570 5454919 5817383 8015110 7784708 1403802 1454138 351952 311573 338831 338511 404581 396511 378803 378826 251387 252337 805771 752833 1720478 1705976 494401 486354 724759 727725 915543 893285 923448 926280 950117 966577 938227 1039033 2466636 2591199 1400261 1222344 806846 793240 964137 958063 974980 988279 1006067 1016803 1162143 1158059 6208592 6434195 40.15 71.5 2
13:53:41 2024-01-29 839566 837225 240953 236251 408421 414081 454195 450928 252891 255569 331144 338907 386229 393282 5492407 5896822 8146038 7878495 1434107 1469522 352240 311582 339259 340873 410622 396317 381865 383092 252382 255209 804381 767913 1707014 1701987 496166 491674 721675 730676 922388 891424 916978 928886 957756 968447 930851 1033938 2466909 2598575 1403959 1224205 815263 793235 961401 959222 986969 997379 1003281 1013042 1162143 1166870 6244694 6480924 40.15 71.5 2
13:53:42 2024-01-29 855450 843921 242118 237743 410750 421895 454566 451075 254482 251324 333194 340578 391246 392062 5533842 5935847 8147872 7893240 1418957 1478052 355784 314442 342244 342834 411458 400717 382060 385104 252562 256137 818473 767349 1736892 1710827 494753 493765 726747 728678 922462 898736 922152 925002 956891 975076 934308 1030633 2483236 2618859 1427739 1216736 815263 801891 968539 958505 980567 997379 1010489 1019560 1160496 1163846 6348451 6513954 40.15 71.5 2
13:53:43 2024-01-29 851199 852229 242146 238885 412425 421155 460067 455980 255081 253541 333645 340672 394218 399335 5577733 5994847 8225555 7999204 1450638 1487184 355072 315798 342532 341410 413570 402392 385937 384257 255396 257933 809940 775990 1735647 1714477 498650 493984 724727 733578 926340 894701 920300 931599 957461 964665 930228 1035486 2488991 2618859 1437668 1233515 820834 800754 964822 962782 992630 1003105 1003884 1016004 1167144 1172177 6330068 6565497 40.15 71.5 2
13:53:44 2024-01-29 869424 854783 243400 240784 413333 427015 462596 457595 256769 253753 337653 340707 395288 402424 5654425 6034687 8228592 8003597 1423866 1493297 358183 316749 342280 344394 414809 406710 384306 384293 255130 258694 818279 769365 1762764 1733636 499440 492589 730958 733578 922462 900685 926330 930278 952489 964701 938066 1041596 2509347 2626215 1439551 1237066 815263 802460 977065 970195 985570 991661 1007613 1024594 1175437 1170518 6348338 6612390 40.15 71.5 2
13:53:45 2024-01-29 866585 859773 245148 241162 418094 428599 463928 462487 257489 255496 340299 343718 398764 402526 5683901 6123635 8349225 8056691 1423903 1497402 361089 318259 345029 347138 418221 405009 383121 386605 257352 259959 826619 778743 1748844 1741037 497598 491529 729678 732867 923693 907593 926841 926184 953875 973011 936302 1038479 2520432 2644642 1443318 1240594 819941 808807 976372 971196 982706 997379 1010707 1023099 1173760 1170592 6417654 6669146 40.15 71.5 2
13:53:46 2024-01-29 865353 866546 245791 243201 422245 428672 465436 462651 256690 255531 338289 349037 401044 403602 5699491 6162259 8394986 8103308 1450897 1510494 361054 318259 348719 348466 419109 405439 386654 391210 257966 260590 822449 777608 1765546 1740385 496504 494280 732819 732867 926363 907903 926841 925002 953875 974387 936694 1035486 2522544 2646519 1424296 1237066 821110 811680 977759 971196 984173 1002469 1017651 1025467 1176364 1170463 6451776 6696799 40.15 71.5 2
13:53:47 2024-01-29 872167 872102 246449 242068 421977 430154 468042 465822 258155 256784 340902 348055 404945 406082 5764196 6179880 8449242 8141099 1440578 1512496 364898 320488 347696 349836 418759 407841 385496 390106 259598 259930 823572 783206 1753930 1752786 498378 493765 733494 733578 926363 909191 927538 926184 953875 973011 935637 1035486 2531817 2659882 1452734 1245406 823458 813410 979655 973923 985421 1000055 1015104 1023099 1175498 1170518 6485564 6743693 40.15 71.5 2
13:53:49 2024-01-29 879562 874202 246801 242271 423573 432418 470667 464725 258293 258371 341407 348333 403794 405398 5805825 6222251 8413082 8206412 1443626 1521642 363260 322211 347113 350611 419678 411861 390084 390106 259598 260983 828008 783206 1806048 1761296 502288 495385 735977 738045 927644 906872 928650 932930 955531 970762 938969 1039886 2544185 2661599 1426145 1252593 822280 809381 985258 976586 989776 1000273 1010489 1025979 1180675 1172861 6527763 6791598 40.15 71.5 2
13:53:50 2024-01-29 890079 878093 249063 243826 422608 432800 473050 468990 258293 258406 345901 348333 405314 409641 5844463 6267874 8494816 8263023 1477042 1530899 364096 322474 347149 351920 423894 410335 390947 391210 261648 262183 836348 797947 1770957 1761537 502646 496168 732518 740001 934294 908306 926218 934248 957977 965967 928178 1043231 2548328 2662885 1432018 1268570 830538 809381 974095 977662 995483 1000674 1003171 1019016 1176368 1181331 6555966 6802302 40.15 71.5 2
13:53:51 2024-01-29 897435 886095 249830 244964 423912 432764 475861 468918 259909 259605 346732 349412 405350 414735 5887116 6341699 8626425 8334296 1482209 1539085 367435 324186 352701 351776 426858 415159 391187 394022 261468 263653 829398 798332 1798363 1761296 500862 495783 736174 738036 936362 912493 922305 928955 957461 974807 931514 1029127 2548328 2688801 1459424 1249919 830435 816184 980576 970506 989813 1007902 1013898 1022843 1167737 1173838 6678747 6851347 40.15 71.5 2
13:53:52 2024-01-29 885758 884068 250676 245376 428977 435321 474516 474534 260703 260006 347260 353696 408986 411493 5927748 6333520 8574556 8339998 1479262 1544045 367908 324703 350341 350664 423858 412518 393963 394228 261648 263461 843841 791506 1798556 1775643 502646 495783 736014 742139 930361 906491 926220 933585 951068 966650 928873 1038479 2561630 2661180 1459217 1264271 828167 811680 980576 980442 990482 1000273 1004636 1021235 1186543 1173399 6574885 6884374 40.15 71.5 2
13:53:53 2024-01-29 909113 891139 251028 246133 427480 440218 476389 469026 261536 260372 348317 352108 411468 414412 5972216 6396208 8700629 8403704 1492393 1547831 368543 324631 351402 350139 426401 413725 392331 392919 261648 265488 836714 797501 1793074 1775638 501218 499510 738105 740033 934368 911846 923433 926184 953912 974387 930228 1024626 2551524 2688801 1455726 1246365 829844 818575 981970 971196 986969 1003105 1013935 1021235 1171363 1168936 6715959 6921888 40.15 71.5 2
13:53:54 2024-01-29 902548 896386 251951 246271 432024 441757 478565 476553 261432 261842 347851 354654 413754 416372 5993943 6439969 8697806 8412820 1500135 1555991 368276 326649 351474 351717 428854 416621 393244 393195 261720 265524 836794 805521 1803345 1777212 504079 499826 734935 740207 939568 906872 920300 931599 957977 964629 926377 1030633 2555808 2680195 1447085 1264063 832805 817995 974989 976932 996189 1006444 1009769 1013837 1178102 1176437 6746221 6942687 40.15 71.5 2
13:53:55 2024-01-29 902116 902082 252553 246933 431404 440530 480689 474534 262896 261842 350693 356971 414517 419373 6029236 6528029 8756980 8461178 1490627 1558204 367428 326649 353571 354401 427607 413725 393520 394410 263945 265081 848069 802071 1806199 1789728 504310 495855 737151 742147 933668 907224 926605 932893 951105 965284 924786 1035645 2568907 2679995 1466894 1274262 833994 818631 983853 983121 996116 1005677 1006868 1019593 1184033 1179477 6678506 6992034 40.15 71.5 2
13:53:56 2024-01-29 918534 905455 252873 248356 429036 440427 483632 476443 263799 260225 350359 356649 413478 420003 6063932 6518970 8803753 8509870 1501756 1566363 369902 331048 353535 355503 428911 418121 391723 393784 265255 265931 843297 804369 1799218 1803289 504187 495891 740655 744964 931682 910554 927575 930938 947426 965703 932289 1034129 2575507 2691029 1509234 1271247 830538 818631 984766 981836 993367 1001759 1006061 1021235 1188116 1176291 6715959 7024404 40.15 71.5 2
13:53:58 2024-01-29 922513 909384 257022 249057 430351 441719 483304 477895 263211 260623 351172 356649 414128 420969 6090886 6546097 8838232 8535006 1507885 1572274 369867 327355 353571 355503 428946 418121 392034 394096 265442 265967 843297 806879 1806700 1809419 506239 498910 740167 742139 934331 912960 926255 929616 950080 966963 928836 1029127 2585120 2718349 1460268 1272450 829844 816305 985579 980442 991887 997379 1004636 1020155 1178911 1174411 6743702 7053191 40.15 71.5 2
13:53:59 2024-01-29 927806 911314 252113 249648 432281 446006 486378 477931 264019 260835 350925 356971 416597 423246 6134080 6569930 8850234 8563142 1496690 1574509 369902 326616 354389 356324 432476 420049 394280 394302 265442 267017 852297 806098 1832291 1818162 504544 495891 737350 744964 933014 908960 926183 930241 947426 962970 925478 1030633 2581848 2695443 1489005 1276077 830435 816221 984183 982534 992519 999567 1001708 1019780 1182634 1177131 6772657 7085648 40.15 71.5 2
13:54:00 2024-01-29 927528 915961 252320 250066 432926 445086 486097 480816 264864 261092 351528 357975 417217 424522 6171595 6612287 8904693 8624908 1500135 1581241 372861 327462 355145 356074 429586 420676 395607 396043 265819 267606 852297 806304 1830626 1822367 504581 499595 740297 746058 931682 907940 925525 930938 944744 955687 925062 1029127 2587451 2699922 1466894 1280629 836504 818575 982668 984012 995483 1002396 1001708 1016042 1183001 1179660 6829507 7118842 40.15 71.5 2
13:54:01 2024-01-29 922541 919863 252320 251485 437479 444927 485413 483309 265979 260623 353625 360335 419155 424522 6214174 6724152 8934588 8667494 1529873 1586218 371891 327462 355469 357937 432944 419082 395014 395593 264754 268207 856525 819763 1818559 1812535 505333 500216 737223 746058 939568 907224 917613 930938 953641 961166 918339 1022404 2583776 2711058 1489923 1274262 839760 820900 977759 976239 994072 1000747 1007613 1011870 1170404 1172861 6952243 7156357 40.15 71.5 2
13:54:02 2024-01-29 920855 921021 254443 251337 439188 444132 487068 486396 265501 262554 353480 361274 422742 424000 6242170 6653326 8980152 8713202 1536662 1590766 370940 327604 357887 356288 433397 421979 395607 396889 265255 269187 846659 815094 1819998 1816615 502646 501705 740961 740374 934845 916349 923036 922379 945595 964399 924406 1016873 2587451 2725628 1464034 1277895 835184 820900 988981 980442 986269 1000273 1006104 1019742 1177202 1173659 6909319 7187932 40.15 71.5 2
13:54:03 2024-01-29 939780 926161 253838 255205 437479 449061 489144 484225 270051 262476 354735 359259 423302 429527 6265815 6735943 9006855 8731959 1514626 1593028 369573 328595 357633 357720 431636 422614 396903 396889 264754 268962 855115 811503 1862164 1831027 505333 499473 738105 746058 933014 907903 923693 928923 943370 955651 918339 1026161 2596724 2720278 1479638 1296432 839970 819797 981933 985122 995458 1005235 998101 1013202 1175400 1181331 6981508 7191969 40.15 71.5 2
13:54:05 2024-01-29 929085 927805 255288 251131 436669 445775 492364 485708 265979 264062 353698 360874 422922 428453 6294014 6713691 9052095 8788238 1563925 1600012 369938 326616 356062 357685 435466 419414 395014 399735 264754 268962 843297 826833 1825311 1818745 502288 499863 735977 741201 940902 914261 915435 924117 954137 965703 917044 1017698 2600297 2746506 1482867 1277895 836975 820547 984183 976698 988230 1000674 1007613 1014612 1169703 1169597 7011927 7259523 40.15 71.5 2
13:54:06 2024-01-29 945002 930245 255081 250938 438098 449808 486963 487017 270087 262694 357472 360874 422319 425766 6327975 6826620 9074044 8763092 1528261 1603426 369867 328866 357887 358799 432872 423250 399148 399171 266158 269187 856525 818505 1856134 1841470 506239 498588 742404 746440 931645 910365 924792 928886 939265 956181 919382 1022651 2602295 2720278 1477682 1296546 839760 818575 981970 983278 993367 1000674 998287 1010846 1178074 1179660 7026969 7277268 40.15 71.5 2
13:54:07 2024-01-29 937074 934932 256331 250520 440456 447743 493795 487017 270087 264344 356641 362535 422871 427545 6348409 6815688 9130840 8841905 1547297 1612426 373097 329252 359922 358620 435407 425660 396687 400829 267140 270707 864408 820935 1850861 1837395 503362 502159 743062 741612 935508 918344 921030 920800 944744 963921 919716 1014592 2609705 2738718 1482246 1287221 837104 820547 989822 981117 986269 998825 1003997 1019742 1177285 1162542 7011927 7306068 40.15 71.5 2
13:54:08 2024-01-29 950085 940253 256261 251608 439435 450383 495195 486981 265999 264309 359031 363552 426369 430690 6396684 6893799 9136710 8881998 1561190 1613839 372979 329484 358933 359739 437961 423851 399712 401433 265976 270707 864408 829182 1898299 1832328 504544 501705 735977 741854 940902 913141 919373 925581 950302 955651 910448 1013795 2609705 2757158 1478408 1285389 839760 826252 986168 976202 989776 1000710 1007613 1013315 1163768 1170596 7110992 7353569 40.15 71.5 2
13:54:09 2024-01-29 952875 939283 256265 252446 438590 449343 491176 492438 268605 264062 359320 363339 427518 428307 6437704 6937393 9176623 8919534 1561692 1613878 373239 331628 357601 359847 437934 425660 400277 400017 266163 269628 871065 832747 1845797 1836239 506086 501705 737146 741475 939568 913141 918287 923605 947426 955579 910191 1013074 2609705 2757158 1473769 1287221 842157 826288 983367 976202 986969 1000710 1007575 1012592 1162907 1172177 7149801 7375740 40.15 71.5 2
13:54:10 2024-01-29 954151 943596 257490 253069 441835 453219 495546 494163 265965 264379 357655 364140 428931 428148 6452204 6952092 9215964 8927282 1553953 1620806 372087 332193 358176 360452 437315 424453 400277 401186 267241 269946 871555 828019 1834974 1849519 504079 495819 737223 747118 938237 909835 916887 926147 945813 952065 910485 1019775 2620854 2747938 1488004 1294701 841557 823308 982668 981616 996839 1007262 1000274 1010241 1173823 1176299 7179771 7395446 40.15 71.5 2
13:54:11 2024-01-29 949047 946773 257086 252446 441904 453827 494515 492766 266438 265528 358486 364751 429273 432023 6481093 6948976 9258927 8973257 1553953 1623111 372906 330661 358212 360934 437743 424453 400277 401469 267840 270707 872984 828613 1859808 1854783 504079 495855 738105 746588 940235 911200 919486 926317 947426 952342 912681 1022036 2628353 2758243 1488004 1299283 844793 824405 983367 981836 996189 1005800 1000280 1010115 1173760 1176437 7225671 7428340 40.15 71.5 2
13:54:13 2024-01-29 958072 948789 258747 253257 440301 453414 494330 495213 266877 265563 358771 365812 430362 431069 6509229 7017267 9280104 9016804 1571097 1629000 374395 332400 358717 360934 438464 423394 401447 400866 267277 270487 873965 838323 1870581 1854635 508049 504196 740730 746970 942871 912960 915284 926939 948242 954831 909122 1010878 2622719 2747666 1493761 1292568 845770 827768 981970 977662 991220 1000674 1003281 1007165 1169703 1172268 7261481 7458072 40.15 71.5 2
13:54:14 2024-01-29 963933 952539 258277 254075 441976 454943 495546 494384 268063 265156 358266 366362 431910 433668 6532001 7091489 9251226 9013058 1573344 1637036 375241 331377 360343 360862 440539 426265 401410 403749 267886 272238 868696 838454 1846929 1849519 503362 501559 737545 743223 943615 917057 912634 919693 948770 955615 907598 1007510 2624541 2771663 1528544 1285389 839163 827145 986979 976202 986269 1001688 1001708 1013038 1167971 1167175 7216238 7475233 40.15 71.5 2
13:54:15 2024-01-29 970363 957996 258716 254035 441539 454091 500492 494863 266912 266602 360180 365848 431231 432475 6565488 7043859 9371076 9055537 1580858 1627216 376048 331377 361973 360573 439522 427816 400277 400299 267733 271314 882328 835016 1880987 1866686 502646 501705 740071 742139 935508 918179 918302 917710 939229 955615 915816 1010423 2632018 2761075 1493761 1299320 837573 824147 991934 983278 985570 997343 1000423 1013800 1177331 1173007 7159318 7493991 40.15 71.5 2
13:54:16 2024-01-29 961880 958907 258747 253646 447214 454509 500492 494163 268707 267326 360964 368580 433025 438389 6598438 7041394 9400560 9090942 1575996 1635576 375449 329626 360452 361058 438500 425898 399148 400933 269341 269628 873437 832747 1868786 1877258 504581 499473 743859 744597 934368 913141 919609 922379 938232 953447 915166 1010841 2633814 2755203 1497934 1302158 838770 823234 986979 986845 991220 991733 995300 1011870 1182964 1172861 7226301 7536933 40.15 71.5 2
13:54:17 2024-01-29 962399 962910 260170 254316 447068 457103 502173 495995 268098 267423 360434 370024 433219 435593 6631421 7042384 9404496 9126501 1566086 1641501 374360 333175 360343 362794 437398 426536 400911 400862 269567 271124 875843 834537 1884372 1877258 505296 495891 739327 748747 940902 910554 916978 926317 943064 946565 904977 1013833 2643086 2771663 1520719 1304013 844563 825315 985258 983718 998259 1007372 998101 1007328 1174657 1177170 7414320 7570440 40.15 71.5 2
13:54:18 2024-01-29 973194 964464 260135 255535 446582 456202 499781 498873 269395 267423 360506 366821 434287 434922 6649910 7205132 9488544 9164447 1594972 1649755 377481 332634 360379 359684 439189 429137 401447 400933 268963 272595 888882 839800 1900966 1877258 504079 502770 742769 743195 936871 918372 916924 914997 939342 960100 914023 1005933 2637755 2776814 1526587 1301070 839970 829109 990526 981154 985383 999632 1001137 1011870 1175498 1171012 7223962 7578399 40.15 71.5 2
13:54:20 2024-01-29 970288 966636 260313 254674 446876 455874 504443 495995 268319 268885 360506 367661 431719 435993 6678046 7134357 9436433 9204684 1592144 1650928 376349 332670 361973 362141 441922 427175 401447 399738 270662 270487 870618 848263 1887849 1884022 507450 503090 741256 746675 943541 912714 912558 926241 941963 952101 907448 1009722 2639439 2775598 1516806 1304013 846978 830120 983367 977662 989776 1000710 1002289 1004501 1169703 1170596 7374356 7615914 40.15 71.5 2
13:54:21 2024-01-29 979912 969475 260354 255742 447209 458748 503999 495959 269325 268283 363752 367953 433276 438882 6688467 7161193 9523345 9222313 1593756 1655632 378812 332239 360343 363122 440975 428312 400241 403749 270626 271089 888707 839800 1896053 1898445 507561 500996 743062 746786 935660 910554 919410 924345 935540 946601 910485 1012625 2648457 2766378 1528544 1317072 844286 825352 985579 986882 992627 1001688 993885 1006723 1179006 1174556 7366053 7625293 40.15 71.5 2
13:54:22 2024-01-29 972507 971578 261892 254856 447977 460168 503286 501883 268541 268731 363495 367729 434358 436225 6716927 7324113 9485369 9266546 1622549 1659021 378632 332670 362599 361093 444313 429781 400596 403712 270626 272144 889915 849233 1935452 1886504 504544 503126 744643 741328 938237 917035 915435 921310 938232 957534 909150 1004119 2643086 2780870 1530500 1298247 839760 830120 990526 983242 984173 998861 1000959 1011870 1173797 1167175 7317914 7651883 40.15 71.5 2
13:54:23 2024-01-29 978741 975747 261527 257029 452384 460045 507510 501200 269666 270022 364219 369499 435436 439394 6742975 7184963 9572623 9285304 1601601 1658103 378351 333753 360488 363264 445897 429137 402511 400897 272074 272144 884776 851666 1880981 1890375 507598 503126 740364 749279 943615 912869 912992 922379 940594 946637 904977 1006002 2643086 2784818 1518762 1305871 848189 830120 983367 980442 989073 1006408 1001137 1001573 1168045 1172543 7441880 7697389 40.15 71.5 2
13:54:24 2024-01-29 987643 977791 261666 257070 447500 459769 507547 501883 270217 269829 364928 369899 436910 442076 6791603 7254006 9668836 9285304 1580858 1659978 378654 333825 360452 363229 442138 431770 402110 400933 270734 272595 889915 839800 1918826 1899594 505691 499473 740204 747155 939963 911846 916978 922379 937567 948418 903999 1010423 2652359 2787454 1501156 1326501 849403 825540 985467 987163 992593 1002995 991672 1006769 1173815 1172607 7470915 7706604 40.15 71.5 2
13:54:25 2024-01-29 986269 977648 261928 258084 447540 461148 504713 503305 271781 269335 364891 370193 439588 442888 6796666 7307129 9663525 9332198 1602746 1664735 378993 333717 360488 363264 441741 431110 401447 400969 270734 272595 880131 848020 1922813 1909061 507598 501705 741681 750878 936251 913610 921494 922269 934327 948381 908781 1009835 2658174 2773629 1508981 1318951 846004 827145 986979 986882 991925 998643 992398 1005182 1179875 1172898 7469662 7737838 40.15 71.5 2
13:54:27 2024-01-29 989418 980049 260961 257290 447855 459769 504846 503018 271077 268920 365998 370228 438540 440236 6820692 7353491 9691561 9353240 1604132 1668287 381137 333717 360488 364065 441669 431770 402226 404284 272578 272906 895715 849233 1944197 1915861 507413 500216 745171 749812 934368 913610 921065 922910 930076 947747 909150 1007510 2659740 2773629 1530780 1318951 844563 827497 986279 986882 991220 997379 992435 1004501 1179838 1173838 7490243 7750964 40.15 71.5 2
13:54:28 2024-01-29 983168 982825 261896 255747 451025 464105 504810 502628 270252 270474 366035 369640 440503 441560 6856242 7399853 9725317 9407216 1613100 1674229 378848 333487 363734 364391 441922 431464 402584 403337 273153 272179 892995 849233 1907112 1916964 508412 500960 745737 749279 935697 913141 920300 921071 930113 948418 909150 1006002 2661631 2780870 1536368 1318951 843359 826596 986979 988986 990516 997112 992492 1006007 1181254 1162506 7516757 7784731 40.15 71.5 2
13:54:29 2024-01-29 989845 984868 261987 257110 450600 463532 504918 504972 271456 269904 367146 370264 439086 441302 6889143 7448823 9752150 9413841 1613511 1674444 378993 333717 366499 364356 441561 432444 400911 405795 272266 272214 892995 849233 1912654 1918122 504150 498733 742769 747155 934845 914815 914368 918390 932125 946565 906951 1001606 2665419 2786122 1581362 1318951 842157 826559 989822 986145 989540 991625 991785 1007477 1180583 1171997 7535595 7817370 40.15 71.5 2
13:54:30 2024-01-29 989674 989827 263110 257148 453504 463714 507584 506164 270902 269000 366886 370228 439265 443232 6903173 7457782 9763544 9435364 1613324 1676361 378680 333753 362636 364356 445788 433058 401447 402133 272650 273012 897165 852886 1931633 1918039 507598 500252 742280 746823 934368 910554 918058 921071 928726 947078 904977 1003782 2661631 2784818 1516806 1324522 844563 827768 986279 986882 993209 999558 993724 1005332 1178490 1173801 7557032 7814635 40.15 71.5 2
13:54:31 2024-01-29 994117 990597 262379 257290 450600 463132 507847 504972 271681 269714 367146 371337 439193 441560 6912514 7438389 9756543 9435364 1604335 1676361 378993 335714 360524 367028 445473 433672 400946 402133 272266 273083 892815 848020 1938770 1923488 506086 500960 742274 746952 936362 910554 915435 921071 929880 945974 905015 1003781 2667500 2796707 1530780 1334000 846978 824731 983367 986882 989813 1000128 987480 1002504 1170441 1174625 7555628 7836344 40.15 71.5 2
13:54:33 2024-01-29 999138 991662 260961 259347 452513 459877 504688 504545 272772 270094 366590 372450 440498 444774 6940688 7448831 9878468 9491636 1602465 1683227 378387 333825 364212 364356 444639 430122 402748 403337 270734 273047 892815 857790 1922175 1919691 505518 498320 738068 747007 941706 912310 912822 919656 934216 943037 898229 1006802 2670996 2803899 1512894 1327356 849086 825389 983367 981154 992627 999558 988962 1001038 1170533 1162519 7684504 7859761 40.15 71.5 2
13:54:34 2024-01-29 1005451 993975 266471 258908 454773 464624 508637 501921 272321 269668 368225 372189 442142 445835 6954092 7436894 9926332 9518119 1622288 1687981 378812 335641 364654 365309 446309 430927 403171 403337 272266 272595 895986 858665 1945481 1922934 506805 500216 738105 750085 942945 910291 909030 922379 936903 937660 898711 1001643 2670904 2808490 1522675 1320482 845770 828943 981970 981836 992627 1001688 993200 1000325 1169703 1170518 7669845 7887897 40.15 71.5 2
13:54:35 2024-01-29 1010465 998313 263850 258730 450246 459841 510980 504189 273642 270258 367146 374761 441507 444641 6977553 7373140 9819831 9522542 1628656 1687745 378993 333825 362346 364945 447086 431464 400982 400969 273229 273118 897039 865620 1908424 1918034 506123 502415 739679 747265 940939 912493 906339 915682 935576 944405 896687 996727 2661631 2798801 1524631 1318011 848481 830120 981970 980442 985570 1002396 992435 998152 1164666 1167175 7628297 7897276 40.15 71.5 2
13:54:36 2024-01-29 1007589 1000925 261820 260045 455822 463775 510798 505447 272632 270856 366444 373426 442142 448379 7006302 7513923 9812738 9572372 1648240 1691272 378680 333825 364248 364107 446867 433672 400348 404261 272266 273884 892815 862536 1951179 1923581 503830 501705 743859 741658 936907 917035 911694 911865 930149 946601 898340 991719 2667110 2808490 1526587 1315197 840958 830120 989822 981117 977749 991661 995337 1001611 1172095 1165379 7520699 7902750 40.15 71.5 2
13:54:37 2024-01-29 998865 999765 262384 258518 454036 459769 512158 509087 272772 269703 367000 375587 441962 441223 7025059 7644097 9913866 9558672 1627618 1687638 378716 333465 363184 364391 441669 433672 401447 402133 272650 272630 898615 858665 1988940 1934108 506050 499863 740924 744633 933705 907867 911482 921310 926409 939302 897324 998185 2673101 2799365 1514821 1335907 846096 825578 983330 986034 986896 991697 983200 998189 1167685 1162636 7656488 7944170 40.15 71.5 2
13:54:38 2024-01-29 1011254 999765 260961 259712 454773 463896 504954 504153 273607 269703 367146 372224 441998 448695 7029985 7545748 9913329 9585423 1636936 1693110 378993 336188 360488 362755 447050 432444 403031 400933 270734 274339 899893 865620 1927560 1918034 505518 501413 739605 746488 939697 912346 903951 915682 934327 943297 893400 994702 2661631 2818112 1548733 1316967 846978 830290 981970 977662 983902 1000273 991785 993787 1162143 1162949 7676880 7944170 40.15 71.5 2
13:54:40 2024-01-29 1010540 1004034 266435 258983 456330 462515 510944 503444 272772 270561 366886 373603 442251 447731 7057537 7558575 9838751 9594525 1647496 1702500 380955 333501 364509 363087 446054 434869 403726 403761 270554 275160 908929 862977 1947197 1928963 503362 501413 742946 741266 935697 916862 907102 910462 929038 948149 893739 985899 2673016 2812478 1526587 1317072 839760 828943 987370 981139 977749 992584 993200 1001038 1168008 1161377 7565240 7953651 40.15 71.5 2
13:54:41 2024-01-29 1004077 1004025 261760 258881 454933 461291 509320 508388 272737 269703 365998 373306 443772 445945 7056961 7662630 9970411 9612834 1621756 1697291 378632 336043 363780 363229 441922 433672 404872 401990 270734 273012 894265 856215 1965265 1938347 504079 498696 738105 746058 931682 907780 908993 915583 923643 937975 892097 996123 2674802 2801983 1522800 1336701 844563 822962 980576 983233 985570 993989 983835 993713 1166317 1167248 7789969 7989434 40.15 71.5 2
13:54:42 2024-01-29 1016834 1005974 260970 259676 453613 465282 510476 507602 273255 270820 367520 371716 442142 448866 7074747 7483032 9922919 9613297 1639277 1697291 377518 333717 365612 363229 444132 431073 400946 405493 270698 273047 901453 868563 1918819 1922934 501218 498696 735456 741085 940235 911512 902581 906490 929382 937624 888078 985662 2674705 2812220 1534412 1315197 841557 827732 983367 973960 978177 993989 991078 996657 1155461 1158022 7723229 7970826 40.15 71.5 2
13:54:43 2024-01-29 1010306 1011189 264528 258044 456007 463859 513881 510495 272737 269737 367667 374689 446656 441309 7109468 7621155 9927439 9641695 1632268 1696821 378618 332670 365944 363264 444458 433401 402015 405116 270734 272179 900142 858665 1936500 1943818 502646 495711 739771 742139 931410 908928 906302 907848 920997 939453 892097 988118 2676608 2819528 1538759 1326501 838770 825503 988981 983233 977676 990464 986647 1003273 1169666 1161377 7706727 8026882 40.15 71.5 2
13:54:44 2024-01-29 1004836 1008942 261760 258482 456330 465282 509356 505008 272252 270561 368748 372415 441962 446685 7123509 7662967 10072552 9660453 1622757 1696821 376649 333717 363368 364910 447050 431073 400946 403017 273036 272144 898713 866858 1936291 1932753 504798 495711 735090 746488 938287 904712 904812 914168 928928 934142 888013 994477 2682328 2812478 1503113 1330298 845770 823234 977759 977625 986122 991625 979637 991724 1162143 1166505 7827584 8037585 40.15 71.5 2
13:54:46 2024-01-29 1025036 1011801 262166 259307 450989 462478 513881 505044 273607 270474 368225 374725 442458 446466 7175417 7593899 9956244 9724295 1665244 1706563 378957 333487 363957 366067 449061 431464 402511 403193 272502 272942 902924 871832 1959144 1939975 502929 499401 740204 741612 935048 910111 906979 906510 923679 939083 890605 982367 2671033 2812478 1528544 1311420 837573 828943 984881 977625 974943 991183 988962 996657 1162143 1154684 7631942 8028578 40.15 71.5 2
13:54:47 2024-01-29 1010985 1011815 262157 258881 454969 460927 509392 508692 273154 269668 366553 373603 444462 446648 7154069 7733662 10046021 9678080 1615413 1700438 376048 333753 362599 365549 441453 430390 400911 401779 270662 272214 902924 862977 1959888 1942486 502288 495385 735456 742255 931686 904291 900741 910462 919623 928610 887805 988822 2674705 2803258 1520806 1335749 843359 820318 976372 975198 980530 990447 973891 988086 1158851 1161377 7857458 8047059 40.15 71.5 2
13:54:48 2024-01-29 1026501 1012216 260970 258912 450953 462515 513154 505008 274149 270711 368490 375565 444245 449962 7169587 7662967 9979032 9724158 1660217 1704139 378993 333175 360524 362758 445533 433672 401163 401814 270698 273884 902924 865620 1950460 1941981 501218 495891 738368 738041 930361 908812 899423 902344 920960 939302 888078 978066 2669214 2809233 1520719 1318951 836975 826559 981970 974782 972011 982647 986001 992027 1161319 1152235 7643017 8054460 40.15 71.5 2
13:54:49 2024-01-29 1013865 1014675 263745 258485 454787 462787 510638 507938 272772 269703 365706 374547 444083 446343 7175119 7742934 10121594 9707347 1630905 1704139 376613 333446 362563 363774 446418 430427 401447 402097 272266 271384 905865 868098 1969585 1941981 504079 493897 732819 739683 933668 900968 896723 910499 920997 928871 882351 987378 2678536 2812478 1530780 1328303 842157 820716 976832 975235 983321 992170 978651 989371 1157846 1160427 7863435 8084850 40.15 71.5 2
13:54:50 2024-01-29 1025768 1017561 261000 259928 451025 461365 512428 504972 273607 269257 366816 374761 442804 449331 7184497 7706878 9971921 9716725 1641647 1706290 377216 331664 364800 362141 442142 431427 401447 403301 270626 272179 900065 861126 1941680 1954001 499795 495385 736014 736967 927653 908664 906115 900727 918441 937203 885375 979385 2676825 2813957 1508981 1324522 834589 820965 983367 976623 973393 984873 979450 992264 1159344 1155502 7791619 8084850 40.15 71.5 2
13:54:52 2024-01-29 1020526 1016627 262166 258084 452311 464223 510907 509843 273382 270094 367667 373009 445163 445315 7193876 7687299 10065375 9744861 1648696 1708992 374360 330411 363148 364212 441417 428239 401337 404858 270111 271848 914823 875588 1932457 1940068 499684 497496 731017 736815 934368 906226 896570 901305 923643 928646 876340 975607 2669214 2812220 1532775 1318951 838770 822908 977759 967032 971284 982683 979637 987345 1146142 1148943 7801051 8064023 40.15 71.5 2
13:54:53 2024-01-29 1014675 1016627 262205 257321 453649 462478 513881 509087 272321 269703 367667 374761 442458 443987 7191750 7817114 10112049 9744107 1622719 1705765 374324 331592 360416 362141 440867 428202 401337 400545 270399 269698 897395 866464 1926333 1944742 500944 493635 730958 737935 927690 901360 897998 903666 917241 927560 877769 978435 2669214 2803350 1535133 1337655 839760 816221 971330 971950 974980 984604 970311 983774 1152923 1154681 7936585 8112987 40.15 71.5 2
13:54:54 2024-01-29 1032222 1018105 260930 258255 450564 459769 512428 504936 273380 270094 366876 373879 445199 449307 7239354 7751125 10027678 9780059 1660217 1706563 376685 331628 360379 360934 441777 433093 399712 399702 268963 273012 905852 866858 1964026 1947912 498024 494977 734013 733022 926164 906226 898274 896627 914537 932638 879012 970171 2665419 2806121 1546738 1314260 832805 822290 977759 971196 965786 982092 979637 987382 1153753 1145523 7706727 8120942 40.15 71.5 2
13:54:55 2024-01-29 1013107 1018739 261892 257509 454823 462297 508419 504972 271646 270526 366035 370264 444281 446621 7240770 7770752 10155528 9791755 1651026 1706563 375221 332670 359258 360934 441958 429137 401447 401469 268702 272595 916468 872457 1949189 1938347 498378 494977 728885 736028 929043 902639 893732 901098 917241 928871 876303 975211 2671842 2799283 1534769 1320756 839760 822908 970330 967399 974479 987663 977601 979315 1146919 1149588 7846158 8159589 40.15 71.5 2
13:54:56 2024-01-29 1023443 1020271 261892 257105 454327 464216 510907 503798 271456 269703 365998 372486 442034 446831 7250149 7823849 10128664 9763619 1622911 1706563 373811 331664 359836 359944 439807 431073 401447 401287 269341 270900 902924 862359 1959520 1954001 499440 493984 732337 737958 922462 898595 897410 905066 910430 924914 883215 980379 2673207 2791413 1503113 1330298 834589 818575 972711 976040 974085 973705 970311 984203 1158851 1148943 7857382 8130191 40.15 71.5 2
13:54:58 2024-01-29 1029799 1020995 261892 257682 450989 463932 507883 503408 272321 268882 367146 370193 440568 447768 7285965 7681303 10062535 9819703 1662927 1706041 374395 331976 359836 360934 442138 430463 398931 401324 268227 272349 908891 866074 1954615 1951667 496166 496088 734604 732867 922462 902288 895192 897004 911808 932161 876340 966650 2670904 2803258 1552723 1311457 830435 820900 974989 965625 964381 973742 978168 983029 1148535 1139827 7728926 8131744 40.15 71.5 2
13:54:59 2024-01-29 1013897 1020995 261892 257110 454648 459049 508637 507707 271905 269737 364891 370264 441962 445206 7268629 7802337 10180229 9838432 1651047 1710171 371945 330482 360379 360934 441813 428191 400734 401433 268029 270900 907358 870585 1981122 1937939 495449 495239 728885 735212 924992 897245 887883 898447 911917 919524 872060 974441 2661631 2803258 1528785 1320756 835184 818575 966195 962745 971321 982092 970311 973793 1143704 1143093 7926260 8154061 40.15 71.5 2
13:55:00 2024-01-29 1028341 1023169 261159 257317 453323 459697 510149 502628 271905 269668 364339 372167 440533 449148 7290274 7795600 10119312 9819567 1647518 1704929 375484 328862 359294 359979 439556 428494 396831 400902 268963 269663 910280 863595 1957568 1963260 499795 492589 732856 735212 919849 899234 893059 897375 908073 919560 873747 970209 2670904 2803258 1501156 1324247 827576 811431 974095 968442 968530 974378 967441 982372 1151289 1143937 7857458 8177862 40.15 71.5 2
13:55:01 2024-01-29 1031486 1020958 261892 257942 449469 462787 504810 504828 272561 270094 366553 371893 445272 446685 7297042 7715121 10112643 9868987 1678422 1710966 376048 328631 359258 360934 444644 428457 396831 401469 268513 269663 916316 875999 1957618 1951227 496856 495035 728885 731826 922462 899048 888922 892148 911759 919669 870822 964516 2665419 2812478 1536368 1307733 830435 819736 971057 962925 963738 978411 972968 979389 1140948 1140395 7818165 8171536 40.15 71.5 2
13:55:02 2024-01-29 1023159 1022434 261887 256611 450701 460168 507547 504972 271905 270474 363789 372189 441962 443805 7297042 7880983 10250240 9861923 1651054 1706114 372123 330375 357099 360426 442138 427212 400031 399171 268852 270487 910407 872531 1943917 1941981 495376 493635 726784 732627 922462 889201 886392 897004 912812 919734 869570 968642 2665326 2804671 1524795 1322719 835184 816184 962084 960869 968530 978338 967441 973020 1140316 1139827 7912355 8169259 40.15 71.5 2
13:55:03 2024-01-29 1023660 1023533 261887 255711 452311 459049 510907 504153 270252 268882 364339 370264 442142 441228 7295611 7937652 10155658 9819891 1622890 1710693 369867 328631 357637 360934 437737 427404 399148 399481 267850 270671 911837 868563 1933288 1955838 496166 486661 725828 732867 919630 889164 885444 893119 906895 915807 869624 967375 2667500 2794038 1545888 1336701 832212 810529 964137 965912 967156 974378 960986 975912 1142979 1144712 7976405 8178638 40.15 71.4 2
13:55:05 2024-01-29 1038440 1024034 261523 256490 449643 460168 510510 503444 272321 269145 364891 372450 440533 444414 7315800 7843101 10159940 9876058 1647504 1715083 374181 327957 357063 360934 438250 427852 394423 396565 268927 270707 901453 866858 1990531 1966092 496929 489704 728885 731430 913242 889274 890485 893073 900143 917821 870822 966641 2669006 2786122 1539819 1323579 825217 811408 968539 962818 963442 964656 962588 978107 1143704 1138144 7902936 8206774 40.15 71.4 2
13:55:06 2024-01-29 1035179 1021323 260385 255778 449679 459049 504846 504017 271905 270094 364964 367988 440533 450741 7332316 7739638 10151591 9906780 1679627 1713398 372942 327110 357637 359847 440319 426874 394423 399171 266830 268808 910344 873777 1962300 1954914 494401 492589 726820 728715 917172 896084 885761 888018 904115 920419 864516 958796 2659740 2799375 1524631 1305596 825806 816184 967166 956431 959310 972315 968856 972336 1134484 1132348 7827584 8206322 40.15 71.4 2
13:55:07 2024-01-29 1022843 1023895 261007 255606 450809 459805 507584 504828 270867 270094 362654 369640 441890 443950 7342831 7866821 10244103 9926431 1650776 1713398 369315 328365 356062 358764 437750 423502 396903 396853 265604 269253 913437 873500 1980470 1944742 491945 490779 722641 728715 918509 888718 880586 889550 905834 910583 860739 960920 2652359 2790076 1520806 1318011 830435 811431 958367 955341 963738 976271 963691 969185 1131123 1133805 7923674 8196170 40.15 71.4 2
13:55:08 2024-01-29 1023434 1024453 261155 255037 452375 460168 510675 504936 270217 269714 363789 372154 442142 444301 7336737 7951621 10283599 9876164 1651054 1709751 369867 327074 356838 358764 442142 423466 395643 395315 266421 270326 913437 875026 1941534 1949842 494405 489704 721199 731826 917172 885578 878365 892540 904884 911832 861377 962371 2663704 2798696 1508837 1328303 828167 808807 959319 958100 964381 972011 954630 964521 1134410 1134860 7976025 8206774 40.15 71.4 2
13:55:09 2024-01-29 1029794 1027364 258747 255676 450282 458865 504990 502949 270287 270094 360614 369675 440575 445690 7342934 7943348 10205555 9857406 1622757 1706041 369979 327074 357887 358764 437934 423430 396515 396214 267709 269838 910344 863595 1940984 1962355 494049 488290 723766 730157 909062 885578 886392 886632 897120 911953 867083 960920 2658174 2775598 1531063 1324522 825806 808807 959356 961267 961392 964584 953952 967343 1143432 1133951 7985444 8216153 40.15 71.4 2
13:55:11 2024-01-29 1041324 1026545 259569 254678 446922 459049 507920 501621 270252 268318 364928 370228 441831 441228 7343659 7886027 10141021 9897311 1647504 1716305 372036 327537 359157 359522 436335 423394 392069 396601 266421 268962 898615 864385 1967830 1966053 494753 485746 724727 726577 910655 884109 883834 885500 897596 909869 863255 955281 2661631 2795316 1516816 1319817 821105 807053 964822 959222 955877 963912 955346 970213 1137162 1130747 7925446 8229037 40.15 71.4 2
13:55:12 2024-01-29 1033281 1025819 259582 255489 449054 459516 503354 502949 271042 269145 363789 369416 440498 448038 7376586 7781305 10179607 9913679 1668688 1715260 370975 325633 357887 356574 439211 425934 393833 396817 264754 268843 923027 868098 1987379 1954914 490549 486877 724213 724447 911764 886760 879924 884249 898269 910583 860469 952952 2652359 2795316 1523898 1304013 821110 811680 962084 950002 952828 964584 962356 967380 1127159 1124809 7855841 8238086 40.15 71.4 2
13:55:13 2024-01-29 1025580 1029729 259733 254716 451743 457429 507224 506164 271023 268885 360506 369088 442142 445722 7378477 7963752 10268944 9899606 1651054 1713398 369350 325597 358394 356574 439211 424453 395571 396151 264719 269720 900826 871832 1988993 1946124 490549 486769 721652 726540 913242 885481 877067 885500 900818 908701 855322 956392 2652359 2790754 1512826 1317072 823453 806884 954192 953580 960958 969233 951511 960739 1130871 1134414 8017998 8237090 40.15 71.4 2
13:55:14 2024-01-29 1037688 1028729 258752 255422 446767 457208 504882 501846 270217 269110 360470 369053 441831 445945 7378477 7940289 10199048 9878538 1622890 1706563 369062 325562 356513 356574 436784 424453 394423 396226 264719 268773 907358 863595 1956675 1960449 491246 485529 719665 725474 907919 882936 880512 885500 893161 905286 862565 957761 2654517 2771469 1528785 1322719 821105 804742 955550 957788 956863 955376 951548 966571 1137126 1130399 7942260 8234910 40.15 71.4 2
13:55:15 2024-01-29 1036192 1027277 258676 254005 446922 460168 504774 501883 269395 268507 363459 366821 439552 445741 7381451 7887944 10138016 9894921 1645001 1706041 372072 324812 356513 356610 438052 425660 392331 396825 267709 268145 907338 866074 1986050 1970252 493347 486217 723766 726689 907733 885481 878943 882296 894968 909379 857863 951595 2652726 2794038 1541238 1318951 816427 804171 959356 955415 950090 955642 953017 964484 1129323 1124809 7919690 8246673 40.15 71.4 2
13:55:17 2024-01-29 1034896 1025750 258747 254035 445588 458865 504063 502717 269770 267235 362618 367918 441831 442537 7362154 7839384 10155490 9951621 1660104 1713863 371963 326540 356330 354366 436811 423322 391687 396262 265819 269874 905852 868098 1956430 1954677 489600 485746 721712 722567 908564 885481 877067 877782 892313 909379 856573 946008 2650616 2792056 1512894 1302158 818090 805801 956909 944446 948743 963912 954630 963630 1121207 1120766 7872841 8234910 40.15 71.4 2
13:55:18 2024-01-29 1024743 1027360 258711 253681 449276 455485 504713 504017 269360 268885 360144 367694 439848 444221 7394827 7927388 10261627 9913378 1655786 1713398 367722 324812 357887 354934 438052 423213 391412 395557 265819 268773 914953 875588 1937132 1949300 488811 485873 714509 719495 913062 885481 869354 878771 896254 901641 850820 949226 2641317 2784818 1522923 1313325 823453 807017 950099 946931 950090 963912 953697 955211 1122039 1123219 7980268 8253475 40.15 71.4 2
13:55:19 2024-01-29 1033697 1033101 257737 253152 449753 457429 506864 500175 269562 269155 360434 367369 438791 445884 7401387 7974746 10326745 9899207 1649874 1706077 368794 324812 351510 354401 438052 423851 391998 391089 265442 268395 904372 874334 1968673 1949263 490549 484573 715052 722289 909328 878753 870627 882549 892980 900289 851093 951558 2649020 2782843 1529028 1319779 821110 802314 948752 948801 954386 960091 948966 959779 1132728 1121412 7948221 8253530 40.15 71.4 2
13:55:20 2024-01-29 1038802 1028821 257086 253261 445588 457239 501828 500357 268575 267682 360434 366913 438540 444614 7383560 7878559 10147368 9925532 1651054 1713398 368248 324210 357344 355468 435393 423213 391138 396507 265442 267160 910344 862977 1948895 1968321 486971 482753 717627 718401 901182 884226 877067 873724 889322 909132 858350 945031 2639524 2782141 1539203 1310496 816427 804588 955550 947237 944323 959252 954377 960129 1118790 1114695 7857646 8244289 40.15 71.4 2
13:55:21 2024-01-29 1024304 1029458 257122 253604 446876 457568 503286 501883 268098 269110 360240 366913 440517 443012 7400208 7917504 10261627 9963475 1670116 1714616 368794 324210 355145 353834 437934 421979 391776 395384 265819 267286 914953 876845 1960255 1956780 488902 486217 716529 718763 907882 882936 870218 873724 890815 907840 847967 941524 2643086 2806115 1562502 1309599 818177 804742 952838 940782 945596 963195 951623 951562 1117961 1117494 7976844 8263046 40.15 71.4 2
13:55:23 2024-01-29 1032733 1032848 257086 252450 446922 455485 505787 499967 268098 268507 359890 366856 438175 444221 7404883 8002563 10381168 9961054 1653414 1715083 367507 324631 354714 355183 437934 421979 392331 390815 266762 267017 908851 874334 1966826 1957654 491209 484843 712466 723080 907087 876261 870218 881124 892373 892591 848643 948778 2643086 2775598 1552118 1324522 821110 799916 946277 949328 950090 955570 943723 955678 1127994 1120766 8055728 8286788 40.15 71.4 2
13:55:24 2024-01-29 1044998 1030276 257086 252485 442084 458270 504418 500357 268098 266042 360470 367661 437661 442962 7428424 7932865 10240888 9892150 1640533 1713398 368794 324379 351438 353869 433079 424453 392331 392353 264693 266527 916468 861126 2004795 1966053 488464 482790 716573 721541 898660 878129 874498 876280 883069 897714 852188 946345 2650616 2771663 1520628 1314922 811784 797849 952838 945822 945983 946628 942335 958044 1124466 1118283 7970836 8283335 40.15 71.4 2
13:55:25 2024-01-29 1039844 1031928 256155 253121 445455 455661 501609 499433 268811 266683 359854 367429 438540 445523 7426061 7874779 10187508 9941815 1650650 1709714 366582 323682 355721 352280 432800 421942 391776 393195 263945 265896 910344 862080 1955468 1964291 485083 481695 715559 713147 898800 882273 871903 869525 884101 901533 851093 936980 2639439 2775598 1535133 1302158 811784 802460 952565 943457 942307 957178 950322 957285 1109971 1116122 7982548 8263242 40.15 71.4 2
13:55:26 2024-01-29 1030597 1030188 257051 251678 444258 453504 503596 501883 268063 266861 358266 367696 439552 442233 7428344 7969568 10280317 9969951 1674521 1710966 367686 323418 353535 352315 437315 420937 390084 391399 264319 266305 911922 873082 1976186 1957654 485975 483473 713462 715279 901461 879081 867466 869871 889322 902626 846574 938970 2639524 2795386 1518811 1307690 815165 802460 947624 940782 943582 959412 945699 950134 1116044 1117248 8042904 8281804 40.15 71.4 2
13:55:27 2024-01-29 1033194 1031655 255473 252098 445624 454832 503999 495995 266877 268283 358266 367946 436945 445523 7447102 7998010 10423155 9979330 1649414 1713398 366325 323850 351438 351717 432944 421607 392886 390231 263800 267062 912198 875588 1985963 1951667 485428 483400 713479 718400 903949 876261 866506 875037 887148 897157 842990 943613 2639332 2782988 1526993 1314260 815263 799017 943591 943185 945983 954822 936801 949421 1120697 1118831 8084025 8280572 40.15 71.4 2
13:55:29 2024-01-29 1041517 1035551 256655 252511 444617 450827 504713 498909 268575 266602 358266 366565 439767 444950 7458190 7974198 10306352 9961054 1627530 1711388 364173 324030 351294 354912 432118 420639 392053 392353 264396 265648 911922 864834 1983797 1963260 487508 477683 710445 717383 894544 873160 866889 874447 882535 894053 848680 942270 2633982 2757158 1550042 1318011 812942 799053 946277 944128 943582 946628 941627 954532 1117961 1112479 7980268 8291220 40.15 71.4 2
13:55:30 2024-01-29 1038904 1030188 255548 252450 441579 455157 501791 498873 268506 266416 358302 367429 439158 443910 7456884 7876698 10213760 9970373 1650626 1714295 365255 322474 351510 350874 431636 421979 390911 391757 261720 265710 908891 864385 1957387 1958625 482673 480639 713499 712295 896747 878753 867741 867060 881818 900289 844930 934274 2637562 2775598 1516816 1299320 809356 801323 947407 935352 935476 954822 945025 948438 1108015 1109229 7998855 8291702 40.15 71.5 2
13:55:31 2024-01-29 1031652 1033000 256623 252549 444440 453652 505787 501700 267552 266647 361589 366821 438246 439467 7463066 8002881 10314321 9970321 1655761 1706077 362137 321723 353535 350909 433742 418749 391776 390815 261720 265081 907376 871832 1920076 1951227 482673 477900 706391 713130 900151 873779 862704 869525 880355 892362 841847 935645 2630146 2766378 1520888 1308665 815845 799620 938214 935315 944924 955145 936821 946763 1116007 1115558 8123120 8310740 40.15 71.5 2
13:55:32 2024-01-29 1043014 1033217 255473 251673 441935 450755 504677 498383 267690 264379 358230 367946 436910 441560 7456480 8054640 10301833 9934705 1625208 1710966 363224 322247 350920 351190 430311 418749 391223 391210 263201 264834 911922 864834 1963491 1963260 484048 477047 709942 714230 894802 869926 867741 871889 879287 892153 847817 940888 2639524 2754323 1550042 1318037 811673 795223 946277 942788 934336 948651 942375 951488 1112057 1103363 7897220 8281804 40.15 71.5 2
13:55:33 2024-01-29 1029803 1029606 255496 255245 446655 454478 501082 498837 266438 266042 358266 365299 438978 438918 7447397 7933620 10272401 9988708 1669919 1713398 366582 322176 351118 350104 432989 421942 387889 391799 263201 265683 916933 868563 1993208 1965150 482673 480458 712466 711715 894766 876885 865199 865830 880570 898342 844243 931230 2633814 2774245 1537168 1296546 807048 797849 944933 934211 938204 954822 942335 944253 1106411 1106065 8036863 8286487 40.15 71.5 2
13:55:35 2024-01-29 1035174 1033400 255544 250520 445286 454515 504713 496067 266438 266007 357189 366398 436567 438918 7465859 8050122 10418576 9999270 1658157 1712643 362574 322557 351222 351812 432462 419378 390947 391210 261684 264305 913545 872314 1985586 1951227 481987 479763 707230 713147 897384 871232 860108 867060 881818 891199 838196 932944 2632018 2771663 1520888 1308665 811784 794920 937027 935315 943582 946556 933010 944253 1115283 1108410 8100880 8304013 40.15 71.5 2
13:55:36 2024-01-29 1046821 1033441 255260 250873 439059 450791 503643 495765 266946 264344 358230 367946 436910 440897 7475577 8004556 10272401 9941840 1641735 1710966 364138 322211 348687 350104 430387 421308 387889 387912 261720 263829 910407 858665 1973090 1964134 484048 477047 710445 714230 889039 868890 867123 868908 874143 887002 842430 935645 2641317 2766378 1524631 1311457 803963 790993 946277 936678 930989 945731 942060 945939 1100491 1101768 7931246 8309940 40.15 71.5 2
13:55:37 2024-01-29 1028553 1033004 255266 252513 445709 450999 495796 495850 266740 265865 357869 363991 438032 439504 7466370 7991777 10299008 9970708 1669655 1715836 364387 319779 350306 351920 432971 416870 387278 390657 261720 263865 908891 873777 1954015 1958809 482673 477828 706391 710275 896747 873160 858416 862083 880570 894163 836679 927426 2628276 2780870 1547965 1304013 808778 795519 938214 931562 937933 946592 936821 943624 1108580 1108966 8077218 8298760 40.15 71.5 2
13:55:38 2024-01-29 1034055 1036021 255774 251834 442084 452045 501082 496545 268983 265688 358523 365848 435614 444221 7469907 8060968 10363707 9970599 1648696 1712182 362172 320263 347184 351920 432522 416870 387853 387840 263201 263057 914953 873500 1952175 1960473 484048 477047 703361 713814 893239 864585 858416 868908 878776 881854 839139 937423 2635862 2770898 1625186 1321775 811673 788534 941013 939375 935476 937651 934290 948867 1109622 1103399 8008566 8319319 40.15 71.5 2
13:55:39 2024-01-29 1042054 1030225 253908 250524 441281 452181 496013 496971 266877 264379 357153 364204 438532 442315 7465859 7953322 10206701 9963248 1648676 1710966 362172 319941 351402 351920 428618 416906 387235 391210 261360 262620 908851 863352 1952291 1971796 481303 477050 707319 707002 890116 873844 865176 859499 873256 892153 841249 927502 2628276 2762456 1520888 1305786 806473 793235 940916 931562 930989 947069 936801 942237 1098860 1101731 8008679 8309940 40.15 71.5 2
13:55:41 2024-01-29 1032733 1030485 254689 251480 443091 449478 501864 496067 266033 264415 358523 366663 436567 437610 7475857 8032337 10304771 10008757 1656974 1716305 362715 319636 350691 350750 431900 417599 387853 390106 261244 263022 921238 873570 1945907 1960660 479938 474929 701225 709074 894618 869963 854684 859535 880570 889737 832059 927614 2620813 2771663 1513885 1304013 809356 794931 931696 931562 937933 945731 926174 938778 1108837 1106525 8100735 8310282 40.15 71.5 2
13:55:42 2024-01-29 1049441 1033432 253873 255276 439314 450445 501046 494072 266472 264379 357472 365299 435614 441560 7484103 8074631 10346542 9968525 1622757 1706114 360514 320121 348197 351101 427636 414380 387853 387840 260876 262253 907376 865454 1955865 1960473 480961 474357 702294 710275 888410 864585 858416 864603 872220 883356 836971 930217 2624541 2738446 1563447 1315197 805898 788718 937942 935540 929011 936846 931586 943586 1103688 1096607 7914054 8319319 40.15 71.5 2
13:55:43 2024-01-29 1038724 1032663 255227 250564 441835 452071 498674 495886 265930 263799 359467 364027 435436 437456 7473946 7911868 10239717 9970519 1650836 1710966 361089 320001 349249 349555 428854 416870 386346 387912 260212 262620 913545 862359 1950077 1960473 478826 476375 706391 704576 887595 870615 861490 857840 871402 889591 834529 920918 2624268 2764416 1531063 1294701 802184 793240 936885 926184 930329 947069 933010 936722 1100614 1100349 8054545 8338076 40.15 71.5 2
13:55:44 2024-01-29 1033184 1033441 255227 250787 441998 450790 501864 495995 267780 264909 357979 365621 434322 435917 7493995 8067008 10349006 10016845 1655747 1711909 360965 318518 349285 349872 428609 416894 386382 387912 260036 262218 916622 874334 1931009 1954001 478918 474190 700231 705039 894839 867041 852183 860279 875489 883542 830240 928997 2624610 2754323 1541735 1305824 809356 792604 931700 929319 934336 937651 925661 938097 1109369 1102241 8107980 8335553 40.15 71.5 2
13:55:45 2024-01-29 1041601 1035702 252918 255420 438683 448805 499949 492958 266623 264344 356930 364751 434322 442260 7493995 8107360 10367887 9988746 1649874 1713398 360010 318741 347367 351920 429832 414344 385496 386677 261720 261018 908891 870585 1943435 1962816 482599 475701 700691 710164 891305 862709 854498 864469 873875 879729 832601 930291 2624589 2757158 1588246 1320833 806473 786139 934345 934211 930989 936641 926869 942237 1102869 1097384 7973973 8328697 40.15 71.5 2
13:55:46 2024-01-29 1041554 1032710 252355 251299 439274 451771 495098 492958 266068 263939 357979 361485 433668 442260 7483311 7962824 10206588 9989783 1648646 1711425 363509 316749 348896 350221 428781 417599 384163 389694 260402 260983 916316 862359 1957814 1973568 478468 474357 703220 704048 886387 867041 858416 856587 868177 886302 834456 920844 2618991 2757158 1541735 1302001 800522 790993 937005 925622 926405 944092 932972 935574 1094458 1094247 8017998 8304268 40.15 71.5 2
13:55:48 2024-01-29 1032737 1032518 253838 249674 439897 449698 498819 495886 266352 263869 356239 365263 434252 435536 7500662 8054583 10384188 10008757 1651054 1710966 360349 317778 350592 348425 427636 414114 387199 386569 259162 262183 907390 870585 1972709 1951227 477790 476712 701225 706111 889398 862028 850862 860279 873875 874276 828952 926255 2622719 2751396 1569808 1305871 802459 785193 929679 931491 931650 936641 926321 939744 1106824 1097384 8036863 8333851 40.15 71.5 2
13:55:49 2024-01-29 1042330 1036399 253060 250524 442149 454297 497995 494090 268010 263983 357542 362322 437988 440677 7493995 8000639 10206438 10004109 1648770 1709714 360965 317778 348687 349572 428212 414344 384270 387804 259781 260948 914506 862359 1968131 1971119 477077 473650 704357 704048 883074 867041 857805 854088 866300 883542 834377 918249 2615269 2757158 1516819 1296546 799379 790993 934345 922342 925179 942992 930245 934908 1094511 1097498 8077782 8343665 40.15 71.5 2
13:55:50 2024-01-29 1036821 1033985 253444 249819 443100 449091 501095 494384 266166 264089 356564 362901 431719 436609 7506058 8090033 10390520 10019520 1651054 1710966 360411 316784 347881 347697 428818 415233 384270 387515 259162 260983 915083 874334 1956526 1954976 477077 475028 697223 703048 888043 864585 849090 856624 873875 880536 825325 922193 2617105 2757283 1598630 1304759 807048 790734 927695 927598 933019 941018 919326 932912 1103651 1098828 8123672 8347455 40.15 71.5 2
13:55:51 2024-01-29 1048455 1036436 252848 250748 439339 447743 498782 495564 265780 262222 357415 364389 431755 437292 7504738 8094276 10304659 9970703 1622380 1706077 359842 317778 348719 348747 427305 415233 385496 385411 259563 260983 916622 862359 1956328 1967019 478826 471951 701115 707058 883904 860261 857613 860205 867101 880827 833785 923619 2617105 2738718 1463056 1311420 799951 784020 935674 929933 921606 933927 927491 938435 1097667 1089783 7942538 8331202 40.15 71.5 2
13:55:52 2024-01-29 1034204 1034667 253064 248458 437965 450790 495832 495886 266166 263500 357979 361380 433608 432403 7514196 7946928 10272401 10020550 1662363 1714295 360785 319384 348032 347590 430947 417599 384845 385303 259384 263174 902829 868098 1985655 1963260 478826 477050 701225 704048 885583 865167 851514 852842 870095 880609 825288 916940 2617105 2766378 1554195 1300247 801094 788414 927073 922342 929011 939292 923684 931235 1096048 1097384 8100735 8349987 40.15 71.5 2
13:55:54 2024-01-29 1037424 1036440 252285 249267 439064 448252 495832 493813 266530 264344 355775 361450 439674 439888 7522132 8124340 10414142 10007466 1651003 1710929 360699 317743 346079 348747 430947 415233 384000 385182 260036 260515 907376 870585 1942168 1960449 479938 473650 697223 706075 885583 856605 850301 860279 868828 874780 826532 926255 2615269 2747938 1614121 1318951 802459 781799 927732 928850 926405 928565 923684 936666 1096825 1090242 7996546 8338076 40.15 71.5 2
13:55:55 2024-01-29 1041601 1033436 257094 250075 438845 449723 495362 495454 267405 262554 357525 361309 435670 437145 7512753 7973643 10211741 9998087 1647518 1706077 360965 317584 348226 347733 427305 415233 382548 387222 259162 261325 904372 862359 1956112 1972520 477500 468886 700231 701055 880501 864585 854647 851598 864681 882190 832010 916250 2613420 2753796 1569808 1296546 797101 786378 931696 920998 921776 939292 926832 928788 1088127 1091144 8051612 8339983 40.15 71.5 2
13:55:56 2024-01-29 1034936 1036408 253064 249232 437974 448512 499913 495344 266166 263500 355775 362464 433129 432408 7522132 8078249 10423433 10035602 1651026 1706077 358219 315828 346850 347138 427607 414056 383156 386605 257966 260509 910468 872457 1939189 1951227 475425 473359 695215 701055 885583 859517 849090 855102 868791 879548 825325 915511 2611562 2747480 1596909 1302001 802240 786250 927695 924854 927686 935101 920946 931510 1102051 1093437 8131188 8356833 40.15 71.5 2
13:55:57 2024-01-29 1044883 1033381 251513 249999 438193 448156 495904 494163 270466 261857 356604 363333 431459 436225 7512490 8054417 10304734 9999053 1620576 1706146 359878 316819 346605 347661 427305 414308 382548 382803 258399 259393 910468 858665 1973913 1969719 478826 471285 702646 704938 878855 857784 853947 856496 862014 877970 830412 917982 2618991 2754323 1563447 1305596 793133 781799 934308 924965 919598 928637 928304 932912 1085301 1087472 7980007 8346145 40.15 71.5 2
13:55:58 2024-01-29 1029799 1036546 251517 248494 437586 446734 495546 494513 265979 262659 354698 363043 433129 434975 7522132 8060968 10364045 10035325 1668824 1714295 360641 315545 347933 346195 427207 412628 384029 385267 257426 261693 912006 873570 1945499 1954976 474712 471285 693973 699712 885702 860261 845699 853455 868828 873902 822770 915284 2604145 2738718 1561327 1300247 802459 784020 922439 920867 927064 933927 916969 927431 1098860 1091049 8141337 8338076 40.15 71.5 2
13:56:00 2024-01-29 1049673 1034717 257058 249017 436861 445378 495868 492438 265979 261057 355775 361450 433129 435645 7501779 8043396 10346542 10002977 1618050 1704929 358508 316271 346862 346651 423930 413107 385390 382534 257966 261427 912006 858665 1958633 1964134 475655 472552 700231 704048 876363 855391 852146 857840 859723 873100 828989 919335 2620854 2740153 1528785 1304942 793133 779550 931659 924965 917146 928565 928836 932912 1085301 1085094 7959450 8334168 40.15 71.5 2
13:56:01 2024-01-29 1029799 1033436 251508 248494 438889 446854 495362 495030 265918 263219 354444 362937 433884 435866 7536938 8087130 10385590 10035602 1655785 1709714 358759 315401 348226 345609 427607 412811 382548 384869 257352 260117 923027 871832 1935993 1955390 474074 471881 693481 699032 884327 859517 847882 850357 865652 874983 823355 915477 2605996 2738718 1625186 1301884 799951 784020 925099 922342 923693 928601 916969 927431 1097604 1087899 8124067 8357558 40.15 71.5 2
13:56:02 2024-01-29 1050576 1038997 252869 248409 436947 449379 495868 492475 265909 262441 355775 359224 433219 436882 7532877 8032337 10304734 9988432 1621732 1705351 357393 321510 345554 345574 423570 415233 382548 381962 257930 260957 915083 859022 1971252 1964134 475764 468814 698707 700797 875120 852897 850862 854124 857257 872750 827778 919710 2615269 2738718 1520806 1305731 792808 780324 930375 922232 915807 930103 926208 931525 1082119 1083561 8018794 8347455 40.15 71.5 2
13:56:03 2024-01-29 1029067 1036179 252882 248075 437523 446382 494144 492766 265607 262257 351636 361485 439479 436250 7501742 8067008 10353112 10044981 1669919 1710966 360385 315798 346313 345296 427305 411534 382133 384293 256741 260590 910468 873082 1969198 1954914 474749 468850 694429 699749 883867 860113 844568 848286 867138 877970 820502 911444 2607831 2757158 1533763 1300141 797670 784862 919826 917021 925053 928673 915388 925562 1088164 1089472 8117385 8356833 40.15 71.5 2
13:56:04 2024-01-29 1038347 1036436 251807 248253 436379 445822 495546 487053 266166 261857 351564 361127 432876 436842 7522132 8159038 10423282 10013378 1646325 1706563 357932 315545 344253 347132 426713 411388 384029 384868 258221 259933 904372 868563 1938816 1960473 475655 467351 692006 702748 880767 854748 844160 851638 864608 870556 823355 916250 2605996 2729498 1535883 1314922 797670 779550 922476 921688 918942 927551 916914 928788 1088384 1080629 7951693 8356833 40.15 71.5 2
13:56:06 2024-01-29 1035174 1034941 252882 246509 436825 448426 495195 492766 264864 263535 351600 358151 439520 432642 7535511 8054697 10365353 10055100 1673185 1710966 360965 315798 346068 345432 427920 412811 382133 382839 258489 260921 912006 871908 1975403 1960473 474411 472277 695744 699251 878892 857821 844122 848018 863457 874262 820364 908881 2605996 2758541 1539658 1292859 793133 782909 921131 917021 921776 928601 915425 923586 1088384 1089783 8123672 8366212 40.15 71.5 2
13:56:07 2024-01-29 1039067 1037914 251427 248463 438098 446321 495546 490554 266166 261842 353372 361168 432994 436834 7536938 8149223 10383116 10028043 1639211 1706077 357716 315798 346409 346094 423930 411534 383215 381962 256776 260325 902924 867318 1948065 1960473 474411 469173 692006 699032 878268 851653 845398 850393 860977 870520 822770 914294 2609705 2729498 1518921 1315197 795397 777272 922476 921688 917798 926241 918745 927431 1088384 1079100 7976809 8366990 40.15 71.5 2
13:56:08 2024-01-29 1032072 1036145 252810 246753 439961 449427 494144 492034 265607 262659 351420 358117 432804 436399 7539503 8056011 10334183 10054359 1667402 1706563 359842 315762 345273 344500 427607 413433 381019 381659 256776 260041 912006 868098 1988210 1960473 473400 468850 695252 696944 876399 857821 842849 846216 861624 874780 818547 908963 2605996 2758541 1616334 1291021 795230 783106 922351 917021 921067 932812 913929 924664 1086694 1087289 8147329 8356871 40.15 71.5 2
13:56:09 2024-01-29 1045248 1034603 251994 248463 436208 441850 495546 492034 264829 260623 355543 361127 431607 436361 7535511 8099273 10326820 9999015 1620053 1706563 355499 315798 344506 343537 421263 412774 381405 380786 255951 260041 912006 858665 1975041 1964134 473400 466658 693214 700061 873946 850867 849407 852132 857310 865442 825698 913419 2611547 2729498 1627399 1302158 789417 776341 926414 920726 910623 919660 922218 924725 1079106 1079100 8008415 8347455 40.15 71.5 2
13:56:10 2024-01-29 1029799 1029805 252167 246894 438098 444748 492748 492766 264829 261822 351600 360874 432914 433742 7540889 8090453 10373771 10085425 1670037 1706077 358471 315245 345299 346311 423606 410043 383720 385104 257027 260188 907390 870436 1921090 1955838 472020 468340 690008 694900 878892 855259 843965 846513 859759 870556 818714 908918 2598347 2740153 1607482 1299320 793133 776856 918460 919656 919817 924898 911722 928571 1087358 1081195 8071993 8358146 40.15 71.5 2
13:56:11 2024-01-29 1048181 1033253 251449 247519 436861 445073 493795 487089 265979 261022 351600 358687 439479 432444 7531510 7985670 10272401 10045946 1651236 1706980 356356 314730 346678 343466 422225 413286 382133 382463 255165 259858 912006 862732 1959093 1963260 470718 466987 694723 693802 873261 856605 844160 842480 854728 871924 820983 905327 2605996 2740153 1571928 1287221 788291 781245 922237 912475 915194 928601 918048 919302 1079022 1081995 8095069 8352124 40.15 71.5 2
13:56:13 2024-01-29 1039173 1039378 251458 246725 438189 441561 494144 486981 265607 261857 351528 359259 432267 438354 7533936 8159636 10423320 10044981 1641622 1706563 355534 315503 341389 345054 423930 410066 381593 382696 256776 258694 918161 868098 1941455 1960473 474411 465603 689031 698995 876363 848601 839229 848620 858471 863673 816230 912864 2604145 2732745 1471125 1313325 793133 774383 919826 918214 913210 919587 914359 924903 1082192 1074458 7961403 8357880 40.15 71.5 2
13:56:14 2024-01-29 1032110 1038559 251274 246792 437988 445533 491797 491121 264388 261022 350925 358151 432596 434716 7554255 8077849 10351622 10058817 1660533 1710966 355499 313010 344506 344774 423190 410335 382133 383237 254738 259457 904313 868098 1949966 1951227 470384 465966 688055 695283 875120 849774 839765 845579 859723 865550 813776 907588 2596724 2734564 1618547 1296546 793133 774967 917534 915307 918376 926289 911510 924788 1088310 1080519 8054470 8384147 40.15 71.5 2
13:56:15 2024-01-29 1048075 1036440 250680 246687 435593 445050 491943 487017 264864 260225 351564 358151 432914 436399 7523297 8002994 10257727 10027730 1648770 1705351 355499 313594 345310 341375 421263 411571 378876 382156 255938 259457 915214 863152 1972389 1964656 470051 467086 693178 693310 871370 852860 839192 842274 856518 873146 818677 902135 2602222 2745051 1520888 1285204 787309 777236 919826 911828 913210 926896 914359 920771 1078222 1085232 8120989 8358108 40.15 71.5 2
13:56:16 2024-01-29 1042031 1037910 250676 247692 436204 441777 494144 487089 265607 260191 351600 360048 431330 435012 7539503 8077820 10362464 10007466 1620576 1705653 353900 314802 342460 342951 420635 410298 381645 382010 257574 259243 906239 861493 1966953 1968851 472392 467220 691969 697759 870845 848329 842923 848018 852773 865077 820364 910256 2604008 2729498 1506842 1301884 787167 772606 922476 915719 909067 919587 915613 923586 1072988 1075254 8028587 8360245 40.15 71.5 2
13:56:17 2024-01-29 1030750 1036436 251245 246513 437479 441525 491248 491303 264019 261022 350925 359259 432519 433742 7550516 8077782 10408544 10073965 1662914 1711425 355321 313594 344398 344846 424522 409646 382133 380519 256301 259643 912089 868098 1963484 1951227 470789 468046 690045 694408 875120 847398 838570 846216 856579 863008 811800 908311 2602295 2738718 1611908 1296546 790878 772136 913256 914313 915805 919759 904772 923586 1085239 1077574 8040546 8375591 40.15 71.5 2
13:56:19 2024-01-29 1044354 1036179 250473 246933 432998 441525 490865 490956 264829 260225 351600 358151 431910 432366 7559887 7985670 10277019 10047189 1646342 1710208 355534 313553 344703 342401 420635 411571 378876 380821 255577 258729 912006 858665 1950169 1966053 469348 466559 692006 691835 868181 852293 839229 839676 853066 870633 816193 894106 2598347 2744667 1567687 1283560 786045 774579 917155 911828 911915 924898 910351 917233 1078399 1078834 8125377 8358108 40.15 71.5 2
13:56:20 2024-01-29 1041601 1040485 249589 246642 436480 441597 492566 486422 264688 261842 351064 359118 430589 434975 7544859 8172544 10390520 10044981 1648696 1706041 355807 313809 340322 342986 423822 409031 378876 380557 255200 258512 915083 870585 1955255 1960473 472728 466559 686110 694863 873261 843766 837340 846816 854088 861491 814108 910589 2596724 2729498 1529522 1307690 791110 770382 914340 915719 911915 919725 910097 922703 1081413 1072159 7961593 8366212 40.15 71.5 2
13:56:21 2024-01-29 1037558 1038231 250789 244552 432971 441525 491212 486837 263141 261857 351172 357975 430589 433705 7550268 8089377 10362464 10066514 1669576 1706077 356284 313261 341870 341340 423822 409970 377666 381849 256119 258295 912006 870585 1997756 1963260 470718 466622 691024 691835 872605 851014 837303 839400 855488 865478 814078 902583 2604008 2754323 1598630 1292737 789981 777004 914136 909443 915157 919660 906106 917297 1080514 1079100 8147566 8358108 40.15 71.5 2
13:56:22 2024-01-29 1050322 1034603 250424 245381 431382 441813 494144 486945 263579 260589 351528 358731 429308 435940 7544859 8095803 10371816 10007466 1621732 1704139 353334 313379 341353 344701 422225 410335 378876 378898 254738 258512 908929 859022 1978723 1971682 472728 466559 691969 696767 866417 847251 842124 843674 851822 865149 814965 905927 2605996 2746654 1611908 1300247 783808 772606 919767 913122 906651 919515 913020 920619 1069944 1074422 8065161 8356833 40.15 71.5 2
13:56:23 2024-01-29 1036127 1038650 250649 245376 432998 439664 490885 490537 263983 261022 351420 359224 431231 431753 7556392 8112996 10401807 10056365 1660544 1711425 354007 312678 342352 342870 422378 410080 381485 381580 255850 258694 912089 868098 2010771 1954976 469447 467220 687082 694789 873261 847398 836307 842443 852245 863928 810575 899312 2601995 2734835 1542244 1296546 788014 772606 912572 913122 913210 919759 903373 920619 1080551 1074458 8046296 8376209 40.15 71.5 2
13:56:25 2024-01-29 1042330 1033071 249874 245931 431636 441741 489754 489808 263579 264923 351492 357014 429948 430422 7550268 8010944 10292161 9998788 1648770 1709714 354397 312821 342244 342557 420635 410298 378212 381042 255396 259093 905823 864385 1960208 1964656 467983 465240 690045 691835 869645 848329 836112 839400 853066 863039 811108 894106 2594879 2740153 1545888 1281543 784925 773702 913219 907500 911805 919551 904698 913943 1076107 1079100 8112696 8366212 40.15 71.5 2
13:56:26 2024-01-29 1041601 1038650 249128 246232 432710 442998 492384 486043 264247 261070 350781 360502 429174 433483 7559646 8165674 10381168 10031153 1636866 1706563 353334 313297 341353 342436 421924 405475 378876 378898 255577 256673 902924 865840 1956839 1961866 470051 463891 685551 694372 869645 843729 838570 843077 851786 856609 814108 904968 2596724 2718349 1549400 1308665 787167 771511 915853 913122 907887 917812 910059 918196 1079106 1069589 8001713 8376423 40.15 71.5 2
13:56:27 2024-01-29 1032458 1036440 249906 245345 435280 443137 489754 490554 263211 260225 351755 359083 430589 431069 7559646 8112958 10386074 10073117 1660449 1710966 353865 311872 342230 343087 421263 405475 378876 381042 255396 258191 916777 867478 1975267 1952613 467247 466229 684098 691835 870063 846197 833627 842073 853066 863928 810575 899683 2598347 2738168 1538003 1300247 789981 770199 911777 913012 913717 917122 904352 919502 1078186 1073026 8017998 8367595 40.15 71.5 2
13:56:28 2024-01-29 1043506 1036436 250852 244968 430316 441453 491212 489845 262154 260191 350925 356971 429398 430763 7550268 7993291 10327044 10044981 1651026 1709714 356687 312821 342460 341942 421263 410298 377630 378501 255396 258729 919511 865002 1977659 1960473 469447 467809 690596 692394 869608 847288 834428 838620 851639 866300 810575 899101 2596724 2746506 1543811 1282648 783808 773702 912906 906473 909178 920842 907582 912923 1073024 1076051 8159603 8375591 40.15 71.5 2
13:56:29 2024-01-29 1043089 1033802 248678 245759 432281 440643 491943 486909 263983 260372 350359 357118 429308 433705 7559646 8177420 10363782 10013378 1621597 1706705 354907 312571 340179 342870 420891 410582 378767 378646 255577 257323 905852 858665 1978974 1964134 469348 464985 688055 691835 864654 838820 839690 841215 846294 856465 814108 899349 2600419 2716422 1563447 1296546 782693 768094 917807 908905 901753 910646 910059 915326 1066913 1069688 8011880 8368771 40.15 71.5 2
13:56:30 2024-01-29 1030995 1037489 249103 244385 433097 439117 486927 486945 262957 259432 349867 357083 429948 431105 7555727 8107225 10397521 10066031 1651054 1706980 354693 312915 341834 342377 420008 405439 378767 378862 254675 257139 910527 868098 2007258 1951227 466550 465058 684098 690854 869645 842498 829973 839400 854276 856573 805240 898331 2594879 2727291 1538003 1292859 786017 769255 909071 909854 910623 915834 902348 917987 1079164 1071474 8031398 8375591 40.15 71.5 2
13:56:32 2024-01-29 1045096 1037905 248299 245376 431288 440391 488466 489163 263702 260962 353333 357868 429165 429630 7555538 8034660 10301681 10059330 1646556 1706563 352275 313033 342388 341425 418759 408417 376497 378826 254746 257897 918703 863152 1972632 1960473 465853 465241 688055 689313 866528 843766 832407 835763 848105 862708 808170 895643 2591134 2736776 1563447 1279717 783808 771511 911278 903902 906979 919759 905033 910864 1069880 1074422 8159304 8357558 40.15 71.5 2
13:56:33 2024-01-29 1050155 1039272 249270 244898 430405 440333 492712 486187 262896 261842 350889 358731 426726 433053 7555727 8113146 10373771 10026223 1622757 1706563 351221 311872 339772 342424 419738 408742 377947 377652 254855 256708 918339 858665 2007122 1969719 469117 463927 688055 691835 862202 838820 839167 841189 845095 856465 814078 899683 2600419 2719800 1531063 1300141 783375 768727 917118 910347 903275 916472 909947 914074 1066876 1066862 8060952 8358108 40.15 71.5 2
13:56:34 2024-01-29 1032880 1039493 249326 244250 432281 440530 486999 487017 262957 260009 349375 358117 428032 431069 7555803 8143805 10423433 10073154 1660533 1710966 352240 312086 341353 342424 419745 405403 378839 378898 254495 257104 910527 871253 1973346 1951227 466777 465241 683578 691577 869498 841657 831399 841787 850435 857257 807116 902052 2600297 2729498 1527402 1300247 787729 765581 908541 911828 907972 910917 901066 916908 1076107 1066935 7999789 8367595 40.15 71.5 2
13:56:35 2024-01-29 1038426 1037905 249834 243056 431418 441705 489754 486909 261571 261022 349339 356399 428032 432096 7555727 8044085 10371816 10063738 1658037 1706041 353334 311617 342688 340622 423583 409489 375789 378646 254855 256567 916777 870585 1981556 1966550 468465 465241 686110 687812 867774 844815 832810 834836 848141 863959 805810 894331 2594823 2744042 1542244 1285389 782693 771787 907896 904220 907329 918460 899035 910228 1071433 1071318 8178350 8384970 40.15 71.5 2
13:56:36 2024-01-29 1048344 1036142 248330 245341 430957 439613 491248 486909 262957 260372 350077 357049 428032 433053 7578404 8194624 10413215 10042034 1622587 1708992 351221 311872 339259 342172 420891 408995 378198 377955 255035 255526 916777 858052 1983940 1967951 467983 463563 687082 691835 859691 839381 837303 839400 843899 855826 811763 896012 2600419 2727562 1605269 1296546 778912 765851 913256 906853 899831 910610 904735 912638 1060702 1066899 8072478 8375591 40.15 71.5 2
13:56:38 2024-01-29 1031609 1039387 249098 244368 432281 439934 486963 487017 262337 259467 352019 358840 427747 429484 7555614 8146247 10392462 10101253 1669919 1710966 353369 310420 339808 341942 417514 403798 377099 378898 254495 256708 915214 871832 1928338 1954914 465744 463236 680851 685236 869645 844999 829258 832735 851220 862708 802580 893115 2587451 2729498 1495122 1291940 787167 771038 905052 904917 909296 915834 894171 909275 1079106 1069958 8087675 8402133 40.15 71.5 2
13:56:39 2024-01-29 1055223 1040816 248148 244416 431417 443035 491797 484713 262372 261105 349339 355579 427859 434975 7578681 8099133 10301833 10044981 1643954 1706077 354432 310891 340888 342906 419738 405403 375968 378898 255215 255526 910407 860510 1954302 1972520 466183 459800 684062 683747 859691 843729 834850 832721 843899 861491 809427 890373 2587122 2727562 1607482 1283560 780025 773236 912794 899410 902172 919686 901939 904213 1069075 1072159 8130087 8377081 40.15 71.5 2
13:56:40 2024-01-29 1040387 1039523 247983 243430 433084 440530 486963 485021 263799 264887 349057 356516 428068 435357 7577451 8206483 10450261 10054359 1647518 1709751 354603 311872 337217 342424 418723 404724 376232 377365 255215 255099 905860 867318 1942719 1961866 468646 459836 681334 688824 864686 839381 832067 839676 848551 858471 807153 896419 2592897 2707961 1622973 1298395 781139 765581 913727 909443 898804 911762 905686 914261 1066010 1063814 8008453 8394348 40.15 71.5 2
13:56:41 2024-01-29 1031998 1039387 248330 243800 432953 440530 486855 486909 262337 261105 348286 356516 429083 429813 7582371 8112958 10393682 10082496 1671993 1706077 353369 311867 339021 341425 420629 407056 377290 378574 254566 256066 901236 873082 1945940 1960758 466777 462329 681781 686017 869028 842498 826827 832430 848141 856573 802011 890499 2585613 2738718 1493477 1290895 783808 769837 902441 902307 907626 915834 895820 904674 1075344 1068932 8147566 8388361 40.15 71.5 2
13:56:42 2024-01-29 1051283 1037781 248330 243800 427725 438893 491979 484749 262372 261105 349867 356434 426841 433705 7582371 8112958 10390810 10064811 1622852 1706980 351880 311694 338236 340622 419441 405475 377290 376376 254675 255491 918339 858665 2000335 1974260 467946 459836 686110 688824 860399 839381 831624 834543 846816 853984 804670 894968 2594879 2730688 1531642 1295623 777802 765887 910207 904273 901902 910538 905248 907978 1057669 1063027 8102890 8394348 40.15 71.5 2
13:56:44 2024-01-29 1038060 1038393 249067 243626 430307 439284 489144 486945 261571 264851 348812 358731 426761 430641 7593532 8163479 10418576 10106290 1674704 1714616 352275 309949 339736 340873 419702 406013 375368 378790 253869 255491 928043 871832 1921838 1953471 465748 459836 679850 686017 867143 841768 830542 833289 846797 856429 804862 894256 2585250 2725628 1533763 1292737 783533 765581 906607 905829 906598 910502 898265 911550 1073119 1066862 8074593 8415028 40.15 71.5 2
13:56:45 2024-01-29 1053990 1039125 248113 244408 431191 443141 489144 486396 263001 260814 349267 356614 429273 432943 7589701 8058296 10278296 10073706 1646342 1710966 351712 309949 339736 341353 418517 405367 375332 378790 252707 255456 910527 858665 1960124 1965779 464128 459800 684062 684556 860399 843058 829973 830180 843899 856537 806989 890788 2592977 2727562 1552050 1280629 778912 770345 909187 898317 904086 917627 903332 905964 1066768 1069737 8174794 8398594 40.15 71.5 2
13:56:46 2024-01-29 1051321 1041600 248275 244591 429004 439925 489754 484031 262119 259830 349339 358731 426391 432023 7599297 8137091 10415985 10042110 1627618 1709714 351952 310855 338165 340873 419880 405367 374244 375355 254675 255456 918339 860874 1985369 1972520 468110 459764 684062 689366 860399 839381 831624 833915 843899 856806 806968 895854 2592897 2726506 1533763 1290722 778912 769219 910632 899780 898627 918422 904996 904861 1062993 1064566 8140620 8391616 40.15 71.5 2
13:56:47 2024-01-29 1041290 1042276 248045 242982 431807 440530 489718 485021 261571 261105 350445 357975 427361 433668 7588307 8218251 10459633 10075913 1651054 1706563 351952 310855 338225 340873 419738 405437 375069 376483 254136 254391 904345 868563 1946689 1962355 468110 460669 679333 688460 862811 838044 828004 833539 843899 854234 804751 892984 2591134 2717233 1605269 1302102 781139 765581 909187 905829 898627 909370 903708 910217 1063783 1060816 7999133 8377081 40.15 71.5 2
13:56:48 2024-01-29 1033697 1039378 247871 243391 431879 439906 485341 485431 261536 260922 348215 358479 428099 430115 7598621 8101242 10408544 10113109 1678151 1713863 355497 309772 341240 340179 419629 406013 374244 377329 252707 255456 912089 873082 1943434 1956780 464128 459800 678260 684556 866528 841768 824368 831950 845602 857257 800800 892307 2578179 2720885 1531642 1291903 781139 765038 903358 903902 903990 910531 895708 910217 1069844 1063373 8065161 8394348 40.15 71.5 2
13:56:49 2024-01-29 1048339 1040857 247458 243770 429000 440644 485719 485708 262739 260372 348776 356935 428068 431986 7580210 8054583 10301833 10083111 1643992 1705769 351735 309303 339259 339845 418517 405367 374279 376519 252671 256278 912172 863152 1965158 1966053 463798 459836 684241 684556 860214 839381 830440 832541 843899 855187 804590 889072 2587451 2729498 1557086 1277895 777802 765581 906607 901172 901429 910538 898265 906984 1063783 1069958 8147830 8394348 40.15 71.5 2
13:56:51 2024-01-29 1042367 1040337 247241 244311 433563 439138 486783 485708 262782 260228 350795 358335 427183 431839 7588652 8188063 10408355 10068722 1636866 1706563 351952 309444 337963 341342 417300 406013 376533 375919 252707 255277 913652 862359 1933037 1964134 465450 457682 680851 685721 857923 834561 830440 834506 841791 847559 804634 894564 2591134 2702936 1565567 1294701 776693 763412 911251 903555 893207 909370 900731 906957 1061263 1060655 8055728 8412343 40.15 71.5 2
13:56:52 2024-01-29 1035603 1039378 248042 243456 430387 439248 486440 486643 261319 260702 347202 357975 427556 428453 7588027 8164844 10393494 10107060 1674817 1706041 351959 311147 337690 338820 418517 404539 374244 377617 252707 254672 910527 872457 1932893 1960473 464128 459404 677927 682615 864686 839381 820789 830180 846294 853984 796656 887062 2582848 2713374 1525282 1291815 780621 765507 903764 900931 903990 909370 895708 906610 1072862 1060705 8090383 8404004 40.15 71.5 2
13:56:53 2024-01-29 1049836 1039387 246700 243391 427720 440218 485377 485708 261571 259970 348251 355828 427997 429399 7587783 8054697 10270972 10057115 1645166 1706905 351677 308076 339551 340358 414953 406013 373945 377652 252707 253926 902775 858665 1949865 1973568 463687 460669 682749 681984 857241 842692 830328 829169 839478 855790 804862 886280 2589099 2729498 1622973 1277620 777780 765851 905127 897227 899561 910538 898933 904935 1062241 1065319 8159598 8394348 40.15 71.5 2
13:56:54 2024-01-29 1043834 1039157 246315 243017 430280 439284 486819 483650 262337 260372 348847 357975 426690 430385 7587783 8216269 10530800 10056373 1653376 1714295 351844 310749 339478 338713 421515 405902 376222 374052 254675 254672 899798 871062 1942646 1964216 466712 459728 677927 687542 862165 834892 824368 834543 845095 847451 800196 894336 2587451 2720278 1516800 1302158 781579 761214 903727 904589 901429 901632 897624 907860 1066642 1057783 7986386 8394348 40.15 71.5 2
13:56:55 2024-01-29 1040116 1040968 248223 242072 429040 439081 486819 485525 260920 259432 349590 354796 428073 429777 7606540 8089659 10423433 10091874 1668824 1713398 351952 309192 340033 339570 420593 406013 372529 376483 252707 254949 912089 870585 1989369 1963260 464128 463293 680851 682615 859691 839381 823160 828731 843899 856046 797821 886317 2585613 2738718 1616334 1285389 778912 765581 899804 894351 902432 909184 895242 899280 1066120 1060705 8182712 8403830 40.15 71.5 2
13:56:57 2024-01-29 1064007 1042578 247524 243395 428982 440030 491233 486286 261327 259863 350831 355685 425318 431839 7610080 8124435 10453989 10059330 1618266 1706563 350360 309914 339311 338855 417926 405331 373945 373669 252707 253926 913652 856215 1974662 1967951 465450 458363 682786 685236 854244 833934 829258 830180 836511 847595 802580 890373 2594823 2727562 1525282 1295623 774483 762330 907896 899780 894770 908087 899612 904935 1054615 1059316 8099856 8395288 40.15 71.5 2
13:56:58 2024-01-29 1038629 1041600 247493 242765 427761 437415 489144 486151 261067 260372 349309 356899 428931 427968 7597161 8164844 10415872 10091874 1670193 1706077 351952 308006 339551 338546 417336 403680 374279 376519 252671 254494 921694 868563 1936543 1954914 462044 459045 674982 682615 860399 837004 823160 830180 841439 853966 797858 888884 2577566 2726393 1525282 1296272 780582 759917 899915 902202 899646 906669 894001 908851 1066731 1057819 8054659 8403727 40.15 71.5 2
13:56:59 2024-01-29 1050186 1037345 246766 242310 428982 439906 485377 484713 261102 259605 348215 354796 426695 425930 7597161 8084283 10272401 10073117 1646285 1706563 351952 307790 341409 338546 414917 406013 372791 374266 251108 254494 916933 862977 1963581 1964134 461498 461323 682675 683042 858448 838712 825429 828083 841268 854692 802435 886131 2586967 2734835 1609695 1285389 778357 766649 899275 897190 901429 911300 890475 901976 1063532 1062319 8191358 8404616 40.15 71.5 2
13:57:00 2024-01-29 1056869 1040632 246726 242306 428678 438663 490214 485021 261102 260189 347970 354760 425091 432781 7593742 8107247 10393457 10059330 1622890 1704139 351931 309701 338299 338570 417781 407167 374062 373527 252599 253750 915214 861742 2002182 1972520 465838 457003 682301 686505 852961 832717 830164 830180 837063 847487 802543 890938 2591134 2721766 1451699 1291940 773380 761214 906607 898317 893502 906559 898265 902102 1053086 1057537 8095069 8385602 40.15 71.5 2
13:57:01 2024-01-29 1039169 1041600 247506 241904 428524 438006 486927 483995 259943 260372 348811 355281 424198 431753 7608669 8181205 10476477 10093108 1648696 1710693 349796 310268 338236 337763 418517 404863 374244 374230 251531 254459 918520 868098 1971300 1956780 461826 461033 677927 684070 860285 832128 822871 830180 841439 847415 796986 887736 2585613 2716422 1591161 1289975 777802 761178 898637 902455 900116 901524 889806 907631 1066913 1060816 8074593 8413218 40.15 71.5 2
13:57:03 2024-01-29 1053444 1039120 245936 242644 428982 439906 486034 483650 262058 259856 350398 355045 428331 427968 7621112 8104198 10281833 10082496 1646056 1706041 351420 307110 338200 338000 414881 406013 372007 374230 251072 254494 905823 864108 1952895 1964134 461498 459045 680851 680644 855492 837004 824368 827791 836879 853631 797858 885019 2583685 2730960 1531642 1277895 774483 763412 902553 894793 897496 909370 890494 901832 1059682 1064008 8184538 8414152 40.15 71.5 2
13:57:04 2024-01-29 1051330 1040480 246519 242917 430161 436625 486476 485021 261501 258406 350297 356649 425091 429777 7615642 8209152 10418576 10085448 1648696 1706563 351420 309435 336536 338855 417336 403680 372826 374266 252418 252302 921238 866074 1959183 1963260 464128 457741 674982 682615 857923 832128 823160 829591 838989 847451 797895 888884 2583685 2695443 1535883 1294701 775547 760670 906989 901061 891905 904746 900554 904786 1056744 1056152 8037595 8397823 40.15 71.5 2
13:57:05 2024-01-29 1035677 1040862 245975 240857 429179 438011 485690 485021 260738 260006 348564 356971 426726 427171 7599183 8168330 10409224 10091874 1672168 1706077 350905 307790 338591 337763 418517 403643 373793 374266 251852 253501 910527 871832 1954205 1960473 462811 458363 674982 680608 860288 839060 820853 825601 841293 852281 796471 885200 2575507 2709136 1521041 1286945 778912 764364 899915 897227 899155 901668 893363 903610 1065328 1057819 8093458 8413106 40.15 71.5 2
13:57:06 2024-01-29 1052670 1039125 246342 242068 428982 440644 485377 482967 261137 259605 348847 354796 426726 430422 7597161 8087220 10299008 10063461 1643992 1705351 351952 308006 337562 338820 417631 404568 375122 376233 252135 253008 913545 859022 1963938 1977276 462374 458065 678407 680129 853034 837270 828078 822931 835914 854569 801864 882008 2577561 2725628 1552845 1274262 772837 762800 901438 894683 894770 908087 893124 898299 1057496 1062319 8155007 8397972 40.15 71.5 2
13:57:07 2024-01-29 1045470 1042578 245729 242276 429054 438084 486097 482967 261571 259640 348317 356684 425424 429436 7606540 8236022 10432752 10074243 1646272 1706980 350854 308041 337001 338855 414881 403350 375159 373634 251924 251916 904372 863973 1940059 1963260 462811 456770 674469 682615 855492 830162 822576 829760 834116 846943 797895 888884 2585524 2695742 1616334 1290984 772280 758400 905178 896066 887546 900183 898265 904016 1051560 1051641 8045798 8405541 40.15 71.5 2
13:57:08 2024-01-29 1049098 1042574 246695 241899 428725 436761 485690 485708 260522 260006 348564 356649 427081 429103 7621830 8179919 10414001 10111973 1669613 1706077 350926 307540 338352 337526 414917 402392 373834 375140 251144 253112 923281 872457 1954390 1954914 461498 456325 673566 678608 857960 834598 819946 824170 839025 847487 795051 885757 2574517 2716422 1518921 1287221 775587 758989 894595 896701 898627 901560 888913 902325 1062278 1056252 8077782 8415028 40.15 71.5 2
13:57:10 2024-01-29 1052833 1039010 245795 242739 428909 437824 484893 484948 261362 258588 349342 353732 425126 428083 7601115 8085547 10280317 10054359 1646342 1706077 351420 306825 338352 338273 414189 403922 373570 375091 251108 252372 912089 858665 1972805 1972520 460068 457417 678888 677611 853071 836410 824405 822710 834731 852426 799629 878526 2578179 2720278 1620760 1274262 771734 763412 899841 894415 895806 910531 893059 900831 1056786 1061976 8135933 8403816 40.15 71.5 2
13:57:11 2024-01-29 1044552 1044933 245210 243887 430802 436956 486097 482212 261137 259640 348317 356434 424828 429436 7599183 8236013 10427928 10075163 1636866 1706077 350890 307790 337598 338272 413570 403357 373088 373634 251498 252372 910527 862359 1948618 1968321 462811 456125 676885 682615 853071 830162 824405 829003 836286 846761 802435 889444 2591051 2720427 1514680 1293659 771734 760675 902446 894683 894405 901560 895033 899651 1051209 1056901 8100999 8394348 40.15 71.5 2
13:57:12 2024-01-29 1052846 1040668 246731 240857 428982 436353 486819 483619 259909 260006 348564 354511 424793 430459 7615919 8192853 10407574 10101253 1667630 1709751 351420 307075 338591 336782 414953 402144 372826 374230 251048 253645 892801 869811 1949959 1956780 461506 458714 673566 678461 857849 832091 821110 825375 836916 849943 795616 886317 2583776 2720278 1485662 1287221 776693 758415 896724 897227 894586 900219 888913 902325 1060738 1054724 8072478 8410476 40.15 71.5 2
13:57:13 2024-01-29 1051283 1042606 245729 242276 428726 439394 485690 482285 261172 258841 348847 354263 425460 427811 7599183 8066673 10267694 10136755 1646325 1711425 350710 309392 339478 336604 413534 404252 373757 373634 250120 253645 923281 861126 1952112 1964134 459862 458389 678888 677131 852394 834598 820789 820570 835914 847559 795357 881101 2578179 2729498 1531642 1281736 773931 761251 894816 890811 898274 906769 888279 895610 1057384 1057783 8187783 8394348 40.15 71.5 2
13:57:14 2024-01-29 1050072 1044037 245768 242306 428366 436008 486097 483650 259943 258044 349985 353696 423060 429777 7622182 8150548 10413074 10063738 1622757 1708992 348814 308006 337562 336746 413318 404863 372007 371994 251108 252372 908964 859022 1951670 1969719 461498 457417 676968 682555 850549 828985 824405 827828 831708 844882 799063 886317 2583685 2709136 1514680 1289975 769533 758290 900800 894683 892235 901560 893133 898299 1050462 1045725 8115952 8388952 40.15 71.5 2
13:57:16 2024-01-29 1042603 1042257 246484 243543 428982 435330 487068 485708 260383 259426 348664 354583 426514 427171 7620998 8182826 10459768 10063513 1651054 1706077 348778 307040 339281 336746 414953 403680 373123 372813 250332 253645 912172 868098 1976847 1957766 460068 456682 674946 680681 857314 830162 819946 828579 837767 845747 793360 887618 2587451 2716422 1481509 1292859 775587 756808 893290 897336 897352 900280 888725 905894 1063268 1053529 8064032 8405541 40.15 71.5 2
13:57:17 2024-01-29 1048075 1045267 246731 240827 427432 438148 485377 486286 259770 259640 348847 352672 425557 428863 7615919 8058198 10360948 10091874 1646322 1709751 351191 312366 339311 336746 414225 404863 373043 375145 250332 253926 908998 863152 1959811 1964134 459865 457003 677927 678128 853071 832091 821114 822968 834731 847451 795616 882592 2583275 2731892 1527402 1284287 775547 761068 895955 892038 897352 906805 886383 898425 1060724 1055469 8230385 8407106 40.15 71.5 2
13:57:18 2024-01-29 1051144 1044128 245768 241895 427158 435615 486512 483650 259978 258841 347167 354796 422941 428526 7599183 8178801 10401807 10084677 1641622 1706077 349586 308302 336572 338309 413606 402196 374099 371994 251108 251565 908964 862732 1957054 1971682 461240 455335 675481 680461 853539 828800 824596 829169 833440 844985 795492 885757 2581732 2699666 1537581 1292737 770669 755776 902718 895591 888105 901553 895708 898937 1049826 1051405 8070357 8402945 40.15 71.5 2
13:57:19 2024-01-29 1036131 1044055 245517 242517 430197 436716 485690 483650 260425 259387 347751 355828 424757 425893 7615919 8150825 10393494 10107762 1674889 1713863 350674 308483 337343 336062 414628 401000 374062 376245 250612 252302 920901 871832 1943377 1960486 459412 457093 672903 676064 857204 831931 817541 823880 836243 847542 793360 881101 2576225 2710518 1473202 1292859 776140 755824 894145 897227 894770 897441 886383 900545 1059220 1051674 8055728 8402945 40.15 71.5 2
13:57:20 2024-01-29 1048075 1039198 245561 240827 426492 437278 486378 485708 259693 258588 348811 352320 424220 425893 7608014 8083431 10339156 10075545 1651054 1705351 348742 309561 338279 335556 414845 404863 372480 371959 250786 253112 902501 864385 1966636 1966053 460844 456610 676416 677574 851717 831931 818742 820960 835914 846186 792724 878868 2576225 2720278 1487116 1285389 773943 761178 892245 888810 896715 901524 886383 895610 1060724 1053163 8178350 8406339 40.15 71.5 2
13:57:22 2024-01-29 1055327 1044868 245526 245934 423764 436370 488760 482603 259805 258662 349727 351651 426514 430885 7615956 8147717 10408671 10059330 1618125 1706563 347692 307075 336500 335733 413570 404252 373989 373029 251072 252091 908964 858665 1967985 1973922 461498 456125 676968 681610 848703 827539 820753 825375 829836 843326 800115 882392 2585524 2711058 1514680 1286945 770633 760639 899915 889243 886355 901524 893050 895573 1051504 1054137 8141434 8413319 40.15 71.5 2
13:57:23 2024-01-29 1045998 1045535 246488 242181 428982 436370 488724 481799 259839 260006 347469 353696 427117 432329 7615919 8157493 10559624 10085086 1649900 1706563 346611 308520 337562 334688 414556 402714 374099 373593 249558 252866 905823 868338 1960246 1955390 460068 458065 673566 681098 855492 827810 816342 825375 835258 843058 791002 886280 2581247 2717609 1484996 1305731 776224 758511 894521 894263 893170 900134 891452 900127 1055845 1047112 7989701 8394348 40.15 71.5 2
13:57:24 2024-01-29 1043989 1042276 245892 241671 427771 437970 486378 483650 258362 259823 347751 352073 425486 428114 7615919 8078323 10409224 10063476 1648770 1706563 348778 312366 337160 334150 414881 403643 371954 371663 250296 252267 920107 865620 1982343 1966053 458092 458692 677367 679161 852326 830125 819759 820914 832114 846199 793139 878868 2575721 2726506 1484996 1286304 774483 760167 890642 890508 896793 901488 882457 895610 1059972 1051641 8206445 8402982 40.15 71.5 2
13:57:25 2024-01-29 1054541 1041342 245140 242517 423980 435321 485796 482212 259478 258769 348811 351265 422906 431446 7610080 8113033 10390520 10049310 1622911 1706146 349018 309283 333266 336463 414045 401925 369718 373821 250929 252680 915214 862732 1998095 1973922 461766 455802 677367 681098 848703 828985 820839 824354 832297 843362 795051 879532 2576225 2709136 1516800 1277895 769014 759446 899275 887981 888105 903898 890438 890378 1051321 1053164 8150053 8384970 40.15 71.5 2
13:57:26 2024-01-29 1043834 1044055 245694 241832 428713 435420 486819 480744 258362 259605 346696 353648 422906 430727 7615537 8197285 10513692 10111328 1650988 1710693 346647 309392 337214 334724 414845 401219 371954 371759 250153 252302 923540 868098 1945412 1954914 461498 457417 672611 681127 855362 824152 813914 825375 837100 838401 790134 884982 2578179 2703249 1477840 1300247 772280 756361 897435 894048 888463 896062 889137 896949 1053086 1048265 8002654 8403727 40.15 71.5 2
13:57:27 2024-01-29 1038798 1042583 245681 241841 428376 438102 485003 482931 260063 259971 346441 353945 425282 427629 7612397 8113833 10405887 10091874 1657761 1706077 349269 306784 335988 334185 414881 402999 369862 371663 250084 251916 921694 867820 1999523 1966053 459828 457741 674946 675586 851758 830162 816923 820960 834989 845747 791002 876992 2576225 2725628 1491357 1285389 773931 758952 889352 888078 891904 900817 882494 893063 1059220 1054840 8196292 8423585 40.15 71.5 2
13:57:29 2024-01-29 1060358 1046790 245004 242863 423980 432836 485341 482212 259117 258520 348811 350985 422871 429740 7615256 8147980 10409224 10044981 1620439 1706563 346611 308506 333519 335698 413570 403680 373043 372502 250332 251495 907402 856215 2014790 1972520 461497 456125 674982 678645 846298 825393 821114 822968 827421 838509 795616 882233 2581848 2711058 1451699 1285389 771183 761095 900301 888064 887553 904106 893501 893903 1051358 1051140 8148586 8394348 40.15 71.5 2
13:57:30 2024-01-29 1044429 1045608 245144 241662 428376 436287 485341 480780 259117 259605 346732 352672 422941 431105 7615919 8169467 10514105 10091874 1646285 1710966 345605 306784 337012 334150 414845 402107 372779 371709 249312 251530 902649 868098 1954302 1954864 459466 457093 671658 678608 855362 826794 816319 825638 835804 841402 789731 887250 2581593 2701839 1482876 1302001 772837 756324 891987 892111 889368 898741 888204 897526 1051597 1045290 7985407 8403830 40.15 71.5 2
13:57:31 2024-01-29 1041757 1042578 245109 240806 426492 437278 485003 482249 258328 259605 346414 351581 422906 426531 7625298 8086015 10393405 10063597 1648487 1706563 348462 306568 335952 336731 414556 403079 369646 374085 249415 252163 920107 865454 1973382 1968979 458356 456125 675481 674595 848703 830332 818705 820960 829873 845584 790855 875669 2574393 2723419 1488625 1284474 773380 756698 889377 888796 893502 901553 880540 892317 1057421 1051405 8178350 8404004 40.15 71.5 2
13:57:32 2024-01-29 1057616 1045613 244762 241836 423948 432971 485341 482212 260028 258371 348811 350494 422871 429777 7617406 8153236 10434265 10070914 1622757 1706980 346611 309137 333555 334724 415302 402742 371954 371977 250296 251285 906816 858665 1985514 1975325 461054 455158 676968 678608 846298 827810 821114 820960 827457 843326 793360 879532 2578179 2711058 1451699 1281543 768436 758952 898637 887981 885550 901488 890475 891204 1048525 1050930 8150053 8396947 40.15 71.5 2
13:57:33 2024-01-29 1042072 1045576 245144 241162 427771 435448 488377 480816 258362 259605 346451 352637 426442 430812 7631262 8211497 10522772 10101253 1651054 1705351 346090 306784 336226 333683 414480 400579 369862 369884 249487 251530 907411 868098 1968297 1956780 461459 456125 671182 678608 852357 822950 815080 824134 834731 837185 786387 882392 2577905 2701839 1472274 1300247 773380 755762 894816 893525 888105 892582 888279 897564 1051504 1042215 7999133 8418483 40.15 71.5 2
13:57:35 2024-01-29 1041985 1042330 244662 241055 427589 437874 484856 482031 259658 259533 345644 352355 424793 429378 7615919 8098801 10386037 10091874 1655674 1713398 348742 306784 335478 333683 414845 402429 369344 373593 249487 250761 920107 868098 1992726 1964134 458778 457093 673566 676270 851153 828985 815109 819796 833513 845747 789582 874424 2572562 2720278 1497288 1283560 773380 756771 889470 887911 895806 903624 882073 895331 1059110 1051565 8159297 8415835 40.15 71.5 2
13:57:36 2024-01-29 1057263 1044868 244934 242410 423804 435393 485341 481496 259478 258371 348564 350494 422910 430422 7617406 8148815 10390520 10054373 1622986 1706563 345640 306784 333483 334419 414970 402999 369862 369884 249487 250726 920107 857790 2018214 1973354 460844 454837 675481 679050 846298 825393 818742 820776 830148 843518 792014 876880 2575653 2710859 1479432 1283371 767341 758926 894632 885287 886355 902828 885403 887791 1046586 1048521 8124285 8394348 40.15 71.5 2
13:57:37 2024-01-29 1045336 1045342 244762 241153 427771 432836 485000 477967 258328 258805 346170 352355 422871 430422 7625298 8169208 10497123 10077888 1651073 1706563 345050 306784 337293 333648 413570 400579 372516 371796 249237 254180 902649 870585 1959229 1957231 458758 456052 671584 679161 852969 822986 811533 823110 834989 837185 786314 881064 2575356 2709136 1480756 1300247 771734 755687 893511 891442 888364 892582 886383 895335 1052819 1042532 8012269 8398594 40.15 71.5 2
13:57:38 2024-01-29 1039071 1044096 244390 241162 427771 436666 483304 482249 259478 258734 345364 352672 422941 423462 7615919 8123105 10418576 10112077 1655846 1711388 347585 306676 335297 335782 414153 403035 369862 372802 249273 254109 918520 865620 1974820 1964134 459136 456125 673566 676270 848703 827810 817541 819215 828628 843326 788690 873765 2568907 2725628 1480756 1280629 770826 756735 890010 885463 891603 901553 879877 890341 1057403 1048703 8200783 8422485 40.15 71.5 2
13:57:39 2024-01-29 1054254 1045608 244390 241836 423682 432728 485690 481496 258362 257792 348317 351997 422244 428489 7638971 8161562 10427928 10082496 1620576 1711425 345605 306784 333483 334419 413243 402999 369862 369884 249487 250726 918520 857439 1973270 1973082 460191 454159 673566 676616 843903 824189 818779 820960 827320 838473 792761 876992 2576225 2707215 1510440 1280629 765157 756164 896798 884835 884327 900280 888913 887703 1044744 1048302 8150053 8395746 40.15 71.5 2
13:57:40 2024-01-29 1047986 1045040 246604 240908 427625 432764 486378 477823 258978 258627 345463 352461 422836 429703 7615384 8233978 10513804 10063513 1651054 1706041 346647 306784 332905 334185 414615 398777 369862 369884 250120 251969 910527 867318 1968567 1964656 460068 453445 667826 678604 851153 820942 811570 820960 829909 835383 787537 878906 2572562 2690709 1518921 1289975 766814 752083 894835 890774 883042 892510 890069 898425 1048334 1044712 8040971 8403966 40.15 71.5 2
13:57:42 2024-01-29 1036769 1045230 245969 241162 428376 432764 482876 481958 258259 257973 345400 353696 422981 427126 7634676 8159485 10422413 10092329 1669730 1709751 348742 306748 335211 334185 413534 396425 369826 372766 248752 252644 918520 871832 1971401 1960473 457444 453509 669720 673395 851153 827810 811789 816291 832334 843362 783845 875087 2570211 2695732 1477355 1285204 771734 756324 890605 889243 887546 892582 880540 895181 1054579 1046665 8115952 8413143 40.15 71.5 2
13:57:43 2024-01-29 1052481 1042188 243604 241158 424020 436661 483632 477967 259117 257756 346696 351546 424167 427811 7615919 8129914 10409224 10054359 1622949 1706563 345640 306784 333483 334185 412300 403035 369862 371709 249522 250517 918520 857790 1987193 1977332 460843 454679 673566 678196 845505 825619 817318 820960 827320 838473 788727 877667 2578179 2703137 1477355 1281016 765157 755629 893253 883672 883156 900183 888279 885260 1042519 1047925 8147566 8403830 40.15 71.5 2
13:57:44 2024-01-29 1045100 1045608 244767 240824 427432 433084 486378 478003 258293 258805 345681 352073 422540 429132 7629231 8169171 10482178 10103623 1651003 1706526 344908 305776 336318 336256 412192 400165 372443 372502 248332 251530 902649 868098 1981420 1959163 457452 455480 669720 674631 851116 820588 811789 820960 831672 839552 786370 878526 2574393 2702806 1472274 1299320 770633 756135 890981 888796 885550 892510 883825 892989 1050013 1042263 7999133 8403736 40.15 71.5 2
13:57:45 2024-01-29 1045331 1045087 244767 240993 423975 436008 484317 480780 257507 258805 345644 349447 422968 423462 7629231 8083970 10423433 10099906 1665002 1706563 347728 305454 333158 336075 414516 399376 368714 372502 248752 250726 918520 870585 1990077 1964134 457408 455802 670512 673395 848740 827810 811789 816244 834140 843362 786370 871209 2567081 2701567 1473202 1283560 771731 754218 889449 885463 888105 892619 881203 890341 1054689 1046776 8095069 8388802 40.15 71.5 2
13:57:46 2024-01-29 1053233 1042335 243678 242038 423732 436370 481831 477787 259554 257434 346024 351441 426514 427852 7615956 8115231 10334408 10056373 1645166 1709751 349304 312098 332401 334454 411106 399977 368750 372802 249273 251261 905852 858665 1957326 1973354 459502 450859 671658 674831 843903 824809 815725 817438 826734 838509 790442 870553 2568907 2703378 1521041 1273355 764510 756361 892245 882917 884922 900280 886108 885186 1045521 1051251 8175640 8406189 40.15 71.5 2
13:57:48 2024-01-29 1050587 1045608 243226 241158 426492 435049 482963 477523 259478 257144 345644 352672 424079 425893 7625298 8227705 10540152 10091874 1651054 1706114 345050 306784 333447 332147 413279 398777 369596 369884 248752 250726 907402 868098 1952426 1959081 458815 454837 668772 676137 848740 820942 811211 822126 829909 835476 786022 879532 2572562 2697078 1478635 1297358 768984 753613 893816 890513 885870 894789 886383 894340 1046734 1041439 8027431 8416478 40.15 71.5 2
13:57:49 2024-01-29 1039071 1044375 243678 240988 427460 435497 482913 480816 258328 257973 342623 352108 422871 423390 7634676 8159745 10420498 10093772 1659068 1706077 347205 306784 333483 332646 413318 400579 368750 369884 248367 250342 918520 867478 1970783 1964134 458431 455584 672977 675577 848064 826454 814106 817527 830258 838135 786296 869280 2564491 2721481 1475631 1283523 771107 755824 886401 885730 889637 892582 876063 890341 1054346 1048265 8121755 8413106 40.15 71.5 2
13:57:50 2024-01-29 1060288 1045342 243678 241162 423614 435393 485690 478003 258328 257792 346170 349412 422244 428526 7634676 8136234 10409224 10063851 1618266 1706942 346833 306604 335788 333811 410963 401073 369421 369668 249169 251933 905840 858665 1989588 1973354 458454 450570 673566 676751 842599 822986 814530 818468 827320 837221 788690 871866 2570211 2701839 1506199 1277895 764510 754994 891355 881630 882416 900280 885752 888852 1041287 1045670 8150053 8403966 40.15 71.5 2
13:57:51 2024-01-29 1040841 1045613 244355 240450 424057 432764 484747 477931 258079 258406 345157 351265 424295 428526 7625298 8209302 10504613 10113508 1649874 1706114 346833 306568 333447 332112 412336 398777 369501 369704 249084 250726 912172 870585 1971142 1958625 458758 454837 667826 674631 848740 820359 811678 820960 828664 836066 786370 876955 2568633 2688801 1464895 1289150 766701 749883 894182 889513 880505 892450 888003 893245 1041287 1042432 8034802 8437277 40.15 71.5 2
13:57:52 2024-01-29 1037595 1042192 243635 241158 427464 432836 481818 480526 258190 258122 344830 352461 424115 426600 7643012 8207001 10423320 10120010 1673185 1706114 347728 306784 333447 332681 412952 396497 369596 371977 247984 250342 916933 871832 1958736 1963862 456043 454033 667826 672440 848740 826637 810634 813826 829909 838582 784140 870590 2566435 2695443 1471125 1283560 769533 752467 887577 888078 884140 894678 876100 890485 1048553 1042215 8098790 8433017 40.15 71.5 2
13:57:54 2024-01-29 1056327 1044224 245912 241698 423984 432764 481368 477895 259082 256896 346659 350949 424259 426334 7632245 8092644 10287648 10094711 1645166 1709714 346611 305526 333447 333613 410807 399941 369790 373029 247530 251792 920107 860874 1957807 1971119 454855 450823 671658 673210 843196 827773 815072 814048 826734 843289 788690 871829 2572562 2721729 1527402 1273703 767724 755067 890835 884023 888068 897523 881369 888702 1047964 1051140 8215374 8419232 40.15 71.5 2
13:57:55 2024-01-29 1058570 1048237 243639 241841 423876 432387 485003 480744 258328 257215 347469 350424 424115 427134 7636190 8159523 10415796 10073117 1622757 1708992 344496 306784 332892 333146 409846 400862 369862 369884 248506 251969 916933 857439 1960359 1975325 457371 450823 672611 676751 844192 822507 821110 820914 824175 836548 790855 877667 2575507 2711058 1473202 1285389 767799 755827 894779 884175 882379 898973 887128 887745 1041644 1042141 8140620 8403736 40.15 71.5 2
13:57:56 2024-01-29 1043516 1045146 244390 240784 424052 432764 486107 481459 258259 258371 345608 351511 424115 431255 7644055 8192555 10478445 10121519 1651054 1709714 347323 306496 333483 333749 414088 401046 369573 369632 247842 252680 928720 871062 1963997 1960411 458482 454443 668299 676751 848703 821007 811514 820960 829873 836066 783993 879532 2572562 2701839 1478635 1300247 768349 751398 890642 889243 884922 892143 883122 891645 1046549 1039551 8017998 8403727 40.15 71.5 2
13:57:57 2024-01-29 1043089 1042151 243639 240211 426863 435325 482122 477967 258293 258769 342586 353988 422871 423426 7629081 8150922 10415570 10131486 1667533 1711388 347377 305741 333375 332646 415302 396317 368642 371977 247913 251792 902715 872314 1969059 1966053 456801 454443 669246 672918 847877 825393 810596 813214 829836 838473 783868 871422 2566926 2706185 1475278 1284287 770002 754218 888115 885463 885278 892510 879561 887740 1054207 1045290 8102890 8422485 40.15 71.5 2
13:57:58 2024-01-29 1053116 1045608 243386 241162 423948 435321 483596 477523 258293 257210 345084 350459 423971 429378 7642898 8121793 10316681 10075163 1643992 1706563 345605 304846 333519 332646 409547 398777 369529 371977 246422 251792 910585 861493 1965971 1969719 454744 450787 671621 672440 843830 825393 813877 814048 825563 838509 787501 871172 2568907 2720278 1462818 1274262 765157 754218 888115 882881 887475 894763 878934 888852 1050013 1047149 8205833 8424514 40.15 71.6 2
13:57:59 2024-01-29 1054319 1047534 243535 242145 423732 433815 483413 481197 258259 255531 346170 352038 423518 429035 7644055 8258506 10423377 10104147 1639211 1706041 345534 306496 332905 334419 411494 396389 369862 369884 247949 250087 902715 862977 1933691 1969719 457126 452177 668772 674831 843830 820942 813914 820688 825563 836657 788653 876992 2576225 2701211 1471125 1287221 762328 751199 889352 888162 883834 894154 884596 891354 1038411 1040443 8102890 8437277 40.15 71.6 2
13:58:01 2024-01-29 1041601 1042271 243639 240868 423696 431367 481405 480780 258259 257179 344597 351546 424115 425729 7634676 8219722 10446632 10121519 1674817 1706077 347657 305777 333140 332646 411035 396353 368678 372498 247739 251614 915346 871832 1965511 1964216 456151 450823 665866 671414 848703 825508 808218 813900 831954 842558 783400 872629 2564920 2698688 1462818 1284694 767341 751630 885596 885463 888922 892172 878934 889039 1050013 1044994 8100880 8412881 40.15 71.6 2
13:58:02 2024-01-29 1055841 1045613 242856 240806 423578 432723 477949 477931 258362 256748 345889 350459 424259 425427 7634676 8122849 10365913 10082496 1641622 1706563 347692 306244 331359 333648 409235 399673 367570 372883 248467 251081 913652 860874 1973474 1980953 458758 450534 670989 673211 843196 822986 813914 814979 826892 841754 788617 870180 2566322 2703137 1521041 1272191 764077 755288 890642 881050 883042 897668 881203 886285 1045359 1046880 8178350 8422485 40.15 71.6 2
13:58:03 2024-01-29 1048455 1048274 242861 241158 424011 432150 483218 476108 258293 257179 342586 351792 424115 423462 7634676 8228524 10519479 10130838 1651047 1706980 345853 306064 333266 333893 411035 396425 369826 368664 247736 250691 913866 870585 1952504 1960473 457778 454033 667556 675310 848703 819778 809443 819796 828628 834261 782992 876992 2568156 2695406 1495122 1298395 767341 749650 890102 888078 881878 891511 883122 892410 1045484 1038046 8017998 8413106 40.15 71.6 2
13:58:04 2024-01-29 1042143 1045613 243569 239671 424020 432872 482512 477967 258259 258008 342586 350529 424115 423390 7656103 8159830 10437280 10110632 1656705 1711425 346611 306496 332365 333893 412336 399622 368159 369884 247949 251614 913545 868098 2000177 1969719 455774 453482 669720 672918 845699 822986 811789 813214 825015 838437 784140 869560 2560832 2711058 1475631 1281543 769257 754218 884931 885463 885550 892474 878934 890120 1051560 1045290 8121755 8422485 40.15 71.6 2
13:58:05 2024-01-29 1059272 1048385 245937 240850 423204 432692 484893 479602 258155 257002 344939 350791 424115 428453 7649540 8120001 10339791 10063476 1646342 1708992 347692 306280 333718 333613 409200 398740 368159 371977 248296 250908 918339 858665 1963164 1980098 456151 449375 669720 670938 843104 825393 813951 811740 824358 838473 790442 867667 2566926 2707215 1529522 1271284 763418 753150 890010 882881 885550 892546 880628 889608 1041842 1048154 8190976 8431863 40.15 71.6 2
13:58:07 2024-01-29 1046521 1048089 243648 241832 423980 431403 483218 478546 259235 255566 344561 352038 423518 425857 7634714 8234867 10446632 10101253 1647518 1706563 345014 306280 330858 333648 412788 396353 369826 369884 247949 250343 918161 866464 1958311 1969719 457238 450110 665359 674652 843830 820942 811789 817438 825563 836657 788497 877667 2577750 2687593 1567687 1288879 762328 746809 894545 885555 880109 893409 885714 890530 1038064 1039551 8107980 8388802 40.15 71.6 2
13:58:08 2024-01-29 1040550 1047091 243600 241158 426492 431063 480689 478039 258079 257179 344561 352602 423816 425427 7634676 8159551 10420498 10120010 1668613 1710966 347413 305813 333145 332379 412010 396353 367570 371977 247739 251986 916933 873082 1989716 1967951 456801 454356 668131 671267 848629 825619 808645 814942 828628 838473 781809 869919 2566926 2692619 1445594 1285204 767341 751199 885596 885463 885550 893520 877057 887740 1048525 1042178 8110421 8431863 40.15 71.6 2
13:58:09 2024-01-29 1056105 1045604 242652 241162 423614 432818 477949 478473 258328 256748 344597 349935 424115 425729 7634676 8127329 10311292 10085377 1653414 1713863 346242 305419 333375 333821 412332 400397 368534 369452 246422 250726 922165 864385 1979967 1972520 454971 453389 669720 671964 844266 822692 811789 813214 825563 836007 784140 868197 2566562 2720278 1450357 1277895 766794 754218 884931 880308 888105 896135 875809 886247 1050759 1045290 8210209 8422485 40.15 71.6 2
13:58:10 2024-01-29 1058416 1047833 243226 241153 423682 430271 483596 478003 258079 255566 345644 351997 422922 426833 7637129 8159410 10460782 10084650 1622757 1712182 343533 305706 332149 333749 408626 399977 369826 369516 247913 251614 916933 858052 1971820 1973082 456043 450751 670669 675310 839520 819778 815109 818634 820793 835476 788690 871829 2576225 2707215 1471125 1285389 764068 754218 892245 880308 880198 892582 885084 885616 1040807 1048636 8147641 8413106 40.15 71.6 2
13:58:11 2024-01-29 1046859 1048385 244106 240503 423696 435049 485814 477859 257762 258114 344416 351125 424007 428344 7653434 8224083 10489347 10120010 1660449 1710966 345014 305562 333447 332646 409846 396425 369862 371977 246457 251969 910585 867820 1994520 1960449 454209 450823 664889 672440 846298 820942 810634 815629 827686 836657 784140 875707 2572562 2709706 1460741 1296546 767799 746526 888298 887981 884295 888676 877967 890341 1044827 1038159 8054545 8423585 40.15 71.6 2
13:58:13 2024-01-29 1049815 1042155 244346 240415 424049 435668 482085 481908 256690 257215 345120 350760 424115 423390 7644055 8109051 10394059 10101253 1645112 1706563 345605 304559 333483 333893 408590 398777 368123 369884 246457 250342 923804 864385 1965039 1969719 454209 453116 669720 671451 841407 820942 811789 813177 825563 836007 785812 869523 2564491 2722498 1461673 1285204 768900 754108 883881 882490 887447 896244 875740 886285 1051209 1042576 8159297 8431863 40.15 71.6 2
13:58:14 2024-01-29 1060358 1051739 243604 240815 421353 432498 483632 477559 257507 256389 345364 348333 424029 427171 7644055 8183168 10418576 10091874 1622719 1707364 343222 305813 332131 332379 410622 399340 369826 369516 247566 251261 901152 857439 1976692 1973354 457452 451561 671945 673174 839483 820633 816432 817218 822789 829388 788059 871135 2570211 2702950 1501958 1286029 762982 753539 892637 879131 878859 892546 883788 885616 1039332 1042532 8135655 8388802 40.15 71.6 2
13:58:15 2024-01-29 1044317 1047543 243639 239737 423912 432400 485003 478003 257081 257179 342623 349935 423518 427811 7653434 8192518 10454201 10106759 1655785 1714295 346833 305526 333194 333821 413392 396281 369718 369336 247042 252324 928720 871832 1967395 1960473 454855 450606 667317 674652 846298 818616 809323 819686 826837 834297 782955 876330 2568907 2687705 1475278 1295623 765157 746956 889470 887805 880109 889545 883788 889146 1040586 1038046 8025383 8431587 40.15 71.6 2
13:58:16 2024-01-29 1041393 1048581 243230 240450 424057 432800 481289 477931 260313 256748 342478 351020 422871 427126 7642611 8185151 10451941 10150519 1670032 1710966 346920 306100 332365 332147 411685 396389 367319 369776 247184 251084 915346 871832 1989954 1968321 455503 453389 667556 669514 845100 821786 807070 811740 825051 837221 781809 867667 2560832 2695443 1489237 1281736 768436 752083 885596 882917 883042 897703 878308 887740 1051504 1042532 8121755 8422485 40.15 71.6 2
13:58:17 2024-01-29 1057002 1048576 243230 240810 423316 432836 484733 479262 258121 256896 344343 349830 424115 430147 7640695 8112808 10393570 10082496 1639306 1706114 345605 306280 330858 332611 409235 396461 366466 369812 247984 250519 908964 862977 1983420 1978965 457829 449411 669720 673395 839520 820359 811533 815016 824395 835476 786370 870180 2566322 2699922 1471125 1277895 762164 754218 890642 878734 878859 892582 881240 883690 1042395 1036675 8190412 8433017 40.15 71.6 2
13:58:18 2024-01-29 1051168 1047307 243535 240029 423755 431542 483632 475773 259667 257724 342550 351997 424115 428526 7637129 8233524 10559097 10120010 1648696 1710693 342947 305347 332905 333423 411071 396425 368973 368664 247149 251614 905823 868098 1953353 1959050 455503 450895 665866 673395 846069 818616 807107 818634 826837 829532 782720 875707 2568907 2698008 1402860 1302001 767174 751398 889340 885352 882341 888495 882073 890680 1041879 1035933 8016599 8406189 40.15 71.6 2
13:58:20 2024-01-29 1039062 1045608 244981 240450 424057 432818 477985 477967 257542 256748 342514 351581 421619 425766 7648200 8182359 10437280 10120010 1659068 1709751 345605 304918 332401 333423 411456 396497 367017 369848 246457 251261 915346 868098 1997633 1968321 455619 452103 667826 671020 844266 823165 811678 811703 829081 839025 781556 867443 2562889 2699922 1495598 1282610 768900 750909 884931 882255 883042 893044 877057 886285 1051209 1040738 8129656 8431863 40.15 71.6 2
13:58:21 2024-01-29 1054328 1046744 242146 240815 422648 432728 477985 475773 258293 256174 342623 349447 422875 426371 7649654 8124623 10315704 10063513 1648770 1710966 346611 304382 332352 333821 410476 400191 368426 371904 247078 251048 910527 861126 1978791 1980953 451910 448707 669246 667511 839520 825619 811533 810545 822573 838473 788608 867667 2570211 2712572 1535883 1270605 761897 751398 885596 879685 881818 892510 877057 886010 1041681 1045179 8194700 8424552 40.15 71.6 2
13:58:22 2024-01-29 1051555 1048232 247644 241158 423984 431362 482876 475809 258293 255352 344597 351300 422922 425626 7647975 8263206 10468046 10102541 1648684 1708992 345828 305347 330357 332646 411712 398770 368678 369524 247530 249816 902879 866696 1954826 1969719 454855 447375 664346 671964 842003 819778 811789 815593 824395 829568 786370 873800 2568907 2692619 1543811 1287221 759537 747141 890642 884207 876367 892143 883788 890270 1030065 1036138 8105801 8431863 40.15 71.6 2
13:58:23 2024-01-29 1038435 1047091 242891 240042 424020 430118 477985 478003 257473 256784 342623 352130 423266 424264 7663512 8206706 10455984 10138768 1669613 1706077 346368 304918 332401 331648 411106 399054 366466 369884 247149 250555 913759 871208 1987373 1964134 454781 450823 664346 668493 846298 820625 806496 811164 825051 837221 779559 867667 2559006 2692619 1464895 1281543 766794 749280 884931 880382 883042 891189 877057 886322 1050013 1042532 8115952 8440876 40.15 71.6 2
13:58:24 2024-01-29 1057002 1046595 243869 240601 423100 432764 481976 476108 258045 256389 342586 349447 423935 428194 7644055 8159038 10415834 10056373 1629914 1706563 344531 304524 330858 333713 408661 398740 366466 368700 247949 250555 920107 861921 1995938 1977560 456476 449411 669720 673395 838887 818616 811789 813826 822573 834297 784140 870180 2568907 2699651 1466971 1277895 760155 752083 891599 878549 878711 896171 883964 884535 1034410 1041649 8172506 8422485 40.15 71.6 2
13:58:26 2024-01-29 1047369 1048274 245276 239564 423316 431439 483632 475773 257294 257179 342550 349935 422922 427848 7635202 8215830 10500828 10122165 1658157 1710966 343533 304418 333176 333658 408590 396353 369862 369884 246197 251261 907411 868098 1997157 1960473 454421 450787 665866 673395 845699 817456 806402 819857 828897 833440 780517 874275 2573779 2687556 1484996 1296546 764510 746956 888207 886266 879570 888213 881004 887828 1044138 1035811 8066590 8422485 40.15 71.6 3
13:58:27 2024-01-29 1041393 1047091 242847 239503 424052 432800 477985 477931 257507 256784 342478 349447 422279 425766 7644055 8139345 10448534 10120010 1649951 1710966 345292 304918 333483 332954 408626 398777 368161 369560 246972 252466 920741 866858 1989737 1975052 453564 452214 669610 669863 841907 822368 811789 811700 825563 837185 788794 867667 2571828 2720278 1518921 1277895 763418 752083 883051 878734 885587 892510 875149 883727 1042100 1042215 8213763 8412881 40.15 71.6 3
13:58:28 2024-01-29 1051283 1048581 241894 241162 423948 430118 482840 477222 258293 255810 342623 351020 422922 423426 7644055 8257050 10451617 10092253 1649585 1711425 344908 305634 330250 332646 408626 395759 368714 369524 247424 249816 915083 865794 1950919 1973058 454855 447339 663409 671451 841407 818616 811789 815629 823336 829568 784092 873144 2568907 2694184 1525282 1285389 759071 745436 890200 882917 876330 889932 880540 887586 1035313 1039373 8131188 8422485 40.15 71.6 3
13:58:29 2024-01-29 1041601 1048385 242861 240446 423944 431362 477913 477773 257294 256389 342550 350529 422625 424522 7656141 8194510 10448534 10121330 1677318 1710966 345605 304345 332401 333423 408626 395759 368750 369884 246422 250908 912172 871832 1932765 1964216 452094 449814 662464 667511 845699 820942 807107 810880 825563 835476 781882 866778 2568156 2701839 1458664 1289975 765157 745024 882425 885463 884295 883533 876404 891579 1045411 1036543 8074593 8442796 40.15 71.6 3
13:58:30 2024-01-29 1057305 1048279 243864 240779 421245 433594 479924 477751 258121 255425 344380 348333 423518 423809 7647103 8136196 10315704 10063438 1643992 1706563 343497 302995 332365 333893 409137 396389 366982 369546 245593 250343 904236 858665 1966843 1969827 450629 447339 665830 666064 837105 820942 809443 807076 818331 836657 782955 867629 2557106 2709136 1450357 1273703 760155 747164 876376 873724 879150 891872 869984 879238 1040696 1037791 8151598 8338076 40.15 71.6 3
13:58:31 2024-01-29 1050975 1034566 242078 237803 418053 426292 478565 472788 255910 254746 341131 346975 418131 423209 7534467 8043699 10297000 9941815 1617113 1688018 343187 302959 328482 330907 404261 393866 362890 364222 246460 246713 905840 851666 1958575 1951227 452068 441557 660552 664175 830300 809422 804180 802520 815781 829424 783227 860529 2540561 2680573 1485662 1257068 753999 742125 875097 869488 873192 884596 871263 876735 1033064 1034525 8084025 8291182 40.15 71.6 3
13:58:33 2024-01-29 1034199 1021606 241738 238120 418053 423822 476535 468990 256690 254000 340376 347742 416561 423172 7523485 8020737 10250280 9913908 1613661 1685621 345292 304346 329216 330907 404261 393250 363695 364734 245972 248241 908964 854094 1937563 1948382 453564 446013 664309 667485 833808 814030 808206 804648 819936 836066 786370 868197 2537224 2679594 1479432 1257068 755832 745024 878245 872413 876330 887322 873830 881031 1040807 1041476 8080254 8250928 40.15 71.6 3
13:58:34 2024-01-29 1032733 1020999 243525 239229 418680 428212 475683 468701 258259 257108 341407 346940 416597 423846 7489025 8005242 10150481 9913890 1622549 1679573 346190 306064 330714 329729 405651 396083 365758 365175 246352 251261 891031 853773 1939421 1927070 452278 448987 667520 667437 839446 818616 809406 811740 829081 838437 786907 873106 2524224 2683399 1464803 1268570 765157 750405 878868 878734 884543 892254 877057 887740 1048553 1044437 7951971 8253667 40.15 71.6 3
13:58:35 2024-01-29 1023623 1012212 242146 241162 420098 430118 474516 468990 259478 257973 341371 349037 419084 422536 7447397 7857571 10158431 9909056 1638037 1669473 348706 306496 329323 331677 405615 392103 364200 367520 246422 250872 896465 858665 1921661 1914242 453242 450131 664346 669440 846899 823276 811211 815323 836507 845747 792162 881064 2531817 2670387 1469048 1274262 764510 747141 884304 887350 888105 891189 881219 898166 1054207 1046373 7867079 8206322 40.15 71.6 3
13:58:36 2024-01-29 1007706 1008932 244355 240779 420134 432795 477027 472831 259666 261034 341263 347915 417696 421121 7425471 7919805 10216971 9829270 1612171 1660201 347128 306790 330383 331677 405903 393250 365074 365353 249101 251261 893543 855603 1906843 1914242 457822 450397 668772 676616 848101 820359 817230 824717 836511 843362 799592 892312 2529731 2646519 1473202 1281543 766701 751361 893511 888181 884922 893530 893087 900931 1052707 1047185 7843710 8135848 40.15 71.6 3
13:58:37 2024-01-29 1003936 1005418 245144 242351 424049 430142 477210 474987 260599 260372 341371 349037 414128 419337 7372072 7946928 10189945 9754254 1588431 1660958 347692 312402 329323 331408 403373 394512 367534 366968 248716 251792 908998 842207 1909992 1914242 456043 450751 673566 678645 846298 823919 824368 829591 835884 847487 809390 898236 2531928 2649484 1451699 1277370 766701 753315 894411 890605 889451 901407 897573 905364 1051357 1051641 7828985 8121746 40.15 71.6 3
13:58:39 2024-01-29 1001981 999769 244732 242832 423280 431362 475861 468881 262337 260372 342509 348333 414128 419337 7315800 7812764 9942028 9697968 1587639 1651237 349796 312402 330357 329907 404581 395108 365331 367556 248332 251320 888066 845601 1917134 1903644 457568 455802 677927 678608 851397 829977 825735 828268 844985 859078 810768 898087 2525481 2674179 1450936 1266765 773390 761753 890642 887981 897189 905203 892266 903573 1066913 1060655 7795676 8075472 40.15 71.6 3
13:58:40 2024-01-29 1001713 990601 244934 242241 420134 431362 474480 473159 262739 260189 341407 348058 412830 416816 7259527 7746135 10007088 9679210 1585027 1632495 349550 309174 330383 329943 405831 392725 368096 368119 249834 252680 904236 849481 1893805 1897263 460697 455979 675002 684556 855492 826637 825735 835726 849906 855377 810575 910144 2513272 2635793 1450357 1283371 774483 756361 898637 895591 894770 901524 901707 911550 1063783 1055947 7675325 8019199 40.15 71.6 3
13:58:41 2024-01-29 987441 986992 246315 240857 420725 428890 475861 472788 261536 262000 339313 347498 412699 417854 7202051 7754349 9876155 9613632 1575594 1627735 349617 308411 331284 328609 404617 394242 364783 367269 248852 251075 884311 842207 1903049 1889400 459740 457093 678888 681610 855492 833934 828631 831950 852426 866412 813776 901949 2507563 2658142 1448280 1267667 776693 762330 894890 894317 903829 911300 898933 910217 1071433 1066630 7697398 7981684 40.15 71.6 3
13:58:42 2024-01-29 989549 981434 246691 241533 418848 431974 474480 471752 261571 259432 340101 345897 412699 414340 7181771 7676092 9904375 9549301 1537207 1613576 349581 307075 329449 329943 402734 392103 363945 366417 249487 251969 890466 837403 1910657 1890375 462044 454605 682786 685529 855492 833343 833627 836985 853066 865579 824525 911945 2509347 2639491 1529522 1262839 772830 764495 905127 893643 898701 915834 912274 910217 1063820 1066899 7739842 7944170 40.15 71.7 3
13:58:43 2024-01-29 992709 981975 246457 243887 420305 432280 475751 467383 263036 261842 341575 344682 410064 418560 7100089 7528232 9819755 9490374 1556729 1609258 348497 312402 329682 329907 400897 390299 367606 367556 249487 251969 885850 830368 1871474 1877258 461498 455802 681818 685758 856706 833307 839167 841252 855488 865478 827778 918228 2503999 2628293 1481594 1268570 771734 758952 906607 901268 898627 910574 914359 918121 1063593 1069875 7622186 7904799 40.15 71.7 3
13:58:44 2024-01-29 985537 975030 246488 242315 419683 428562 473773 466105 263176 259467 341222 345407 408663 415302 7042080 7459185 9740689 9453947 1549984 1602287 348706 312439 328518 329907 400335 387448 366466 367556 248752 251614 891777 832747 1863357 1870667 462157 456125 681818 686766 857960 834561 839765 843674 857184 869370 830240 922230 2496856 2622787 1531642 1270068 773390 760522 907598 902000 899646 915824 914545 920619 1063030 1069688 7578685 7850382 40.15 71.7 3
13:58:46 2024-01-29 983437 968721 245936 241904 419272 428551 473068 465414 263176 260730 338361 343859 406522 414015 7025059 7419008 9708170 9420700 1537864 1595294 347657 312366 329449 327919 400619 390916 367017 366417 249101 250517 884311 825649 1871649 1870667 462811 455969 684098 690423 860285 837270 844455 844797 857918 870375 837349 927465 2499643 2633560 1531642 1266765 774990 765311 906607 900630 903990 915689 916969 922197 1066913 1069539 7528600 7822246 40.15 71.7 3
13:58:47 2024-01-29 976939 965147 245994 241528 418680 428854 471661 466077 262774 259467 339680 341765 405314 413722 6987544 7403861 9700630 9369712 1532305 1585946 347657 306784 328482 327654 400154 390892 366767 366718 249027 252324 882773 825058 1852289 1864044 463139 458065 684062 689765 857800 834598 845699 848472 859686 873018 837924 931595 2494727 2620634 1537208 1264926 774483 762330 909187 903261 903755 917085 918256 926260 1068427 1072917 7506025 7786459 40.15 71.7 3
13:58:48 2024-01-29 972780 960338 245896 240823 418089 426329 468900 465418 262372 259432 339680 341730 402913 410330 6940651 7383715 9668723 9310251 1507411 1581241 348599 309392 327264 327476 401506 387411 363683 365389 249237 251861 875551 825058 1876762 1862715 465450 456289 687082 688824 860263 839381 842886 846216 863136 874420 839737 927463 2483236 2615146 1538003 1255664 776693 765851 910228 897005 907626 919660 920983 922892 1072951 1076051 7581269 7765974 40.15 71.7 3
13:58:49 2024-01-29 964892 955283 245218 242016 418671 428890 467380 462723 263141 261105 337056 342757 403759 405434 6925633 7383753 9576895 9268838 1519724 1571572 348462 306243 329449 325875 400054 387484 364236 366417 247149 250691 879278 823288 1873249 1849519 461498 459764 688055 687776 862202 844962 844160 846216 866337 883356 839423 926109 2479706 2629828 1533763 1255664 778386 765273 903727 899632 913210 919660 915425 924721 1080551 1079100 7425674 7701059 40.15 71.7 3
13:58:50 2024-01-29 948094 948436 245557 243891 420648 426038 466499 464944 262232 261842 336207 343682 405408 405971 6878200 7357008 9503012 9215775 1518999 1566363 346136 306784 326911 324894 401506 386178 364783 366521 248716 251792 875080 827426 1847565 1840273 465450 459764 682786 693802 867143 837004 841653 852878 873875 874600 838196 940179 2476182 2591199 1439490 1271284 780582 763412 907896 906473 910623 921030 922332 932912 1078986 1074665 7394670 7668987 40.15 71.7 3
13:58:51 2024-01-29 957155 950136 245144 241865 415043 422486 467380 462397 262058 260189 337066 341730 401330 407052 6820692 7290899 9545073 9156583 1506574 1558522 349304 306158 324469 325910 396925 385870 363180 367262 247566 250519 867048 814994 1858951 1835055 461498 457039 688055 686766 860909 846197 849090 846216 868865 888649 843697 930217 2466909 2611440 1561327 1245479 781139 768812 907635 902344 917761 926060 922218 930860 1085313 1082123 7365172 7637125 40.15 71.7 3
13:58:52 2024-01-29 942723 943979 245175 245898 415079 422414 465790 463741 261536 261105 333609 339687 399817 404006 6790591 7263764 9423174 9144623 1505357 1552678 345605 305741 324433 325875 396853 386475 364783 365061 247739 250343 878157 816162 1828999 1835055 464788 457003 687785 691835 861555 839381 850258 857106 872079 884715 848495 942083 2471666 2598568 1538003 1259244 774483 763412 912572 907500 910181 919587 927491 935612 1072876 1079100 7355536 7615914 40.15 71.7 3
[truncated: 136,389 more chars]
