# Supplementary material for: Methods for Estimating the Detection and Quantification Limits of Key Substances in Beer Maturation with Electronic Noses
Source: Sensors (Basel). 2024 May 30;24(11):3520. doi: 10.3390/s24113520 (PMC11175341; doi:10.3390/s24113520)
Supplement: Supplementary file 1 [file sensors-24-03520-s001.zip › Data/Acetaldehyde/raw data/Day 5/15000ppm21.txt]

Time Date R01 R02 R03 R04 R05 R06 R07 R08 R09 R10 R11 R12 R13 R14 R15 R16 R17 R18 R19 R20 R21 R22 R23 R24 R25 R26 R27 R28 R29 R30 R31 R32 R33 R34 R35 R36 R37 R38 R39 R40 R41 R42 R43 R44 R45 R46 R47 R48 R49 R50 R51 R52 R53 R54 R55 R56 R57 R58 R59 R60 R61 R62 T01 H01 Phase
15:05:00 2024-01-29 733072 729738 225356 222007 369938 376183 396970 392118 236058 234618 293590 300809 338726 342375 4886710 5257915 7302219 7043788 1216102 1254338 324911 288350 304042 304508 360907 351393 342821 344515 233983 234652 737668 699831 1579093 1555417 470644 468634 697435 698753 880104 860150 899683 904422 944707 966650 934160 1030596 2233301 2374995 1304122 1150026 774483 756698 911924 913122 955540 966641 979637 992264 1118790 1127999 5658448 5833956 40.25 71.8 1
15:05:02 2024-01-29 731517 729719 224881 222051 369382 375283 396970 392154 236223 234980 293384 299792 339083 342339 4895812 5267188 7311642 7063242 1217278 1257012 324453 287549 304078 306708 360546 351213 342568 342771 233839 233392 727609 698313 1593229 1553205 470608 471844 696200 696907 878892 857821 900864 903939 947426 966650 935654 1030596 2234801 2369626 1282491 1150614 774483 757842 911924 913122 955540 965275 979637 994557 1118790 1127200 5651796 5824615 40.25 71.8 1
15:05:03 2024-01-29 728927 731181 224812 222358 367718 374123 396898 393882 236058 234256 293384 299897 339118 344493 4889108 5269144 7283568 7043788 1218149 1259324 324694 288647 306153 306297 359604 351249 342713 342699 233075 234652 733498 698313 1570814 1553643 471463 468841 695454 695777 875741 859517 899312 899632 942755 966650 934308 1030596 2234838 2379141 1356686 1147340 773380 756735 910228 910425 955540 965957 982433 994557 1116343 1124809 5627634 5829519 40.25 71.8 1
15:05:04 2024-01-29 728927 727551 224499 222047 368530 375823 395638 393882 236223 233895 293384 299126 338061 342519 4886710 5269530 7290321 7062106 1217160 1255780 324273 288134 306014 306816 360654 351321 341508 342843 233218 232743 744617 697814 1577757 1549237 472057 468850 695911 696944 879218 857821 899044 903939 947426 966650 931585 1026161 2239871 2368240 1317136 1150063 773931 755762 913219 913122 952791 963912 979599 994557 1120413 1127105 5643727 5824577 40.25 71.8 1
15:05:05 2024-01-29 731000 729000 224885 222016 368821 375319 396934 393293 236058 234618 293420 299933 339869 342375 4892596 5271280 7355578 7046421 1214662 1257185 324911 288757 302692 304295 360582 350297 340681 345794 233218 233102 735320 697316 1576737 1549237 472728 468814 693973 696414 880501 859650 898274 903939 948770 965284 931548 1028851 2234838 2351481 1418995 1152556 771221 754218 912572 915719 954183 964593 979599 993750 1125264 1127374 5615510 5815199 40.25 71.8 1
15:05:06 2024-01-29 733080 731310 224842 222047 369966 375283 396538 389782 236954 234291 293115 300845 339118 342411 4891990 5303023 7336767 7034410 1206050 1257794 323877 288130 303615 304577 360799 350682 340788 343370 233054 233102 731722 696320 1583614 1549237 472728 472552 693973 696944 881786 860261 898293 903667 946932 965284 931548 1026124 2244770 2354014 1418995 1151736 771183 755552 913219 915719 954183 962479 979975 994457 1124466 1127374 5615510 5815199 40.25 71.8 1
15:05:07 2024-01-29 732559 731568 224503 221820 369624 374984 396826 391936 236450 234771 295362 300983 338797 345352 4888853 5278605 7332413 7043788 1206031 1255392 328136 287634 305469 305241 359712 350297 342338 343370 232328 233496 733498 696320 1574698 1549237 473982 468706 692006 694863 883170 859650 895829 901335 949933 965284 930154 1029127 2241465 2351481 1418995 1153376 771734 753683 913039 917673 954183 955678 981033 995202 1124695 1126403 5609768 5814922 40.25 71.8 1
15:05:08 2024-01-29 732039 729760 223490 222011 369677 376852 396259 392344 236849 234117 292866 301336 338904 342230 4886710 5285732 7341765 7034410 1207785 1252486 322904 288422 302692 304083 360835 349240 340477 343370 233254 232743 734463 696320 1596493 1549237 472728 468814 694195 696907 880141 857821 899556 903298 947426 967764 931548 1026124 2241577 2360927 1418995 1150063 772837 755288 913219 912867 954183 963195 979562 994557 1122039 1125746 5628935 5827813 40.25 71.8 1
15:05:09 2024-01-29 732103 731956 225837 221905 369461 376889 395494 392454 236813 234479 295093 301231 339083 342098 4879434 5285732 7314781 7034410 1203384 1257012 323947 287670 304603 304542 360291 349276 340430 343334 232527 233136 733498 695823 1580619 1550516 472057 467315 691515 694863 883037 858309 895717 902658 949687 965284 928836 1030320 2238279 2348147 1455919 1153827 771734 751324 912572 917673 953505 960817 982433 996657 1127958 1126403 5632607 5811022 40.25 71.8 1
15:05:10 2024-01-29 731482 729469 225841 223068 368637 376355 396502 391497 237521 232135 296463 300668 338773 342411 4873031 5231679 7247260 7015652 1196439 1254338 323877 288049 305974 305558 360871 351109 342302 344819 233290 233531 740959 706735 1577071 1538925 470718 468512 691515 697968 883074 857821 898274 906510 950359 963921 926377 1032105 2235098 2351481 1384373 1164331 773380 754218 915853 916257 950090 957524 984537 1004559 1129920 1125195 5650449 5829656 40.25 71.8 1
15:05:11 2024-01-29 732039 729496 228605 223019 368262 376355 396826 391807 237498 232816 293868 300526 338429 342519 4886710 5260255 7246267 7015652 1194018 1254338 324854 286114 306010 305989 359784 350862 342061 344783 233254 233856 732977 705726 1573353 1540017 470718 468046 690045 696414 883101 857821 895717 903939 952452 965284 927036 1030596 2228385 2351481 1384373 1162675 773380 752047 916334 919521 953706 959217 983760 1002245 1125153 1125195 5661215 5810945 40.25 71.8 1
15:05:12 2024-01-29 735169 728584 224186 222706 366569 374123 396754 390948 236623 233570 293904 298501 339118 342483 4877331 5209424 7243081 6996895 1202487 1254301 323390 287634 305974 305129 360907 351073 341785 344819 232563 233461 730371 705726 1569815 1535150 473400 468814 692006 701055 883189 850375 897746 909817 948345 955651 926134 1032393 2244370 2342261 1345386 1160514 768900 754612 922312 918325 946231 960917 989470 1000889 1122039 1120497 5586537 5815199 40.25 71.7 1
15:05:13 2024-01-29 742478 730930 223499 222047 367677 376448 395046 389782 236588 233535 293420 299897 339834 339759 4877331 5192298 7177663 7006274 1210906 1255668 324925 286754 304327 309366 360835 348678 342821 345306 232527 234054 732503 703713 1573998 1548308 473064 467220 692006 701055 876363 852860 901753 907885 944671 954870 928836 1043699 2249729 2358168 1420951 1153079 769014 756324 916950 912292 946268 965275 991078 996657 1112698 1117248 5593665 5824577 40.25 71.8 1
15:05:14 2024-01-29 738147 727291 224846 222002 366573 375283 396945 393882 235529 233535 293832 298049 339869 341064 4867353 5165190 7208965 7034410 1230107 1254338 324453 287990 302444 304048 360907 348959 342579 342843 232527 232096 730718 695823 1610146 1558457 474749 468472 696730 700024 876363 856605 903037 907613 944877 962933 938327 1036536 2247857 2361521 1394352 1141262 767553 756735 915203 909136 951632 966641 986001 991686 1116044 1123489 5560639 5805820 40.25 71.8 1
15:05:15 2024-01-29 729506 729176 223490 222011 368826 375291 394141 392154 235943 233570 292760 300809 338061 342447 4877331 5248643 7261771 7053167 1216093 1254338 325091 287873 306306 306442 358665 349276 342821 342843 233054 233461 730718 697316 1582543 1558457 472057 465930 694687 697722 877062 860150 901949 902158 945025 965175 934160 1035019 2242776 2366303 1392050 1145707 773323 756698 910228 909817 955163 966604 983126 993139 1118790 1124014 5590119 5814922 40.25 71.8 1
15:05:16 2024-01-29 728405 726596 224469 222011 367718 375026 396268 393017 235529 233535 292931 299443 338061 342519 4877331 5257915 7263481 7034410 1217278 1254338 324911 287873 304114 305989 359748 351145 342821 342843 233290 233136 727939 698313 1574911 1552727 470534 470322 696939 698753 880193 857748 902127 903151 946607 966650 934308 1028394 2241956 2375768 1314547 1148976 773380 758460 911924 913122 954893 963912 979599 992301 1118827 1127410 5634321 5824577 40.25 71.8 1
15:05:17 2024-01-29 728405 727546 224685 222082 367718 373598 396898 393329 235529 233930 292937 299443 339083 342483 4877331 5254179 7274243 7034410 1213686 1255392 323997 287670 303615 303659 360871 351393 341785 342591 233531 234652 739057 698313 1575824 1549996 473064 470395 695949 698753 881356 857821 898274 903298 948279 966650 928873 1028394 2238001 2351481 1428776 1150063 769533 753683 911924 915719 952828 961492 979637 994495 1125264 1126403 5593703 5815199 40.25 71.7 1
15:05:18 2024-01-29 730731 728661 223499 221700 368862 374159 395324 391382 236293 233535 298527 300809 338061 342098 4877331 5273181 7253732 7015652 1196535 1254301 324890 286553 304077 306708 359496 352691 341641 344747 232384 236379 734769 703676 1565368 1541711 470718 468010 689556 696414 882610 857821 895717 904954 948345 965703 926377 1030633 2235098 2348147 1354803 1161848 772280 752467 915853 917021 950090 957524 981033 1000049 1127921 1123219 5651985 5811051 40.25 71.8 1
15:05:20 2024-01-29 730731 727591 228560 222706 367718 375291 395674 390912 237024 232135 293420 299792 338061 342447 4872788 5254136 7236941 6981814 1198296 1254813 324911 286656 305866 305451 360436 350965 341605 344747 232711 233461 739550 705856 1561369 1535150 473490 468778 692006 701055 880666 853400 895829 907885 947602 960862 926863 1029423 2234875 2348147 1309668 1159966 769533 753683 918460 916917 946690 955642 983163 1003220 1125600 1121558 5642121 5811051 40.25 71.7 1
15:05:21 2024-01-29 739973 727587 223529 221700 366320 375319 396862 391936 236093 233535 294089 297598 340108 341340 4863436 5194806 7197416 7012311 1210322 1253995 327210 286813 306450 305881 360545 347140 341821 345550 231804 234335 735322 702710 1564145 1547041 474158 467882 690535 701055 878892 852897 898442 909172 947426 956181 926170 1038479 2244370 2335626 1353300 1153376 765157 753613 921131 913122 945034 961121 993200 1001038 1118827 1115667 5568482 5805820 40.25 71.8 1
15:05:22 2024-01-29 737344 725467 228569 222706 366578 374159 393239 392190 236258 232169 293115 298989 339047 341340 4861012 5167062 7204199 7032233 1230069 1251561 323218 288554 304713 304878 362731 348678 341821 342843 232492 232062 748173 696822 1570536 1558457 473289 466658 696236 701055 873880 855391 904670 906244 939265 955615 935637 1038479 2247247 2360701 1428776 1140753 764510 756735 917155 910205 949416 964584 991509 993750 1112057 1119974 5552154 5811051 40.25 71.8 1
15:05:23 2024-01-29 737265 726533 223495 220661 368862 375883 394419 391533 236058 234291 298031 299688 339118 339795 4873863 5241354 7252117 7043788 1217010 1254338 324911 287396 305469 304542 358125 350693 342821 342843 233290 233102 722982 698313 1563535 1552540 470718 465240 694923 692790 875120 860261 903755 901305 944039 963240 934308 1032430 2238001 2366561 1428776 1144077 770633 761153 911924 908795 954183 965275 983163 990786 1117170 1121595 5569928 5801679 40.25 71.8 1
15:05:24 2024-01-29 726788 725530 223499 221700 367713 374231 393864 392190 235564 234801 295093 299615 337777 342375 4863551 5231791 7283568 7034410 1213686 1252710 324345 287468 302692 305773 359748 350862 340752 342843 233090 232062 732407 695327 1608251 1548139 471722 468814 693214 696414 878892 857213 898442 902658 946084 966650 931622 1026124 2235098 2368351 1302070 1147340 773380 755288 911924 912475 952828 962551 978902 994670 1118827 1124158 5615510 5797542 40.25 71.8 1
15:05:25 2024-01-29 731519 726524 224499 220665 369028 376319 396610 393251 235390 234187 293527 299512 338631 341677 4867952 5231978 7311545 7025031 1206366 1250711 323997 287531 302727 305989 360327 350297 339951 342843 232527 232096 730351 694335 1568136 1548308 472057 468778 692006 694863 879878 858309 895736 901342 946263 963921 930228 1025886 2235098 2344820 1417039 1149437 769533 751324 911924 915719 952828 962284 979599 992301 1123668 1127200 5595282 5788168 40.25 71.8 1
15:05:26 2024-01-29 730017 728862 225202 221714 368378 375291 396945 391310 236813 233431 295203 299615 338025 341857 4862576 5263876 7236941 6992324 1194116 1250711 323355 285864 305544 304310 359495 349804 341304 342843 231839 233102 729328 703713 1587637 1534061 470718 470543 690045 699032 879337 855391 897751 907537 948308 962560 925062 1029423 2235098 2351481 1356686 1161848 771731 755824 915853 915719 950090 954189 982433 1001076 1125264 1121595 5658219 5811910 40.25 71.8 1
15:05:27 2024-01-29 734646 729282 225873 221834 365326 376355 396232 389782 235943 233535 293171 297879 339083 342375 4864480 5217213 7207386 6992011 1206778 1253448 323425 286553 305580 305773 360907 348678 340238 344819 231839 233333 736731 700933 1615253 1544397 474411 468742 690535 702776 880574 849774 895717 910536 948770 957534 926377 1034712 2241183 2333971 1417039 1155842 765157 751472 919826 915719 943582 955606 990372 1000218 1122092 1119148 5556124 5811098 40.25 71.7 1
15:05:28 2024-01-29 735169 725435 228444 222074 366613 377424 394700 391497 236588 232135 292973 298361 338940 341340 4854084 5175496 7143688 7002037 1221124 1254338 323997 287028 304470 305129 360907 350656 341821 342843 233054 232027 738576 697814 1569268 1553771 473400 466002 696236 701055 872642 852933 905043 906510 939229 955579 936968 1037739 2247969 2361533 1422907 1140790 765157 756735 917155 906969 951632 966458 990885 994482 1112735 1122259 5534205 5798633 40.25 71.8 1
15:05:29 2024-01-29 735908 726793 223456 220630 368566 377959 393275 393602 235599 233535 297609 299897 339083 339281 4851646 5228255 7218291 7025031 1216093 1250711 324428 286790 305363 309220 358125 348714 342821 342843 232926 233136 740959 694335 1599496 1555852 472953 467220 693214 694900 873880 857821 904708 902658 941963 961166 934308 1033938 2233213 2347645 1396235 1144523 771107 758437 914136 910092 952791 965166 987351 991574 1115970 1119901 5554992 5797542 40.25 71.7 1
15:05:30 2024-01-29 727940 725653 225837 221891 367129 374231 394177 394123 235564 233535 298104 298989 337043 342483 4856592 5230098 7274243 7015652 1207264 1249788 323997 287131 305469 305558 360327 350332 341821 342843 233290 232096 727609 696320 1584159 1547041 470718 468814 696939 694900 876399 857821 896797 899743 944474 966650 933645 1026198 2238759 2374995 1307819 1149795 773390 757973 912152 912695 955503 963876 979562 995048 1119032 1126293 5609730 5805820 40.25 71.8 1
15:05:31 2024-01-29 728931 725394 226847 220665 367682 374159 396790 390912 235495 234222 298453 299408 338536 342025 4857554 5230098 7313709 7012083 1201450 1250434 323390 286956 302196 304260 359423 349204 340202 345794 231768 233264 730718 695327 1583691 1544397 472057 467315 691024 694826 882411 857821 895680 902621 951995 968129 931551 1028978 2238532 2346335 1417039 1153079 771734 750836 912255 916852 952791 961598 982433 995165 1125264 1125158 5595282 5787063 40.25 71.7 1
15:05:32 2024-01-29 729497 726460 228730 221315 369016 375823 394454 391382 236788 233141 298104 299545 337990 341340 4853079 5260260 7238893 6978137 1190511 1250674 324911 285641 305006 305129 358629 349240 340465 342843 231804 233461 727939 703713 1584442 1536213 470718 468706 690008 696907 881282 857505 898690 904842 950080 962970 924877 1030905 2235569 2348147 1351036 1160514 772837 752286 915816 915719 950090 957256 982283 998152 1125264 1121558 5634038 5787233 40.25 71.7 1
15:05:33 2024-01-29 732932 725644 228886 221665 365442 374123 396945 392213 236223 233466 293384 297113 338061 341304 4849195 5172095 7182781 6978137 1202933 1250674 323390 286669 303615 304270 360907 348152 339688 344783 231804 233102 735322 700314 1603420 1545578 475764 467515 690596 700337 878855 853437 901506 911680 947242 954649 927695 1038479 2244370 2333042 1388702 1151699 765157 754612 921076 913122 944924 955678 992492 1001038 1118753 1115667 5559077 5790180 40.25 71.7 1
15:05:34 2024-01-29 734866 724511 228641 222011 365442 374159 393828 392154 235529 232816 292973 298049 338536 340273 4839176 5137373 7182781 6992011 1226593 1250434 324682 287634 301736 305989 360871 347104 341785 342843 232492 234652 729328 696322 1575122 1558065 474749 468545 695949 699562 876252 857087 901001 905066 943334 958706 936968 1035374 2238019 2356371 1422907 1138014 764510 756361 915853 909780 949416 966641 988221 991686 1115772 1119901 5519930 5777747 40.25 71.7 1
15:05:35 2024-01-29 728890 725763 228627 221435 368790 375291 392100 390912 235529 233500 298031 300774 337008 340309 4839139 5226400 7233269 6992011 1210151 1250434 323961 287634 302692 305307 360003 353193 339438 344638 232349 234652 739057 694825 1585920 1548519 473064 468634 693481 695847 880141 857821 899518 902584 947426 966650 931622 1028587 2235098 2351481 1418995 1147340 771183 754218 911924 913122 954386 955678 979637 994457 1124695 1125679 5585863 5785937 40.25 71.7 1
15:05:36 2024-01-29 728106 725435 225034 220665 368790 375640 394419 390830 236058 233500 298109 299897 337516 341268 4849195 5252522 7233231 6952021 1195720 1253603 324442 286705 304291 304022 360763 350189 340573 344710 232313 234652 729328 704339 1598674 1535150 474749 468742 691478 701055 881393 851014 897746 912081 949444 957534 927695 1032430 2239597 2333042 1415083 1156665 764510 752010 919826 914205 944253 955570 991078 1000325 1118790 1117248 5559077 5787063 40.25 71.8 1
15:05:38 2024-01-29 737190 721386 224573 221665 366578 375247 392928 390830 236258 232816 292697 298501 338263 341205 4839816 5140982 7125037 7001497 1223092 1253995 323326 286813 305358 304485 360654 350693 341749 342843 232328 231993 732696 696822 1592535 1553643 473400 465930 696236 700907 873880 854143 902823 906510 941224 957534 935637 1035486 2238019 2357161 1424864 1140449 764510 756698 918460 907762 948743 966641 988925 994457 1109659 1118978 5542728 5795329 40.25 71.7 1
15:05:39 2024-01-29 736088 724736 224494 220405 366569 375319 393239 392490 235131 234256 297994 298049 338571 341727 4845736 5189411 7216281 7012083 1217123 1252138 324803 286956 304566 306564 358089 348188 342568 342555 232492 233102 730718 694335 1582854 1558457 473064 467882 693973 695777 876363 857821 899423 900949 941926 961130 935637 1033901 2231664 2354276 1347853 1139096 768436 756361 912572 907812 950090 965275 985300 991686 1115252 1120461 5529349 5777747 40.25 71.7 1
15:05:40 2024-01-29 724658 724470 223486 221346 366867 374231 393239 391807 235529 233500 298104 298466 337008 342411 4848062 5243220 7285330 7005997 1208388 1247806 323445 287652 302160 304270 359170 348678 338699 342627 232349 232027 730351 693345 1573998 1544397 472057 468742 693481 695884 879516 857821 897746 900987 947426 965967 931585 1026161 2235098 2351481 1390131 1147340 774110 754218 911924 913122 952828 962851 978168 994670 1122076 1127999 5585637 5787063 40.25 71.7 1
15:05:41 2024-01-29 728655 721305 228994 220599 367718 375291 395602 391106 235529 234058 297609 298989 337777 343207 4863665 5259954 7248511 6980394 1189769 1248659 323842 284733 304326 304914 357550 349240 340752 342843 232328 235712 733319 699712 1578180 1537333 470718 468010 689031 694863 880501 855354 895717 904954 948345 962524 925062 1029127 2232167 2342261 1352919 1156665 771221 751398 913256 915719 950090 956172 981033 997840 1127123 1121558 5607496 5777684 40.25 71.7 1
15:05:42 2024-01-29 727917 724740 228363 222047 364894 373966 396663 392344 235251 234105 295153 298778 336830 342230 4839252 5178065 7171477 6968759 1203450 1250434 324911 286553 302727 304878 360871 348188 339724 342843 231804 233102 726549 700838 1581751 1540017 474411 468742 691024 702247 880505 850410 895717 910499 946932 957265 927036 1032393 2238279 2333042 1415083 1153376 765157 750909 919767 915446 942344 957524 987480 998152 1122039 1117248 5548187 5787063 40.25 71.7 1
15:05:43 2024-01-29 737889 726682 225447 221382 366292 377691 395260 390997 236118 233396 294739 298361 337848 341226 4839816 5155863 7150254 6996895 1221087 1250674 322979 286992 304078 304664 360871 348188 341519 342566 233254 232062 739057 698313 1559862 1549237 473400 466951 696236 701055 872605 852590 905043 907537 939192 957534 932954 1037739 2244370 2360706 1428776 1144077 764624 756735 918460 907762 946268 966641 988962 994457 1109622 1117494 5538768 5806206 40.25 71.7 1
15:05:44 2024-01-29 732103 725763 225519 220524 368123 376355 395260 393324 235390 233500 293779 299060 337481 341358 4849195 5212145 7227616 7006274 1212557 1250434 324453 286754 302727 305558 357550 348678 342821 342807 232241 232131 732108 694335 1577681 1553643 472057 467551 693178 695777 873880 857821 903718 901305 941926 955687 933608 1032430 2234824 2359027 1390585 1140827 768984 756361 910303 907132 952115 965275 986038 990980 1115252 1118648 5543007 5791926 40.25 71.7 1
15:05:45 2024-01-29 725870 726526 225837 221142 366533 373702 393900 392154 235720 233431 298545 298710 336500 342375 4851646 5220825 7269591 6992011 1204206 1245118 324453 287432 302231 304285 359206 348678 338735 344819 231804 232131 726238 692357 1585617 1543300 472212 468814 692006 694863 879841 857821 896994 905747 949630 965284 928141 1029127 2230579 2342261 1418995 1150100 771221 749810 910370 917021 952828 955606 984265 997251 1128810 1124663 5590962 5777407 40.25 71.7 1
15:05:46 2024-01-29 725722 721057 224605 221319 367431 374760 394419 390830 236623 232169 294204 299756 337008 341304 4842281 5231849 7202210 6951983 1198262 1247772 324911 286553 304292 302883 360835 352167 339724 342843 231768 233102 727939 701317 1577521 1537834 474074 468742 691024 701055 880735 851014 895717 909854 947638 957534 927422 1031659 2238279 2333042 1384373 1153376 764812 751398 921039 916852 946157 960237 988057 998003 1122403 1119489 5548187 5777557 40.25 71.7 1
15:05:47 2024-01-29 735494 724736 224560 221505 365478 375672 394141 391382 236058 232135 298453 298049 337516 339795 4864347 5126271 7153013 6987516 1217047 1248866 323180 286656 304078 304414 360835 348152 341268 341807 233254 232062 732108 698313 1565202 1548139 474337 466658 696236 701055 873880 851616 906002 908832 939156 957534 933645 1037739 2244370 2359027 1420951 1141649 767632 759516 918460 909053 946231 966568 988500 995903 1108763 1117494 5518441 5773610 40.25 71.7 1
15:05:48 2024-01-29 727902 725754 228672 221319 368271 374231 392065 390948 235529 233175 297893 299933 336736 340309 4828737 5211553 7227616 7006274 1206441 1249546 324453 286199 302727 305129 357586 349240 342821 342566 233054 232096 738140 696320 1559391 1549237 470718 465894 695981 695283 873880 860261 900815 899669 941963 963921 934308 1034129 2240357 2367414 1434645 1144523 771226 758511 911777 910347 955540 965275 983163 994670 1115859 1121522 5563548 5777684 40.25 71.7 1
15:05:49 2024-01-29 723659 724736 225345 220665 366578 374231 393239 391533 235330 233175 298343 298954 337008 342411 4841123 5220825 7254011 6992011 1206003 1248659 323997 287028 302479 305989 358665 348678 338735 342843 231839 232096 727609 693345 1575883 1540017 472057 468814 692006 695921 880267 857821 896994 902381 949970 967441 932991 1028737 2238532 2346335 1418995 1149795 769533 753113 911129 915069 955748 960201 982433 995165 1124695 1124699 5587293 5777684 40.25 71.7 1
15:05:50 2024-01-29 724658 721309 224569 221324 367462 374231 393828 390278 236258 232135 297696 299897 336736 341304 4832916 5231849 7191909 6952021 1197439 1249146 324911 286333 302727 304236 360907 348678 339688 342843 231804 232777 727939 702323 1563718 1535150 474074 467680 690045 701055 881356 850867 896570 910130 948697 956072 926266 1038019 2238532 2326432 1418995 1153376 769682 751398 920421 913122 943582 957342 991078 998189 1118863 1115667 5540266 5769446 40.25 71.7 1
15:05:51 2024-01-29 735941 724736 224569 221514 365478 375823 391479 390278 236058 232135 297819 297598 337043 338223 4832639 5126309 7134087 6993284 1215346 1248659 323014 286222 304078 304236 360581 347175 340752 341495 233090 234386 736278 698313 1564802 1546105 474749 469210 697931 700907 873362 854651 904894 907462 940861 961607 936302 1035486 2241956 2358049 1428776 1137204 764510 756361 915816 906490 948743 966641 988925 992065 1112882 1118356 5512049 5773610 40.25 71.7 1
15:05:52 2024-01-29 728659 722686 228533 220665 368271 375291 392065 392213 235495 233279 297114 299897 335994 339520 4832226 5202280 7208965 6987516 1209362 1247772 324453 286553 304603 305129 358401 349276 341785 341771 232527 234652 728980 695234 1558976 1546592 470608 467882 695454 695861 874605 860261 899386 898993 941926 964748 934308 1033579 2233510 2365683 1424864 1142451 770633 755629 909187 908865 954183 965275 983126 991686 1118790 1119937 5552707 5773563 40.25 71.7 1
15:05:53 2024-01-29 725727 724227 228596 220705 366320 373174 392963 391533 235330 233141 298031 298049 335994 342375 4832452 5211553 7246267 6982003 1207728 1247500 322871 286553 302231 305307 359460 352190 338450 344602 231697 233992 736278 692836 1572477 1543906 472175 469876 690535 695777 880629 857549 896570 899669 948381 965284 928830 1028244 2228754 2338941 1417039 1149826 768900 749847 910632 915719 952828 955642 981733 993787 1124695 1124014 5553715 5773563 40.25 71.7 1
15:05:54 2024-01-29 725758 721278 224569 220630 367718 374760 393275 390278 235564 232135 297535 299897 336500 341075 4839365 5233765 7202397 6950039 1194018 1250036 324766 286360 303827 304057 360726 349133 339581 342735 231870 234322 748515 703330 1565304 1530797 474074 468742 690988 701055 879841 848601 895736 911680 948308 957534 927695 1032468 2234824 2331387 1418995 1153376 765157 750753 919826 915069 943582 955570 990372 999613 1120450 1117248 5540266 5773610 40.25 71.7 1
15:05:55 2024-01-29 732039 724470 224569 221700 365177 375026 391479 391382 236085 232100 298104 297841 337008 339759 4825289 5126572 7158972 6986777 1232006 1250397 322907 287729 304713 304448 360654 350693 341641 342843 231839 232096 729328 692081 1572999 1555852 473400 467551 693973 698976 875120 855391 901753 903939 941926 955651 936302 1033938 2241577 2351481 1415083 1134778 765157 755288 913256 907812 950090 966641 987480 991724 1114980 1118320 5502643 5777860 40.25 71.7 1
15:05:57 2024-01-29 724658 723710 228247 221036 367718 373966 392029 392490 235365 232169 297609 299862 335958 340309 4835380 5211553 7248827 6992011 1207653 1246481 323589 286472 303414 305129 358665 348188 338450 342807 231768 231993 728980 691863 1559939 1543631 472057 467351 690535 695777 880538 857821 895717 901342 948345 965284 930888 1029127 2230338 2340600 1390131 1147340 769533 750219 910632 915719 953706 957524 979637 995240 1127994 1125679 5585981 5769477 40.25 71.7 1
15:05:58 2024-01-29 726312 723710 224605 221856 365186 373702 394141 391382 235330 236770 298178 298049 336500 342145 4821807 5174782 7156408 6951832 1200847 1247772 322939 285869 303259 305129 359712 348710 340824 342843 231291 233392 738316 699712 1569738 1540017 473400 467220 690045 697968 876363 852897 898442 906527 947426 954831 925478 1039999 2238005 2331387 1347229 1147340 764624 753683 918460 911828 944253 955678 992492 998189 1116044 1112515 5549671 5773563 40.25 71.7 1
15:05:59 2024-01-29 729574 723445 228167 221355 364885 375291 392065 390948 236000 232100 298104 297148 337008 341469 4841123 5120073 7156408 6982532 1223120 1247772 323014 287028 301772 304613 360147 347104 340513 342843 231804 231670 735400 692340 1575522 1549237 473400 465966 695252 699032 873880 854179 903718 906510 940750 955687 936302 1033975 2241183 2350679 1388702 1136395 765157 755288 913689 907812 948743 966641 986740 991724 1112882 1116705 5498715 5768028 40.25 71.7 1
15:06:00 2024-01-29 728927 724474 228363 221448 367749 373598 391754 391936 235285 234801 293204 301085 336901 341058 4829829 5194225 7197416 6982532 1206904 1246481 323050 286114 302692 305129 358125 351653 340238 342843 232563 232062 727609 693345 1565717 1543028 470718 468778 695252 696450 876399 856605 894217 902344 946084 964629 934036 1026198 2230579 2366561 1311486 1145707 772280 755288 910632 910536 954861 962551 979637 993848 1118827 1127593 5577662 5768305 40.25 71.7 1
15:06:01 2024-01-29 727382 723710 228600 220348 366879 376048 395980 391899 234665 233466 293596 300381 336618 342551 4839365 5226303 7271117 6972015 1191393 1243316 323686 285276 301736 305773 357550 347175 340273 344674 231083 232777 733912 693840 1581469 1535655 471784 466987 689556 694372 882448 857821 895442 902658 949723 964602 926170 1028511 2228993 2338941 1362336 1149245 770356 749280 910632 915719 952828 955606 981733 995240 1124731 1124014 5579320 5769477 40.25 71.7 1
15:06:02 2024-01-29 726587 724589 224182 221559 365335 374121 393998 391608 236083 233811 298113 298049 335994 341340 4830437 5166700 7166223 6927117 1197426 1245118 324453 285276 304603 303987 360871 348188 339724 342843 231804 232062 736731 700314 1548053 1535150 474411 467351 690104 701055 879841 847936 895717 910536 946664 956857 926377 1034712 2235098 2326432 1422907 1152556 764624 749847 919555 912867 942912 955570 988962 1000181 1118827 1114878 5537410 5774234 40.25 71.7 1
15:06:03 2024-01-29 733149 721992 224477 221452 366983 375255 392029 390912 234734 232066 294147 296973 336937 341579 4811492 5109556 7149627 6968759 1221370 1248659 322453 287073 302444 304200 360255 349452 340716 342843 231768 232027 733498 690855 1570902 1553643 474074 467882 695178 697932 876363 854106 901038 906510 941224 955615 936968 1035449 2241465 2351481 1405483 1136395 765157 755687 915853 909020 948743 966641 988887 993625 1114677 1122060 5504241 5769288 40.25 71.7 1
15:06:04 2024-01-29 725870 722691 225079 220599 366533 373666 394627 393602 235261 232135 297957 299408 334984 342440 4811417 5207802 7218291 6968482 1206003 1244251 322716 286754 302231 305129 358665 348642 338664 342843 232492 231993 731722 692357 1556319 1540017 472057 468778 693973 696377 878892 857821 898302 903298 947426 966650 931548 1026124 2232264 2356494 1388212 1145707 770554 754218 911924 912941 954386 964289 981415 995940 1122688 1127090 5574543 5758926 40.25 71.7 1
15:06:05 2024-01-29 724374 724704 224411 220599 367093 374231 393204 389952 236083 232100 297691 299408 335958 340237 4821059 5222457 7165948 6932065 1193943 1245118 324453 285842 306450 303275 358665 348678 339688 342807 231804 234386 727939 701820 1575292 1525904 473400 468742 691024 701055 880767 851014 895717 907502 947602 955579 927695 1030888 2235766 2333042 1317064 1152556 768900 753539 920384 915645 946231 958843 988057 1002041 1122403 1118831 5546692 5758926 40.25 71.7 1
15:06:06 2024-01-29 735913 723715 224741 221041 365150 376089 393027 390278 235529 234535 297819 297563 336701 340092 4821059 5118918 7125037 6959380 1219328 1247772 322036 286754 304566 303951 359424 349700 340716 342807 231804 231636 731343 691844 1566934 1549237 473400 465894 695215 699491 873224 852860 902395 905066 939192 959227 935637 1035486 2241956 2356371 1428776 1136766 764473 758511 915444 907500 948926 966531 985964 991686 1112882 1119943 5485965 5758926 40.25 71.7 1
15:06:07 2024-01-29 723293 720603 224569 220405 365469 373702 392029 392490 234734 232135 297746 298501 334984 341304 4832452 5200398 7224390 6968759 1206865 1246027 323014 286956 302196 305129 358629 348152 338628 342843 231804 232027 730351 692357 1573246 1540017 472057 468778 692006 694826 878892 857821 897634 901305 947426 968447 932916 1028233 2233976 2346335 1418995 1146158 771221 751863 910228 913122 950090 963195 980051 994520 1121244 1126403 5577888 5744825 40.25 71.7 1
15:06:08 2024-01-29 723559 723962 224605 220251 367673 374231 394590 387939 235296 232100 293119 298954 336736 339998 4822107 5211109 7180989 6940622 1190790 1245081 324453 285410 304542 304165 358341 348959 340166 342843 231768 232062 727939 702710 1593786 1525904 472728 468742 691515 701055 879296 850867 898495 912695 949933 961607 928978 1034280 2238532 2337063 1317064 1153376 766701 752430 920384 917021 944887 957524 983163 1000889 1118790 1120564 5529349 5749548 40.25 71.7 1
15:06:09 2024-01-29 734894 723710 224244 221319 365150 375291 393027 390830 235529 232066 297819 298014 336465 340092 4811680 5119143 7115711 6959380 1220761 1245118 321964 286114 302408 304200 360569 347104 340716 341807 232492 233335 731722 695323 1570452 1546592 473121 469173 695911 702247 873325 853437 906445 908444 940824 961337 934691 1038479 2234875 2351481 1420951 1138014 764612 756839 915203 910205 948743 966641 988925 994670 1111401 1117494 5493238 5758926 40.25 71.7 1
15:06:10 2024-01-29 727310 721664 228497 220630 367423 375026 391408 391936 235131 232135 297265 300548 335958 341727 4821059 5191112 7187983 6952021 1206003 1245118 322979 286553 304713 304878 358629 348959 341519 341771 232527 232027 724867 694825 1573367 1546105 472953 468634 695454 697759 878818 858966 900803 904310 947426 966650 931622 1028473 2228993 2359027 1307819 1146976 771734 754218 911924 911791 950090 961085 976739 993102 1118753 1126403 5576444 5761337 40.25 71.7 1
15:06:11 2024-01-29 723559 723705 224569 219943 367125 374231 392976 387975 235131 232816 293010 298049 336465 341395 4817620 5219920 7192133 6912805 1194875 1245118 324453 286002 304292 303311 358629 348678 339438 342555 231518 234616 727939 702323 1554408 1529160 473400 471435 691969 700337 881393 851014 896002 911828 950117 960247 927695 1031659 2238532 2333042 1345386 1153376 766794 751324 918460 915069 944924 957524 986001 998152 1118790 1118039 5521455 5744689 40.25 71.7 1
15:06:12 2024-01-29 733024 722705 224411 220669 365186 374231 392472 390278 235564 232100 297957 297563 336465 341242 4807986 5108195 7125037 6946982 1219567 1245118 322000 286705 304603 304378 360256 349553 340609 342386 231661 234322 727939 691242 1566116 1554310 474003 467882 694687 696944 877062 855868 901679 903939 941926 961944 935579 1034675 2233287 2351481 1432689 1134778 764624 754218 913256 909136 947398 965957 988887 993102 1113056 1117494 5489899 5754819 40.25 71.7 1
15:06:13 2024-01-29 722007 722175 225238 220630 365478 372575 392029 392490 234571 232100 297535 298135 334410 341064 4826992 5193008 7247514 6973037 1202567 1249108 324430 286374 302587 304985 357946 349626 341938 344710 230869 234652 732503 693840 1582709 1535150 470497 469876 689031 695777 881786 857087 896570 903939 951068 963921 925062 1029127 2225826 2335626 1384373 1157201 770633 749339 912572 915719 950090 956848 979637 995202 1126288 1121558 5583027 5758926 40.25 71.7 1
15:06:14 2024-01-29 727893 722691 224605 220669 363242 373702 394190 390278 234769 231744 298279 297078 335019 342366 4817620 5141133 7112524 6972129 1204380 1244971 324875 284813 303935 304449 358450 348710 341785 341290 231804 232096 733912 700314 1568742 1538925 472728 466449 691969 699987 873880 851014 902395 909817 941926 957534 928836 1039961 2235098 2351481 1392050 1146523 766248 757304 917807 907500 945596 962515 988183 995202 1109622 1117248 5540266 5744689 40.25 71.7 1
15:06:15 2024-01-29 733520 720644 228632 219903 364930 373861 392065 391382 234046 233535 297609 296285 337008 340333 4804520 5155863 7185415 6951870 1207728 1246481 322979 286114 302656 304628 357575 351940 339688 341735 231768 231993 728980 691863 1578189 1540017 470718 468778 693178 695884 876363 856605 894180 902307 946754 964593 931622 1026124 2225826 2359729 1305837 1144077 771183 754218 910632 910235 952828 961121 976702 993139 1117170 1124809 5561645 5754819 40.25 71.7 1
15:06:17 2024-01-29 724652 722175 224569 219754 366801 374231 393239 387939 234769 233141 292182 297664 335958 339759 4816152 5231849 7209345 6950537 1184693 1244251 324430 285682 305903 303275 358377 348152 339724 342735 231661 232027 729328 701209 1575101 1520901 472057 469839 691515 700024 879246 850410 895741 907812 949444 955687 927036 1032430 2221992 2338941 1309668 1155019 766701 750909 917155 915069 945596 955606 983163 1001038 1118790 1117494 5552154 5758926 40.25 71.7 1
15:06:18 2024-01-29 733080 720644 224447 220625 365181 375557 392472 388047 235330 232066 297687 297879 336453 339317 4822642 5125509 7106386 6951908 1217047 1245118 322000 286316 304418 305022 360291 349204 340238 342843 231768 234020 749372 691844 1561194 1549237 474074 467882 695215 698995 873261 854748 899423 906244 939229 955579 935637 1038479 2242776 2351481 1430732 1136395 764068 755687 913256 907762 947398 965957 988925 994393 1108837 1118831 5482254 5740169 40.25 71.7 1
15:06:19 2024-01-29 723099 720649 224605 220246 366578 373702 393159 392344 235216 234636 293486 298743 334843 341542 4810954 5185514 7191946 6950001 1204448 1241517 322489 286316 303630 304700 358401 348188 339175 341807 231804 233335 728980 691844 1556635 1538925 470789 468742 693178 694863 875741 855391 899846 903298 946084 966381 931514 1026124 2226057 2360701 1309603 1144077 771734 753539 909987 912475 952828 961121 978168 993139 1119485 1126403 5568482 5745447 40.25 71.7 1
15:06:20 2024-01-29 725451 723229 225089 219662 366070 374012 393685 387831 234467 233071 292905 299709 335782 341469 4808248 5246244 7178551 6931244 1188074 1245081 323997 284805 303651 303275 358089 347628 339974 342807 231804 232062 727939 701209 1552534 1525904 471722 468778 691024 700024 880141 851616 895717 907848 948308 955687 926302 1029423 2230579 2335626 1311517 1156665 767341 751477 917155 913122 946268 957524 983163 1001038 1121281 1118320 5574989 5764130 40.25 71.7 1
15:06:21 2024-01-29 734534 722613 224339 220489 365039 376355 394141 387867 235156 232100 297746 296798 336465 339041 4802301 5107380 7097061 6940622 1213611 1245118 322489 286378 303402 303275 359206 347104 340477 340739 232563 231636 729328 697814 1581379 1540017 472728 466722 693178 700024 871333 851014 899461 907537 938492 956857 930888 1035524 2235098 2351481 1418995 1140753 765157 755687 917155 906473 944253 963912 989399 995202 1106411 1115667 5508927 5740395 40.25 71.7 1
15:06:22 2024-01-29 726904 722330 224849 220489 366569 374231 390895 391382 234769 234636 292486 298954 335958 340092 4813501 5181892 7186784 6959560 1204281 1243279 322489 286079 303850 304664 357586 348188 338699 341771 231839 233335 728980 692357 1562167 1538925 470718 470543 693214 697610 876363 856605 898405 903298 946084 966650 931659 1026124 2225826 2360706 1305837 1143264 771734 754686 910632 911791 952791 961157 979975 995086 1120424 1127926 5576033 5754196 40.25 71.7 1
15:06:23 2024-01-29 723571 722180 224569 219591 366843 374158 393204 387939 234769 232816 293243 300060 336465 339210 4804820 5224644 7171403 6912261 1184693 1245118 324911 284769 304470 304236 356476 347140 339688 342289 231083 232062 725159 699712 1556266 1525632 470718 468046 689031 696414 878892 852897 897634 905866 949444 961130 926377 1029127 2224244 2338941 1351036 1156665 774110 752541 914377 915421 951086 957306 984499 1000926 1123558 1122610 5606104 5745170 40.25 71.7 1
15:06:24 2024-01-29 736220 722686 224411 219947 364091 375108 393685 388047 235330 232100 297535 297286 336500 339094 4798876 5119631 7078410 6942278 1201296 1243279 322656 284867 303615 303311 358629 347069 341785 340739 231839 232062 738015 698313 1569186 1537333 472728 465966 693178 698995 871333 851014 900815 906527 939192 956857 931622 1035486 2234824 2351481 1418995 1141649 766701 757769 918989 907425 946231 966531 990223 995903 1108800 1117248 5489747 5749548 40.25 71.7 1
15:06:25 2024-01-29 724838 721416 224389 220242 366569 373966 392472 391382 235272 232100 292246 298989 334984 340612 4808248 5181827 7166260 6951945 1204281 1241480 322787 285878 302196 305293 357550 348152 339724 340739 231804 231636 724867 691863 1559505 1537834 470051 468778 693214 693880 875120 856605 898405 899992 945549 965967 931585 1025393 2230985 2358049 1305971 1144523 772328 753003 911529 911643 952754 961121 978168 993848 1119106 1124663 5568482 5749271 40.25 71.7 1
15:06:26 2024-01-29 722535 723449 224569 219688 365509 373966 392029 387939 234769 232169 292972 298084 334984 338258 4784643 5226311 7190314 6931244 1183849 1243279 324453 284334 304078 304200 356512 350619 338699 342843 231443 232096 726549 700314 1564179 1524549 473400 468778 691024 701055 880501 850410 895717 909172 949933 960100 929528 1035019 2229206 2330430 1313366 1152256 767341 750219 917807 913122 945596 957342 986001 998152 1118827 1119148 5512049 5740546 40.25 71.7 1
15:06:27 2024-01-29 732811 720644 223943 220282 364347 375108 392472 388083 235495 232100 297535 297148 334984 339370 4783944 5102467 7106386 6932065 1216093 1241480 320776 286150 304713 303311 359784 348710 340238 342325 231804 231670 727939 690361 1583379 1549237 473400 465930 695215 698463 873880 855868 903633 907537 942903 961607 935563 1035019 2238257 2348147 1428776 1133165 765157 754532 912831 906853 947398 965957 987704 991686 1112882 1115129 5474427 5741350 40.25 71.7 1
15:06:28 2024-01-29 719707 720330 224573 220251 365177 372049 391790 392213 234910 232135 297114 297183 334445 340309 4808248 5180052 7218291 6950001 1198296 1237930 323014 286114 302733 305293 357299 347104 337643 342843 231083 231670 724867 688881 1561313 1535150 471722 470209 690596 695666 881393 857748 894256 902493 951623 963739 926266 1029127 2219707 2334422 1388212 1150026 769533 747655 910303 917021 950090 956848 979637 994495 1124695 1121558 5552604 5739892 40.25 71.7 1
15:06:29 2024-01-29 722535 720644 223943 221280 363800 372875 392065 388083 234769 232827 297691 297113 334948 340273 4802301 5142710 7153873 6902369 1193943 1241517 324453 285240 302444 304236 360291 348710 338426 342843 230885 232096 722379 696822 1556335 1537612 473490 467220 690008 698753 876326 852830 900301 906890 946754 954831 926134 1039849 2232167 2324784 1341878 1147340 762982 752047 917155 910499 944323 955678 991078 998189 1116044 1112479 5519930 5745447 40.25 71.7 1
15:06:30 2024-01-29 731760 719558 224253 220440 363001 373638 391754 389782 234407 231744 297609 296008 335994 340612 4802301 5096659 7143688 6958823 1215384 1241517 322728 285276 302268 305129 358665 348490 340501 342037 231554 234487 718013 688881 1585120 1548792 472728 467551 693444 695777 872605 856605 903918 902121 943297 955687 934308 1032468 2232300 2348147 1372529 1136395 766710 755288 910632 906853 950090 963912 985801 990980 1112882 1118320 5494791 5728217 40.25 71.7 1
15:06:31 2024-01-29 720152 719554 224569 219943 364894 372049 392065 390329 234116 232100 297535 297598 334445 340309 4783944 5183735 7208965 6959380 1198296 1240564 322728 286468 304171 304592 357839 349700 337537 342771 230905 233992 718013 690855 1556646 1535150 470718 466987 688055 695134 880684 856605 894405 902658 949970 965175 927695 1029127 2224244 2335626 1415083 1149245 769533 746993 911092 916926 950090 957524 981033 994495 1125528 1123219 5551143 5736393 40.25 71.7 1
15:06:32 2024-01-29 722780 720701 223943 221319 364373 372611 392100 390278 235131 232827 297338 296798 334984 340273 4797972 5137373 7143688 6925604 1196419 1245520 324345 284938 302549 304057 359315 348307 340094 342699 230708 232131 725456 697316 1563396 1536793 471574 466559 690045 697968 875120 852224 898442 907649 944744 956181 928836 1039999 2221992 2332318 1390131 1146523 763418 753683 917155 909817 947398 955642 991078 998189 1114727 1112629 5511374 5750716 40.25 71.7 1
15:06:33 2024-01-29 731426 720644 228207 219943 363255 375108 391754 389782 233849 232135 297700 296250 336500 340370 4797972 5120817 7159686 6951908 1210113 1242940 323529 285735 303987 304985 355655 346617 341304 341807 231804 234652 744096 690386 1572844 1548139 472580 467882 692006 694789 873261 857821 904708 900666 941963 961130 934308 1032393 2228717 2351481 1388702 1138014 768349 755288 909654 907500 950090 963912 983163 991686 1114461 1117530 5507307 5740169 40.25 71.7 1
15:06:34 2024-01-29 719412 720099 228247 219259 364382 372611 392687 391382 234046 232135 297114 297148 334984 340309 4795468 5172095 7240817 6952096 1189607 1241175 323425 284436 301772 304378 356083 349452 339688 342325 231118 232777 723248 698313 1553113 1526989 470384 467351 688055 694863 879182 854143 895717 903939 951105 963921 925062 1029165 2222664 2335626 1351036 1155019 769533 749154 913256 913122 949416 954822 979637 997288 1124695 1119974 5579320 5745447 40.25 71.7 1
15:06:35 2024-01-29 727377 720640 224411 219943 362961 373438 393239 388083 234081 236901 298031 295286 334984 339246 4805820 5133789 7082629 6922173 1204243 1246481 322979 284969 303402 303168 358665 349245 339474 340775 232563 231314 727609 694335 1560469 1540017 473400 465966 694723 700061 871333 850412 899498 907537 938528 957534 934036 1037000 2235098 2348147 1392050 1138014 762982 756361 915853 903902 944680 963912 987517 994495 1108052 1115093 5501092 5745447 40.25 71.7 1
15:06:37 2024-01-29 729958 719554 224560 218883 365186 373300 392472 390278 234536 232816 292376 297353 338452 339077 4797223 5141020 7171664 6950001 1203421 1237930 322499 285026 303666 304236 356547 347175 340788 340488 231839 231349 733498 692357 1565599 1535655 470446 467351 693251 694789 875120 857821 899794 898717 944744 966650 934308 1028473 2225826 2361533 1309668 1140790 771457 755687 907635 908942 954183 963912 979637 993139 1115553 1124809 5564507 5731985 40.25 71.7 1
15:06:38 2024-01-29 725795 720649 224605 219605 364930 374012 395820 391064 234164 233071 292973 298023 334843 341021 4801522 5185724 7229541 6930126 1184655 1240637 323425 284334 303703 304914 356226 347104 339724 342843 230365 232812 723518 694335 1563561 1528074 470453 467279 688055 694335 880141 852860 895717 904608 950359 962488 925062 1029127 2219707 2335589 1354803 1155842 768900 749243 913219 913122 948743 954822 981733 998677 1125264 1119937 5562325 5728179 40.25 71.7 1
15:06:39 2024-01-29 729992 721684 224103 220158 365169 373821 395260 387867 234630 234141 293804 295558 335782 341579 4792922 5132649 7074794 6921865 1203343 1240527 323961 284733 303615 303311 357550 348710 340752 340153 231804 233335 726549 698313 1560835 1537333 473400 465894 694195 700024 871493 851014 904361 907799 939563 957534 935364 1035449 2228348 2348147 1399726 1133934 763418 756361 913219 906473 948743 965275 988183 994557 1108015 1117494 5478339 5749287 40.25 71.7 1
15:06:40 2024-01-29 723761 719638 224497 220268 366363 372951 392085 390097 234536 232032 292241 298501 337238 340596 4795454 5170650 7200566 6940622 1198296 1239413 324188 285280 302268 304200 356440 348710 338426 342843 229936 232027 729684 690386 1569766 1530797 470789 465930 688055 695283 880464 855354 893935 904422 948345 963921 925642 1029127 2219707 2333042 1386292 1151699 770002 747619 911278 915069 950090 956172 980758 995202 1124695 1123489 5572043 5719821 40.25 71.7 1
15:06:41 2024-01-29 726865 720389 224461 220489 363184 372838 392065 388047 234526 233482 297957 296180 334913 340237 4783944 5129398 7107965 6907256 1199135 1241175 324911 284334 302692 303275 358089 348463 341785 340463 231605 232062 725159 698313 1549446 1537333 473064 467315 693178 700024 870643 851014 905043 907169 940994 957534 935637 1037702 2228385 2351481 1422907 1136395 763418 756361 915853 906473 946653 965957 990885 996501 1109550 1118758 5483671 5735982 40.25 71.7 1
15:06:42 2024-01-29 723808 720312 224411 220057 368285 373374 392195 390278 234571 232100 291817 298813 334410 339611 4792922 5186283 7180989 6927117 1198985 1239413 323014 285945 300820 304664 357264 348710 338664 342843 230132 232062 723769 690386 1573664 1535150 470718 466951 688055 693802 879850 856333 894405 903778 948308 965284 927624 1029127 2221287 2333042 1386292 1152282 768900 747619 910632 916852 952446 957857 979487 1000369 1128426 1122007 5580431 5740169 40.25 71.7 1
15:06:43 2024-01-29 728784 720026 224253 219908 364654 373402 394700 388047 234571 232066 297691 294874 334948 341727 4790377 5110748 7082963 6921865 1196068 1242057 322226 284733 304603 303240 358089 348710 339688 339710 232304 232843 724867 694335 1557729 1540017 473064 465930 694960 699528 870882 850410 905155 907799 940230 957534 934308 1035486 2235098 2348147 1422907 1136766 764510 757919 915816 907612 947577 965848 990885 991499 1114715 1118831 5470871 5730790 40.25 71.7 1
15:06:44 2024-01-29 719707 720544 224339 219719 364854 369848 392472 391382 234596 232066 292182 298014 333907 339246 4798876 5165190 7199640 6952210 1198296 1239413 323014 285169 302482 302955 356440 349452 338699 342843 229614 232027 722379 691588 1597175 1530797 470718 466951 688055 695666 880141 854748 894368 903939 948308 963921 925062 1027624 2223198 2336084 1358569 1153079 770002 746919 912255 915608 951670 956172 979637 996657 1125264 1121065 5577888 5730790 40.25 71.7 1
15:06:45 2024-01-29 726558 718465 223310 219908 362132 373174 392065 387975 234046 231905 297535 296170 334948 341337 4786089 5114813 7067336 6912486 1201631 1242090 323961 284299 304603 303275 357264 348710 340488 339675 231768 231636 727939 698313 1557216 1537834 472057 467882 692006 698463 870027 850742 903867 907537 939192 959227 931529 1037944 2229206 2348922 1390131 1144523 764435 756287 917155 903902 943582 965694 989470 995165 1106824 1115667 5506576 5740169 40.25 71.7 1
15:06:46 2024-01-29 728927 718506 224411 218848 364378 374760 392472 388047 234046 233303 291815 298095 334984 338212 4792036 5137924 7153873 6931244 1200847 1240293 321025 285529 301489 304200 356476 347140 338699 340739 231605 233007 719171 688881 1562694 1535150 471722 470543 692006 695777 876363 858309 896570 904310 947315 963739 932327 1027852 2226217 2342054 1364219 1143264 768984 752393 910228 910425 950090 955678 977472 995086 1120413 1126403 5540266 5730790 40.25 71.7 1
15:06:47 2024-01-29 721753 722442 223938 219719 365473 373138 391444 387630 234804 232066 291939 297701 334913 340575 4792922 5179193 7158972 6897144 1189739 1241175 323961 284769 302196 302779 359206 349700 337608 342807 230688 231993 723769 694825 1593827 1530797 473780 467772 690104 701246 878976 851014 899518 910384 947279 955767 927584 1038442 2231923 2320527 1422907 1147340 763536 749810 918460 912666 942875 955606 988962 998152 1118688 1112442 5493238 5730790 40.25 71.7 1
15:06:48 2024-01-29 728927 717410 223943 220251 363220 373966 391917 391382 234373 233318 297535 295767 334913 340092 4792922 5064454 7113983 6950001 1210343 1241480 323469 284782 301278 304664 355905 348216 340201 340703 231605 231280 727939 691844 1584493 1548308 470789 467882 693973 693728 872084 860758 903416 899817 939192 963921 931622 1033751 2225826 2355683 1351036 1139204 771259 755224 907896 907645 952828 963912 983835 991686 1116044 1118320 5526912 5730790 40.25 71.7 1
15:06:49 2024-01-29 719707 719517 224605 219719 364307 372013 392065 391382 233651 232100 292246 298095 334948 342366 4792922 5166104 7210837 6921865 1183778 1239413 324682 284186 302692 304200 355370 349700 338450 342001 231158 233956 725159 700314 1560329 1520975 472020 470359 690988 699749 878855 848601 895042 909090 949222 955615 927036 1034468 2229206 2331387 1287938 1151435 764510 751477 915853 913122 944924 957524 983126 1001038 1118790 1118831 5514451 5730790 40.25 71.7 1
15:06:50 2024-01-29 730995 719517 223310 219754 363220 374231 391364 386776 234571 233154 292246 296215 334948 337548 4789504 5081575 7103204 6931244 1215120 1239413 323014 285833 302012 304842 359673 347431 340094 340631 231300 233663 726549 688881 1589256 1547206 470384 467220 692006 693802 872084 857821 899720 897079 939192 964335 934308 1033579 2225826 2357225 1397807 1138014 768436 755224 907896 910580 952791 963231 984537 988864 1114461 1118283 5505710 5730790 40.25 71.7 1
15:06:51 2024-01-29 718577 716402 224569 219224 366416 369848 391754 390830 233686 232066 292241 297077 333907 339998 4789504 5165190 7191909 6912224 1191315 1238315 324694 284196 303525 304449 355798 349131 338485 341351 230869 234487 724330 696320 1555565 1526989 470789 467589 687532 694789 880141 852897 895929 902307 948272 962524 925062 1028851 2216553 2329734 1351036 1153376 769533 746956 911924 913122 948070 956172 978902 995240 1124731 1119937 5559077 5721412 40.25 71.7 1
15:06:52 2024-01-29 724108 718506 223938 219943 363877 369884 393401 388011 234046 236865 297535 297077 333942 339246 4786089 5100727 7074864 6923799 1200847 1242940 322871 284192 303436 303097 357407 348710 339617 339675 231839 233527 722125 696822 1572823 1537333 473400 465567 695949 698995 870063 850375 899423 904954 937829 956181 934308 1035486 2232577 2344820 1418995 1134778 762982 756361 913256 906473 946268 965957 988183 993571 1108837 1117248 5448580 5703589 40.25 71.7 1
15:06:53 2024-01-29 721758 716370 224249 219224 364930 372013 391917 390278 233814 233803 292182 297734 333907 340612 4783544 5155918 7184544 6923799 1198258 1241064 322000 285205 302990 304165 358454 348490 339551 342843 230258 231993 726549 688881 1566322 1530797 470718 466622 688055 693802 879058 855391 893194 899669 948272 964298 926377 1028394 2216553 2331387 1360452 1147340 768984 746526 909187 914205 950090 956172 979599 992338 1125264 1121558 5530860 5713254 40.25 71.7 1
15:06:54 2024-01-29 719707 717957 223082 220251 366126 369848 392472 388011 234373 232174 292182 296250 333907 339246 4784285 5126309 7125528 6907294 1197426 1240710 324694 284192 302160 303702 356512 347724 341268 339938 231320 231831 732503 697814 1560220 1530797 472057 465930 693973 698500 870882 848601 899461 907537 939192 956181 928873 1037739 2230338 2346483 1390131 1138014 764068 755288 915853 903902 943545 964289 987517 992338 1106824 1115667 5476748 5707696 40.25 71.7 1
15:06:55 2024-01-29 725549 716402 223938 219219 365478 373702 391641 387677 234012 233154 291733 298049 334432 338285 4798091 5152511 7162436 6934638 1200734 1239413 322000 285205 302697 303062 356190 348710 336627 342843 230329 231670 718013 688389 1557536 1530797 470718 465966 688632 693802 880141 856605 893096 899669 950126 963921 927036 1026198 2219707 2329734 1358569 1146523 767341 746883 909303 913122 950090 956172 979637 996588 1125264 1119974 5530860 5713254 40.25 71.7 1
15:06:57 2024-01-29 720152 716402 222953 220630 363255 369884 390859 387686 234888 232612 292790 298068 333568 341506 4782657 5126459 7093772 6882602 1198262 1240601 324682 284299 301736 303275 356512 346668 339724 340775 230329 232027 722638 697316 1554532 1530797 472057 464949 691024 696980 872009 848601 896797 907537 939192 956857 926170 1038479 2225826 2342261 1418261 1143264 765157 753683 915853 906473 944651 961121 986777 995202 1108015 1117248 5510511 5730790 40.25 71.7 1
15:06:58 2024-01-29 728922 716352 224737 218948 365133 374012 392290 387867 233188 234470 292036 295146 337502 338874 4786089 5122268 7125037 6922173 1202562 1239413 322261 285005 303635 303275 355940 347069 339688 339938 231605 233007 730718 690386 1555352 1530797 470789 468376 693178 694372 875120 854143 899720 900703 943334 965967 931622 1025393 2219508 2354014 1291180 1140790 771734 754218 908541 908795 952791 961121 976739 991686 1116044 1124809 5545709 5726211 40.25 71.7 1
15:06:59 2024-01-29 722612 719633 224533 219083 364496 372993 394700 388846 233908 234470 292145 297915 334410 340092 4775870 5170650 7134362 6893729 1188074 1239413 323050 284370 301278 302354 358665 348710 337643 342843 230365 231866 722379 694335 1589576 1530797 473400 467220 688055 698995 876363 848601 898274 907848 947605 954831 927695 1038479 2228993 2326432 1330847 1145707 762439 752047 914377 909136 944924 955678 990372 997404 1113671 1112442 5510535 5711695 40.25 71.7 1
15:07:00 2024-01-29 728853 718355 224840 219512 365165 374121 392472 388011 232643 232100 292484 296897 335994 339020 4780132 5133624 7125037 6907294 1204281 1239413 322000 285205 300820 303311 355406 346582 339450 339710 231443 231636 723496 690386 1570004 1534878 470384 468376 693973 694863 875120 854748 894180 901665 944707 965967 934308 1024663 2219471 2351481 1321044 1140790 769533 753683 909187 907812 952828 955678 976739 991724 1119485 1127899 5537259 5725899 40.25 71.7 1
15:07:01 2024-01-29 723534 718465 223929 218843 364347 372543 394663 386776 233814 232100 291284 296285 333977 340501 4776723 5185494 7143688 6903108 1183007 1239413 322429 284334 302656 302319 357586 348710 337643 342325 230329 231636 723769 696320 1560489 1528627 473400 465966 688055 698995 876363 848601 895964 907885 947426 954831 925062 1033938 2225552 2315560 1422907 1147340 762451 747619 917807 910161 942307 957342 990885 997928 1119217 1114392 5490836 5722620 40.25 71.7 1
15:07:02 2024-01-29 727893 716126 224043 220110 362667 373174 392472 391106 234071 233375 297114 295286 334445 339094 4776723 5063193 7103091 6912224 1201258 1239413 322489 285005 301278 302955 354339 349452 338735 340224 231605 233007 720754 690111 1550946 1530797 470718 468706 692006 695921 875741 855391 898274 901342 944744 966650 931585 1024663 2219707 2351481 1300187 1139943 768900 751101 911491 910017 950016 961598 977953 991537 1118945 1124663 5536311 5721412 40.25 71.7 1
15:07:03 2024-01-29 719984 717419 223938 218939 364240 369884 392472 386740 234046 232066 291321 298086 333674 339611 4776723 5178065 7134362 6884350 1185406 1239413 322346 284769 301736 302319 358125 348710 337134 341843 230329 231670 723769 694335 1586675 1530797 473400 465240 688055 698995 876399 848329 897751 908832 946754 954831 926302 1035524 2228993 2318481 1409321 1149159 762328 750331 918460 911643 942838 960237 990223 998115 1115553 1112479 5495599 5722112 40.25 71.7 1
15:07:04 2024-01-29 727940 716366 223938 219908 362132 373174 392472 391106 234046 232827 293119 295355 334948 339047 4780132 5064948 7103091 6912224 1205141 1235898 322489 284692 300820 303062 354339 348463 338735 339710 231083 233007 729328 690386 1550946 1534061 470051 470209 693973 694372 875120 854748 897093 903298 944707 965967 932991 1028549 2226217 2355608 1289331 1141262 771183 755575 910191 909780 952791 955678 976739 993663 1117133 1124809 5543665 5713254 40.25 71.7 1
15:07:05 2024-01-29 721236 718502 223943 218852 364382 372875 392065 386740 233686 232100 291733 296180 333977 339611 4776723 5174463 7153013 6893490 1177857 1235898 323014 284099 302727 302814 356249 349204 337679 341531 230365 231314 725159 696822 1551606 1521578 473064 468046 689068 700061 878268 848601 895327 910994 949259 958743 926962 1033542 2229206 2321995 1356686 1148976 764087 752181 915853 914000 942875 956172 986038 998152 1119701 1115667 5483832 5713254 40.25 71.7 1
15:07:06 2024-01-29 726865 712300 223274 219259 362994 372875 390260 387975 234571 232827 292145 295714 333942 339370 4769916 5059871 7069084 6921865 1215540 1241175 322525 284334 302561 304664 355370 346668 339450 340224 230365 233007 726549 686915 1574901 1536213 469385 466046 693481 693125 873325 858309 902244 896968 940897 965894 931438 1028940 2222868 2357354 1341619 1138014 771183 754612 906342 907500 952828 963803 978865 991686 1116044 1121631 5530860 5695499 40.25 71.7 1
15:07:07 2024-01-29 721753 716180 224253 218507 363291 372611 392065 387939 232643 232066 291284 297603 333440 339611 4767082 5157854 7177663 6903108 1178722 1235898 323997 282999 302444 302779 355121 348710 337679 341254 230365 233691 725159 697316 1563781 1520332 471946 470543 689861 698316 878855 848528 894219 907537 948660 955579 925062 1031369 2223425 2329734 1298575 1150063 764628 750864 915203 912475 944253 956172 981729 1000763 1117170 1117248 5493238 5712033 40.25 71.7 1
15:07:08 2024-01-29 730741 712341 223310 219758 362711 374231 391364 386776 234081 233154 291944 295767 333942 337273 4767358 5064948 7069084 6903108 1216409 1238533 323050 285240 302184 304236 357300 347196 339760 340811 230636 233792 726549 688389 1563312 1542808 470274 467882 693973 693728 873983 857748 898072 898354 939265 965019 933497 1032105 2222664 2356371 1362336 1136395 771892 755288 907251 904917 952828 963231 982433 990980 1116044 1118356 5515089 5717331 40.25 71.7 1
15:07:09 2024-01-29 717668 716402 224253 219228 365641 369884 392065 388083 233326 236568 291742 296008 333674 339210 4769916 5142989 7190314 6912599 1184623 1238907 324453 283693 303236 303950 357403 348490 338141 341003 230743 233992 738189 696320 1550674 1523139 470237 469210 688055 692900 878268 852256 895494 905066 948308 961166 924178 1030521 2216553 2331387 1352919 1153376 768900 747692 911924 913122 947398 956172 979637 998189 1125264 1118356 5560535 5695424 40.25 71.7 1
15:07:10 2024-01-29 725492 717957 223781 219263 363625 373174 391754 387939 233721 236829 293156 294360 334948 340092 4776723 5097279 7040833 6893265 1200776 1244251 321750 285049 304795 302212 357443 348070 338284 340081 231265 232480 735834 692836 1564412 1538925 473490 467882 696628 699454 870882 851619 903680 907762 939192 957534 934271 1035449 2232577 2342261 1422907 1133971 762328 755149 913219 904880 946268 965275 987443 993848 1109622 1117248 5448618 5712033 40.25 71.7 1
15:07:11 2024-01-29 718614 716615 223707 219224 364276 369812 391364 390242 234012 233482 292237 297078 332869 340575 4772169 5153970 7162450 6925604 1199121 1237182 322346 285026 302843 303026 356012 347997 339311 342494 229578 231993 719599 688881 1589308 1528074 470718 465930 687568 693580 881356 854712 893059 902621 948308 963168 925062 1027624 2216553 2323822 1356686 1150614 768436 745787 909579 913122 948743 954822 978865 993713 1125264 1120461 5536311 5705480 40.25 71.7 1
15:07:12 2024-01-29 721753 712269 223274 220216 364134 369776 392472 387903 234012 232663 292145 297160 333638 341579 4764786 5101422 7076145 6895223 1198296 1241064 323254 283922 302372 302319 356440 348710 338664 341197 231661 233171 723769 695823 1550475 1534607 473127 467882 693973 698463 870263 848601 903443 906510 940230 957534 934308 1036718 2221992 2342261 1424864 1131104 763141 754753 913219 903902 946268 963912 984562 990274 1111232 1117248 5444578 5712145 40.25 71.7 1
15:07:13 2024-01-29 718614 715563 223745 219189 363220 369704 391364 390242 233651 236829 291696 297705 332869 341727 4774165 5166104 7193923 6924718 1186242 1235861 324682 284299 302477 303914 354304 348463 337643 340703 230329 234286 725224 693840 1579186 1525904 470051 465930 687082 694789 878892 852860 893059 903778 951068 961130 924369 1026161 2216553 2326124 1354803 1150063 768900 747141 913219 913122 948033 954785 979599 995202 1125264 1119937 5549671 5691328 40.25 71.7 1
15:07:14 2024-01-29 723808 716366 223745 219873 364130 369812 391444 387939 234012 236794 293010 295045 333907 341358 4781656 5105532 7064688 6884350 1199007 1241175 322680 283967 302692 301858 358962 348307 338628 338650 231407 233007 723496 693830 1559550 1535150 473400 465204 693973 698463 870882 850375 904510 904954 940230 955615 936968 1034712 2228993 2340600 1401645 1131104 762328 753613 913219 907612 947361 963912 986001 991686 1109622 1118317 5446210 5702668 40.25 71.7 1
15:07:15 2024-01-29 719439 715568 223785 219189 363255 369416 391364 388011 233769 233375 291858 297771 333978 340501 4773224 5159064 7162338 6921865 1196584 1237108 322059 285027 300328 303702 355905 347651 337608 342253 229578 233171 722379 688881 1556817 1528074 470384 465930 686595 693802 880141 854748 893305 903135 948272 963921 925062 1026161 2216280 2326395 1384373 1149795 767809 747141 909579 911499 948743 954822 979324 992264 1125264 1119901 5530860 5702757 40.25 71.7 1
15:07:17 2024-01-29 719707 712305 223938 220312 364761 369560 393438 387650 233873 232755 292693 295181 333731 341226 4774165 5093460 7089261 6893729 1194018 1238533 322943 283546 302196 302692 356476 347687 339963 338650 231407 233007 729328 696320 1585976 1530797 472728 467882 693973 699753 869645 849807 904510 906510 940230 957534 934308 1035449 2230579 2342261 1422907 1131481 762328 754686 912572 905029 946268 963912 985300 990980 1112611 1117248 5427136 5701854 40.25 71.7 1
15:07:18 2024-01-29 718344 717489 223688 219083 365169 369596 391219 387867 233478 233447 291720 296938 332602 341448 4772169 5153970 7177663 6903108 1196584 1235861 322751 284299 300842 303275 354801 347687 337134 342289 228901 233335 718210 688881 1562347 1526989 470051 465930 687082 693802 878892 852626 892424 899669 948770 961130 925604 1026161 2216553 2330615 1358569 1149519 768436 747141 909654 913122 947734 953401 979599 995202 1124466 1118039 5567000 5725899 40.25 71.7 1
15:07:19 2024-01-29 727940 717594 223132 219048 363511 373784 393584 386704 233651 232827 292145 295825 334702 338987 4761388 5080917 7022159 6893729 1209362 1235898 320504 284920 300785 302319 357515 347405 338390 340224 230329 233007 725159 686424 1588032 1540017 473400 466449 692989 695777 871333 851616 894180 904917 939229 957534 934308 1034675 2228993 2338941 1386292 1128689 765289 754218 912572 906473 944607 963912 985300 991686 1109860 1119148 5447403 5707034 40.25 71.7 1
15:07:20 2024-01-29 717517 715568 223745 219180 363291 369776 390812 387722 233676 233154 291696 298095 332869 340853 4774165 5137373 7153013 6903108 1194875 1235898 322489 284769 301768 303275 358146 348710 337679 342807 229614 231831 725456 688389 1550625 1525904 470384 465930 687082 694295 880141 854106 893059 902621 948308 964945 925062 1026161 2216553 2326432 1356686 1150063 769014 747141 909987 913666 948743 956500 981453 995790 1125190 1122007 5551607 5712033 40.25 71.7 1
15:07:21 2024-01-29 722724 712296 223692 219802 363884 369776 393027 387594 233651 232791 293364 296796 333907 341095 4770760 5101883 7070557 6884073 1194018 1238427 322489 283436 302196 301046 355940 347687 338699 338423 231047 233171 726549 695823 1550806 1530797 472728 465894 693973 698463 870263 850410 902395 906510 939563 957534 934308 1037702 2231886 2342261 1397807 1131104 762439 755687 914377 906853 947540 964683 988057 990830 1113130 1118721 5443048 5707034 40.25 71.7 1
15:07:22 2024-01-29 718851 716587 223781 219040 362676 369668 391364 388011 233651 236829 291696 295939 332405 341727 4774165 5137373 7162063 6903108 1193947 1235861 322979 284334 300067 303951 355406 348216 338153 341807 229578 231993 721228 690386 1587877 1524821 469447 465966 687785 694789 879516 852256 893217 902307 947602 962524 922439 1028394 2213820 2328435 1354803 1151081 768900 748733 911777 913012 948926 953929 981453 1002556 1120413 1116705 5554944 5702654 40.25 71.7 1
15:07:23 2024-01-29 726865 712300 223393 218883 363112 372049 392472 386740 233651 232940 292145 293950 333942 339574 4753196 5070139 7022457 6884350 1204798 1239413 320504 285049 300785 302071 357264 347687 337643 340224 230329 232516 723769 686915 1553919 1540017 473064 467034 693481 695884 872009 852224 899720 903939 938528 957534 934308 1036423 2232577 2343002 1400925 1130298 762328 753315 912831 904768 946346 963912 986038 991686 1109971 1118831 5434533 5690553 40.25 71.7 1
15:07:24 2024-01-29 717558 712007 223310 219036 363800 369776 390224 387975 233651 233154 291696 297078 333648 339611 4764786 5137373 7153013 6903614 1194875 1235898 322000 284969 302024 303275 355085 347724 336627 341976 228936 231314 722379 687897 1554360 1525904 470446 465930 686559 693310 880141 854106 892933 898733 949933 965703 927624 1030162 2216722 2327790 1384373 1149795 769257 747141 908931 913122 951632 954075 978131 995240 1125264 1120418 5545709 5693275 40.25 71.7 1
15:07:25 2024-01-29 723386 712300 223274 219189 363112 369848 393027 386997 233326 232827 292150 293915 332905 339611 4752016 5078575 7022159 6879440 1197426 1235898 321738 283431 302160 301788 356440 347687 337643 338650 231768 232679 721611 692836 1572826 1532930 472728 467220 693973 696944 870771 852719 904708 903866 940919 960247 934123 1037240 2233976 2340600 1403564 1128689 760977 753353 912389 906473 946019 962924 987480 991686 1109659 1117248 5436805 5703613 40.25 71.7 1
15:07:26 2024-01-29 716541 715568 223781 219189 362952 369740 391088 388047 233326 233154 291990 298059 332370 340612 4764786 5137373 7162436 6903211 1193026 1235898 322000 284334 301810 303275 355370 348170 336662 342530 228936 231636 728275 688389 1555052 1525904 470789 469210 688632 695134 881356 855259 892947 902158 950117 965019 926763 1028394 2216553 2330430 1358569 1150614 768349 745787 911529 913122 950090 954822 979599 995202 1125264 1122408 5540266 5698587 40.25 71.7 1
15:07:27 2024-01-29 720587 715568 223310 219715 363112 369294 392472 387630 233651 232827 292428 294429 332940 340575 4752016 5075278 7022159 6874971 1196573 1235898 320704 283431 302196 302000 356476 347970 338664 338686 231541 232536 723496 694327 1583059 1535150 473400 467882 694960 699749 870845 852224 904740 904954 939563 955579 936989 1035449 2230416 2338941 1430732 1128689 761784 753150 912572 906473 945983 963912 987480 990980 1108015 1117248 5435159 5693275 40.25 71.7 1
15:07:28 2024-01-29 715490 715334 223310 219189 363251 369740 390812 387975 232643 233154 291810 296250 331871 340092 4770760 5137373 7153013 6893354 1194022 1234899 322000 284969 303678 304864 356898 347923 339551 342001 229688 233335 718210 688881 1555052 1527481 469903 469210 688143 694789 878892 852860 893747 902837 950306 955687 922402 1028511 2216553 2329734 1351036 1152556 767799 747655 910632 910462 946690 954111 979599 997404 1121768 1116705 5551143 5702757 40.25 71.7 1
15:07:29 2024-01-29 724653 715568 223238 219372 363625 372013 392472 386432 233651 233154 292373 293950 333907 339057 4757993 5075805 7022457 6874971 1196402 1235898 322382 284591 304603 302070 357407 346486 338046 339603 230223 231955 724581 688881 1566020 1540017 473400 465567 693141 699749 869645 851346 902395 903939 940861 955579 935654 1033901 2225937 2335626 1428776 1130403 761784 752047 911278 903902 944643 963912 986038 990980 1108015 1115667 5411660 5698587 40.25 71.7 1
15:07:30 2024-01-29 715366 714560 223781 218542 362930 369740 390224 387975 233326 236627 291796 296285 331906 340823 4764786 5128101 7153013 6906631 1195598 1236302 320918 284196 302201 302884 357187 347222 336485 341591 229784 233007 720989 686915 1552360 1528074 470384 465702 686595 693310 879993 854748 892424 901342 948308 963921 925062 1026161 2213405 2323822 1356686 1147340 767341 745787 907635 913122 950090 954822 979637 992301 1125264 1118320 5521455 5693275 40.25 71.7 1
15:07:31 2024-01-29 718686 712043 223117 219952 363620 369740 391917 387321 233513 232174 292145 295045 332405 340612 4757993 5081738 7032309 6909784 1200950 1238945 319841 284192 303016 301365 356440 347724 337643 340224 230798 231991 720797 687280 1575519 1538925 474037 467882 693481 697151 869645 849774 902395 905066 938897 955349 932954 1033901 2226071 2338941 1428776 1127083 762982 752047 911924 906473 944643 963912 985300 990980 1109823 1115667 5425740 5693275 40.25 71.7 1
15:07:32 2024-01-29 716534 714551 223270 218577 363220 369776 390812 387975 232643 233154 291284 296855 331906 340092 4757993 5136312 7173895 6886069 1182810 1235861 323997 283237 300856 302955 355926 348216 339071 340775 230294 231797 723769 695823 1547102 1518169 470051 466987 687082 694789 876363 851616 895717 903939 948770 955723 922402 1028851 2213405 2326432 1324459 1151081 767341 747436 909039 910462 946690 954822 978168 995948 1123668 1118831 5549671 5693275 40.25 71.7 1
15:07:33 2024-01-29 722535 712260 223274 218848 363103 369884 391663 386468 232678 232827 292246 294438 332940 338577 4755866 5062408 7043587 6893729 1210226 1235751 320054 284969 302024 302319 357048 346377 338046 340188 230329 233099 726549 684956 1559903 1540017 472728 466559 691734 694789 870063 851653 899081 902621 939192 955615 934972 1030925 2223198 2335626 1430732 1128689 762441 752047 910632 903902 946019 963912 983163 990704 1109659 1115667 5440767 5693275 40.25 71.7 1
15:07:34 2024-01-29 716546 715052 223310 218883 362676 369480 391088 388011 232609 233111 290994 297286 333978 340874 4763002 5133714 7173429 6884350 1179152 1234985 324201 283298 300328 303275 355816 348216 337643 340224 230329 232027 715754 694335 1556266 1521578 469385 465966 686110 693802 878619 851616 894443 903298 947602 961460 922439 1028394 2213405 2326432 1347269 1150100 767341 748807 910632 913122 947398 954147 979637 996694 1125264 1115093 5541751 5693275 40.25 71.7 1
15:07:35 2024-01-29 720458 712264 223310 219040 362817 369632 392326 387033 233804 233482 292141 294256 333300 339428 4754360 5073446 7033149 6876358 1189181 1233445 321025 283502 303630 301046 356476 347441 337643 339447 231047 232026 726238 688881 1546751 1535150 473400 467220 693973 696944 870716 850412 899757 903939 937865 957534 934308 1037739 2228993 2340600 1397807 1128689 762328 754218 911924 903902 944643 965010 986038 990980 1105629 1117248 5427399 5689215 40.25 71.7 1
15:07:36 2024-01-29 718167 715426 222989 218978 366204 369632 390043 387601 233548 233482 291757 297915 332265 338911 4757993 5130122 7165787 6893729 1188863 1232323 323014 283467 302249 303275 355121 347724 337643 341771 228901 231670 721228 690386 1565809 1521578 469385 465930 687616 693802 878268 850412 893133 902658 946664 961166 922402 1026198 2213405 2323100 1295201 1149245 767799 747214 909716 913122 946019 954147 979599 998152 1125264 1117494 5539035 5703166 40.25 71.7 1
15:07:38 2024-01-29 722209 715568 223600 219083 362967 369668 392472 386560 233710 232827 292246 293507 332405 338764 4743709 5051215 7022457 6870068 1201631 1235898 319535 283900 301489 300589 356512 346668 337643 339710 230329 231991 727286 688389 1563469 1536744 473064 466339 692688 696944 869498 850412 902395 903939 938897 955579 934308 1033938 2225826 2335626 1395168 1128689 761353 755399 910632 903902 945749 963912 985300 988864 1108088 1115975 5428922 5698882 40.25 71.7 1
15:07:39 2024-01-29 716562 714988 223132 218900 362930 369148 390260 387975 233326 233375 291603 296250 333676 339611 4764786 5133902 7153013 6893729 1187127 1232323 323732 283467 300915 303311 354339 347687 337134 339389 228936 231866 717000 690386 1573383 1517267 470118 465966 687082 695777 876363 850375 896570 903939 948770 955723 922439 1028394 2213405 2326432 1351036 1150063 768900 747090 910632 910499 945983 952056 981453 999466 1124763 1118831 5547006 5707034 40.25 71.6 1
15:07:40 2024-01-29 726866 715568 222894 218542 364508 373702 392472 385581 233326 232827 291321 295646 333674 337236 4752016 5052999 7022271 6888812 1215358 1235898 320539 284769 303463 302763 356226 346106 337679 339675 229971 232679 725159 684467 1564199 1540017 472392 464876 690045 692594 870100 852933 896160 899669 942484 955687 931585 1029423 2216553 2341498 1384935 1133971 765157 753003 905052 904656 951632 964326 981583 988715 1115698 1120418 5512049 5689215 40.25 71.7 1
15:07:41 2024-01-29 717592 715536 223274 218654 361084 369776 393474 387795 232609 233154 291279 295320 332637 340612 4755407 5128101 7171664 6888812 1182014 1232323 323997 282999 302990 303027 353277 346705 337406 340224 230329 231636 723769 694335 1577635 1520227 469447 466987 687082 694789 876363 850375 895717 903939 948770 955687 925062 1028394 2213405 2326432 1349153 1152219 768900 750331 911777 912043 949088 954676 982320 998003 1122403 1118831 5540590 5702654 40.25 71.7 1
15:07:42 2024-01-29 727940 717012 223132 218883 363112 373702 391917 385581 233326 232827 291284 293541 333942 337511 4741860 5055569 7013132 6870068 1203343 1235898 319759 284596 300785 301436 356512 346668 337643 339746 230177 232026 734463 686915 1595283 1538925 473064 467220 692006 696414 870063 850412 899007 903939 939229 955579 934308 1035449 2232300 2343721 1424864 1130298 763531 753536 913076 909591 946231 964593 985337 988864 1109659 1119148 5423525 5693275 40.25 71.7 1
15:07:43 2024-01-29 713394 714800 223310 218542 361080 369184 390812 388047 233513 232827 290873 295080 331906 340370 4757993 5120817 7162338 6888812 1188863 1231413 322036 283467 301170 302458 354339 347687 336627 341254 228866 233335 726866 689620 1571507 1520498 469385 465603 686110 694789 877644 850412 892461 902658 946932 962970 925642 1028549 2210556 2327790 1352919 1149795 768436 748733 909187 913122 946690 955145 979562 992301 1124992 1118320 5517513 5683897 40.25 71.7 1
15:07:44 2024-01-29 721481 715061 223274 218730 363112 369776 391917 386740 233326 236295 292145 295754 332940 339611 4741860 5071341 7028423 6865593 1192319 1235626 321061 282999 301772 301401 355406 346668 338153 338175 231047 232026 730718 692340 1552354 1530797 472728 466339 692688 696944 869645 853126 904708 907537 940861 959531 932730 1036499 2229206 2340388 1388212 1128689 761784 752010 913076 905829 946268 962479 985239 990937 1109622 1117248 5427399 5683897 40.25 71.7 1
15:07:45 2024-01-29 713394 713544 223274 218848 364649 369444 391358 387975 232609 233154 290354 296206 331871 340612 4752808 5137573 7173429 6884792 1179431 1231915 323961 283158 300785 302779 353772 347687 336627 340188 229578 231738 723769 694335 1545428 1516658 469348 470209 688632 695629 877062 853437 895010 904805 948623 962288 923666 1029090 2213569 2323822 1349153 1151662 767799 749810 910481 912941 945983 953401 978865 996657 1122039 1118831 5540266 5693275 40.25 71.7 1
15:07:46 2024-01-29 721420 715568 223203 218848 361033 369848 392472 385581 233292 232827 291248 292622 332869 338265 4746029 5057008 7013792 6866008 1196573 1234035 320504 283431 301736 301401 357001 347687 339311 339949 230652 231991 719171 689753 1573334 1538983 474206 467551 693973 697263 873325 853437 900259 903443 940897 959227 934271 1034492 2222868 2335589 1366982 1129792 764068 751324 908931 904917 946653 962515 985239 988789 1109585 1116457 5432923 5683897 40.25 71.7 1
15:07:47 2024-01-29 714535 713540 223274 218507 363916 368592 391088 388011 232609 232827 290354 298247 331836 340092 4752016 5126572 7164077 6884792 1181134 1231347 323961 282963 300574 303133 353241 347405 339551 340177 230081 233792 718210 695823 1554251 1520975 469164 469210 688143 695777 876363 850339 895187 902307 950983 955615 922402 1033692 2218301 2329734 1289754 1151699 766794 749080 911924 910462 946268 957857 982433 998152 1118790 1118831 5523877 5689215 40.25 71.7 1
15:07:48 2024-01-29 728106 715568 223046 218848 364139 373138 391364 385010 233651 232827 291212 295080 333370 335464 4746029 5038210 7022457 6874971 1209362 1232287 319475 285026 302012 302068 358962 346304 337537 339567 230187 233135 726201 684956 1596739 1541711 470718 466559 692567 693310 872009 855207 902581 897005 938923 962970 931548 1032105 2216553 2342261 1383052 1131518 764510 753150 907623 904273 949416 961085 983835 990710 1111232 1117248 5449438 5683897 40.25 71.7 1
15:07:49 2024-01-29 714441 714555 223772 218472 364649 369776 392472 387939 232574 233482 290891 295286 332370 339574 4752016 5133978 7117317 6860208 1177746 1236662 321227 283254 303987 301259 355228 348527 338352 340009 229794 232971 723769 694335 1564273 1516658 473326 467315 688055 698463 877062 847398 894219 907169 947426 956857 925062 1029423 2221287 2311320 1410437 1144077 761240 747141 915203 910462 940598 954822 984599 996657 1116044 1115667 5442784 5683897 40.25 71.7 1
15:07:50 2024-01-29 720894 713044 222542 219224 363112 371746 387921 387975 233651 232174 291696 294394 333978 337511 4739262 5026104 7061205 6904934 1202589 1233668 321309 283922 303041 302813 355889 346069 338592 338140 230329 232026 726549 688881 1556242 1529160 468778 467551 693444 691835 870063 855391 899139 898539 939229 963921 931548 1029127 2216553 2351481 1352919 1133128 767799 754218 903999 905829 950090 955642 979361 991686 1114461 1118320 5515292 5683897 40.25 71.7 1
15:07:51 2024-01-29 718614 714546 223274 217863 362930 369812 392195 384391 232609 236829 288721 295045 331871 337548 4746029 5141058 7124755 6849957 1184504 1233594 322943 283431 304540 301772 356476 345815 339071 340703 228901 233007 718210 692357 1563330 1525904 472057 465241 688055 695614 873880 848601 897634 905866 943297 952065 925720 1035486 2219707 2317238 1325589 1140449 760155 749080 913219 907500 940870 957524 988925 995202 1112574 1109193 5465021 5693275 40.25 71.7 1
15:07:52 2024-01-29 725258 713544 223938 218228 363112 372013 390224 387594 232344 233482 290910 293950 332905 336486 4743709 5104244 7115356 6884350 1194875 1232015 320054 284520 301627 302283 354304 347687 335823 341807 229829 232679 725159 684956 1547829 1528074 470718 465930 687568 691835 878892 855391 893059 898681 946896 963921 926302 1026161 2211995 2322174 1349153 1144077 767913 747141 907635 913122 950090 955496 979599 994670 1124466 1118320 5494791 5674518 40.25 71.7 1
15:07:53 2024-01-29 715490 713544 222385 219259 364134 369184 391364 385581 233814 231812 291284 297077 333942 339542 4750962 5071824 7043186 6849843 1197426 1234072 320504 283648 301278 301294 356190 346596 336627 338650 230294 231764 727609 688881 1545705 1530797 473064 466559 692006 695884 870063 851014 899720 904954 936468 957534 934308 1034675 2225826 2335626 1395888 1128689 761240 754075 910632 904198 945596 963912 983126 988827 1109622 1115667 5417994 5674518 40.25 71.7 1
15:07:54 2024-01-29 714171 713544 223238 217863 363882 368888 387993 387650 233374 232975 290820 297077 333508 340223 4752715 5120468 7144228 6856214 1174956 1232323 323505 281742 302268 301859 355565 346632 336320 339639 229614 232679 713900 694335 1542713 1510270 470528 467315 688055 695884 876363 848601 893096 909628 947426 959227 922329 1029861 2213405 2322174 1304122 1150614 765157 749339 911924 908905 943582 954822 982433 998115 1115553 1117248 5466236 5674518 40.25 71.7 1
15:07:55 2024-01-29 724838 713549 221883 218943 362595 369560 387668 385402 233513 232592 290692 295146 332729 335319 4742644 5009079 7037259 6888536 1200772 1231377 320729 282963 299872 303240 352218 345581 338664 339411 229936 232679 725159 686915 1557021 1535150 469348 466559 692006 691835 868796 855391 896524 894424 938492 961130 930888 1032105 2214978 2344820 1388212 1133165 766794 753683 903999 903902 950090 961488 981033 988827 1112882 1117248 5493238 5682880 40.25 71.7 1
15:07:56 2024-01-29 717832 714335 223136 218367 364654 369336 391845 387529 232506 233447 290861 295045 331871 339611 4741536 5133940 7136021 6856214 1175367 1230166 321678 281742 303666 302319 353772 348216 336591 338686 229614 232679 723769 695327 1548829 1512358 470051 466951 689123 694372 876363 848601 894405 903629 947155 955651 922365 1029127 2211995 2323822 1317064 1150026 766794 749339 911007 910205 945596 954822 981733 998714 1118790 1117248 5517432 5676009 40.25 71.6 1
15:07:57 2024-01-29 724273 714519 222364 219013 363763 369632 387849 384967 233326 232174 291042 296394 332905 336998 4739262 5026819 7022196 6874971 1208597 1232287 321025 283396 301170 301963 354020 346035 338664 338686 230329 232679 725159 684956 1564383 1537834 472057 466559 691024 693802 870251 854143 899720 898717 939192 955615 934036 1031659 2216553 2335626 1365133 1128689 764624 752047 907896 903902 948743 955678 982433 988789 1111438 1122482 5433606 5678737 40.25 71.7 1
15:07:59 2024-01-29 715543 713540 223274 218507 361084 368918 391110 387939 232609 232827 291041 294429 333906 340354 4746029 5111841 7145373 6865593 1176064 1231377 324645 281742 300820 302319 353241 347687 336627 339675 229614 232679 723769 694335 1540409 1512358 470789 468010 689031 696414 876363 848601 893973 906510 947426 955615 923554 1031369 2216553 2322174 1304122 1149795 764510 747141 913151 910499 945034 957857 984073 999463 1119217 1117138 5467989 5683897 40.25 71.7 1
15:08:00 2024-01-29 723733 713455 222408 219154 363620 369848 387885 385617 233804 232755 291284 296349 332405 337511 4733272 5025399 7022196 6884350 1206827 1232323 321025 283431 302024 303651 354304 346069 338664 338686 230132 232026 715271 685934 1574068 1535150 469348 465637 692006 691563 869645 855998 896797 894424 939655 963921 931585 1028394 2213405 2351481 1295201 1133971 767341 753278 904828 904656 952078 962279 980051 988677 1114006 1122007 5502643 5683897 40.25 71.7 1
15:08:01 2024-01-29 717627 714555 223938 218654 364911 369848 392472 386740 232609 236627 290599 295080 331871 337511 4739262 5124457 7136021 6865593 1175367 1231915 322979 281742 301278 301859 353241 347724 336591 339675 229614 232679 733912 695823 1558110 1512358 470718 468010 688055 696944 876363 847728 894405 906510 947426 955579 926302 1032105 2216553 2322428 1347269 1147518 764510 749265 913219 911643 942384 954640 985239 998115 1115516 1115667 5457896 5682762 40.25 71.7 1
15:08:02 2024-01-29 723719 713549 223086 219219 363112 369776 387921 387975 233326 232174 291284 293950 331871 336987 4736650 5032592 7050434 6883900 1199135 1232287 321025 283787 300328 301232 354921 346596 337643 338140 230365 232516 719383 687406 1563526 1528074 470051 469876 692006 694789 873880 852256 897022 902658 943297 965284 930191 1026967 2220029 2346335 1287482 1137977 768900 751863 909150 909053 950090 955606 973891 993663 1116044 1123977 5500302 5666427 40.25 71.7 1
15:08:03 2024-01-29 714947 714466 222577 218512 362676 369740 390224 383277 233686 232663 288775 295767 330911 337548 4739262 5117204 7074864 6841952 1188074 1232323 322751 282999 301804 301436 355642 344534 336627 339710 228901 233171 724047 692836 1570320 1521578 470718 465241 689031 694863 871333 848601 894222 907537 943499 959227 930338 1038170 2222868 2342540 1388212 1137977 763531 756475 913256 904273 942307 961085 986001 992301 1106824 1114392 5444578 5674518 40.25 71.7 1
15:08:04 2024-01-29 719707 713040 222890 217646 365092 372013 387957 386432 232643 233154 288879 295320 331941 335464 4735884 5091011 7106386 6869451 1190543 1231347 321025 283467 301170 302283 354304 346668 336084 341254 228156 232679 715430 686915 1569716 1521578 470051 465930 686110 691835 878744 854651 894011 902381 950117 960985 923666 1028207 2215285 2320527 1354803 1146523 768349 745713 908931 913122 948070 955145 978902 992301 1124466 1118283 5508114 5674518 40.25 71.7 1
15:08:05 2024-01-29 719435 713549 222582 219224 361069 369184 391364 385581 232643 232011 291733 295933 331639 339611 4733272 5056914 7003532 6856214 1192552 1234072 321738 282567 306001 301401 354872 346106 338153 337630 230329 232026 726549 692836 1544229 1526461 472137 467809 695144 699749 869608 850410 903416 904805 938122 956748 932954 1033938 2222761 2339676 1397807 1127885 760117 753150 912831 903261 944924 962515 983126 988864 1108015 1115667 5409908 5666427 40.25 71.7 1
15:08:06 2024-01-29 713520 712540 222582 217863 363103 368074 387993 387903 232609 232500 290390 296206 330911 339611 4732508 5109556 7134362 6849711 1180055 1230166 323050 282999 300915 301963 353241 346843 336591 339472 229578 231636 724619 692836 1573174 1520975 470118 468545 686676 693236 878194 852224 894011 902493 946932 955687 921835 1027814 2207281 2317238 1351036 1147340 766701 746611 908541 910499 947398 952056 976777 992338 1124466 1118356 5512049 5674518 40.25 71.7 1
15:08:07 2024-01-29 719707 713544 222385 218512 361069 369184 391088 385003 232574 232174 291939 292691 333676 339057 4729897 5056914 7003807 6846835 1192282 1232287 321736 281843 300856 300943 354339 345815 339311 337890 230798 232210 722125 692836 1554011 1530247 473490 467882 693973 696907 869028 848601 902014 904954 939563 957534 931659 1033203 2226034 2332281 1426820 1127083 761047 752541 910632 905029 944924 961121 982889 988789 1108015 1115667 5396169 5674518 40.25 71.7 1
15:08:08 2024-01-29 712507 712770 222925 218472 363620 367520 387957 387357 232574 232827 288721 294429 330876 339611 4739262 5108195 7140282 6865593 1179431 1230166 322692 283183 302305 303400 355889 346523 336485 339293 229829 233335 718613 692836 1550108 1518814 468979 467367 685624 693530 876363 850339 893096 902658 948279 960247 922365 1029127 2210422 2326432 1295201 1150026 766814 747619 909987 907848 945596 954822 981733 998152 1118519 1117248 5521455 5674518 40.25 71.7 1
15:08:09 2024-01-29 724653 714555 222573 218873 363112 373174 391088 384427 232609 232174 290390 293985 332405 335428 4733272 5025222 6994481 6840035 1210370 1233283 319912 284436 301061 302247 355798 345679 337465 338543 229991 232679 723769 683492 1572843 1537834 472175 466229 690535 693802 869645 854985 894217 898354 939192 955615 932954 1029460 2216553 2332318 1388702 1128414 762328 750946 907896 908295 944680 961121 983133 987382 1108052 1115667 5408588 5665139 40.25 71.7 1
15:08:10 2024-01-29 712507 713035 223117 217863 363625 367556 387993 387939 232574 232174 290427 296349 330876 340046 4736650 5102462 7102827 6854945 1172711 1231683 320883 285334 302053 302685 356430 347687 335578 339436 228936 232679 720754 694825 1545072 1512358 472728 469210 687945 698005 876363 846197 892466 907885 947426 956181 925062 1029386 2216553 2311320 1315215 1144077 761240 747090 913256 910462 939536 954147 983126 995202 1116044 1112442 5436805 5666427 40.25 71.6 1
15:08:11 2024-01-29 721481 711533 222234 218848 363112 369812 387575 386776 232643 231848 291284 295338 331871 336998 4729897 5007559 7034485 6876637 1198296 1233668 320504 282963 301627 302319 355277 346340 338699 338615 230258 232026 716642 687406 1549652 1530797 468646 466559 692006 691835 870100 855391 898442 897264 939229 964335 931585 1029127 2213405 2348147 1390131 1131555 767341 752083 904071 904273 950090 955714 979637 988864 1112882 1117530 5493238 5666427 40.25 71.7 1
15:08:12 2024-01-29 713430 712540 223265 217863 363366 369220 391364 386740 232413 232827 288806 294394 331906 338541 4732773 5144304 7100886 6837180 1181246 1230504 320740 283325 300328 300451 356226 347196 334640 340223 228795 232026 731094 688881 1599868 1521578 473064 466559 687082 696944 873880 846197 895442 906510 944039 952101 925062 1035524 2219707 2308045 1405483 1140827 760155 746526 915853 906490 939536 957178 988962 995240 1114461 1109266 5442322 5674518 40.25 71.6 1
15:08:13 2024-01-29 726517 711519 222961 218507 361069 369848 387957 387745 232378 232663 291284 294688 333978 336707 4742374 5085317 7084210 6849042 1191393 1230166 319087 283502 300630 302212 353807 346632 334640 340739 228901 232026 714757 684956 1551102 1521578 470051 465567 686110 691835 878892 852933 890522 898681 948381 962524 925062 1026198 2207281 2320255 1358569 1143264 765157 746685 906607 911828 948743 954822 976777 992876 1123668 1118320 5489316 5657062 40.25 71.7 1
15:08:14 2024-01-29 714477 713549 221883 219259 363103 368369 391088 386180 233804 231726 291555 297077 331766 338947 4726100 5059871 6999334 6846835 1198296 1236302 319122 283467 300856 301190 355406 345778 336627 338757 229936 231340 724581 687406 1546828 1534295 473064 465567 692006 696944 869028 851014 902432 903666 936505 956857 934036 1034712 2224244 2335626 1392050 1128689 761353 753539 910632 902621 944643 963231 986038 991724 1105255 1115667 5408588 5670471 40.25 71.7 1
15:08:15 2024-01-29 716275 711528 222890 218790 365133 371343 387632 386632 232506 232791 288581 296110 333743 337366 4736650 5107648 7129283 6874971 1188863 1226678 320479 283467 301170 302354 354020 346632 336120 340739 228641 232679 725456 686915 1574874 1519420 469385 465930 686110 693310 876399 850412 891789 901379 946932 961166 922439 1026161 2207007 2320527 1352919 1147340 766794 746611 908541 908905 946019 952092 978627 992301 1123668 1117530 5517513 5674747 40.25 71.7 1
15:08:16 2024-01-29 720665 714576 222904 219053 360848 369300 391182 385366 233153 232684 291514 294331 330911 339020 4735495 5057158 7005093 6840225 1201556 1232250 318534 284299 302024 300133 355370 345508 336556 338650 229936 232026 713900 685657 1591505 1537333 472057 466229 691024 695777 870882 852860 899044 898681 939156 957534 934271 1032105 2219707 2333042 1407402 1127885 762328 751250 907635 903555 945983 955678 983835 988048 1109352 1115667 5432816 5669304 40.25 71.7 1
15:08:17 2024-01-29 714266 711346 222712 218332 363479 368153 387921 386704 232540 232827 288653 296069 333508 339538 4727271 5119256 7136840 6846835 1176064 1229894 322943 281707 300328 301544 352183 346351 336591 338650 228901 232679 722379 693345 1543430 1516658 469311 465930 686073 693802 875120 850742 894531 900949 947426 955615 922896 1026124 2207281 2320527 1315215 1149752 766701 747141 909579 909743 946268 952056 981033 997367 1121494 1119148 5521626 5669304 40.25 71.7 1
15:08:18 2024-01-29 726386 714445 222510 217863 363103 369848 389920 386645 232471 232174 288685 294360 331871 336236 4727271 5011681 7033149 6856214 1207832 1231915 320990 283635 299920 302319 354268 344497 336627 338377 229739 232743 723769 683979 1552439 1535150 469348 466559 691515 691835 869645 855391 899044 898185 939156 961130 931548 1032067 2216553 2343085 1347269 1130677 765157 756662 903999 905029 950090 962887 983561 990786 1112698 1118758 5493157 5665139 40.25 71.7 1
15:08:20 2024-01-29 717365 713540 222989 218332 363882 369740 391917 385545 232540 233119 288685 296134 331604 336962 4727271 5118828 7117317 6850147 1171951 1231915 320990 282567 303630 301119 356376 347159 336049 339675 228901 231991 722379 694335 1562081 1512358 473064 468010 688055 697932 876363 847398 894405 907799 947426 957830 925062 1034468 2216553 2310296 1390131 1144077 761784 746993 915755 911968 940759 954676 988057 998790 1115970 1114392 5423224 5674638 40.25 71.7 1
15:08:21 2024-01-29 723808 711533 222890 218507 363334 369668 387957 387903 232574 232174 291284 293472 331871 336450 4727271 5031798 7057396 6875123 1197351 1231915 319794 282963 302451 301859 352218 347405 336591 339173 229936 231828 722125 685934 1543511 1525904 470718 468010 691024 693802 873880 852860 895442 898644 944671 963921 928836 1025463 2213569 2331753 1360452 1140018 767799 746809 907598 909443 950315 957710 978651 994557 1120413 1120729 5486174 5663839 40.25 71.7 1
15:08:22 2024-01-29 717155 713544 221847 219189 363625 368592 390224 387194 233292 231777 290472 294394 330876 338817 4727271 5069223 7052664 6847261 1189769 1231041 321964 281742 302232 301401 353772 345544 338390 336578 229578 232026 712015 693830 1547177 1524821 472392 467882 692006 696907 869028 848601 901075 905866 937829 955505 928873 1037164 2226217 2339403 1362336 1134335 762328 755224 915816 905029 940870 961121 986001 991686 1105928 1112442 5399182 5655760 40.25 71.7 1
15:08:23 2024-01-29 716571 712766 222542 218324 362676 369704 387849 386432 232574 232663 288459 297077 330876 336486 4729897 5082585 7115711 6856214 1187827 1230166 320504 283197 301170 302283 353171 345778 335813 340463 228440 232843 724047 685934 1562059 1518814 469348 465894 686073 691835 876363 852224 890448 901098 949222 962896 926026 1028587 2210556 2318518 1352919 1147796 767918 744803 907896 910462 950278 952020 976702 996657 1121207 1121160 5519930 5665139 40.25 71.7 1
15:08:24 2024-01-29 721485 713544 222350 217868 360997 369416 391364 384967 232574 232174 290395 294168 331871 337511 4717893 5036811 6986389 6835327 1198957 1231377 318569 283431 302024 300381 355370 345581 336591 338650 229784 231991 723769 684956 1554379 1535150 472728 466289 691024 694789 872046 854614 900728 907376 940897 961607 932991 1033466 2219881 2338941 1388702 1131481 764200 751900 906607 903902 948743 955642 985239 987345 1109622 1117248 5432923 5657082 40.25 71.7 1
15:08:25 2024-01-29 715527 714197 223238 217868 363616 369776 391364 384967 232264 232827 288649 296134 331871 336998 4727271 5118828 7098129 6821251 1175367 1230166 321025 282963 300785 300451 355370 346632 334569 339675 228866 232026 722468 691242 1568435 1521578 474374 467809 688143 699749 875010 846050 895531 909090 944524 955730 923479 1033901 2216553 2311937 1428776 1142891 760155 747141 915444 909780 939536 956848 987480 996657 1115433 1109193 5435159 5665139 40.25 71.7 1
15:08:26 2024-01-29 722557 711492 222542 218507 361033 369776 387957 387321 232574 232174 290390 295877 331871 336962 4715249 5053921 7065519 6846835 1191393 1228725 319051 283304 301170 301365 353772 347405 337323 338650 229936 231665 716466 685311 1565460 1527264 470608 469876 688921 693236 876252 854651 895289 899817 946754 961130 926134 1025185 2211995 2320527 1358569 1137902 764510 747141 905052 907812 948743 955570 973853 991686 1117170 1121558 5465021 5651727 40.25 71.7 1
15:08:27 2024-01-29 713759 711492 221501 218852 363112 368333 387993 384427 233651 231452 288784 295045 330841 337548 4717616 5054795 7042225 6837456 1183778 1231340 322716 282532 301535 300908 353241 342271 340274 338401 229688 233263 721228 693830 1566443 1524223 471983 467220 691697 696870 868991 847398 898405 907537 939490 954794 928873 1033901 2223325 2333042 1386292 1131910 761897 753683 913219 901268 940870 961121 984562 992264 1105255 1112442 5400912 5665139 40.25 71.7 1
15:08:28 2024-01-29 713520 710985 222542 217828 364134 368038 387849 386160 232574 232174 288685 295286 330841 337548 4736650 5104679 7125857 6854983 1177746 1226678 322716 282998 302055 302070 355314 345924 338591 338543 228760 233135 712772 692836 1544759 1516792 469311 467618 686073 693802 877738 852224 893059 902621 948098 961607 922365 1026124 2207281 2320527 1340913 1147340 767341 744767 908931 910092 945712 946664 976739 993750 1122039 1118039 5512049 5661099 40.25 71.7 1
15:08:29 2024-01-29 718682 713544 221843 217833 360961 368628 391088 384391 232574 232174 291042 294688 333676 337511 4708501 5030331 6975830 6849711 1206866 1231385 322210 283334 300526 301259 356934 344839 339071 338472 229437 232444 723769 683005 1549256 1535150 470789 466559 691515 691798 869645 854748 901089 898539 939563 962524 930888 1029127 2211720 2344820 1388212 1131518 766248 752047 903999 903629 950090 955678 979361 988827 1112057 1118039 5482254 5665139 40.25 71.7 1
15:08:30 2024-01-29 717631 713270 223082 217642 363103 369480 391364 384427 232355 232991 288685 296349 330876 336962 4727271 5109556 7084226 6830283 1177006 1230966 320811 282786 302880 302502 355228 346632 335578 339710 228901 232026 720989 690959 1560537 1521578 473064 467220 686676 698463 875120 846197 895717 908444 944707 952101 922402 1032430 2216553 2308045 1405483 1142451 760155 745824 913256 909443 940202 956172 987480 995240 1115772 1109229 5427399 5665139 40.25 71.7 1
15:08:31 2024-01-29 722234 710989 222546 218468 360997 369776 387921 387630 232540 232174 290472 292656 332370 336486 4724812 5039392 7078756 6838907 1193977 1233631 319051 283431 301170 301436 353737 347112 336572 340188 228866 232026 719383 683979 1552730 1522500 470384 465930 686110 691835 876363 852897 890587 897042 949444 962524 927695 1028118 2207281 2317238 1384373 1140449 765157 744202 905052 910462 948743 956848 977435 993139 1122076 1117494 5474427 5655760 40.25 71.7 1
15:08:32 2024-01-29 714441 711269 222194 218848 361028 367520 387632 384932 232540 231452 291042 293507 330911 338301 4708236 5041809 7023034 6837456 1194116 1228725 318803 283219 301621 300416 355121 345300 336556 338401 229472 231056 724581 685934 1577503 1530797 472728 466559 691734 694789 870882 849136 897130 901305 939229 957534 933645 1031659 2220029 2329734 1401645 1125480 760155 749810 910303 903902 945596 955678 983835 988789 1108837 1115667 5423302 5657062 40.25 71.7 1
15:08:33 2024-01-29 710192 710989 222307 217798 363112 367485 387993 386160 232182 232174 288685 293915 332967 338801 4726046 5082585 7082742 6821251 1182969 1230166 321025 281826 302024 299470 355085 346363 336681 338722 228866 232026 719599 688881 1568353 1520498 472728 467220 686073 695884 873287 846197 895350 907649 944707 946674 922130 1032393 2216553 2305382 1405483 1140753 758958 747141 915203 906490 940870 956172 986038 995202 1115252 1110013 5429619 5666427 40.25 71.7 1
15:08:34 2024-01-29 720375 710450 222577 218472 361033 369582 387921 387033 232368 231924 290547 294189 333220 335829 4719311 5044741 7046496 6840225 1190618 1230055 317770 282999 301170 301294 353241 346668 336681 339675 229318 231828 722125 683005 1542951 1521578 470384 465930 687568 691835 876363 852897 890485 898008 948770 961130 927695 1026161 2207007 2317238 1356686 1138014 765157 743638 905052 908867 948743 956172 979324 993139 1122039 1118320 5474298 5655798 40.25 71.7 1
15:08:35 2024-01-29 714441 712779 222385 219320 360772 370326 389934 385131 232286 231309 290655 295825 333039 338874 4727271 5047324 6990756 6832580 1187208 1232323 320019 282532 302482 299294 354304 345581 336591 337121 230294 231665 722125 690576 1541456 1525904 472728 466559 692006 697722 867143 848601 899757 903939 938897 957534 934308 1032393 2221287 2331387 1397807 1125480 760155 750331 909187 903902 944924 961121 983835 988086 1109622 1115667 5410262 5654151 40.25 71.7 1
15:08:36 2024-01-29 715390 713483 222953 217724 363845 368225 391219 386560 232402 232955 288504 295029 330876 338541 4721353 5109556 7074794 6828078 1168584 1231915 320764 281821 301278 299611 353241 346632 337598 338686 228901 231991 719383 692836 1536765 1511007 472728 466987 687082 696944 876363 845598 893096 905208 947426 954831 925062 1029150 2216553 2305382 1322610 1141649 760080 744730 913689 907848 939536 956172 984599 995240 1116044 1109229 5432816 5669304 40.25 71.6 1
15:08:37 2024-01-29 719596 711123 221670 218694 360884 369004 386506 386704 232609 231452 290390 294403 333942 336377 4710890 4998286 7028138 6860696 1198296 1229293 319794 282567 301170 302071 354420 344534 337371 337630 228901 231848 725159 686915 1554022 1525904 467946 466559 691515 691344 869645 854785 897130 894498 939192 963240 931622 1027624 2212241 2344820 1352919 1130677 766794 752047 903839 903592 950090 955678 979599 990704 1114677 1120739 5486908 5659872 40.25 71.7 1
15:08:38 2024-01-29 717405 711305 222980 217117 363112 368628 390812 386645 232402 233075 288649 295303 330911 335684 4717974 5096942 7059759 6801139 1184623 1227783 321061 281742 301810 300381 354304 342487 336355 339436 228156 232679 715430 688881 1548749 1519420 470718 463564 688055 694372 871493 848000 898274 903939 939229 953447 926377 1037000 2216553 2322174 1414349 1138014 760155 748586 911278 904880 940598 957342 989432 994332 1106787 1112813 5447403 5666427 40.25 71.7 1
15:08:39 2024-01-29 722262 710994 222989 217355 361033 369812 387849 384967 231860 233482 288775 292656 333713 333505 4717930 5064714 7077874 6846835 1188014 1226678 318825 282999 300417 301436 353241 346632 334534 339710 228866 232026 720754 683005 1541354 1521578 470789 464550 687082 691835 876363 852860 891349 897372 947426 961166 925904 1026161 2207281 2317238 1366102 1138014 764510 746362 906989 912808 950278 953793 979773 994482 1121892 1118795 5485399 5658515 40.25 71.7 1
15:08:40 2024-01-29 718650 711533 222542 217863 360668 368520 390812 384355 232574 232174 291284 292587 330876 337511 4714528 5031815 6975830 6815785 1194018 1228762 318088 282784 300328 301401 354836 345300 336355 338686 229578 231340 717627 685657 1560450 1530797 472392 466229 691515 694593 870882 849737 897093 902658 937865 955579 934308 1032430 2221287 2331387 1397807 1128179 762328 750071 910228 904086 946231 962279 983760 989408 1109315 1115667 5420691 5661099 40.25 71.7 1
15:08:42 2024-01-29 712054 711492 222582 217794 361069 367485 387993 386468 232217 232174 288766 293915 330115 338577 4720531 5091011 7112246 6835441 1168547 1229021 321025 281474 302733 300908 353920 346632 335353 338413 228866 232026 722379 693345 1547491 1511285 470718 467315 688055 696414 875741 847398 893096 906510 947426 957534 925642 1031534 2216865 2316870 1311517 1144523 763418 745713 913799 911643 940870 954822 983133 998115 1116044 1112442 5411660 5655760 40.25 71.7 1
15:08:43 2024-01-29 719049 710450 221501 218503 361060 369740 387001 384427 233292 231289 288946 293507 330645 335684 4711166 4986648 7013230 6856214 1195646 1226678 320054 282771 302024 302319 351893 345057 337371 337358 228936 232416 725159 686915 1543492 1528074 467983 466559 691515 691344 869645 854143 894180 898185 940750 965703 932991 1027852 2210556 2346335 1287938 1135144 768436 751324 903727 904917 950090 961598 975276 988864 1112057 1122007 5482153 5646419 40.25 71.7 1
15:08:44 2024-01-29 714175 711528 222385 217143 363625 368664 387957 382096 232378 232174 288581 294189 330611 336212 4704452 5102462 7050434 6809320 1180404 1226678 321025 281742 300842 300908 356898 342487 335578 338686 228121 232026 716820 688881 1540294 1519420 470718 464912 686110 694789 871736 848983 898495 906244 943573 955420 927621 1038019 2216722 2326432 1384373 1136395 761240 751398 912831 903902 940202 955570 987351 993139 1105255 1109229 5436805 5651727 40.25 71.6 1
15:08:45 2024-01-29 719707 711232 222385 216439 361065 369848 387849 384427 231860 232827 288613 295310 330876 333433 4705131 5063193 7077724 6837073 1187165 1226641 319830 282691 300745 301436 354921 344534 336206 339389 227767 232026 715271 683979 1544731 1519420 470446 467845 686639 691577 878231 853437 892735 899817 948660 962970 922218 1025005 2204145 2314177 1354803 1142414 766422 745024 905963 911392 947398 952056 975314 993139 1122076 1115129 5476006 5647697 40.25 71.7 1
15:08:46 2024-01-29 715713 711524 221537 218883 361033 367520 387921 386645 232574 230768 288757 293915 330380 338541 4711166 5044649 7009447 6830548 1188074 1230166 320054 281707 302482 300487 353772 344534 336084 336649 230329 232026 738443 691844 1545421 1528569 473064 467551 692006 697759 869608 850373 903435 903939 939655 955579 933645 1036423 2221287 2329734 1393969 1125405 760267 750219 909579 903902 943582 961121 982433 988086 1108052 1114878 5393165 5649000 40.25 71.7 1
15:08:47 2024-01-29 710487 711232 222194 218101 361065 366897 387921 386740 232251 232174 288094 293950 330876 339611 4711874 5104389 7078410 6820663 1168584 1226678 320800 281812 302752 300276 353241 346632 337598 338436 229331 231884 711158 692836 1559882 1511429 472137 469210 687653 698753 875741 844962 892461 907649 947315 954831 925720 1032255 2216722 2308045 1352919 1140827 760117 746081 913256 907848 939628 953474 983163 995240 1115252 1110834 5418003 5655798 40.25 71.7 1
15:08:48 2024-01-29 718614 709411 221883 218542 361069 369776 386722 385617 232574 231452 288721 294403 330345 336492 4701801 5010899 7031783 6835327 1188921 1230166 319051 282957 301841 303041 355601 346377 337157 338270 229472 231630 715114 683349 1545275 1524223 470718 469210 688055 691835 874568 852897 891752 898717 944039 961534 926170 1021640 2210422 2320527 1356686 1133971 764068 746919 905052 906853 946690 956848 972433 988864 1115252 1119937 5474303 5638331 40.25 71.7 1
15:08:49 2024-01-29 711967 711528 220502 217794 363112 367520 387921 382131 232643 231487 288613 294429 331636 336998 4711166 5054795 7022457 6818343 1186202 1229595 323666 282417 301773 300802 354468 342379 336449 338235 228725 232644 711260 690855 1543824 1519420 470718 465899 689031 694335 869645 847398 900198 904954 937829 956181 926377 1035486 2214978 2327546 1358569 1136395 760117 747655 910632 904917 940202 954897 984599 994670 1105255 1109229 5427399 5643528 40.25 71.7 1
15:08:50 2024-01-29 718650 709447 221847 217117 363361 369776 386686 384391 232182 232174 287729 293950 330841 333469 4701801 5072466 7103091 6849101 1175031 1227883 322608 281663 301061 301717 354885 345399 335543 338459 228866 232516 721471 690361 1544169 1512358 467983 465240 685664 691835 875120 848601 890522 900666 947426 955651 921058 1026124 2201136 2312960 1352919 1144077 765157 742549 905052 909136 943938 952370 973928 990892 1121244 1117248 5498715 5647697 40.25 71.7 1
15:08:51 2024-01-29 717360 710455 221883 217863 359910 367520 387993 384127 232217 231685 290427 292587 329885 337273 4708501 5020265 6979917 6829474 1203450 1230092 318427 283431 300745 301154 354304 344497 338591 338033 228866 232026 721858 681061 1548282 1535655 472057 465899 690045 693310 869645 847936 897130 905102 939229 956857 931659 1029460 2216553 2326432 1390131 1123879 761240 749316 908357 903902 944924 955642 982433 987140 1106448 1114090 5402647 5639648 40.25 71.7 1
15:08:52 2024-01-29 710487 709452 221883 217490 361069 366932 387957 385617 231860 232174 288649 294474 336032 338301 4711911 5104553 7062396 6818699 1169998 1226678 320054 283375 302660 299576 353241 345815 334534 338615 228760 231991 720989 692836 1529827 1512086 473064 465894 686073 696870 875120 844925 892424 907799 946084 953410 925062 1032105 2216553 2303747 1360452 1140790 760155 744165 913256 909443 940870 954111 983126 995165 1114461 1111480 5416321 5655760 40.25 71.7 1
15:08:53 2024-01-29 720665 709374 221501 217863 360961 369444 387267 385581 232540 231452 288752 292587 332895 336195 4715363 5013922 7022234 6840263 1190581 1230166 318569 283162 301280 301575 355889 346632 336681 338104 229652 231503 726238 683005 1546122 1521578 470718 468440 688055 691835 875741 852220 890554 896331 944707 955651 927695 1022367 2211995 2317238 1358569 1136395 764068 747141 904036 907775 948743 956848 975970 991686 1117961 1119901 5455616 5638068 40.25 71.7 1
15:08:54 2024-01-29 713357 710689 221852 218477 360997 367485 387957 383277 232368 231167 290510 294438 332805 337880 4716630 5009079 6977037 6828439 1194018 1230055 317163 282567 302024 299223 354268 345264 335578 338104 228831 231340 717627 684540 1547245 1530797 472392 466559 691515 693506 869645 848601 898274 899817 940230 957534 931585 1030596 2210422 2329734 1388702 1125480 762328 749810 906607 902990 945983 955606 982433 985903 1109585 1112479 5400869 5646382 40.25 71.7 1
15:08:55 2024-01-29 710487 708878 222190 217117 360772 369276 387668 385873 232402 232031 288504 295933 331960 338082 4715249 5091011 7055929 6818699 1169370 1226369 319983 281751 302268 299540 353206 346596 334309 338650 228475 232026 739262 692836 1532018 1516658 472728 465930 686073 696377 875741 846197 891789 906510 944707 952065 925027 1031369 2213405 2305382 1362336 1143264 757839 746081 913219 907775 938168 954111 983163 995165 1114461 1109663 5416321 5644934 40.25 71.7 1
15:08:56 2024-01-29 723145 710418 222262 217724 360817 369596 387704 386288 232045 231995 288541 293776 330841 335102 4701803 5042786 7059759 6837456 1188014 1226678 318569 282642 300958 301365 354921 346069 336206 339400 228831 231764 719383 683005 1547364 1519420 470051 467220 685551 691835 876363 852860 889838 899467 947426 955687 923628 1024589 2207281 2314602 1356686 1138014 764510 745900 904036 907812 947398 954075 976008 991686 1120413 1118831 5464697 5658673 40.25 71.7 1
15:08:57 2024-01-29 717484 711086 222052 217724 360196 368448 389970 385551 232506 231975 288685 292578 330841 336945 4708514 5011681 6976438 6828078 1200847 1226678 318052 282963 301170 300451 356898 344497 336049 338068 228866 231991 722379 681061 1565701 1530797 470718 465241 690008 691835 869990 852220 898405 898644 940230 962139 930191 1030596 2211995 2335626 1399726 1128689 763964 752010 903999 902584 948743 955606 981733 985941 1108800 1115975 5452367 5658439 40.25 71.7 1
15:08:58 2024-01-29 716061 710232 222333 217083 363107 368628 390812 383241 232333 233119 288541 295024 329885 335428 4708514 5100359 7061205 6800785 1183778 1226678 320990 281707 302024 300451 354268 342487 336084 339125 228511 232679 715430 690855 1558657 1518814 471449 465241 688055 694863 869645 847398 896820 903939 939229 954831 927036 1037089 2216553 2323822 1358569 1138014 761507 749080 911924 903867 940870 957524 987944 996626 1108580 1112813 5436238 5663839 40.25 71.6 1
15:08:59 2024-01-29 722447 709411 222506 216897 360708 369776 387231 386097 232021 233154 288401 295410 330876 333433 4708514 5061113 7078410 6837456 1188863 1226678 318088 283431 299920 301154 352183 345825 336444 338686 228440 231665 713900 683005 1541764 1519894 469681 465240 685067 691835 876363 851616 889146 898539 948954 955687 922402 1026086 2202702 2314602 1352919 1144077 766814 745024 906989 911643 947540 953044 978651 997364 1121605 1115975 5510511 5646105 40.25 71.6 1
15:09:00 2024-01-29 719559 711492 221812 217642 359869 368333 389898 383099 232540 232174 290944 292684 330380 336450 4699135 5011515 6985156 6830572 1203487 1226678 320019 282963 297284 301365 352218 342487 336049 337121 228866 231665 722379 681061 1560578 1530797 467983 465241 690045 690817 867143 853872 897093 896627 938897 962524 930189 1026086 2207281 2342261 1349153 1131938 767922 753003 904370 902437 950992 959558 975786 990824 1113130 1118831 5470871 5646382 40.25 71.7 1
15:09:01 2024-01-29 710155 709912 221674 217117 363112 368333 387267 380919 232182 232174 288134 294155 331869 335891 4688257 5036997 7009447 6809320 1184693 1226678 320504 281436 302024 299540 352218 342487 336627 336036 228866 231764 712529 690855 1543718 1519420 470718 466559 691024 695392 867143 846197 899720 904954 938232 954120 931585 1032430 2221613 2334422 1362336 1128179 760155 752281 912180 905709 943508 962961 985239 988552 1106039 1115109 5380371 5642355 40.25 71.7 1
15:09:02 2024-01-29 712239 707338 221847 217455 363112 367485 386650 384967 232182 231911 288577 295045 331636 336998 4711166 5082883 7103091 6840338 1171598 1226678 321025 281207 301804 301154 351605 345300 334569 337630 228866 231991 715271 692357 1534616 1505967 470384 465966 688055 694372 876091 846197 890526 903939 946084 958142 923666 1031496 2213569 2318518 1305971 1146158 763418 747104 912255 907812 940870 952092 981453 997330 1116044 1114878 5411548 5646382 40.25 71.7 1
15:09:04 2024-01-29 720665 711232 221470 217863 361028 368628 385527 383205 232609 231254 288685 292622 330380 333577 4705156 4989014 6994481 6837456 1194875 1229293 319087 281707 301810 301436 353884 344534 336627 339057 229578 231340 715271 684956 1551808 1524821 469077 466559 691515 691344 869645 852897 900545 898283 940750 963776 932327 1024892 2210556 2344668 1282491 1133971 768160 750219 903727 904768 950090 955570 973891 987883 1113671 1118320 5474303 5637003 40.25 71.7 1
15:09:05 2024-01-29 713298 711492 221861 217122 363112 368038 387849 381489 232540 232174 288098 294360 332103 333541 4701765 5056265 7013132 6841021 1183778 1226678 321025 281448 301810 300647 354921 342415 336627 336578 228866 231991 721228 691863 1563470 1518814 470718 466229 690104 697722 869631 847775 900840 903866 936838 953265 930338 1034981 2216553 2331387 1358569 1132216 758884 752047 911924 898681 942307 961121 983126 988827 1103417 1109229 5370966 5637003 40.25 71.7 1
15:09:06 2024-01-29 713520 708341 221852 217584 363625 368038 385527 383277 232182 231812 288134 294840 332282 333541 4699135 5072466 7103204 6818699 1172636 1226406 321025 280814 300381 300908 353884 342523 335318 337594 228671 232026 712650 690386 1552043 1514240 469447 469173 686188 691761 875851 851951 894011 899558 945900 957534 920853 1024589 2204441 2314602 1272321 1147340 764510 746574 907251 907812 944924 946664 978168 995240 1115553 1115667 5493238 5637003 40.25 71.7 1
15:09:07 2024-01-29 721241 710957 221492 217152 360666 369776 387957 382060 231860 231487 288676 293166 330645 333181 4716046 4975782 6985156 6830435 1201729 1225771 319087 281707 299787 301401 353884 342451 336084 336613 228690 232273 722379 683349 1555983 1525308 468778 466559 691478 690423 869608 853437 898274 895629 936505 962215 931663 1026124 2207281 2343002 1352919 1128689 765157 751398 902441 901591 949416 955606 978168 987382 1109622 1115667 5474995 5637003 40.25 71.7 1
15:09:08 2024-01-29 715224 710450 222194 217087 361033 367556 387921 382632 231826 232827 288581 292656 329885 333541 4701801 5090967 7078560 6795092 1178446 1226678 320539 281671 301170 300451 355598 342199 337121 338401 228210 231991 719599 688881 1551707 1519894 470608 465095 686073 694789 871026 847398 896570 903939 941187 950958 925062 1038019 2213405 2311320 1383052 1138014 759725 747141 910632 903902 940870 956848 986038 994707 1106824 1107309 5425740 5651727 40.25 71.7 1
15:09:09 2024-01-29 721753 708615 222542 217070 360956 369480 386686 383241 231148 232663 288613 294168 330654 333433 4688295 5051827 7042351 6840362 1183740 1226026 320513 283148 299702 302931 354885 344389 337634 340501 227980 232644 722638 684956 1554082 1515582 469447 467220 685664 691687 876363 847900 890041 899817 947279 955651 921711 1024626 2201136 2311320 1326308 1144077 764510 745024 905127 909780 946268 946628 976465 993750 1118790 1114878 5501725 5646382 40.25 71.7 1
15:09:10 2024-01-29 720665 710450 221656 217646 360997 369776 387921 382096 232217 232011 288613 293755 330876 335205 4699135 4986761 7000102 6830757 1199121 1226531 318945 281601 299388 301011 354347 342343 338591 336471 228866 231828 722379 682729 1557398 1532425 468778 465241 690045 691073 869631 852897 894282 897375 938232 961130 928836 1025356 2207281 2342261 1351036 1128689 765157 749847 902553 902584 948743 955606 976008 988086 1111269 1116457 5455616 5628966 40.25 71.7 1
15:09:11 2024-01-29 713954 709379 221847 216839 361069 368333 387993 382060 231826 232663 288373 294403 336032 333505 4695784 5083705 7031752 6815168 1182014 1229632 320847 281610 301951 300310 354634 342415 339071 336613 228831 232373 711260 690855 1535235 1520332 470718 466559 690045 694863 867143 845291 894282 905066 938232 954831 928873 1032156 2216553 2326432 1360452 1128947 759071 752083 911092 898681 940202 961157 983126 990274 1103688 1110871 5374804 5625961 40.25 71.7 1
15:09:12 2024-01-29 710487 708615 221656 217152 361069 366417 386378 384967 231860 231848 288820 293915 331636 336486 4701486 5085822 7072170 6820777 1167592 1225735 320019 281277 302463 299505 354812 344244 335732 337594 228156 231340 719599 691844 1531694 1508073 472057 465966 687082 696944 875120 843766 890522 905866 944707 954120 921597 1029127 2207281 2302113 1352919 1140790 760155 745024 912427 907775 938204 952092 983835 995202 1113671 1108410 5404274 5638331 40.25 71.7 1
15:09:13 2024-01-29 718614 707338 221302 217833 360961 368592 385563 385310 232378 230768 288649 292587 329850 333541 4695779 5008280 7026384 6837456 1193056 1226026 318945 281707 301170 300522 351893 344534 337634 336613 229578 231340 716642 684467 1558191 1520498 469385 466987 690535 691835 871390 851014 895717 898008 941260 963921 928178 1021640 2204145 2333042 1290064 1133165 765157 746919 905015 904917 948471 957524 974469 988827 1112882 1120802 5470383 5637003 40.25 71.7 1
15:09:14 2024-01-29 712507 710455 221656 217494 363112 368038 387849 382060 232574 231848 289199 296868 332414 335684 4709892 5044006 7028161 6800988 1183812 1226678 320740 282920 301841 299576 352183 342487 336627 335530 228901 231828 719599 690855 1536060 1519420 470718 466559 691515 694863 866528 846197 896764 903939 937567 954831 931585 1032430 2216280 2326432 1390131 1125480 759071 751514 910632 899780 940870 955714 983163 988086 1105255 1112479 5370966 5627624 40.25 71.7 1
15:09:15 2024-01-29 710487 708110 221661 217152 361060 366932 385819 384717 234232 231726 288969 294290 331565 336103 4707197 5072466 7093298 6797408 1165930 1226678 319087 280849 300364 299540 354420 345300 336444 337630 228671 231828 711158 692836 1547314 1507412 471800 465966 686110 694900 873880 843729 890522 903939 944744 955912 922439 1029127 2207281 2305382 1309668 1140790 760155 745024 911924 908902 938204 952056 982433 992301 1114677 1109266 5408588 5637003 40.25 71.7 1
15:09:16 2024-01-29 718614 707338 220873 218262 360708 368377 385077 384284 232471 231309 288468 295253 332031 333361 4688295 4991729 7003807 6837456 1191431 1226678 318792 281768 301170 300908 351893 342559 337598 336071 228901 231340 719383 684956 1549726 1519250 467983 466622 690045 691835 870716 847936 895717 897372 940594 962560 928873 1022093 2204145 2335626 1307720 1130599 764510 747655 903121 903902 947398 955606 972433 987382 1109659 1115129 5455616 5634142 40.25 71.7 1
15:09:17 2024-01-29 712565 710422 220365 217355 363039 367377 387668 384188 232471 231274 288098 295267 331636 335975 4688144 5033424 6986389 6804464 1184693 1226678 319051 280933 301768 299540 352218 342523 334605 335600 229578 231178 722125 687897 1544025 1521578 472057 466229 691367 694372 867143 848601 901298 902658 937961 956857 931622 1029423 2216553 2324784 1399726 1124679 759071 749339 913621 904384 943582 955606 979637 986319 1106824 1112479 5398291 5642368 40.25 71.7 1
15:09:18 2024-01-29 708290 708405 221670 217654 360844 368230 386650 385003 231148 232011 288613 295131 331798 336998 4699135 5074520 7042314 6795092 1166924 1224902 320054 281755 302024 299331 353772 344171 335732 338140 228511 231828 715271 688881 1536847 1516385 472728 467220 684135 695884 873880 843729 891812 905866 944039 952065 925062 1033767 2210262 2298851 1388212 1138014 757299 745024 913219 906490 938355 953474 983163 994495 1115508 1110089 5407361 5641007 40.25 71.7 1
15:09:19 2024-01-29 720590 709905 221838 217308 359874 368628 386434 385438 231114 231812 288649 293755 329885 333023 4692435 5043090 7041108 6818736 1187165 1224902 318088 282840 300745 300487 353920 345020 335732 338722 228156 231665 719383 682518 1552590 1517482 469385 465702 685588 691835 875741 851616 887883 896467 947426 955723 925062 1024626 2205712 2311320 1354803 1138014 764510 745024 904036 907848 947398 955145 979628 994374 1120809 1117966 5458529 5638331 40.25 71.7 1
15:09:20 2024-01-29 711337 710730 221564 217868 360381 366345 387885 382668 232079 230626 288806 292587 331170 336522 4695100 5000894 6957760 6802316 1197426 1226678 317163 281777 300284 299576 353772 342487 334605 337121 228866 231665 722379 682371 1558704 1530797 470718 465241 688055 691408 867143 850412 897130 897372 937865 955313 931585 1031369 2207281 2326432 1388702 1123879 760814 748895 904903 901735 947577 960237 979487 987996 1110085 1115521 5430680 5647765 40.25 71.7 1
15:09:21 2024-01-29 714028 708910 221883 216444 360817 367930 387993 382668 231504 232174 288577 295698 332013 333577 4701801 5083705 7031783 6781577 1180404 1226678 320539 281242 301170 299611 352218 342138 334640 337630 227802 232026 711260 688881 1557265 1515319 470718 463527 687082 694789 869645 844999 896994 903939 939229 952101 925062 1036724 2210422 2320527 1386292 1138390 761240 746846 911529 902158 941003 957488 985239 991574 1105255 1108446 5413386 5632983 40.25 71.7 1
15:09:22 2024-01-29 720665 708728 222385 216444 361033 369480 386686 383277 231148 232663 288436 292587 336032 332387 4692159 5044649 7059484 6818699 1183778 1224902 319051 281742 299364 300487 353920 342487 336206 338686 227414 231813 728275 683005 1544943 1515582 468683 466559 683866 691344 875741 850410 889146 898044 947426 955687 922365 1022539 2204506 2311937 1354803 1143707 764628 744840 906989 911643 947615 951096 973853 993713 1122403 1115594 5484317 5634028 40.25 71.7 1
15:09:23 2024-01-29 721749 709388 221262 217455 360997 369740 387813 380919 232506 231456 288577 292622 330841 332820 4690730 4968869 6990756 6828078 1201729 1226678 319016 281848 299751 301401 353884 342185 336591 336578 228866 231665 722379 683005 1594274 1530797 468942 464146 690045 690780 869631 852860 898368 898539 940009 964298 932916 1028587 2210556 2343002 1372139 1131873 767918 751404 903358 903866 949818 961598 976665 988752 1111232 1119148 5442746 5627624 40.25 71.7 1
15:09:24 2024-01-29 714535 709379 221812 216780 361024 367520 387921 381721 231826 232663 288098 292656 332090 333505 4695784 5085204 7033261 6790563 1181246 1226604 320740 281321 300381 299540 354921 342343 334605 337594 228156 231991 721228 690855 1538958 1516658 470718 465241 688055 695777 869608 848379 902728 907649 940861 954649 927658 1036499 2216589 2333891 1360452 1133971 760155 752467 913039 899558 939536 955642 986496 993810 1103651 1109229 5388064 5627624 40.25 71.7 1
15:09:26 2024-01-29 716408 707333 221656 217117 363368 368592 385527 383241 232182 231812 287657 294155 332103 334930 4695784 5055650 7082742 6818699 1174190 1224865 321738 281645 300247 300856 351893 344497 337157 337594 228121 232026 723169 688389 1541163 1512358 467909 468266 685664 693601 877062 851014 891461 899484 947724 960173 923666 1026086 2204270 2314602 1305971 1147340 765157 745824 907635 906629 944924 952020 979599 995202 1115283 1115667 5486174 5637003 40.25 71.7 1
15:09:27 2024-01-29 721749 709379 221120 217904 360961 369444 386342 381489 232182 231452 288649 292587 332103 332351 4688445 4972343 6980469 6828078 1191468 1226678 319051 281671 300921 299470 351893 342559 338046 336071 229543 231340 715271 684329 1557416 1524671 470118 469210 691969 693728 872084 853230 895531 899817 941890 963204 928836 1024272 2207281 2333042 1281936 1132216 766701 746919 903727 904880 947361 957256 975165 987345 1112020 1118320 5458364 5624528 40.25 71.7 1
15:09:28 2024-01-29 710487 710414 220431 217642 361024 366381 387560 381757 232574 230732 288649 293915 331170 335428 4701879 5029665 6952172 6799942 1194018 1226678 317092 281786 300595 299505 353206 342487 334605 339574 228654 231167 720989 682860 1540456 1533515 472355 466449 690679 691687 869608 851014 899556 899929 939342 955651 928799 1030596 2209167 2331387 1405483 1128689 762328 749810 905127 901231 946653 955570 979637 985941 1106824 1112442 5428922 5627624 40.25 71.7 1
15:09:29 2024-01-29 711313 708332 222311 216780 360997 366345 387885 384355 231148 231492 288541 294367 331636 336962 4686790 5068133 7056174 6771861 1179411 1226641 319535 281856 299957 301549 356898 344462 336609 338235 228335 231955 715430 687280 1580476 1518169 472691 465241 684062 695283 872009 848983 895680 903939 941963 946674 922218 1034675 2213569 2302113 1380463 1137204 757989 744129 912180 904917 939264 956172 986001 992301 1109585 1109663 5408588 5646382 40.25 71.7 1
15:09:30 2024-01-29 719698 707338 221883 217455 359802 369474 386686 384427 231079 231812 288680 293755 331852 333433 4688445 5033348 7050434 6820625 1179393 1227296 321982 282284 299352 300695 354634 342379 337396 338472 228075 232480 714040 686424 1546080 1512358 467946 467220 685701 691798 875741 848601 890411 899632 947426 955615 921674 1024626 2202428 2311320 1322610 1144077 765157 742475 906989 908795 944924 946628 976739 994457 1116044 1114878 5493238 5628966 40.25 71.7 1
15:09:31 2024-01-29 719707 710177 221435 217455 359829 368333 387921 381757 232090 231452 288577 293755 330345 333469 4692435 4987654 6975830 6832862 1200804 1226138 319428 281601 300467 301224 354848 342271 337634 336542 228795 231665 722379 681395 1545422 1528074 468110 465241 690008 689838 867106 852860 898391 893753 938897 963653 930848 1024589 2204270 2338941 1313366 1130298 765157 749080 902441 904917 949416 955606 975861 987345 1110159 1118039 5458648 5637003 40.25 71.7 1
15:09:32 2024-01-29 712322 707333 221812 216448 361069 367485 387813 380919 231826 232174 288098 294139 331636 333505 4692435 5064948 7018199 6810609 1179431 1229632 320622 281530 300593 301366 353884 342138 336084 338577 228619 231991 718410 688881 1534227 1515319 470608 463564 688055 695777 867143 843729 898274 903939 938232 952101 927695 1032393 2213569 2326395 1358569 1128689 759071 750909 910632 898644 939536 960091 984537 990237 1100491 1108374 5369226 5623611 40.25 71.7 1
15:09:33 2024-01-29 715006 703250 221466 217083 363112 367485 384337 382978 231791 231452 287419 294360 331636 333126 4689756 5064948 7098129 6801177 1168903 1224865 321025 280351 299957 301537 351641 342487 336444 336613 228156 231665 710644 690855 1546145 1503138 469348 465930 687082 695283 873880 844925 890448 903298 946754 957534 921021 1026124 2207281 2311048 1302273 1144077 762328 746081 910632 907762 940870 946664 978865 995202 1115252 1112479 5416321 5625961 40.25 71.7 1
15:09:34 2024-01-29 715453 703286 220467 217642 360666 367520 384337 383241 231826 230338 288347 293506 331636 333469 4699028 4985966 6992086 6809320 1184623 1224395 317128 281671 300854 299540 353884 345254 335459 336613 228671 230657 713761 679448 1538027 1518541 470051 465930 686595 691835 873880 850375 889257 894424 944671 955615 927695 1024337 2204108 2311320 1356686 1134778 762982 745024 903999 908407 946157 952056 975314 991686 1118827 1115864 5458648 5627624 40.25 71.7 1
15:09:35 2024-01-29 713879 707301 221116 217642 359838 366381 387539 382060 231826 230535 288396 294403 331386 336951 4697765 5004843 6957180 6801064 1197431 1226678 317092 285026 301104 299576 353206 342451 336681 336578 228475 231340 720989 679448 1554041 1530797 470718 464942 688055 691835 867143 851014 898391 898317 938232 955579 928178 1029127 2207281 2331387 1399726 1127885 763418 750790 902441 898956 947361 955570 979599 983029 1106411 1112479 5443052 5627624 40.25 71.7 1
15:09:36 2024-01-29 710215 707265 221847 216785 360961 366381 387596 386371 231619 231888 288396 294581 331529 336268 4697765 5088970 7062766 6783305 1175787 1221324 319535 281220 300958 299540 355241 342415 335732 338140 227449 231665 716820 686915 1536786 1515582 472057 465241 684098 693802 870409 846798 894405 903939 941260 950958 922365 1033901 2207281 2302113 1355115 1134778 757449 746081 910632 903902 936839 954147 984599 996128 1108800 1106525 5399182 5625961 40.25 71.6 1
15:09:37 2024-01-29 719160 708336 222257 216236 360124 368896 386234 385005 231011 232067 288157 293300 331995 332712 4692435 5047751 7042613 6813836 1182014 1220920 318052 281742 297248 299576 351893 342451 333843 338401 227926 231340 718210 681061 1562886 1512358 470113 466559 684727 689802 875120 851014 889146 897264 946084 955651 922402 1024272 2198008 2308045 1390131 1138014 764338 744042 902718 908907 946268 946556 974469 991686 1118753 1112479 5470265 5640892 40.25 71.7 1
15:09:38 2024-01-29 720516 710422 221014 216978 359188 368968 387668 383374 231722 231274 287657 293039 331869 333361 4674763 4959707 6975830 6809320 1198258 1219594 318569 280814 297608 301082 351893 342138 335578 336071 228121 231665 712529 680301 1587409 1526989 467946 464912 688055 691073 867143 850339 898274 894719 937567 955687 927483 1026124 2200979 2335626 1328157 1127083 764068 749280 901438 899955 947398 955570 976739 985903 1109352 1114878 5451844 5631574 40.25 71.7 1
15:09:39 2024-01-29 712433 709415 221670 218073 360853 368038 387231 382292 231148 232174 287846 295732 331869 333433 4674763 5064948 6989902 6790563 1178722 1224902 320054 280779 301170 301403 353884 341380 338315 335565 228156 231340 712650 688881 1537889 1518169 470384 465899 688055 694789 865913 843453 899556 903939 937567 952065 926170 1032156 2210225 2323822 1358569 1126001 757989 749847 909579 897971 939536 955678 983835 988086 1102962 1112703 5363934 5609720 40.25 71.6 1
15:09:40 2024-01-29 708756 702993 221120 216746 360956 365282 387450 384427 231435 231056 287769 292656 330241 335793 4681668 5063193 7070281 6781184 1164345 1222656 318569 280351 302497 298598 351893 344497 335732 336578 228121 231665 719599 690855 1551124 1508229 471722 465930 687082 695777 873880 842462 889252 904954 944002 952065 923668 1028394 2205712 2300481 1307819 1138014 759612 744496 910632 907762 938255 953044 984265 996501 1113130 1111200 5393467 5628966 40.25 71.6 1
15:09:41 2024-01-29 717594 703295 221564 217455 359797 367485 385527 384391 231941 230591 288676 293755 331170 333433 4688445 5018902 7022457 6801064 1182696 1223093 317163 281707 300035 300451 353920 344207 333843 338175 227767 231178 719599 680908 1579667 1516658 468979 467220 684727 690780 875120 851014 887846 894498 946754 955651 924789 1023131 2198008 2308045 1291569 1138014 764068 744337 903503 909942 948964 951096 975861 991574 1122403 1117822 5466614 5625998 40.25 71.7 1
15:09:42 2024-01-29 721758 708369 221156 217156 359586 370289 387231 383374 231469 230768 288373 292373 331869 332892 4676396 4971160 6981411 6813836 1198296 1226678 319051 281707 297572 300381 354420 342138 334605 336071 228654 231340 720989 679448 1571931 1528627 467946 465959 690045 689313 867143 851616 898274 894719 938232 961130 928836 1024626 2200979 2337747 1322610 1130599 764360 750864 902479 903629 948926 957452 974729 989371 1109585 1118831 5457544 5623611 40.25 71.7 1
15:09:43 2024-01-29 711309 709688 221156 216448 361069 366381 386070 382292 231665 231416 287216 294403 331170 333469 4683070 5018864 6975830 6790563 1177857 1223093 319051 280039 300988 299296 354489 342487 336084 334556 228671 231340 720989 688881 1544189 1519420 470718 466559 691024 695777 865299 844962 897093 903778 935576 953729 928873 1031534 2216828 2325123 1362336 1124963 758530 751398 909005 898280 942344 955606 982433 985165 1108580 1112406 5355651 5623611 40.25 71.6 1
15:09:44 2024-01-29 708437 703286 221156 216780 360662 365211 384337 383241 231114 231289 287693 292656 330170 335428 4692435 5063193 7042277 6785443 1165212 1220920 318569 280862 301597 298598 351893 344461 333843 339304 227449 231340 719599 688881 1541232 1503138 472455 467882 684098 694863 873261 843095 890248 905066 946259 952342 923628 1033829 2210556 2296706 1424864 1137977 759878 742512 912572 904917 935476 953793 985239 994557 1111269 1108093 5389777 5619601 40.25 71.7 1
15:09:45 2024-01-29 718614 703286 221812 217490 359874 367520 385527 384121 231114 230732 288577 293343 331636 333433 4681635 5018978 7022457 6801290 1180292 1219212 317163 281707 297284 300647 351893 342487 333843 338140 227449 231340 720989 681061 1542654 1515582 468646 464912 684062 690583 875120 851508 890041 898391 946073 960247 922351 1025613 2201230 2309245 1347269 1142451 764628 744496 907214 907812 944253 946628 976008 996652 1114458 1112479 5486953 5623611 40.25 71.7 1
15:09:46 2024-01-29 717149 707378 221466 217177 359331 367556 387267 380954 231148 231127 288134 292932 331869 333433 4683070 4983198 6971037 6804464 1190543 1223130 318088 280849 300284 300451 351893 342415 337598 334627 228635 231340 722379 683005 1584447 1524671 467247 465241 690596 690423 867774 853437 898877 894609 938122 962970 931663 1026068 2202702 2335626 1291569 1132216 766266 749847 901196 903902 950315 957524 973081 985941 1111269 1116705 5447830 5609872 40.25 71.7 1
15:09:47 2024-01-29 709480 709115 220246 217152 361028 365282 385527 380954 232182 230338 287922 292587 330241 333577 4682794 5018253 6956905 6790563 1183007 1224902 318534 280814 299647 300158 353884 342451 334569 337107 228901 230692 718013 687897 1538624 1522500 471537 466413 691969 695777 865840 846050 900840 902381 938232 956181 931585 1029423 2214978 2323822 1352919 1121411 758326 746919 906607 898681 940870 955606 979637 985903 1105255 1109229 5366219 5618022 40.25 71.7 1
15:09:49 2024-01-29 712507 703322 221847 216444 360702 366932 387849 381489 230725 231452 287455 293471 330938 333433 4680378 5073539 7013132 6742825 1174058 1219558 318792 280849 300284 298317 352218 341897 335732 337630 229362 231813 715430 687280 1547454 1516009 470644 464438 686188 693728 870845 845524 894443 901739 939229 952452 924789 1032393 2205712 2305965 1341878 1134778 755832 744202 907635 902912 939536 954822 983200 994707 1106824 1105896 5399182 5626074 40.25 71.7 1
15:09:50 2024-01-29 719711 703282 221120 215139 360417 369276 384373 381792 230759 231848 286813 292373 331170 331381 4677040 5038476 7022234 6781577 1177708 1219558 319051 280814 297608 299399 351641 342199 336371 339574 229524 231991 721228 684956 1572296 1509555 468778 467611 682786 690854 873880 848000 890826 898008 947426 955579 919642 1025613 2198008 2308045 1293385 1142451 762982 740412 905052 907500 940870 946556 974977 992301 1116044 1112479 5474427 5622046 40.25 71.7 1
15:09:51 2024-01-29 719702 706203 220502 216483 360671 369184 385220 382292 231826 230732 287455 292613 331170 331310 4677040 4940412 6966505 6813836 1193057 1224674 318321 282920 299111 300345 351231 341272 337396 335929 228530 231036 720989 681395 1552756 1525904 467946 465241 690596 689129 867143 850412 897106 895727 938232 960137 927520 1024626 2198008 2335626 1295201 1127083 764068 749117 899878 898956 947398 955570 975314 987382 1108052 1114878 5436805 5610235 40.25 71.7 1
15:09:52 2024-01-29 712507 707342 221656 216444 360668 367226 387885 380919 230919 231848 286813 297973 330938 333397 4676396 5064948 7013132 6787648 1178403 1222619 318945 281101 300138 301220 354885 341717 337157 339748 227379 232026 712650 687897 1532990 1515319 470446 464583 686110 693802 869608 843766 895442 903298 938528 946710 925062 1037614 2207281 2310643 1320761 1133971 758027 745999 908055 902621 939536 954822 983163 991724 1105255 1107309 5400869 5617908 40.25 71.7 1
15:09:53 2024-01-29 716695 703286 221466 216444 361069 367556 385491 384387 231148 231848 286813 292622 331170 331884 4683070 5050330 7084226 6815168 1168251 1223488 320622 281066 300102 299540 351893 342451 336444 336578 228264 231991 719599 688881 1537399 1505967 469447 465894 682786 691835 873261 847398 890526 898681 946222 956181 918990 1026161 2198008 2311320 1287938 1144077 763531 744202 906989 906473 940870 946664 978168 994495 1115252 1111656 5453997 5609872 40.25 71.7 1
15:09:54 2024-01-29 716571 703286 220418 217332 359874 366674 383223 380919 231860 230016 287909 293755 331170 333198 4676396 4961594 7001573 6791160 1184504 1221324 317092 281242 299787 299331 351713 344497 333627 336578 227961 230495 700279 679448 1541013 1518169 469348 467551 684135 689838 873880 848983 887846 894719 944707 955651 925062 1019877 2198008 2304738 1352919 1131836 761784 740937 901800 904917 944607 953879 971053 988864 1115252 1115667 5432923 5604866 40.25 71.7 1
15:09:55 2024-01-29 712001 703286 220467 217490 358197 365317 387450 380919 231148 230016 288685 293343 330241 333541 4680082 4975670 6941812 6790247 1196584 1222059 318427 281514 299024 299540 351893 341344 337396 336071 227961 230692 725159 678478 1550950 1526461 467946 465241 690045 689313 866528 850375 897662 894719 937567 955687 927520 1024663 2198008 2333042 1309668 1127083 762982 750405 903260 899892 946019 957524 973891 986680 1106411 1112479 5428922 5610235 40.25 71.7 1
15:09:56 2024-01-29 710266 703286 221302 216448 360997 365317 387267 380919 230725 231487 286813 293293 330920 333253 4678408 5078144 7023131 6772624 1174129 1220920 319051 280802 299854 299086 354670 341632 335732 336613 227220 231340 715430 686915 1532442 1512358 470051 464583 684135 693802 867736 843766 894443 902658 938528 946637 922167 1032468 2207281 2301512 1325589 1134778 755832 744767 907635 902269 940202 954822 983163 993139 1106039 1106525 5399182 5626074 40.25 71.7 1
15:09:57 2024-01-29 717360 703250 221501 215139 360997 368075 386627 384424 231263 231960 287405 293158 331834 332010 4681635 5040422 7042277 6781614 1175031 1219558 320054 280386 299117 299576 351893 342451 335732 336307 227862 232026 712772 684956 1571654 1512358 467946 466559 682786 689838 873880 848601 885417 897042 946084 955651 921711 1023131 2196173 2306409 1349153 1140790 762873 742915 904036 907500 943582 946592 976008 990854 1117998 1112479 5476006 5609872 40.25 71.7 1
15:09:58 2024-01-29 718686 707075 220908 217549 358526 368377 386542 382833 231975 230626 287549 292274 331798 332982 4676396 4957159 6966505 6802278 1194800 1219594 318088 280814 297608 299611 351893 340828 336206 334591 228156 230692 720989 679448 1550734 1519420 467211 465241 690045 688824 867143 850375 895829 891112 938232 961130 926134 1022726 2198008 2331753 1309668 1128689 764068 746919 899766 903592 947361 957524 973775 985903 1106411 1117248 5436805 5612453 40.25 71.7 1
15:09:59 2024-01-29 710537 709378 220330 216978 360370 368230 385312 381877 231688 230879 286705 294403 330170 333397 4685020 5004474 6947166 6780907 1184693 1223525 317057 280889 300921 298146 353884 342415 335732 337352 228475 230263 722125 683349 1532383 1521578 471784 465241 690008 693802 865913 847398 898021 899992 935576 954831 930191 1028473 2207281 2317238 1395888 1119364 759336 747214 908421 899892 940870 956172 979599 985178 1105255 1109229 5398291 5618124 40.25 71.7 1
15:10:00 2024-01-29 711821 708410 221635 216607 360201 368491 387231 381721 230405 231452 286813 294688 330063 333361 4661358 5078724 7028138 6762427 1171874 1217458 318534 280386 297284 298792 354921 341861 333807 337358 227220 231016 714040 686424 1574849 1513236 470718 463891 683542 693310 869645 843729 892424 901305 940994 946637 925062 1032430 2204145 2311320 1354803 1133165 757989 747141 907896 900593 937503 954785 984537 990274 1105904 1106755 5401772 5617719 40.25 71.7 1
15:10:01 2024-01-29 715996 707899 220431 216162 360997 367520 383762 384115 231390 231777 286705 293755 331170 331381 4686412 5035376 7057226 6799942 1169998 1220920 319535 279938 297608 299505 351893 342138 335829 335530 227449 231665 714325 684956 1544338 1503138 467211 466559 682786 691835 870882 847172 890485 898644 943297 956857 916966 1021603 2194886 2308045 1315215 1141649 762982 744496 904036 906473 940870 950680 978538 994332 1115142 1112813 5466070 5613850 40.25 71.7 1
15:10:02 2024-01-29 718613 706400 220088 217211 359680 368002 385149 382022 231630 230449 287513 292684 330938 331346 4673705 4951924 6966230 6809320 1188014 1220920 317128 280583 300586 298633 351290 342451 335732 334521 228156 230657 715271 681395 1547454 1516658 467983 465930 689774 691835 869645 848601 893208 894424 940230 955615 926377 1021268 2198198 2309682 1328157 1129873 762328 742549 902181 903974 946383 953793 974432 988677 1115933 1115975 5431087 5602973 40.25 71.7 1
15:10:03 2024-01-29 711928 706391 220401 217152 358210 364698 385384 382833 230919 229337 287657 292373 330205 333469 4673705 4987654 6929204 6781184 1193026 1220054 315880 281299 297608 298389 353884 343419 335732 335565 227449 231016 709787 678478 1585384 1527801 470718 464583 687082 689802 865913 848601 896002 897375 935540 956181 926170 1026161 2198008 2327307 1403564 1128985 762873 750257 902553 899780 947020 956738 977953 987958 1106824 1114793 5426751 5599488 40.25 71.7 1
15:10:04 2024-01-29 711821 708410 220445 216073 360417 365282 385491 381214 230919 231487 286338 294168 330205 333131 4661358 5046190 6995115 6772199 1176064 1220920 319051 280092 297320 298598 351893 340277 336444 335565 227220 231340 717000 687406 1533373 1511081 470051 464972 686110 693310 865913 842462 895717 902349 937567 946674 924406 1032105 2210663 2321817 1354803 1130298 759183 748993 908931 898465 936958 956848 981453 988827 1098860 1109114 5376954 5608867 40.25 71.7 1
15:10:05 2024-01-29 708134 705130 220277 216224 360671 366149 382579 380919 230725 230338 286633 292587 329671 333397 4689125 5044649 7056174 6776348 1160962 1217458 320095 279729 301170 297729 351627 342415 333843 335565 227414 231016 719599 688881 1536124 1508903 470384 465240 684062 694789 871333 841233 887304 902307 941926 956509 923628 1028511 2201230 2296556 1320761 1137977 757241 740156 909579 904917 935665 946628 983797 993102 1109622 1106525 5380371 5594151 40.25 71.7 1
15:10:06 2024-01-29 715527 705639 220467 216927 358493 366381 384337 382096 230725 230016 287657 290873 330907 332387 4658033 5010353 6994481 6776735 1180329 1217458 316797 280849 297536 298598 351893 342415 333807 338338 227414 230460 718013 678478 1544200 1512358 469447 466229 684241 687776 871370 848601 890165 897545 946259 960247 919457 1022651 2191905 2304327 1352919 1138014 763964 741791 901438 908407 943545 948408 974193 990786 1117961 1110834 5461120 5608867 40.25 71.7 1
15:10:07 2024-01-29 718650 702989 220396 216444 358750 367520 385527 381214 231079 230016 286575 292042 331170 331346 4670999 4954979 6967217 6802570 1187165 1220920 317128 279960 299292 300941 350795 341344 336444 334521 228121 230657 722379 683349 1527403 1512358 466513 465241 688055 690893 867119 850904 895568 893937 938158 962699 928978 1021847 2198008 2333042 1305971 1130599 764510 747141 899915 902349 947058 954822 970311 984502 1110159 1117248 5427399 5589696 40.25 71.7 1
15:10:08 2024-01-29 709289 706396 219710 216966 360707 364954 384032 382292 231826 229337 286777 292402 329209 333433 4670999 5003759 6948981 6771805 1178722 1222226 317163 279925 300745 299523 351893 341344 335732 335754 228475 230460 713900 686915 1554745 1518924 470497 466605 690596 695283 865306 845366 898162 902381 935673 953410 928178 1032105 2207513 2317202 1364219 1119364 755832 746735 904036 896664 939536 955642 979637 982293 1103651 1107627 5342749 5600870 40.25 71.7 1
15:10:09 2024-01-29 708171 706400 220502 216258 359331 364151 384643 381833 230336 230535 286633 292932 329173 333541 4671726 5041064 7003807 6753048 1166042 1217458 317163 279960 300692 297694 351893 342415 333807 336578 227061 230732 716298 687280 1566219 1510382 472057 466522 684727 695777 871464 842965 888598 902307 941926 946601 921039 1029127 2201136 2287927 1422907 1131555 754756 739816 910228 900949 934336 946664 983133 991686 1106824 1103363 5361560 5593844 40.25 71.7 1
15:10:10 2024-01-29 717594 705639 221156 215139 358246 366381 383152 383103 229664 230768 287630 290802 329938 331346 4651393 5007285 7003807 6762164 1176905 1217458 316614 280386 297536 300479 351326 341645 333627 339094 228875 230515 721163 679448 1540967 1511429 467664 466156 682749 687739 871333 848000 886392 894609 943297 957534 921021 1021305 2191850 2298851 1324459 1134778 761240 738175 899841 904917 942307 947738 972387 988827 1116044 1111656 5442821 5600870 40.25 71.7 1
15:10:12 2024-01-29 715527 706405 219745 216258 356632 366381 385491 381214 230370 229373 286338 289954 330938 334216 4658295 4943024 6947854 6785720 1193977 1217458 319484 282720 296966 299294 351569 340206 335696 337144 227821 230687 709787 678963 1569088 1521578 466777 464583 688055 687252 865306 848601 895717 892335 935576 960247 927036 1021997 2195062 2329734 1287938 1125480 762982 745472 899350 898644 945596 954147 970311 984465 1106824 1114878 5425033 5599488 40.25 71.7 1
15:10:13 2024-01-29 708242 706405 219894 216258 360961 364698 383223 379069 231114 229698 285900 292146 329209 333397 4658330 5007559 6966505 6773818 1178588 1222059 318910 282068 298893 298249 351749 340935 336681 336668 227821 230622 711260 687897 1538752 1511081 469903 465241 688055 693802 862737 844164 895717 901342 934216 946637 925208 1030633 2205712 2317238 1352919 1122245 755944 748733 906607 894683 938204 956848 979637 985903 1096493 1106718 5329536 5585703 40.25 71.7 1
15:10:14 2024-01-29 706229 704398 220431 216069 359874 365671 382579 380954 230405 230374 285936 292553 328676 333397 4664339 5035376 6992086 6768040 1163332 1217348 317022 280442 300526 297311 351785 342379 333541 335600 229199 230692 715271 687280 1518947 1508073 472627 466950 682786 693802 870063 841171 887953 901339 941260 946565 918339 1026161 2201016 2289657 1326308 1136395 755832 742353 909187 903902 933673 946556 981453 990980 1108015 1103399 5367132 5599488 40.25 71.7 1
15:10:15 2024-01-29 714983 702299 220431 216444 357671 365282 383188 380954 230655 229267 286875 291049 329707 331381 4670999 4986610 7012164 6772879 1175835 1218585 318401 280618 297536 298389 351627 342931 333807 336307 226008 230657 708416 679448 1553185 1510213 466550 465241 682301 686766 871370 847398 886392 894719 942666 957534 916966 1019775 2188736 2297226 1320761 1137204 761452 740705 900800 904917 940870 947069 972387 988864 1116044 1109229 5442859 5593844 40.25 71.7 1
15:10:16 2024-01-29 717086 703219 220092 216258 358427 366932 384337 379069 230405 229337 285936 291190 328889 330344 4661136 4939432 6952285 6799942 1184623 1217458 316649 282520 297356 300158 349702 340349 335495 336084 229524 230373 720989 681061 1525279 1512358 466280 464912 688055 686280 864686 848601 895442 892148 935576 955615 927036 1019041 2193290 2326432 1282491 1127885 763794 747141 897361 898644 944607 954147 970311 984476 1106824 1112515 5407726 5591505 40.25 71.7 1
15:10:17 2024-01-29 709289 706405 220088 216073 359874 364698 382614 378601 230759 230338 285026 293862 328942 334729 4673387 5003759 6972204 6762150 1177807 1219670 318052 279516 300035 300211 351749 340313 335732 333866 227767 230460 718210 686915 1567650 1512358 470384 465241 688055 693802 862202 841270 895717 898717 931493 946601 926134 1029127 2204145 2317238 1356686 1119364 755832 747090 905320 894683 937540 957524 979637 985328 1100221 1108093 5333344 5591505 40.25 71.7 1
15:10:18 2024-01-29 704247 704407 220431 216236 358502 365115 382614 380919 230199 230055 286606 292649 328428 333397 4665545 5045470 6999334 6738021 1167492 1221189 317840 279925 297608 297946 351893 341068 333555 335600 226675 230657 715430 683979 1588635 1511007 470718 464583 682786 693802 869028 839658 889183 901342 937829 948418 917002 1028851 2198008 2286942 1360452 1134260 754756 738211 908931 902269 934336 946664 981733 990980 1106411 1103363 5367132 5600870 40.25 71.7 1
15:10:19 2024-01-29 715490 704467 220471 216108 357924 368230 385532 384387 229596 229874 286669 290290 329564 331238 4666131 4996114 6985156 6771899 1179431 1217458 315659 279995 297500 300055 351362 341897 332868 335600 226709 228945 712529 677509 1532398 1511285 467983 465241 682514 687776 870753 848601 886392 893451 941297 956857 922365 1022876 2191933 2302113 1324459 1131555 760155 738175 899201 904273 943582 948408 972387 988827 1116044 1110834 5442330 5592888 40.25 71.7 1
15:10:20 2024-01-29 716408 706249 220713 216537 356494 367188 384806 381105 230782 229839 286633 289884 330027 334105 4648153 4966565 6952172 6791575 1189531 1217458 316579 279464 296807 299051 350795 342127 335732 335754 227379 229905 718210 678478 1568665 1521578 467776 463855 686073 685721 862202 848601 895680 893561 934142 957534 927695 1024187 2191850 2323822 1351036 1124679 760080 747141 898711 897227 946383 954785 970274 984476 1105255 1112270 5416321 5605527 40.25 71.7 1
15:10:21 2024-01-29 709028 707402 219947 215935 359405 367188 385532 378781 230748 230464 284960 293343 328907 332050 4647966 4992859 6948981 6753048 1175367 1217458 318052 280092 299328 299487 351290 340277 335732 333830 227379 230263 716820 686915 1546988 1512358 469348 464912 688055 693310 862848 841768 895717 901305 932784 949760 926377 1029127 2207281 2314602 1358569 1121759 755294 747619 904036 894683 936330 956848 979599 985178 1097604 1106525 5341506 5593958 40.25 71.7 1
15:10:22 2024-01-29 706266 705295 220255 216236 358000 365890 383188 383374 229664 229945 286052 291653 328109 333433 4669467 5035376 7009447 6753302 1162726 1217421 316800 279890 297428 296310 351569 341861 333572 334556 226675 230263 716820 686424 1516642 1507412 470718 465241 682786 693802 869373 839381 888922 901305 939156 948660 918423 1026086 2198008 2286942 1324459 1134778 755832 738175 907635 901591 931650 948408 979562 990786 1110159 1105075 5373394 5609985 40.25 71.7 1
15:10:23 2024-01-29 716061 704398 220053 216374 356601 367671 385259 383374 229664 229071 286302 290563 329529 331848 4652241 4981927 6981588 6762427 1177746 1216558 315183 280417 297464 297694 351290 341308 332832 338577 226675 229905 715271 677993 1546296 1512358 469077 465241 682786 686729 870063 848000 887656 893451 941926 957534 919642 1019079 2188736 2296162 1349153 1131910 760244 740668 899915 903902 945034 949324 972020 987958 1115933 1112813 5441825 5595494 40.25 71.7 1
15:10:24 2024-01-29 714424 706221 220101 215704 355994 365246 384878 381214 230622 229267 286302 290200 329635 332351 4652241 4950085 6952285 6781184 1192269 1217458 316579 279890 297045 299223 350759 339250 333843 336466 227185 229905 716820 678200 1570961 1516658 466445 464583 687082 687216 862202 848601 893059 892111 934106 957534 926377 1020502 2193410 2326432 1305971 1125480 761784 745566 899565 899632 945558 953793 971325 984326 1106750 1115975 5418008 5590109 40.25 71.7 1
15:10:25 2024-01-29 706620 705405 219026 216073 359405 365890 383152 378961 231079 229267 285093 293493 328145 332351 4652256 4982972 6907444 6753302 1181250 1218473 315148 279995 299292 295897 351857 340277 333807 335754 227414 228836 712409 680908 1552651 1519420 470384 464547 688055 691835 863425 842462 894368 897375 930149 946637 927695 1026161 2201136 2311456 1393969 1119579 755078 744914 904482 898465 939628 952699 978651 979315 1100381 1107309 5361560 5590109 40.25 71.7 1
15:10:26 2024-01-29 705923 705193 220427 215070 357676 365115 384302 382921 229630 229981 285026 292006 328180 333397 4647966 5044653 7005093 6734290 1166659 1216558 316136 279464 296757 297694 351893 340792 333067 335565 226481 229941 705674 683979 1572009 1508117 470718 463891 682301 691835 867143 839381 887846 900630 939655 947078 916966 1031496 2202869 2295592 1351484 1131910 753999 744240 906268 901702 934262 946556 982433 988827 1105392 1100103 5361560 5585703 40.25 71.7 1
15:10:27 2024-01-29 714441 704142 220431 215760 357662 366088 381971 381214 229278 230732 287588 291084 329902 330308 4644766 5008168 7004454 6771805 1172636 1217186 316614 279925 297327 299759 350795 340277 333807 336036 225938 230263 719819 679448 1542473 1507412 466147 465241 680851 686693 871501 847127 886392 894719 943462 956509 918029 1022036 2191905 2299973 1272321 1142076 762328 740668 902078 903902 939536 948651 974469 991686 1109622 1109663 5453997 5599488 40.25 71.7 1
15:10:28 2024-01-29 717012 704398 219710 216374 357671 366345 381971 378961 230370 229232 285949 290908 329102 331124 4652241 4915741 6932253 6781184 1182089 1215659 315624 279613 297500 297659 349456 341308 333807 333866 227379 229326 725159 679448 1529898 1512358 467578 467220 687082 688788 867143 848379 891311 896480 939453 956748 922218 1016649 2195047 2305965 1324459 1128689 759071 743080 898229 902027 943545 946592 970311 989130 1112882 1110834 5409908 5590109 40.25 71.7 1
15:10:29 2024-01-29 710806 705396 219929 216409 356565 366149 383188 381214 229698 228556 286539 291401 328180 333361 4646009 4959477 6915994 6771805 1193026 1217458 316579 279960 295534 297729 351821 341436 333843 335754 227026 229941 708416 675577 1542574 1521578 466513 463200 687616 688423 864654 848565 894350 893180 935655 957424 927584 1024074 2193410 2323822 1320761 1124160 760155 744730 894595 893046 944997 953438 971695 983774 1105255 1110834 5417994 5590109 40.25 71.7 1
15:10:30 2024-01-29 707360 705396 219521 215070 358790 366149 382543 378622 229664 229945 284755 291900 328180 331853 4654974 4996557 6948981 6753048 1175330 1220054 317128 280950 299328 296794 351290 339763 335732 333830 227061 229905 715430 686915 1537035 1515319 470118 465936 687653 693728 861586 841768 895531 902493 933664 948418 925062 1028394 2204441 2312960 1328157 1119364 753683 750331 905127 894683 935665 955496 979562 983774 1097604 1106525 5323938 5573671 40.25 71.7 1
15:10:31 2024-01-29 704209 704398 220053 215100 357676 365115 382579 382292 229596 229071 284991 291155 327915 333397 4664339 5035376 6994481 6743669 1160999 1215659 316136 279694 297428 297448 351569 341032 333337 334521 228875 229980 715430 686295 1536684 1507412 470274 465168 682749 693691 869336 839271 888922 900666 940230 948168 918303 1030596 2198008 2293445 1349668 1131104 753683 739779 903988 896968 933673 946556 979637 988827 1102051 1096964 5369226 5586165 40.25 71.7 1
15:10:32 2024-01-29 713394 704142 220242 214886 357671 365246 381703 381214 229278 230338 284955 289884 329907 330308 4641458 4998286 6994481 6742825 1169998 1213899 316832 279464 296490 297451 350225 342444 333049 337054 227906 230122 719819 679448 1571722 1506710 467739 465095 681818 687482 870882 844962 887822 895639 941890 956181 918423 1019626 2185627 2296162 1272321 1136395 761593 735982 897592 903592 940870 945027 970036 987382 1114461 1108878 5438857 5593958 40.25 71.7 1
15:10:33 2024-01-29 714441 705405 219062 215070 356596 366088 383116 378961 229664 229071 285026 289919 329671 329345 4652241 4921909 6929204 6776348 1187976 1218118 318583 281687 296757 299940 349558 341473 335696 335718 228713 229051 712529 679170 1548138 1521578 466445 462510 686073 689441 862848 848000 893096 888663 934327 956181 925062 1021997 2188736 2323822 1322610 1122208 759537 746081 894816 895953 943545 952056 969546 983774 1106039 1110834 5416321 5580731 40.25 71.7 1
15:10:34 2024-01-29 707365 704407 219521 215104 358790 365631 381971 378925 229698 229267 284720 292932 327915 331346 4652241 4993928 6942241 6754845 1175112 1221189 316987 279743 297176 297104 351146 340134 335696 333758 228875 229870 715430 685934 1554663 1512390 469447 464612 688055 691835 861011 841768 895680 898008 932345 946565 926377 1029127 2201136 2312960 1354803 1119364 753683 747141 904036 894683 935665 956848 978168 982334 1097604 1105743 5322517 5580731 40.25 71.7 1
15:10:36 2024-01-29 704284 702412 219745 215104 357640 364857 383152 382564 229630 229302 285076 291155 327650 333361 4661733 5035376 7002189 6744582 1168289 1218585 316951 281326 297356 299632 351893 340277 331574 334591 226008 229623 710739 683979 1558611 1507412 470384 462474 681781 691307 865913 839381 887846 899178 936468 947078 918423 1029127 2198008 2286670 1397807 1131104 753683 738211 908283 898280 931650 946556 981733 988864 1105255 1099326 5361560 5589833 40.25 71.7 1
15:10:37 2024-01-29 713394 702412 220436 215070 356556 365246 381971 381752 228926 229302 285601 289681 328907 330308 4652241 4983262 7025106 6770105 1163891 1216852 318052 284349 296966 297694 349175 342931 333807 336466 226675 230460 724619 684956 1540162 1501481 466777 465241 680851 687776 869645 843692 886392 896738 939229 954120 917770 1019049 2185627 2296162 1287938 1138014 760080 738576 900800 903261 938922 945064 970311 988827 1108015 1106681 5438932 5590109 40.25 71.7 1
15:10:38 2024-01-29 716408 704407 219066 215139 357389 365282 383356 378925 229664 228556 285026 291155 328641 331727 4658330 4929702 6946177 6771974 1176905 1213899 314673 281886 296924 297209 350477 341344 332832 335754 228551 229002 709704 677509 1531201 1510213 467211 466559 682786 686766 867143 846197 886392 891701 939563 954831 919679 1016873 2185683 2296162 1320761 1128689 759071 735982 896539 901553 940870 945731 970274 984191 1112882 1108410 5408588 5589960 40.25 71.7 1
15:10:39 2024-01-29 713345 704403 219705 215104 355494 366149 383188 378997 229698 228950 285900 289075 327932 334216 4646962 4933619 6919878 6738245 1190306 1215622 316101 279074 295507 297729 349594 340879 333807 333866 226516 229227 716820 675577 1550244 1516658 466113 463236 686073 683747 862202 848601 893133 887998 932821 957534 926377 1019775 2188736 2322174 1300424 1124679 760117 746081 894816 897227 944924 946664 969583 982334 1105255 1109902 5408588 5561748 40.25 71.7 1
15:10:40 2024-01-29 706056 705405 219026 215104 358790 364859 381971 378658 230874 228985 284777 292649 328038 331974 4660035 4990214 6910553 6723597 1177857 1216741 315897 279666 297572 297946 351857 339286 333807 333866 227185 228481 722125 679448 1526997 1515972 470051 464972 687082 690817 862202 842462 893096 896354 931466 946674 927036 1024626 2196446 2303747 1367986 1116181 752277 744753 901196 896590 936839 952056 975503 979539 1098860 1106525 5348334 5580731 40.25 71.7 1
15:10:41 2024-01-29 703810 705396 220088 215070 357928 366003 386079 381498 231300 229161 285071 291014 328038 332982 4650602 5035376 6995741 6727029 1166659 1213899 316871 284421 296757 296759 351627 339250 333337 334556 225973 229941 712650 683839 1531201 1507412 469522 459908 682301 690854 865913 840638 889146 902529 937567 946601 919679 1030633 2194886 2307173 1322610 1128689 755944 743969 904036 898148 934336 946592 979562 985941 1097269 1100175 5361560 5569730 40.25 71.7 1
15:10:42 2024-01-29 712328 703923 219806 214932 359147 367708 383356 378889 229596 229804 284377 292274 328733 331418 4648923 5018253 7025106 6752598 1164956 1213936 318308 284421 297009 299523 349492 340038 333337 333613 225973 230657 712895 683979 1538920 1498166 466445 465241 681818 688788 867143 841233 887137 894719 938528 952101 915816 1019775 2185627 2296162 1291569 1138014 760502 740705 901438 901268 938204 945731 973499 990980 1108052 1106525 5436805 5593493 40.25 71.7 1
15:10:43 2024-01-29 716408 703799 219412 215969 357497 367969 382705 378745 230622 228841 284955 291155 327915 329916 4652241 4929093 6929204 6771805 1181246 1213899 315183 279074 297255 297838 347634 342201 333807 333830 226709 229192 712529 679170 1529588 1510213 465159 466559 686110 689802 864686 844962 887990 890517 936903 956181 922365 1016798 2188736 2303747 1298832 1127083 759612 738211 897213 898317 940870 946556 968893 983029 1109659 1110834 5406032 5589960 40.25 71.7 1
15:10:44 2024-01-29 709836 704288 218882 216305 356137 365115 381436 378997 229664 228275 286159 290493 327120 332351 4643959 4956999 6891407 6753048 1191393 1217458 314673 279925 295299 297244 351078 338227 333807 335754 226008 229227 705674 675577 1560471 1520332 466513 462635 684098 683784 860909 846197 893096 890811 933010 954831 924406 1021640 2188736 2317238 1326308 1121759 757989 746081 896724 894683 940870 954147 970311 984908 1106215 1111914 5411232 5575017 40.25 71.7 1
15:10:45 2024-01-29 708504 704398 219403 215035 357711 367114 384442 378623 229630 229302 284121 292006 327631 331238 4642863 4999484 6932329 6738860 1175367 1217458 316136 283948 297275 297946 350795 339286 333807 333830 227449 229227 719078 684956 1534178 1512358 469015 463927 687082 691835 861623 839381 894443 897901 932125 946601 926377 1026161 2201136 2307773 1356686 1117771 751171 746611 903084 894683 936921 957857 978576 982222 1100725 1105597 5322246 5585846 40.25 71.7 1
15:10:46 2024-01-29 702226 704678 220295 215880 357640 365115 383188 381214 229210 229267 285187 291155 328180 332387 4639077 5035376 6985156 6720115 1164233 1216286 316136 284221 296757 295897 351893 340038 332603 334556 225973 229262 714040 683005 1556529 1508073 470051 462546 680851 691835 865913 838820 888922 898354 938232 945740 916966 1029127 2196446 2289657 1331177 1131518 753794 744240 903541 899706 934299 951096 981620 990116 1103074 1100459 5352155 5577990 40.25 71.7 1
15:10:47 2024-01-29 714535 703909 220396 214702 358062 365246 381745 379069 228960 229981 284991 291119 328676 330113 4638988 4989517 6994481 6762427 1169998 1215732 316136 284458 295650 299523 349738 339286 333337 334521 227263 230112 715591 680092 1543823 1503138 465122 465241 680851 686243 869645 843692 885761 893230 940594 954831 917118 1019049 2185683 2297226 1272321 1138390 762446 741071 901196 903114 936980 944215 970087 988589 1109659 1106525 5439039 5561748 40.25 71.7 1
15:10:48 2024-01-29 716408 702412 219205 215108 356601 365246 383356 378356 229664 228594 284755 290677 328216 330480 4629870 4906740 6910553 6738021 1180094 1213936 315183 278844 297009 296345 347634 342444 333807 333036 226709 228871 719599 679448 1525162 1510213 465159 466559 685624 687776 864686 843729 887846 889256 936903 956181 922402 1017585 2193497 2307604 1324459 1125765 757765 743710 899238 899780 940870 946556 967478 985328 1110760 1111480 5389777 5572774 40.25 71.7 1
15:10:49 2024-01-29 706093 702417 219031 216444 356029 363464 382007 378961 229664 227848 285031 291119 326241 331884 4642863 4961541 6892981 6738860 1188037 1216558 313761 279706 295686 297766 351326 338263 333337 333830 226043 229032 716820 675577 1529752 1521101 467247 463659 682786 685236 859654 844962 890522 891877 934253 955154 926302 1024881 2191905 2315224 1393969 1122558 757989 745810 894595 894683 940870 951947 971945 981634 1102051 1106755 5399182 5572774 40.25 71.7 1
15:10:50 2024-01-29 706354 704407 219556 214702 357676 365631 382007 377823 229471 229302 283970 291190 327191 330344 4638988 4982935 6927305 6729487 1173383 1217458 316614 283971 297608 300082 349415 338263 333843 333830 227220 229032 716820 684956 1526500 1510213 467983 464583 686595 691835 859384 839197 896570 901209 931678 948586 926303 1028737 2201230 2311937 1320761 1117771 753683 746081 905127 893414 935665 954822 976777 981522 1094096 1103130 5314533 5557744 40.25 71.7 1
15:10:51 2024-01-29 703261 702380 219552 215074 356601 364084 382007 381752 228960 228911 284555 290916 327070 332387 4642297 5031798 6975830 6724912 1161862 1213936 318583 284021 297216 297275 351857 340002 331825 334018 225973 229227 715430 682860 1550985 1506342 470051 464583 681670 693382 867774 839308 887581 898919 938122 945559 918349 1028737 2194613 2283700 1409321 1129873 752385 738539 905052 898008 931613 946556 981733 988123 1103688 1096964 5348334 5578160 40.25 71.7 1
15:10:52 2024-01-29 713394 702153 220088 214736 355490 364663 382814 379069 230639 229267 284644 289390 328180 331528 4639551 4972305 6994481 6745358 1169162 1212179 316171 283985 295686 296794 349456 338263 332868 334521 227263 229262 717000 679448 1556919 1504894 466777 464985 680332 688460 869608 844164 884907 894609 940897 953447 915816 1019775 2185672 2294451 1287482 1138014 757241 741598 902718 905402 935665 945731 973081 990274 1105629 1104961 5369226 5561786 40.25 71.7 1
15:10:53 2024-01-29 710487 702412 218686 215139 358070 365631 381734 378997 229732 227883 284591 291401 327226 330344 4639091 4929874 6947854 6762150 1177746 1213039 314234 284156 296591 297766 349246 340313 332598 335306 229037 228590 716642 677739 1532372 1510628 468501 466559 685701 688460 867069 846569 888013 891516 936903 955831 919642 1018548 2187181 2296706 1272321 1127083 758795 738539 896724 901305 940202 945731 968893 985328 1109659 1106065 5398700 5572774 40.25 71.7 1
15:10:54 2024-01-29 709688 703904 219062 215070 354428 365115 382883 379033 228994 228556 285142 289355 327191 330844 4638988 4938388 6912486 6753048 1188863 1213936 314928 283971 294748 299890 349451 340915 333627 333685 228228 229051 716820 675577 1555569 1518169 466777 463018 685515 686231 861518 847398 893935 890554 930040 955505 923713 1018862 2188736 2322174 1311517 1122208 759612 745024 894890 894683 940870 946556 964581 980898 1103417 1109193 5406902 5561973 40.25 71.7 1
15:10:55 2024-01-29 704994 703900 218651 215035 358179 365115 383356 377450 229664 228521 284085 292006 326205 330808 4642863 4990997 6887349 6724912 1177820 1217421 315753 281217 297248 297766 351146 341473 333681 333794 228875 228111 719383 679411 1557839 1517482 469311 463891 687082 692394 862848 842965 890564 891780 932972 946565 927036 1024589 2194971 2305382 1393969 1116181 754756 741388 899127 893046 936802 952020 975165 979464 1097269 1104924 5355651 5577991 40.25 71.7 1
15:10:56 2024-01-29 706056 702380 220053 214856 356601 366149 382543 378961 228892 229267 284085 289919 327156 331274 4645609 5039712 6986389 6731049 1169741 1217340 316951 279743 296618 297838 350580 339913 332652 336193 227584 229192 703787 683349 1523011 1509230 467542 459764 682301 688788 863425 839345 887846 897264 935540 947747 918303 1029127 2194886 2305110 1322610 1128689 755832 745098 904036 894793 931650 946592 976008 984427 1096048 1100103 5340969 5572774 40.25 71.7 1
15:10:57 2024-01-29 708279 702143 219026 215001 358215 364954 382004 379033 229278 228681 284257 292417 327614 331183 4642863 5008961 7002441 6746135 1157253 1215488 317684 279671 299818 297838 348996 340002 331861 335718 227584 229157 714040 687406 1530166 1499381 468778 464949 682154 691835 867143 838191 886392 897679 939563 945704 918258 1022367 2193410 2277722 1291569 1132891 752923 739591 905015 898919 929556 945731 976739 985903 1105255 1099326 5340969 5576750 40.25 71.7 1
15:10:58 2024-01-29 712507 701306 219026 215070 355454 366149 383356 381214 228960 228166 284991 289075 327614 332138 4642863 4975971 6987591 6744582 1173313 1215086 314638 279039 295614 296759 348648 341436 331180 336704 227584 228685 707045 677026 1530924 1507412 466777 464219 680332 686505 868991 843729 883131 890322 939192 954831 917770 1016798 2182530 2292906 1286123 1131910 757262 737921 896724 901268 939695 942992 967441 985629 1112845 1108093 5423302 5571352 40.25 71.7 1
15:11:00 2024-01-29 713842 702412 219455 215070 354961 364663 381971 378356 229437 228690 284520 289320 328180 331418 4628702 4914754 6922923 6752523 1181787 1213002 314893 279599 296506 297662 347528 342658 333807 333830 228551 228481 711158 678478 1537415 1509555 465086 466559 685551 687739 864686 843692 888922 889219 935540 954831 922057 1013833 2188736 2296162 1322610 1125480 757299 738175 894521 898243 940870 947738 968856 983774 1108800 1109828 5389777 5570031 40.25 71.8 1
15:11:01 2024-01-29 709716 703900 219026 215738 355174 364271 381971 378961 229312 227848 285031 289479 325923 334216 4650602 4943051 6908582 6743669 1188750 1215123 315183 279649 295092 296759 349451 337954 333807 333830 225973 228641 707045 674614 1532398 1518814 465781 462184 684062 685529 861623 846197 891752 890540 930113 956181 925025 1019775 2188736 2318882 1295201 1121759 759612 746869 894816 894683 940870 946664 967441 979539 1102869 1108446 5397483 5541803 40.25 71.7 1
15:11:02 2024-01-29 704261 702417 218651 215035 357640 365115 383356 376618 231549 228789 286292 292168 326908 333068 4647279 4977222 6906648 6734290 1175092 1217063 315789 284349 297500 297946 350759 338263 333337 333830 227026 227773 716642 679448 1543329 1512358 469348 463527 686595 689802 861248 841768 890485 894719 930076 950007 925062 1023094 2198008 2305382 1366102 1116181 751319 742879 899915 894683 936995 946628 975165 978767 1097604 1103363 5336893 5567378 40.25 71.8 1
15:11:03 2024-01-29 704261 703142 219521 214851 356351 364896 385223 378745 230865 229126 284848 290978 327777 334364 4641208 5040649 6977037 6736618 1171039 1213039 319484 279743 296798 297730 349738 340024 333807 333830 225938 229941 714182 684956 1527985 1507412 467909 462474 684727 690817 861623 839381 892012 896368 930113 947747 921021 1024626 2194613 2305382 1322610 1123842 753683 746081 903727 893377 931650 952056 978168 984476 1094494 1100139 5312712 5562109 40.25 71.8 1
15:11:04 2024-01-29 702963 704423 219280 216698 358578 363352 382128 378889 231180 228380 284813 290696 325994 331346 4639551 5016831 6952096 6715533 1159312 1213397 315078 283971 297500 294968 351591 339763 331556 335754 227584 229192 708416 681646 1559730 1503138 469348 463891 680851 691835 866528 838191 886392 898008 938232 945740 915816 1026124 2191850 2278628 1332960 1128689 751848 740705 902718 895591 931650 948408 978168 984465 1097604 1098938 5345453 5584013 40.25 71.8 1
15:11:05 2024-01-29 709289 702194 218886 214782 358602 366668 382128 378817 229528 228895 283325 292006 327191 330443 4642863 4999646 6982079 6707417 1158488 1213002 315621 279743 296966 294968 350795 340277 331789 333613 227584 229192 714040 683349 1542950 1503822 470789 464583 680851 691344 866528 837004 887137 898681 938232 944405 914228 1026124 2193410 2280463 1367986 1128689 752079 738503 904036 898502 930329 947738 979287 987345 1102051 1098161 5349031 5574980 40.25 71.7 1
15:11:06 2024-01-29 713483 701388 219534 215624 356418 364919 382814 378997 228768 229302 286292 290740 327614 331146 4642863 4983010 7014445 6735872 1157253 1213397 317092 279743 297500 295897 347563 339214 331861 333830 226008 228836 718210 686295 1528422 1492858 466777 465241 682301 691344 866528 839381 885724 897264 939563 946299 916917 1022876 2188736 2286942 1278860 1131555 754756 740364 904036 902027 931650 944360 973853 985903 1107055 1102221 5345677 5584412 40.25 71.8 1
15:11:07 2024-01-29 714028 701161 220053 215035 357817 364151 383174 378853 233520 229232 284174 289320 327915 332087 4642863 4983010 6994481 6748058 1168289 1213397 316357 283912 295650 299632 349139 339763 332832 336290 227263 230263 712772 681061 1534347 1499230 466502 464912 678888 685721 867143 841233 886117 894719 938492 952065 915816 1019041 2179463 2289657 1297016 1136395 759336 735462 897176 899595 936995 944588 972020 990748 1109183 1106379 5441825 5576750 40.25 71.7 1
15:11:08 2024-01-29 715390 702371 219275 215001 355994 365211 382274 376331 229630 228221 284520 289884 327650 330209 4636243 4914914 6910553 6762539 1177807 1213039 314234 284313 295507 297572 347599 340313 332868 333830 226675 228481 715271 677026 1542403 1508117 466880 466229 684062 687469 864686 843729 886392 891442 935576 952101 918990 1013833 2185627 2297185 1272321 1126281 757026 739908 898283 901628 941636 946959 970125 985103 1112857 1109553 5399182 5574980 40.25 71.7 1
15:11:09 2024-01-29 708338 702408 218991 216689 354392 365042 381668 378889 228960 228521 284991 289320 327156 331310 4630179 4943024 6914442 6748321 1188863 1217458 315148 283948 294748 297209 349175 337208 333519 333830 226008 228996 707045 675577 1548073 1515319 465450 462546 684098 685529 860399 846197 890485 888846 931466 956181 922402 1019499 2187181 2317238 1284307 1124086 758696 746362 891877 894572 940833 953118 968554 979352 1100454 1109229 5401772 5567378 40.25 71.8 1
15:11:10 2024-01-29 704261 704428 218651 215074 357640 364857 383085 377787 229664 227848 284085 292042 326205 330344 4639275 4970469 6900952 6729487 1174530 1215659 314893 279743 297018 295415 349738 338263 332796 333830 226675 228286 715271 681395 1524749 1512358 469311 463891 687568 690817 857960 839381 892424 894719 927414 946601 925062 1024589 2198161 2306525 1358569 1116387 752923 742695 901196 894498 936293 946592 974469 979539 1097704 1106525 5365029 5571352 40.25 71.8 1
15:11:11 2024-01-29 706359 702417 219403 214369 356561 365115 382007 378925 233334 229267 283325 290642 326241 329345 4639551 5004734 6932329 6734290 1169370 1213002 317092 279546 297255 295621 349175 339542 333843 333830 226008 229227 708481 684956 1530332 1507139 467909 463927 684098 691835 859178 838786 893096 898650 929382 949333 927624 1028511 2199663 2310296 1324459 1119326 753999 746537 903839 892111 932982 953438 978651 982334 1094494 1102547 5306948 5545909 40.25 71.8 1
15:11:12 2024-01-29 703261 700352 219062 214851 356275 363534 383356 379069 228926 228521 284085 289919 326170 334216 4642863 5033462 6966505 6715533 1165967 1215659 316101 283912 296591 295897 351573 338263 331825 334521 227584 229680 712650 681061 1528293 1503138 468979 459836 680851 688788 864686 839381 889406 899049 938320 947005 920384 1028978 2198208 2302691 1300647 1128689 753683 740376 902441 894240 931650 946556 978168 984677 1097604 1098550 5352155 5577991 40.25 71.8 1
15:11:13 2024-01-29 710300 700316 219516 214072 357676 364151 382004 378925 228994 228914 283219 290360 327650 330480 4629908 4996114 7004454 6743509 1162694 1213397 318583 279743 296555 297766 347599 339774 332832 333830 225973 229262 710037 683005 1537939 1499544 465781 464912 678888 687934 868268 843490 884315 891038 940861 952452 915358 1019588 2184118 2296162 1286123 1140018 757802 737095 898488 897005 936921 947069 972387 988827 1106411 1106718 5405205 5577991 40.25 71.8 1
15:11:14 2024-01-29 710404 701347 218311 215070 355494 364823 378979 377787 229630 227813 284320 289075 326205 330948 4636243 4914834 6919878 6743669 1174386 1211674 315675 284313 295507 295897 348648 339286 330786 333830 227906 228127 716642 675577 1528910 1508351 468110 466840 682675 686505 867143 845366 885870 892173 938122 954794 916966 1016873 2181011 2292906 1272321 1128689 757449 739232 893961 901268 939536 942992 966332 985328 1109659 1107309 5414126 5553744 40.25 71.7 1
15:11:15 2024-01-29 710487 703923 218686 215031 353891 366149 383356 377787 228926 227848 284085 288443 327685 332507 4630179 4905509 6915994 6753151 1180404 1210427 314673 279743 296555 297946 347015 340024 333807 333830 225973 228590 716820 679448 1537384 1516867 466445 459728 685701 685492 861586 846569 890531 889377 930113 956181 924982 1016798 2182565 2319854 1282491 1121759 759071 741425 890650 894954 940870 946556 964618 979501 1102088 1108410 5397483 5561973 40.25 71.7 1
15:11:16 2024-01-29 702762 701870 218315 214702 358578 364599 382274 376618 229312 227813 283219 290599 325942 329345 4626878 4966031 6878612 6717814 1184693 1213899 312996 283912 295686 296785 350513 340396 332311 333325 228228 228376 715430 675797 1530923 1520975 469447 459692 684204 686505 860399 843095 891311 894354 930113 946601 920853 1022839 2188736 2306409 1397807 1119364 755078 743969 896724 894048 938204 946664 972805 979501 1099675 1103399 5380371 5558006 40.25 71.8 1
15:11:17 2024-01-29 705286 702380 219026 214374 356561 364857 382007 377751 233334 228911 283325 291119 326170 332035 4636243 4990176 6912411 6716898 1175367 1213936 314673 279563 297176 297802 349487 341231 332688 333722 228228 228341 713900 683610 1535954 1513507 469311 463891 686110 690423 860288 841768 893059 894719 930357 948003 923596 1024626 2191733 2305382 1358569 1115387 752923 742879 899915 893156 935665 946664 973081 978070 1097704 1103399 5370966 5563409 40.25 71.7 1
15:11:18 2024-01-29 705151 701384 219526 214369 356088 364599 382007 378658 233264 228911 283325 289919 326205 329345 4626878 5015271 6937245 6724635 1170580 1214463 319033 279527 297356 297838 349277 340024 333735 333203 228067 229051 714182 684956 1532580 1506342 467712 463600 684025 690817 860399 838191 895011 899289 929419 947078 922402 1028100 2194886 2308045 1322610 1119364 753408 745024 903839 892074 931650 952092 976045 982372 1094494 1102547 5299378 5545792 40.25 71.8 1
15:11:19 2024-01-29 700475 701379 218874 214404 356315 363827 383085 379069 233299 228396 284085 289716 326205 331381 4638988 5013266 6981411 6735872 1163891 1212886 316031 279743 296865 297392 351146 341231 332328 336229 226942 228836 709870 682860 1528351 1506342 468610 459872 680851 690148 864686 839381 888922 894424 935576 945740 916966 1026198 2191733 2298851 1320761 1127885 753147 739816 902441 893046 931650 946556 976739 983066 1097332 1099362 5342749 5574009 40.25 71.8 1
15:11:20 2024-01-29 709711 700847 218721 214186 357676 364151 381196 378961 228926 228911 282985 290395 327156 330480 4636243 4998286 7003685 6739762 1156427 1214077 316473 279635 296798 295862 347563 338976 331502 333649 228067 228961 708588 685934 1552932 1492356 466777 465241 681818 690854 866528 837004 883834 897264 938232 947078 917118 1019840 2187181 2280463 1289754 1132216 753683 738001 903764 899892 930329 946400 973891 985903 1105255 1100139 5338935 5563409 40.25 71.8 1
15:11:21 2024-01-29 712239 700361 218838 215039 354428 365115 382274 381214 233370 227813 284121 290587 327156 331418 4630179 4971431 6968834 6744582 1172636 1213397 313980 284156 295328 297514 348541 338227 330822 334018 226942 228836 715430 677509 1544064 1503138 466113 463891 680301 685529 869645 843766 883169 890848 938996 954831 917118 1016836 2179463 2288035 1272321 1131555 757989 737921 894360 901268 939536 943028 967478 987140 1111269 1106525 5419654 5553781 40.25 71.8 1
15:11:22 2024-01-29 713520 702417 218380 215070 355236 364698 380866 376690 228960 228201 284121 289355 327685 330443 4635549 4891565 6913156 6748456 1176064 1213752 314638 279743 296699 295897 347599 342201 332185 333830 226516 227808 716642 677509 1554187 1510213 466513 466229 683059 685721 864686 843495 886392 892295 936903 953483 918237 1013870 2182565 2294533 1272321 1127611 755107 737981 894890 898717 939536 945731 968893 984476 1109695 1108093 5393165 5563409 40.25 71.7 1
15:11:24 2024-01-29 709480 702408 219026 215074 353891 365115 381703 378089 229278 228361 285614 288934 327402 332935 4641170 4914754 6910553 6753048 1185357 1211674 314928 279599 295435 296794 347599 339542 333807 333830 225973 228967 707045 675577 1565405 1516658 465450 459908 684098 684556 860399 846197 890485 889132 930149 954831 922439 1016873 2185627 2315596 1286123 1119364 759071 744240 893511 894683 940870 946628 967478 981359 1103688 1107555 5395328 5555480 40.25 71.8 1
15:11:25 2024-01-29 704076 702417 218562 215070 356636 364084 382632 376969 231549 228064 284130 291014 326064 332359 4637421 4966351 6884425 6724912 1185185 1213039 315452 283985 295507 298604 350831 340359 332832 333830 225973 228871 711260 675577 1527059 1519149 467615 459872 682786 683784 860399 842498 890485 890848 930113 946674 922439 1021997 2185627 2309682 1390131 1119364 755832 742915 894816 893414 940966 946664 970311 979539 1100528 1105112 5395328 5545829 40.25 71.8 1
15:11:26 2024-01-29 706322 701875 219122 216236 357390 364859 383283 376174 230901 229055 283943 290908 325994 332286 4633484 4961916 6915994 6715533 1171039 1213862 315113 283682 297464 297527 348893 338191 332832 332819 226675 228251 709787 683349 1533485 1508117 467909 462148 684098 689765 857923 839381 892424 896627 930357 948418 924369 1023094 2194886 2303747 1322610 1115387 750856 746081 900125 892074 934299 946664 975165 978033 1097604 1102510 5322398 5569041 40.25 71.8 1
15:11:27 2024-01-29 706458 703178 219534 214266 355851 365005 383356 378709 230254 228700 283943 290130 326135 332359 4636035 5019412 6953375 6706154 1166381 1209174 316101 279743 296275 297203 348327 339542 332832 333830 227423 229157 717000 683005 1526136 1503138 466477 459800 682301 688751 861895 839381 887846 897264 932784 945863 916966 1026124 2188736 2302113 1272321 1125480 753461 743969 903358 892074 931650 946592 973891 984476 1093645 1100496 5311038 5574980 40.25 71.8 1
15:11:28 2024-01-29 703183 701193 218851 214752 356422 362803 378799 378889 228575 227778 284050 290837 327813 332322 4639551 5007559 6952134 6715533 1155070 1208238 315717 279743 297464 297000 349702 339214 331287 333830 227584 228801 708416 683349 1532790 1502072 468646 464583 679850 690817 865913 835781 885093 897336 938232 944369 915816 1023823 2188462 2276107 1393969 1128689 750776 737930 903999 898613 929011 947069 978865 985866 1100491 1099874 5345015 5581531 40.25 71.7 1
15:11:29 2024-01-29 712396 701948 219346 213706 355490 366149 381734 378320 230356 229161 284050 290236 327156 330443 4639551 5005297 7005093 6734290 1159736 1208238 317057 279743 295534 295897 347336 338227 332562 333830 227584 229192 720269 682860 1543895 1498166 465450 464583 678888 686505 867143 841768 883797 893414 940230 946637 913145 1019049 2179463 2291186 1291180 1136395 755294 735982 901121 899632 931650 942992 974805 990748 1107791 1105186 5352673 5571352 40.25 71.7 1
15:11:30 2024-01-29 710450 699255 218276 215035 355648 364344 381698 379033 228926 227778 285356 289180 326170 331418 4633484 4972531 6947854 6734290 1170964 1211674 313945 279923 295507 295862 348613 339250 331287 336595 227423 228446 709787 675095 1536225 1505967 466941 463927 679850 685529 867143 843729 883797 889513 940230 953447 915816 1016761 2179463 2286942 1291569 1133971 760272 737921 896724 902307 939628 943883 969246 987253 1111549 1106755 5431277 5545792 40.25 71.7 1
15:11:31 2024-01-29 715348 703192 218651 214667 356029 364698 382019 377040 228926 227848 283651 289962 327156 329902 4624105 4900887 6933128 6743669 1177746 1211674 314164 279743 295650 297448 346518 338227 332832 333595 225973 228446 718210 678200 1541446 1506342 466113 465241 684062 687739 862165 841233 886392 889513 934179 952065 918303 1012317 2182565 2296162 1272321 1126001 758407 741524 897643 897190 938959 945586 968554 982185 1109934 1109663 5380371 5561973 40.25 71.7 1
15:11:32 2024-01-29 707094 701839 218781 215001 354357 362948 382814 377751 228892 227107 284524 289355 325644 330808 4620807 4933645 6873363 6724912 1188014 1212697 314199 284171 293850 297694 349175 339542 332832 333830 227423 228286 714040 673173 1547143 1516658 465450 459800 682786 684556 857923 843692 889146 888018 929419 952101 922365 1021231 2184118 2319123 1293385 1121180 757989 743785 894452 894317 941673 951986 966678 979464 1099675 1108093 5389777 5561570 40.25 71.7 1
15:11:33 2024-01-29 703452 701848 218276 214369 356565 364084 382274 376354 228926 228166 283334 291119 325644 332507 4626878 4947422 6883629 6706154 1173657 1211674 315897 279743 297219 299998 349139 340265 332832 333830 226675 227738 713386 679448 1525446 1512358 469311 463200 685588 689765 860399 841171 890448 894830 930113 948418 926302 1026589 2195062 2302418 1366102 1114795 753999 743182 900170 894011 935665 946592 973081 980690 1097604 1102547 5339177 5545516 40.25 71.7 1
15:11:34 2024-01-29 704252 702380 218987 216127 356279 364599 383356 377220 233334 228876 283453 290200 326135 329310 4633484 4990101 6915334 6720115 1169370 1213899 316066 279546 297428 295415 348648 338191 333591 333324 225973 228481 715430 684467 1533166 1507041 467542 463855 684098 689838 857923 838463 891752 898354 930172 948660 924914 1026802 2191905 2305965 1302463 1116504 751848 742463 899275 894218 935627 952020 973081 976567 1096825 1105186 5318136 5545866 40.25 71.7 1
15:11:35 2024-01-29 701267 700057 218838 214369 355525 363498 383356 378925 233264 228326 284085 291197 325679 331310 4626602 5014685 6971925 6706154 1163332 1211674 315183 279743 297270 297239 350759 339542 331825 335754 226942 228836 708481 681024 1535078 1503138 467211 459764 681818 687776 864654 839658 888735 897227 935655 946968 919693 1028587 2191905 2302839 1320761 1126281 751171 742170 902446 893377 930989 946520 975823 985613 1094494 1098514 5335362 5552834 40.25 71.7 1
15:11:36 2024-01-29 703261 699250 218651 214702 356592 364084 378979 378925 233370 227813 283183 290837 325872 331418 4624105 4998286 6972091 6707754 1157628 1208238 314673 279743 296340 296583 349738 338227 331287 333830 227423 228446 712650 681395 1572479 1501406 469112 462909 681271 691901 865803 836820 886243 899178 935356 944634 916800 1025319 2188736 2281874 1322610 1128414 750992 740668 901438 894572 931650 948408 976739 985328 1096825 1097384 5342749 5561973 40.25 71.7 1
15:11:37 2024-01-29 710487 700316 218838 213740 356279 365115 381196 378356 228892 229232 282751 289110 326205 329646 4626878 4975933 6995741 6724912 1153953 1208238 316101 278920 296102 295621 346518 338191 331287 333830 227263 228932 714040 685311 1530038 1492356 466777 465131 682265 687666 867156 838639 885870 895517 938232 948418 915816 1022036 2188736 2283700 1298575 1131407 754619 737700 902078 898607 931650 943028 973081 987070 1103651 1100139 5337677 5561973 40.25 71.7 1
15:11:38 2024-01-29 711313 698277 218986 215005 353860 364857 382004 379033 233264 227567 284320 288566 326135 331146 4620857 4961196 6957760 6724912 1169703 1208238 314199 279743 294748 297239 347599 340088 329858 336321 227263 228555 712650 675577 1534646 1502430 466113 464686 678778 685980 867106 842425 881212 887369 939655 953802 915816 1016798 2179463 2286942 1286123 1134778 757989 737921 897361 898644 936802 937615 967441 985903 1106824 1103472 5418008 5561973 40.25 71.7 1
15:11:39 2024-01-29 713759 700325 218158 214408 354925 364823 381734 376618 229278 227618 283727 289760 326205 328468 4626878 4900939 6872953 6734290 1174386 1208238 315897 283718 295650 297766 348779 341436 331269 333758 227906 227404 708351 674829 1543505 1504782 466777 466600 681818 686017 865913 843490 884907 889476 938232 952065 918258 1016836 2179463 2286942 1298832 1125480 755944 737423 894779 897971 937503 942992 964618 982334 1108837 1106525 5399182 5529971 40.25 71.7 1
15:11:40 2024-01-29 709480 700325 218311 214702 353294 364599 383356 376654 228259 227813 284085 287569 325679 331183 4626878 4914888 6887733 6734290 1181685 1212734 315753 279527 294948 300294 348705 339469 332688 332675 227906 227951 699053 679448 1522905 1507412 464128 459872 685664 684556 860127 843729 889556 888833 931466 953692 921638 1015314 2179463 2311320 1298575 1122558 756723 742879 893511 894683 940202 948408 965793 979501 1100454 1109810 5385929 5552594 40.25 71.7 1
15:11:41 2024-01-29 701267 701615 217632 214702 356279 363534 382274 376690 229630 227460 283651 291155 325419 330040 4626878 4973291 6869267 6721569 1184466 1212020 314613 279743 294427 297383 349523 339469 331682 333685 227263 228481 714040 673653 1556476 1520975 467137 459764 682786 685529 858448 843729 889252 885895 928726 946637 921021 1019775 2182291 2308045 1392050 1118567 755294 740376 891282 888489 938204 946592 970311 979501 1098897 1103399 5380371 5554043 40.25 71.7 1
15:11:42 2024-01-29 703261 702143 218306 213745 355494 364084 382814 375489 230604 228166 282786 289075 325188 330948 4617512 4975703 6886144 6716285 1165930 1211526 315897 279402 296757 297383 348875 339542 332562 331847 225973 228200 714040 681320 1561487 1505967 467578 462365 684098 689802 857923 837004 890730 894719 929038 948418 922402 1022367 2191850 2300498 1326308 1114594 750776 742915 899275 890397 931650 946664 973124 978767 1096825 1100139 5297556 5552594 40.25 71.7 1
15:11:43 2024-01-29 701267 698241 218686 214037 355935 362985 382814 378925 233229 228166 283334 289320 325679 330808 4620807 5011454 6952021 6717268 1166621 1208054 316319 278956 295923 300456 347599 338769 333807 331956 227263 228641 714182 684329 1560647 1501681 467443 459908 682786 688788 857923 837004 891349 896627 929038 945740 919507 1023131 2188736 2302113 1272321 1118567 751848 744496 901438 889476 930989 946664 975733 981634 1091323 1098550 5292128 5554043 40.25 71.7 1
15:11:44 2024-01-29 700273 698005 218346 214369 355454 360907 381734 378997 233229 227848 283334 290236 325188 331310 4626089 5017494 6969951 6697925 1161673 1208238 315861 279635 295614 295380 349702 339542 331556 335573 227263 229192 709870 682371 1544519 1503138 466777 459764 679850 688386 860909 838191 887656 894830 934142 947479 918258 1026198 2188736 2302113 1297016 1125480 753683 741791 902553 891891 931650 946556 973891 984476 1092883 1099717 5284314 5548634 40.25 71.7 1
15:11:45 2024-01-29 701267 698305 218686 214374 357804 360907 379015 378961 233229 227813 283758 289919 325397 332994 4634540 5008168 6958333 6678359 1158908 1208238 314199 279743 296519 296821 349558 338976 330554 333292 227263 228481 712650 681395 1537064 1501007 469015 463200 678888 689838 864686 835781 885486 897264 935540 937660 915816 1024693 2187181 2276107 1395888 1125480 749509 737921 902718 894683 929011 945731 976739 984502 1099639 1097384 5322398 5552594 40.25 71.7 1
15:11:46 2024-01-29 710806 699291 218651 218102 355494 365115 381196 377787 230901 229020 285444 289880 326064 329792 4625121 4975703 6985156 6734290 1157253 1210291 316136 278956 296138 297572 346518 337954 331287 333830 227263 228996 714040 682518 1529056 1491948 465450 463927 678888 683747 865913 839381 885131 892148 938320 946601 913145 1019049 2179463 2289657 1280676 1136395 755832 737981 898637 897864 934336 944360 970311 985941 1105767 1103326 5378645 5529971 40.25 71.7 1
15:11:47 2024-01-29 709014 699291 217632 214702 357062 364344 378655 376403 229210 227320 283943 289215 325994 330296 4624105 4905562 6905009 6724912 1169258 1208238 315008 279743 294748 297527 347563 338263 329466 333830 227423 227103 704449 673653 1550256 1501681 466445 464583 680851 685529 865913 842462 882466 888217 937567 952101 916950 1016523 2177915 2283700 1293385 1127083 754533 736879 892061 902827 938204 942992 966028 983774 1109622 1105743 5404727 5552594 40.25 71.7 1
15:11:49 2024-01-29 709998 701202 218772 216240 355802 364490 383049 376510 230254 227672 283943 288268 327727 330443 4617512 4910132 6903839 6734290 1176064 1208238 313288 279743 294538 297484 346275 339062 333337 333324 227584 228127 714909 676542 1560059 1512358 465119 459836 682638 682615 857960 843729 889146 887387 930113 953483 921058 1015314 2179463 2312688 1304122 1119364 758101 742915 894182 893414 939536 945854 964581 978070 1098860 1108093 5376530 5551597 40.25 71.7 1
15:11:50 2024-01-29 703261 700180 217528 214301 356440 362803 382128 375346 229562 227583 283254 290845 324926 331528 4620807 4947754 6854600 6693130 1182089 1211674 314787 283971 295199 294968 349738 339542 331861 333830 227263 227579 708416 673653 1537185 1516658 467578 459836 682301 686017 857960 840964 887860 889550 928070 946601 920890 1019775 2182487 2302113 1347269 1119088 756317 742989 894779 892891 938204 946592 970311 976642 1097306 1103363 5387032 5557597 40.25 71.7 1
15:11:51 2024-01-29 704762 700139 218668 215633 355878 364048 383087 375525 233229 228521 285444 291401 326135 331160 4628428 4989918 6910553 6715533 1169370 1210390 315148 278956 296367 294968 348648 337717 333807 332819 226008 228295 714040 682860 1521929 1506080 467615 462546 684098 689838 857923 838191 890582 895629 929038 947078 922439 1023131 2191933 2298851 1349153 1115387 750776 742023 898525 887851 931650 946664 973161 981353 1097704 1103509 5355150 5556115 40.25 71.7 1
15:11:52 2024-01-29 705263 700316 218690 213702 355490 364084 383247 376618 233123 227848 283219 289355 325660 330838 4624105 4999297 6919878 6710743 1168537 1211674 315218 278956 296347 294968 348368 338582 333337 333324 226942 228481 715591 683979 1558552 1502866 466777 462510 682786 689802 857923 837004 890601 893083 929038 945740 922971 1023131 2188736 2302113 1320761 1117496 750776 741425 899878 886559 931595 952370 975711 979352 1093808 1102837 5291751 5550072 40.25 71.7 1
15:11:53 2024-01-29 701267 699138 218886 213710 354956 363057 380640 378392 230093 227848 283219 290587 325188 332138 4620284 5021973 6952285 6696776 1162502 1208238 314928 279349 295686 296821 349210 339542 331592 333830 225666 228650 708481 681061 1529710 1503138 465159 459800 680369 687289 861623 837597 888288 895629 932821 945740 916317 1026161 2185683 2298851 1289754 1123879 753683 743446 902441 894317 932174 948408 975861 984827 1094585 1100459 5290108 5543655 40.25 71.7 1
15:11:54 2024-01-29 699963 698268 218523 214374 357568 360907 381196 378658 233229 227813 283254 290200 324210 330844 4620383 5000446 6947854 6688756 1160234 1208238 314199 279743 295299 298184 349738 340681 330554 333830 226942 228446 711260 679448 1563523 1501681 469015 462510 678888 689802 862202 837004 886392 896103 934877 943037 916845 1026161 2185627 2283700 1349668 1128985 750781 741303 901837 894609 931650 946959 978651 986548 1097604 1097498 5322246 5554043 40.25 71.7 1
15:11:55 2024-01-29 707202 699211 218311 213706 356315 363720 378979 377787 233299 228166 282541 290677 325942 328505 4620807 4975971 6952172 6701371 1150002 1208238 314234 279694 297536 294763 347634 338298 330822 333830 226942 228322 709787 684956 1525501 1492157 468683 465959 679887 690854 865913 835818 883834 897102 936986 943037 915166 1020188 2191933 2278628 1371752 1125765 750776 739746 903764 897190 930366 947069 975673 983103 1099759 1096425 5322512 5558006 40.25 71.7 1
15:11:56 2024-01-29 710220 700167 218302 217800 355494 365115 381159 377823 233299 228911 282937 289180 326205 329436 4617512 4968869 6990756 6724689 1153953 1208238 316136 278724 295363 297946 348779 338227 331323 333830 227263 228481 714040 684956 1542244 1492858 467247 465241 680851 689838 866256 837004 885131 899289 939563 947494 918258 1027776 2191905 2278187 1327610 1127811 751848 741598 904546 894683 931650 947738 978651 984465 1095681 1097114 5342749 5563409 40.25 71.7 1
15:11:57 2024-01-29 710487 699332 218996 217903 355494 365115 381196 377787 233299 228911 283325 289390 326205 329472 4620284 4961707 6975830 6720115 1153316 1208238 316868 278956 296347 295862 346553 337717 331825 333036 226942 228481 712650 683979 1533194 1493918 466777 464583 678888 685721 864686 839381 889098 895727 939655 951105 913035 1019663 2187249 2289073 1294878 1136395 755078 736054 898266 898326 931650 944396 972805 989333 1106039 1102583 5344517 5544692 40.25 71.7 1
15:11:58 2024-01-29 707397 699069 217702 215035 354459 364341 378979 378658 228960 227142 284085 288671 325679 331183 4617512 4917112 6929204 6716898 1169258 1208238 313254 283912 294677 295656 347634 337681 329822 333866 225666 228481 714040 675797 1524022 1501681 465159 463927 678888 686387 869631 844164 883343 890545 940897 951653 915557 1017661 2176368 2286414 1287938 1136766 757262 737397 897361 901305 936218 943028 967478 985941 1107003 1103363 5408588 5545792 40.25 71.7 1
15:11:59 2024-01-29 712507 699826 217667 214220 357563 365115 381196 376353 228802 227460 283219 289390 326170 328432 4614727 4889296 6913358 6729487 1172711 1208238 315452 279743 295163 297736 346553 338191 331287 333000 225973 227385 712529 675577 1536701 1507783 468836 465022 684690 687482 864691 844164 886243 890545 936986 953802 920384 1013074 2179463 2291817 1272321 1125480 755608 737700 894816 897005 938204 942992 967403 983774 1107979 1106525 5389777 5552594 40.25 71.7 1
15:12:00 2024-01-29 708242 699785 218311 214339 352306 364084 383085 376654 228926 227813 284085 287569 326205 332507 4620807 4905509 6891902 6734290 1179431 1208238 313945 279349 293850 297766 346553 337352 333337 333830 227584 228235 715430 677232 1570139 1506710 465450 463952 684727 686505 861586 846569 889109 889280 932784 954831 924982 1015239 2179463 2312960 1285633 1122245 758530 742879 894816 894683 940202 947738 965104 979501 1104471 1108410 5380371 5548634 40.25 71.7 1
15:12:01 2024-01-29 703261 700316 217632 215070 355459 363021 382274 378356 229471 226404 284165 290642 325188 330308 4624105 4933267 6854600 6715533 1182089 1213397 315452 284171 294713 294968 349420 339359 332077 333577 227906 228341 705674 673863 1553823 1519649 468110 461176 682749 685043 857960 842462 889183 892411 931678 946637 922365 1022726 2185672 2308045 1287938 1118567 755832 744042 894145 894159 940202 950913 968856 979501 1098860 1106525 5380371 5552594 40.25 71.7 1
15:12:02 2024-01-29 704270 700856 218311 213736 356029 364084 382004 375225 228575 228326 282985 291401 325153 331418 4626878 4962499 6883765 6706154 1168547 1211674 314199 279527 296510 296857 348888 340506 332263 332675 228228 227633 709273 680908 1520016 1512770 468610 462546 684098 688788 860362 839381 890545 891780 928726 950007 925062 1021640 2188736 2298580 1302463 1112973 751848 738175 899565 890444 934336 950423 973081 976642 1096825 1101731 5325732 5552318 40.25 71.7 1
15:12:03 2024-01-29 701267 700061 218996 214452 354423 364084 383356 378889 233229 228486 285817 289075 325644 332507 4617512 5009736 6934684 6706154 1167229 1212459 318583 279205 296131 297628 347456 338399 333699 333685 227584 228660 712772 683979 1527477 1501681 468110 459872 682786 689313 857923 837920 892660 896627 930357 945740 920883 1022367 2188736 2302113 1297016 1119364 751848 744496 901438 889476 931650 946628 973853 982334 1091287 1100496 5284455 5540581 40.25 71.7 1
15:12:04 2024-01-29 700273 699357 218311 214220 354423 360907 381407 378925 233264 227813 283325 289425 324210 330808 4620284 5011795 6952172 6717050 1166621 1208091 315775 278973 296910 297383 347945 338399 332832 333830 226942 228996 711363 684329 1516537 1501681 466550 459836 682786 690423 857923 837004 889815 896627 928726 945740 918990 1022367 2188736 2302113 1272321 1119364 750992 744496 901806 889476 930329 946592 973853 981353 1091323 1098938 5288347 5543216 40.25 71.7 1
15:12:05 2024-01-29 699244 694313 218311 214369 354419 360871 381196 378925 233193 227848 283334 289320 324210 330344 4617512 5004001 6961604 6697420 1163891 1209286 315897 279635 295339 294934 349738 339062 331323 335609 226942 228801 709870 681395 1535391 1503547 468927 459764 679850 687252 860909 838191 888288 896738 932821 946409 917002 1026124 2187181 2298851 1250229 1125480 752923 741791 902553 892111 930991 948408 974469 983774 1094458 1098938 5316511 5543216 40.25 71.7 1
15:12:06 2024-01-29 703261 698268 218311 214220 356561 362985 378979 377787 228259 227813 282985 290908 324891 330150 4624105 5004511 6960004 6697420 1162502 1208678 314893 279743 295650 297520 349558 339542 330822 335754 226942 228650 711260 679448 1537452 1502072 467946 459800 678888 687252 862165 839381 886392 892413 933481 945740 917770 1026161 2185683 2294533 1272321 1125480 751848 741937 900800 894793 930989 947738 975314 982954 1095271 1098938 5316757 5544767 40.25 71.7 1
15:12:07 2024-01-29 704261 698241 218027 214404 356596 364084 378943 377787 233264 227778 282355 291119 324926 330443 4639357 4995284 6988762 6715571 1154431 1210291 316066 278920 296591 296785 346553 340842 330679 333830 226942 228481 714040 684956 1532273 1491800 465817 465241 680851 689802 865913 837004 883797 894498 938232 945740 917118 1021997 2185627 2276107 1289754 1128689 751848 737665 902718 897336 930989 942992 973853 984465 1102833 1097498 5314533 5558006 40.25 71.7 1
15:12:08 2024-01-29 711313 694313 219026 214369 353330 364599 381734 378961 229787 227848 286089 288873 325888 330186 4628428 4961782 6966505 6725126 1163891 1206489 314673 279527 294498 297239 347040 339542 331592 333830 225521 229032 707091 678478 1540311 1496346 465119 464972 678407 685529 867143 840602 883834 893924 939563 946601 913182 1016873 2179463 2289657 1282491 1134778 755832 738270 899410 897864 934336 943028 970556 987345 1106039 1102547 5373065 5544678 40.25 71.7 1
15:12:09 2024-01-29 709018 701343 217672 214702 354392 364599 378655 376933 231336 227567 284649 289215 325766 330838 4622305 4910424 6907406 6720115 1172260 1208314 313729 283985 295407 295415 348385 338227 329787 333830 227263 227773 717670 674133 1526444 1503138 466445 463891 678888 685043 866528 843095 881249 885932 938897 954831 915166 1015314 2177915 2283499 1282491 1134778 755645 737921 897361 898148 935665 937651 968856 985941 1105255 1102547 5401342 5544678 40.25 71.7 1
15:12:10 2024-01-29 710482 699291 218096 216393 356229 365708 381014 375346 229403 227672 283846 289180 325731 328286 4617512 4896131 6902818 6717153 1170964 1206843 315187 279743 294529 295415 347319 338263 329787 333541 227263 227773 712529 674614 1563298 1501793 466777 463891 679850 684556 866528 843692 883268 884054 938232 952065 913540 1015314 2176368 2286942 1287938 1128689 757241 736971 893253 898956 937503 937651 967166 981595 1109622 1103363 5414126 5555574 40.25 71.7 1
15:12:11 2024-01-29 712837 702924 218546 214633 355099 366149 382201 376475 230901 228185 283943 288671 326205 329472 4616209 4896294 6891902 6734290 1172711 1208238 316005 279743 295614 296789 347599 338263 331592 333830 225973 227738 715271 676265 1526136 1503138 465817 465241 682786 686356 865913 842498 885761 886741 935576 952101 916317 1015351 2179463 2286942 1291569 1126281 755832 737921 898776 898374 938204 937687 966028 982372 1111269 1104961 5388804 5565547 40.25 71.7 1
15:12:13 2024-01-29 709332 700954 218241 214301 356053 365005 383356 376618 228892 227848 283948 288552 325959 331418 4614727 4905509 6868060 6734290 1175255 1211674 313288 279743 295865 295897 345996 339062 332832 333324 227263 227773 709787 677509 1553478 1511007 464788 459872 683578 682615 857960 843766 889183 888018 931682 954831 922402 1016873 2179463 2314602 1300424 1119364 757299 742915 893511 894683 940202 946592 964581 979501 1100454 1109480 5376907 5546682 40.25 71.7 1
15:12:14 2024-01-29 701156 700171 217493 214672 356025 362985 382274 376389 231549 227478 283250 290236 324664 329310 4617236 4933565 6845000 6706154 1178722 1211674 314565 279743 295794 295671 349738 337208 331556 333830 226942 227385 712409 674614 1567482 1515582 467946 459836 682675 685721 860399 838857 887493 892111 929844 946601 922365 1021268 2179463 2298851 1403564 1116181 753683 742353 894563 889219 936875 946592 972020 980269 1100834 1106416 5407993 5552594 40.25 71.7 1
15:12:15 2024-01-29 699963 700325 217632 214369 358075 363352 382274 375489 228994 227460 282786 290325 324664 329310 4617512 4947759 6854600 6707606 1182089 1211674 314123 283748 294748 299998 349175 339062 331556 333830 226942 227773 714040 673653 1538288 1516658 467247 459836 682786 685529 857960 842228 889285 886595 928762 946637 920928 1019775 2182565 2304775 1367986 1119088 753469 740339 890650 894410 940966 950986 970632 979352 1100725 1103217 5380039 5532651 40.25 71.7 1
15:12:16 2024-01-29 701812 701306 217628 213740 356029 363534 382006 375910 228926 227778 282853 291084 324891 330655 4608147 4942651 6845275 6696593 1173695 1211674 315008 279743 296555 295879 349210 339542 331592 333830 227584 227269 699330 677509 1528857 1511285 467946 459872 683578 686766 860399 839381 888922 889256 927414 945863 924406 1021997 2184125 2298851 1330006 1112182 753999 743182 898283 889109 936293 951096 971545 979989 1095900 1103326 5347191 5543216 40.25 71.7 1
15:12:17 2024-01-29 703967 698264 218793 215330 354961 363827 382274 376053 233229 228521 282355 289075 325153 331183 4613770 4978412 6901227 6696776 1166583 1210814 314928 278956 295923 300033 347634 339395 333337 332819 225815 228286 715430 683979 1531223 1501681 468184 463236 683578 689802 857314 837597 891789 900606 929038 946409 924406 1023131 2191733 2306525 1324459 1116387 750776 742769 901196 890508 935627 953118 975823 978767 1094494 1103900 5291941 5546996 40.25 71.7 1
15:12:18 2024-01-29 707277 698273 218686 213706 354428 364084 382814 377486 232867 228556 283183 289075 325188 330480 4611435 4989918 6915994 6701371 1166042 1208238 315183 283646 295507 294968 347634 338582 333337 333360 227263 228516 712772 683979 1523712 1501681 466550 462220 682786 689802 857923 836410 890485 897264 931862 945740 921021 1025538 2196595 2302691 1300647 1119326 752385 747104 902479 892410 931650 946701 973928 981353 1094585 1100917 5293938 5544678 40.25 71.7 1
15:12:19 2024-01-29 701461 698305 218721 214220 355210 364084 382814 378392 233229 228201 283219 289075 325188 329345 4617512 5010899 6937245 6687397 1163055 1208238 315148 279349 295650 300033 348648 338582 331323 333830 225666 228801 712650 682032 1524903 1502072 466550 459800 680369 687776 861285 837597 888922 896738 934253 947457 922277 1025613 2191813 2305965 1298832 1119326 752923 744496 901438 890811 930991 946664 973853 982372 1091323 1101785 5286316 5544678 40.25 71.7 1
15:12:20 2024-01-29 699280 694313 218498 214220 354428 360641 381196 378961 233229 227848 283325 289355 324872 330344 4617512 4991187 6938529 6683650 1157253 1208238 315789 279349 295407 296726 349738 337717 329822 333830 225366 228286 711260 678963 1560082 1501007 467983 459872 678888 688824 862202 838463 887137 898391 934033 942892 915668 1027117 2191630 2280463 1349668 1125480 749785 739945 901196 894683 930329 945731 978576 985941 1097604 1096607 5318550 5548634 40.25 71.7 1
15:12:21 2024-01-29 705286 700360 217667 217907 356060 364599 378979 377220 233299 228486 282355 291401 325679 329202 4620807 4970469 6975830 6715533 1153916 1208238 316136 279349 295092 295656 346813 339542 331323 333830 226942 229227 718819 682371 1532496 1493918 465119 462946 680301 686393 867119 841768 883611 894354 939453 952452 914340 1021231 2179463 2285126 1267967 1134335 753999 738188 900800 900071 931576 937651 972387 987345 1104471 1101695 5337792 5552594 40.25 71.7 1
15:12:22 2024-01-29 708401 694241 218123 214851 355076 364084 381159 378961 233193 227231 284170 288846 325608 330443 4614727 4933304 6947204 6717030 1159699 1208202 316319 279349 294677 295862 346553 339542 331753 332964 225666 229192 707135 679448 1534737 1496709 467032 464256 678814 686505 865306 841097 886277 894354 938048 951105 912857 1019738 2185683 2286942 1289754 1134778 756700 740019 899915 898502 933636 944360 972805 988086 1106824 1103290 5348610 5543216 40.25 71.7 1
15:12:23 2024-01-29 708279 698951 217632 214851 354104 364084 378907 377184 229437 227390 283616 289760 325153 330443 4614727 4887017 6901728 6707530 1168327 1208678 315675 279743 294713 295621 347040 339542 329822 335754 227584 228910 708416 675931 1555094 1497225 466113 463382 679333 686505 867069 842965 881175 892111 938897 952342 914527 1016761 2176368 2289225 1293029 1134778 755832 737921 899915 898148 931650 942955 970311 987345 1105255 1102510 5333344 5543216 40.25 71.7 1
15:12:24 2024-01-29 706322 698232 217632 214702 355903 364048 378943 377751 228960 227072 283922 289320 325644 330912 4617512 4887797 6912411 6707530 1169998 1208238 314415 279743 294677 295621 347314 340359 330500 333397 226906 228660 709870 675577 1549647 1500463 466665 464365 678778 685529 867143 841233 883861 893082 940230 946637 911480 1016798 2179463 2286942 1284307 1134778 758326 737921 901976 898607 936330 937651 969999 987345 1106824 1103290 5397483 5541742 40.25 71.7 1
15:12:25 2024-01-29 712328 698277 217632 214369 354357 365115 378943 376582 228926 227460 283219 289320 325872 327032 4608147 4884686 6883517 6715533 1170926 1208202 315164 279527 295399 297023 348779 341473 329608 333397 227423 227598 711056 676282 1528719 1503138 466777 465241 680815 685307 867736 843022 883760 889476 938232 953531 917118 1016037 2176368 2286942 1293385 1127885 755832 736875 894779 902181 938355 937615 966028 983736 1112020 1106525 5399182 5552594 40.25 71.7 1
15:12:26 2024-01-29 710806 698241 218311 214369 353330 365115 382814 376053 228892 227778 283219 290328 326170 329939 4614727 4884340 6913358 6726800 1176678 1207794 315825 279671 295507 297946 345370 340469 331646 332675 227584 227598 715430 675577 1532511 1511058 466777 464657 684727 685721 862165 841233 886280 889513 934142 952029 918303 1013795 2179463 2292906 1300647 1122208 753348 738466 894779 897227 937503 944552 966715 981634 1110119 1106525 5369226 5533837 40.25 71.7 1
15:12:27 2024-01-29 706960 698264 218280 214851 352271 360871 382274 377392 233264 227425 284121 288443 325118 329345 4608147 4919537 6863926 6725717 1186202 1211563 315861 279635 293672 297320 348189 338545 331789 333324 227263 228092 704303 674577 1533918 1512358 465119 459836 684690 685492 859789 843692 889778 888649 931019 954156 922365 1016836 2179463 2314602 1287938 1118567 757449 742915 892245 892074 940870 946556 966482 978033 1099368 1108093 5370966 5539262 40.25 71.7 1
15:12:28 2024-01-29 700405 699794 217597 215896 355494 363498 381734 375453 228926 227778 282751 290880 324175 331418 4608147 4929718 6856237 6706852 1178647 1213752 314829 279743 295507 299998 349139 339542 332934 333577 227263 227350 710955 673863 1543214 1518565 467946 459836 682786 686505 860399 841171 890190 892074 930113 946565 922365 1019877 2184118 2298851 1360452 1115387 753683 740522 893961 887851 935439 946628 970311 976605 1097269 1103326 5359807 5543216 40.25 71.7 1
15:12:29 2024-01-29 703452 699300 218651 213528 355210 363791 383356 376618 233193 228521 282985 289760 324956 331146 4614727 4996311 6922923 6706852 1166004 1208238 315183 278920 296200 297337 347528 339542 333337 331812 227423 228305 712129 682860 1521929 1503138 467211 462546 684241 689276 857314 836967 890448 897264 929697 945740 922329 1023094 2191850 2301842 1297016 1116181 750856 744496 902078 889476 931650 946664 973853 979501 1092907 1100917 5269117 5543216 40.25 71.7 1
15:12:30 2024-01-29 700273 699531 218346 214335 354423 360871 382814 378925 233229 227848 284257 289962 325188 332212 4626555 5013315 6951140 6702870 1167229 1212020 317575 279313 296519 294968 347599 338436 333337 332819 227263 228446 714182 683005 1528087 1503138 466513 462546 682786 689802 857923 837920 890698 894461 930357 945740 922202 1023860 2191850 2303747 1272321 1118567 750856 744496 899804 889513 930989 946664 973853 979539 1091323 1100139 5269117 5531094 40.25 71.7 1
15:12:31 2024-01-29 700236 694277 218686 214369 354956 360907 382327 378925 233193 228045 286052 290785 325397 333193 4615702 4998843 6932634 6696950 1162502 1208238 314673 279635 295650 296540 349175 339542 330786 333830 226942 228910 708481 679448 1522436 1501007 467946 459764 680061 686729 861518 838191 887656 894719 934179 945740 918423 1027661 2185683 2296162 1272321 1125480 752923 740705 901438 894011 930989 948408 973853 983066 1094458 1096964 5301504 5543216 40.25 71.7 1
15:12:32 2024-01-29 702762 694268 218346 214374 356060 363207 378655 378334 230507 228240 283112 290696 325013 330333 4622343 4998286 6952063 6688552 1160528 1208238 314199 279743 295507 296583 349702 339285 329822 333830 226942 228481 712650 679448 1578689 1501406 469311 462546 678888 689802 864686 837004 886392 898539 935540 943001 916950 1026124 2188736 2277196 1342406 1125205 749705 737944 901438 893790 928932 945731 976739 984502 1098824 1097384 5322131 5548634 40.25 71.7 1
15:12:33 2024-01-29 707160 699124 218781 215633 358075 365708 378799 378176 230254 228380 285077 289716 325994 328960 4611435 4961519 6952172 6696776 1150666 1208678 314199 278956 297464 300173 347040 338191 330786 333830 227423 228455 718210 683349 1533920 1491037 467909 465241 680332 689802 865913 836374 883797 897545 938232 943037 915816 1021997 2185683 2272880 1291569 1128689 750776 737921 902718 899252 929291 944360 973891 985629 1100454 1097384 5309136 5559554 40.25 71.7 1
15:12:34 2024-01-29 712065 700167 219445 214117 356053 365042 380978 378745 229575 228453 283219 288373 325644 329975 4610897 4947497 6972091 6707754 1150002 1208202 314129 278956 296340 296583 347040 340322 331287 333830 226942 227773 714040 683349 1522749 1488462 467946 465241 679850 690817 865913 835744 883797 897264 937567 943001 915816 1022726 2185672 2271269 1297016 1128689 749705 737397 902718 898502 927612 942992 973891 985165 1100454 1097384 5318650 5556115 40.25 71.7 1
15:12:35 2024-01-29 710694 699216 218886 215624 356053 365005 378835 378284 229289 228166 283334 288163 325923 330765 4608147 4944102 6972091 6710743 1153878 1209160 316136 278401 295614 295415 346275 337681 330822 333360 226942 228996 714325 681061 1525309 1493918 464788 463952 678407 685529 865913 839381 883094 894085 938232 946565 911814 1016836 2177915 2286942 1278860 1134778 754533 737773 897361 897864 934299 937687 969583 985941 1107003 1103509 5352939 5537250 40.25 71.7 1
15:12:36 2024-01-29 708514 699211 217493 214369 353860 364048 378907 377536 231225 227484 283219 288789 325153 330443 4611435 4905562 6910553 6698030 1169162 1206489 315897 279743 293815 297292 347563 339302 329822 333830 225666 228127 707091 674614 1544078 1498166 465450 463891 677927 684556 867143 841197 880549 889513 936468 952065 915816 1013833 2173279 2283700 1286123 1128689 755832 735922 891987 897642 935476 939110 968441 987140 1112228 1102948 5409511 5543216 40.25 71.7 1
15:12:37 2024-01-29 710968 699259 217667 216236 356017 365880 382274 375489 228926 227813 283112 287465 325888 329436 4608147 4867258 6883517 6724912 1171837 1208566 315452 279743 295199 296331 345512 338191 331789 332585 227959 227385 713900 675095 1532536 1503138 466113 464972 682786 683747 862165 841197 886392 889513 934179 946674 918303 1012317 2182565 2289620 1293385 1122245 754756 737925 895727 898148 939628 947306 970198 983661 1109971 1106755 5380371 5536776 40.25 71.7 1
15:12:39 2024-01-29 709284 699064 217667 213745 352271 363791 382742 376618 233264 227460 284085 287465 325679 331183 4602063 4887829 6873251 6715533 1179431 1208238 315717 279743 293850 295897 348742 339302 332328 332585 227423 227738 707045 676542 1515802 1501681 464128 462510 683059 684070 860127 843692 887883 888018 930113 953765 922365 1013833 2179463 2311320 1296726 1122784 759413 744240 895727 894572 941003 948336 966444 981391 1103858 1109663 5370966 5539262 40.25 71.7 1
15:12:40 2024-01-29 701267 700025 217515 214408 355490 360871 381734 377787 229278 226404 283219 290642 324629 329310 4608147 4935977 6845696 6696776 1180404 1210814 315187 279743 295371 297108 348648 339542 331323 333830 226942 227579 714040 673653 1530192 1515582 469112 459872 682786 685200 860399 841233 890003 891479 929419 946637 920883 1021231 2182487 2309811 1367986 1119364 755078 742732 895727 893045 938959 951096 971382 978070 1098860 1103509 5361560 5537250 40.25 71.7 1
15:12:41 2024-01-29 703261 700052 218838 218164 355205 363534 382814 375489 228359 228556 282786 290200 325153 330948 4605385 4961894 6897303 6688439 1171154 1210814 315897 279349 297009 299962 347634 339302 330822 332819 225973 227385 713900 677739 1543896 1510213 467946 462510 684098 688824 857960 839381 889940 891112 930357 946565 926302 1022501 2193497 2301591 1399726 1116387 754619 743182 896687 892933 935476 946628 970311 979989 1097604 1103326 5353016 5535313 40.25 71.7 1
15:12:42 2024-01-29 702762 698309 217667 213375 357775 363021 381734 375453 233463 228166 282751 291401 325153 330948 4608147 4962499 6883517 6688439 1173695 1211674 314743 279546 296519 297108 347634 339302 331323 332261 225938 227068 712409 676542 1539873 1512358 469447 462510 684098 687252 860399 839381 888697 894991 930832 950286 924763 1022651 2188786 2299973 1356686 1114000 752923 740705 897361 892111 935553 950423 972805 975910 1097604 1103619 5345339 5533837 40.25 71.7 1
15:12:43 2024-01-29 703261 700052 218651 213379 355490 364084 383085 376053 233229 228521 282786 290200 324210 330443 4608147 4961782 6902221 6688439 1168547 1210814 315897 279349 296555 299962 348403 339542 331323 332585 225973 227385 712529 679689 1537828 1507412 467946 462510 684098 689313 858448 839197 892622 895629 928965 950432 922255 1024112 2191905 2301187 1371752 1113010 753683 743182 897361 891627 935665 946556 970162 979093 1097604 1101731 5352155 5539262 40.25 71.7 1
15:12:44 2024-01-29 702226 698277 218874 213706 357563 362948 383085 377220 233193 228521 283183 290994 325153 330948 4611435 4991216 6901227 6688439 1166042 1208238 314673 278956 296555 297108 347319 339302 332598 331561 225973 228127 704303 682371 1533139 1503138 469112 462909 686639 690423 858448 838081 894011 894646 928928 948345 922218 1023094 2188736 2302113 1326308 1114557 752465 742915 899275 893050 932982 946701 975165 978070 1096825 1100139 5276685 5543216 40.25 71.7 1
15:12:45 2024-01-29 701961 694309 218838 213740 354428 362985 382814 378356 233229 228166 283219 289355 325153 331087 4608147 4992169 6910553 6688439 1166042 1208238 315148 278956 296591 294968 347599 339062 332832 332819 227263 228127 712650 683703 1524224 1506710 468778 463746 685214 691863 857923 836856 893372 897190 930357 945740 922402 1023131 2191905 2302113 1320761 1115387 750856 740412 900161 889476 931650 946664 973891 979539 1096048 1100139 5261601 5533837 40.25 71.7 1
15:12:46 2024-01-29 699465 694304 218346 214186 354202 360835 382274 378658 233264 227848 283219 289765 324210 330344 4608147 4990214 6929204 6678018 1159154 1208566 314199 279349 295407 296381 349702 339542 329822 333577 227263 228750 708481 681395 1525568 1501362 468778 459656 678814 688460 862811 838786 886392 894719 934179 945631 917770 1029127 2187181 2293445 1324459 1125480 750781 740144 900161 894683 930989 947306 976702 985366 1096048 1097384 5323938 5543216 40.25 71.7 1
15:12:47 2024-01-29 703690 694268 218311 213740 356065 364084 378871 377428 233264 227813 282355 290360 324891 329472 4610932 4972668 6952172 6688552 1152570 1205628 313980 279546 296340 296383 348398 340915 330268 333613 226942 227986 712650 682860 1538168 1492972 467799 464942 678888 690583 864686 835818 885870 898539 936949 943001 915816 1025613 2185627 2271269 1362336 1127083 748637 737921 902078 896590 929011 945731 976739 984465 1100221 1097384 5306948 5544678 40.25 71.7 1
15:12:48 2024-01-29 710220 694300 218690 218178 354392 364857 378943 376654 232832 228716 282937 288679 325644 328970 4605385 4947572 6961604 6706154 1153130 1208884 319033 278633 296304 297730 346133 339987 332263 333722 227263 227951 699053 683349 1541462 1491294 464788 464255 678924 687971 864037 839658 885093 893451 936793 946565 913219 1019537 2179463 2285320 1291180 1132216 751208 736345 899915 897864 931650 945064 970311 986680 1103688 1102547 5330030 5539262 40.25 71.7 1
15:12:49 2024-01-29 708171 694205 218346 214706 353330 364341 378943 378961 233229 227072 283886 288264 326803 329975 4611435 4919314 6919878 6702680 1161028 1210109 317684 279635 294605 297946 347177 339987 332263 333758 226942 229227 720935 678478 1537024 1492356 466113 464583 678888 685236 864686 841768 885131 892185 939229 946637 913182 1016836 2176368 2285048 1285633 1134778 755832 738018 897573 897005 935665 937687 970311 987382 1106824 1103399 5389777 5535313 40.25 71.7 1
15:12:50 2024-01-29 710487 699334 217672 214404 354104 365115 378907 375489 228926 227460 283894 288873 325188 328468 4601580 4887017 6895577 6725529 1169998 1208091 315825 279635 295092 297838 347421 338227 329822 333360 227423 227420 715271 675095 1522089 1501406 466445 464657 682749 685529 864686 843132 883834 888883 935576 952101 918914 1015351 2176368 2283700 1293385 1125205 755944 737921 894816 898644 936884 937687 966715 983774 1109659 1106525 5383787 5544781 40.25 71.7 1
15:12:51 2024-01-29 709480 699822 217702 214369 352302 364599 382274 376053 233264 227813 283254 287325 325907 330150 4605348 4860117 6875046 6726914 1173350 1208091 315452 279743 295092 295415 346518 341399 331448 333324 225938 227528 707045 675095 1529339 1501891 466550 465241 682514 684752 863461 842462 885761 889513 935576 953483 917002 1013870 2176305 2286942 1293385 1123879 755294 737921 894816 897971 938204 942992 966715 985328 1108052 1107309 5379318 5535313 40.25 71.7 1
15:12:52 2024-01-29 706359 699291 218096 213740 352302 364084 382274 376654 233299 227654 283886 287569 325188 330443 4603032 4879058 6875046 6717153 1171874 1208238 315008 279563 295056 296785 347004 337954 329555 333360 227745 227439 716642 673653 1532200 1503138 465159 464912 680851 685529 865913 843458 883131 889513 937567 952101 918258 1016836 2176368 2286414 1293385 1126808 753469 736875 894816 898644 937540 937651 966065 982372 1109659 1105743 5391477 5543216 40.25 71.6 1
15:12:53 2024-01-29 709480 698314 218346 214220 352306 365115 382544 376089 233299 227618 283325 287325 325224 330434 4607170 4873539 6885301 6707530 1169885 1208238 315008 279349 294748 295950 347456 338227 329822 333360 227423 227528 713900 673653 1531266 1503138 465195 465241 682030 683747 864686 842498 885093 888883 935576 952101 917770 1015314 2176305 2283700 1293385 1124679 755832 737397 894145 898008 938204 937651 966028 985291 1108015 1105743 5387032 5540725 40.25 71.7 1
15:12:54 2024-01-29 706266 698309 218061 213740 352306 364084 382274 376089 233299 227602 285886 287360 325959 330333 4609576 4886457 6882577 6724912 1176064 1208238 315897 278956 295299 295003 345234 338769 331825 331812 225973 227773 708416 676542 1524286 1501406 464429 465241 683578 685721 860945 841270 886392 890884 934877 953447 921021 1012354 2179463 2289657 1293385 1122282 755944 738539 894816 897227 938959 945731 966752 982372 1106411 1106525 5355651 5535313 40.25 71.7 1
15:12:55 2024-01-29 705189 698305 218311 214736 353330 362695 382596 376933 230865 228380 284613 288706 325766 332758 4612873 4904770 6883975 6725717 1175255 1209541 314164 279025 295132 295862 345441 339062 333337 333053 227423 227738 709787 677509 1551647 1507412 465119 463293 684727 684556 859752 843729 889109 889476 930040 956181 922329 1016037 2184118 2314602 1277045 1121759 756723 744240 894145 894683 940870 948408 964544 979464 1100454 1109663 5376907 5533837 40.25 71.7 1
15:12:56 2024-01-29 701000 700654 217388 216698 357568 360690 380978 376510 231565 227379 286033 290025 324978 332050 4611926 4943024 6838982 6706154 1187165 1211674 315897 279743 293601 295415 348577 339062 331789 332819 226942 227738 714040 671698 1546144 1513161 466113 459836 682786 684556 860399 843656 889266 889377 931678 952065 922329 1019011 2179463 2311320 1350330 1116181 755832 740339 889316 887815 939931 946556 964581 979464 1099675 1109663 5369226 5540581 40.25 71.7 1
15:12:57 2024-01-29 702396 701198 218206 214301 355887 363598 380942 375011 230901 228150 283148 289919 327410 330912 4614727 4939372 6850576 6687397 1171951 1211674 315008 279546 295923 296166 348368 339062 331251 333324 227959 226874 709704 675540 1536872 1509555 467946 462243 684025 687252 860399 839381 890190 893414 931017 948418 922402 1021959 2188736 2296162 1393969 1112413 752385 741754 897361 892074 935665 946556 972020 975179 1096048 1100103 5356705 5537250 40.25 71.7 1
15:12:58 2024-01-29 704261 698991 218511 215330 355816 362767 382274 374328 233229 228521 282320 289954 325153 330443 4605348 4947385 6883634 6687397 1167704 1208238 315113 278492 296311 300348 349521 339302 330786 331812 227745 227033 712529 678478 1516960 1509193 467946 462474 684025 688788 857688 839381 889778 894085 929038 947242 922365 1024337 2188736 2296162 1360452 1113206 750776 740668 898637 892707 934336 948408 973081 975873 1098485 1104840 5354475 5537250 40.25 71.7 1
15:12:59 2024-01-29 701115 701198 218276 213345 355459 362985 381968 377451 230148 228291 282751 289075 325365 330443 4605348 4933304 6874165 6687397 1169370 1211674 315717 278956 296131 296791 347599 339302 331556 331812 226417 227385 712529 679448 1560985 1505967 468610 462474 684062 689802 857923 839381 890448 894085 929038 948418 922402 1022726 2188462 2297185 1358569 1113206 750776 741193 898637 890480 934336 952333 976901 979876 1097493 1103619 5320312 5540256 40.25 71.7 1
15:13:00 2024-01-29 704261 701088 218838 215624 355170 362948 382814 376317 230442 228521 283112 289180 324926 330912 4608147 4961557 6882789 6696776 1166042 1208238 316149 278920 296519 300173 348385 339062 332832 331847 227263 228446 708481 683005 1535798 1503138 467211 463164 684727 689276 857314 837004 890448 894461 929038 948418 922365 1023131 2191850 2297226 1300647 1112973 750776 744570 899618 892571 935015 953793 975861 981391 1095900 1103619 5286316 5536614 40.25 71.7 1
15:13:01 2024-01-29 700236 694237 218346 213672 354419 362658 383012 378889 233229 228166 283183 289425 325188 330308 4605348 5019652 6930277 6688439 1165174 1211674 315842 278956 295650 297000 347528 339062 332832 330987 226942 227773 711260 683349 1517064 1503138 468778 463527 684727 689765 857923 837004 892585 897375 929038 945740 921597 1023131 2188736 2302113 1297016 1116387 752079 745300 901911 892410 933599 953118 977675 981391 1094274 1101695 5299622 5543216 40.25 71.7 1
15:13:02 2024-01-29 700236 699526 218703 213706 354383 360871 382814 378622 230407 228166 283219 289760 325153 330308 4611435 4998286 6939629 6688439 1163332 1208238 315183 279153 295650 294934 347336 338067 332832 333794 226782 228801 712772 681646 1537362 1501007 466513 459800 682786 688788 857923 837004 889373 894719 931017 947078 918339 1023094 2188809 2304767 1291569 1116387 751848 746155 901196 892608 931576 953793 975861 979464 1094494 1101909 5276910 5543216 40.25 71.7 1
15:13:04 2024-01-29 700236 694273 218315 213706 354104 360907 382544 378622 233193 227848 283183 289320 325153 330308 4605348 5005399 6944030 6708158 1162502 1208566 314199 278956 294944 294968 348613 338545 331323 333577 225666 228446 717000 679448 1524197 1500724 467271 459728 679850 687252 860399 837004 887930 893716 932784 945740 919581 1028473 2191933 2299973 1322610 1124160 755078 740193 900973 888480 930329 948408 974805 985178 1092834 1100496 5286361 5533837 40.25 71.7 1
15:13:05 2024-01-29 699428 694264 217672 214186 355423 360799 378907 378622 233555 227813 283183 290642 323879 330618 4608147 4979741 6930277 6673255 1156716 1208238 314199 279349 295507 295635 348403 339285 329520 333830 225666 228092 712650 681116 1540827 1500612 468979 463164 678888 691835 864686 834561 886392 899030 936986 944634 915668 1028587 2188786 2281428 1320761 1125765 750776 737095 900800 891780 933019 947738 975276 983774 1097704 1098550 5286316 5533837 40.25 71.7 1
15:13:06 2024-01-29 699889 694268 218276 213706 356302 360835 378943 377787 233193 227813 283183 290577 324140 332035 4611435 4988938 6952285 6678018 1159980 1205628 314199 279349 295650 295843 349702 339542 329787 333564 225666 228286 708481 679448 1549153 1499942 467946 459800 678888 687702 864654 839658 887137 897190 932675 942856 917659 1031685 2190344 2289620 1272321 1125480 751414 741598 899915 894683 931650 947306 978651 985328 1096048 1097384 5323938 5539262 40.25 71.7 1
15:13:07 2024-01-29 704972 694277 218123 213740 356029 364084 378907 376367 233299 227813 281530 290360 324926 329472 4611435 4976203 6952172 6683764 1153427 1208202 314199 279743 296340 296102 347599 338191 329751 333830 226942 228092 712650 679500 1525930 1497374 467983 463600 680786 692118 865803 836080 883611 899178 935356 944634 915631 1024589 2185627 2280300 1332960 1125480 750781 738503 899915 894572 931650 947069 976008 983029 1097604 1097384 5314533 5539262 40.25 71.7 1
15:13:08 2024-01-29 706774 694268 218123 218169 356029 364341 378943 377751 233299 227813 282751 289884 325153 329202 4608147 4970469 6952172 6696776 1150666 1210446 314638 278101 297009 299998 345996 340024 330554 333830 226942 227773 705674 683349 1538134 1492584 468778 465936 680815 689654 865803 837270 884605 898502 938232 944369 915816 1020151 2188736 2275064 1366102 1127083 750776 737921 903358 894683 927658 945928 976008 983029 1099675 1096607 5311095 5539262 40.25 71.7 1
15:13:09 2024-01-29 710531 694300 218315 218071 354428 364857 378943 377522 233229 228911 282751 288846 325188 328432 4602063 4940412 6952172 6688552 1148332 1208238 315897 278956 296340 296166 347076 337681 329787 333830 227584 228005 712650 683349 1539932 1490777 468463 465131 680259 690633 866539 834561 883797 897264 938320 945974 913145 1021603 2185627 2274953 1386819 1125480 750776 737423 901196 894683 929669 945731 976008 983066 1097332 1096607 5305127 5535313 40.25 71.6 1
15:13:10 2024-01-29 705282 694273 217667 214880 355530 365115 378943 377751 233299 228521 282320 289075 325188 328432 4601580 4961196 6952172 6696776 1152308 1208238 315148 278101 296102 294934 348248 340879 331755 333577 226942 227633 712650 684329 1529327 1491512 469112 465095 679850 689765 865913 835744 885832 894351 938232 944369 913182 1023999 2185627 2271269 1326308 1127885 750240 737921 902718 897227 927658 945731 975314 983066 1100454 1096607 5307296 5543216 40.25 71.7 1
15:13:11 2024-01-29 710220 694277 218655 213528 353330 364599 379015 376353 229611 228556 283325 288881 326803 329436 4608147 4933416 6952172 6706154 1153953 1207455 318583 278437 295992 297275 345370 339469 330911 333685 227423 228305 703789 683349 1537344 1489978 465450 464583 679333 688423 865306 839381 885093 893451 939655 946601 913219 1019775 2179463 2286670 1291180 1134778 752277 737387 900800 898502 931650 942992 970311 987382 1105255 1101731 5314705 5533560 40.25 71.7 1
15:13:12 2024-01-29 707899 694268 217667 214715 353294 364048 379015 378925 233299 227107 284328 289341 325679 330443 4608147 4940400 6929204 6688249 1167115 1209278 315897 279707 295450 297838 346898 339950 331646 335718 225666 228446 707091 675577 1536230 1496339 466372 463855 678888 686017 867143 842965 882541 889219 939563 946601 914303 1016873 2177915 2289657 1300424 1134504 756909 735982 897176 894351 932982 942992 970274 987382 1106039 1103326 5365392 5539262 40.25 71.7 1
15:13:13 2024-01-29 708784 694268 217632 214374 354104 363754 378835 376053 228960 227107 283254 288671 325153 329143 4598782 4877744 6886144 6716285 1169998 1209286 314865 279635 295299 297383 347177 338191 329751 333830 227584 227941 713900 674614 1523053 1501681 465122 464912 681781 685529 866528 843095 882503 890101 938232 952101 917118 1016074 2176305 2285320 1293385 1128689 756909 736875 894816 898317 938430 937651 966028 982792 1109622 1105743 5390894 5529890 40.25 71.7 1
15:13:14 2024-01-29 710806 698268 218452 214225 353860 365115 382274 375489 233334 227460 282786 288443 326170 328468 4595592 4877744 6886144 6707754 1169960 1209286 314865 279743 294677 300069 347040 339766 329537 333722 227423 227703 715271 673653 1528936 1501332 465159 464912 680851 685529 865913 843095 883131 888181 938232 953447 918423 1015351 2176368 2283700 1289754 1128689 757561 736875 894779 898681 938959 937615 966028 985328 1109659 1103363 5389777 5539262 40.25 71.7 1
15:13:15 2024-01-29 709289 694304 217632 214037 353860 364599 382274 375789 233370 227425 283219 288443 325907 328933 4589416 4865830 6875046 6742223 1169998 1208238 315008 279743 295507 297275 346761 338191 329022 333830 226942 227269 705646 673653 1519631 1501681 465122 465241 680851 685043 865913 842498 881249 889132 936903 946710 915816 1015314 2176368 2280463 1293385 1125480 755832 736512 894145 898644 937540 937615 964581 985052 1108837 1103363 5385929 5533837 40.25 71.7 1
15:13:16 2024-01-29 710300 694304 218057 213740 352342 364341 382274 375489 233427 227980 283219 287569 325416 329436 4606737 4870419 6880386 6715533 1173313 1211871 315897 279546 294748 295950 345199 340088 331144 331847 225973 227579 711672 675577 1528234 1503138 466777 465241 682786 685236 863461 841270 886392 892295 934179 952065 919408 1013833 2179463 2286942 1272321 1122282 752351 738151 894890 903134 939536 944360 967441 982334 1106411 1106681 5361560 5525947 40.25 71.7 1
15:13:17 2024-01-29 706093 694300 217667 213706 354547 360582 382274 376053 233264 227460 286292 288163 324942 331704 4596864 4886457 6864373 6715734 1175255 1208238 313254 279297 295263 295621 344957 338582 331861 332549 227263 227738 715430 677509 1535962 1507412 464788 462968 684727 684556 859789 843766 889266 888115 928726 954831 922402 1014517 2179463 2311320 1294878 1119364 757989 739779 889389 891743 940202 947738 965346 979539 1103651 1106028 5352155 5516582 40.25 71.7 1
15:13:18 2024-01-29 701262 699296 217632 215070 353330 360835 381444 376403 230653 227179 283744 289215 324070 332087 4603440 4919591 6869784 6696813 1186202 1206843 313288 279546 293291 295415 347086 337589 331789 332855 226942 228286 704303 671735 1542887 1510382 465119 459872 682786 682615 857923 843729 888004 888115 928726 955154 922402 1016798 2176368 2311320 1284307 1117771 757989 740339 889352 892970 940202 948408 963211 979501 1100491 1108093 5361560 5524458 40.25 71.7 1
15:13:19 2024-01-29 700273 698314 217918 216240 356770 362695 381895 375046 229562 227672 285628 290290 325013 331307 4602063 4936010 6835950 6691999 1175367 1208238 314743 279743 295299 296166 348648 338822 331323 332261 226942 227033 708286 673380 1535855 1512358 469447 459872 682786 686505 857960 839381 888735 891442 929419 946601 921541 1021268 2179463 2298851 1373636 1114594 753999 741791 894816 891442 935512 946592 970036 976642 1097604 1102547 5348334 5529443 40.25 71.7 1
15:13:20 2024-01-29 701961 700935 218206 215325 355343 360763 381589 375310 230462 228345 284673 290200 324175 330443 4609576 4933379 6835950 6687228 1175367 1208238 314565 279743 295299 296166 348385 338582 330822 333360 226942 226874 708286 673863 1540868 1512358 467983 459872 682786 685758 859789 841171 887470 892148 930076 946637 922402 1021268 2179463 2297226 1375519 1114594 753683 741827 894816 891701 935476 946592 970311 976642 1095718 1102583 5353130 5538759 40.25 71.7 1
15:13:21 2024-01-29 701193 699184 218201 215633 355348 360726 378835 374364 233229 227848 282751 290236 324907 330691 4605348 4933379 6864813 6688552 1175367 1208238 314456 279743 295507 296166 348368 339062 330822 333360 226942 227033 706951 673863 1520868 1511285 468778 459908 684062 685758 860399 839381 891105 893451 930113 946601 922402 1021997 2182291 2298851 1399726 1113010 753804 741791 894816 889219 935476 946592 973081 976679 1096493 1105112 5348610 5537250 40.25 71.7 1
15:13:22 2024-01-29 703224 700424 218703 213045 354916 362985 382814 375489 230639 228556 282751 289760 324926 330443 4610932 4971160 6882577 6678952 1167704 1208238 313288 278956 296311 296166 347076 339062 330822 331847 225973 227579 705646 679689 1522575 1503138 467946 462546 684098 689802 857923 839381 890489 894719 927414 946565 925062 1022404 2188736 2300498 1390131 1112182 750992 741937 898637 894793 934336 946592 974805 979876 1096931 1103217 5353130 5542719 40.25 71.7 1
15:13:23 2024-01-29 701267 698305 218158 213706 357809 363243 381734 374364 233299 228326 282937 290095 324559 330209 4598782 4926321 6854600 6688552 1171988 1209955 314565 279546 295507 296166 348403 339062 330822 332531 227423 227033 715114 675020 1526912 1512358 469447 459872 684062 685758 859789 839381 889183 892148 930113 946565 922439 1022726 2182524 2298851 1373636 1113010 754873 741266 894816 893681 938641 950313 971545 978590 1097567 1105186 5353016 5533875 40.25 71.7 1
15:13:24 2024-01-29 701961 701198 218311 213672 355205 363021 381734 376917 230254 228361 282355 290236 324175 330443 4605348 4919239 6869267 6678952 1171988 1208238 314787 279349 295923 295957 347634 338582 330554 332855 227423 227033 709704 674829 1516331 1509143 468646 459908 683578 687859 857189 839381 888922 893451 928762 946372 922207 1022876 2182565 2297222 1392050 1110566 753999 742125 898283 895606 935627 950423 971582 978552 1097518 1105186 5352155 5532350 40.25 71.7 1
15:13:25 2024-01-29 701267 694304 218346 215325 357731 362985 382004 374364 232938 228361 282320 288908 324210 330443 4598782 4933304 6853373 6688273 1168621 1208238 315008 278956 295507 296166 347355 339062 330822 332567 226008 227385 705646 676542 1531969 1507412 469779 462510 684062 687776 857960 839381 890485 892148 929038 948418 922439 1022876 2185627 2300498 1392050 1113132 752923 740559 897324 893050 935627 948372 970125 975873 1096048 1100953 5369231 5523178 40.25 71.6 1
15:13:26 2024-01-29 703967 699332 218311 218178 355494 363021 381734 374400 233229 228556 282355 289998 324245 330443 4602063 4933304 6858252 6688477 1167754 1208238 315452 279153 295507 296935 347599 338582 330822 332351 225973 227033 713900 677739 1522598 1507412 468683 462546 684098 688349 857960 839381 889815 893451 927378 946335 922202 1022501 2188809 2299973 1364219 1113206 752385 742125 898600 894535 934336 946556 971695 976605 1099319 1103326 5344517 5525947 40.25 71.7 1
15:13:27 2024-01-29 702462 694340 218346 217898 355767 363570 382274 375489 233299 228556 282541 289954 324210 329070 4601580 4947347 6863172 6688273 1166887 1208238 315675 278956 295507 296166 347355 339302 330822 332626 225973 227033 711158 678478 1559536 1505967 467946 462546 684098 689313 857960 839381 890211 894719 930172 948272 927602 1025810 2188786 2303469 1364219 1113206 752108 740668 898637 893414 934336 950949 973775 976642 1097604 1101768 5310553 5525947 40.25 71.7 1
15:13:28 2024-01-29 699946 694232 218616 213672 354392 362985 382814 378524 229611 227813 282949 289320 324175 331381 4595969 4981817 6911573 6683650 1166042 1209541 315113 278688 295650 296785 346518 339062 332292 331507 227423 227738 712650 682580 1536837 1501007 466513 463164 684727 690546 856706 838463 892622 898185 930246 945559 923666 1024881 2191867 2303246 1298832 1112936 750245 742989 900850 890517 931650 946592 974469 981391 1094186 1100103 5275036 5524458 40.25 71.7 1
15:13:30 2024-01-29 700241 698221 218128 213672 354109 360763 382274 378925 233158 228131 282949 289285 324210 332507 4595969 4989014 6927380 6669274 1163332 1206843 314638 278920 295163 297108 346761 337552 330786 333288 225666 228446 701531 681395 1521203 1497374 465122 459728 683215 690423 860899 836820 891461 894609 931641 947315 920310 1027814 2185672 2297185 1272321 1122784 752465 742805 901196 889440 932355 949998 975165 982334 1091287 1099717 5275140 5515080 40.25 71.7 1
15:13:31 2024-01-29 699688 697228 217632 213740 354357 360690 378907 377766 233158 227778 283183 290165 323166 331418 4598782 4976203 6920925 6659261 1155602 1205124 314164 278920 294713 296583 348613 338582 329520 333830 225666 228092 704311 679448 1528849 1501681 469447 462635 678814 688460 862811 837450 886205 892899 937008 942964 917770 1026086 2188806 2289620 1272321 1123842 751414 741695 900850 890444 930329 947069 975276 984476 1095271 1097384 5305127 5524458 40.25 71.7 1
15:13:32 2024-01-29 703247 697232 217637 215975 355423 362912 378835 376618 233555 227618 281530 291084 324140 328468 4602063 4968257 6962720 6696776 1150628 1208402 315148 278065 294953 294934 345199 339302 331059 333324 227584 228005 698884 683349 1531733 1493158 465781 464438 678778 688460 865269 841422 883760 891295 936903 950007 914191 1018974 2179463 2281511 1277045 1131104 751848 737921 901438 899892 928974 937651 974469 986736 1100454 1099717 5305127 5531094 40.25 71.6 1
15:13:33 2024-01-29 708401 693263 218311 213706 354793 364084 378655 378925 233158 227778 283219 288618 325118 329939 4595969 4939649 6944030 6698030 1157178 1203815 314893 278920 295034 297946 348248 339322 330500 333541 227423 228305 712650 682371 1535155 1492356 466113 463709 678507 686505 864037 839381 885832 890554 938195 948418 912461 1016836 2176305 2283700 1278860 1134778 753385 738188 897361 897227 931650 942955 970274 988789 1106039 1101695 5322465 5524458 40.25 71.6 1
15:13:34 2024-01-29 704215 697232 217593 214702 353285 362985 378835 377450 233299 226879 283254 288408 324664 329939 4592691 4898594 6891902 6683650 1163891 1204705 315753 279491 296223 297766 348779 338952 330643 333144 226942 228625 702907 679448 1545811 1493158 465450 463891 678888 686356 865306 839109 885093 892148 936912 950395 912927 1016798 2177915 2283700 1296726 1134504 753469 737921 898637 899252 931650 942955 970274 985903 1103651 1099326 5314533 5521608 40.25 71.7 1
15:13:35 2024-01-29 707360 697237 217667 213706 355044 363498 381736 378925 233158 227107 283325 287569 324664 328104 4589416 4901742 6912411 6702970 1154861 1206843 318321 278777 294677 297838 345334 339395 329644 333144 227263 228769 717369 679448 1521872 1493918 466481 463915 678407 685529 865913 839381 884605 893594 938232 946565 913109 1016798 2174753 2286942 1293029 1134778 755832 737921 897435 897227 934299 937687 968856 987345 1104471 1101695 5326284 5529890 40.25 71.7 1
15:13:36 2024-01-29 704762 694246 217597 214369 352302 362948 378266 377486 228734 227072 283183 288881 324175 329939 4595969 4892810 6891902 6707412 1163815 1206956 315825 279366 293636 297383 346340 337794 329751 333830 225666 228286 708481 675797 1546283 1493646 465450 462510 677927 684519 865913 841768 880549 889513 939563 946565 913182 1015314 2173279 2283700 1282491 1131518 755832 737397 897361 898613 932982 937579 968856 985903 1106039 1101731 5353016 5524458 40.25 71.7 1
15:13:37 2024-01-29 705213 694232 217597 214335 353330 362985 378532 376317 228926 227072 283183 288881 324664 329843 4595969 4886752 6914442 6706852 1169049 1209286 314829 279635 293815 297108 346518 340265 328755 333613 226942 227906 708416 671735 1520214 1499358 465122 463891 678888 684556 867143 841233 881175 889467 939563 952029 913182 1015277 2176305 2283700 1289754 1131104 755608 737397 894816 898644 935645 937579 966678 985629 1106411 1103326 5392977 5533837 40.25 71.7 1
15:13:38 2024-01-29 709140 694232 218117 214186 354144 364084 378871 375453 228960 227425 283219 289320 324175 328432 4588175 4907881 6912561 6727716 1165751 1206096 313288 279546 293815 297059 346518 338732 329822 333830 225666 228200 711087 675095 1529156 1497893 466113 463891 678407 685529 867143 841768 881212 892111 939563 946601 915166 1016836 2174822 2285320 1284307 1134778 755832 738794 897361 899252 935682 937651 970274 985903 1106824 1103004 5373065 5533837 40.25 71.7 1
15:13:39 2024-01-29 709140 694241 217597 214190 353330 363791 378871 375489 228926 227460 283183 290587 324175 328163 4604297 4905435 6913518 6696776 1166659 1204900 314972 279527 294470 297140 346518 339803 329377 333830 226942 227773 711329 673653 1527114 1501007 466777 463527 678888 684556 866528 842425 881212 890811 939563 952065 915166 1015277 2176368 2283700 1289754 1131481 755033 735536 894816 903134 936330 937579 966678 983029 1106824 1103290 5397483 5524458 40.25 71.7 1
15:13:40 2024-01-29 712512 698237 217597 214037 353330 365115 378979 374364 233229 227821 285444 289075 325888 327872 4599256 4895652 6901227 6698030 1166913 1206956 315675 279527 293672 295380 346239 339045 329787 333830 225666 228092 712650 674614 1528566 1498166 465450 463855 678407 685529 867143 841768 881212 887998 939563 946601 913182 1015314 2173279 2283700 1284307 1133165 754598 737921 897361 898613 936330 937615 968856 985903 1106039 1103937 5378645 5533837 40.25 71.7 1
15:13:41 2024-01-29 710183 698237 217415 213740 353825 363720 378619 375766 231549 228045 285444 288868 324559 328018 4603440 4878869 6875475 6688439 1166546 1206489 315008 284082 293850 297108 346239 339542 328755 333830 225666 227385 707045 672693 1532823 1497374 466113 462837 678407 684556 866528 841233 880512 889513 938897 952065 913145 1013870 2173241 2283700 1293385 1130298 754495 737921 894816 898644 935665 937579 965991 983066 1106824 1103326 5397483 5533837 40.25 71.7 1
15:13:42 2024-01-29 708952 694277 218066 216084 356810 364896 378835 375046 230577 227320 283112 289145 325503 327214 4598782 4863593 6873251 6698030 1166381 1204705 315008 279743 293815 297000 346518 339542 328755 333830 226942 227738 705674 671735 1531568 1499230 466113 463563 678888 684556 867143 842462 881175 888217 939563 952065 912927 1015314 2173279 2280463 1318219 1130677 755608 736875 894816 898644 936056 937615 965991 984465 1106824 1103363 5389777 5531094 40.25 71.7 1
15:13:43 2024-01-29 711299 700130 218070 214270 356053 365005 378799 375310 230577 227637 285628 289285 325628 327396 4589639 4883544 6882577 6688439 1166659 1206843 315008 279349 293779 297108 346518 339542 328791 333830 227316 227773 708416 672693 1533547 1498166 466113 463659 678888 684556 867143 842462 881175 888217 938232 946637 912461 1013833 2173279 2283700 1289754 1130677 755608 736879 894816 897971 936330 937579 966294 983066 1106824 1103326 5383871 5537250 40.25 71.7 1
15:13:44 2024-01-29 709284 698893 217493 215633 356053 363866 378691 375453 228892 227425 283183 289320 324907 328177 4602063 4877744 6883051 6688439 1168049 1208238 314787 279743 293815 294728 348248 338582 329822 333830 225666 227773 711260 673653 1524644 1496346 465450 463891 678888 684556 866871 840602 881175 889513 938897 946601 911814 1016074 2173279 2283700 1287938 1133165 755832 737925 897361 898613 934336 937651 968856 985903 1105255 1105112 5381092 5537250 40.25 71.7 1
15:13:45 2024-01-29 710806 700190 217532 214270 353825 364599 378568 374400 230901 227567 283183 288163 327179 327432 4592228 4877744 6863926 6688439 1166659 1212508 314087 279743 293850 297108 346518 339542 328755 333830 227316 227385 700405 671735 1524949 1498166 466113 463563 678888 684556 865913 841233 881175 889280 938232 946674 913182 1014554 2173241 2282081 1291569 1128689 754495 735830 894816 897971 936330 937579 967712 984991 1110159 1105186 5401772 5527817 40.25 71.7 1
15:13:46 2024-01-29 708364 698972 217624 214190 353325 364859 378907 374328 229470 227425 282751 288829 325538 327432 4589416 4861360 6854600 6696776 1172711 1208238 315452 279349 294713 295635 347486 338191 329787 332855 226942 227385 705646 672693 1531614 1501007 466815 465241 680851 684556 864686 841270 882503 888746 935576 952342 917118 1015314 2170191 2283700 1272321 1125480 755832 736971 890650 896746 939628 943215 967750 983661 1111549 1103217 5376907 5533837 40.25 71.7 1
15:13:47 2024-01-29 708437 700162 217597 213706 352262 364084 381196 375346 233334 227425 283183 287064 325188 328468 4586590 4858616 6854600 6706154 1169295 1204742 315775 278956 295450 295879 344957 339542 330518 331812 227584 227068 712529 674614 1533765 1502072 466777 465241 682786 685529 861555 841768 885870 888846 932821 946674 918423 1010878 2177915 2285666 1291569 1125480 755295 736759 894536 896783 936958 941954 969246 982185 1109934 1106755 5374408 5532350 40.25 71.7 1
15:13:48 2024-01-29 707899 694016 217667 215633 354538 364084 381734 375453 228675 227460 282751 287064 325188 329472 4589416 4853273 6859921 6698030 1166659 1205983 315008 279349 295450 300137 346291 337954 329520 331847 227423 226681 711158 672417 1530332 1501007 465159 465241 680851 685529 864073 841233 883797 884017 935540 954156 917770 1014592 2176373 2283218 1250229 1130599 757322 736801 895089 900071 936958 941954 967862 986736 1107979 1103363 5389777 5525947 40.25 71.7 1
15:13:49 2024-01-29 709836 694304 217481 213702 355359 364857 381196 374400 233299 227618 282853 288242 325153 328163 4586145 4858962 6854600 6697925 1169998 1206843 315187 278956 293703 299962 345476 337681 329822 331256 227263 226840 712578 673653 1527927 1501793 466777 465241 681818 685529 862239 841270 884568 884017 934841 946674 916912 1015369 2179457 2284199 1272321 1124160 755078 737439 895182 896183 938131 937651 967129 982334 1109823 1104924 5367132 5524458 40.25 71.7 1
15:13:50 2024-01-29 705323 694304 217632 213740 354042 363021 382274 376017 233264 227425 283254 287064 324926 330443 4595969 4867192 6854600 6697925 1169295 1205124 315008 279349 294713 300137 345199 339542 330518 331812 227423 227385 712529 674829 1531266 1502072 466927 465241 682786 686505 862239 841270 886392 889377 936949 955831 919581 1015369 2179473 2285553 1291569 1128985 755158 737397 894779 898956 936839 941844 966678 982334 1107194 1103363 5385929 5524458 40.25 71.7 1
15:13:51 2024-01-29 708401 694241 217597 213706 354898 364084 381734 375189 233229 227425 283051 287534 325153 328468 4589416 4844774 6859921 6688439 1166659 1204742 314743 279349 293850 296690 345512 337681 328791 331489 226942 226874 705646 673173 1528234 1501007 466777 464583 679850 684556 864686 842854 885240 890397 938320 952452 914116 1017698 2173254 2284199 1291569 1125480 754538 735830 896370 896857 937503 937615 966441 985103 1108015 1103363 5380371 5524458 40.25 71.7 1
15:13:52 2024-01-29 709289 694277 217672 218213 352271 364599 381196 374400 233229 227460 282391 287334 325153 327677 4586590 4845778 6845275 6678952 1168327 1204779 314123 279349 293815 296583 345996 337717 329288 332855 226942 226998 704294 672898 1542268 1500296 465749 464912 681271 685381 865269 842891 884605 889280 935430 953531 914079 1016934 2173279 2283700 1293385 1125765 755158 735830 892245 898354 936921 937687 964618 982372 1110159 1103363 5370966 5524458 40.25 71.7 1
15:13:53 2024-01-29 709289 694268 217632 213740 352046 364084 382004 374400 233229 227460 282751 287068 324891 329472 4582791 4855503 6845275 6688159 1168327 1204705 315008 279546 294713 297108 345547 337954 329822 333564 226942 226365 715271 672693 1546094 1501681 467443 464985 682191 686017 864691 844164 885592 890545 935356 952065 917770 1016095 2174753 2283700 1293385 1123879 753111 737335 893511 896066 937540 937651 964618 982334 1108015 1103363 5370966 5525947 40.25 71.6 1
15:13:55 2024-01-29 709289 694268 217637 213740 354547 363791 382004 377184 233229 227460 283219 287534 324926 329472 4589416 4865556 6854600 6706154 1174386 1206843 315008 279349 294713 296821 343405 338582 330858 331812 227423 227334 704303 676486 1525877 1502430 466113 465168 684727 688186 862811 842366 886392 886632 932784 952065 920235 1012317 2176368 2289657 1297016 1120614 755832 736018 891950 894388 935476 945731 964655 981634 1105629 1106525 5352155 5520518 40.25 71.6 1
15:13:56 2024-01-29 702226 694273 217667 214408 354547 360871 381734 376353 233264 227107 283254 287465 324175 329310 4592691 4886752 6854600 6691999 1183703 1208238 316041 279349 293026 295209 345547 337297 331538 332297 227584 227633 702933 672417 1556273 1509193 465450 462524 684241 682615 857923 842498 887854 888484 930357 954120 921021 1016836 2179463 2308045 1298575 1116181 755832 741791 890981 892111 939536 948651 965104 977374 1098897 1099771 5352155 5511146 40.25 71.7 1
15:13:57 2024-01-29 699658 694304 216922 213706 354961 360835 378979 374172 229278 227107 281530 290200 323914 330209 4592691 4914834 6817299 6673255 1174530 1208238 314051 279294 295363 296899 347349 338196 331791 332675 227263 226893 718664 673863 1547802 1513545 467909 459872 682786 684752 860362 839381 888922 891479 930113 948199 921674 1019775 2179463 2296951 1397807 1112182 752465 740705 894816 889513 935665 946556 970274 973793 1096825 1100175 5330030 5514803 40.25 71.7 1
15:13:58 2024-01-29 701262 694273 217632 215065 354428 362948 379015 374328 233264 227813 281878 289355 323653 329975 4598782 4926358 6829550 6678018 1172636 1211871 313800 278812 295507 295606 346933 338436 332263 332405 227584 226700 709704 673863 1545964 1508856 469447 459584 684241 686693 857960 839381 889679 893451 927414 947747 922402 1022449 2179463 2292906 1395888 1110174 753683 742989 893511 892258 935512 946628 968856 976642 1094133 1103363 5342749 5520518 40.25 71.6 1
15:13:59 2024-01-29 701267 698015 217667 217800 354423 360907 381159 374328 233229 227848 281530 290587 323914 329975 4589140 4938295 6863651 6669047 1165100 1208426 314499 278580 298523 296273 346933 338399 329822 331776 225781 226365 711158 677739 1533588 1503138 467946 462510 685664 687666 857923 838786 889815 893451 928767 947747 922439 1022876 2185627 2292906 1362336 1110038 750856 739621 898363 891442 933673 948408 972387 977539 1094494 1098514 5315022 5524458 40.25 71.6 1
15:14:00 2024-01-29 701267 694047 218350 217949 354423 362985 382274 375489 233229 228166 282993 289355 324210 330209 4589416 4961505 6886144 6669543 1169332 1211008 315056 278777 296311 296166 347040 338582 330822 331561 225973 227033 707045 678963 1519664 1506710 469447 462546 684098 687812 857923 839109 889419 891927 929038 948418 923591 1020151 2185627 2292307 1362336 1113010 750856 738576 894632 892111 934336 946556 971695 975216 1094494 1100139 5318587 5521608 40.25 71.6 1
15:14:01 2024-01-29 701267 697317 217672 217836 354419 360907 380869 374328 233264 228166 282320 289425 324175 330209 4592691 4934763 6840300 6688552 1179431 1206452 314087 279743 294827 295950 348225 338306 331287 332855 225666 227420 702933 671735 1532018 1512358 467946 459836 682786 685529 857960 840044 889146 888144 928726 946674 919679 1019775 2176368 2302113 1392050 1116181 754868 741827 890724 889513 938204 946556 968856 979539 1096493 1103363 5337677 5511146 40.25 71.7 1
15:14:02 2024-01-29 699244 694277 217446 213706 355481 360871 378979 374364 233299 227460 281530 290642 323201 329975 4597711 4926722 6835517 6687228 1182052 1207492 315639 279743 293779 295879 347319 337589 330679 332855 226942 227773 702933 671735 1525818 1512358 465122 459836 682786 684556 857923 842825 889183 888022 927378 946710 922277 1016873 2177915 2308045 1322610 1117496 753469 742915 889462 891442 938204 946592 964618 978070 1096493 1105743 5344517 5511146 40.25 71.6 1
15:14:03 2024-01-29 699244 694309 217632 217827 354459 360871 380928 374328 233334 227813 287568 290395 323965 329623 4596864 4930093 6836757 6679003 1175367 1205633 313831 279349 295092 295177 347634 338103 330554 332855 225666 227493 712650 671084 1535467 1512358 465195 459800 682514 684070 857923 841270 887883 889280 929038 946710 921711 1019049 2176305 2304775 1293385 1116181 755294 741791 892245 889550 938204 946556 964618 979539 1097269 1105743 5343359 5516582 40.25 71.6 1
15:14:04 2024-01-29 699244 694273 216957 213740 354419 360871 378979 374150 230901 227567 285040 290290 323809 330333 4600151 4930053 6829550 6687397 1178722 1208566 314087 279743 294827 295879 347563 337516 329822 332783 226942 227544 712650 671698 1531149 1512358 466147 459800 681818 684556 857923 840964 888082 889280 930357 946674 920853 1019775 2179463 2305382 1298832 1116181 755832 742879 892245 890774 938204 946520 965991 978729 1097604 1105743 5352155 5512121 40.25 71.6 1
15:14:05 2024-01-29 698711 694241 216922 213706 357306 360546 382015 376917 229210 227478 284673 289884 324000 330296 4595969 4919591 6831885 6678018 1170247 1206452 314051 278956 295092 295957 347076 338582 329787 332819 225666 227105 715114 673863 1555827 1510213 467946 459836 682514 686505 859789 839381 888922 892111 928726 948418 922365 1021231 2176305 2294533 1395888 1111318 752385 740668 894816 889476 934336 948408 970311 978033 1096825 1100917 5332062 5524458 40.25 71.6 1
15:14:06 2024-01-29 701961 700153 219902 215633 355063 360690 380978 374186 230254 228345 284636 289180 324000 330172 4592691 4938388 6861588 6668639 1163891 1206956 315897 278101 295650 296166 346482 338253 331287 331274 227584 227350 708416 679448 1526164 1502866 467247 462474 682786 687776 856706 837004 889824 894719 928380 945740 924406 1020151 2185672 2292906 1302463 1110038 749705 742989 897361 890994 932982 946592 973081 973756 1094494 1099837 5271242 5536614 40.25 71.6 1
15:14:07 2024-01-29 699740 698716 218206 215330 356053 362767 382128 376439 229575 227813 282518 288846 323879 330641 4595969 4969060 6891902 6678018 1162502 1203409 315148 278633 294748 296722 345512 337003 331861 332315 225666 227773 701531 680908 1521929 1497102 466513 459800 681818 687739 857314 835781 887846 897264 930357 944369 917002 1021603 2187181 2296162 1317064 1116181 750320 743710 900161 889875 929011 946556 974469 981634 1089706 1098938 5271080 5523867 40.25 71.6 1
15:14:08 2024-01-29 698818 697154 217917 215027 356053 360690 378907 378320 233158 227945 284563 288698 323618 331418 4591923 4975971 6901227 6668639 1161066 1204705 314199 278492 294713 295535 345512 336717 330822 333324 225666 228127 702921 679448 1533829 1498166 465159 459764 680851 687252 857923 834598 888922 894719 930076 944369 916695 1023094 2182565 2294533 1293385 1119364 750856 739889 900161 888181 930329 946520 975165 980935 1092920 1100764 5263718 5518422 40.25 71.6 1
15:14:09 2024-01-29 699889 697237 217632 218102 353330 360835 380906 376933 229611 227743 282937 288846 324175 330889 4589416 4976303 6887733 6678979 1160962 1205983 314199 278401 295092 295535 345996 337039 331825 331310 225666 227385 708481 681395 1524064 1497644 465159 462635 682786 688788 857314 835781 889146 897264 929038 944369 921021 1021640 2188736 2297185 1297016 1112973 749705 744240 899915 888181 930989 951659 974977 980615 1093031 1100496 5282582 5524458 40.25 71.6 1
15:14:10 2024-01-29 701961 697237 218417 215628 354109 360871 382274 376618 229450 227532 284673 288268 323914 329902 4586078 4952403 6863935 6668639 1160566 1206489 314164 278065 295650 294976 345512 337738 331323 330773 227263 227579 711260 679448 1518040 1500735 467247 462474 683578 688788 856706 835781 889778 894719 928380 945073 922439 1021640 2187181 2296162 1324459 1112413 750776 742879 900207 890434 934300 951769 975127 979989 1096143 1100422 5305127 5512121 40.25 71.6 1
15:14:11 2024-01-29 700775 697232 217632 217720 354144 360871 380869 374328 233229 227813 281495 289320 324140 330641 4589716 4914511 6807973 6668639 1173657 1206956 313574 279349 294677 295749 347319 338067 329822 332819 225666 227127 708286 672898 1521252 1511285 467946 459836 682786 686505 857923 839381 888922 890360 928726 946565 922365 1019775 2176305 2296162 1399726 1115591 755078 742125 896370 890517 936958 948372 971325 978974 1096678 1100103 5339531 5516582 40.25 71.6 1
15:14:12 2024-01-29 699963 694232 218413 217787 354428 360871 378907 373803 233229 227813 287431 289320 323914 329289 4589416 4921828 6846109 6668639 1165558 1204742 315008 278101 295339 296273 345512 337738 330518 331274 225781 227385 708416 678963 1522404 1503138 467578 462510 684727 687776 857314 838191 889183 893451 928380 947078 925062 1020151 2185683 2295592 1354803 1113206 750851 742125 897324 892410 932907 951096 971695 975910 1094494 1099869 5318587 5513705 40.25 71.6 1
15:14:13 2024-01-29 699428 694268 217632 218133 354428 360871 378943 373768 233264 227460 287584 289110 323653 330113 4589416 4924333 6826624 6668639 1166042 1206956 315452 278528 295614 295749 346275 337552 329787 331543 227423 227040 705646 677509 1534127 1503138 467946 462672 684727 687776 857923 838786 889556 889256 929038 947078 925642 1025119 2185498 2293445 1362336 1113206 752923 741340 895727 890737 935000 948408 970274 979914 1097604 1100139 5332021 5516582 40.25 71.6 1
15:14:14 2024-01-29 701461 694277 217423 218102 354392 360871 378907 374328 233193 227618 287381 289320 323653 329436 4582876 4912246 6864813 6669425 1166042 1206489 313795 278101 295092 295334 347040 337188 329787 331847 225666 226330 712409 675058 1515183 1505691 467909 459872 682786 685721 859789 838786 887656 893718 931530 950007 924914 1021156 2182579 2293445 1403564 1114000 750776 740144 894816 890774 936977 948408 970274 973793 1096825 1100349 5329536 5516582 40.25 71.6 2
15:14:15 2024-01-29 703266 694232 218311 217756 353860 360871 382004 376053 229289 227848 281495 288443 323949 329705 4582876 4933598 6883517 6678018 1160018 1205983 314673 277778 294713 295535 345234 337552 331825 330773 226942 227579 708481 680908 1519046 1497411 466550 463293 683756 687812 858448 838463 891349 898539 930283 945631 922218 1025613 2191905 2296162 1297016 1114594 750856 744016 899915 889476 934336 946701 977255 979539 1095718 1103363 5272880 5533837 40.25 71.6 2
15:14:16 2024-01-29 702494 700325 219714 215070 356636 365115 383152 382292 229312 229302 285026 293039 328180 333361 4617512 5007559 6971037 6734290 1177468 1224902 321025 282603 300820 302319 357403 346069 338153 342807 229614 231670 719599 691844 1544869 1519420 474749 470209 695417 702827 883945 860261 910106 918362 957867 970474 942316 1052525 2247969 2351346 1432689 1151699 774483 763412 931696 927487 964127 973742 1011931 1021235 1140463 1136500 5442821 5693275 40.25 71.6 2
15:14:17 2024-01-29 732714 723198 226317 223332 370966 383347 402177 400714 237024 235085 300525 302781 341634 346346 4755445 5053921 7171664 7002151 1245458 1282574 332142 294452 315564 319056 374302 365971 357564 359748 239121 240904 766507 709924 1592497 1575519 491246 486217 722738 726430 913205 894590 946308 948618 982807 1000282 975146 1087008 2331135 2442487 1371456 1184641 798809 787528 964137 959222 991220 1006408 1034777 1047808 1173930 1173007 5610033 5843335 40.25 71.6 2
15:14:19 2024-01-29 759155 747391 231398 226509 385608 394929 419820 414980 242306 241086 311293 315508 354095 357060 4879742 5217213 7369821 7132485 1268621 1324225 342672 300173 330383 326876 387659 381593 368426 372067 243657 246642 762099 726611 1648706 1595155 495890 492443 726784 732867 938237 914447 950494 957825 1002589 1019903 982414 1086013 2383569 2523078 1383622 1194083 819941 802315 974095 971196 1008781 1030184 1048014 1054104 1182964 1187900 5709288 5975484 40.25 71.6 2
15:14:20 2024-01-29 778335 766225 234928 230803 394240 403905 432579 427734 246892 245614 318969 322291 364653 368682 4990171 5338837 7435606 7304087 1317127 1368146 350785 306676 335333 334547 400263 387536 375225 378754 247389 250872 790482 745476 1667386 1620696 504752 499681 735977 740243 946052 920960 960995 966383 1008845 1018314 981933 1089850 2420547 2557327 1400505 1209169 826985 811105 980576 979746 1018998 1036413 1049599 1052981 1190372 1197097 5803621 6071832 40.25 71.6 2
15:14:21 2024-01-29 793466 782138 236454 232735 400495 410695 438589 437142 248153 248387 321508 328012 369837 373611 5085780 5442897 7593580 7399563 1334162 1390237 349916 309392 340274 337526 399738 391512 377702 381719 247807 250726 794514 744411 1667935 1641517 502288 495855 736536 740149 943615 919748 954386 959259 996072 1019903 977685 1080499 2429820 2565471 1402518 1200795 821110 807053 983367 971950 1008268 1024610 1047897 1055645 1180583 1185407 5861975 6105939 40.25 71.6 2
15:14:22 2024-01-29 805545 788879 234963 232240 397088 409136 441200 436834 248947 247586 323239 328242 372353 377886 5134788 5578038 7786511 7492372 1367065 1403236 347098 307040 336500 336746 401568 387303 379128 377652 247184 249816 797432 750607 1659813 1646104 500506 492819 728885 736953 930361 904660 946120 953687 984899 991634 963023 1075121 2427072 2535880 1405808 1212617 811784 796683 972711 973364 1003984 1009363 1024729 1038700 1182671 1182168 5895542 6121639 40.25 71.6 2
15:14:23 2024-01-29 797420 793276 233513 229448 397052 405116 439852 437152 248556 246576 324091 329484 370061 378385 5159956 5546138 7700193 7466342 1356707 1405570 346647 305849 336536 335698 400969 386214 373088 378221 245628 249816 794652 752216 1649310 1631945 497635 493897 722641 730787 929043 902639 935682 944165 978530 993295 948370 1053014 2420547 2539690 1378037 1208309 814101 793199 965795 962782 999687 1012221 1021296 1029428 1170533 1174556 5895542 6144358 40.25 71.5 2
15:14:24 2024-01-29 808713 800238 236179 229839 398922 408090 440364 439001 248627 248175 324078 329613 375609 378422 5207530 5561757 7759163 7512537 1358747 1411077 345569 312402 338591 338546 401850 393323 377400 378790 247566 250555 790671 743348 1696696 1667683 499440 492589 727852 728715 924466 906226 940966 939448 971486 992593 956417 1060354 2448365 2576491 1385980 1212617 811784 799620 976372 968442 991220 1000710 1023234 1043089 1176097 1172861 6052868 6223965 40.25 71.5 2
15:14:25 2024-01-29 807223 808361 235537 231935 402222 411859 446876 439252 248947 249257 327500 332966 376621 382946 5276884 5643346 7787140 7597751 1378059 1429517 351952 308076 341870 340347 405903 395166 378876 380821 248716 251916 802970 754908 1689135 1664596 500150 495747 728885 732867 933705 910554 935682 940152 977593 993998 954155 1051028 2457637 2592781 1424108 1204841 817593 802315 976793 965625 997549 1012075 1033040 1041413 1171290 1177170 6072435 6302893 40.25 71.5 2
15:14:26 2024-01-29 823456 818672 237816 234167 405350 412228 450872 448344 251628 249156 330446 336833 382966 387335 5351826 5749355 7908370 7704179 1394383 1451043 353334 311872 346115 342436 410622 400013 382548 386641 251888 254316 808550 758902 1710751 1678316 502646 501022 735456 737411 935544 913141 940966 942876 975693 1000282 959245 1058729 2476182 2609672 1409583 1213409 821029 811680 984766 973960 1000442 1017967 1036879 1041766 1179746 1174411 6169234 6348216 40.25 71.5 2
15:14:27 2024-01-29 826674 825581 239290 235224 411191 418849 455707 450645 254447 251763 333031 339722 386534 391471 5417430 5786445 7966338 7773609 1388421 1461430 358435 315437 346605 348466 414772 405725 384847 386569 255577 256673 808492 766531 1714401 1701147 503362 498696 738105 740144 937028 918233 946082 948089 978939 996668 965085 1066316 2508968 2637529 1426145 1236545 825806 813410 992639 984483 1004630 1015436 1032495 1050829 1194088 1196995 6219857 6443573 40.25 71.5 2
15:14:28 2024-01-29 830482 832384 242499 237708 414863 422194 460030 457106 255195 252131 337616 343512 391175 395347 5477569 5901018 8211502 7906631 1449654 1482993 360965 316527 349249 350894 419973 404688 387889 391399 255200 259822 819669 782493 1711817 1690596 506600 505158 737223 746101 951702 921559 942120 952630 989767 1003114 956872 1059941 2521128 2657005 1422447 1234783 836377 820826 989822 983939 1009739 1024211 1038545 1044742 1181217 1192173 6283304 6490467 40.25 71.5 2
15:14:29 2024-01-29 844999 842723 243860 241158 419560 423786 464999 459904 257879 252341 339313 347987 395957 399617 5552838 5936628 8176394 7964886 1443540 1494019 361054 320192 350023 354839 425427 410657 393406 394544 259638 261289 819460 784358 1730504 1715697 511328 503017 741783 749103 948775 920960 950369 961304 986297 993998 958235 1066203 2529731 2649448 1437238 1249919 839760 818538 991934 991095 1020448 1026912 1032133 1043961 1197323 1201866 6320154 6556118 40.25 71.5 2
15:14:31 2024-01-29 862281 847932 244386 242172 420093 432426 468827 464068 257260 255352 341407 349037 400973 406082 5593774 6020707 8220854 8026052 1434909 1510607 364209 323574 354963 355290 423308 415085 396128 395593 260585 262148 820831 780003 1749935 1738566 513039 504724 746919 755701 948775 922361 954386 961987 986297 993729 959245 1073976 2550362 2674179 1437668 1268570 844563 820900 996058 996102 1021900 1030453 1032458 1048546 1200376 1209652 6343726 6602701 40.25 71.4 2
15:14:32 2024-01-29 866585 856757 246660 242263 424016 436720 473031 466761 258328 257108 345608 350459 405802 405326 5674523 6098710 8286539 8107947 1457135 1521605 366332 326395 357887 358152 427607 414308 399494 399626 263201 264234 837737 783206 1768391 1747812 514870 504869 751546 757987 950122 926166 957432 962670 986900 991670 959245 1074861 2568907 2692619 1444633 1271284 848189 825315 1000489 1000355 1026761 1032883 1037805 1050829 1204783 1210933 6430889 6688462 40.25 71.4 2
15:14:33 2024-01-29 877146 863480 248853 243840 428973 441196 476353 471715 260824 259101 349296 353449 411520 412623 5725904 6124032 8415782 8177838 1487831 1535289 369979 326581 358176 360934 432606 414452 400277 401469 265442 265488 828391 794512 1760735 1752786 514841 507761 750030 760684 959342 930260 955748 964220 989808 997352 959208 1069589 2576225 2706994 1450180 1272191 851509 830120 1004052 1000907 1029720 1038100 1040769 1053432 1208243 1211825 6546533 6754869 40.25 71.4 2
15:14:34 2024-01-29 882193 873894 250501 246753 430806 440456 481976 477228 262271 260228 350077 357724 409596 415302 5794376 6197343 8485331 8272401 1514664 1546731 371495 327604 360452 360934 436045 419378 400880 403337 265819 268207 843297 806098 1747394 1742250 513404 512268 749450 757970 967189 939521 950241 957862 993395 1006417 964785 1063388 2587451 2720278 1509234 1258969 846978 839340 1012623 1004572 1018998 1033189 1050703 1063033 1214116 1208174 6574403 6819071 40.25 71.4 2
15:14:35 2024-01-29 874652 874198 252340 247761 437270 441417 482803 480744 262957 260009 350216 358117 415101 417408 5839172 6259341 8517321 8300538 1485514 1553781 371791 330625 362810 363229 432944 422577 402110 403373 265568 268900 846077 802071 1775181 1770516 518287 512268 756545 763278 959342 935558 956752 968479 990546 997389 959208 1069626 2596724 2723419 1488517 1277648 856732 838634 1006197 1006779 1031148 1042478 1047480 1050829 1210431 1212719 6650290 6852078 40.25 71.4 2
15:14:36 2024-01-29 887655 883193 252878 249263 439028 444385 485112 478003 264864 260589 351600 360839 414128 421630 5895801 6341987 8645076 8356810 1498826 1567476 378885 332400 362563 364938 439065 423466 400946 404545 267840 270326 844136 805238 1783099 1778215 516818 511544 764594 764952 959342 938062 966046 967399 987555 1001551 964748 1078608 2611547 2735778 1473451 1294701 858411 834520 1013394 1010804 1030110 1039569 1040277 1057973 1215737 1220935 6650408 6903131 40.25 71.4 2
15:14:37 2024-01-29 898817 889495 253060 251480 438098 446734 490446 485364 265607 261057 357435 362499 417802 423209 5946506 6393735 8701028 8422461 1509671 1576062 378957 332706 365944 367138 438844 426536 405734 408236 269757 269628 850991 808991 1800201 1793699 517078 512957 762481 765027 964808 942732 964425 965662 985598 1001697 968800 1075598 2622719 2745051 1469684 1300247 862090 838745 1011184 1013781 1031604 1036729 1040769 1056397 1217463 1225333 6706885 6950025 40.25 71.4 2
15:14:39 2024-01-29 900996 894071 253449 250655 439279 447390 493795 486151 265192 261822 359651 365812 421626 426674 5993399 6425367 8766372 8469355 1503357 1585712 378668 337139 366575 368101 441707 429598 408068 408054 269993 271209 855806 806879 1826101 1800094 523030 515179 763559 768863 963475 940653 963462 968479 990510 997389 959208 1072788 2632018 2757158 1470517 1290722 861475 843054 1010466 1010804 1033069 1044950 1047920 1052530 1216200 1218813 6796350 6992034 40.25 71.4 2
15:14:40 2024-01-29 899980 901480 255548 250489 445647 450366 495062 489808 270051 265156 359688 365264 423518 428453 6029199 6508995 8807064 8546183 1535630 1593028 378993 334375 368465 368732 445788 430390 409078 409969 272266 274557 855103 820935 1822651 1794901 521243 514814 758031 769667 973557 940801 955748 968479 993395 1000647 955703 1064605 2633814 2784818 1471567 1289975 863766 848560 1018284 1009614 1028257 1047203 1051093 1053881 1208243 1215058 6886102 7043812 40.25 71.4 2
15:14:41 2024-01-29 909093 904032 257055 251673 447214 454805 495546 492766 266438 265688 359941 366920 428628 428307 6076889 6542195 8888880 8631076 1573066 1602287 380915 334375 368801 369947 447086 431073 408213 410710 270734 273083 869209 830090 1810226 1794901 519024 513846 761398 765594 972734 948674 960274 959259 986873 1000719 964785 1069620 2650912 2775598 1505467 1296546 857608 843411 1023858 1019597 1029720 1034653 1044840 1061842 1226683 1223323 6781572 7105874 40.25 71.4 2
15:14:42 2024-01-29 926763 911961 257737 253112 444150 458394 499731 494053 267552 265750 360506 366913 426462 433373 6143459 6602822 8914125 8628793 1520373 1604621 379778 337483 367951 369249 445897 432475 411726 409164 273036 274496 872027 817424 1840487 1816615 522730 513774 763018 769957 968562 943476 959553 968479 989808 997121 955026 1067296 2646848 2775598 1534061 1296546 867736 850369 1014638 1013030 1032267 1048438 1050481 1056003 1217352 1221369 6935124 7137599 40.25 71.4 2
15:14:43 2024-01-29 910111 916610 258707 254005 448206 456166 495977 499800 268098 267235 360506 369053 431231 432366 6188787 6620967 8961878 8703546 1561041 1618504 382932 337993 369501 369249 447050 435961 410563 412300 272843 276484 863571 825637 1846500 1816615 519763 516862 765765 764915 968290 950021 963738 962855 982807 1002405 964785 1069372 2663998 2782141 1505275 1317096 867647 845972 1021872 1024687 1035271 1042666 1038895 1056813 1229016 1227105 6889492 7175114 40.25 71.4 2
15:14:44 2024-01-29 922471 921072 258273 255641 450946 458216 503999 495152 269116 268920 363752 369934 431910 437223 6228760 6685874 9000358 8763243 1566162 1623098 380915 338539 372153 369871 448116 432408 412313 413534 273809 277102 864981 833940 1877920 1816953 522843 518838 762371 770941 978247 950208 954311 964725 993284 1007381 956798 1059185 2669214 2808664 1546319 1289056 863321 854707 1026245 1017533 1026761 1042197 1054202 1060208 1217648 1212682 6989293 7231386 40.25 71.4 2
15:14:45 2024-01-29 936135 921129 261262 255707 447540 458332 503999 501883 270182 268019 365739 370228 439588 435022 6274332 6752631 9099667 8797610 1561190 1631170 381788 339563 372488 373518 449551 436727 414175 413063 275363 276305 862755 832189 1835487 1836087 522730 513702 761398 772472 974006 943128 955748 968479 990546 1002478 953674 1060016 2665419 2812478 1505069 1304942 870213 855350 1020457 1013819 1029720 1048685 1050141 1050661 1208243 1219677 7087118 7268901 40.25 71.4 2
15:14:47 2024-01-29 935470 926432 261511 255672 448909 459841 504063 503018 270217 269070 367964 371337 433304 432439 6293957 6818048 9156106 8857455 1553360 1637002 383130 341070 372715 373208 448805 437573 414506 413282 273940 278114 865535 829775 1851061 1846721 522879 516826 765765 772472 968562 944267 955355 968479 986937 991706 954155 1059978 2670904 2803350 1566934 1305871 872077 855350 1017561 1014542 1028711 1048685 1047150 1046077 1216599 1219677 7150211 7295606 40.25 71.4 2
15:14:48 2024-01-29 936805 930163 261711 256459 455685 463896 504454 503305 269805 270294 368225 371893 434145 439284 6372187 6810370 9176623 8863074 1553910 1636553 386463 342140 372788 374364 449487 440241 414166 413534 274431 278114 866925 830368 1885271 1852149 523475 513882 765765 772546 973557 944304 955355 968479 989108 997389 954155 1056921 2674714 2821698 1514073 1309599 872699 856564 1020457 1016704 1029339 1048685 1049392 1052530 1210504 1218313 7167425 7362013 40.25 71.4 2
15:14:49 2024-01-29 947809 937000 263973 258340 450917 465136 508492 507602 272336 269734 369234 374391 439767 438955 6406063 6896410 9213924 8947670 1592182 1650721 385612 342731 374747 373243 450575 439581 417010 414809 274431 279721 877272 846204 1854126 1838967 521986 519900 762477 770576 981993 952722 953027 959259 984076 1003114 954755 1054100 2687538 2821698 1551333 1305871 867027 857171 1029729 1021908 1023849 1042307 1050740 1063132 1226664 1216118 7096397 7394414 40.25 71.4 2
15:14:50 2024-01-29 955619 940847 263305 258841 453609 466673 513154 504900 272371 269714 368300 376909 438175 444221 6434199 6932437 9334279 8994563 1610062 1655852 390201 342176 376186 374364 455199 442578 412930 417300 275273 278462 886741 844394 1878711 1854783 521986 519937 769475 768863 973123 953030 960311 961987 975693 991706 957848 1063462 2701513 2819529 1539819 1330198 872699 853395 1024822 1027748 1035271 1041458 1038545 1054104 1231772 1226073 7155567 7404765 40.25 71.4 2
15:14:51 2024-01-29 945007 944758 262607 258513 457623 465355 513881 510637 272772 269737 367229 376384 441520 442892 6452822 6853480 9363131 9000208 1571506 1659669 387934 344778 375617 376124 452145 441583 414930 414917 276154 279721 881893 837403 1877874 1862715 522916 518112 767383 774352 978284 946161 957113 967473 984054 992510 950964 1060290 2697110 2839583 1575493 1320833 872699 855350 1020420 1018997 1035271 1047203 1043353 1049331 1219636 1219952 7316560 7456476 40.25 71.4 2
15:14:52 2024-01-29 954940 948404 262642 260077 456316 468033 512428 510999 274761 269292 369483 376909 440568 445523 6499479 7066237 9273530 9065191 1608719 1668287 386463 342514 378215 376067 457312 441205 418421 419665 276011 279721 885848 851666 1902248 1854783 521986 519937 763018 770941 982475 954077 951670 957862 985524 1002136 952801 1050862 2699207 2840137 1551333 1313325 867736 857780 1030680 1020788 1023123 1039569 1048009 1053881 1223171 1216228 7200784 7503369 40.25 71.4 2
15:14:54 2024-01-29 962158 953935 262170 260810 458565 467371 513064 508323 274445 271423 369447 376717 444752 449074 6551447 6992196 9421584 9130321 1610944 1673981 388580 342803 376103 378961 457354 444156 414750 419702 277890 278409 878409 847047 1873569 1879927 522879 516826 771658 777018 971353 948674 960995 964257 980484 990492 950062 1061875 2711847 2844374 1535980 1329109 875195 855350 1022135 1020788 1037517 1045725 1040027 1049464 1219636 1224503 7395455 7531506 40.25 71.4 2
15:14:55 2024-01-29 963248 953935 264291 260994 456491 468746 513462 510920 275215 270338 372289 379038 446204 448229 6589017 7178242 9420837 9169985 1641622 1678418 390201 344778 377234 378370 458439 442915 414894 418393 277428 279617 883302 861126 1863873 1868012 522358 520673 769544 770212 977088 955095 955355 953687 975729 991706 954155 1053913 2721133 2842736 1553015 1328303 867736 855350 1029729 1026673 1030142 1036634 1040277 1055645 1232365 1220935 7244536 7562235 40.25 71.4 2
15:14:56 2024-01-29 960381 960160 265369 260998 459823 472034 521229 516090 274830 272028 371755 380140 443150 447730 6612170 7054729 9490600 9183420 1603854 1678746 388006 345998 376067 378354 455688 442892 418458 419702 278709 279192 869260 854109 1873220 1879927 524437 517592 766635 777018 977782 946621 951670 963354 983504 991706 943554 1046853 2713777 2867797 1530223 1323579 874570 860219 1028267 1018997 1029202 1049926 1047822 1053797 1210296 1216008 7356634 7643695 40.25 71.4 2
15:14:57 2024-01-29 978056 963098 264322 259532 460039 472659 520023 510884 279348 271009 375177 380708 449212 451787 6649794 7140224 9517803 9215813 1620439 1683227 390360 342839 376933 378349 457079 441493 414858 419702 279603 279652 890552 851666 1900307 1895750 526038 517994 771187 776466 971353 947292 954199 963354 978530 988961 947915 1062376 2724478 2856802 1563756 1337655 877700 855313 1023132 1020788 1035561 1045434 1035552 1047798 1217873 1224875 7479502 7619576 40.25 71.4 2
15:14:58 2024-01-29 970325 965152 265918 260693 459701 472949 519252 514058 274594 271423 374911 379042 448551 448695 6669494 7274139 9614303 9285304 1628779 1692474 389516 344778 378479 378961 458467 443882 418494 420667 279603 280078 890552 854109 1892958 1896223 522730 513738 772322 774352 974081 951451 961222 959259 973626 988360 951642 1053801 2726538 2849357 1567668 1342898 875195 855350 1026078 1028132 1035271 1040848 1035589 1044592 1227028 1225370 7413148 7670613 40.25 71.4 2
15:14:59 2024-01-29 966571 968068 265661 259566 463368 475815 518483 514022 275215 273959 376277 379007 449218 451787 6734319 7331525 9604675 9325720 1646325 1699706 390837 346732 378335 378817 458755 445941 419346 420563 278673 281936 890137 856215 1909605 1895750 521243 516862 769475 773213 975012 950021 956752 959259 972211 987526 944542 1057183 2726538 2865763 1532142 1343173 877062 855350 1023858 1022273 1036127 1042703 1034041 1047052 1218502 1224503 7559862 7684533 40.25 71.4 2
15:15:01 2024-01-29 980650 970890 266540 261961 463404 474434 520096 519711 275531 272670 376277 381313 451336 453467 6754679 7297016 9700035 9342221 1631911 1702929 393048 349782 380248 382687 459481 445179 414930 418687 279748 280963 900214 858665 1917648 1908814 526038 518396 771187 777018 971353 947329 953706 961304 975424 982620 940805 1054137 2733549 2874095 1541738 1337655 877062 860103 1020457 1020322 1033069 1044176 1038545 1043246 1217463 1219677 7588430 7744674 40.25 71.4 2
15:15:02 2024-01-29 986936 976414 266452 264145 465154 476944 520982 513806 276764 274237 376591 379963 452407 457391 6781605 7300049 9777754 9364312 1613511 1701720 388580 345294 378299 378685 459085 445283 420868 420891 279640 280924 888939 862359 1893537 1904996 524222 513846 764617 777018 977782 944501 948471 959259 978494 990456 937620 1044840 2726065 2885198 1553974 1333848 876446 860693 1028267 1017427 1026032 1045725 1041016 1047343 1210976 1217320 7490205 7773215 40.25 71.4 2
15:15:03 2024-01-29 995537 980008 267106 263140 463764 475369 522837 518904 275462 273052 377844 385294 449311 455511 6811793 7251494 9754797 9425985 1641622 1710208 390943 346264 377163 378961 462551 446690 420868 419665 279676 283551 910280 873082 1904452 1898445 523621 521410 765222 773605 981993 952449 947058 954095 977802 993295 943554 1041484 2739028 2885108 1581976 1322719 873253 865125 1032626 1020285 1025542 1039171 1044840 1052481 1216782 1211609 7513473 7784731 40.25 71.4 2
15:15:04 2024-01-29 985328 984215 267335 262323 466096 475778 524534 516966 275157 276261 377382 383602 451156 458174 6850062 7320865 9726640 9444742 1654565 1710929 389161 345259 380656 378614 463932 444509 419679 421263 281294 283118 888939 876845 1904767 1903644 522730 519609 770091 774315 977708 955434 951483 949855 974076 993619 946240 1044612 2743605 2884190 1575493 1343173 871455 857656 1033078 1026673 1028257 1027715 1034041 1053432 1229298 1218813 7522784 7812867 40.25 71.4 2
15:15:05 2024-01-29 982246 984219 268193 262795 468212 476489 523791 521588 276299 276524 376277 382456 453318 456554 6884378 7535783 9819755 9463237 1655846 1721204 393074 347642 382127 381347 459769 448590 419642 422306 281981 281689 894722 864834 1934824 1923576 522730 518480 773849 774777 972043 950021 955561 961987 968630 984186 939398 1050928 2743605 2877017 1565712 1347007 877700 857780 1023132 1020751 1033318 1036729 1032133 1041785 1217463 1221553 7703541 7846648 40.25 71.4 2
15:15:07 2024-01-29 999101 989167 268377 263575 465365 477724 522873 520042 276783 275642 377820 383297 451942 459679 6917972 7397763 9894996 9556401 1658213 1720175 393952 349195 377730 378614 464624 449017 422025 421740 281330 283551 902965 877530 1942351 1912190 524400 520673 765185 772509 979866 951562 945034 954095 975656 991155 935637 1038479 2745083 2886237 1601229 1328303 872077 863857 1031195 1020322 1022851 1038834 1041794 1049294 1217463 1209652 7534241 7869140 40.25 71.4 2
15:15:08 2024-01-29 989586 992001 269621 262760 466132 477201 529774 526005 278716 276011 379261 386960 453848 457466 6943357 7425953 9763544 9566666 1678456 1723882 393324 345779 380656 378961 459877 450758 419679 421191 279640 283551 902965 868098 1926182 1922123 519763 513846 768313 769402 971316 950021 951632 954095 965813 982102 940805 1044774 2745083 2877017 1562697 1363309 877062 852819 1023858 1023762 1029720 1038100 1026189 1043945 1217463 1220036 7695587 7927448 40.25 71.4 2
15:15:09 2024-01-29 1004799 991859 268373 264419 465733 478555 523607 521332 277138 274799 376156 383028 456050 461143 6982145 7496839 9971921 9585423 1660486 1724480 392078 346822 378177 378614 463932 448700 419620 418687 281330 285160 911751 877530 1921241 1914242 521614 519205 762477 769957 980562 950021 942344 948618 972211 986974 936968 1033729 2745083 2881951 1583957 1337817 874505 862054 1029692 1022501 1017440 1037350 1038395 1044742 1216599 1207086 7525076 7925437 40.25 71.4 2
15:15:10 2024-01-29 991999 996235 269805 262804 468679 478555 529139 522964 276774 275677 376951 386336 454735 456446 7012111 7512720 9848103 9594802 1667402 1731917 392185 344982 381536 380919 462551 449409 418458 421856 282525 281936 908670 868098 1928033 1941981 522358 513810 773422 776009 970316 948582 951520 954773 962896 979916 938931 1042896 2752904 2886237 1585887 1355177 878938 855350 1020457 1022501 1030106 1036634 1026189 1038446 1213080 1217089 7804903 7953272 40.25 71.4 2
15:15:11 2024-01-29 1014139 998301 269241 263601 466765 477724 529103 523067 279109 274571 378461 385411 454700 459947 7034438 7430233 9895074 9632317 1674558 1731917 389469 347924 382704 382074 464429 446544 421464 422342 281185 283842 910214 884437 1914671 1918034 519763 516826 765222 770501 977782 952722 945034 947237 968410 982656 936302 1029861 2748990 2886237 1571580 1347995 869593 855350 1028998 1022962 1020448 1027362 1029193 1044779 1217463 1210933 7678429 7971084 40.25 71.4 2
15:15:13 2024-01-29 994829 998350 269281 262760 468909 477724 522945 522964 275587 276524 378389 384789 456407 458174 7043817 7564898 10056593 9655131 1641647 1731917 389777 348924 381602 378650 459805 450083 418736 418687 283056 283211 904430 870585 1941395 1940602 522283 512979 763596 770249 972734 940801 945034 952741 967184 974387 927695 1035524 2745083 2886237 1569624 1343425 877062 858831 1017561 1014542 1020949 1040558 1030661 1032398 1204783 1208796 7738645 8000442 40.25 71.4 2
15:15:14 2024-01-29 1009808 1002607 268417 265537 468212 477201 528356 521369 278607 276238 378818 386924 455907 463910 7074747 7571998 9956319 9707347 1688189 1738667 393878 345259 381230 381105 459877 449189 419679 421227 279640 283586 905865 874401 1960214 1932513 518287 513738 765765 767771 968562 946584 946383 947237 957424 974897 934308 1035486 2752904 2884190 1562697 1361824 876446 850371 1019007 1017788 1023849 1033482 1019841 1033906 1210197 1215331 7841020 8017989 40.25 71.4 2
15:15:15 2024-01-29 1016752 1002529 268647 263970 467153 477832 525940 522107 278360 276116 377820 383602 456764 462603 7100839 7539813 10035144 9716725 1679355 1738704 389777 344740 380693 378685 465282 447364 418458 420895 279712 283083 914564 886963 1922778 1931363 519763 513882 765765 767771 971353 949347 942344 940819 960247 982102 930888 1024589 2754356 2895457 1598604 1353029 868268 855826 1028230 1022501 1020410 1027140 1027146 1043646 1215663 1208796 7753889 8047336 40.25 71.4 2
15:15:16 2024-01-29 1011254 1004025 270910 263382 467978 477796 528319 526810 277753 275255 378425 384467 458803 459314 7118846 7646587 10102756 9744861 1683964 1741176 389161 345294 381536 378650 463968 447358 419679 421227 279676 282726 910214 886373 1929027 1924153 518287 513774 763461 767210 976856 950610 940367 940708 962896 981305 928911 1022614 2752904 2895457 1597856 1349163 869593 855350 1026807 1016822 1012577 1024392 1026226 1039187 1208243 1203603 7668997 8056714 40.25 71.4 2
15:15:17 2024-01-29 1001981 1004556 269047 262804 468981 479768 525976 522964 276740 277409 377856 384789 458870 461365 7143825 7706764 10184776 9763619 1679351 1742920 392376 348171 379941 382650 466881 448553 419642 419665 282053 282977 914564 888921 1936748 1941981 521986 513846 761398 770904 974118 943476 936349 944836 966632 975076 916966 1024626 2748990 2904405 1579405 1333848 870213 857780 1020457 1009614 1011718 1029725 1028459 1033668 1199023 1199641 7795676 8066086 40.25 71.4 2
15:15:19 2024-01-29 1006835 1008937 270112 262799 468909 479235 531946 523000 277028 276559 377288 385481 457085 459639 7165740 7799478 10121594 9762972 1656855 1743653 389777 348454 378227 378614 459841 450758 420570 420781 281040 281967 911664 873777 1973324 1951227 519614 512268 760859 769410 967875 938135 936574 947274 958816 966650 922030 1028549 2752904 2886237 1561799 1349163 874570 857780 1013344 1010332 1014629 1027788 1022469 1026091 1199023 1200096 7829349 8103608 40.25 71.4 2
15:15:20 2024-01-29 1013465 1011805 268413 263391 468981 479235 528811 523699 277351 277744 380033 386380 456620 463552 7187936 7706727 10100608 9791755 1679627 1743653 393324 345259 377199 378614 459841 450758 419679 419368 279748 281931 917464 872531 1986770 1953471 519763 512994 760859 768853 965781 938135 937017 943494 956620 965015 917002 1029127 2758275 2893403 1559843 1348615 872699 854065 1012623 1009614 1017551 1030562 1021296 1024972 1199023 1199249 7857382 8131178 40.25 71.4 2
15:15:21 2024-01-29 1018994 1014675 267593 264265 468945 477878 529021 523699 277753 277143 376156 385872 458122 464245 7212634 7731686 10151285 9805389 1679393 1750436 393012 343224 376103 378685 462587 451435 417278 419072 281330 281826 920364 875026 1975332 1960449 519763 513357 762477 768863 962070 935407 938168 943494 953200 966650 916966 1026161 2752904 2896474 1586635 1354718 873253 853395 1013344 1012489 1020410 1030307 1017727 1024594 1199023 1200132 7938680 8150502 40.25 71.4 2
15:15:22 2024-01-29 1022114 1013681 267589 265094 467518 477201 529139 523067 277823 276559 378270 384301 458481 464151 7222012 7746135 10156720 9829270 1676512 1751680 391528 344705 376067 381286 459121 448845 419086 418480 279676 281826 916014 875026 2007966 1954914 518287 510529 759738 768305 966144 936223 932870 943420 953692 963739 915406 1024589 2758275 2896474 1555931 1347124 872699 852855 1009731 1008180 1013910 1026782 1016901 1021964 1195844 1198327 7889734 8159880 40.25 71.4 2
15:15:23 2024-01-29 1019892 1015153 267370 263386 468945 477878 528729 521083 276946 276595 376120 385872 458221 464151 7243173 7784573 10156720 9848027 1676512 1754257 394082 346623 379128 381105 459769 449936 417169 418040 279495 281548 917464 876277 1974752 1960473 518287 513959 760197 765594 959342 934230 934300 940547 950395 961130 913219 1020151 2754356 2891352 1550062 1348653 870213 849095 1005455 1005322 1014629 1026816 1013177 1019780 1195590 1194559 7936823 8169259 40.25 71.4 2
15:15:25 2024-01-29 1020526 1018105 266763 263202 468578 477201 528729 522697 275531 276559 378713 385601 457085 465390 7253888 7773149 10177242 9876164 1685141 1753569 391386 346242 377826 378961 459841 449789 416987 417300 279640 280623 914564 876277 1971438 1963260 516818 510821 756545 765015 959342 931581 931654 938080 949444 955615 913145 1021268 2752904 2893403 1552018 1348653 867647 848560 1005418 1005322 1013910 1024773 1010980 1016840 1200508 1192763 7948085 8188016 40.25 71.4 2
15:15:26 2024-01-29 1019654 1018105 267629 262581 472089 478802 530383 524207 276692 276417 378454 385801 457299 462529 7284890 7895455 10243006 9866785 1660585 1752925 388006 345753 376067 378961 459445 445671 417278 418480 279371 279652 913114 882568 1942361 1954864 515243 509002 753151 765594 963475 930920 926330 938117 951105 955651 909150 1010915 2748716 2900559 1561588 1345088 867461 850973 1009748 1000943 1005409 1024537 1016901 1019742 1183919 1193117 7925541 8206638 40.25 71.4 2
15:15:27 2024-01-29 1017325 1019544 269051 261783 470417 478999 531840 522964 276911 276559 376722 386924 458122 460739 7310582 7911905 10386262 9923095 1688784 1755949 387459 345753 376222 378392 463277 445499 414894 414881 279174 281558 920578 890778 1989504 1949412 516818 512268 753799 759968 963475 934671 923546 931599 952452 965284 904977 1007473 2753854 2910952 1586635 1337655 864554 852183 1011938 1001029 1003291 1019894 1013898 1021964 1184762 1184316 7874300 8216153 40.25 71.4 2
15:15:28 2024-01-29 1014744 1018105 268444 262804 467473 475815 526756 523000 276946 276100 377955 385872 460170 461365 7306111 7891294 10319463 9927614 1692810 1757197 388006 345535 376067 377220 459913 446022 417867 417300 277428 281361 926767 889504 1997644 1943460 513404 510529 751384 758451 966181 938222 923334 930278 952819 963921 906570 1004571 2752333 2893403 1608749 1332898 860680 852892 1011184 1000355 1001191 1015627 1015416 1020118 1189803 1180247 7825813 8234910 40.25 71.4 2
15:15:29 2024-01-29 1014135 1020995 268229 263285 468945 477201 522945 522927 275531 276595 377660 383064 458839 461365 7325178 7897632 10295670 9951837 1697491 1762895 387481 342623 379978 376510 459697 446411 414750 419296 277675 280597 917636 892055 1955304 1946265 511580 508910 751546 756374 963084 935407 922342 925528 947426 961166 907859 1002537 2748990 2886237 1553974 1345088 860248 847357 1011949 1003859 996189 1012221 1010489 1021235 1190408 1184533 7857472 8234910 40.25 71.4 2
15:15:31 2024-01-29 1022806 1020995 268858 261201 465078 479050 525976 525800 276333 274834 377288 383673 458839 458211 7338422 7841238 10272250 9984959 1721586 1758445 389161 342695 378362 376089 459949 449029 412966 417300 277854 280968 908764 886329 1984614 1959081 513039 510423 756545 753441 954215 934010 926183 922379 938528 955651 907835 1003782 2754082 2878060 1580799 1350574 857608 841229 1008314 1005322 1002524 1009363 1002565 1018290 1199023 1185443 7989701 8281804 40.25 71.4 2
15:15:32 2024-01-29 1032954 1023785 267312 264962 467978 479915 522837 523067 277019 275535 379198 382278 457263 465315 7356662 7818866 10183765 9988708 1693082 1759695 388006 341659 376933 378961 457079 445754 413256 419072 278281 279227 924714 880045 1978632 1969719 511944 504760 755874 758525 950159 928942 927517 927571 935576 954831 907835 1007510 2750946 2874977 1548733 1364738 860861 841129 1004016 1005322 1005409 1012221 1000317 1013127 1194809 1192100 8101979 8294641 40.25 71.4 2
15:15:33 2024-01-29 1039067 1027536 267522 262367 465446 477201 530712 525260 277260 273193 377288 384301 456764 463371 7385558 7902797 10268944 9979330 1679351 1759695 388006 345241 375956 376690 455724 446337 414822 414153 279338 279227 922049 877530 1974740 1969719 513404 504760 751697 758525 952861 925510 923693 928923 939229 945863 902367 1009684 2755512 2891354 1570676 1350972 863321 844122 1000489 998225 1005409 1009729 1003184 1010390 1182127 1182749 8068545 8291182 40.25 71.4 2
15:15:34 2024-01-29 1023927 1024290 267173 261131 466168 477201 530712 523067 275496 275484 378370 384789 456764 461365 7400208 8000455 10463527 10025947 1701559 1762198 385648 342767 377290 374435 459575 441457 414894 414845 276154 280166 925274 892118 2026911 1955838 511217 504688 747288 754328 960344 931584 916325 922379 944671 956857 899528 996615 2748990 2893410 1584640 1333848 855162 847958 1007289 996065 993330 1009363 1007613 1016004 1184171 1172825 7885944 8304570 40.25 71.4 2
15:15:35 2024-01-29 1020531 1024368 267097 261161 467153 477878 522680 521349 275427 276524 378491 382993 458122 462075 7394117 7934631 10326783 10049571 1722383 1764631 387718 341167 377678 375310 462348 444467 411048 414809 276967 281267 920578 896395 1961137 1960473 510127 504688 753296 751226 950122 931581 918265 916980 936903 956181 902570 996123 2743605 2886237 1572671 1351536 853942 839340 1008314 1001777 994627 1000674 999711 1013800 1180924 1175926 8055039 8346259 40.25 71.4 2
15:15:37 2024-01-29 1034204 1024400 266822 262550 466434 476452 522837 523067 276946 274444 378491 383297 459450 464030 7438000 7845992 10286344 10049937 1702449 1766443 386771 340591 378362 375489 457726 443991 412277 417264 276118 279721 911664 883166 1959597 1972520 507598 504196 751509 752746 947394 926299 920226 922379 931493 948418 903926 998185 2752904 2873638 1556712 1361824 857608 839340 999778 1001580 999022 1000674 993811 1009395 1189803 1182168 8150053 8349084 40.25 71.4 2
15:15:38 2024-01-29 1043834 1029353 267004 261826 464967 479235 528957 523772 276965 274201 376951 385601 457442 463371 7457740 7992293 10386150 10031153 1669919 1762198 385276 341659 375883 376353 457458 444152 414166 414507 276154 279721 920578 886373 1946571 1969827 509765 503126 745171 756374 952147 919539 914331 926976 938232 937660 893363 1001071 2743605 2883150 1558707 1345771 860861 843054 994759 993083 998259 1014537 998101 1002355 1174657 1178840 8054470 8361920 40.25 71.4 2
15:15:39 2024-01-29 1026073 1028729 266727 261914 466765 473990 528283 522964 275557 274799 377382 385872 458803 459222 7467132 8031663 10439188 10085086 1722001 1768954 387316 340076 377023 374939 459769 444152 409824 414845 275660 279721 925274 896395 1969563 1964656 508680 504760 752230 750618 948775 928905 915435 918198 934216 955118 899164 990149 2743697 2888242 1572671 1347007 853942 842012 1005444 996102 986969 1002396 998287 1010241 1180583 1176519 8008684 8368771 40.25 71.4 2
15:15:40 2024-01-29 1036048 1027360 266322 262358 465441 476931 522873 521349 276911 273959 378491 383602 459868 463371 7468777 7919134 10275359 10063551 1698709 1763636 386735 339527 377290 374364 456166 445976 413735 414556 277717 279685 930876 882568 1976926 1980953 506962 502624 745860 750344 943615 924585 918099 915345 929038 948418 894374 993658 2750946 2872938 1581362 1344376 849086 834483 999068 996028 992590 997343 988962 1005969 1189070 1168887 8077668 8384147 40.25 71.4 2
15:15:41 2024-01-29 1041111 1031195 265918 261127 465446 477878 528319 521588 278325 274571 376120 382993 456764 463371 7493995 8025361 10420698 10095288 1688503 1766704 387589 341587 372452 375225 456665 447959 410688 410963 276118 279524 921498 881305 2001119 1978965 509041 503126 744679 751877 943615 917035 916325 921035 928380 937516 891803 993746 2742941 2877017 1573798 1361824 857608 834520 992639 993874 994777 1003105 987201 1001038 1176331 1179660 8176087 8403727 40.25 71.4 2
15:15:43 2024-01-29 1036136 1032523 264327 261122 467426 475545 527128 521588 275462 275677 376554 383353 456927 465904 7515952 8130887 10583290 10121292 1707649 1770212 383272 340591 375883 373243 457043 442892 413282 413498 274816 279721 925274 893975 2022651 1966168 506841 504553 742646 749279 950122 924327 909034 915106 935540 945740 887805 985198 2743605 2893403 1571580 1330055 849086 841727 999068 987364 986969 1002396 1000423 1001573 1170533 1164670 8005544 8405907 40.25 71.4 2
15:15:44 2024-01-29 1025621 1033111 266367 261910 469080 473953 522837 521349 275496 275677 376554 382242 459450 462147 7531510 8038015 10453785 10138768 1719912 1771470 386735 339527 376485 372091 456166 445472 411726 414117 274396 278934 922288 886329 2002708 1973922 504079 503656 746008 746022 940902 924984 914368 911593 926372 948418 891098 984509 2745083 2884190 1562697 1349163 849652 836001 1001875 995333 989702 998217 988775 1008209 1180553 1170592 8102890 8406189 40.25 71.4 2
15:15:45 2024-01-29 1045331 1033120 265103 261127 465177 477201 522873 521588 275720 273959 377115 380140 457085 465207 7501742 8048246 10415834 10091874 1688541 1761397 386735 340591 371628 373243 456166 445717 409824 409810 275237 278934 932739 881909 1994056 1981507 507598 501705 742879 751301 942065 916928 912881 919669 925081 937310 895052 991532 2745558 2877017 1565658 1364123 856384 831890 989822 991800 992593 1000273 983835 995240 1171792 1174556 8191358 8422485 40.25 71.4 2
15:15:46 2024-01-29 1038430 1034932 264256 260914 465369 472949 525940 520115 275010 274799 375140 382420 456050 464068 7540889 8123105 10596951 10148147 1711317 1771470 384383 338289 375324 374943 455765 441767 412309 413390 276145 279291 926767 898476 1945330 1966053 504310 501705 743330 747047 947394 922361 906703 912978 929038 937660 885559 981386 2741654 2877017 1568681 1339731 846978 838150 996199 989688 980530 991661 992398 1002504 1171363 1161377 8031360 8400811 40.25 71.4 2
15:15:47 2024-01-29 1039076 1032382 265918 260325 462714 475815 522982 522891 275539 273087 377382 381884 458803 458174 7529187 7980847 10438962 10181465 1709737 1774784 384963 337922 375012 373768 456166 442634 410453 413207 275237 278114 927934 885696 1967943 1988211 507201 500216 746795 746860 937535 915016 912709 913159 922370 937975 891429 988118 2748990 2867525 1559553 1361824 851509 832481 991229 992466 991220 991733 982427 995673 1175498 1173007 8232601 8430916 40.25 71.4 2
15:15:49 2024-01-29 1040787 1037910 263843 261096 466541 475290 528270 519786 277933 275078 375828 382886 459846 465352 7578404 8162522 10588714 10204522 1733941 1778213 386735 338230 373315 372091 458247 442892 409749 411613 274431 278934 929753 896395 1998214 1978965 504581 503126 746266 742746 939568 922361 907664 906890 922337 937696 888833 975943 2737455 2877017 1556712 1347007 846978 833266 996199 987364 977749 993286 988221 1001038 1172095 1167036 8120952 8484192 40.25 71.4 2
15:15:50 2024-01-29 1041962 1036445 264252 261919 465594 474325 524534 520115 275277 273122 375984 380140 458803 464068 7569025 8071917 10472800 10157634 1688226 1771470 384422 338575 372834 371795 455521 441349 411144 410585 274396 277918 931246 881909 1980695 1984598 505691 495891 737350 747155 938200 912493 907664 915756 921150 928646 885606 984497 2748094 2884138 1546738 1363150 852446 828796 986168 988141 986969 991697 977893 991686 1168045 1170482 8232601 8455269 40.25 71.4 2
15:15:51 2024-01-29 1040116 1035336 264322 264627 466495 472986 527500 520078 274594 274799 375708 382152 456015 461328 7578404 8181093 10536456 10228388 1735434 1770580 385270 337448 371664 369871 455688 443003 409367 409810 273557 278702 928260 894616 2018553 1980095 504079 501559 743367 744254 939697 918344 904856 908444 920273 939302 882904 974874 2735859 2877017 1562697 1339731 844563 833302 991934 984012 976363 991183 988183 996657 1164629 1157168 8102890 8481476 40.25 71.4 2
15:15:52 2024-01-29 1048070 1034607 263816 259532 462710 473691 524162 520115 275531 273122 375708 379007 457478 464068 7587783 8118350 10530800 10179516 1679506 1773991 380844 338325 369321 371393 453341 441500 411435 410585 273557 277723 937218 886988 1979218 1981779 503804 495747 738274 746058 938902 911846 904768 908905 919844 928538 880331 984236 2741654 2885346 1546738 1349163 849086 830120 983367 981154 986969 991697 979599 988864 1162291 1163735 8247618 8461202 40.25 71.4 2
15:15:54 2024-01-29 1042031 1040857 264318 260797 466434 474361 528319 523067 274594 274378 376011 381884 456728 459947 7610379 8232630 10626095 10228693 1739396 1779852 384999 336467 371592 370979 455688 442892 405917 409775 275168 277918 928260 896117 1998974 1977276 502646 500960 742010 742167 937535 916870 904398 905066 920309 937975 880331 973015 2735811 2877017 1546738 1347007 844563 831890 994052 983939 976363 989747 983835 994495 1164629 1160555 8168918 8509894 40.25 71.4 2
15:15:55 2024-01-29 1064912 1041962 264115 261914 463950 473509 524497 519932 275358 273818 376241 378971 457478 464068 7615919 8140453 10558856 10204419 1701864 1778213 381520 337483 369465 372091 457171 440278 409404 410585 274396 276254 924992 893334 1966950 1981779 504544 495819 736014 747155 940902 907633 898274 910536 920960 926905 876266 982367 2739704 2877017 1548733 1343173 850902 832481 979880 979520 984409 995917 982320 986548 1157846 1160978 8219635 8497714 40.25 71.4 2
15:15:56 2024-01-29 1036118 1041596 264291 261550 464752 470658 522837 520579 275311 273122 374007 382187 457478 460007 7619859 8126599 10549504 10213535 1707298 1775689 380950 334446 373083 369871 453467 441601 405917 409810 274973 277069 927934 885696 1984767 1992454 503362 496718 738105 740559 931682 913141 906002 904679 915724 934069 882587 972903 2742103 2881005 1548733 1347007 839760 828943 991803 984012 974085 982647 978168 995940 1161262 1156314 8187783 8509894 40.25 71.4 2
15:15:57 2024-01-29 1053646 1039387 263403 264730 459521 474398 523049 519307 275445 273122 375177 377842 456050 463334 7634676 8174143 10577560 10213657 1706046 1778306 380950 336432 367175 369871 457317 439600 408572 408883 275949 276341 931246 897187 1978720 1980953 504079 497496 733894 744964 936871 903921 898087 907848 918541 924871 875023 979947 2735811 2877017 1544744 1343173 844563 828943 977759 977662 982659 992584 976702 982372 1155461 1154681 8253810 8510112 40.25 71.4 2
15:15:58 2024-01-29 1038798 1039198 264287 260443 463722 468782 522945 520579 273798 273122 375140 383064 457442 457850 7653434 8216215 10583672 10262893 1721586 1775652 380985 335455 372189 371895 451997 441564 408213 409775 273809 276519 926767 886329 2012045 1988211 499795 495035 738105 737948 929009 913141 902581 897042 910519 928646 880081 971184 2739704 2872938 1593553 1347967 838770 824111 986979 981836 977749 982092 973161 991686 1163768 1154681 8282107 8519381 40.25 71.4 2
15:16:00 2024-01-29 1056860 1039185 264524 260815 459967 472986 525976 520115 275010 274598 376021 382743 455800 461180 7659560 8299282 10724638 10272250 1726940 1779478 379778 334411 369465 371592 455521 438576 405917 409200 273809 276484 923781 901542 1984702 1975325 498378 495013 733001 737935 938237 911846 892498 898681 920225 928538 870822 967375 2735811 2878060 1576661 1328303 839163 832067 986279 974782 972702 982683 983835 987382 1153789 1147247 8146428 8536775 40.25 71.4 2
15:16:01 2024-01-29 1050703 1038973 264141 261177 459967 473386 523049 521369 277543 272254 375104 380175 457227 459910 7662812 8130200 10545829 10232555 1693082 1779837 380416 336467 367987 368732 450899 442892 408213 405939 273809 276484 926767 884431 2003115 1990765 500506 494684 736102 740609 927607 904935 901075 905866 908073 919596 877769 975137 2735811 2861262 1551413 1362488 843584 824991 980539 982203 979797 984800 972968 982991 1161262 1156350 8314902 8553787 40.25 71.4 2
15:16:02 2024-01-29 1050186 1041916 262598 260430 465117 468782 522873 518537 279014 273994 373406 380744 454700 463408 7681570 8262192 10635441 10298206 1730490 1778213 380346 337507 369393 369947 450899 440278 405880 409969 272843 276484 941240 889504 1984172 1986800 498294 494574 737223 736526 929076 912383 899556 894609 910540 930149 876414 962976 2730418 2875275 1550728 1337655 839760 828943 985258 976239 967843 981259 979637 985941 1155461 1145627 8159297 8563165 40.25 71.4 2
15:16:03 2024-01-29 1051326 1041841 262558 260998 459967 472385 522309 518537 275010 272670 374007 377877 457478 462713 7662587 8206483 10593831 10242817 1686403 1782394 380919 337616 368102 372040 453430 437428 408104 408992 273809 274582 925274 892055 1957716 1986602 499573 492589 731997 740283 930361 903884 895736 902658 910651 919560 872472 970246 2732361 2867797 1547343 1359886 844563 820900 974989 977662 976363 984873 964655 978804 1152120 1156350 8286422 8563165 40.25 71.4 2
15:16:04 2024-01-29 1045100 1046901 263807 259712 464096 468818 527520 520115 279405 273122 372879 380140 454735 459351 7662587 8282145 10639918 10321815 1730490 1779837 383224 334375 371246 369247 450863 439929 405880 410077 272650 276484 942778 889504 1979223 1986800 496152 492589 735456 733187 926340 908923 897111 890554 908036 928871 871200 959737 2734306 2874977 1548733 1337817 837573 827768 983367 974819 965786 982092 976777 983066 1152923 1143937 8213763 8575802 40.25 71.3 2
15:16:06 2024-01-29 1056114 1042197 264642 261070 459787 473363 522605 517624 276376 274708 373825 379038 456549 463260 7698714 8241894 10632915 10279449 1698216 1780743 378080 334411 367175 368732 454557 437228 405844 408236 274584 274339 926463 895115 1978841 1982574 500506 493984 728885 740149 931682 897060 889303 902307 911200 915879 867120 970246 2733867 2872938 1536764 1343289 842157 822945 971330 971196 974980 982647 972020 975612 1150183 1151220 8310684 8538472 40.25 71.3 2
15:16:07 2024-01-29 1039067 1046781 263158 260082 463404 468480 523049 521515 279419 272670 372543 379077 457214 458535 7708079 8150922 10559248 10301757 1712180 1783668 378993 333825 368282 369947 451504 438923 403990 409390 273422 274339 920578 886963 1981033 2000024 499440 492589 733375 735249 923689 903921 894461 894719 904755 919560 873190 964627 2734238 2875407 1542001 1345312 837573 824405 983367 973328 964813 973597 972020 983736 1152106 1146335 8224329 8575121 40.25 71.3 2
15:16:08 2024-01-29 1057263 1046824 262344 260443 459895 472543 523049 514022 273729 272219 373370 376384 454735 461217 7706835 8233495 10633410 10316964 1717081 1780743 378993 334375 367836 368504 454112 437861 405844 405723 273699 275740 942778 902358 1975111 1980953 498267 495385 730402 737750 933052 898662 888922 899992 911943 917094 863793 967301 2730418 2873910 1536764 1342217 843359 823819 968539 968442 973525 985478 970274 975104 1145445 1147211 8301076 8572544 40.25 71.4 2
15:16:09 2024-01-29 1041290 1047091 262598 259310 460035 469695 523049 521219 275795 272254 372964 379007 457406 459970 7706571 8188012 10607129 10328920 1717044 1784123 383297 333609 369142 369947 453430 437573 403350 405579 273699 273848 935725 887646 1996200 1999551 498378 492589 734935 740033 921808 901323 895717 896627 900107 919768 871441 963663 2734306 2858119 1577449 1346047 833994 819736 979618 974054 968530 975757 965793 982334 1155461 1148884 8376432 8587427 40.25 71.4 2
15:16:10 2024-01-29 1055474 1054291 262161 260448 459931 470361 524534 516966 274559 272219 372244 379007 456050 463969 7744452 8340334 10786849 10346041 1736426 1783277 382033 333789 367104 368799 454520 436901 403031 405506 272650 274303 922288 901542 2004416 1986800 495376 494334 731782 732590 927096 904254 890190 888517 906715 921069 861996 960088 2732361 2877017 1570676 1326464 834589 825352 977759 965588 964813 973669 974469 979464 1143704 1136500 8225513 8612347 40.25 71.3 2
15:16:12 2024-01-29 1056589 1045036 264788 260300 460876 472705 522162 520042 274559 273545 372806 378671 458833 459874 7725587 8229928 10615976 10272212 1690676 1778213 378993 336663 367836 368799 449514 438804 405772 405116 272843 274723 937685 886963 1991394 1996040 496504 489632 728885 735734 921808 897245 891789 897264 901416 910547 867120 965076 2726538 2844738 1561588 1355392 836975 820965 975183 976660 971284 977101 962892 976841 1155307 1146261 8364466 8600680 40.25 71.4 2
15:16:13 2024-01-29 1050980 1049515 261760 258881 462673 470621 524534 516966 274445 273052 371719 378371 455453 459548 7747221 8382659 10680432 10350485 1723595 1779505 378993 333753 367140 367655 448116 436919 403350 405903 270734 273083 933138 886963 1982689 2000024 494753 486841 728885 730787 922185 904935 892660 889243 901310 921069 866935 954161 2729279 2867797 1534021 1342217 835306 820900 977759 970506 959310 974232 964618 978033 1146293 1139790 8253539 8619161 40.25 71.4 2
15:16:14 2024-01-29 1058954 1050940 261760 259498 459175 471543 523791 516966 279086 272028 373406 376682 454345 460600 7758288 8391663 10853585 10333959 1726514 1784935 378993 333465 369032 367957 450611 437386 404872 405723 272121 273742 920795 904130 1974533 1984598 494753 491856 725754 731084 929006 903921 882503 889285 907890 919768 857863 954311 2725007 2877017 1557518 1335749 837704 820900 973402 963317 963442 980634 968856 974408 1134484 1136500 8206256 8619438 40.25 71.4 2
15:16:15 2024-01-29 1053415 1048576 262965 258446 458529 471507 522679 522327 275602 271423 373971 377842 456243 455406 7756600 8241627 10619025 10348479 1692925 1780743 378027 335714 367836 368244 452661 435085 405664 405759 272266 273884 936169 889504 1991322 1997458 494989 486769 726784 734283 922462 894701 888922 894719 902736 910245 864516 960920 2730418 2864671 1562502 1359886 836975 815570 969602 972577 968530 975757 960948 972982 1149657 1146335 8376104 8628817 40.25 71.4 2
15:16:17 2024-01-29 1050980 1050940 262170 258057 460003 470621 525655 519786 274775 272720 371537 378830 453848 459202 7792025 8358155 10716126 10384089 1715452 1779431 378993 333410 367836 367727 449415 436229 400911 405152 272266 272179 934232 889504 1999010 2003143 495413 486841 730958 733578 918394 899234 889146 892295 897596 910547 863255 955244 2730418 2858577 1569624 1342898 829944 814956 974095 968442 965749 964656 958824 973756 1151289 1144612 8406122 8621667 40.25 71.4 2
15:16:18 2024-01-29 1070545 1051555 260996 259708 460186 469325 524534 517002 273798 270974 369339 378865 454735 460664 7784736 8335330 10764600 10378436 1734853 1787473 378993 333717 367568 365159 448170 437501 403031 404510 270626 274212 936624 892561 1993265 1992454 491945 488983 728885 728161 918509 902639 888922 885500 898905 919768 862788 948740 2737455 2872626 1554718 1326501 830538 824405 975481 966060 959310 974378 970274 975912 1142497 1130711 8282107 8636872 40.25 71.4 2
15:16:19 2024-01-29 1057616 1050069 266471 259530 460140 468344 520023 514058 279348 271423 371682 378396 456050 461328 7769942 8306844 10725159 10393607 1722001 1784935 378351 333753 364800 366293 452255 436097 402712 402698 270734 273012 939200 902358 1987650 1989637 497228 490251 723766 734955 926786 893161 882083 895727 903745 906778 856573 961071 2734306 2862121 1545308 1355395 835184 813988 964822 965625 967156 973002 954377 966618 1140874 1144712 8382112 8628817 40.25 71.3 2
15:16:20 2024-01-29 1049562 1051261 262170 257682 458565 469362 522433 519713 274445 272028 369555 379042 454345 455406 7794115 8302651 10650035 10407195 1718097 1791057 378885 333271 366871 367511 449013 437386 402299 404545 273153 271384 934232 892120 2004000 2001014 496874 486769 728848 732867 915876 894701 889155 889280 893612 911309 862788 955029 2734306 2858577 1559553 1343173 827890 813803 974095 968442 959310 964692 959544 975912 1143704 1137303 8346003 8647574 40.25 71.4 2
15:16:21 2024-01-29 1066764 1053205 261000 258912 458161 468033 524534 517002 276166 270526 369555 379007 454345 460007 7807889 8391124 10783449 10420130 1730490 1788743 378957 333717 368619 365130 449066 436343 402146 405831 270626 272630 930107 889504 2004138 2000298 491945 485292 727852 726577 917178 898736 886392 882917 897560 915807 862175 945971 2723069 2867525 1561588 1338609 830435 818575 972711 964688 953811 964656 963729 974132 1142082 1133951 8310216 8680653 40.25 71.3 2
15:16:23 2024-01-29 1065358 1051555 261892 258371 460223 471440 521387 513806 275109 272043 372207 375561 455562 461291 7812872 8469041 10827217 10423131 1752941 1789020 378993 332670 366758 364391 449451 436266 402299 403373 270662 273047 933138 896395 2045159 1991794 490549 486769 727852 724447 917011 897023 883131 880492 894613 910619 857628 946398 2726538 2867797 1540754 1328303 827576 819736 973099 962470 958225 970040 966482 970027 1136865 1131201 8271336 8665835 40.25 71.3 2
15:16:24 2024-01-29 1058092 1049895 261892 258695 458596 469362 519252 514022 275215 271164 369555 376752 456086 460600 7803493 8361317 10759538 10401372 1723595 1779468 374360 333127 367055 364356 448116 434906 403350 404545 269849 272179 938162 898964 2006931 1984598 490549 486841 719665 728715 921808 895610 879383 888200 901177 908592 854730 950017 2723452 2865593 1553448 1339564 835184 815072 962084 959185 963442 972055 959765 965732 1132998 1135557 8385864 8675710 40.25 71.4 2
15:16:25 2024-01-29 1045479 1052758 260926 257795 459926 468033 519252 517002 273642 272670 372433 374479 454700 457166 7812910 8328008 10631897 10333720 1693045 1784935 374921 333446 363957 365202 447291 437038 404872 402555 270482 272038 933138 890199 2043884 2002399 491945 485873 721582 728443 917011 891700 881212 888027 898128 903907 857900 953089 2723069 2857617 1555483 1349046 829351 811680 965795 965625 962075 966641 954377 968052 1143704 1134754 8498534 8666331 40.25 71.4 2
15:16:26 2024-01-29 1056591 1054780 261523 258084 458565 467702 521241 513516 274445 272028 369447 377543 453000 460632 7801433 8413078 10771259 10453222 1728521 1779505 377518 332149 367318 365451 447999 432480 400911 405493 270029 271349 934654 888868 1984462 2004480 489158 483856 724727 724624 913242 894480 882466 880021 892263 909833 857218 944286 2721133 2858577 1567693 1330055 825806 817995 968539 959222 950090 966641 963042 967343 1133837 1125782 8301213 8666331 40.25 71.3 2
15:16:27 2024-01-29 1078333 1054776 261892 257286 457169 468710 519987 516822 274967 273545 371990 376873 454737 460816 7829344 8457006 10867320 10457645 1749194 1790015 378921 331664 365308 362974 447100 434926 401447 402133 269793 272765 940739 896395 2023945 1996040 489158 488599 724727 723348 915876 894701 878600 881667 892980 911309 852224 942270 2725007 2863731 1569728 1324522 825217 817995 968539 958542 954183 966641 963453 967343 1134484 1124809 8301113 8687694 40.25 71.3 2
15:16:29 2024-01-29 1066548 1054739 261892 258482 458650 468754 518192 513914 275215 270974 369555 375303 454593 460600 7831630 8395913 10836155 10420130 1730411 1789057 375449 331162 366499 363264 449514 433672 401447 403017 269341 271314 944317 904130 1967852 1988211 490201 484538 719155 723446 921154 894701 873218 877782 898905 909111 847403 943613 2711005 2879900 1574048 1337655 832917 817467 963061 958137 956863 974378 959544 960851 1124466 1131090 8296487 8685089 40.25 71.3 2
15:16:30 2024-01-29 1055687 1053242 261000 255742 455422 467978 519732 518940 273642 270526 369555 374479 453354 457402 7841008 8346193 10745896 10429508 1717081 1788743 375484 331664 363148 365451 448116 431812 402299 399702 270662 270935 926767 900896 2007014 1999980 494049 486144 719628 728604 917793 886210 876917 887415 893175 901562 852303 951320 2726538 2858577 1556272 1356359 830538 808807 959319 961950 958225 964584 947457 960888 1137162 1135557 8417575 8685089 40.25 71.3 2
15:16:31 2024-01-29 1052481 1056505 263446 256495 457169 468033 523791 519307 273607 271994 369519 379007 453990 455084 7857755 8389962 10696662 10435693 1724856 1787102 378812 331520 363259 364796 446794 436144 400596 400580 270626 270522 937685 892055 2020656 2006704 491945 486217 723729 729802 909328 887369 881249 885097 887813 900192 856573 947392 2729650 2849357 1559843 1341261 822866 811062 965795 961950 953811 955714 950946 965930 1137126 1129041 8451892 8697639 40.25 71.3 2
15:16:32 2024-01-29 1062631 1057774 261150 258115 457129 466710 522309 513154 274830 270974 368891 377279 454664 461328 7864846 8454762 10752483 10448266 1721586 1791580 376649 329662 364542 365195 445533 432115 400313 400969 269793 269698 929589 891416 1999994 2006704 491945 485529 724213 727645 908041 884072 880549 880483 884277 902655 852188 946345 2726538 2858577 1547343 1341261 821110 809381 967166 961677 952828 955714 951660 964521 1135516 1127410 8370065 8686431 40.25 71.3 2
15:16:34 2024-01-29 1075867 1060396 261892 257179 457253 470695 522976 513770 273431 270856 369447 376717 452013 458622 7859766 8456914 10868420 10467023 1739842 1790015 376421 331162 364800 361093 446848 432462 400880 402753 267277 271384 932008 893199 2006443 1998773 487353 483892 722641 721541 911838 889238 877067 876280 886819 908096 851093 939479 2717266 2864237 1550728 1324522 823453 814993 964822 954260 951632 968547 956991 961952 1123521 1127962 8317094 8716279 40.25 71.3 2
15:16:35 2024-01-29 1053834 1056271 261698 255429 458486 467320 518483 518537 273154 272388 369483 376909 453354 455521 7850387 8385129 10736977 10427595 1717081 1790015 373239 330661 362599 365188 446751 432407 400880 401469 269793 269663 926207 898964 1975908 1997458 490898 485873 717627 726577 915876 882973 871310 885042 894650 898795 847854 949690 2726539 2856320 1562502 1351536 829253 805738 955550 958100 956555 965275 945025 956855 1135516 1130711 8430399 8703846 40.25 71.3 2
15:16:36 2024-01-29 1056114 1057770 261887 255676 456491 467740 522309 517002 273189 270974 369447 377877 455599 454535 7857755 8363915 10715312 10438887 1715018 1783335 374395 331664 360524 363009 445533 436069 402548 401928 268819 270417 930107 889504 2018317 2008849 489047 483363 719665 726025 907771 885654 879924 882954 884569 899018 852631 948804 2724601 2840137 1538759 1342217 822866 807053 961401 958353 952828 955606 946110 966533 1134484 1125819 8448974 8722604 40.25 71.3 2
15:16:37 2024-01-29 1065892 1058525 260971 257321 455458 465318 520096 512396 274445 270561 368005 376752 453389 461217 7869182 8461362 10817668 10483088 1735946 1787213 374395 330433 364837 365033 445788 433672 400313 402133 268438 270382 935085 889504 1993850 2006704 488204 482790 719665 719495 906683 890866 879570 873760 884569 901605 852303 936980 2710892 2858577 1551413 1331949 821110 811431 963452 953651 944643 961157 952560 960888 1127994 1121558 8358236 8700503 40.25 71.3 2
15:16:38 2024-01-29 1061212 1059271 261155 255747 455814 469362 521201 512396 273360 272388 373076 376129 451907 458425 7879966 8531721 10943448 10519647 1754811 1792563 376613 329626 363405 364738 449306 432322 399148 400228 268064 270452 957575 898321 2014342 1997458 486245 486217 720623 722567 910655 889262 871903 875621 890999 902837 844856 938430 2721133 2870410 1557518 1324522 823453 811680 959319 949965 946653 963195 951660 957014 1118423 1119901 8325192 8697126 40.25 71.3 2
15:16:40 2024-01-29 1069404 1057579 261892 255601 456321 468440 519950 518210 274041 269668 369447 376909 455562 455868 7857491 8388924 10811360 10487550 1726514 1790015 372906 331359 360416 360483 447050 433365 401447 400866 267241 270487 953436 901542 2016797 1988211 485484 484843 715052 723080 913713 885481 870218 878771 888222 899617 843353 941876 2715708 2856653 1572886 1339731 826985 809197 954155 952356 957544 965093 946261 954278 1126288 1129004 8445852 8700189 40.25 71.3 2
15:16:41 2024-01-29 1056109 1059755 261892 255676 457623 464552 521164 516966 273537 270491 368041 377279 453990 454369 7891444 8341263 10694434 10489462 1715452 1784713 373799 331077 360416 362684 441561 434906 400880 400300 268415 269663 930107 889504 2010162 2010976 489600 482462 720623 725140 907733 883765 876889 882527 882977 897523 852303 942270 2719807 2844761 1542749 1341369 821110 807033 959319 956394 952115 956500 945025 960851 1132875 1124809 8517919 8744456 40.25 71.3 2
15:16:42 2024-01-29 1066967 1062406 260716 256279 458486 465282 519583 513900 273537 271388 370727 375561 451942 460600 7897281 8497889 10820712 10473601 1726622 1795226 374217 328950 364654 363087 445255 433525 399003 403712 268029 270707 940716 891775 2011463 2015950 489121 481319 717590 719495 907472 887466 876405 873760 885121 902837 848680 937648 2721133 2858577 1574963 1337655 821110 809381 963178 954058 944253 957524 953697 959591 1122039 1117248 8388239 8712962 40.25 71.3 2
15:16:43 2024-01-29 1069933 1058520 260313 256859 456330 466673 517776 513900 273607 269737 369115 375851 452965 459639 7883782 8461173 10945413 10513182 1733941 1794665 375241 329181 363661 361023 447999 431073 396578 400264 267241 269628 927076 905428 1987843 1997458 486245 484843 715559 719495 911947 887823 867741 871177 885529 902199 839700 934274 2717641 2867797 1547343 1324522 822280 808770 958638 944483 945322 963912 951623 951562 1118753 1121595 8343118 8741340 40.25 71.3 2
15:16:45 2024-01-29 1061435 1063722 261716 254997 456257 468956 518301 517588 273171 270856 369303 376236 453283 454573 7901053 8424554 10814224 10480063 1726514 1789020 373168 329626 359258 359909 447159 432407 400596 399135 266830 269663 940214 901542 1983575 1988211 485428 483473 713535 721541 910655 882310 867741 876280 888405 892519 839460 938106 2727228 2849357 1568733 1337655 823458 806445 950099 950002 952989 962887 943723 953056 1125190 1127926 8452984 8731102 40.25 71.3 2
15:16:46 2024-01-29 1066358 1060023 261523 254852 456976 464406 520023 514022 273154 269703 368300 376682 453000 453015 7897281 8335906 10656469 10463191 1707298 1785268 372906 329626 359258 361023 445520 433672 400277 399171 267241 270707 928592 887646 2001781 2006704 485864 477900 716573 723594 902390 877929 874498 876280 881351 893198 849062 941001 2723452 2836301 1524795 1341476 818177 802460 956439 954058 948926 954785 943647 958007 1127204 1119937 8406317 8712962 40.25 71.3 2
15:16:47 2024-01-29 1075892 1060775 260345 255248 454290 465282 520023 513900 273572 270284 368300 375561 451274 455868 7902755 8466001 10867472 10517696 1730453 1789020 373203 327569 363112 361058 444639 432113 396614 403426 268470 270671 939200 891416 1992583 2018148 487856 477647 716529 717309 904022 887369 872591 872000 880533 900289 846128 931445 2717266 2858577 1541238 1333572 818762 806445 957959 950002 942875 956172 950232 955211 1123668 1114282 8358042 8750740 40.25 71.3 2
15:16:48 2024-01-29 1072101 1060862 259511 255676 454714 467702 513968 513536 273572 269668 368336 374725 452013 459548 7906659 8564882 10913808 10536434 1752304 1796732 373763 329359 360416 360934 444832 434597 396867 400300 266385 269698 948675 896395 2001323 2003143 483704 482862 717627 715242 904022 885712 869354 869525 883069 901562 843044 929481 2717266 2858577 1542749 1320833 816333 810529 956601 943741 940870 955642 948531 951525 1114461 1118831 8348135 8763291 40.25 71.3 2
15:16:49 2024-01-29 1061114 1060023 261155 254075 457353 468033 516875 514022 272702 269668 371867 376129 455921 454573 7927452 8449388 10845520 10504538 1726514 1789719 372087 329590 358176 360934 446867 431073 396903 396889 267018 269406 944901 902358 2000927 1993870 485083 482790 711446 721993 909973 878753 865199 876280 884569 892190 838159 936699 2717266 2858577 1533098 1340312 823453 802460 950287 950002 950090 955570 936764 948708 1124389 1124014 8497358 8763154 40.25 71.3 2
15:16:51 2024-01-29 1063383 1065304 260170 254285 456976 464880 521229 513950 272476 272388 368228 376909 450606 454573 7916038 8431315 10766275 10504538 1716203 1787176 372123 329092 359005 359944 441886 432444 399148 396853 266795 270516 939701 886963 2027521 2010976 485428 477792 714546 719495 900786 878210 870664 875658 877312 891199 843660 935760 2717266 2836561 1532775 1342608 817504 802423 957590 952630 944922 953793 943048 956930 1122002 1115667 8385864 8760119 40.25 71.3 2
15:16:52 2024-01-29 1075200 1062406 259717 254817 451025 464552 520023 512324 272737 268625 368300 375561 450606 455765 7916038 8487520 10844923 10519544 1730490 1789020 370975 325633 360235 360735 441489 431110 396795 400866 266385 269946 936169 890141 1998052 2014519 486814 479763 714456 717377 901860 883765 871422 868815 878850 897342 844206 928939 2710892 2867832 1568733 1333848 816427 804392 957590 949328 938204 952056 947782 954278 1116044 1109229 8404729 8772632 40.25 71.3 2
15:16:53 2024-01-29 1072271 1063939 258747 255458 455649 466710 513896 512446 273119 269292 367157 373270 451977 459351 7923588 8563062 10939122 10560811 1754811 1801151 375772 327498 359982 360790 445328 432873 396650 399590 266688 269594 934391 896395 2012190 2005252 483360 481999 715559 714194 903750 885654 867741 867060 880661 896034 839423 926072 2713777 2858577 1540754 1318951 815845 807017 954192 943185 940870 955606 945699 945976 1115470 1115667 8390633 8769497 40.25 71.3 2
15:16:54 2024-01-29 1064911 1060830 260971 254035 454322 467371 516912 516735 272737 270474 368264 375551 450872 454112 7932768 8481523 10894943 10536159 1730954 1796732 369691 330365 361973 360934 444494 430768 399148 399171 265347 270516 932008 900251 2028796 1992454 482673 480603 709942 716838 905038 878753 862394 871177 883074 891199 834492 932814 2707993 2850736 1564579 1336701 819932 802460 946277 944446 948743 957256 936098 946312 1118790 1120766 8489622 8750485 40.25 71.3 2
15:16:55 2024-01-29 1059112 1065304 260062 254610 456074 463116 518301 513842 272371 270856 369198 376838 454992 454387 7913897 8399589 10725159 10495160 1714229 1789020 369902 327604 358176 360609 439865 432064 396903 396817 265604 269946 939701 886963 2002984 2010985 484048 476304 711410 718948 903278 876261 870218 872486 877349 889737 843044 934940 2710892 2830646 1557518 1339461 815845 800187 950099 950002 944924 948408 936821 955453 1125600 1115521 8471175 8760119 40.25 71.3 2
15:16:57 2024-01-29 1075636 1065337 259106 254852 453597 463775 519379 513136 273607 268847 368225 376909 450904 460772 7934795 8533948 10850383 10513917 1724047 1784602 371791 327569 357637 360934 441886 432027 396831 396781 266198 269756 942778 886963 2050831 2010234 484737 477383 713535 718984 898800 876261 870218 871214 874931 890889 842859 934224 2719934 2837775 1544744 1338773 813998 800150 955550 950115 938204 950986 941590 951525 1117133 1109902 8414162 8778637 40.25 71.3 2
15:16:58 2024-01-29 1080764 1063939 259551 254461 450989 466343 519619 513900 272702 274619 368336 375851 451336 455728 7944174 8524662 10876078 10532674 1739842 1795456 370975 327339 360379 360934 439865 430427 396227 400082 267330 270218 935085 892055 2000154 2013144 482399 478404 713986 713777 900012 882973 867466 865185 875453 892519 839460 924905 2706840 2852918 1541238 1328303 814101 804661 953515 944446 935476 952092 945025 950134 1106448 1109266 8404729 8778876 40.25 71.3 2
15:16:59 2024-01-29 1075410 1063948 258494 254887 455005 466164 513860 512446 272772 270856 366899 372450 450642 458572 7944174 8568183 10942106 10568097 1752304 1789607 371495 327110 358717 359847 441155 430817 396164 396817 263978 270707 938065 897187 2026962 2006704 480355 476340 714276 712295 898200 882936 866469 862046 875416 892555 839386 923619 2709239 2849357 1526790 1320833 811784 805775 953515 943457 937503 954822 942335 945976 1106824 1110834 8361021 8769497 40.25 71.3 2
15:17:00 2024-01-29 1069933 1062397 258752 254852 451025 465086 513824 512432 273380 270474 368788 374475 456011 458333 7942534 8568889 10971873 10560811 1754811 1801026 372087 325633 358212 360934 445788 431487 394423 396889 265161 269187 938162 900667 2038423 2005279 479938 477828 712994 713307 901190 880363 862704 864567 876692 892785 834492 926293 2711005 2853975 1534769 1318951 813521 803487 950136 940782 935476 955496 942335 944253 1109369 1110834 8431196 8756628 40.25 71.3 2
15:17:02 2024-01-29 1062107 1065304 259332 252381 456330 465282 513896 514408 271042 270784 367710 374128 451274 453208 7944174 8481006 10923671 10532674 1730991 1792871 369979 327110 358176 359305 441886 428494 396867 396853 263978 269946 943339 900737 2022588 1991794 481714 477792 707894 714194 902465 876261 857397 867060 880661 885711 832601 926767 2707993 2850736 1558349 1335907 818090 801172 944896 946143 944216 947794 932860 947626 1125264 1112515 8565081 8788375 40.25 71.3 2
15:17:03 2024-01-29 1072846 1066203 258711 253527 456330 462478 517678 512084 271491 269257 368751 374761 449311 454405 7953553 8417888 10771265 10483628 1711510 1789057 369573 327074 356813 360390 439189 429818 396831 396151 265382 268962 938162 889504 2030931 2012415 482673 477013 710372 717888 898307 873595 866357 872000 875700 887112 839239 930143 2711847 2833031 1547343 1340519 814101 797885 947587 947489 939536 947069 935673 949507 1116044 1108093 8406198 8791350 40.25 71.3 2
15:17:04 2024-01-29 1077577 1065640 258743 253862 453713 465318 517411 512084 271941 268847 367229 374761 449346 456536 7953553 8549638 10906456 10513654 1731897 1801151 371891 328500 360271 360246 440535 429635 396349 399626 266762 268854 939701 890778 2002762 2015950 482561 477050 710445 712295 894839 881180 867741 862009 873875 889937 839460 922230 2706409 2849357 1565877 1330055 811784 802460 950136 943457 934336 946592 942335 945939 1105255 1107664 8414162 8788292 40.25 71.3 2
15:17:05 2024-01-29 1075396 1068077 257951 254496 454358 463896 513028 512084 271941 274691 369456 373044 450642 461492 7972310 8638392 10982989 10573720 1753504 1794966 369938 326813 360653 358584 441155 430427 394423 396853 263718 269756 949340 896395 2003869 2006704 480538 476340 711410 710275 897384 879081 863138 860790 874143 892459 833902 920881 2707993 2849357 1530780 1318011 811509 802460 950136 938709 934336 953044 939581 942237 1106039 1106065 8383304 8778876 40.25 71.3 2
15:17:06 2024-01-29 1069928 1063546 259616 256228 450728 463605 516437 515358 272596 270022 368594 374547 454992 456054 7953553 8534890 10938522 10551432 1733189 1799288 369979 325107 358212 358764 440175 425898 395328 396925 263978 268395 933547 905147 1971363 1997458 479938 475933 705391 710275 904510 876261 855975 861399 881351 889941 828989 922924 2695364 2858577 1591991 1331949 818762 802460 943319 937342 940870 952092 934290 942890 1113130 1114732 8503583 8763154 40.25 71.3 2
15:17:08 2024-01-29 1060795 1066624 258676 253226 453649 459697 516364 515358 271905 274655 367146 374796 451309 453816 7974419 8514515 10814046 10513917 1711317 1789756 369979 325633 357099 360934 441502 426536 395607 396466 265161 267195 935725 896395 1973951 2006704 483360 475701 705391 715279 900823 872504 859640 867060 874143 883798 832379 930780 2712195 2845025 1622973 1352799 818762 795496 944933 945859 940966 944625 928737 945230 1116044 1108446 8558857 8788255 40.25 71.3 2
15:17:09 2024-01-29 1069658 1067725 257086 253681 454969 459805 513968 510962 271077 268882 367146 375323 450976 458211 7985816 8571239 10799241 10506118 1719912 1794181 368763 326581 355763 359847 438844 429818 395607 395027 266951 268707 936624 889504 2029953 2016713 482330 477455 710409 716357 894802 869963 864584 866788 872079 883980 836305 926109 2708771 2830918 1551413 1337655 810629 795519 946736 944446 938204 937687 930282 947359 1116044 1106065 8497837 8800852 40.25 71.3 2
15:17:10 2024-01-29 1079215 1066959 258313 254031 450953 459769 517678 512446 273154 269714 367964 375851 451625 455765 7981689 8592509 10894943 10573999 1736578 1794817 371945 327573 358648 360934 440499 428202 394558 395593 265533 267642 944317 894837 2057468 2015950 482330 474524 710445 714194 892267 871232 864584 866445 869530 884715 835749 924754 2710892 2840137 1541238 1333848 808201 795519 952161 945470 931650 943028 936838 943624 1109622 1101768 8442459 8807012 40.25 71.3 2
15:17:11 2024-01-29 1082304 1066959 258317 253261 450701 465282 517447 511722 271941 274655 367157 374440 452260 457354 7980264 8581569 10942288 10572023 1730490 1799288 369979 326649 358176 360390 439189 427175 392034 396817 263943 267160 937685 891416 1996920 2015677 482673 475701 710445 713307 893166 873779 860145 863305 871402 882848 831790 923619 2711847 2849357 1524195 1333848 808201 797885 949425 940782 930329 945064 938171 944964 1105255 1102583 8463445 8832298 40.25 71.3 2
15:17:12 2024-01-29 1079232 1069999 257724 253505 454316 463859 513426 510240 271491 270094 368527 372154 451156 457166 7985816 8577455 10943837 10562651 1729257 1796732 369979 326649 357925 360136 437638 427212 392034 396853 263943 267383 937685 891416 1997112 2015950 482399 474357 708396 710275 894168 873779 861132 859499 870169 883542 832685 918191 2707993 2841285 1552118 1334000 811673 802314 948973 936870 933019 949961 936895 940930 1103858 1105670 8394105 8794493 40.25 71.2 2
15:17:14 2024-01-29 1058258 1066954 258711 252235 453349 464552 513788 512324 271007 269714 369419 372450 449311 453108 7985816 8499135 10876078 10575619 1735946 1799288 368794 325597 358141 358188 439556 425862 396479 396781 265255 268584 943339 904130 2059301 1997458 478129 476155 705184 711800 896977 874466 855752 864570 875663 884532 829820 924829 2702561 2840137 1554195 1332097 815263 797849 939545 939539 940202 947738 927643 936666 1116044 1109157 8511832 8788255 40.25 71.2 2
15:17:15 2024-01-29 1063467 1066964 258277 253222 453613 458977 513666 512360 271042 270474 367110 375815 451907 455965 7981689 8504365 10783042 10522696 1702372 1800319 369618 328099 358538 358296 439797 427707 394799 394230 266195 267428 933547 891416 2003041 2015950 480882 474065 706391 713307 893534 870470 862094 864567 868828 879367 832059 926255 2711005 2827713 1558349 1340987 811784 793199 943591 940782 936995 937651 930245 944926 1109585 1103004 8442459 8813466 40.25 71.2 2
15:17:16 2024-01-29 1082279 1069231 257915 252529 450877 463408 518008 512446 271456 268885 369419 375851 450089 454369 7998837 8590711 10945313 10583450 1734383 1789756 369979 326649 358993 358477 438464 425898 393208 396781 265442 267165 942778 892055 2008413 2020251 479938 474065 707393 709194 892267 876261 861480 860006 868791 883578 834377 918249 2707139 2849357 1558349 1328303 809356 801323 946277 936205 931650 948408 937676 939409 1100454 1105743 8395297 8816493 40.25 71.3 2
15:17:17 2024-01-29 1072974 1066964 258494 253829 453056 464765 515961 513900 271730 269191 368078 374284 454670 454647 8002483 8610106 11026456 10665932 1761723 1799288 369867 326649 358903 358188 441322 427816 391998 395243 265819 267606 948026 903242 2021506 2006704 479938 475562 708396 710003 894523 873779 855901 857840 873256 883506 825361 918249 2701094 2862233 1556272 1320719 811784 797247 944933 932133 931650 948408 933010 938248 1107003 1106755 8503545 8807012 40.25 71.2 2
15:17:19 2024-01-29 1065334 1069657 258139 251643 453613 462478 513588 512190 270727 270094 368225 371302 451156 451813 7981689 8503849 10915049 10585288 1733466 1799288 368535 325597 358394 356574 439807 425898 395292 394338 264693 268395 942326 901542 2023279 2001719 476703 475701 701225 710275 897347 872468 853395 859499 872637 882108 827939 922077 2704801 2843836 1582529 1334953 815165 796627 939674 938043 936995 937651 929976 938704 1116044 1106525 8568387 8810201 40.25 71.3 2
15:17:20 2024-01-29 1066615 1069990 258459 252235 451025 459733 516875 513900 271042 270094 367146 374725 451156 453467 8000447 8475067 10772278 10513617 1702434 1794181 368794 327573 357557 357649 438987 425898 394387 393159 265819 267000 933547 892762 2007909 2018148 479450 472763 706225 712184 892531 867041 859640 863881 866264 880423 832601 923619 2706952 2832640 1547965 1339564 810513 792968 946277 940782 927621 937579 933010 940822 1106824 1097384 8461324 8838805 40.25 71.2 2
15:17:21 2024-01-29 1079116 1069999 257122 252481 450989 464105 513824 510204 271042 270094 368748 371858 451156 455765 7985515 8611190 10932712 10583597 1735946 1799288 369943 324812 359775 358189 437705 426500 392034 396781 265442 266572 942778 892055 1995320 2021688 479598 472981 705891 706111 891118 873742 858416 856624 866300 884423 832010 914294 2695327 2848817 1552118 1330198 808201 799017 944933 935266 928974 945731 932972 938285 1097704 1102547 8417575 8813466 40.25 71.2 2
15:17:22 2024-01-29 1069928 1068215 258707 252064 452306 462478 513788 512360 271042 269714 368748 373306 451336 451813 8008561 8527540 10945078 10583289 1735946 1796732 367686 325302 357887 356003 439297 423466 394387 393748 264424 267606 950262 901542 2025148 1997458 477462 475701 701225 709231 897384 868890 852542 860279 871402 879548 824525 918191 2698447 2840137 1580409 1331002 811509 794931 938338 936205 935000 937579 923684 938397 1115252 1104924 8558857 8829181 40.25 71.2 2
15:17:23 2024-01-29 1070020 1069699 257737 252797 455407 462459 516804 513172 270182 269714 366187 374689 451582 453790 8008561 8459874 10779962 10513654 1707021 1792563 368830 326649 356224 357362 438052 425934 393208 392020 265067 266714 948026 891137 1999903 2015950 478505 471539 702294 710275 888373 865812 857805 859499 865264 874780 830240 920881 2703057 2828910 1554195 1337655 808201 792989 948261 940840 927686 939219 931496 941603 1106215 1097535 8451892 8825770 40.25 71.3 2
15:17:25 2024-01-29 1084372 1071524 257055 252485 450564 462478 513666 510204 271007 269335 368225 372450 450838 455593 8000447 8600083 10932674 10579568 1730991 1799288 369386 324739 358394 357649 437813 423430 392062 394374 264693 265896 936169 892055 2017594 2019978 479938 472981 706391 712113 889377 869359 858840 859594 867138 874132 828805 917831 2713777 2844649 1518090 1334110 805898 793240 942922 935540 928739 943288 933010 935262 1094494 1098550 8400168 8816391 40.25 71.3 2
15:17:26 2024-01-29 1076161 1069990 256871 253045 449541 461475 513154 510999 272478 268920 367146 372450 450606 455219 8009825 8644133 10995074 10598326 1743569 1798808 369655 327159 359265 356039 439174 426391 394000 395413 264424 267393 944901 893975 2005138 2018816 477462 471575 707230 706555 889400 872504 858840 855278 862490 882190 827778 909919 2698721 2840137 1556272 1324522 805621 796683 942922 931562 926271 944515 932308 932912 1097269 1099326 8414162 8813466 40.25 71.2 2
15:17:27 2024-01-29 1062070 1066964 257915 251673 449577 459805 514975 513900 271007 269110 367667 372415 450053 452108 8000447 8512644 10939091 10588670 1740920 1798584 368794 324703 358648 356574 439807 425623 392331 394965 264693 267160 944901 905549 1986117 2006704 477077 475701 702720 705039 894918 871196 850907 852878 872079 883356 821020 912918 2695289 2854524 1576169 1324522 809356 795519 936731 931562 931650 944396 926321 934380 1102051 1104961 8596368 8825770 40.25 71.3 2
15:17:28 2024-01-29 1060358 1069995 256695 252059 454316 461401 513427 511430 270573 270856 365852 371161 451156 454684 8008674 8576226 10934492 10574089 1734706 1798009 368830 327111 355684 354437 438809 423358 393257 391949 264319 267571 942326 903482 2022463 2000024 475764 474357 701225 706148 894168 867041 851514 859058 870095 874528 823355 918249 2698721 2840137 1575373 1331949 809356 792116 935674 935278 934063 938629 923684 936947 1113019 1103509 8611400 8851008 40.25 71.3 2
15:17:30 2024-01-29 1061212 1073111 257451 252900 453090 459661 513932 512446 269770 269904 366261 374128 449211 453467 8009825 8465889 10802008 10543795 1706877 1797672 366618 326128 355757 356574 437934 423358 392069 392020 264994 266750 930469 892055 2027337 2015950 476703 468850 701225 707651 889632 864585 854647 860279 864681 873225 827778 920723 2710892 2828503 1578289 1341476 809356 790249 942354 939539 924239 936641 926174 939744 1105255 1093401 8480189 8844527 40.25 71.2 2
15:17:31 2024-01-29 1086692 1070008 256686 252064 451094 459805 513896 510204 270182 268543 368225 373603 450521 453691 8031620 8586728 10942288 10574089 1730991 1800346 369943 324174 356838 357649 437198 423358 392053 393195 264693 265896 944317 895051 2035116 2021688 478395 471430 706727 709047 885509 866931 857767 857840 864034 874420 827976 916903 2707993 2844799 1580409 1333848 802459 793240 944262 935540 926308 937579 932308 936947 1094458 1097384 8406198 8835148 40.25 71.2 2
15:17:32 2024-01-29 1077423 1071524 256292 252520 448242 459733 510616 510601 271077 268920 366590 371893 450606 455219 8009825 8661727 11026998 10668489 1761723 1797486 369799 324595 356619 355041 436263 426536 392331 393195 264396 267321 935978 896395 2021925 2014519 475425 471575 705391 703048 887507 873742 853432 850393 864681 883356 825325 907590 2698721 2840137 1529028 1317735 804749 795483 940879 926147 927652 944360 929583 929449 1097604 1098938 8461475 8835148 40.25 71.3 2
15:17:33 2024-01-29 1073033 1069967 257879 250908 448242 462348 513881 513172 269770 268507 367667 371302 451156 450103 8046291 8555687 10995374 10607704 1754143 1799288 369386 324210 356802 355183 439189 424453 392053 393195 263945 265896 944901 905828 2007227 2010985 475655 474357 703220 703470 886160 868890 849090 851635 865688 874240 821020 908584 2698721 2850736 1582529 1315197 806846 793240 935674 928850 930329 937651 926045 930185 1098860 1101731 8546583 8832439 40.25 71.2 2
15:17:34 2024-01-29 1063393 1069999 256549 252905 450543 459389 513408 511938 270182 269335 364597 371928 449311 453742 8009825 8563625 10875800 10588947 1734668 1798009 368240 324812 353571 354401 438889 422690 392331 389649 263945 265931 937089 905828 1995808 2000298 475764 474021 700231 707918 892267 862028 847882 857840 866337 873018 818621 915397 2702561 2840137 1569808 1331949 807048 788451 934309 936759 932982 928493 920681 935500 1106441 1098828 8587399 8844527 40.25 71.2 2
15:17:36 2024-01-29 1072308 1074563 256300 250869 450953 458332 516730 510204 269395 269714 364928 371893 449851 453853 8008561 8514366 10799241 10558908 1716677 1796732 366618 324812 354644 355468 437315 423394 391412 390815 263945 265488 946464 891416 2007701 2020251 478158 468778 701225 707149 888321 865167 856389 860777 860831 874180 828050 919485 2708658 2837068 1556272 1337379 804749 790734 940879 935315 920955 935319 928967 938397 1097269 1091049 8480189 8853906 40.25 71.2 2
15:17:37 2024-01-29 1083674 1073111 256654 251669 449613 463519 513824 509411 270217 269829 367146 371042 451156 454405 8028583 8614358 10970344 10617083 1730991 1797523 369979 324415 354353 356324 439065 426871 391187 393429 264693 265347 936624 895115 2045680 2021688 476739 471307 704357 710085 884355 863250 855938 857840 859576 874253 825361 914294 2706952 2832640 1546738 1333848 799951 788681 940879 932893 922430 936641 930944 935612 1091323 1094247 8517919 8847816 40.25 71.2 2
15:17:38 2024-01-29 1082202 1073107 255544 251678 451471 459805 514610 508692 270217 269145 367146 370228 448157 454048 8043126 8625926 10987398 10616806 1735434 1797299 369054 323682 356513 356288 437965 423286 391187 393159 264319 264305 934654 894837 2019878 2019453 477151 468850 703859 706148 884327 864585 850899 854730 862806 871960 821717 913605 2706409 2845318 1576169 1333848 801317 790993 939545 931562 922430 937965 927491 932912 1088164 1093437 8433027 8847680 40.25 71.2 2
15:17:39 2024-01-29 1079116 1072352 255473 252059 448206 461074 511902 508760 270797 268777 365889 370087 451156 456930 8040089 8645376 11009254 10613465 1734197 1798277 367134 323718 356513 356038 437315 422988 390120 392607 263945 264269 944317 893837 2027395 2019453 477114 468814 702330 704540 885126 864585 848412 852878 861014 871996 822066 909956 2707993 2843300 1576169 1332898 800177 790993 937005 930205 922430 936641 927643 931547 1089955 1097535 8430378 8838614 40.25 71.2 2
15:17:40 2024-01-29 1074397 1073111 256906 250908 448750 459697 513881 512446 270819 267718 366963 371337 451156 451750 8008561 8563062 11046636 10645219 1761537 1800159 369682 324437 355721 353374 436549 423394 391223 390850 264050 266527 943913 898964 2024166 2014519 474137 468886 702720 701055 885583 869507 850862 848620 862234 879584 821020 907327 2701626 2848817 1553448 1316155 802240 794931 936968 927598 925090 940778 922989 926735 1097604 1100496 8574514 8844527 40.25 71.2 2
15:17:42 2024-01-29 1074381 1073116 255544 252211 450953 459805 512428 510999 268541 269335 366224 369934 451156 451098 8032229 8543885 10932712 10607704 1740120 1803427 365482 323754 357380 354153 437970 423250 392331 393195 263201 265488 940214 909336 1994874 2012415 474749 468706 697150 700944 893203 866967 846378 851033 868865 874564 818095 907177 2687588 2849085 1510440 1328303 809356 793240 930067 929623 930989 937303 915425 928775 1105255 1098938 8543427 8822952 40.25 71.2 2
15:17:43 2024-01-29 1066889 1073116 256691 250869 451734 458541 513100 510999 269805 269145 365739 374199 451156 451787 8031620 8536799 10813961 10593029 1707966 1797448 365375 324559 354462 354295 436353 424453 391806 390850 263201 264869 941776 895258 1982846 2018816 476103 469210 697223 703507 885583 860808 849090 855410 862234 871786 823430 914294 2701318 2826904 1659244 1343173 804749 787565 935674 931562 924433 928637 922332 932912 1097306 1088315 8483555 8853906 40.25 71.2 2
15:17:44 2024-01-29 1087478 1069884 255473 250943 448970 459733 513064 507938 269770 268318 366886 371598 450838 453051 8031242 8620042 10964057 10617083 1733429 1799288 369386 322737 353571 354934 438052 424453 390084 392353 263945 264084 939701 895115 2021904 2019453 476103 468778 701225 705075 880551 859554 850899 854767 856579 870764 823355 911619 2704484 2820304 1546738 1332898 799951 785821 938879 930241 918376 933963 925901 932210 1088384 1090278 8461324 8838615 40.25 71.2 2
15:17:45 2024-01-29 1082202 1073033 255403 252896 449482 460168 510762 509265 270112 267647 364928 371337 451156 454610 8032229 8679453 10998400 10607704 1735158 1797560 367134 322211 355182 354969 436697 424453 387889 391435 263759 263496 930107 893559 2017018 2023758 475282 468412 701225 704041 880579 860844 849090 851635 859723 872402 821020 910261 2695401 2840327 1627399 1331949 798809 788159 938027 928700 923656 933818 926283 931402 1088273 1092875 8433027 8831401 40.25 71.2 2
15:17:47 2024-01-29 1078953 1074568 255295 250904 446911 460168 510711 509087 270217 267718 364928 370264 451336 453780 8047340 8673285 11001412 10617083 1733466 1798878 367722 322701 354680 355503 437315 424453 387889 391399 263573 263461 944317 893199 2035323 2023758 475319 469210 701225 704041 885865 865167 851327 853455 859747 872945 820600 911444 2701019 2844761 1571928 1331949 801667 788534 936339 928886 921122 935457 923684 927431 1088384 1092664 8427768 8847591 40.25 71.2 2
15:17:48 2024-01-29 1078190 1073111 256331 250904 448298 458332 513154 510999 270217 267682 364964 370228 451156 451393 8031507 8666528 11041818 10654701 1753504 1798314 367722 323922 354353 355163 437333 426265 391463 393429 261576 265790 932804 898964 2016088 2015950 473127 468778 701225 701746 884327 867041 850631 847417 858932 874528 820401 903643 2697110 2840137 1558349 1315197 800177 792678 933682 922342 922430 938112 919476 925600 1096048 1095832 8593379 8863285 40.25 71.2 2
15:17:49 2024-01-29 1072220 1071561 255544 251691 451103 459697 512428 510999 268541 268543 364600 369675 450838 451430 8048888 8566861 10973550 10634874 1735668 1800234 363953 322737 355721 353338 437934 422614 392331 392020 261720 265116 948675 905796 1979981 2006704 472728 468778 694232 700558 889705 864585 841653 848620 864461 874253 815846 904707 2689448 2848214 1603406 1328303 807048 790993 929020 926111 928937 935283 914696 928906 1105255 1097384 8565081 8847769 40.25 71.2 2
15:17:50 2024-01-29 1071457 1074638 256261 250664 449189 457923 515689 511792 269903 269012 364157 372309 452407 451603 8055193 8558977 10892347 10598326 1726514 1803427 366253 323682 351402 353869 439211 423814 390911 390933 263573 264269 941776 905903 2007756 2009284 475425 468814 696236 705049 889623 857821 841616 855336 864681 865442 814929 912918 2702561 2830918 1558411 1337655 805898 784020 927732 931562 926132 929519 916969 932874 1097604 1094315 8521879 8882857 40.25 71.2 2
15:17:51 2024-01-29 1082202 1077685 255438 251673 449349 459159 513881 504936 271163 267682 362912 371161 450485 455868 8056719 8633090 10886176 10619766 1721138 1789756 364898 324510 351474 353303 432872 424453 391776 391210 263051 264234 941776 890778 2019323 2021688 474712 465930 698212 704048 880464 857821 849407 852878 854692 865514 821020 908918 2707027 2823242 1558349 1335907 801389 786250 936968 931565 918450 930176 923684 930110 1088297 1089783 8484106 8863285 40.25 71.2 2
15:17:53 2024-01-29 1068456 1073116 254476 250873 447500 459516 510113 504972 269770 267682 364855 367988 448752 455048 8047340 8645376 11007752 10632249 1733189 1799288 366546 322176 354071 354401 436697 424152 387889 389649 263201 263425 930107 895335 2036676 2029680 475764 469210 701882 705012 881356 862096 848904 851033 856542 870597 818640 904483 2702561 2836487 1603406 1331949 797670 786378 935674 926147 919780 928601 923684 929440 1085264 1089783 8414162 8848281 40.25 71.2 2
15:17:54 2024-01-29 1078459 1073079 255487 250873 448472 460168 512791 510999 270182 267423 364891 369899 451156 450386 8049443 8705420 11055981 10677921 1753557 1804414 366919 322557 353889 354661 435393 424453 390084 392353 261648 265426 947087 896395 2021034 2015950 471463 469876 699735 697932 881245 865198 849090 845543 855901 875489 819474 896723 2695588 2830918 1556272 1314260 797670 790993 931659 922305 921122 937965 919363 922197 1088898 1090744 8521824 8866380 40.25 71.2 2
15:17:55 2024-01-29 1076161 1072850 255473 251480 446986 458332 510907 510926 269137 267647 364928 369899 451156 449368 8064027 8584135 11070288 10640844 1764886 1805991 367650 322438 353535 352280 438809 423851 387889 392353 261720 264234 940214 902597 2048219 2015950 472455 468778 699239 700024 883189 862028 846327 847417 857148 873095 813776 899349 2697110 2842624 1537168 1313325 799379 787528 930338 922342 922430 934722 915425 923549 1093682 1096607 8583946 8870386 40.25 71.2 2
15:17:56 2024-01-29 1066434 1076087 255337 252204 452306 460131 509967 507756 268367 269904 363975 367988 450838 453171 8090058 8587512 10932674 10632249 1740120 1803427 362970 322701 354607 352245 436725 421905 391223 392353 261244 264049 948675 905428 1997700 2006704 471722 467315 692006 697932 888138 861484 842162 848620 864034 870483 814108 904968 2687811 2830646 1629612 1324522 805898 786378 928741 927389 926330 932812 914210 924570 1103858 1094425 8597068 8867341 40.25 71.2 2
15:17:57 2024-01-29 1074123 1079178 255332 251131 453090 458216 513661 508655 268319 268507 363752 370193 449849 451455 8068228 8549313 10860655 10594681 1712541 1798952 363805 322701 351474 354366 436389 421942 390635 391210 261720 262620 940716 898964 1994788 2018816 475425 467551 693973 703048 885126 857637 846341 852701 860358 868828 816426 910106 2701243 2824226 1596417 1346759 804749 786176 930338 928155 922342 930176 919588 927394 1094494 1085131 8485416 8872663 40.25 71.2 2
15:17:59 2024-01-29 1090551 1076157 254654 252189 448164 458332 514975 508692 269360 266825 364891 371302 447419 454795 8066098 8651393 10948447 10634988 1734706 1794929 367722 323167 351149 355917 436406 424342 387709 389997 263128 263908 930469 893334 2041369 2028075 474749 467086 700231 702864 879516 857821 849090 851033 855357 865550 818547 907588 2706409 2826904 1599074 1331949 796218 784020 935674 926844 917146 928565 923684 927582 1083690 1088242 8442459 8866553 40.25 71.2 2
15:18:00 2024-01-29 1082284 1076157 254659 250869 449335 459516 510149 504936 269360 267682 364339 369933 451156 455521 8048774 8697997 11026607 10675383 1744813 1799288 365197 322701 355145 352245 432908 423851 389830 390815 261428 263461 955023 893837 2002170 2025196 472057 467220 697223 696907 880141 862065 847882 843674 854749 870805 818004 898294 2693276 2830918 1571928 1323579 797670 790433 934345 919693 917798 935980 920946 922053 1086841 1088242 8559086 8866553 40.25 71.2 2
15:18:01 2024-01-29 1075279 1075399 255478 251127 446876 458332 513353 509913 269082 267997 365298 368948 451089 451880 8073990 8595975 10979645 10639881 1745913 1801151 364060 320785 353535 351717 437934 420676 387493 392040 261648 263206 922776 905828 2008637 2010234 472175 468340 694687 696944 884442 861147 839765 843711 859078 871863 809304 896686 2689448 2844649 1627399 1322637 801317 788086 922476 920998 926405 928637 912983 920849 1091323 1094554 8609011 8857478 40.25 71.2 2
15:18:02 2024-01-29 1072796 1076153 255264 251480 446840 457354 513154 510565 268950 268094 362654 371196 451156 451787 8066098 8612206 10951640 10626462 1733466 1799288 364351 323227 351082 350629 436697 422877 390635 387912 261244 264049 935978 905256 2009429 2001014 470718 467780 692006 700558 884327 857821 839765 848620 859723 865442 811763 904968 2695980 2835324 1631825 1328303 801371 783984 926377 926676 922356 928206 913020 927582 1097704 1089673 8642716 8888743 40.25 71.2 2
15:18:04 2024-01-29 1070309 1077685 254441 251830 450298 457568 511667 504900 268319 268920 363203 369968 449849 453728 8066098 8571091 10848492 10588670 1713768 1794929 362970 322701 351474 352280 436121 421942 390084 390933 261648 262218 940716 902358 2016592 2020328 474749 467220 693481 702739 883904 856458 844568 851033 855937 862936 815266 908768 2695192 2827713 1594204 1345312 802459 784020 929015 925455 919817 927551 916969 927582 1091016 1083525 8499054 8863285 40.25 71.2 2
15:18:05 2024-01-29 1090578 1076925 254689 251830 445930 459516 512861 504972 268506 266416 364928 370228 449182 451813 8054541 8626545 10990564 10644360 1733941 1797448 366991 322557 350974 355559 432854 424453 387853 390106 261720 262620 941776 891288 2040889 2025196 472728 468545 697223 701055 876363 855120 847882 848620 852426 865761 817387 907588 2698721 2821698 1537168 1329781 795397 781799 931696 926280 914331 927551 919476 926222 1082119 1085131 8461324 8844002 40.25 71.2 2
15:18:06 2024-01-29 1083883 1075395 254476 250699 446922 458216 507883 504972 269395 267235 363789 367988 450838 456240 8064027 8710349 11041720 10654607 1744131 1800346 364898 320820 354357 351717 432836 423250 387889 392353 260840 262655 941776 892055 2004493 2025196 470718 466289 696236 694900 876363 859554 844160 841787 853066 870633 815579 898947 2689448 2824300 1571928 1323579 796218 788086 931659 918160 915844 928637 919637 918121 1085301 1087472 8493607 8879872 40.25 71.2 2
15:18:07 2024-01-29 1082202 1074527 256119 251485 448846 459805 510725 508906 268998 267057 364561 369381 449815 449368 8077620 8713153 11041538 10654429 1753504 1802147 364387 320749 351474 351920 432872 423250 387853 390933 260000 263425 942326 896117 2055967 2018816 469522 466559 696236 695777 876363 860771 844122 841787 853534 871786 813776 898236 2689448 2830918 1545888 1313325 795397 787528 930338 919358 918339 935421 915550 919490 1088310 1092875 8612357 8882285 40.25 71.2 2
15:18:08 2024-01-29 1068888 1076157 255119 251131 448242 458865 509751 505044 266946 268920 364046 367953 448443 450459 8075476 8632917 11091920 10656183 1764244 1807948 366582 320785 351474 351190 437624 422913 386331 391210 261244 262655 938651 903242 2036305 2020251 469718 466987 697223 696944 879218 861099 843214 846588 857918 865442 811612 902052 2693930 2842736 1566656 1312391 797670 787331 927732 919656 921122 928565 916894 919502 1088384 1091856 8612244 8872663 40.25 71.2 2
15:18:10 2024-01-29 1068402 1074489 254689 251839 448909 458865 507883 505044 268098 269145 362690 367953 450521 451739 8075476 8614358 11045160 10633925 1759839 1805372 365482 322795 351222 353802 437788 421795 387091 391763 261504 262515 951849 906077 2049680 2018816 470051 467351 696730 699749 881319 857821 841562 843711 855304 865627 811763 901228 2687588 2840137 1584650 1312391 799076 785785 926414 919693 919817 928565 914084 919502 1088384 1091049 8612357 8872663 40.25 71.2 2
15:18:11 2024-01-29 1066879 1076925 254676 251485 449606 457568 509392 505080 268132 269335 360578 367404 449851 451776 8056719 8599979 10995524 10665123 1740397 1798840 364512 322176 351402 350139 435429 421345 390453 391210 260621 263206 943913 903610 2046840 2008130 469385 465567 690045 695921 884954 857821 839765 843711 855966 864440 811187 901001 2689448 2828910 1629612 1324522 802459 784020 926414 922342 921122 928862 910351 923586 1097604 1087472 8628198 8872663 40.25 71.2 2
15:18:12 2024-01-29 1075892 1079153 254689 250075 446876 457208 514489 509770 268298 268221 363094 370087 447670 449038 8087012 8568871 10844961 10598326 1707298 1799288 361089 321461 350341 350874 431632 420676 387889 387912 260840 262436 937089 892055 2023246 2025196 470718 465241 692006 699032 878892 855391 841690 848018 851822 863318 813200 905085 2685640 2812478 1625186 1337655 797360 781245 929020 926280 913210 919623 916914 924759 1086070 1081977 8497179 8885776 40.25 71.2 2
15:18:13 2024-01-29 1088526 1077680 255569 251480 447031 457960 504846 504117 268575 266951 362690 369431 449633 454048 8081457 8697997 11091114 10660425 1737913 1803427 363260 319743 351222 351190 432612 421308 386654 391210 260621 261018 935085 893837 2001111 2030960 471463 465241 693178 695777 876363 857821 842886 841602 850581 865550 813200 897564 2697755 2836561 1599074 1326501 796532 787095 930375 918123 913099 930176 916969 915652 1082048 1088242 8517919 8856663 40.25 71.2 2
15:18:15 2024-01-29 1079116 1076157 255473 250774 446898 458865 510907 509447 268541 266042 363752 368023 449499 449368 8075476 8680482 11093362 10682734 1762867 1805991 365482 322522 350871 351920 433214 423250 387781 387912 260036 263865 948384 900896 2048165 2026100 468499 465204 695949 695283 876289 861484 844568 841189 851822 871786 814108 899101 2693669 2834100 1550042 1315216 794264 786378 927732 915375 915844 928637 916969 915326 1084468 1087472 8609527 8888743 40.25 71.2 2
15:18:16 2024-01-29 1069737 1077689 254654 250779 448242 458865 508996 508685 266946 268318 363495 366856 448515 452145 8075476 8611190 11050728 10710767 1769298 1806984 369148 320606 351258 353911 436897 422577 386654 389816 260840 262585 950262 903242 2062339 2018816 467983 468545 695744 692900 878892 857821 839192 841252 854276 865605 811800 901147 2689448 2834469 1576169 1309560 794830 784020 925020 916980 917146 928565 913708 917987 1086841 1089783 8599678 8891421 40.25 71.2 2
15:18:17 2024-01-29 1069737 1077685 253877 251127 448242 458865 508996 504936 266946 269145 362690 367439 449815 453467 8092487 8612055 10998400 10644360 1744131 1803427 360766 320785 351474 351920 432908 418749 387889 390657 259817 262585 945500 906077 1983227 2009557 469015 466559 689285 694789 883074 857213 836112 841215 855973 864188 808207 898368 2682756 2830918 1627399 1324522 801317 783663 921131 919693 919817 927551 909020 920611 1097604 1085167 8606474 8882994 40.25 71.2 2
15:18:18 2024-01-29 1087914 1079215 254940 250879 448152 458522 513808 507793 267959 267504 362654 370264 449550 451331 8075476 8587700 10876192 10617083 1717081 1802147 361089 320785 350306 351190 432836 420406 387853 387876 260840 260584 937685 898964 1988258 2018816 472057 464583 689556 698995 878948 850412 839765 846216 853066 856645 809427 903606 2689448 2816673 1583139 1343201 799951 779587 925679 924740 917035 924942 911536 922563 1088310 1078684 8565081 8903845 40.25 71.2 2
15:18:19 2024-01-29 1094701 1080711 255574 250707 446274 458865 512428 504900 268320 266487 363825 369088 447813 453467 8096696 8663535 11020089 10644360 1735434 1803427 365482 320486 350306 351190 432926 421308 385496 387876 261454 261817 946464 896395 2079515 2026635 472455 466924 695252 699032 873880 853437 846983 846588 850507 862599 815229 903379 2695476 2826493 1537168 1328303 793133 779587 932364 922342 910623 924869 916969 922082 1077634 1081958 8448974 8900800 40.25 71.2 2
15:18:21 2024-01-29 1081280 1076162 253873 251270 446582 457568 507920 505008 269360 266638 364357 368023 450485 453467 8094234 8747594 11050728 10648473 1739842 1811327 363260 319779 351294 351487 433742 421685 387673 391763 260294 261712 941776 893975 2012095 2030335 470051 463927 692006 693802 875814 857821 841018 839400 850617 868828 814108 894331 2689448 2830646 1631825 1323579 792808 784083 928090 915719 911915 927222 915425 915326 1079022 1082031 8528331 8883106 40.25 71.2 2
15:18:22 2024-01-29 1079218 1076153 254694 250075 447214 458865 509392 507974 268132 266638 363789 367953 449567 447414 8075667 8612395 11058441 10680751 1740397 1808560 361054 320014 351402 351920 432949 418085 387515 391137 260000 262183 947087 908423 1986175 2012142 468610 465241 688055 693802 882411 857213 833590 839400 854692 864188 804634 895605 2672162 2840137 1575670 1324522 799951 785134 918460 917021 921504 927603 905033 919382 1094421 1088484 8615515 8862985 40.25 71.2 2
15:18:23 2024-01-29 1076166 1078449 254263 250593 448481 456848 513154 510132 268298 267361 360325 370087 448336 449221 8107183 8574552 10934287 10649242 1731460 1803427 362137 320713 348125 351920 432908 419378 387199 386569 260585 262183 950262 905828 2006885 2012415 470384 465666 690045 698463 880501 851014 834813 847380 855488 856465 807153 902283 2697110 2829869 1654719 1331949 799076 777199 919767 924211 917103 921060 908912 923549 1088384 1081394 8538363 8885776 40.25 71.2 2
15:18:24 2024-01-29 1094732 1079219 253099 250779 445309 456778 512136 504864 268471 265121 362654 370024 448883 452297 8105796 8713384 10964021 10654701 1725528 1799288 362680 320749 348723 351920 433705 421607 387781 387186 260036 261747 950262 890199 2020743 2025196 470051 464583 693973 699213 872605 850410 841616 845506 845602 856235 814108 900963 2692135 2821977 1552118 1331147 792808 779215 930375 922158 910435 919515 916969 920156 1079164 1082163 8453904 8882042 40.25 71.2 2
15:18:25 2024-01-29 1082202 1076157 253873 250770 446889 456806 509392 509179 268915 266007 362654 367953 450485 449368 8093957 8744360 11079654 10677438 1744813 1807275 363224 319743 351474 351920 431510 420676 386310 390933 259964 261782 943339 892055 2012619 2037579 470453 463709 693973 694789 874605 859613 842725 838620 848032 865510 811800 893045 2693557 2826308 1629612 1324371 795397 784020 927732 913122 910219 930176 914042 913906 1079164 1081958 8565285 8882042 40.25 71.2 2
15:18:27 2024-01-29 1079227 1077689 255004 250066 446893 458865 509356 507938 268063 266973 363459 367369 448479 449013 8084855 8612206 11110624 10710767 1769298 1800010 364244 320085 350162 351492 435248 421722 385117 387840 259964 262585 948675 903482 2029574 2021688 466183 466289 695454 693802 875120 857821 839765 839400 849943 864797 809353 893022 2679879 2834669 1556272 1309599 792808 784020 924442 915719 913210 928862 912274 916908 1084495 1088242 8662500 8863022 40.25 71.2 2
15:18:28 2024-01-29 1069167 1078449 253484 250770 449638 457540 507847 504972 266912 268507 360470 368839 448515 452108 8089992 8668590 10979720 10669827 1736874 1799973 361124 321687 348687 351672 432912 419378 387853 387150 259162 262366 947727 905828 2036729 2009557 466777 465241 688055 695777 878892 851616 834850 841215 853066 863318 806007 900953 2679953 2830918 1652456 1324522 797101 777886 918460 919656 917146 919479 905033 918158 1091509 1080359 8647099 8889778 40.25 71.2 2
15:18:29 2024-01-29 1084869 1083781 254309 251449 449116 454623 510328 505893 268367 267468 360289 368467 449176 454795 8115000 8636090 10886176 10607704 1709737 1797523 360794 320228 348968 351920 430154 419045 387781 387610 259598 261382 950262 894616 2018165 2023211 467946 462474 689031 694863 875120 848601 839167 843077 848068 856501 809427 899646 2689448 2812478 1652456 1340519 795397 777236 925099 921292 911731 920842 915425 921461 1083771 1075869 8546216 8914186 40.25 71.2 2
15:18:30 2024-01-29 1091634 1079206 253064 250912 446995 458865 507847 501921 267690 266602 360542 365729 448113 454795 8105796 8682519 11026998 10633223 1735434 1803427 364898 319743 350021 350139 431636 419414 383156 387804 260804 260549 949589 895115 2047701 2029517 470718 464583 693178 696907 870063 849737 841937 843726 847311 856429 810391 899406 2700263 2828503 1661506 1328303 790545 781245 928986 920287 909260 919587 912983 920771 1075308 1080629 8479347 8894730 40.25 71.2 2
15:18:32 2024-01-29 1084524 1078454 254441 250035 444258 457239 509356 508692 268319 265785 362654 367661 448823 448658 8105796 8747317 11079003 10707386 1753467 1809351 362970 319743 349741 350571 433742 424242 387582 387695 258257 262515 944502 896395 2052297 2031781 468110 462474 692006 691835 872334 858309 841562 836948 845602 867027 811653 890373 2683990 2825999 1599074 1315197 792005 784020 925099 913554 909978 927551 911647 912885 1078949 1081958 8599640 8875758 40.25 71.2 2
15:18:33 2024-01-29 1078464 1079219 253661 248842 447214 458216 508960 505008 266843 266638 362618 367113 449139 448732 8105796 8672914 11128770 10736894 1762792 1803427 366099 321197 352450 351884 433012 419414 384306 387840 259856 261747 948675 903492 2053571 2020251 465159 465241 692006 693802 875120 854748 837340 839400 848105 863928 805810 895816 2689448 2830918 1558349 1307653 792005 781799 921578 915719 913210 927551 907617 914261 1082119 1085131 8637037 8913514 40.25 71.2 2
15:18:34 2024-01-29 1069933 1079109 253449 250598 447504 454448 504954 507602 267856 267433 363135 369431 449812 450275 8100875 8661841 10995412 10669125 1735946 1803390 361089 320713 347113 351159 432962 419045 387472 385447 259380 261782 933796 905828 2011979 2009557 466477 465241 690045 694900 878892 848601 832407 841252 853066 856465 804291 899943 2677938 2826904 1654719 1327356 796532 776100 917807 921688 917146 919759 904352 920811 1088384 1079100 8534067 8895208 40.25 71.2 2
15:18:35 2024-01-29 1093966 1082284 253025 250779 445249 454448 512066 507602 268506 265528 360506 369088 448435 451960 8089542 8719661 10893724 10626462 1711786 1811327 359974 320228 348687 351425 429888 418749 387817 387186 259563 261018 948675 893975 2038187 2025196 467909 461328 689031 695777 874568 848601 838570 842443 845602 856429 809119 898294 2689448 2816673 1654719 1337817 795079 778108 926377 922253 909141 920951 912010 918158 1078986 1079100 8546216 8888442 40.25 71.2 2
15:18:36 2024-01-29 1090853 1082238 252324 251127 447205 458216 504954 504732 268132 266825 360542 367688 448479 454795 8083741 8688725 11075240 10673355 1735946 1802110 364316 318812 348687 351920 432154 421272 383121 387186 260402 260766 943339 896395 2028870 2033229 470453 463273 693973 697759 870845 850977 841774 844183 845584 856465 811187 896494 2699833 2821698 1557518 1328303 791675 777823 926414 916980 907242 922522 911684 916908 1072951 1079100 8483555 8891421 40.25 71.2 2
15:18:38 2024-01-29 1083892 1077321 254263 250236 445245 456884 509356 505044 268132 265785 364170 367404 449851 448695 8112991 8727644 11102708 10758510 1771833 1809559 363698 319636 349142 349370 432728 421424 385281 387767 259817 261782 947087 901542 2044416 2021688 466113 463927 692074 692394 873261 855391 837340 835763 849943 865149 805847 889741 2687811 2828503 1552118 1309599 790545 782354 921785 913122 911915 926241 907617 913943 1078986 1083525 8631109 8879872 40.25 71.2 2
15:18:39 2024-01-29 1069923 1079150 253060 250039 447591 456202 509027 504936 266877 267682 360470 367946 448515 451702 8100799 8684254 11015603 10682575 1740397 1802002 360749 319708 349777 349836 432154 418085 386911 387804 258399 260983 934391 904130 2016869 2010985 466113 464255 686110 693802 876363 850105 831779 839400 850581 856501 802580 895643 2684102 2821698 1656981 1324247 795397 777236 917807 917016 914331 919759 903708 915479 1086841 1079100 8583591 8900800 40.25 71.2 2
15:18:40 2024-01-29 1090049 1083781 255161 251440 446085 454302 510004 504695 268367 266795 360325 368620 449176 453097 8112991 8682222 10915801 10635840 1711786 1802147 360965 318812 347881 351425 429550 418713 386654 386569 259198 260983 947087 894616 2000946 2025196 467247 459642 687568 694789 873261 848601 837340 841215 845565 853984 807026 898199 2693669 2810483 1652456 1337655 792808 774967 922476 919476 909104 921030 915425 919771 1079090 1076038 8534666 8908851 40.25 71.2 2
15:18:41 2024-01-29 1088494 1079215 252320 251131 444258 456020 504454 501957 267725 265599 360542 367731 449182 453467 8092487 8763314 11069677 10682734 1744663 1803427 361089 318777 350306 350894 429796 420342 384882 387876 258399 260549 948675 895115 2007912 2028673 466777 461397 690045 690854 868796 855391 839167 837289 845474 866191 809817 891386 2686384 2820105 1661506 1320833 790545 782548 922476 909942 907588 924862 910022 908551 1077535 1080555 8616105 8891421 40.25 71.2 2
15:18:42 2024-01-29 1065324 1079146 252853 249267 447214 457568 504990 506809 266438 267048 360542 365729 449886 447731 8103613 8626507 11119976 10710870 1766090 1806660 365840 318741 348687 350647 433507 420383 386484 388633 259312 261677 947087 901542 2080392 2027447 465450 463382 692006 689838 871370 854143 837577 834506 845602 863928 804634 893973 2677938 2828614 1582529 1310496 789981 781799 920478 911828 909941 925974 907729 911624 1079164 1081195 8640541 8901189 40.25 71.2 2
15:18:44 2024-01-29 1064233 1079146 252320 250035 447214 455734 504918 504153 266658 267459 360470 365764 446862 450753 8112991 8657685 11104375 10696052 1744663 1805991 360965 318482 350306 349550 433742 416833 385424 387840 258435 260766 943913 910376 2013193 2015950 465159 463236 685588 689838 878892 852897 830440 834579 852426 861491 800233 889072 2679108 2838123 1491357 1324522 797101 782548 913256 913122 915844 919551 899748 913986 1088127 1078834 8615515 8910178 40.25 71.2 2
15:18:45 2024-01-29 1075396 1081476 253060 249653 446966 454559 510907 504936 266877 266167 360289 370024 449322 448585 8112318 8655677 10979696 10673355 1735946 1803427 361054 320263 348719 351177 432872 420380 384882 384293 259598 260766 950262 905428 2006426 2010234 467946 464583 686110 694372 876127 845598 830440 841215 849943 854234 801405 898316 2689448 2822700 1605269 1332898 795397 774251 915853 919558 913210 915798 899451 919340 1083727 1074985 8556111 8900798 40.25 71.2 2
15:18:46 2024-01-29 1097864 1084324 253344 249861 441795 455880 510944 501921 266946 264909 360578 367988 447148 453145 8122370 8710375 10948447 10673355 1723595 1803390 360478 320228 347149 350858 428614 419341 386074 385411 259198 260584 948675 892055 2015294 2028075 466977 461323 688092 694789 869645 846197 839490 840620 843899 854837 808780 898438 2689448 2812665 1571928 1330298 792808 777004 925720 918325 906561 919578 912812 919640 1075308 1074458 8536784 8966049 40.25 71.2 2
15:18:47 2024-01-29 1091331 1081518 252109 250265 446655 456128 504846 504017 266981 265971 363135 366913 448164 454795 8122370 8738302 11077511 10709876 1742325 1800196 361054 318036 350341 351101 429888 419378 384000 387912 258980 259789 944901 893837 2023078 2033229 468778 462306 689464 691197 870845 853437 837191 836098 846220 861310 807026 887773 2679991 2820327 1692534 1324522 790878 780692 923703 911828 905043 919660 908337 909961 1076107 1079100 8612093 8902106 40.25 71.2 2
15:18:49 2024-01-29 1079227 1079109 253449 249048 446898 457568 507883 505008 266843 266602 360578 365764 448504 447670 8089542 8719640 11114080 10729740 1771833 1810530 362828 318670 350702 350750 432827 419196 385390 386461 259162 260152 947087 903242 2035094 2028234 465119 463952 691024 691344 875195 852256 832407 835800 845602 856573 804590 889072 2683990 2826904 1571928 1308665 788291 778410 918460 911828 909296 919587 900806 908923 1075864 1081995 8612357 8910178 40.25 71.2 2
15:18:50 2024-01-29 1070032 1082013 253056 250035 447847 453450 504882 504545 266912 267682 359348 365729 448515 449074 8122370 8687959 11041031 10697994 1744813 1803427 360677 318153 349249 350365 430226 414489 384342 387840 258399 260766 943913 909800 2015727 2015950 464890 459908 684062 689802 876399 851653 830164 833325 850581 856609 799629 887736 2676631 2836111 1521110 1322637 795397 779587 913256 912475 913210 922338 898433 911587 1088384 1079100 8686555 8922568 40.25 71.2 2
15:18:51 2024-01-29 1079120 1085369 255574 249014 446181 454302 510762 504828 266774 265900 360325 368948 448357 448732 8135900 8599795 10980631 10654598 1721722 1798314 360965 318741 347149 351672 430262 414416 384882 386025 259198 259358 933138 900617 1992396 2019453 468646 459764 684062 694789 873261 845598 830009 839400 847311 854837 802580 895741 2680176 2810151 1510440 1341280 794830 774800 919174 917021 908009 919725 906111 915024 1082233 1072159 8585796 8919557 40.25 71.2 2
15:18:52 2024-01-29 1099441 1085351 252285 250066 441615 455843 512012 501921 266912 265156 360578 368795 447148 451910 8135321 8738441 10957773 10654701 1711786 1803427 360965 318812 347149 350401 427939 417495 386074 385482 258435 260152 947087 894616 2026238 2025196 465159 459045 686110 693310 870771 846798 834257 839400 845437 855864 809141 895722 2686150 2809958 1685592 1338773 791675 774800 922476 915645 907626 917812 908983 918366 1077634 1076038 8583946 8907590 40.25 71.2 2
15:18:53 2024-01-29 1090049 1084582 251933 250075 446582 457135 504954 503305 267470 266007 360470 367429 447184 454472 8122370 8697997 11013725 10694585 1735946 1800122 362715 319743 348719 351425 430226 418790 385081 387605 259713 261657 956610 896395 2044405 2033229 468836 459620 691969 695283 867143 846197 839697 841189 841366 856046 806989 895816 2689448 2812478 1549378 1328303 787167 774800 922439 915719 903990 919688 908946 914224 1069944 1073606 8489622 8910481 40.25 71.2 2
15:18:55 2024-01-29 1086978 1079104 253025 249611 445390 456128 504954 504936 267690 264379 363097 366821 450487 447442 8124580 8763201 11154220 10746353 1764244 1805297 361089 318706 348125 347376 432170 419232 383085 385447 257136 260948 946115 898964 2018380 2021688 464128 459800 690008 687776 869645 851616 833590 832541 846294 861419 804862 886317 2678012 2821426 1571928 1309599 787546 779513 918186 907775 907887 919515 905033 909829 1078399 1080629 8599640 8914073 40.25 71.2 2
15:18:56 2024-01-29 1071452 1079109 252250 249608 448154 453450 504616 504117 266877 267200 362066 367767 448883 451184 8135561 8712347 11027111 10709876 1744131 1804011 360929 318224 348687 349237 430190 414344 385424 387150 257966 260117 937565 906728 1986046 2012142 464788 459800 682786 687776 876363 848601 828041 834506 848105 856429 801369 887736 2676608 2827713 1617717 1321696 795397 777786 913219 913122 912938 920409 899748 911550 1088384 1077454 8686289 8932938 40.25 71.2 2
15:18:57 2024-01-29 1082295 1086868 254309 249054 447214 454769 509356 504017 267816 266915 360289 367334 447127 451430 8112691 8632917 10907354 10635840 1714995 1803390 360965 318259 349709 349836 430069 418085 385424 384833 258364 260117 945500 893975 2041847 2028075 466113 459103 685551 691835 870263 846161 834813 839400 843899 854234 804634 895052 2687811 2803350 1647931 1336824 792405 774800 922388 916702 903569 917122 908537 915062 1074436 1072233 8570703 8919557 40.25 71.2 2
15:18:58 2024-01-29 1097090 1083814 252241 249613 447018 457208 508960 504017 266877 266007 360542 366564 445787 452145 8124580 8697989 10994799 10655757 1726056 1801848 360478 318777 349214 349836 430293 420305 383965 384257 258945 261693 948675 893559 2038802 2034442 468110 462635 691581 694604 867106 845414 837154 839252 842152 854692 808877 894294 2679879 2817963 1551413 1328303 786606 773702 925062 913122 903349 918460 908300 914132 1069944 1071318 8461098 8922906 40.25 71.2 2
15:19:00 2024-01-29 1088526 1079109 252280 250035 442048 455485 507510 504900 267690 265156 360434 366786 449849 452101 8089505 8753637 11091920 10697994 1741411 1807948 363520 320472 349142 350185 431252 418567 385939 387623 258802 260957 946464 893975 2019054 2039032 466591 459009 687568 689802 867143 851014 834850 833289 842631 856465 806394 888884 2685900 2812146 1654719 1324522 789417 778373 921131 909443 905005 919551 904698 904600 1072155 1075207 8612362 8910178 40.25 71.2 2
15:19:01 2024-01-29 1083818 1081476 253060 248075 444585 456453 504918 504900 266589 265563 360506 367946 448554 446466 8122370 8734904 11146013 10739227 1763570 1800159 361054 320289 349525 349273 431510 418676 381940 385104 257749 260117 942326 900742 2034260 2025196 464128 462243 689519 687776 869645 851014 829973 832073 845095 856465 802543 886317 2685900 2822294 1552118 1305871 787309 777199 917155 909172 907887 921060 904996 907521 1076870 1079100 8587361 8914186 40.25 71.2 2
15:19:02 2024-01-29 1074633 1085359 255028 249153 448700 450647 507584 506164 266774 266425 361038 368718 449629 450213 8124215 8661732 11007752 10688602 1745379 1804011 359878 318482 348125 348711 430567 414416 385496 385447 257317 260152 950952 906073 2033079 2012415 464128 459836 682786 691563 871370 846197 829258 836392 845565 854837 797858 889926 2678536 2821698 1647931 1323579 793133 774800 913689 913122 910623 915798 900001 915326 1085002 1077565 8608306 8928936 40.25 71.2 2
15:19:03 2024-01-29 1085043 1087682 252910 249999 447214 452218 507510 502693 266843 266602 359348 366856 445822 452776 8141127 8651635 10923584 10651033 1707649 1800234 360965 318518 349461 349800 430069 418121 385424 384833 258364 259358 943913 892055 2030527 2028673 466113 458005 687082 691835 867143 846197 834257 839400 841402 855377 807005 896457 2686155 2809958 1690220 1331821 790545 774800 921076 915719 901075 917085 905875 913906 1071359 1071474 8555371 8919557 40.25 71.2 2
15:19:04 2024-01-29 1093114 1082279 252032 249824 445596 456128 504954 503305 266877 265745 360542 367429 445822 453108 8134010 8713197 11045160 10692113 1735946 1811327 362137 318482 348472 350894 429550 418085 383215 385196 258876 261401 951849 896395 2088651 2035298 466777 459354 689935 693728 865913 845561 834887 838805 841791 854234 804028 891678 2683582 2812602 1555483 1328303 785620 773702 921785 913122 902544 915834 910322 911550 1069185 1071281 8485378 8939727 40.25 71.2 2
15:19:06 2024-01-29 1087747 1082279 252840 249617 441976 455485 504954 504900 266946 264379 360506 366565 449849 447987 8134937 8772177 11122107 10694133 1753438 1800010 363484 317966 348687 348221 430069 419982 383857 387150 256741 259755 940739 895115 2014112 2030960 461203 458327 688055 685721 866528 851014 833590 830180 840213 861455 804862 883723 2664585 2821698 1625186 1315197 786045 777960 918460 906473 903990 919515 905033 904935 1074364 1076015 8650648 8907553 40.25 71.2 2
15:19:07 2024-01-29 1074223 1082279 252285 249232 445588 455591 504810 504243 265814 266825 359312 366913 448248 450459 8130905 8676192 11132988 10710870 1764244 1803427 361089 316784 349709 348747 431510 414380 383215 386340 257568 261325 943913 905828 2042409 2020328 465450 462635 687568 687776 868796 848983 829258 832541 846294 856465 797821 886042 2680176 2836561 1659244 1313325 789417 776649 913219 907132 909333 921060 898265 907556 1077634 1076015 8628992 8932938 40.25 71.2 2
15:19:08 2024-01-29 1080494 1083822 254096 248669 446403 451997 507811 504509 266438 265750 361809 370024 448443 447987 8141127 8691484 11019231 10709876 1744131 1805334 359878 318295 348426 347697 430190 414452 385153 383072 257533 260152 942890 905908 2034437 2010234 463357 459836 683059 690854 873261 845561 828004 836024 847495 854837 797821 890373 2682938 2821698 1647931 1326501 792808 776893 914377 914205 911768 915824 899472 913386 1083771 1074385 8558705 8915259 40.25 71.2 2
15:19:09 2024-01-29 1097836 1085351 252250 249052 441976 457262 510510 503018 266946 264344 359926 367988 448540 451393 8131749 8753551 10943837 10654598 1716203 1803427 360965 318259 348719 349555 427000 419123 384847 384293 257966 260957 945500 892055 2018668 2028673 465487 458041 688632 691614 869631 845366 836382 838062 841865 847379 807116 895251 2687811 2809326 1601240 1332898 788291 772606 921131 914168 899535 910574 906025 911912 1069944 1069688 8527351 8928659 40.25 71.2 2
15:19:10 2024-01-29 1091593 1085089 251517 249824 445394 456202 504882 504017 266877 265563 360144 365883 445822 453467 8112729 8763984 11058706 10709876 1740397 1805073 363632 319311 350205 349693 431252 417313 384029 386461 258004 261289 946464 894616 2011979 2037335 464890 460669 687082 687739 867143 848601 834837 833132 840807 855826 804862 886317 2685900 2821698 1690220 1324522 788291 777236 919826 907762 902708 921030 905033 903312 1069844 1072193 8594191 8919557 40.25 71.2 2
15:19:12 2024-01-29 1079511 1082284 253095 248649 441976 455485 504918 504972 266843 264344 363135 365764 449849 446685 8112691 8681236 11152531 10725197 1773765 1805334 361089 316819 349214 348430 431407 414452 381976 385447 257352 261325 943913 905908 2022610 2023758 464128 459872 686639 687776 869645 848601 828041 830180 846478 853984 796656 885019 2680176 2832528 1567687 1309599 788291 774967 912572 907762 907887 918460 898265 905894 1076107 1078337 8587361 8898982 40.25 71.2 2
15:19:13 2024-01-29 1079227 1083814 252285 249052 444326 453219 509116 506846 266774 265457 361186 369764 448675 448866 8112729 8685136 11026456 10663714 1744813 1807275 359878 316854 347149 347733 428911 414344 384306 386297 256776 260957 937565 906728 1978040 2015950 463469 459404 681818 685758 874568 848601 824368 831950 845565 856046 796422 886317 2676608 2821698 1523276 1320756 793133 775003 910632 910462 910623 917164 897624 909275 1085276 1075964 8699062 8913998 40.25 71.2 2
15:19:14 2024-01-29 1083883 1085356 254286 248289 445660 450827 509392 504732 268341 266318 359384 365764 445126 449404 8131749 8620489 10907240 10660425 1715628 1805372 360421 318515 348719 348747 429461 414416 384306 384869 257851 261325 945500 895900 2000829 2030960 464640 456646 682786 690854 867143 843095 832922 836392 841402 847559 802322 893898 2691858 2809958 1607482 1337817 791675 772458 918460 913122 902708 910502 902088 912337 1072914 1069201 8583946 8928936 40.25 71.2 2
15:19:15 2024-01-29 1114723 1085351 251547 249232 441723 456239 507847 504017 266877 265599 360578 367946 445822 453256 8141127 8713384 11058592 10663752 1742608 1803427 361089 316819 348226 349836 428676 414489 382944 385447 258001 260885 944901 896905 2042246 2036746 466777 458219 688958 691651 865306 846161 832810 833915 841231 856591 802543 888847 2689448 2826992 1647931 1326411 783808 773702 918186 908872 902432 915834 903708 907331 1066157 1072379 8505751 8913922 40.25 71.2 2
15:19:17 2024-01-29 1090755 1083814 252254 249017 441976 454484 507616 504900 266946 264379 360470 365764 448479 449134 8141127 8762682 11102708 10725084 1745379 1805185 360821 318933 348687 349273 429765 414452 382583 386353 258489 260590 940214 895115 2040942 2039647 464788 456646 684135 685721 866502 848601 830009 830180 837767 854621 802308 882429 2678513 2819696 1650194 1318951 786045 775003 918460 905829 901429 919109 903745 904935 1069944 1072905 8636768 8914186 40.25 71.2 2
15:19:18 2024-01-29 1080764 1085351 251517 247866 444657 458235 504846 504545 265814 265192 360434 366913 446459 449345 8152883 8661576 11041905 10696786 1745379 1805991 360675 317518 347149 347697 428911 413725 382548 385447 257490 260957 940739 908499 1992899 2018816 465082 459800 682786 685721 871333 848601 825698 830180 845694 853984 795616 883723 2674431 2830918 1525442 1320756 792294 774383 912317 907500 909941 915834 894396 904030 1082183 1072868 8662907 8958947 40.25 71.2 3
15:19:19 2024-01-29 1082202 1086855 254304 248316 444440 450611 507702 503408 266033 265156 359348 367404 447894 446320 8130434 8682372 10998400 10648473 1740120 1799288 357680 316562 347450 345609 428854 413071 383215 382696 255130 259822 936440 901262 2002110 2001014 460191 456967 678888 684556 864073 837004 821114 830180 839368 845747 792798 886317 2665419 2803258 1591991 1318951 783375 765013 905052 907500 901827 904106 891452 906076 1069870 1062209 8470757 8825770 40.25 71.2 3
15:19:20 2024-01-29 1082202 1069986 249906 245376 437165 446758 502994 495152 265999 262476 358523 365299 441268 446606 8031507 8606127 10917364 10558908 1721586 1776945 360421 315798 345626 345296 422558 412811 378876 380519 254951 258331 937089 886963 1981270 2008130 461497 454837 679887 681098 858448 842891 829356 825638 836433 853522 800049 882008 2658174 2799283 1605269 1309323 782256 771474 910632 899252 893317 915824 899748 902479 1066913 1069201 8552436 8816391 40.25 71.2 3
15:19:21 2024-01-29 1051320 1060775 252436 248115 441976 448991 500302 498909 266438 267997 359031 363658 444499 446721 8028583 8586208 10957904 10566721 1724047 1779468 360713 320743 348242 346088 427498 412664 383215 384323 256670 261693 935978 899121 2024269 1981779 461498 458399 682786 691408 868991 839381 825615 835763 848698 854234 802543 898236 2663998 2801270 1607482 1318011 789417 772136 909187 913122 908009 910502 898396 916632 1084495 1076015 8461324 8813580 40.25 71.2 3
15:19:23 2024-01-29 1072796 1059276 253095 250598 441245 450863 504846 500003 269395 267235 359095 366565 444499 448695 8019204 8609398 10904696 10557112 1712180 1777316 366801 320228 349461 347697 423894 415233 383178 385482 259016 260186 937089 886329 2010593 1997185 464788 457682 690045 690854 867736 850412 839167 834579 848105 865478 817117 899518 2659915 2801270 1562652 1314260 790545 781799 922859 910499 905368 926896 914359 914261 1080551 1086703 8499054 8778876 40.25 71.2 3
15:19:24 2024-01-29 1047585 1054445 255081 255214 446922 456239 504136 502693 271142 270748 360036 366548 445019 446320 7964914 8477532 10831693 10495160 1707649 1761434 365482 323395 347450 348782 427300 415233 382852 382534 260876 261817 930839 896395 1964900 1978965 469348 463987 690045 701055 877984 848601 837377 848620 860977 865149 817967 916940 2661631 2794038 1647931 1333848 801094 778410 922476 924965 916454 919551 918162 927431 1094494 1085167 8357966 8734856 40.25 71.2 3
15:19:25 2024-01-29 1063070 1046669 256691 252059 446958 462174 504990 501883 272737 269327 360578 369395 445719 449404 7925417 8478011 10822347 10457645 1713768 1759695 368535 324475 347113 347453 428212 414380 383156 385482 260402 263865 931217 886963 1979002 1978965 466586 466559 699239 700061 880538 859650 846639 848620 862527 874492 825398 916940 2660200 2817963 1537168 1307690 799951 788488 929052 921923 923546 936641 923684 927431 1097704 1102727 8427001 8685089 40.25 71.2 3
15:19:26 2024-01-29 1039071 1039129 258703 253084 447981 454842 503354 503441 273642 271164 358302 367404 445865 445981 7857755 8320378 10570023 10355617 1684328 1747950 369979 326382 348719 349872 427607 413107 382888 387222 263346 262620 935085 882568 1980755 1986602 472137 465058 703220 705049 883275 862709 854284 854670 867138 882108 833275 923619 2663722 2794038 1576169 1323579 802240 790993 934345 926280 921122 937303 930282 935612 1091360 1097384 8218099 8619438 40.25 71.2 3
15:19:27 2024-01-29 1034940 1036436 259547 253080 449556 459842 503354 504017 273678 271458 360542 365507 441839 441489 7797928 8307504 10596264 10297226 1660486 1740560 368132 324379 348682 349693 427160 417599 385317 385303 263201 263865 937089 876277 1987005 1971720 473400 465240 705391 709268 882963 862065 858416 859499 868901 883762 841847 931542 2650616 2788697 1550042 1324522 802459 789873 940212 931562 924433 939292 938346 942162 1097604 1102240 8168918 8587766 40.25 71.2 3
15:19:29 2024-01-29 1031448 1031747 260935 253646 446840 459516 504713 504017 275215 271423 360506 367688 441160 444221 7748895 8230023 10453184 10230615 1669693 1729458 372072 324775 349525 349657 426365 415233 384882 387912 263201 263425 925561 877530 1973030 1967019 472728 465702 705391 705002 885583 870125 862094 857568 875115 892447 844893 930143 2641317 2784818 1558349 1314260 804749 795483 940879 928850 927621 945731 940919 942200 1102869 1105743 8182750 8509894 40.25 71.3 3
15:19:30 2024-01-29 1019077 1025778 260062 254997 450809 457540 503889 501700 275953 273017 360015 366770 442034 445411 7691593 8178539 10521448 10185662 1667402 1720212 369979 324812 348161 347697 423858 415233 385496 390106 261720 264269 922776 873082 1990239 1954976 472057 466622 708396 706111 888955 873160 862704 858854 878102 899018 850820 934224 2637562 2775598 1508837 1305871 805898 797849 942922 930205 931650 946628 942335 943624 1109369 1109210 8166949 8487534 40.25 71.3 3
15:19:31 2024-01-29 1013414 1022444 260098 255570 448837 455448 502575 500357 276200 274323 357943 366913 440863 444853 7626798 8086015 10398249 10150519 1660522 1709714 369979 326649 350357 346894 423858 415233 386618 387876 261720 265426 924589 873777 1940487 1944742 473064 468850 710445 709771 893534 875019 864547 865148 883246 902837 853515 943657 2639627 2782141 1528785 1303961 809356 801175 944896 934100 936995 954147 945364 946763 1113130 1112442 8159485 8437277 40.25 71.3 3
15:19:32 2024-01-29 1014135 1015189 261155 255422 446840 455933 505787 501101 274178 273087 359059 366856 437661 440273 7587783 8107060 10399872 10063513 1669730 1705351 369538 324812 348472 347138 428212 413396 386487 387876 261720 264305 919699 883166 1988940 1938923 476103 473541 710409 713270 899901 876151 865176 866949 891631 901569 852701 949264 2630146 2784818 1524958 1313340 814101 800187 943591 935315 940598 954785 945364 950134 1116044 1119148 8121755 8375591 40.25 71.4 3
15:19:33 2024-01-29 1009818 1011801 261523 255462 449189 456202 504713 498873 279383 273193 357943 367946 434003 438882 7512490 8101579 10388924 10037216 1646272 1695238 367579 327305 348079 347747 426184 411934 386167 385447 263201 265488 929277 877530 1932982 1923710 478166 474021 708433 719937 903381 869926 866506 878771 896254 899653 855359 958077 2624541 2756886 1554195 1320833 815845 795483 940916 940782 945596 952056 944351 958007 1127159 1119937 8121755 8310395 40.25 71.4 3
15:19:35 2024-01-29 1020526 1007486 261146 255672 446015 455479 503729 495152 275462 272670 357691 366913 434287 439966 7475857 8002881 10276565 9961323 1629858 1683227 369832 324451 346214 347661 423118 412482 384306 387876 264319 263865 907358 865620 1926056 1935482 479666 471881 715559 716293 898660 876261 875818 876280 892896 906814 864553 955281 2624541 2764416 1526993 1315197 809476 796683 950136 946143 939536 953438 954377 963668 1122076 1115667 7857458 8281804 40.25 71.4 3
15:19:36 2024-01-29 998833 1001205 261271 256502 446667 457923 498637 495814 275988 273818 359354 363991 436194 438079 7437723 7882021 10231536 9932436 1655747 1678746 369979 324775 347696 345574 423822 411544 385424 387912 261720 264269 916622 875588 1916429 1907705 475618 473687 709438 713183 907646 877801 869598 876280 905826 909833 862175 960162 2605996 2757283 1592577 1311457 818762 802460 946277 942788 948743 955642 955739 959666 1122530 1127593 8016599 8256065 40.25 71.4 3
15:19:37 2024-01-29 1001188 998791 260062 255672 448164 453378 498782 493464 275157 274237 357979 364751 433129 439540 7381451 7976340 10184776 9819453 1590210 1667102 369979 326649 345029 345609 421299 412811 384847 386605 263201 264234 908891 858665 1947616 1922128 479938 474021 718883 719495 897199 876642 879570 880496 894650 910511 869857 964516 2618753 2754323 1537168 1313340 811673 800454 953036 946143 946268 955642 960986 966344 1122329 1118831 7823403 8195461 40.25 71.4 3
15:19:38 2024-01-29 991735 992709 261159 255676 445915 450755 495566 495213 274594 273158 357725 365883 432824 435357 7345096 7940401 10213685 9819891 1603892 1660470 367722 324775 345066 345574 420931 407805 385532 387186 263201 262620 907338 863595 1906922 1911998 481569 472654 713986 720955 903638 878753 881481 885458 902311 911953 871200 970246 2604008 2720278 1578289 1324522 817223 801172 952161 950002 950090 956463 954377 970213 1132875 1126403 7829325 8159589 40.25 71.4 3
15:19:39 2024-01-29 992709 985621 260385 255707 444354 450863 495546 494863 279544 272289 357725 361203 429344 431753 7290388 7813027 10102756 9772998 1608217 1655851 365233 324667 345408 343085 420492 408561 386167 384961 261540 264904 899697 866858 1901726 1890375 480195 477050 714509 722567 908004 878332 877067 888018 908073 910547 870822 972368 2596724 2729498 1535133 1309599 818177 801891 945605 944483 957678 965275 955739 963798 1127958 1133149 7919869 8101120 40.25 71.5 3
15:19:41 2024-01-29 996272 984219 260376 255738 441065 452045 495062 491339 274594 271388 355848 363043 427997 433742 7243451 7741620 9956130 9735483 1617113 1646110 369871 324667 342532 343431 423883 405331 382852 387804 261720 263461 899798 865620 1901729 1891873 479258 476375 714546 718400 908041 884853 877067 881667 910651 919367 869857 970209 2587451 2744042 1537168 1300247 817593 802315 952161 942788 950090 964656 964618 968758 1118790 1126403 7780489 8066093 40.25 71.4 3
15:19:42 2024-01-29 978173 978622 260385 254110 442012 453330 497584 490015 275038 273818 353480 361274 426646 434827 7221736 7706727 9906902 9651074 1590210 1639324 367686 324210 344739 341375 419738 408381 384000 386333 260840 264269 898159 854993 1903202 1890529 478203 474929 719665 719495 905986 885481 883131 884470 908073 924871 880081 972322 2587122 2730960 1512894 1289975 815263 806958 954871 943457 950090 964584 967441 974408 1123668 1126403 7773864 8048618 40.25 71.5 3
15:19:43 2024-01-29 976902 977800 260313 254430 441904 450799 495362 489163 275215 273122 351564 359796 424872 433594 7170001 7662855 9819755 9622938 1590210 1632355 367758 324474 342388 341375 418759 405439 381976 385482 261130 263829 899798 856215 1899672 1881155 479938 476340 718136 719495 908041 885481 881175 885500 911917 927560 878831 973789 2581574 2729498 1504847 1300141 821105 805812 954155 944799 954146 972128 971325 972833 1122076 1127410 7706538 8009821 40.25 71.5 3
15:19:44 2024-01-29 975550 972270 258756 254110 441385 449698 492364 483279 279312 271423 351492 360745 422540 431069 7103044 7601157 9810749 9594802 1597284 1623213 367722 322211 341870 341375 418723 406013 383215 385482 260840 262620 898283 858665 1892485 1873365 479938 474524 715559 719937 912817 885467 882008 887470 915723 928762 878684 979707 2572241 2720278 1561327 1298422 821105 804625 950136 944520 954386 970077 968856 970213 1126325 1129077 7676880 7953548 40.25 71.5 3
15:19:45 2024-01-29 976939 966668 257879 255283 439422 448426 490865 483315 275215 269737 351262 359761 422922 427171 7100089 7491243 9773448 9557287 1575594 1621684 364060 322247 342460 342690 418927 405865 386484 384150 260294 263285 898159 854109 1895815 1868037 479827 476304 717627 722325 911764 883765 885093 894719 917241 919669 883495 984497 2568907 2704843 1502104 1305871 821110 800187 948752 949328 962038 964692 962356 974408 1131270 1133222 7759974 7944170 40.25 71.5 3
15:19:46 2024-01-29 977786 963447 258711 253862 438098 449061 491212 485021 274445 271423 351492 356971 421662 427171 7053195 7406331 9812625 9490374 1564546 1611429 364351 321723 340358 341102 414556 403387 385390 383143 260804 260983 880131 844622 1891890 1870667 481987 474357 715559 723446 909029 881726 887888 894719 914537 926637 889340 988859 2564491 2683399 1520806 1305871 816427 801323 954192 953651 959310 965275 963896 979501 1142746 1133259 7620366 7902750 40.25 71.5 3
15:19:48 2024-01-29 964623 957520 260166 253681 438098 449061 486855 487358 272737 271388 350925 356971 421339 424300 7031988 7544675 9772480 9438006 1547860 1604695 367170 321723 339259 342377 414189 404863 383215 386025 260840 260983 889442 839800 1883978 1871935 479938 475701 719665 721029 909736 888272 893096 888883 914574 934008 894890 983098 2560832 2693913 1510831 1287221 815263 805838 957959 950002 952828 964620 976045 982792 1136320 1127446 7468403 7878132 40.25 71.5 3
15:19:49 2024-01-29 957345 958675 258604 253187 439961 446940 491158 482031 273396 271888 348741 357724 418496 423498 6992039 7447553 9672870 9425985 1552802 1598876 362172 322247 339295 340598 414953 403072 383215 380821 260621 261817 880484 848020 1858257 1860086 483704 477047 716847 726614 913242 880400 888288 900028 919659 926251 888313 994527 2560832 2688801 1539658 1311457 821110 798895 952838 953651 962075 969270 969208 981353 1143630 1140395 7561241 7826857 40.25 71.5 3
15:19:50 2024-01-29 959240 953930 258676 252450 436516 447755 485433 483359 271870 271129 348986 354725 418460 423846 6960536 7521812 9721677 9393759 1540679 1595294 363260 319448 342417 339809 412300 403643 382133 382499 258364 262183 893543 839800 1891259 1858765 479938 477719 722738 722053 908004 889262 890485 889256 919193 937975 894669 986431 2558750 2694855 1512894 1281543 816333 806327 955513 947164 957950 975757 976665 984165 1125264 1130674 7532367 7811271 40.25 71.6 3
15:19:51 2024-01-29 963019 949764 257879 253222 433088 444349 485112 478003 272702 269668 348986 354760 415325 424213 6912514 7344218 9705884 9345528 1509576 1586021 361054 320678 340060 340323 412300 404216 382133 383237 259745 260549 883470 830368 1884895 1865372 485083 478367 724759 727725 905913 885370 898424 900751 917137 928574 898938 993746 2558863 2683399 1510831 1296546 812942 800940 959319 954736 959310 964548 974805 988789 1143704 1136362 7442618 7756595 40.25 71.6 3
15:19:52 2024-01-29 944488 946773 257663 252450 438098 442888 482840 481799 271905 269668 349838 356613 414093 418412 6888441 7364979 9590562 9304165 1535668 1585440 365028 321437 339331 339427 413390 400397 382637 383201 259820 262906 877498 842356 1852061 1844275 484737 479763 718572 728124 913242 880363 890448 903829 923643 930186 894895 1001071 2546083 2662700 1541735 1305871 819932 800187 954192 955003 965028 972279 970036 984476 1143704 1142248 7470915 7756595 40.25 71.6 3
15:19:53 2024-01-29 949043 942018 258499 252411 432926 445447 482122 480744 271007 269703 349305 352602 415681 419337 6865621 7480834 9572410 9288671 1551658 1581520 362645 321197 340609 338677 411613 396389 382133 383107 258147 261693 883128 842207 1833029 1833630 481303 477755 717081 723861 913242 885481 891752 898681 926372 936650 894890 993783 2524224 2664959 1508837 1289975 821029 802460 950136 950002 967156 975757 974469 983736 1135443 1138144 7569260 7739499 40.25 71.6 3
15:19:55 2024-01-29 951600 939283 255509 252481 432962 441525 481021 475032 272286 269878 347988 352390 414921 417520 6870537 7372976 9585498 9262278 1524746 1574509 361089 318259 339551 336746 411685 399304 378876 381320 257851 261325 877498 839200 1866534 1836239 481044 477383 717590 723080 915839 884072 890954 894388 929038 937588 894034 994590 2538867 2678054 1614121 1287221 822866 804661 952838 949291 961355 977657 982433 984476 1129594 1136362 7436629 7713018 40.25 71.6 3
15:19:56 2024-01-29 950529 938218 256159 252341 432985 444927 478949 475806 271386 269335 346696 351546 414809 417483 6799970 7306855 9530135 9214038 1517557 1566363 360983 317743 339551 336204 411071 399941 378876 382967 258172 261325 874512 835016 1866970 1833630 481765 477755 719665 723594 913242 889531 889966 897264 929038 937624 894521 993783 2531543 2683399 1516819 1283560 821110 804742 954871 947237 963738 980289 985675 987958 1131675 1137093 7404888 7670387 40.25 71.6 3
15:19:57 2024-01-29 947537 935563 255473 251669 431904 444295 478418 474534 271007 268920 346133 351230 412735 415302 6781906 7279038 9504320 9189697 1519806 1563028 360766 317518 338315 336746 409881 396425 378501 382119 258952 260224 887675 835016 1879047 1826966 481987 477011 717590 722567 915876 885950 890554 896368 930040 937660 898246 998747 2530613 2664553 1546485 1285204 823391 806459 951679 948582 965749 973633 980013 983029 1134484 1136500 7463543 7653429 40.25 71.6 3
15:19:58 2024-01-29 943388 930122 255478 252020 430957 440126 476872 474329 270182 267647 345644 349377 410822 412806 6734319 7327214 9380503 9154091 1533475 1558204 360965 316306 339071 336439 410622 394816 381019 383237 256561 261243 878582 832151 1846010 1818745 484011 481663 721126 727461 911615 884042 895289 907762 931604 938528 899878 1005591 2523318 2655739 1477682 1290895 819932 801817 952838 950002 968530 973633 976428 985165 1137126 1139863 7469662 7625293 40.25 71.7 3
15:19:59 2024-01-29 939237 926427 255473 251463 429036 439865 477210 475879 269325 268283 345608 348368 409886 413722 6720559 7309728 9347063 9117014 1518234 1551540 359266 319311 338778 337685 410585 398487 381521 378718 256384 261427 871005 832787 1860801 1817694 485083 481127 718572 728715 914326 883060 895178 908645 931429 937975 898667 1006039 2527931 2652047 1496868 1292859 819941 797849 952161 952704 968530 973597 973617 985903 1139619 1144712 7404624 7578399 40.25 71.6 3
15:20:00 2024-01-29 931419 923775 256261 251480 427761 441633 476535 474534 267656 269335 342514 349774 408663 412770 6687425 7191904 9353390 9064762 1500059 1547831 360929 316819 333000 335956 410440 396793 378803 381042 257172 258729 873501 828019 1827583 1820488 484048 474893 718645 724447 910655 885481 897130 904954 929038 939302 903999 1011865 2520432 2637299 1488888 1294701 816427 801891 954871 956394 968530 975067 978501 990274 1147955 1143902 7281282 7551745 40.25 71.7 3
15:20:02 2024-01-29 921168 921083 255264 255456 429000 437278 476419 474534 268063 268471 342478 350935 408313 415165 6669151 7051848 9385749 9041121 1481152 1544535 360478 316306 333519 337501 405903 395130 377099 381580 256525 258729 862366 818592 1825677 1826966 481987 476304 723215 722567 908306 887906 898747 898317 929038 948418 907798 1003253 2513272 2646519 1491375 1270378 814101 802351 959319 952704 959310 975067 988221 996382 1143704 1135557 7224768 7542258 40.25 71.7 3
15:20:03 2024-01-29 932786 923551 254905 252016 428569 437824 477137 468737 268367 267504 342514 348022 405279 413722 6631079 7115707 9315039 9006593 1500650 1539659 360965 317584 336500 334688 405939 395388 377666 382119 255165 259822 870033 828926 1803678 1803289 481987 477828 717590 724410 917178 887999 897634 904954 934179 946409 902607 1005286 2503999 2635429 1477682 1277895 821110 802460 952161 950002 968530 979250 985089 991204 1140026 1142823 7352535 7531506 40.25 71.6 3
15:20:04 2024-01-29 929056 918191 255227 252194 428371 439284 474480 474266 268263 267093 342442 348022 405279 410294 6612208 7103011 9253694 8994563 1486410 1534199 358723 317584 335478 334653 403408 396230 378839 378826 255200 259275 858789 813828 1840946 1818745 485428 477383 724727 728715 906630 887999 902097 906510 927722 947078 913145 1011903 2513939 2650583 1481594 1281543 811673 800077 963747 957456 964090 975757 984537 998152 1146060 1142947 7128500 7493991 40.25 71.6 3
15:20:05 2024-01-29 921649 917259 252359 251494 428982 435321 473386 467455 268008 264379 340891 349037 405516 409641 6584259 7065470 9258927 8979235 1483105 1530899 360929 315798 333555 333683 405939 394196 375932 378898 254916 258729 855847 825649 1821976 1798175 482330 479837 717627 723483 919518 890452 895568 903866 938122 948308 902144 1006802 2500055 2635552 1479638 1279474 821110 804742 950136 948764 968493 980670 983126 988789 1137126 1139827 7295913 7475233 40.25 71.6 3
[truncated: 129,792 more chars]
