# Supplementary material for: Methods for Estimating the Detection and Quantification Limits of Key Substances in Beer Maturation with Electronic Noses
Source: Sensors (Basel). 2024 May 30;24(11):3520. doi: 10.3390/s24113520 (PMC11175341; doi:10.3390/s24113520)
Supplement: Supplementary file 1 [file sensors-24-03520-s001.zip › Data/Acetaldehyde/raw data/Day 5/15000ppm22.txt]

Time Date R01 R02 R03 R04 R05 R06 R07 R08 R09 R10 R11 R12 R13 R14 R15 R16 R17 R18 R19 R20 R21 R22 R23 R24 R25 R26 R27 R28 R29 R30 R31 R32 R33 R34 R35 R36 R37 R38 R39 R40 R41 R42 R43 R44 R45 R46 R47 R48 R49 R50 R51 R52 R53 R54 R55 R56 R57 R58 R59 R60 R61 R62 T01 H01 Phase
15:25:00 2024-01-29 756517 750112 234481 230087 384959 392463 411044 409262 243425 242949 304131 311624 350398 355132 5036769 5337986 7394352 7227879 1249933 1293970 334684 296537 317095 315793 375713 363948 356875 355192 239722 242735 750824 724925 1611254 1588139 489158 481999 715052 725437 912413 884230 927500 939448 977777 987672 955703 1069296 2314209 2411932 1389168 1189688 795397 779513 954192 949965 982659 988315 1016863 1032361 1162143 1158022 5821338 5993118 40.25 71.5 1
15:25:01 2024-01-29 750869 752239 233861 230445 384378 391836 413543 410142 244551 242446 304631 311590 350363 357836 5029622 5406274 7488727 7276609 1256204 1292976 334578 297879 316285 317652 372738 363507 355867 355299 240574 240612 760690 713092 1627240 1604261 489121 482753 719665 723594 907621 887466 932982 935577 973626 992593 966158 1071148 2318550 2434461 1381773 1182955 795397 784083 952838 944526 977749 993989 1024729 1032072 1152923 1152235 5777718 6001956 40.25 71.5 1
15:25:02 2024-01-29 763065 751978 234190 230581 382923 392463 411044 410722 244210 242446 306579 311968 350398 354057 5029588 5371583 7470958 7246340 1231580 1292976 337581 295919 315491 315153 373102 364497 354826 356440 240201 241722 751566 715131 1611075 1586117 486208 484843 715559 719495 912970 889531 926330 931599 980611 996106 959208 1059447 2306558 2441280 1339736 1182114 802459 784020 945605 946931 986969 991625 1010489 1025323 1155461 1164670 5803621 5993395 40.25 71.5 1
15:25:03 2024-01-29 763493 750112 234190 230051 383232 390970 411115 409908 243425 240719 304631 311369 350083 355707 5040057 5371859 7468445 7227987 1254890 1292901 336288 297279 315455 313914 373110 362812 355867 353701 239899 242059 757206 723503 1612205 1586117 487699 481319 715559 723594 908954 882936 930254 938746 976391 984882 957540 1069589 2309278 2404547 1324932 1188022 793133 779513 954871 949965 977749 991183 1016863 1034642 1161319 1157754 5831838 5993395 40.25 71.5 1
15:25:04 2024-01-29 753007 752239 233532 230799 386399 390970 413579 410722 244210 241890 306283 312193 351970 357473 5033734 5418485 7546417 7250120 1245458 1292701 333643 296501 315615 314203 371438 364791 355113 353737 240610 240646 750176 713092 1623481 1599601 488774 482035 718136 721541 906630 888008 933019 934248 972211 991192 965611 1069620 2314209 2431009 1389168 1178670 794830 785785 952161 940782 977477 991625 1022754 1031298 1149620 1154684 5775404 5993395 40.25 71.5 1
15:25:05 2024-01-29 758312 750493 234010 230555 384447 392135 413036 411595 244071 242410 305203 311317 351274 354986 5018821 5367169 7448678 7212605 1229530 1290228 334719 297254 315564 314169 371438 364791 354986 355869 239864 242466 751488 718362 1655181 1586117 485520 483473 714546 719495 913242 889261 925670 931599 980647 991634 958452 1060327 2303278 2420085 1383622 1182681 801667 783464 946277 944483 987527 991661 1011931 1024594 1155461 1163846 5806824 6005425 40.25 71.5 1
15:25:06 2024-01-29 751730 750409 234855 229262 384488 392151 413915 413054 243252 240685 305816 311968 349316 356495 5036769 5343882 7439333 7225929 1249970 1290092 334110 296616 315527 313258 372029 362590 355867 354268 239121 241351 750824 722471 1604630 1583630 488774 480603 714004 723594 910331 882973 927500 938080 976391 984882 955513 1069055 2309278 2406801 1383622 1188811 794830 778925 952838 948618 980530 988279 1015379 1032398 1164452 1160316 5826045 5990008 40.25 71.5 1
15:25:08 2024-01-29 754308 752166 233861 230082 383232 391872 414796 408226 244175 242446 304167 311156 350363 356495 5028308 5395397 7491210 7259499 1247741 1289313 333643 297279 314939 314643 372013 363689 353998 355108 240441 240646 750176 712075 1617511 1599873 489158 482035 718608 721541 906630 887999 932317 934248 972211 991192 964170 1070866 2315856 2431009 1387319 1176992 794830 785748 952838 942218 979609 998107 1025679 1031959 1151142 1154574 5780152 5986452 40.25 71.5 1
15:25:09 2024-01-29 759697 749270 233861 230440 382047 392463 413607 411595 244175 242275 309038 311531 350398 354267 5018821 5353208 7435611 7203227 1237479 1287449 337203 295632 315161 313258 374230 363689 353861 355370 240610 241687 759280 722471 1614155 1576897 486814 484157 713499 721029 913242 887378 924867 934248 981379 993998 955513 1060290 2300005 2416021 1385471 1187113 801667 781435 945568 950190 986159 993879 1010339 1028704 1161319 1163846 5777794 5984016 40.25 71.5 1
15:25:10 2024-01-29 751891 749751 234525 229168 382087 391595 413579 410453 242644 240719 304631 311968 349839 357873 5019139 5408528 7448678 7240742 1260639 1287471 333714 297446 312517 315685 371994 360479 354361 354268 241394 242127 757126 720264 1623537 1586117 487699 483181 719665 723861 905155 881648 933019 937809 969352 982656 960967 1074062 2313682 2413645 1385471 1185418 795079 783354 951679 944799 977056 993989 1025458 1033471 1155381 1148943 5744622 5989120 40.25 71.5 1
15:25:11 2024-01-29 761869 749581 233536 229403 381748 392463 409819 408335 243970 242446 304595 311277 350363 351496 5020223 5377839 7432775 7191684 1227118 1281998 336470 295919 314674 315153 372013 360479 353861 355905 239864 242679 759905 713092 1617212 1584992 486245 485529 717081 721541 910655 888646 928126 934210 976170 996814 959098 1060128 2303809 2439060 1396235 1175316 798809 783836 944370 942788 986969 991697 1016140 1024848 1152923 1157204 5727148 5979748 40.25 71.5 1
15:25:12 2024-01-29 754840 750757 234190 229373 383268 391836 411868 410432 243487 242446 304732 310723 350363 353557 5011638 5311826 7376822 7212605 1244186 1287449 335658 296836 315491 314169 373629 360515 353750 355085 239492 240646 765291 719233 1605974 1583630 490301 482840 716878 727207 910214 881254 928976 941585 977468 986203 955513 1066535 2307637 2416096 1457141 1192375 795649 779513 952528 947909 981961 982719 1013177 1030893 1164592 1158059 5794343 5974637 40.25 71.5 1
15:25:13 2024-01-29 749655 750112 233532 229448 383268 390106 411729 406074 244175 242446 305344 312407 349037 355671 5018012 5393167 7471388 7250120 1252203 1286500 334145 296861 314939 315881 372013 360515 355364 354268 240396 243287 739947 713853 1618046 1599699 489084 482608 721162 723594 909029 885481 931654 935577 974316 991010 966158 1068828 2312564 2431009 1385471 1181273 794830 784020 952565 943457 977056 993989 1023234 1031626 1152923 1151383 5763478 5979748 40.25 71.5 1
15:25:14 2024-01-29 762413 749418 233509 229439 381748 392463 409819 408408 244175 242230 306112 311312 350118 351496 5015228 5353208 7444637 7203466 1221994 1285552 335658 295668 315275 315793 372920 363434 354325 355727 238979 243323 753643 717178 1614658 1585882 486208 484843 715559 721541 913169 889262 926330 931599 975693 993961 959245 1053764 2298371 2436758 1398119 1175316 799951 784020 941645 940782 986969 991697 1013177 1024594 1152923 1158059 5740518 5974360 40.25 71.5 1
15:25:15 2024-01-29 751736 747956 234194 229408 383263 390106 411868 410722 243052 242446 305344 310723 349037 354057 5004469 5313550 7404930 7224000 1256768 1289265 333888 296717 315347 315829 374697 360370 354826 355853 239899 241351 749415 722471 1609092 1585610 487316 481319 716573 722289 908527 882310 930292 938080 975007 982728 957811 1072438 2309278 2403985 1378718 1184641 793133 778373 954192 949965 977749 991183 1016901 1032398 1162143 1156350 5829854 5974675 40.25 71.5 1
15:25:16 2024-01-29 750073 747293 233536 230122 380946 387876 411694 409563 243391 241425 304381 311495 349072 356788 5011638 5406001 7536985 7245154 1245420 1287360 335813 297459 314460 314169 372575 363689 355830 354233 239864 240612 758863 712075 1640414 1595337 486245 481319 717590 719495 904763 883999 933019 931599 972211 990400 964785 1066166 2309278 2423281 1369640 1171140 793133 784020 949425 938760 977749 991733 1021296 1029094 1142979 1153867 5744622 5984016 40.25 71.5 1
15:25:17 2024-01-29 760239 747993 233532 229443 380649 392185 411079 409298 242679 242275 304667 310007 349839 355132 5011638 5353054 7358894 7212605 1240645 1287062 335587 295883 315161 313293 371438 360443 355291 356440 239660 242639 746007 717178 1640211 1583356 489158 484500 714546 724447 912595 879745 926330 940152 975693 982656 955740 1066535 2305998 2416021 1434645 1193967 797670 780250 948752 948582 982435 988315 1013376 1030601 1164666 1161377 5771281 5975484 40.25 71.5 1
15:25:18 2024-01-29 750557 751287 233532 229208 383263 390657 411115 406038 243800 242302 304344 312228 351740 355452 5011525 5373191 7476714 7250120 1245924 1287337 336288 297254 314460 314897 372013 362590 356316 353737 239899 242298 759280 712075 1609104 1598738 488811 482035 718645 721541 905038 888096 931617 934248 972211 991192 965085 1072063 2309278 2427564 1385471 1180159 793133 783492 950136 940782 976823 993989 1023197 1031336 1151289 1148979 5736379 5965258 40.25 71.5 1
15:25:19 2024-01-29 760624 747993 233204 230197 383835 393270 411758 409454 244036 242446 305959 311135 352006 351352 5008633 5329878 7404930 7184469 1231756 1285643 334145 295955 314203 314977 372848 363396 351835 354268 239864 242639 759280 721956 1591399 1572135 484760 483473 712466 719495 913242 885481 923693 934248 981379 993998 954834 1059664 2296738 2412595 1405652 1183726 797670 778373 943591 948618 984173 991359 1010489 1025361 1157173 1163846 5760841 5982166 40.25 71.5 1
15:25:20 2024-01-29 751202 747810 234190 228552 384211 387695 413108 411304 242540 240719 304658 309727 349351 357853 5015788 5386377 7423449 7221984 1260714 1281998 333478 296537 312553 313258 372551 360479 353861 353206 240681 242298 752956 720264 1606054 1586117 488886 483473 718645 723861 904022 882973 935682 938080 970798 982656 959319 1075631 2303278 2403389 1383622 1182955 792294 781799 950099 943778 974980 990354 1019841 1032072 1155498 1156133 5778960 5980797 40.25 71.5 1
15:25:21 2024-01-29 762791 750599 233220 228986 380946 392463 411079 406038 243182 242410 303668 310587 350363 354594 5011472 5370179 7423449 7193848 1225716 1281998 335693 295368 313284 314678 372013 360515 353861 355406 239696 242127 758515 711061 1602550 1581381 486245 483592 716573 719495 910010 887999 925032 931327 974242 991670 959245 1056168 2300005 2436758 1379924 1175316 798809 784020 942922 940782 987527 998107 1019182 1025580 1155381 1160427 5732855 5970376 40.25 71.5 1
15:25:23 2024-01-29 753007 747293 233825 228977 382928 391006 411576 410142 242913 242446 302781 312009 349316 351496 5003717 5304277 7362853 7203330 1245455 1285589 334145 295711 315262 313223 371438 360515 354862 353985 238954 243364 750824 720264 1634950 1581381 489158 481319 713499 723594 908004 880400 927575 938129 974242 984882 955513 1068857 2307637 2405094 1403768 1188811 796218 780994 954395 948838 976860 993459 1016752 1036466 1159493 1156314 5803856 5975484 40.25 71.5 1
15:25:24 2024-01-29 753692 749851 234185 229377 382036 390179 412345 409274 243182 242446 306663 308676 349351 357330 5001492 5424819 7516703 7212605 1242790 1281998 332374 297673 313505 314203 373102 363689 351835 352183 240610 240612 751566 716154 1615459 1590627 484760 481355 719665 719495 904059 888901 933019 929582 971523 992593 963415 1065177 2308523 2428061 1368631 1170152 796532 783947 946240 940635 983358 997379 1018388 1023099 1151142 1154644 5698048 5965258 40.25 71.5 1
15:25:25 2024-01-29 754421 747920 233888 228661 382158 392185 409531 409563 242679 246250 304152 310304 349351 351496 5005061 5295005 7346889 7195561 1242727 1285643 333678 295467 315455 313258 373629 360479 354862 353985 238918 240646 750824 719624 1620410 1576897 488811 480639 712453 723078 908041 880400 926878 940878 976170 986186 955475 1067945 2303809 2407817 1420836 1188022 794264 777823 951679 948838 976363 989711 1016177 1032435 1159493 1154681 5794215 5964770 40.25 71.5 1
15:25:26 2024-01-29 754370 747408 234061 229337 382040 390106 412019 408408 242679 242105 304417 308711 348307 356788 4992692 5406274 7507378 7186597 1241903 1281998 332142 296616 313505 313258 373780 363689 353612 352183 240308 242298 760690 712830 1624113 1590627 486467 481064 718572 720450 904852 889359 932168 930094 973384 992179 963266 1066535 2307637 2421802 1362378 1173643 793133 784046 949425 940635 976363 991661 1019841 1029094 1147992 1152235 5728151 5966119 40.25 71.5 1
15:25:27 2024-01-29 755472 745772 233208 229547 382319 390142 410414 410142 242679 241086 305169 308746 349316 353594 4985013 5324956 7394315 7169973 1234834 1281998 334181 295955 313505 314755 372029 362590 351835 354268 239899 242298 737205 723367 1594379 1574370 485428 483363 712466 719347 912933 885407 923693 933585 981379 993284 956402 1058392 2290733 2409176 1405652 1184641 797670 775003 943591 948618 984173 992584 1010489 1026166 1161319 1163022 5728151 5961866 40.25 71.5 1
15:25:28 2024-01-29 751514 747423 234030 228307 381825 390730 412416 408408 241228 240719 304695 310984 348272 357330 4994365 5378457 7414124 7191871 1254890 1281998 333678 295668 311640 315793 373784 360154 354502 356645 240538 241921 761295 715904 1596802 1590400 488974 483473 719665 723897 902465 885023 932907 935352 969388 982692 964474 1069589 2304917 2418370 1358066 1182955 791441 781799 950099 943110 974289 990447 1019114 1030893 1155498 1153561 5768946 5966119 40.25 71.5 1
15:25:29 2024-01-29 756587 747224 233527 229021 378691 391319 412345 406074 242679 241765 303455 308460 349874 355743 4982930 5393203 7414363 7190410 1227663 1286421 336258 295568 313397 314573 371977 360334 354557 356298 239722 242127 758515 712075 1600481 1583868 486814 485529 716573 719495 909365 890204 924872 931599 975656 991670 960171 1060316 2296738 2436758 1398119 1173643 798809 784020 940916 940782 986122 991697 1015416 1022371 1152120 1157776 5702673 5956753 40.25 71.5 1
15:25:30 2024-01-29 754833 745038 233532 228666 382087 390687 410414 409274 242272 242105 304373 311968 348272 351460 4975778 5295005 7386065 7201623 1247741 1285505 333888 295776 315311 314977 371438 360479 354862 352183 239050 240646 754347 720413 1641233 1576284 487856 480639 713535 722567 906683 882347 928932 935352 975007 984882 953674 1066277 2305998 2399983 1378075 1185418 792569 776686 952161 945859 977749 988315 1013972 1032398 1158851 1156386 5785669 5956753 40.25 71.5 1
15:25:31 2024-01-29 748188 746863 232187 229373 382051 387840 409855 406038 243460 241086 304695 311531 350029 354900 4985013 5379984 7494042 7197001 1241903 1281998 332374 295489 315051 315643 369920 362590 354361 355584 239793 242298 748786 709037 1614138 1590627 486282 480676 715559 719495 904022 885481 932744 931599 971523 991192 964785 1068857 2305998 2421802 1362378 1171974 793133 784020 950099 938709 976363 995395 1021296 1028324 1146257 1152235 5736567 5948506 40.25 71.5 1
15:25:32 2024-01-29 756550 746611 233372 229337 382049 390106 410449 410722 242237 241086 303704 308429 351366 354016 4990284 5303230 7315286 7181073 1236559 1281998 334649 296416 313838 315643 374158 360045 351835 354304 239317 242298 747397 721296 1609342 1571019 486971 485529 714546 724624 911947 880628 925670 937379 977765 988288 955513 1061455 2290459 2406319 1398119 1191419 798503 777199 946277 947200 982659 982683 1013099 1029094 1164592 1158022 5744585 5955880 40.25 71.5 1
15:25:33 2024-01-29 749790 747355 233532 228622 382051 389780 412633 405642 243147 242410 304042 310055 350980 354485 4990171 5346578 7455262 7221984 1245458 1281961 333375 295109 315722 314169 369884 360407 354862 353206 239157 242572 748786 710554 1635472 1594021 488774 482035 718645 721541 904022 885486 931617 935593 972174 988324 964785 1069620 2309278 2425241 1360562 1178670 793133 784083 950099 940782 976363 993286 1022432 1030601 1152106 1148906 5745986 5946402 40.25 71.5 1
15:25:34 2024-01-29 755916 748733 233267 229267 382242 390788 410595 409417 243430 240908 303988 310263 351016 351460 4990362 5307215 7352018 7165712 1238362 1281998 334145 295432 314424 313223 371994 360407 351835 354268 239157 242298 753115 721296 1612089 1567677 485428 484843 714456 723594 911301 882899 926330 936907 978494 991155 954155 1059941 2290733 2406801 1378075 1188022 798809 774967 946004 948582 983403 989711 1013376 1030563 1162143 1160555 5763919 5957451 40.25 71.5 1
15:25:35 2024-01-29 749150 747297 233025 228481 384488 387804 411868 405894 242644 242002 304005 311531 350522 354021 4983219 5350640 7432775 7201542 1241016 1280070 332607 296623 313505 315643 369884 360479 354361 352148 239828 241957 747397 708762 1629954 1590627 486245 480603 715559 720756 903750 885578 930254 930902 969352 988324 963415 1066535 2304917 2421802 1385471 1171974 792005 784020 950287 937342 976363 993989 1022103 1028516 1147461 1152088 5730323 5955603 40.25 71.5 1
15:25:36 2024-01-29 754370 743524 233204 229130 381931 387840 410704 410432 242237 241051 306579 308464 348237 353521 4978517 5307140 7341878 7166556 1237165 1281052 334110 294981 313469 315421 373411 360081 351835 354268 239492 242127 757871 720779 1596873 1567677 485520 484843 714546 723594 909973 879044 923693 935315 975620 991155 954155 1062631 2290733 2409176 1396235 1188842 797670 778034 947587 951544 982622 987663 1012578 1028945 1167935 1159604 5756593 5946555 40.25 71.5 1
15:25:38 2024-01-29 748687 747408 232084 229021 383401 387731 411868 406002 242644 240882 302745 310552 349783 353521 4990284 5359912 7469815 7199871 1238953 1278256 333924 295919 313469 315421 369920 363361 353861 354634 239492 241957 748786 709000 1613969 1589498 485520 480603 716573 718438 909441 887999 931617 930241 970725 991192 963415 1066535 2303278 2425007 1358066 1169110 792808 783947 947624 939539 979371 999632 1021296 1023099 1142979 1155860 5702965 5955880 40.25 71.5 1
15:25:39 2024-01-29 756587 739341 233532 228276 378691 390657 411868 410142 241124 241765 302781 308209 348272 351496 4968639 5320175 7302219 7173895 1240645 1284731 334649 296210 314460 314977 372802 360407 355004 353701 238715 242298 743227 717178 1598595 1576897 488811 481659 713479 723312 908954 880469 927652 939448 976391 986886 957084 1072514 2303809 2397143 1378075 1187139 792808 779215 951449 946493 977749 989689 1013861 1032072 1158851 1154681 5775404 5946501 40.25 71.5 1
15:25:40 2024-01-29 749224 744651 232677 229373 382319 388818 409819 406002 242609 240304 304695 309577 349783 354594 4980497 5370817 7469815 7193848 1238362 1280107 333924 295883 313213 315372 372013 360479 351835 354347 239157 242127 748786 710554 1631006 1590135 486245 480603 717081 719495 906366 889113 934300 931452 973384 991010 964637 1067631 2308739 2418333 1387319 1169946 792808 786250 950099 938746 976363 995830 1020568 1029094 1144634 1152235 5736289 5946501 40.25 71.5 1
15:25:41 2024-01-29 753692 743560 232840 229177 382319 390070 410124 409563 242644 241051 303668 309612 350029 354112 4976945 5307329 7351117 7156333 1236596 1281052 336934 294695 313505 315421 373629 359827 351835 353737 239086 242127 755052 720264 1621677 1570312 487928 484660 715510 723594 912450 882508 926255 936907 979861 989684 952801 1062952 2293993 2406801 1398119 1187152 800245 774967 944933 947200 983358 986877 1011931 1026128 1162143 1158022 5737782 5946538 40.25 71.5 1
15:25:42 2024-01-29 747099 746348 233199 227728 380946 387804 411868 404680 241228 242105 301790 310334 350029 353485 4990006 5350640 7414124 7193848 1247741 1281961 332642 295368 312992 314203 369884 359827 353716 355314 239615 242190 785705 710790 1644612 1592665 488902 482644 719628 721467 905150 882973 930254 934651 969388 988288 964785 1066241 2303809 2418370 1383622 1176992 793133 781799 949425 940782 974943 991183 1022432 1030601 1152923 1146400 5716665 5937122 40.25 71.5 1
15:25:43 2024-01-29 755812 742810 232156 228466 382049 390970 409545 405608 242644 241086 304594 308358 350029 350256 4961477 5306313 7399752 7146954 1220255 1279834 335705 294766 314973 314504 369812 360370 351762 355853 238240 243049 745187 716154 1604643 1575779 485428 483131 713442 718254 911947 885578 922305 929504 979861 993998 956417 1057183 2297259 2431009 1426820 1175316 798809 784020 940212 940782 985570 993989 1009769 1021570 1152923 1158059 5749557 5938023 40.25 71.5 1
15:25:44 2024-01-29 742993 743297 233199 227957 382310 387150 410414 409274 242271 241765 302249 310046 349046 353521 4980497 5341697 7386148 7205559 1254815 1281852 333924 296228 311462 315829 373029 359937 351835 352148 240236 240904 753313 715904 1606354 1581381 486282 482412 718572 724624 901461 879703 932982 935315 968397 984882 959282 1072514 2300005 2406801 1358746 1179593 793133 781245 948752 943457 973525 991183 1022025 1035211 1152923 1148906 5700160 5946501 40.25 71.5 1
15:25:45 2024-01-29 758470 744501 232876 228626 382319 391872 410704 405287 242440 241501 304167 308711 351016 351352 4954403 5312949 7401434 7146727 1226631 1283677 332642 293832 313248 314056 370882 360334 351835 355387 239492 242298 746007 721016 1627075 1567677 485083 483473 711960 719223 911947 885486 922114 931599 979953 993295 954155 1058745 2290733 2407433 1381773 1179593 796532 776649 940916 944520 982743 993989 1007613 1023099 1155498 1163022 5737782 5937755 40.25 71.5 1
15:25:46 2024-01-29 749492 745286 234030 227719 382589 387840 411044 405966 241193 242446 302482 309612 350665 355132 4990362 5358748 7442112 7193848 1240949 1281961 333924 294981 313248 313223 369884 360334 353861 354885 239121 241957 747397 707746 1650538 1590627 487699 480603 715559 719495 903381 885481 930254 931599 970762 991192 964785 1066203 2303278 2421802 1381773 1173643 792005 784020 948752 939140 974980 993286 1022025 1028361 1148806 1151420 5718971 5937122 40.25 71.5 1
15:25:47 2024-01-29 751859 739341 232182 229012 381241 387767 408930 406038 242943 240801 304584 308429 350342 351316 4971306 5314970 7320572 7146992 1229425 1279083 333678 295711 313505 315421 373629 361964 351303 353206 238954 242127 746007 719233 1615269 1562889 485428 484843 713499 722567 909136 879722 923693 933991 975656 991192 953882 1059147 2287479 2407453 1373684 1188022 797670 774967 944933 947237 983084 988279 1011931 1026128 1162143 1157790 5719939 5929646 40.25 71.5 1
15:25:48 2024-01-29 746270 743596 232554 228415 384134 387551 411249 404536 242540 240944 304447 310410 349640 351352 4971118 5349397 7432775 7184469 1238362 1278256 333924 295017 312517 314977 369884 360407 354594 354384 239121 241957 747397 707746 1628299 1589498 486971 480603 715559 719495 904022 885209 928789 931599 970798 988324 965085 1066166 2300005 2418370 1383622 1171974 790878 784020 948752 938043 975397 993286 1019841 1028361 1146293 1151146 5709565 5949465 40.25 71.5 1
15:25:49 2024-01-29 755753 744657 232729 228880 378880 391597 410631 409417 241762 241015 304695 307743 350029 354307 4971118 5284267 7283568 7146954 1235404 1279199 334649 294153 313540 314977 372013 358996 351835 354042 238751 242298 752234 715131 1625944 1574661 488464 483473 711446 723312 909328 878753 923693 938080 975656 984882 954155 1066118 2296738 2406801 1430732 1188811 794264 777236 947407 945470 977749 982417 1010943 1029354 1158558 1159572 5769600 5925478 40.25 71.5 1
15:25:50 2024-01-29 744133 745185 232636 229146 381232 387150 409592 405678 241658 240268 302709 308640 349046 353980 4954478 5369185 7459862 7160601 1236025 1276397 333130 295919 311604 313223 369920 360370 351303 354384 239696 241617 741318 711061 1592488 1576897 484355 483473 718645 717383 904022 888008 928826 927534 973626 991670 963415 1062631 2290733 2418370 1371456 1165990 795397 781799 943591 938043 982442 998107 1019182 1022618 1150220 1155466 5655810 5927743 40.25 71.5 1
15:25:51 2024-01-29 751656 746344 232554 227883 380910 390106 409545 405678 241090 241595 302825 310117 350029 350858 4976041 5267188 7299793 7165712 1237080 1278256 332642 293832 314460 314092 372013 359827 353861 352148 237644 240426 748006 717178 1597651 1574661 487699 477864 712466 721541 906630 880363 924868 936722 975007 983490 953637 1068857 2300005 2394182 1381773 1185418 792808 780879 951679 946143 974048 990464 1018454 1033471 1157846 1153867 5740084 5955891 40.25 71.5 1
15:25:53 2024-01-29 754840 747302 232876 228294 379083 391006 409855 405287 242111 241086 302497 307493 348272 353521 4964031 5307140 7376822 7143796 1212669 1276397 333643 293634 313982 314977 369920 360443 351835 353206 237644 242298 739926 710554 1603929 1572135 485428 482790 711849 718438 910655 885481 922342 928923 980647 993295 955026 1056846 2296589 2407817 1378075 1178670 796532 778108 942079 946143 983358 990483 1007613 1024660 1158667 1160519 5725291 5923516 40.25 71.5 1
15:25:54 2024-01-29 746553 743067 233021 227216 382319 387767 409244 404396 240991 241765 302537 308746 349046 351424 4961739 5350640 7404930 7175091 1240570 1278212 333924 294153 312517 313258 369884 359249 353861 354384 238954 241787 747397 707746 1615918 1586117 487699 480603 717590 721541 904022 884226 930191 932930 974076 990436 964711 1066052 2303809 2420515 1385471 1169318 790545 784020 947624 938092 977556 996805 1019841 1026128 1146683 1152235 5689472 5927467 40.25 71.5 1
15:25:55 2024-01-29 751592 742810 232876 228766 379056 387767 410124 408985 241159 241086 305326 307493 350029 351424 4958201 5284342 7274243 7137576 1231320 1278212 333678 294118 313028 314755 369920 358167 351835 353737 238751 241617 744617 717178 1609843 1567677 487735 483217 714456 725065 911489 880002 923582 938908 977740 988953 955401 1061455 2290733 2406356 1428776 1190572 796532 777236 944933 946308 979834 984873 1010943 1032072 1159673 1154681 5752484 5921046 40.25 71.5 1
15:25:56 2024-01-29 745528 744235 232880 229052 381512 386261 410704 405966 241193 240100 302745 308429 349010 354057 4968940 5378457 7479402 7165712 1236025 1278212 333689 295467 312517 314977 369920 360479 351835 353848 239157 241617 759280 713853 1592036 1585882 485428 480458 717045 718400 902279 887999 932965 928886 970798 991192 964121 1066392 2298371 2412595 1342993 1165160 790878 781799 945605 939448 977477 991697 1016938 1020118 1146330 1153829 5653132 5925287 40.25 71.5 1
15:25:57 2024-01-29 752157 743071 232880 227181 381780 390694 409545 406002 241193 242105 300909 308676 349478 350822 4983834 5263595 7320609 7156056 1239762 1278012 333924 293868 314460 313548 372657 362479 354502 354202 238609 242981 743778 717178 1600101 1575921 487856 477719 713479 721541 906630 879740 931853 936242 975007 984882 955327 1068903 2298371 2390141 1366009 1182758 790545 774967 950136 944446 977749 982453 1013935 1029428 1158851 1153829 5777476 5927743 40.25 71.5 1
15:25:58 2024-01-29 746590 743177 232840 229017 379060 386261 411285 405930 241159 239967 302745 308424 349046 354326 4958313 5369185 7460751 7156333 1237177 1277102 333166 295568 312410 314869 369812 360298 351654 354039 239015 241546 748786 711568 1607316 1581381 485428 480639 717590 717383 901823 887369 930106 927534 969388 991192 961364 1066397 2296738 2409176 1389168 1164331 790878 780692 944933 938080 977749 997379 1016938 1022843 1146330 1152235 5657172 5916809 40.25 71.5 1
15:25:59 2024-01-29 752124 742810 232876 226544 382315 387876 408603 405966 241159 241765 300873 308711 350029 350328 4976718 5254399 7338903 7159611 1241016 1279993 333852 294574 314059 314534 372013 359285 353861 353884 240289 242262 746596 717178 1594294 1572135 488204 477683 711960 719495 905986 879740 924831 934248 974316 983490 955513 1066203 2296465 2383351 1378075 1181273 789943 774967 950136 944799 972147 982683 1013698 1029354 1155461 1155686 5744622 5925401 40.25 71.5 1
15:26:00 2024-01-29 749414 743067 232156 227565 379060 387804 411576 404716 241159 241086 302533 307109 349537 354057 4954665 5352978 7383908 7140746 1215263 1276397 333643 293491 317137 314426 369848 360407 351835 355135 237443 242262 748006 710048 1598130 1572135 485428 482790 711687 717383 911875 885490 920993 930278 977802 993998 953637 1053051 2290733 2418370 1339736 1174479 797670 780324 939545 940782 984173 991883 1007613 1020155 1152923 1160555 5733686 5916809 40.25 71.5 1
15:26:01 2024-01-29 740856 747510 233208 227565 381227 387186 409855 406074 241124 241595 301790 308711 349251 354877 4966523 5334557 7373915 7174626 1242790 1276397 332642 295017 313823 315600 369848 358203 351835 354634 238381 240904 747397 707746 1601931 1586117 487735 481355 717627 721541 902741 882310 930292 931599 969388 988324 963415 1066203 2300005 2414307 1383622 1171974 790545 782909 949425 938043 973562 991183 1021296 1026971 1146293 1145627 5696091 5914144 40.25 71.5 1
15:26:02 2024-01-29 753878 742541 231608 228307 379096 387804 408027 405642 242401 240480 303574 308319 348903 352946 4952281 5269192 7304357 7129202 1231320 1276397 334145 294118 314715 314755 369704 358203 351835 353737 237714 241617 744617 717178 1596692 1567677 487772 483473 711446 722289 909210 878753 923693 937416 975693 988324 955513 1063425 2290733 2409176 1413160 1188879 796532 777272 945605 944520 977749 982647 1010489 1029094 1162944 1153829 5733686 5895646 40.25 71.5 1
15:26:03 2024-01-29 745523 742925 231510 228813 381096 386425 410015 405786 242302 240126 304879 308570 347782 351460 4952361 5350477 7460751 7153359 1233597 1272778 333454 294488 311604 314977 369920 360249 350809 353848 239121 240904 750176 711061 1583477 1576897 484048 480639 716573 716875 904022 885481 930292 927571 970798 992593 962047 1063462 2293993 2409176 1364193 1163503 792005 779587 944933 938746 977749 991733 1016901 1020118 1146330 1152235 5625742 5929670 40.25 71.5 1
15:26:04 2024-01-29 745730 741988 232498 227778 382532 387587 408317 405930 241124 241086 300873 310304 347853 349763 4949068 5269492 7362853 7151229 1248117 1277350 331977 295503 312553 314092 373102 359285 351605 351857 238751 241617 741837 717178 1607201 1574661 485901 477900 715559 722567 902741 878811 928714 934653 969388 982620 956724 1075521 2293993 2396098 1372198 1175041 788291 775003 950099 943457 973090 982719 1016938 1031501 1152739 1154103 5685557 5923981 40.25 71.5 1
15:26:05 2024-01-29 753655 740714 231948 227724 381241 391872 410595 403471 241193 241051 301790 308143 349957 350822 4948838 5295005 7358172 7123481 1215422 1276397 332142 293214 314460 313614 369920 360443 351587 351923 237644 242298 745771 713092 1601411 1567677 485428 482790 711960 717383 910655 885481 920993 928923 977110 992593 953674 1056945 2290733 2418370 1411170 1174334 797101 780692 941683 942218 986085 995090 1007426 1022618 1151921 1162074 5735341 5911652 40.25 71.5 1
15:26:06 2024-01-29 756127 742015 232809 227525 381236 386081 410491 406002 241090 241051 301296 308174 347960 354303 4945520 5328687 7341541 7166556 1250816 1276397 333600 294452 311060 314977 372013 358167 351835 354347 239457 240904 750176 711809 1600743 1576897 487508 482035 717590 723594 900111 879703 932890 935577 966540 984882 959282 1069620 2295625 2413962 1356931 1178536 795256 779367 948973 940878 975434 993275 1022679 1029057 1146257 1145554 5707044 5911573 40.25 71.5 1
15:26:07 2024-01-29 752437 738621 232076 228591 379024 387695 405912 405736 241159 239896 302249 307708 349010 350046 4942982 5261676 7304081 7109439 1230739 1276397 333375 294082 312772 314755 369920 357593 351267 353171 238346 241581 744617 717178 1606325 1563999 487316 482767 713479 723594 909328 878129 923656 939412 975656 982692 957084 1065441 2299393 2393433 1436601 1182038 792808 779215 950325 945470 974085 982647 1016161 1033434 1156202 1155502 5755405 5908986 40.25 71.5 1
15:26:09 2024-01-29 750557 742289 232080 227724 378952 387767 410704 404075 241739 240641 303947 306280 349010 351460 4942982 5348371 7383908 7137576 1218660 1276397 334145 294046 311569 315199 369812 359285 351835 353737 238346 240904 756604 707240 1598128 1574370 485428 484843 714456 718911 907325 888814 927517 931565 977777 993925 960283 1060063 2291681 2425241 1434645 1173643 797670 781435 940738 940911 984137 993286 1009750 1024858 1152923 1158022 5725122 5895646 40.25 71.5 1
15:26:10 2024-01-29 742353 742125 232582 227212 381241 385339 410414 405966 240720 240694 300909 308174 347924 353521 4952375 5322436 7357301 7156333 1243641 1272778 333924 294082 310589 316010 369655 357593 351835 353848 238346 240193 757769 709413 1590494 1581381 488204 481368 718572 722358 901860 881254 932965 934174 968483 987366 962010 1066166 2295625 2420231 1379924 1175316 792005 781799 948973 937735 974085 991183 1021296 1026091 1146293 1147211 5698891 5895646 40.25 71.5 1
15:26:11 2024-01-29 750557 738179 231754 228405 378952 387422 405948 405966 241124 239896 303218 306778 348729 351316 4942982 5263505 7276301 7123481 1226442 1277304 333643 293009 312517 313685 369920 360590 351835 353171 238468 241814 744617 715904 1597557 1570684 488204 484560 713479 724624 911514 879965 923619 937342 975620 986886 955720 1061455 2290733 2396919 1433911 1184641 793133 774967 946277 944799 974708 982683 1012419 1032072 1155461 1157837 5755405 5908986 40.25 71.5 1
15:26:12 2024-01-29 748721 738516 232111 227922 378952 387422 410704 404680 241124 241015 302249 306280 349046 353485 4952450 5369415 7378524 7128987 1222397 1276397 333608 294118 313823 315685 369596 361964 351496 355889 238979 241376 757769 707746 1593736 1576610 486467 484843 715559 719495 906179 888364 924759 928886 976391 995400 961881 1057183 2289105 2425241 1415079 1171700 797670 782909 938879 940782 985249 993989 1010489 1025768 1152106 1158022 5712042 5895608 40.25 71.5 1
15:26:13 2024-01-29 740767 738626 232845 227525 381241 387716 410124 406002 240755 241051 301790 308424 347924 351496 4942982 5324898 7349985 7153283 1246652 1278012 333852 293939 312934 315829 369740 360937 351726 355082 238979 240699 755027 709774 1592537 1581101 488811 481622 718608 723080 901219 881254 932317 933585 968557 984882 962047 1069017 2293993 2412595 1381773 1174979 791675 781799 948079 940078 974215 990915 1021296 1029094 1149584 1145554 5680053 5901073 40.25 71.5 1
15:26:14 2024-01-29 749492 740970 231719 227918 379015 386877 405718 404680 241159 239524 301754 307243 347995 351649 4933603 5259782 7274681 7131313 1234260 1278012 335813 293456 313325 314020 369920 357664 351835 355277 239777 241921 739057 713092 1622419 1567677 488902 481999 710445 723080 907919 876261 925670 938043 976391 984186 954155 1062251 2290459 2397031 1430732 1184641 792808 774894 946277 944799 974906 982647 1013586 1032072 1155461 1153867 5736379 5899607 40.25 71.5 1
15:26:15 2024-01-29 758218 738507 232084 227573 378649 386533 410124 404360 241090 240641 303947 306928 347960 353521 4940688 5360383 7364984 7128197 1215422 1272741 333643 293690 312728 314755 368700 358203 351798 353171 238240 240690 754346 705726 1596669 1567677 485428 484500 713499 717383 906630 884858 923693 928225 975007 993998 956417 1053051 2286333 2421802 1436601 1171140 796532 780879 937005 939412 983439 993286 1009769 1022693 1149657 1154681 5701417 5899607 40.25 71.5 1
15:26:16 2024-01-29 738147 740960 232116 227173 379020 384762 408317 405930 240352 240472 301859 307426 347639 354924 4943009 5314667 7373370 7163541 1235290 1275491 332949 293662 312374 314689 367628 358167 351835 353848 237679 240904 744617 705726 1606464 1583630 487316 480603 716573 718948 902741 882310 927575 931599 968373 982692 963415 1067296 2297259 2415749 1356931 1165990 789417 782354 947743 935540 974943 993989 1019114 1026091 1142082 1148943 5675996 5895683 40.25 71.5 1
15:26:17 2024-01-29 757263 738872 232151 227203 378912 387479 408603 405678 240681 240730 303322 306175 348587 350714 4933198 5235668 7275276 7121881 1236806 1276397 333418 293598 313540 313614 369920 358167 351835 351857 237609 241957 743778 715131 1590344 1567677 486245 477828 711960 721029 909736 877837 926330 934248 975007 984882 954834 1066535 2290733 2388361 1385471 1181273 789417 774800 949425 945197 974085 982647 1013898 1032072 1155461 1153867 5737782 5891320 40.25 71.5 1
15:26:18 2024-01-29 749039 743181 231866 227637 377634 387314 410595 403328 241021 240463 303359 306140 348832 351424 4933603 5344554 7362590 7118818 1218111 1272741 332677 293420 311096 313733 369552 361690 350490 352183 237644 240566 758515 706735 1590038 1572135 485428 484500 715559 718438 907659 884226 925670 928886 975007 993998 958528 1058692 2284707 2421802 1456971 1168608 796532 781799 938214 939375 983358 993989 1011931 1021607 1150473 1156045 5711350 5895495 40.25 71.5 1
15:26:19 2024-01-29 740209 740304 231969 227548 378871 387166 405912 405930 240755 240304 300873 309610 346593 351388 4933603 5292053 7336534 7138417 1249026 1276397 333689 294153 310589 314977 369920 357593 351582 353848 239121 240566 746802 710790 1611511 1576897 486245 481659 717081 721541 898836 879740 930254 934248 968557 984882 959245 1069447 2290733 2403389 1378075 1175041 791269 778961 946277 937342 972110 989747 1021296 1028478 1149292 1148517 5685557 5878555 40.25 71.5 1
15:26:20 2024-01-29 762637 738886 231038 227918 378952 388818 405551 405251 241159 239560 300909 306813 347675 349236 4926569 5261901 7285653 7097940 1227777 1272778 332607 292937 311569 314056 369920 356768 350490 355260 237609 240904 743227 717178 1593713 1561779 484797 483473 711373 722567 908954 876261 922724 935577 977084 982692 954155 1063388 2281460 2395627 1436601 1184641 794264 774967 947067 945582 978911 986693 1013338 1031959 1157846 1154574 5737782 5892627 40.25 71.5 1
15:26:21 2024-01-29 743377 740975 231714 227887 378347 385375 409978 403471 240720 239560 301790 306743 347680 351460 4926293 5348968 7416581 7118818 1230701 1271801 332445 294753 311279 314092 369552 359249 349398 351857 238576 240904 750176 707746 1592841 1571019 483704 482072 715559 715242 902741 885490 927652 926317 971486 993295 961364 1059978 2284433 2421556 1379924 1169946 796532 780508 939674 936891 983321 993843 1015996 1019742 1149657 1155502 5658495 5895797 40.25 71.5 1
15:26:22 2024-01-29 741482 738845 231394 226509 381775 385068 405912 405608 240755 240268 300838 308711 346913 349763 4933603 5261938 7327189 7128197 1250415 1272741 331942 295017 313823 313835 369920 357880 351835 351857 238751 240904 752435 714111 1596746 1572135 486467 480676 716810 722567 900148 878753 930292 935577 966613 984882 959525 1070922 2292533 2407817 1403768 1176013 792241 780879 948752 940745 973562 988315 1023567 1031022 1151289 1145591 5662538 5878668 40.25 71.5 1
15:26:23 2024-01-29 751356 741075 231358 227406 378988 387114 405804 403152 241159 239931 300873 306813 347960 350550 4924224 5252522 7274908 7096363 1227744 1272778 332642 293186 312481 313835 369884 357628 351835 354885 237609 240904 741837 712815 1673233 1566565 487735 483131 710445 723348 907325 878836 924867 939502 977777 984809 954044 1063235 2291681 2393433 1440513 1179593 792005 774800 948298 944799 972665 982647 1013177 1031223 1153483 1153867 5711705 5895518 40.25 71.5 1
15:26:25 2024-01-29 747367 741759 231754 227315 377499 386605 410124 402833 240922 240304 303955 304930 347960 351424 4926569 5314780 7347114 7109439 1210906 1272741 333924 292704 313028 313579 368441 359285 350773 354598 236839 240904 748006 707746 1624557 1567677 486467 483217 714456 718400 908900 885407 922156 930278 976280 994629 956417 1053163 2281460 2410740 1401885 1171974 795397 777236 942354 940840 980567 991183 1007613 1020118 1152923 1159698 5698891 5890229 40.25 71.5 1
15:26:26 2024-01-29 748754 738872 232116 226277 378731 386261 410124 403152 240386 241086 300970 307708 347436 351460 4924262 5311826 7338903 7137576 1238362 1272469 333454 293634 311828 314755 368146 357628 351835 353848 238134 240316 753656 706363 1613649 1581381 488204 480458 718062 721430 901182 881254 930217 931599 965138 987526 963303 1066090 2290733 2410740 1379924 1169318 789417 781245 946277 935540 973562 991183 1016901 1026091 1143704 1148943 5671943 5890229 40.25 71.5 1
15:26:27 2024-01-29 746821 730039 231389 227212 378347 387466 405984 405930 240386 239560 300909 306280 347080 350010 4924224 5250633 7236941 7103129 1225904 1272778 332642 292803 314492 312602 369560 359802 351690 354848 237468 240868 750824 711809 1647810 1567337 487662 482571 710445 722567 906482 876187 922305 936715 976391 984186 954044 1061600 2286333 2390141 1436601 1179379 790545 774800 946277 943457 972702 982719 1012419 1030601 1152120 1153051 5727148 5883154 40.25 71.5 1
15:26:28 2024-01-29 747367 736359 231196 227212 377810 386569 410435 402868 240755 239931 300873 304965 347995 353477 4924262 5256030 7310280 7091283 1215158 1273360 333816 294189 313397 312010 369704 359937 350593 353811 239777 241957 733912 711061 1619376 1565844 485428 482035 710445 715279 908041 885370 920263 927534 975693 992593 955513 1055677 2284433 2393620 1376226 1173643 792808 774800 939545 943457 980567 988315 1008774 1023864 1155461 1158022 5677293 5886028 40.25 71.5 1
15:26:29 2024-01-29 741076 736350 231917 226281 379060 385375 410124 401067 240386 241086 302152 307743 346913 350292 4926569 5295005 7367200 7140746 1232752 1270758 332805 293939 314331 313543 368181 359285 351835 351857 238240 240904 744617 703713 1627770 1581381 486467 477828 715288 716293 900258 884853 928932 928886 966577 982728 962047 1063462 2288849 2403389 1376902 1159335 789417 778373 942922 936678 977749 991697 1015416 1022417 1145482 1152235 5615510 5886028 40.25 71.5 1
15:26:30 2024-01-29 744198 734210 231398 226548 381241 386569 405876 403471 240386 240508 301938 308711 346634 348148 4917204 5228207 7315846 7129163 1248133 1272778 331942 293832 311462 314056 369920 357090 350809 351857 238908 240832 747397 714344 1608518 1567677 485520 481695 715559 722807 903278 878129 930292 934653 966540 984882 957848 1069626 2287479 2390789 1378075 1174479 788291 777236 945043 939412 972147 988315 1019841 1029094 1150473 1143937 5653132 5885751 40.25 71.5 1
15:26:31 2024-01-29 744735 737500 230710 227251 378948 385411 405233 402868 241124 239357 301316 306778 347151 350329 4926529 5244890 7257597 7093597 1225904 1270936 332642 293009 314715 313656 369292 358893 350773 352148 237609 240904 743227 712830 1615112 1563236 487699 483473 710445 722567 906683 876261 921456 935388 976391 982656 952801 1060327 2281460 2394670 1434645 1182955 792005 774800 945605 944234 973393 982611 1010943 1030601 1153789 1152235 5719211 5880850 40.25 71.5 1
15:26:32 2024-01-29 744319 735247 231354 226513 378117 385375 408928 404746 240883 240019 303653 306928 347294 351316 4924144 5333532 7350475 7093583 1210226 1268791 332642 292330 311096 314092 367592 357628 350773 354885 237609 240397 751566 705222 1631164 1567405 485428 483473 712957 716293 907087 884226 922342 926184 975007 991192 958528 1050693 2281460 2416021 1413126 1170308 796532 777199 940212 940782 981961 991183 1006858 1020081 1151289 1160555 5690754 5880850 40.25 71.5 1
15:26:33 2024-01-29 739830 739656 231835 226932 378808 388546 409399 404216 240249 240499 302935 307102 347258 351424 4914846 5292015 7336347 7128197 1236596 1269099 333454 293035 311604 314534 367040 357916 351835 351857 237609 240904 744617 704719 1596265 1581381 486971 477900 715559 718948 901461 880400 926878 931599 969388 982656 963415 1066118 2290733 2407469 1356931 1163243 788291 781799 945605 934211 974252 991625 1016938 1024631 1142082 1148943 5651635 5887313 40.25 71.5 1
15:26:34 2024-01-29 750669 736541 232498 226304 378767 387623 409060 403435 239651 241086 300933 305608 347853 349200 4917204 5207160 7259746 7092719 1235284 1272778 331977 293222 312517 312188 369920 357628 351835 351857 237873 241957 754520 714111 1609042 1566565 484797 477828 711960 719495 904022 877143 924831 934248 972248 982102 953637 1069447 2287206 2380151 1371456 1175316 787873 774800 947407 943457 971284 982575 1012940 1032978 1155140 1152854 5682771 5870090 40.25 71.5 1
15:26:35 2024-01-29 751895 737719 231034 226509 378952 387731 408172 400995 240755 239560 306458 308846 347710 352047 4907838 5244998 7294690 7081303 1223092 1269099 333924 292740 313933 313138 369920 357090 349715 353884 237644 240904 743227 715131 1601262 1555852 485083 483473 711177 721029 907733 876261 920993 934248 975699 982692 950062 1058745 2276221 2396546 1438557 1184641 793133 774800 940916 942218 978215 985478 1010414 1030488 1156202 1152904 5714987 5861905 40.25 71.5 1
15:26:36 2024-01-29 743363 737719 230675 227212 377512 383951 408027 402725 240386 238080 306966 306280 345906 351352 4917204 5318625 7331046 7086877 1211954 1267151 332642 292294 310371 313835 367628 357916 349751 354634 237276 240228 745431 704442 1593135 1566565 485083 483473 713499 717657 905150 884230 923693 926221 973626 993295 955740 1054137 2279839 2416021 1337853 1169946 797360 779178 939674 939539 982622 990464 1006868 1021851 1151017 1158022 5690754 5857410 40.25 71.5 1
15:26:37 2024-01-29 737265 737815 231398 226119 378952 384797 408353 403471 239651 240339 300612 306778 346670 351460 4917204 5292015 7330195 7118818 1234260 1269099 332985 293776 310371 314977 367334 356088 351339 351857 237609 240228 746007 703713 1591786 1576897 486282 477864 715559 719495 898836 880363 927538 931599 966540 989952 960967 1069447 2291681 2409058 1383622 1163280 788291 779367 944896 934111 974215 993989 1016938 1025505 1142082 1148870 5632712 5881831 40.25 71.5 1
15:26:38 2024-01-29 754613 736125 231754 225735 378623 387150 405876 402868 239651 241086 301298 305853 346913 348184 4907838 5205908 7250427 7090682 1233454 1272778 331977 293669 312553 312153 369884 357628 351569 351857 236910 240939 748358 713092 1592102 1567677 484797 477792 710445 719495 903862 878480 924641 935428 974076 983418 957009 1069582 2290048 2383202 1378075 1175041 787309 774967 945605 941548 973393 982755 1019841 1028478 1151289 1145523 5643727 5880850 40.25 71.5 1
15:26:39 2024-01-29 749459 729971 230281 226544 378383 387166 404626 402267 240755 238819 306422 306564 346391 349769 4907838 5233765 7233231 7081303 1224182 1270900 333419 292294 311569 313138 369292 356017 351551 354489 237276 240735 740447 710048 1656475 1565455 488193 481404 711849 722895 907472 875492 923232 938908 974823 984003 952616 1065125 2286333 2388361 1442470 1179379 790268 774800 946277 943562 973393 986877 1013376 1032034 1152923 1152198 5708310 5861830 40.25 71.5 1
15:26:41 2024-01-29 749214 738165 231363 226474 376609 386533 408894 401932 240720 239524 302580 304895 347400 351316 4914846 5280658 7317568 7082027 1205674 1269855 333689 292704 312957 312847 368146 358960 349679 351857 236839 241581 740959 711300 1592216 1566959 485428 483183 710409 717377 909173 885023 922227 928850 975620 992593 957084 1056809 2281469 2388361 1358746 1175316 793133 774529 939006 944799 980530 987663 1008915 1023062 1157956 1155502 5671943 5853435 40.25 71.5 1
15:26:42 2024-01-29 738147 738717 231003 226093 379024 384762 405840 400397 240663 240233 301225 307457 345800 349200 4914846 5283969 7348846 7134368 1227118 1270758 331906 293598 311060 313067 368412 361964 350449 351533 237538 240628 754524 705222 1615032 1579977 485428 477611 714456 715206 900148 884226 931625 927635 969046 982692 961327 1066316 2290733 2404059 1385471 1159966 787854 779477 943319 934875 974943 993989 1016863 1022334 1142082 1151383 5601087 5871471 40.25 71.5 1
15:26:43 2024-01-29 754131 729962 231105 225735 378988 387114 405518 402797 240317 240467 301261 307672 346842 350550 4912474 5220825 7313709 7100061 1244301 1272307 331655 293868 311424 312924 369474 359366 350521 351677 238574 240592 750176 713853 1590139 1567677 485484 480313 716529 722508 899938 876261 931558 935577 968557 984613 956417 1069296 2286333 2406801 1378075 1171974 789981 778337 946277 935931 972702 988315 1019841 1025323 1143704 1146335 5661215 5871471 40.25 71.5 1
15:26:44 2024-01-29 742663 735628 230639 227567 377477 385375 405518 404644 240720 238783 300838 305818 346356 349200 4905467 5224109 7228030 7084151 1227663 1273471 333816 292973 312338 312888 369076 359437 351835 353848 236674 240904 737668 711809 1581605 1565111 487316 481127 710335 722567 905038 876261 923693 936907 973589 983490 952087 1061082 2284707 2379141 1356250 1176992 788291 774251 946277 942788 971011 984873 1012456 1029094 1152106 1152198 5678746 5857612 40.25 71.5 1
15:26:45 2024-01-29 748960 738990 230666 226509 377477 387114 408245 400995 240352 239896 302152 304895 347436 350220 4905467 5261746 7316905 7065286 1211954 1269855 332949 292704 312992 312081 368412 359213 349393 351857 236674 241617 747200 710790 1597069 1563999 484737 481659 710445 715206 908004 885481 920300 928191 975656 993295 954320 1058692 2278661 2388361 1401885 1175316 793133 772606 937005 943457 977749 984873 1009769 1023062 1158814 1155502 5670634 5845018 40.25 71.5 1
15:26:46 2024-01-29 739369 738981 230604 226281 378988 384185 405876 400116 240352 239321 301261 307457 345557 349463 4916908 5287930 7374389 7090682 1231191 1267151 332648 293392 310589 313102 368592 359249 350208 350436 237644 240904 746007 704719 1610276 1575779 485153 477755 713499 714699 903921 882973 927264 928045 966540 982692 961327 1063462 2287960 2397031 1373271 1156665 788291 776613 940879 935540 976363 996097 1013898 1019742 1143704 1148943 5596699 5862092 40.25 71.5 1
15:26:47 2024-01-29 740894 734454 231003 226435 379060 385375 405197 403135 240514 239816 300970 307927 345729 349658 4914712 5239370 7295303 7102912 1233635 1269062 332679 293151 309612 314056 367556 358893 351551 351857 237407 239449 753659 705222 1580815 1575779 486245 479763 715559 719495 897491 878753 927538 931599 967184 984882 961973 1066535 2290733 2405094 1378075 1168485 788291 780384 945605 934211 971284 991146 1016123 1024556 1142892 1147211 5651796 5853435 40.25 71.5 1
15:26:48 2024-01-29 746800 737643 231065 226937 376389 387716 405696 404536 242208 238976 302177 304756 346178 350725 4898473 5200395 7254011 7081303 1238805 1268953 329902 293009 311279 311604 369848 356017 349679 350759 237407 240904 734888 712584 1580769 1562889 485428 477755 712466 719495 900823 876261 927652 934248 968373 984186 955513 1069620 2284707 2376166 1349472 1171974 786606 774800 945043 938007 972702 982647 1019114 1026166 1149620 1145523 5634152 5882099 40.25 71.5 1
15:26:49 2024-01-29 746152 738078 230493 227394 377058 387166 404447 403292 240952 238713 304186 305818 345835 350302 4903082 5200395 7208965 7081303 1231320 1268953 331906 293364 314603 312117 369552 357377 351835 351857 236874 240904 740959 712584 1619998 1562889 485484 477755 710445 719495 904235 878753 925670 934248 972174 981232 954834 1066535 2281460 2369737 1373271 1173643 787167 774800 947624 940240 970594 982611 1019114 1029094 1151289 1149333 5638260 5876819 40.25 71.5 1
15:26:50 2024-01-29 762052 738179 230466 227142 378018 385375 404626 401067 240918 239347 302115 305783 345835 349273 4905467 5215900 7219243 7057209 1226356 1269062 333689 292223 311604 312153 368700 357090 351226 351857 236839 240904 736278 711061 1585257 1565111 486245 477792 710445 721541 904022 878753 925010 935577 974316 982065 952801 1063500 2286333 2369737 1379924 1175316 787167 773702 947624 940782 968530 986084 1018416 1028516 1151995 1149588 5609654 5870579 40.25 71.5 1
15:26:51 2024-01-29 749790 735565 230356 227037 377742 386225 404590 400397 240720 239347 302690 306280 346878 349497 4896088 5224386 7248245 7053167 1216972 1267151 332661 292188 312528 312882 369884 358893 347577 353848 237206 240566 743227 714111 1590724 1552540 485428 483131 710445 719495 906630 876261 923693 934248 976391 982656 952124 1059260 2273335 2391879 1438557 1182955 793133 774653 944370 942218 976823 983336 1011856 1029679 1157809 1152052 5709565 5870466 40.25 71.5 1
15:26:52 2024-01-29 741931 729962 230639 227642 376645 383036 405948 403850 240352 238783 302868 304930 345835 350292 4905467 5315906 7357798 7085625 1213686 1263558 333924 293151 309612 313835 367040 357090 348626 353848 237241 239966 746802 703713 1588813 1565111 484737 483473 713499 715279 904022 882936 923693 928886 972174 993998 956417 1054100 2279471 2418112 1384373 1169318 795397 779215 936968 939539 982622 990464 1004599 1021198 1148806 1158635 5681349 5854062 40.25 71.5 1
15:26:53 2024-01-29 735982 737496 231363 226124 377814 383036 405948 403116 241622 239560 300472 305853 345835 351352 4896088 5261751 7303292 7100061 1228983 1268953 331942 292740 310589 313791 365389 357054 351020 351857 237609 240228 753115 702710 1608163 1576897 486208 477792 714509 716838 900148 880400 927538 928850 970511 988961 965085 1065418 2291219 2401696 1367824 1159966 788291 778888 943591 935540 974980 996097 1016102 1018970 1142892 1150606 5595282 5857911 40.25 71.5 1
15:26:54 2024-01-29 743409 729962 230998 225769 378984 385068 404626 402231 239984 239524 301375 306778 345557 349521 4893053 5250447 7304357 7090682 1244290 1267151 331906 293840 311606 313138 368377 358639 350244 351857 238381 240024 750176 710790 1595877 1567677 485484 480603 715559 719495 899827 879462 931595 934211 967110 984845 960283 1066066 2285159 2409208 1379924 1170271 789569 780324 946277 935556 971284 988952 1019841 1023062 1142892 1145591 5643727 5862092 40.25 71.5 1
15:26:55 2024-01-29 744285 733903 230635 226478 376645 385068 405269 403507 240352 239153 302941 305595 345835 348673 4896088 5222457 7207349 7066881 1225482 1268953 333924 291762 312262 312153 368736 357090 351835 351857 236839 240904 742368 710790 1593335 1565569 488204 481127 710298 720918 903638 876187 926178 936907 974076 983490 954155 1064793 2286721 2380151 1360562 1175316 787729 774739 947624 940782 971284 984873 1015416 1026128 1151289 1148906 5614120 5862092 40.25 71.5 1
15:26:56 2024-01-29 748886 730327 230473 226509 377175 386884 403985 399836 240386 238783 300970 305853 345551 348779 4896088 5209503 7228852 7053181 1220572 1268953 333924 292188 310589 312153 367592 357878 348662 353435 239030 240316 740447 712830 1604284 1560282 486814 482608 710409 721979 907882 875019 920993 935577 975462 982620 954155 1060327 2279839 2390141 1424864 1181273 790545 774251 943591 940782 973393 982647 1011931 1029094 1152084 1151420 5709565 5862034 40.25 71.5 1
15:26:58 2024-01-29 740819 729746 230644 226093 375475 384150 405696 401031 239651 239153 302366 303942 345871 350328 4898473 5290298 7299153 7053181 1199550 1266251 333924 291926 313823 312816 366496 359802 349536 353811 238421 240459 739057 705222 1592948 1564729 484048 481319 709942 713147 909136 882936 918228 926976 974242 992448 955513 1054137 2281187 2383314 1400002 1171140 791675 774251 937005 940782 979834 982719 1006821 1020118 1152120 1156350 5651796 5852714 40.25 71.5 1
15:26:59 2024-01-29 739369 729971 231349 225080 377814 384150 405984 401606 239582 239560 300836 305853 345280 348919 4890521 5257915 7320646 7096363 1223883 1268879 329831 293009 312233 312046 367449 360680 349536 350580 237206 240157 743227 703713 1606278 1576610 485045 477719 713771 714157 901934 881685 926146 926147 966540 982692 959245 1061875 2285989 2395881 1379924 1156665 788291 774967 940879 935540 976363 993989 1012419 1019467 1143704 1148943 5577888 5848802 40.25 71.5 1
15:27:00 2024-01-29 742079 729962 230478 226119 378988 384185 403417 401067 239616 239524 300157 306813 345315 348779 4896088 5232057 7295582 7099021 1233635 1267940 331762 292152 309648 313543 366488 357878 349715 351569 237241 239449 752285 705448 1588472 1576610 486245 477864 715559 721541 897199 878753 927538 931599 967184 984882 961364 1066535 2286333 2407453 1378075 1161848 786045 779513 942922 931562 972702 992584 1016140 1021607 1138540 1145591 5624916 5863100 40.25 71.5 1
15:27:01 2024-01-29 746261 733913 231394 225998 376645 385411 405233 401067 238884 240304 300435 304895 345871 349805 4896088 5196250 7253898 7081303 1241903 1267151 330902 293626 312934 312117 369516 357548 349434 350477 237503 240228 743227 712075 1576099 1562889 485428 477828 713499 719495 901664 876261 927575 934248 967184 983490 955432 1071298 2281460 2393620 1355115 1171140 788291 775003 944262 936205 973393 982683 1019841 1026091 1144634 1144712 5626089 5852714 40.25 71.5 1
15:27:02 2024-01-29 740527 730035 230670 226478 376066 384221 404342 403471 239651 238783 302261 304895 348093 350615 4905279 5185494 7266949 7074718 1235404 1267151 329902 292294 313823 312153 368700 358893 349679 350194 236874 240735 739550 712584 1583607 1558457 485083 477719 710445 718948 901939 876261 926330 934248 969388 982102 954834 1069343 2281460 2375768 1360641 1171974 786045 774800 944933 938007 970594 982719 1018388 1026091 1149620 1144712 5615510 5852990 40.25 71.5 1
15:27:03 2024-01-29 741869 729962 229245 226277 376380 383916 405331 403886 240883 238703 301828 304826 345174 348632 4895148 5216788 7205699 7062604 1233454 1267151 329902 292456 311533 311206 368772 356017 350208 350477 236874 240735 730718 711809 1600175 1561779 485428 479763 710445 719495 901461 876261 926330 935577 969388 982102 955513 1068095 2281460 2375768 1362393 1171140 786045 774529 944933 938043 968530 982683 1019145 1026128 1149657 1144712 5615510 5853735 40.25 71.5 1
15:27:04 2024-01-29 740673 736810 230387 226972 376385 386617 403238 401806 242208 237904 302653 305678 345658 349521 4889108 5201704 7206848 7053167 1223599 1267151 333689 293114 311533 311890 368181 356017 351303 351857 236473 240566 747477 707746 1591794 1558457 486971 477864 709438 719495 903750 875019 923693 935577 975007 982102 952801 1062668 2281460 2376771 1378075 1175316 787167 772606 947407 940782 970594 984873 1010943 1028516 1152923 1148906 5680176 5859005 40.25 71.5 1
15:27:05 2024-01-29 746478 735991 230249 226300 376466 386353 405732 400362 239616 239153 301261 304011 346350 351510 4893167 5205140 7229541 7062546 1221994 1267151 333924 292054 311060 311898 367628 357878 349715 351857 236674 240228 748006 707746 1626440 1558457 486282 482072 709438 721029 904059 875019 920993 935577 975007 985635 950062 1058430 2278220 2381846 1436601 1175316 788291 772606 944933 942218 968530 984873 1011931 1030601 1155140 1152781 5691678 5857954 40.25 71.5 1
15:27:06 2024-01-29 746441 735465 230604 225774 377248 385411 405912 402459 239984 238783 301261 307109 346391 350615 4889108 5228255 7296152 7043111 1219604 1268953 332949 292294 310624 312188 369884 356017 348888 351857 237241 240228 741837 713092 1575001 1549237 484048 483131 711960 719495 904059 875989 919373 931599 975007 982692 950213 1058782 2275421 2390141 1422907 1182681 790135 774251 940916 940782 975397 986177 1011743 1028982 1155381 1151274 5711539 5844369 40.25 71.5 1
15:27:07 2024-01-29 738402 737077 231045 226444 375216 384522 405912 403564 240145 239189 302225 303977 345315 350328 4889108 5276760 7283568 7042239 1199550 1263558 333924 291779 310624 312188 365938 356804 348662 353399 236178 240228 741837 702710 1590514 1561779 484737 482753 710445 714736 910702 882973 920718 926184 976391 991192 953637 1056430 2278220 2395324 1378075 1169946 792808 774653 938969 939264 980530 991906 1006868 1022581 1152813 1157131 5658448 5852714 40.25 71.5 1
15:27:08 2024-01-29 737976 734829 230391 225046 378383 383072 405840 401039 239651 239321 300375 306315 345315 348184 4888831 5273294 7348846 7103506 1224841 1266251 329974 292902 309683 312224 367592 358203 348626 350759 237241 240024 744617 705726 1599216 1567677 484048 480786 713499 714322 897528 882973 926183 925221 966540 988324 959245 1060053 2285084 2396844 1357930 1159140 790545 778942 939667 935465 978948 993286 1013188 1016840 1146644 1150569 5585976 5844594 40.25 71.5 1
15:27:09 2024-01-29 737146 730035 229945 225739 378948 382732 403382 401067 240167 239153 301049 307243 343762 349273 4882140 5239437 7274243 7090682 1231310 1267151 331942 292201 311166 313614 366488 357878 349715 351857 236874 239114 753158 703713 1590046 1572135 485520 477864 714456 719495 894618 878753 927538 932930 968373 986886 961899 1063313 2287923 2407415 1378075 1163280 787167 778373 944660 931562 973356 991883 1016177 1026594 1137599 1148943 5624916 5852714 40.25 71.5 1
15:27:10 2024-01-29 746590 733650 231109 225046 376080 385375 404306 400995 238849 239931 299515 304011 345835 349805 4873031 5167113 7246267 7062658 1240332 1266251 329902 293009 309648 311206 368736 358385 349152 349702 237443 240228 746007 710790 1580253 1562889 485083 477828 711446 721478 899864 876959 928976 934211 968557 984772 956835 1068707 2281460 2390215 1376226 1171785 787729 774930 943591 936678 972397 982719 1018388 1026128 1146644 1143093 5615510 5839167 40.25 71.5 1
15:27:11 2024-01-29 745128 733384 229919 226128 375516 383107 403098 402833 239616 238045 301938 304708 344796 348184 4873852 5196250 7181665 7043111 1221994 1266251 333689 291814 311096 312153 368181 357878 350773 351857 236143 240904 736278 707746 1589070 1562503 488204 480458 709905 721504 904963 874871 923334 936891 975007 983490 953882 1061875 2281460 2379141 1394352 1175316 789569 773702 946277 940782 971321 982575 1010980 1030563 1151289 1151420 5651796 5844472 40.25 71.5 1
15:27:12 2024-01-29 745203 730909 230285 226119 375516 386304 405912 399520 239651 239153 300047 304011 346036 348673 4883224 5235699 7274243 7043512 1210943 1263558 332715 292054 311604 311206 367628 357664 348376 351569 238523 241438 742912 707746 1592860 1557163 484048 481513 709905 716357 906975 879191 918302 931603 977740 989757 949988 1053564 2272368 2381595 1398119 1174334 793133 772606 938214 942788 977749 984604 1007613 1023099 1158851 1151388 5649096 5834666 40.25 71.5 1
15:27:14 2024-01-29 736019 735855 229927 225778 378988 383072 407047 401039 240420 238819 301049 307493 343797 348184 4889108 5260025 7362628 7066881 1219567 1263558 331153 293384 311901 312597 367449 358857 347434 351429 237944 239679 759280 705222 1599254 1562889 482673 482790 714546 715847 901107 883060 923693 924800 971237 993998 959282 1059485 2271914 2413374 1415079 1163503 792808 778410 935674 935556 981961 991183 1011654 1021235 1146330 1153867 5637012 5843335 40.25 71.5 1
15:27:15 2024-01-29 732969 733393 230281 225774 376681 383347 404626 402267 239250 239189 301261 305391 343762 348954 4883224 5239370 7263443 7086207 1231618 1263447 331529 292152 312455 312959 365211 358312 350593 350759 236874 239856 741837 701317 1583230 1574370 486245 477792 715559 717888 898200 877801 924831 928923 965857 982656 959319 1063500 2282727 2396583 1364193 1156665 786045 778373 940916 931562 972183 993989 1015454 1020118 1139655 1148094 5566010 5844383 40.25 71.5 1
15:27:16 2024-01-29 743854 733379 229958 224698 377850 385104 403417 400714 239616 240414 299310 304930 344796 348495 4872788 5176372 7277104 7065286 1238567 1265079 331260 292259 310945 312224 368181 357624 349429 351821 237609 239484 742689 707746 1617913 1567677 484833 477864 714546 721541 896747 876261 927575 931599 965813 983490 957848 1065328 2281460 2400448 1376226 1165990 787729 778373 944262 933548 971284 988315 1016863 1023099 1141810 1146335 5624916 5843335 40.25 71.5 1
15:27:17 2024-01-29 744074 732869 230447 226191 375180 384762 403985 402833 238849 239118 301261 303942 344796 349769 4886009 5166700 7252117 7077799 1241016 1266251 329653 293397 312048 311135 368700 358385 348340 350472 237407 239989 743227 711061 1575782 1562889 485428 477792 711410 719495 894618 875640 927575 934248 967870 984186 954755 1069620 2281460 2388478 1376226 1169318 787167 774800 943591 935540 972702 982647 1019114 1025361 1145445 1145523 5615510 5843335 40.25 71.5 1
15:27:18 2024-01-29 739893 733908 229910 226444 374391 385523 403382 402833 239582 238045 301432 306928 347600 350044 4892348 5170650 7244350 7072634 1240131 1267151 329867 292803 309648 311171 368736 358385 348871 350494 236874 240193 737668 712075 1584336 1558457 484737 477755 712466 719495 898660 875019 926183 934248 966504 984186 955513 1069620 2279839 2379891 1374378 1170271 786606 774800 943591 936870 971321 988315 1019114 1026091 1146330 1143902 5618032 5833956 40.25 71.5 1
15:27:19 2024-01-29 741927 733638 229240 226286 375507 386581 404720 404459 240145 237869 301152 304756 344655 350155 4876982 5163250 7218291 7072805 1239765 1263558 329902 292046 311606 312117 368700 357878 349152 350230 237609 239449 744617 709774 1596480 1561779 485428 481127 713535 719495 894618 875640 927538 934248 965813 983490 953637 1066241 2279839 2394182 1376226 1168485 788291 776929 943591 934211 970594 982683 1017613 1023099 1143704 1143093 5623539 5835004 40.25 71.5 1
15:27:20 2024-01-29 744430 734195 230360 226230 374248 385523 403310 402124 239445 237904 301542 304509 343762 349769 4876522 5166700 7213152 7048930 1234834 1267151 329635 292188 310624 310953 368441 357878 348626 349666 236473 240566 730718 711292 1587227 1558457 484737 477719 710445 719223 898836 875640 926330 933585 967945 982102 954834 1066535 2278220 2369626 1346027 1168570 785485 774800 942316 935315 968530 982611 1016901 1026091 1146293 1143902 5604065 5848243 40.25 71.5 1
15:27:21 2024-01-29 741391 733867 229073 226300 376466 385523 402142 400397 239651 238010 300993 306316 344655 348458 4867952 5186871 7181889 7034410 1221124 1263521 332913 290520 310589 311171 367298 357624 350244 351857 235908 240228 731722 707746 1581961 1557352 486245 477828 708433 719495 904022 873742 922305 935577 972248 981372 950025 1059789 2277040 2375768 1396235 1173643 786045 772058 944933 939412 968530 983481 1011931 1028516 1151820 1149478 5625780 5839089 40.25 71.5 1
15:27:22 2024-01-29 746059 733899 229245 225582 376354 385375 405089 401322 239416 238080 300375 304436 344549 349227 4870377 5193235 7257597 7025031 1209100 1263558 331672 291779 310118 310264 369292 359587 349461 351821 236839 240024 740447 711809 1591717 1549237 484048 482790 710445 718438 904022 878129 920300 931599 975007 982692 950025 1053764 2268960 2388361 1411240 1181273 792569 773702 939545 942218 976823 984081 1007426 1025979 1156202 1152854 5675996 5824577 40.25 71.5 1
15:27:23 2024-01-29 738408 733908 229214 226124 375216 383347 406165 403241 239582 237642 301261 304895 343726 349200 4873852 5276460 7345879 7053167 1209813 1261693 332180 292188 311166 312153 365389 358639 346495 351533 237609 239484 741318 703212 1589378 1558457 483429 483131 714546 715279 901461 880327 923418 926723 969388 992593 956454 1058729 2272188 2409176 1436601 1165774 795079 779250 934308 936870 981924 992500 1009028 1019555 1146257 1153867 5658495 5833956 40.25 71.5 1
15:27:24 2024-01-29 732476 733011 230316 225739 376080 383347 404306 402003 239250 238783 300799 304648 343451 349200 4879742 5237541 7264643 7077799 1227663 1262625 331439 291983 309179 313138 365353 357624 349188 350759 236143 239281 739057 701317 1617796 1572135 485520 479763 714546 718438 896222 878753 926841 931599 965813 984882 959282 1066279 2286721 2396956 1355115 1160794 786745 781435 942354 932893 972702 991183 1015416 1023966 1138775 1146335 5593503 5833956 40.25 71.5 1
15:27:25 2024-01-29 740527 733903 230635 225011 376071 384221 403382 401606 240850 240064 300338 303977 345315 348212 4873852 5161520 7227616 7043788 1234834 1263558 328906 292953 309683 310944 368736 357878 348590 349420 236874 240193 746068 710282 1616481 1558457 484737 477719 712466 719495 894544 875019 928650 935593 970474 984809 955475 1068744 2280296 2381458 1376226 1169318 785485 774800 943591 936870 971284 982647 1016938 1026442 1146808 1143093 5596699 5833956 40.25 71.5 1
15:27:26 2024-01-29 755053 731833 229214 225778 374386 384978 401013 401031 239416 237642 299975 303977 343762 349521 4860070 5159683 7212605 7053167 1234834 1261693 328906 291824 309648 310699 368181 357878 348626 349420 236674 239856 730718 710790 1575352 1557352 484737 477755 713442 720450 896667 875529 928314 933511 968557 986187 955401 1068707 2278220 2376785 1358746 1171974 785485 774800 940916 935556 971704 982647 1016938 1024594 1146293 1143093 5596699 5833956 40.25 71.5 1
15:27:27 2024-01-29 740953 731828 229240 225778 377208 383036 402177 402231 239450 237677 300472 305563 343762 349273 4860297 5141133 7223214 7053167 1234834 1266251 328906 292259 309683 311171 368441 357878 348340 349139 236874 240228 734888 711809 1575670 1564729 485428 477611 712466 718800 896377 876187 928939 933474 968557 983490 954155 1070904 2278661 2374818 1400002 1172622 786045 774800 942922 935278 971321 982647 1016938 1026091 1146330 1143093 5585675 5833956 40.25 71.5 1
15:27:28 2024-01-29 741482 732865 229245 225769 374391 383036 402213 401067 239450 238045 300011 304011 343762 350030 4863551 5163363 7228067 7053167 1234260 1263521 329902 292201 309683 309980 368441 357331 348376 349415 239200 240316 734888 711300 1604667 1560282 485391 477575 713479 719495 897162 875019 927517 935593 966504 984186 954155 1066316 2281460 2380151 1376226 1168608 785620 774800 940916 935540 971321 982647 1016663 1026091 1145482 1143093 5593854 5833956 40.25 71.5 1
15:27:29 2024-01-29 741076 731828 229249 225774 374057 383036 401049 401031 239582 237843 300011 305563 343797 349805 4867035 5170111 7190314 7043788 1227744 1263558 329653 292046 312050 310451 366932 357478 349572 349277 238017 240423 738140 711300 1586305 1556958 484737 477383 710445 717745 900786 875640 923693 931599 971311 979295 954155 1064605 2276221 2369004 1346620 1168608 783808 772606 944933 935315 968530 982611 1016901 1027629 1148806 1143093 5587725 5825638 40.25 71.5 1
15:27:31 2024-01-29 742353 731320 229174 225735 375480 384433 400978 398574 239582 237573 300375 303977 343246 346664 4861012 5166948 7162338 7038842 1222245 1263447 331798 290555 311426 310993 367184 358275 350064 350759 235708 239856 733498 709924 1586413 1558457 486208 477719 708433 718362 900922 873779 923693 934248 971486 980411 950099 1061875 2274948 2362876 1341878 1171974 785485 770419 944262 939140 967156 983481 1010980 1024594 1150473 1144712 5585981 5820423 40.25 71.5 1
15:27:32 2024-01-29 742397 731828 229165 225394 374391 383072 401013 400190 238884 238010 300338 303942 343762 346591 4858573 5163212 7187983 7036989 1222283 1264179 331798 291370 310335 310264 366488 357624 349429 351249 237344 240024 734888 707240 1586920 1557634 485901 477755 708433 719495 901182 873779 922342 933585 970798 979259 949790 1060327 2277040 2356079 1351484 1171974 784925 772058 943591 938080 968530 982787 1010980 1026091 1149657 1147247 5591286 5824577 40.25 71.5 1
15:27:33 2024-01-29 742138 731833 229174 225425 375480 384533 402779 400190 239250 238045 299201 304436 344514 346627 4857549 5170460 7181148 7046409 1224609 1263558 330902 291771 312676 311171 367004 357878 349715 350171 238017 240735 742368 709774 1590253 1556248 485428 477011 708433 716838 901461 876261 923418 931599 970798 979259 950099 1065404 2274985 2359603 1360562 1168645 783808 772606 944933 936678 968530 984873 1015416 1025361 1147992 1144712 5583305 5824577 40.25 71.5 1
15:27:34 2024-01-29 744193 731833 229018 225735 375216 385250 401013 399907 239616 238045 300375 303977 344549 346862 4869737 5169431 7172275 7036989 1221994 1263558 330938 290520 313600 311029 367040 357878 349715 350477 235379 239856 742368 707746 1591178 1556248 484797 478330 708433 717383 901461 875019 922379 934248 970798 979259 950062 1061493 2278220 2366561 1347229 1170308 783808 772606 944933 937342 967843 983481 1012456 1025361 1146330 1144712 5588712 5824577 40.25 71.5 1
15:27:35 2024-01-29 743938 731969 229170 225115 374426 383072 403831 400254 240145 237798 299654 304296 343621 346445 4867549 5177492 7186278 7024924 1224187 1263558 331906 290520 310153 310228 366488 357878 349434 350759 235414 240228 733498 707468 1578258 1554042 485520 477719 708433 719223 901461 873779 922342 934248 969388 973715 950062 1059978 2272188 2366561 1362378 1171140 783808 770419 944262 936678 967156 982787 1010980 1024631 1146330 1142287 5577888 5815997 40.25 71.5 1
15:27:36 2024-01-29 744463 732131 228967 227516 375265 386343 403868 399198 239513 237869 298984 305957 343585 346445 4839214 5179476 7164462 7016565 1225482 1261730 329938 290520 310589 309758 366488 356829 348662 349666 235379 240228 733912 707746 1573788 1556248 485083 476340 708433 717383 899155 875019 923693 931599 969352 973715 951852 1063462 2272188 2363207 1350796 1165990 783808 771511 943591 935278 967156 983481 1013935 1024594 1146367 1144712 5571361 5832002 40.25 71.5 1
15:27:37 2024-01-29 738073 729610 229064 225639 374248 384396 402726 401570 239616 237274 300375 303061 345822 348449 4855108 5141133 7208965 7038765 1234260 1261766 328676 291849 310873 310193 367592 357371 347612 349437 236178 239281 739057 709774 1580895 1556248 484048 477047 710445 718438 897462 873779 924831 931599 965857 982102 954155 1068857 2274985 2375768 1376226 1165990 783808 774251 940916 934211 970631 982647 1016938 1024631 1143824 1143634 5584421 5820224 40.25 71.5 1
15:27:38 2024-01-29 741252 729656 229033 225743 374355 384433 400978 403315 241113 237239 299624 303061 343486 348779 4859904 5155056 7212793 7034410 1233954 1261730 327950 291370 309395 309758 367076 357624 347541 348613 236143 239520 740959 707746 1611996 1556248 484048 479083 710445 717420 897384 873779 926330 933585 965821 982102 952801 1066535 2274985 2372401 1352579 1165990 783808 774529 940879 936205 968530 984690 1019886 1027743 1146956 1142138 5590962 5817337 40.25 71.5 1
15:27:39 2024-01-29 738142 731664 228967 226339 374319 384161 400978 399836 239892 237561 300950 303519 343246 348285 4839252 5168114 7162338 7025031 1223312 1262625 329938 290520 310371 310228 366488 357624 349715 349420 235743 240060 737612 707746 1571764 1553643 485083 476340 707931 716293 900786 875640 923693 931599 972174 979223 950062 1065630 2272188 2366561 1369640 1169318 785620 773236 947743 938092 968250 983336 1016273 1027839 1150220 1143634 5572565 5815199 40.25 71.5 1
15:27:40 2024-01-29 742353 732604 228626 225600 374355 385523 400942 400473 239250 237274 300090 303977 342696 346065 4839252 5171616 7164077 7015652 1221994 1261656 330866 290414 310082 309976 365353 357588 349398 350194 237344 239449 732108 707746 1574787 1553643 485428 477347 707393 717309 901190 875019 920993 931599 970762 979077 949988 1060327 2271930 2369055 1362378 1171823 783375 770235 944896 938191 967524 983299 1013376 1024594 1147955 1146886 5568581 5815199 40.25 71.5 1
15:27:41 2024-01-29 742353 731028 229010 225046 377203 385523 400942 399343 239215 237607 299419 305097 343211 346065 4839252 5163250 7153873 7006274 1218445 1262625 331439 290449 310553 310228 366453 357624 349393 350723 235743 239449 739057 706735 1595882 1556248 485484 477719 707894 719495 901461 876517 922305 934248 970762 981269 951604 1066241 2275833 2370079 1350796 1170987 783375 772729 943591 935278 967156 985478 1016273 1023790 1146257 1143093 5572461 5815199 40.25 71.5 1
15:27:42 2024-01-29 742315 731402 228783 225390 374386 384433 400942 400473 239616 237642 300090 303942 343451 346591 4853231 5158735 7153013 7025031 1223736 1259693 328587 290449 310589 310228 366488 356829 349398 349666 235379 239520 727939 707746 1576433 1553643 485428 476304 707894 715242 898836 876335 925323 932930 971311 981305 949878 1066316 2275833 2366561 1347229 1165990 783375 772136 944933 936205 965786 983481 1016273 1023827 1146293 1143093 5576444 5805820 40.25 71.5 1
15:27:43 2024-01-29 743602 730889 228814 225046 374346 384433 400906 400182 239416 237677 300520 303730 343211 346065 4845736 5158735 7162338 7015652 1221994 1259868 329867 290449 313304 310228 367298 357878 349434 349666 235379 239821 742368 707746 1577872 1553643 486467 479763 708972 718400 901934 875529 923676 932266 972692 981305 950025 1063425 2273335 2366377 1366009 1168485 783808 771474 944896 935278 967843 983481 1013177 1025816 1147955 1143093 5577888 5815199 40.25 71.5 1
15:27:44 2024-01-29 742353 730875 228814 225586 374382 385250 400942 400473 239250 237642 300090 303977 343726 346346 4853231 5158735 7162362 7015652 1222979 1259868 329938 290485 310589 310228 366488 357624 349644 349630 235743 240485 734888 711809 1589299 1556958 485428 479083 709401 718217 901823 875492 923656 931599 969352 979807 954155 1063085 2275421 2367368 1349012 1168485 783808 772058 943591 935278 967156 984177 1015379 1025323 1146023 1143093 5576444 5811051 40.25 71.5 1
15:27:45 2024-01-29 740440 729829 228464 225522 374351 384433 400344 400190 239416 237274 300240 303695 343726 346065 4851646 5160118 7162338 7025031 1224803 1262625 329368 291724 310335 309980 366238 357075 349429 349558 237849 240051 740053 709774 1575520 1558065 485428 476975 709401 717346 905560 876959 926364 931599 969315 979259 954358 1066203 2275421 2367909 1350803 1165990 783808 773702 940916 935540 971048 984873 1016863 1024594 1143704 1143093 5585863 5815199 40.25 71.5 1
15:27:46 2024-01-29 739822 731306 228854 225696 373785 384161 400942 400433 239215 237239 300375 303730 343502 348705 4851646 5141058 7199640 7024754 1231038 1262955 328392 292188 312048 310086 366897 356357 347398 348189 238354 239307 732108 709266 1594249 1554943 484737 480610 713426 718911 894839 873779 928164 931599 965129 981372 955513 1065887 2272188 2390752 1398119 1165990 786045 774800 940879 931562 968530 982647 1016901 1020118 1142082 1139790 5596699 5815199 40.25 71.5 1
15:27:47 2024-01-29 740246 729724 229014 225037 372933 384433 404727 400397 238153 237642 300587 302570 342696 348212 4851646 5142859 7190314 7046421 1231152 1261485 327737 294110 312011 311220 366861 357298 347541 348613 236143 239484 739550 709774 1594421 1556248 484048 479763 710372 717383 897384 873742 926330 931327 967870 982102 954155 1066535 2272188 2366267 1374378 1165990 783808 773430 941038 934211 968530 984873 1017651 1023136 1142979 1139827 5577888 5805820 40.25 71.5 1
15:27:49 2024-01-29 737265 729496 229174 225778 373759 384161 400942 399484 238849 237239 300126 303027 342696 347719 4849195 5144304 7203302 7027556 1231114 1261656 327843 291370 311166 309758 366789 357624 347541 348577 236108 239856 739231 710282 1610084 1556248 484048 476340 710445 717383 897384 873779 925670 931599 966577 982102 952801 1066535 2272188 2362840 1335691 1165990 783808 772606 940916 935540 968530 984873 1016901 1027330 1143788 1139827 5568492 5805820 40.25 71.5 1
15:27:50 2024-01-29 738842 729760 228497 225774 374057 384433 400625 401322 238849 237239 300338 303730 342696 347719 4849098 5133525 7199946 7015652 1231191 1263280 327879 291370 311827 309289 366488 357225 347297 347599 236108 239449 738140 707746 1579932 1553643 484048 476340 710445 717383 897221 873123 923693 931599 966540 981269 952801 1066535 2272188 2359493 1367651 1165990 783808 772606 940916 935556 967843 984873 1016901 1023099 1142979 1139827 5568482 5805820 40.25 71.5 1
15:27:51 2024-01-29 739369 729172 228114 225041 376673 383347 401588 401039 239250 237561 299165 304846 345041 348065 4844251 5137928 7190314 7025031 1235331 1259361 327666 291370 311166 309723 366524 356829 347018 347563 235743 239078 734888 707746 1587850 1555417 484048 476340 710445 717346 896747 874466 925670 931599 967184 982102 952801 1066203 2272188 2372401 1374378 1167653 783808 773702 940879 934211 968530 984873 1016863 1023099 1142979 1139827 5576166 5806244 40.25 71.5 1
15:27:52 2024-01-29 740953 729167 228819 225037 376410 384831 403868 402350 238085 237501 298984 303137 342555 347995 4839106 5131814 7191946 7025031 1234260 1258939 327914 291814 310286 310193 366524 356540 347577 348613 238760 238708 731722 707746 1569688 1556248 484737 477792 711960 717420 891937 871232 926330 931599 965129 980679 954155 1066535 2271914 2381595 1372529 1165990 785485 774800 940916 932154 968530 984873 1016626 1021607 1142082 1139827 5587293 5819448 40.25 71.5 1
15:27:53 2024-01-29 743602 730411 229104 224937 375346 384978 403868 402744 239764 237869 300157 302080 343246 348212 4843899 5133723 7191909 7015652 1234919 1257905 327914 291211 310726 309758 367040 355748 347541 347599 236473 239078 739057 707746 1593781 1556248 484048 477047 711446 718438 891973 872504 924829 931599 965813 980679 954155 1066535 2268435 2381843 1398119 1165990 783808 773702 940916 931562 968530 984873 1016901 1025361 1143704 1138985 5593432 5816065 40.25 71.5 1
15:27:54 2024-01-29 741482 728434 229886 224933 375346 383347 400978 399800 242493 237692 300047 304704 342661 347646 4841123 5128101 7181665 7015652 1232220 1258799 327914 291405 310726 309289 368156 355748 347297 347563 236108 238743 734888 707746 1572288 1554042 484048 476340 710445 717383 893276 871269 925670 931599 965813 982102 952801 1066535 2270573 2375768 1398119 1165990 783808 773153 940212 935540 968530 984873 1014657 1025505 1147099 1141939 5574989 5819448 40.25 71.5 1
15:27:55 2024-01-29 741683 727551 229174 225037 372083 383274 400942 401606 238119 237274 299878 304404 344932 346664 4836364 5130076 7187983 7020021 1232498 1255995 327914 291849 309411 310011 366488 355748 346531 347599 236143 238005 746007 707746 1582538 1556248 483936 477719 710445 717420 894802 871269 926330 931599 965129 980679 954834 1066392 2270573 2378221 1372529 1165990 783808 773702 940975 934223 970603 986877 1017727 1024848 1143593 1140841 5573605 5807369 40.25 71.5 1
15:27:56 2024-01-29 742965 727109 229126 224694 372640 383055 403868 399800 238119 237843 299419 302115 342696 347683 4839365 5128101 7199640 7015015 1231618 1256265 328130 291370 310945 309289 365424 355748 347297 347563 236108 239281 734888 707746 1583955 1553643 484808 476304 710445 716838 893276 872468 926330 930938 965813 982102 952801 1064643 2268960 2368240 1398119 1169110 785341 773665 941013 935502 968530 984067 1016273 1025580 1143704 1138985 5568058 5796441 40.25 71.5 1
15:27:57 2024-01-29 739098 731454 227795 225076 373234 383347 401588 400232 238153 236542 299419 302360 342696 346627 4842281 5139977 7171664 7015652 1224219 1259905 327879 290485 311631 309289 365389 355748 347297 347563 235379 239165 732108 707746 1578482 1549237 483704 476304 708433 715242 897384 873123 923036 927524 966540 973678 950062 1066430 2277845 2365734 1346620 1165990 783375 771588 942354 935465 965749 982092 1012419 1022229 1146644 1139754 5566010 5797542 40.25 71.5 1
15:27:58 2024-01-29 739172 729724 228264 225041 373794 383347 401588 399907 238684 236577 297698 302816 341669 345016 4832916 5149356 7143688 7001497 1227781 1257905 327384 290449 311166 308354 365424 355748 346495 347284 235379 239281 729328 709774 1576956 1549237 483704 475969 709438 717383 894839 871232 923036 932930 967000 981269 949915 1063313 2272595 2367419 1353630 1165953 782693 772606 940916 935556 967843 984873 1013935 1023099 1146683 1139863 5559077 5801679 40.25 71.5 1
15:27:59 2024-01-29 737619 728766 228428 225530 373234 383347 399431 400473 238884 237274 300780 302605 341669 345613 4835380 5149356 7171664 7001535 1229425 1257012 327879 290555 310286 309254 365424 355748 346252 347284 236073 238743 736278 707746 1566395 1553370 484048 475969 709942 718400 897027 874466 925595 931793 965703 981190 953771 1069523 2272188 2362913 1372529 1168275 782912 773488 939545 931562 970283 984873 1014694 1022371 1142979 1141477 5573906 5806908 40.25 71.5 1
15:28:00 2024-01-29 737197 727596 228464 225076 373234 383078 401588 401039 238153 236542 297518 302570 342992 347683 4842281 5126459 7190314 7020021 1232498 1257905 327879 291370 310286 309758 366488 355712 347053 348099 236143 238041 740447 706735 1569748 1557634 484737 479763 710445 717236 894766 873222 927338 932930 965813 981408 952801 1066203 2273668 2374825 1372529 1164331 786045 772606 939545 931562 967843 984081 1015416 1022371 1143704 1139790 5577888 5797542 40.25 71.5 1
15:28:01 2024-01-29 739973 725512 228308 225037 372676 383347 401588 399538 238119 236507 299878 301275 342182 347683 4839816 5129398 7190314 7015015 1232498 1257905 327384 290520 310726 309289 365424 355460 346495 347349 237849 238691 733498 708759 1592182 1555852 484392 479083 710409 718400 896747 871232 923693 931603 967552 982102 954155 1064605 2272977 2372401 1372529 1165990 783808 774338 939545 933548 968530 984873 1016177 1023099 1143704 1139790 5573906 5801679 40.25 71.5 1
15:28:02 2024-01-29 738147 727751 228109 225046 372937 383347 400379 399240 238153 236943 299455 302570 341634 347683 4835380 5131028 7180989 7020470 1234847 1259693 328640 291975 309484 310633 368417 355420 346840 348960 238523 237829 746007 707604 1579373 1558065 484737 477792 712972 719458 893092 873049 927652 931562 964409 981195 955513 1066535 2270573 2390392 1398119 1164331 786045 774800 940879 931525 968530 984873 1015342 1022656 1138467 1139827 5584421 5805820 40.25 71.5 1
15:28:03 2024-01-29 739739 727551 229139 225017 372640 384433 400942 401606 238085 237607 297266 301206 342112 347646 4825251 5129760 7171403 7010984 1233521 1259361 328498 291877 309120 310051 365211 355493 348719 348960 238185 237496 745431 701317 1584158 1564729 485428 477719 712972 717346 893534 875711 926330 929605 963006 980643 956861 1061837 2272188 2388361 1398119 1159966 783808 777004 940212 928118 968530 982647 1013376 1021235 1135443 1144712 5580535 5805820 40.25 71.5 1
15:28:04 2024-01-29 741298 727555 229888 223693 372902 384433 400906 401039 242727 238010 297662 301241 345785 346591 4830437 5152255 7216281 7027556 1226480 1257569 329724 290344 308538 310664 364990 355424 346495 349402 238185 237285 745431 701317 1586019 1558457 485428 477755 712417 717346 893534 873779 926330 928850 963043 981335 956417 1065635 2272188 2390789 1374378 1159966 783808 774800 940212 928850 967843 982719 1013376 1021198 1134484 1143056 5576548 5805820 40.25 71.5 1
15:28:06 2024-01-29 740246 727255 229174 223658 372083 383889 400906 400756 242352 238010 297302 303494 342696 346591 4824974 5139977 7223919 7027556 1231870 1254338 329368 290449 308103 310668 364222 354598 346495 348577 236073 237285 750176 701820 1578888 1558457 484737 479763 712466 717346 889375 873086 926330 930902 963006 980643 955026 1061837 2272188 2388361 1372529 1161811 783808 774698 940879 928155 968530 982575 1011919 1021198 1136902 1143093 5561645 5796441 40.25 71.5 1
15:28:07 2024-01-29 740246 728553 229135 223693 372074 383347 400625 401322 242692 237607 297626 303494 341634 347108 4848062 5129398 7223901 7020470 1222055 1257905 329333 290449 308829 310664 366076 354312 346495 348577 237344 236467 743515 700035 1577666 1561779 484737 477719 712466 717112 894141 873779 926330 926147 962288 979259 956417 1060290 2270573 2393637 1398119 1156665 783808 774800 939545 928155 967843 982611 1013376 1021235 1134484 1143093 5572461 5805543 40.25 71.5 1
15:28:08 2024-01-29 740246 727410 229210 224057 372038 383347 402441 400473 239286 237763 296856 303316 342520 346482 4839365 5140855 7197416 7015652 1230269 1257794 329368 290485 308357 310228 364258 354845 346460 349103 236108 237567 739947 701820 1578888 1558457 484737 477719 712466 717346 894438 872468 926330 928850 963043 980679 955026 1061837 2272188 2388361 1348988 1159966 783808 774800 940212 927460 967571 984873 1012653 1019742 1134484 1143093 5576444 5796441 40.25 71.5 1
15:28:09 2024-01-29 740246 726560 228963 225864 375007 383905 403296 401570 239596 237869 297279 303458 342485 346445 4839816 5126271 7199640 7015376 1230107 1255392 329368 290149 309047 309874 363131 354562 346460 348332 237344 236999 742163 700314 1589661 1562889 484737 479009 712466 715279 893534 875019 925670 926184 961607 979223 955026 1060053 2272188 2383277 1372529 1156338 782693 774800 939705 926147 967156 982683 1013376 1021198 1134484 1143093 5576444 5802536 40.25 71.5 1
15:28:10 2024-01-29 740424 729042 229024 224898 375341 384051 402397 399726 239764 237904 297518 302115 341669 345540 4837337 5146646 7199640 7015652 1226669 1257012 328871 293326 308357 310917 363712 354062 346217 348332 235908 237200 739947 701317 1579530 1558457 484737 477526 712466 716293 893534 873123 926330 928886 962325 979223 955513 1061837 2270573 2383277 1396235 1159298 783808 774800 940212 928813 967156 984873 1013376 1021198 1133800 1141902 5593054 5806815 40.25 71.5 1
15:28:11 2024-01-29 741224 728590 229069 223516 372074 384433 402441 399307 239157 237798 297419 301206 341634 346065 4832151 5130076 7205699 7015652 1229387 1254338 328906 290555 308357 310873 364769 354635 346495 348613 236143 237200 738062 703834 1588827 1558457 484737 477792 712466 717346 893534 872504 926330 930205 965129 980679 955026 1062213 2272188 2383277 1372529 1160985 783808 774800 940879 928813 967843 982611 1014820 1024227 1138136 1142947 5589499 5805820 40.25 71.5 1
15:28:12 2024-01-29 740347 725462 229174 224833 374172 383347 400906 401039 242762 237974 297554 301241 342182 346627 4839519 5137610 7199640 7015652 1230269 1257905 329635 291370 309047 310228 365061 354598 346495 348613 236108 237602 737205 702323 1586842 1558457 484737 477755 711410 717346 893262 873123 926330 930205 962325 981232 953637 1061837 2268960 2383323 1400002 1159335 783808 774030 942316 930049 969592 987663 1013338 1021851 1137636 1146257 5585976 5794181 40.25 71.5 1
15:28:13 2024-01-29 740246 726533 229210 223615 375305 384360 402441 399343 242352 238045 297590 301241 341669 346310 4836364 5137373 7210837 7015652 1227587 1257905 328871 290555 308357 309976 364258 354598 348472 348613 237177 237200 747573 698313 1574812 1563194 485083 477011 712466 715242 893534 875711 926330 926147 962325 981372 956381 1059941 2272188 2387705 1398119 1159350 783375 782902 939674 928918 968940 989492 1012578 1021198 1134484 1139827 5565278 5788423 40.25 71.5 1
15:28:14 2024-01-29 737265 725426 228428 223425 374052 384433 400081 397025 242493 237974 296430 302536 341395 344725 4811455 5173996 7191946 7015652 1220974 1254338 328871 292442 310286 310264 364011 355173 347018 348332 237344 237804 739057 697316 1582622 1565111 485083 477453 711960 713147 893276 875640 923656 926976 963080 982102 959488 1063122 2279194 2390327 1398119 1153902 782988 776415 939006 927424 968530 982719 1010943 1019083 1134484 1143093 5529453 5787063 40.25 71.5 1
15:28:15 2024-01-29 734646 726737 228074 223274 374377 383347 401304 399343 242458 237204 296645 303484 341360 344493 4830437 5170650 7218291 7016319 1213423 1254301 328374 290908 309812 309976 364011 355712 347297 347563 237009 237935 737146 696320 1575782 1565111 484048 476304 710445 713307 894802 876261 924867 926241 968930 984113 959600 1061718 2275833 2386817 1415079 1151699 782693 774800 937005 930203 968530 988315 1012653 1019284 1134447 1144712 5521455 5787063 40.25 71.5 1
15:28:16 2024-01-29 749635 725431 228823 222736 373790 383347 401588 399343 237954 238010 296645 302781 341669 345540 4819602 5185684 7208965 7015652 1221346 1254338 328871 289568 310286 310228 364011 354098 347018 347563 237177 237970 739057 696320 1580436 1565111 485083 477011 713442 715773 898031 876151 922850 927635 964298 984636 959600 1063348 2272188 2383425 1360562 1155019 782693 774800 937005 926058 968493 982683 1012653 1016840 1134484 1143093 5538768 5777747 40.25 71.5 1
15:28:17 2024-01-29 734123 725530 228424 223279 376406 383347 401304 399307 242458 237239 296609 303061 341360 344493 4825552 5174463 7199640 7006274 1219604 1254338 328605 289603 309083 310264 364526 353562 348719 347563 235379 237935 728980 696822 1605608 1566086 484737 478404 710409 713270 891900 878724 923544 922232 965092 984186 956381 1059874 2270420 2369700 1338311 1151081 783375 772606 934345 928850 968530 988047 1010489 1013837 1137162 1144712 5511772 5777747 40.25 71.5 1
15:28:18 2024-01-29 728927 721314 228269 223650 374351 381042 401228 399343 242798 236908 297590 303977 340338 345260 4826992 5187565 7227616 7006274 1211654 1254301 327914 293155 310286 308389 364011 355712 349461 347034 237089 237723 739057 696320 1583121 1565111 484737 478811 709905 713777 894802 876261 923693 924853 964804 983454 956417 1061943 2273389 2376475 1358746 1150063 782693 773702 935674 928191 968530 988279 1010980 1016042 1135480 1144712 5521455 5777747 40.25 71.5 1
15:28:19 2024-01-29 731000 721350 228464 223654 374386 382228 401021 399343 242387 236577 296681 303977 340611 345016 4823550 5181827 7208965 7033034 1215422 1253412 328126 292656 309995 309475 364969 356646 347154 347385 237344 237829 737146 696320 1605948 1562889 482673 474893 709247 712073 896393 878129 923693 922379 966177 983490 955026 1056093 2270573 2379141 1343661 1148976 783250 772606 936066 928850 971284 988279 1010489 1015599 1136284 1143093 5512049 5777684 40.25 71.5 1
15:28:20 2024-01-29 732103 721318 228182 223620 374092 382769 401021 397025 242458 236542 296401 303061 340849 344457 4822177 5176221 7199640 7010984 1218149 1255780 327772 290308 309885 309113 364490 355529 347363 347385 237009 237768 737668 695823 1598222 1565455 484048 475598 709438 712295 894729 876261 922999 924345 963080 984054 955026 1056809 2270573 2378380 1356931 1149795 782693 773702 935674 927449 968530 988315 1011931 1016004 1133837 1143093 5512049 5787063 40.25 71.5 1
15:28:21 2024-01-29 734497 725462 227756 222930 374163 383347 401304 397025 242387 237239 296401 305169 340611 344457 4821059 5179905 7216281 7027556 1216859 1257569 328729 290555 309047 310228 362044 353562 348449 348327 235743 237935 737668 696320 1581112 1566959 485428 476304 710445 713814 894802 876261 922379 926317 964445 982102 956417 1058392 2272188 2383284 1353300 1151736 782693 774800 937005 926184 968530 988315 1011931 1016803 1133679 1143093 5519930 5782935 40.25 71.5 1
15:28:22 2024-01-29 738316 725431 228428 222926 373234 383347 401021 397061 242423 238010 296645 301275 341087 345016 4821059 5174782 7212681 7008691 1219604 1254338 327560 292036 309958 310193 364011 354598 346531 347563 237344 237663 737668 697316 1584621 1562889 485045 477011 710445 713147 894802 875640 922152 926317 963080 982102 956454 1059185 2270573 2386667 1376226 1152556 783375 774800 937005 927460 968530 982719 1011654 1016803 1132875 1143093 5525400 5787063 40.25 71.5 1
15:28:24 2024-01-29 752907 721354 228788 222930 372676 383347 401588 397025 242352 238010 297099 303249 342992 344239 4811342 5170764 7202210 6991783 1215422 1254338 327914 290449 310469 309219 364011 356793 347261 347563 237009 237602 728980 696320 1581581 1558457 482673 475933 710258 710275 894168 878129 923693 922379 965542 984186 953674 1060316 2268960 2374788 1345445 1150063 783833 772606 935401 930205 971321 982719 1007613 1015319 1137089 1143093 5508927 5769446 40.25 71.5 1
15:28:25 2024-01-29 728977 721390 228632 223650 373794 378862 400454 399617 239693 238816 297338 303803 342027 347536 4825628 5213391 7254124 7006274 1213371 1252523 327384 289973 309301 308354 362912 356793 346217 346482 236674 237567 736278 697316 1605279 1561779 482673 474929 709438 711789 893534 876261 922077 922379 963080 984186 953674 1058729 2263550 2390987 1362378 1147340 782693 772058 934345 931562 968530 982719 1010489 1012322 1138136 1143093 5513575 5777684 40.25 71.5 1
15:28:26 2024-01-29 734128 728304 228537 225864 376410 382623 401551 396916 239596 236933 296466 303838 342751 344348 4823550 5200624 7235146 6992124 1206366 1252486 326926 290555 309338 309289 363167 356793 344638 346239 237009 237602 739057 699712 1569762 1555852 481843 475598 709942 710275 894913 878753 923693 922379 964445 984882 955513 1058692 2262915 2379141 1366009 1150063 783808 772606 931659 926147 971667 982647 1007613 1010846 1137126 1142676 5517513 5788423 40.25 71.5 1
15:28:27 2024-01-29 728784 726278 228133 223559 375346 381194 400911 399726 239428 236507 297345 302992 339557 345576 4821059 5185432 7246267 6996895 1211954 1250711 327369 289603 309812 308389 361032 356540 346495 347004 234688 237970 737668 695823 1589028 1558457 483429 475969 709942 710275 891378 878129 923693 921725 964445 984882 955513 1056846 2266136 2381595 1352579 1149208 783533 772606 934345 928850 971321 982683 1007613 1012322 1137126 1146072 5508962 5773061 40.25 71.5 1
15:28:28 2024-01-29 728627 726793 228323 223615 373234 378826 401021 399017 239322 237134 297554 303449 339592 345576 4823550 5193012 7218291 7002151 1209025 1250711 329531 290555 309047 308389 363202 357082 345177 346518 235344 237970 739057 697722 1578041 1558457 482673 474929 710173 710275 894913 878129 923693 922379 964445 983490 955513 1058692 2266855 2369700 1349012 1147340 783808 772606 934345 928155 968530 988952 1009750 1016099 1139327 1142983 5528005 5777747 40.25 71.5 1
15:28:29 2024-01-29 726554 721309 228637 223585 372605 378790 401588 399343 242352 237291 297122 301241 339592 346627 4826992 5193101 7243649 6986919 1209925 1252523 326890 290149 308030 308389 365522 355748 345454 346447 236674 237567 728980 696320 1597956 1558457 482487 475598 709438 711789 893534 876261 923693 922379 964445 983917 955513 1059485 2266136 2379141 1341878 1147340 782256 773236 937027 931954 968493 989062 1008937 1015449 1140137 1142983 5508114 5768305 40.25 71.5 1
15:28:30 2024-01-29 732559 721408 227760 225546 374212 382228 401021 397025 242727 236542 295525 302992 340611 342519 4804557 5174463 7190314 6992011 1213686 1252486 327914 290008 309338 308319 363498 355209 346495 347004 236674 237804 727609 694335 1583494 1561779 483704 474929 708433 712295 894334 876261 923693 922379 963043 982102 956183 1057241 2268473 2384307 1356931 1151435 782816 772458 936302 930240 971284 989763 1011931 1013800 1135516 1143634 5502643 5782935 40.25 71.5 1
15:28:31 2024-01-29 733080 725277 227756 223270 373266 382228 400454 396988 242423 236507 295740 302570 341375 342519 4822107 5172541 7190314 7005997 1219604 1252486 327950 289568 309083 310228 363498 354098 346252 347563 236507 236868 737668 696320 1583756 1562079 484048 477047 710445 713183 893534 873779 923693 924837 961680 983393 957404 1062049 2269362 2384213 1390585 1151081 782816 774727 937005 926147 967843 988047 1011706 1016803 1132875 1139863 5530860 5773610 40.25 71.5 1
15:28:32 2024-01-29 733269 721395 227756 222921 373794 383076 400729 396988 242458 237274 295610 302781 341087 342483 4807324 5163255 7180989 6992011 1216130 1252523 327914 292036 309338 308072 362948 354671 346531 347563 236674 237567 737668 694335 1575670 1561779 484048 478330 709438 713307 894913 876959 926101 927250 965703 981992 958235 1060128 2274213 2379854 1378075 1149245 781579 774529 936986 926111 968530 982719 1009750 1017665 1134484 1143093 5512049 5782935 40.25 71.5 1
15:28:33 2024-01-29 733826 725277 227791 222900 373261 382805 401021 396988 239396 237642 295776 302570 341087 342555 4825552 5165190 7199640 7006274 1219604 1250674 328374 289568 308393 310691 364011 353562 345489 347284 236674 236868 747573 697316 1574812 1558457 485428 479763 713442 717377 894766 873632 923582 927635 963216 981920 958235 1059185 2268960 2388241 1355115 1153376 782693 774800 938364 927598 967843 982683 1011931 1016840 1133679 1142284 5521455 5778535 40.25 71.5 1
15:28:34 2024-01-29 737623 721273 229018 222895 371813 383347 401588 396952 238424 237677 297099 303494 340646 345052 4826230 5120817 7166260 6987004 1217047 1250711 328640 289462 306622 310228 364011 351537 345454 347040 236674 236467 752285 697823 1576893 1561392 484737 479083 712466 716357 894094 874466 924697 926317 960926 979259 956724 1061831 2262915 2381595 1396235 1153376 781579 774800 937005 924800 965786 982647 1011931 1016840 1132875 1139827 5530860 5769477 40.25 71.5 1
15:28:35 2024-01-29 733826 721381 227756 227199 374208 382265 400454 396988 242218 237310 296192 303387 340611 342519 4811792 5150531 7180989 6991905 1219604 1252486 328410 289330 306550 309758 364711 351285 348079 347314 236674 237461 737668 696320 1580837 1563849 484048 478404 709438 712295 893534 876959 924867 924345 963043 982102 953674 1058430 2265560 2369737 1379924 1149437 781579 770382 934345 928191 968530 982453 1009769 1013079 1133837 1141477 5492960 5758811 40.25 71.5 1
15:28:36 2024-01-29 728373 721246 227747 223434 373261 378898 399859 397025 242218 236507 296437 303061 339049 342519 4804820 5170840 7208965 6978137 1209025 1253603 327136 292437 307849 310373 365005 355602 346750 346340 237344 237426 733093 698313 1570148 1549237 479938 480786 712429 710090 899433 876261 919646 922291 967184 982728 954155 1054137 2256493 2389095 1392469 1155019 787167 773430 929020 927497 974980 982647 1003809 1012359 1140463 1142287 5561720 5768305 40.25 71.5 1
15:28:37 2024-01-29 724694 721084 227786 223434 371553 378790 401588 397061 238620 236342 297135 301206 345415 347719 4804820 5189318 7254579 6971750 1207728 1252213 326820 290105 308212 309825 364490 354991 345528 347563 235379 237235 728638 697823 1585120 1549237 481303 477864 710445 714322 897462 876261 920804 922379 967552 982728 954834 1050991 2258456 2395609 1428776 1156665 788291 773702 930338 930865 976363 984873 1002565 1013800 1142082 1148058 5618728 5763915 40.25 71.5 1
15:28:38 2024-01-29 726236 724731 228424 223589 373748 378862 400978 397025 238424 236507 296645 301206 339592 348458 4811792 5185514 7272876 6980394 1205175 1251374 329795 294658 308393 309723 364011 354635 347205 349451 236340 237935 737668 695823 1573637 1549237 482330 477792 706391 710275 902741 876261 914368 922379 971486 984882 950025 1049430 2256850 2369921 1394352 1161022 787167 768638 931659 934211 974085 983481 1000423 1015319 1144634 1151420 5568482 5758926 40.25 71.5 1
15:28:39 2024-01-29 726788 727135 227333 223624 373194 378862 401588 394544 238085 236142 296013 303027 339557 346065 4810116 5225680 7199946 6941699 1200847 1252486 328622 291830 311166 309971 363712 355712 344381 347314 237009 238708 727189 703713 1581235 1542276 481303 477792 704357 712295 901425 875019 914368 925002 972211 984882 946240 1053074 2247745 2368240 1436601 1169946 788291 765814 933028 936870 970594 973633 1002565 1021235 1152106 1144712 5606104 5765391 40.25 71.5 1
15:28:40 2024-01-29 731750 725458 227721 223589 372163 378898 401369 396286 242352 236342 297554 301899 342401 346299 4810954 5131701 7123443 6946865 1212631 1252486 328871 294603 310543 308319 362587 354348 346495 347528 234679 237970 732108 703713 1577687 1544397 484737 476191 704357 714157 900712 869507 916887 931599 967870 975766 944469 1059485 2262915 2352309 1356931 1165160 780582 768094 939545 934211 963442 973705 1009769 1021964 1143704 1138985 5536311 5768305 40.25 71.5 1
15:28:42 2024-01-29 738110 726379 227363 223658 371817 383347 399526 395404 239693 236261 296955 303458 342992 342303 4810954 5119143 7143872 6972015 1228543 1252523 325941 290582 308357 308319 364222 353562 345177 346239 235414 237768 739057 705726 1589995 1549237 483704 477719 710445 717892 892267 870743 923693 928886 961607 973642 952764 1059978 2261307 2379141 1392469 1159335 783250 772606 938214 926147 965065 983481 1013376 1019016 1136629 1136464 5559077 5768305 40.25 71.5 1
15:28:43 2024-01-29 736019 726682 228213 225490 373047 382047 400345 399162 238389 236367 297302 302501 342509 345114 4797636 5126572 7197416 6992011 1217828 1248829 327914 289330 308756 309289 363754 353526 345974 347528 236674 237970 739057 695823 1586633 1562616 484737 476304 710445 714322 894802 873779 922342 925328 963080 980679 956146 1060321 2266136 2369700 1374378 1150063 781139 774188 935674 924800 968530 982647 1010489 1015319 1132875 1143902 5501092 5787233 40.25 71.5 1
15:28:44 2024-01-29 731984 724736 227934 223551 375878 382318 399954 396844 239428 236507 295740 303027 341883 342267 4818553 5170650 7218291 6987516 1206404 1250674 327388 289743 309047 308319 362587 355712 344935 348458 235379 237567 740447 698313 1556261 1549237 481030 476304 710445 710275 893534 878753 923418 920296 964445 982656 955513 1060354 2259101 2376512 1345445 1155019 785485 773702 930998 928155 972147 986877 1007575 1014912 1137162 1146886 5537259 5761034 40.25 71.5 1
15:28:45 2024-01-29 727795 726282 228292 223585 372083 378790 401588 399922 238951 237134 296609 301206 339522 347683 4816676 5183735 7236666 6992124 1206366 1249751 325941 290149 308829 308319 362044 355712 346016 347040 235379 237428 733093 698313 1575735 1549237 479938 477864 710445 712295 894802 876261 919646 922291 965813 982692 954155 1049162 2253643 2392484 1411240 1155842 788291 773787 929020 928850 974980 984690 1003809 1016024 1140948 1148774 5590962 5768305 40.25 71.5 1
15:28:46 2024-01-29 724653 723417 228568 225070 372083 378754 402156 397025 238424 236767 296645 303494 339592 347683 4808248 5181827 7254011 6973574 1201729 1248659 327914 289568 306586 308389 364011 353526 345284 349139 236842 236502 731343 697038 1569647 1547041 482673 480603 709438 713814 894618 876261 917401 922379 965821 982692 952124 1050862 2253643 2390327 1311517 1156665 788291 772686 931663 932893 975434 983372 1000311 1016175 1143321 1151220 5577888 5768305 40.25 71.5 1
15:28:47 2024-01-29 730476 721314 228105 224963 374285 381078 400625 396322 238424 237274 296013 301241 339557 346627 4783944 5180052 7254718 6968759 1198296 1250434 328906 289532 306550 308389 364011 353236 345528 349666 236340 237602 734463 696320 1577567 1548139 482330 480603 707393 712295 898512 876261 915435 920904 968666 984882 952528 1051012 2254385 2387705 1392469 1160514 788291 770199 931700 931378 974048 983336 1001137 1013800 1143704 1152235 5583305 5773724 40.25 71.5 1
15:28:48 2024-01-29 727852 725417 227522 223279 372937 378862 401304 394508 242423 236507 296192 302781 341582 345540 4801394 5203672 7196354 6950001 1196402 1249788 327649 294676 310945 307102 362587 355712 345772 347051 236674 237935 727609 704719 1562058 1538925 480961 477755 703822 710275 901349 875019 914894 925002 972211 986186 946055 1055261 2247633 2364880 1440513 1170987 788291 767758 933682 936205 969905 977657 1002378 1019742 1152923 1143901 5590119 5744689 40.25 71.5 1
15:28:49 2024-01-29 731753 721314 227686 223581 372176 378862 399782 396335 238424 236142 297293 301760 339557 346664 4802301 5140723 7171389 6945044 1205881 1249788 328640 289128 309301 308319 364293 351501 345772 348648 236340 237499 733498 705222 1567319 1544397 484737 477864 706391 716330 899150 867041 915171 931544 971928 981305 948936 1059597 2266508 2355608 1434645 1165990 781579 767196 940975 935540 964127 973669 1006104 1025303 1143704 1139827 5565557 5764191 40.25 71.5 1
15:28:50 2024-01-29 738127 721282 227046 223430 373229 382805 401021 394544 242387 236142 296645 303494 340338 342483 4802301 5111841 7103204 6959380 1217160 1249788 325941 294237 310286 307387 363167 351501 345454 345476 236007 238005 722379 705726 1566395 1544397 482673 476976 707230 717377 897027 871982 922227 929616 967074 978494 951642 1061493 2262915 2363207 1394352 1161848 781139 770382 937005 931565 964344 982092 1010943 1021235 1140192 1133222 5536311 5768305 40.25 71.5 1
15:28:51 2024-01-29 733555 723715 227050 223641 372176 381078 399289 397061 238424 235015 297554 302643 339557 345016 4802301 5082585 7144534 6968759 1225716 1248866 325415 289330 308393 307637 363712 351501 344416 345476 236674 237200 738062 705350 1567165 1548308 484048 479423 710409 716357 890749 871362 930004 927449 960247 973678 953882 1063085 2260826 2379141 1392469 1159966 781579 772606 937005 925455 965786 983481 1011931 1019016 1134484 1139827 5540266 5769591 40.25 71.5 1
15:28:52 2024-01-29 735715 723715 228308 222895 372176 381633 400172 396916 237758 236542 296645 302431 339592 342483 4795454 5102298 7153013 6971977 1217828 1248659 328148 294432 306442 309289 363754 351213 347450 349374 237009 237461 736278 694335 1593806 1558065 484808 477726 708359 710275 892267 875019 923693 923605 962325 981408 955513 1056809 2263943 2367982 1360562 1147340 782418 770382 933682 927497 968530 982647 1007613 1010846 1135480 1142284 5493238 5744689 40.25 71.5 1
15:28:53 2024-01-29 727664 723715 227725 222930 372118 378754 397007 396664 238424 236142 296645 302570 341209 345576 4783944 5174463 7212681 6978137 1207728 1250036 328746 292050 306009 308142 364490 354991 345735 347177 237344 237059 735834 697814 1575215 1549237 479938 477900 710445 710054 894802 876261 916716 921071 965740 982728 954155 1054286 2254273 2390789 1428776 1155019 788291 772606 927732 928191 974252 984873 1002565 1015319 1140463 1143937 5585038 5758926 40.25 71.5 1
15:28:54 2024-01-29 730017 721363 228568 222891 371561 378898 399782 396322 238091 237302 295776 301206 339557 346664 4811792 5174463 7254011 6977525 1195651 1248585 329528 291006 306081 308248 363684 353916 346750 348613 236007 237200 736278 694335 1574036 1546592 482330 477828 706391 711098 899901 876261 914368 921725 969388 982656 950062 1049364 2254236 2369663 1392469 1156665 787167 768094 930338 933548 972702 981399 998287 1013837 1144198 1148906 5552613 5744689 40.25 71.5 1
15:28:55 2024-01-29 727421 721314 227015 223274 372118 378790 400454 393365 242387 235812 295704 302806 344965 344529 4783944 5196250 7193720 6922144 1201729 1253995 327772 291212 309265 306458 363712 354348 345919 347349 236674 237567 724867 705726 1559753 1537333 483360 477828 705391 714773 898873 868659 914368 928923 968666 973715 944542 1054137 2252900 2356079 1417039 1171974 783808 765851 935009 933548 965786 973597 1003171 1020118 1144634 1143093 5609995 5761451 40.25 71.5 1
15:28:56 2024-01-29 736541 721314 227368 222926 373224 382228 401304 394231 242147 235777 296609 301159 339592 344494 4795679 5113124 7100136 6951832 1221994 1250674 325643 291319 309702 307352 363131 351537 343383 344921 236674 237461 735322 703713 1564205 1544397 482673 476074 707393 713147 893534 869507 920993 927263 963080 973678 947260 1060327 2261307 2357354 1356146 1161022 778912 768094 936339 930205 964381 979286 1013177 1021235 1140463 1136362 5530860 5754819 40.25 71.5 1
15:28:57 2024-01-29 733926 724470 227020 223425 371914 378862 400454 397061 237988 235085 297099 300983 341883 344239 4813501 5097791 7177663 6981379 1217160 1248659 326890 294188 306550 312133 363754 351393 344416 346518 236007 236102 744868 696043 1568435 1558457 484048 476304 710445 712877 886824 871232 920993 925002 959531 979295 953637 1057241 2261032 2379141 1370680 1149795 778912 773153 935025 924309 965786 982611 1010489 1016803 1131270 1139827 5489899 5754819 40.25 71.5 1
15:28:58 2024-01-29 728927 723962 227562 223404 372671 378862 397007 396664 238951 236296 298155 305348 341030 342411 4798091 5170484 7229976 6968759 1207827 1247772 325871 294410 308357 307852 363754 354380 345772 345476 236674 237200 730351 697316 1559639 1546592 479938 477755 709438 710275 892084 876261 918302 919041 965129 982692 954560 1049162 2253643 2384975 1388702 1152556 786045 772058 927073 925455 974980 984873 1001708 1010883 1138811 1143974 5571361 5754819 40.25 71.5 1
15:29:00 2024-01-29 724690 723495 228187 224912 373347 378574 402441 396772 237985 236236 296221 303423 341162 345358 4795454 5176372 7243649 6947015 1191468 1245118 328942 294151 306478 308354 362948 353562 343418 349437 236007 236502 737205 694335 1602903 1544848 481987 477900 706391 710275 894618 876261 914368 921071 966540 984882 950099 1051012 2252042 2384975 1320903 1156665 787167 769255 930338 930241 971321 984229 998287 1013079 1142082 1148979 5553847 5751764 40.25 71.5 1
15:29:01 2024-01-29 727401 725763 227580 224596 374285 378574 400273 395558 238318 236072 295460 301241 340826 344457 4799769 5185342 7182781 6931244 1198296 1250434 327578 294359 310456 306852 364784 354598 345772 347004 236007 237451 734888 704719 1561918 1530797 481303 477792 704320 713307 894581 871159 915397 923605 966540 982065 944896 1054286 2249729 2366561 1418995 1171103 786045 765851 934345 934211 968530 975757 1003997 1022417 1145445 1143597 5619063 5763629 40.25 71.5 1
15:29:02 2024-01-29 736990 724662 227510 224912 370047 382192 401304 394472 238177 236226 296789 301478 340303 344980 4798876 5106631 7098613 6941145 1203045 1250637 330305 288856 309265 307352 361783 351393 345419 347528 234679 237165 730718 700838 1562433 1544397 484737 476268 703324 714136 897384 867041 916978 928886 967184 975497 946240 1053764 2260063 2351481 1360562 1162675 778912 765581 938338 931290 962038 973633 1012643 1022003 1145828 1137093 5523187 5761873 40.25 71.5 1
15:29:03 2024-01-29 732564 723710 226313 225542 372448 378754 396862 395728 238424 235050 296430 302643 341066 342483 4792922 5077618 7154611 6968759 1223891 1249751 325941 289330 306442 307817 363131 351501 344638 346447 237009 236432 731722 700314 1561748 1549237 483360 476975 710445 714157 889669 869852 923693 927635 957461 973606 954358 1060241 2260713 2369700 1392469 1151425 780582 773153 937695 926864 967430 984836 1010339 1016175 1131675 1142013 5474184 5749325 40.25 71.5 1
15:29:04 2024-01-29 725827 723715 227020 222745 372047 378307 396970 396880 238424 235777 295704 302501 340108 345796 4792960 5163255 7191946 6959380 1207728 1248659 325835 288689 306514 307352 363461 353526 344796 346204 236674 236232 734463 695823 1565112 1546592 479938 477792 709942 710275 894802 875019 918058 919656 965813 982656 952801 1052363 2246071 2383054 1432689 1156375 788510 770199 927695 928918 974048 983299 1002139 1012284 1138775 1145523 5574989 5728179 40.25 71.5 1
15:29:05 2024-01-29 727709 723715 227368 227304 373224 378790 401588 395692 237758 236472 295668 302643 341066 342447 4792922 5165190 7229541 6940622 1189769 1248659 329635 294042 306586 308283 362948 351501 345772 347492 234679 237200 730197 696320 1578041 1540017 481303 477011 704219 709734 898836 876261 912709 921688 972174 984882 948787 1052927 2254550 2361248 1390585 1163280 786745 765507 932364 936205 972665 973633 1001851 1018210 1149584 1146335 5562584 5740169 40.25 71.5 1
15:29:06 2024-01-29 726236 724223 226317 223650 372702 378149 400454 395378 238424 234816 296834 302075 340587 346028 4792922 5129760 7164077 6921865 1202567 1250434 327879 294115 308357 307852 363202 353258 344796 347563 236007 237165 734888 705222 1563951 1538925 483704 479837 704357 714736 899187 867041 914056 930203 968410 979807 948261 1056129 2257182 2355608 1428043 1165990 782693 765581 937549 935556 964502 973597 1004599 1020118 1143593 1143093 5565557 5749548 40.25 71.5 1
15:29:07 2024-01-29 735908 724474 226313 222930 373229 381616 396970 394195 242522 235050 295435 301935 341281 341304 4789504 5090967 7106386 6950001 1220648 1248659 324890 294260 308320 306922 362587 351429 345772 345179 236674 236467 727609 702710 1595217 1547041 482673 476304 709247 716320 891993 870110 923334 928955 962065 978457 951642 1060091 2260063 2377454 1392469 1157201 781139 772569 936339 924965 965113 984873 1009769 1016803 1132072 1136500 5530860 5749548 40.25 71.5 1
15:29:08 2024-01-29 733514 723715 227721 223803 372176 381042 399252 395692 238091 236873 295165 302183 339522 342411 4792646 5118977 7168042 6967028 1213686 1248659 326890 294151 306586 308319 360907 351393 344899 347756 236007 236976 724867 693345 1574607 1560966 484011 476976 707356 710127 892568 874466 922227 923457 963433 980643 955513 1057183 2260451 2362876 1355115 1146523 780659 770816 931696 924763 967156 984873 1007575 1013315 1134484 1139754 5482254 5749548 40.25 71.5 1
15:29:09 2024-01-29 722270 722686 226967 222711 373229 377581 399252 396916 238091 235742 295596 303281 339118 346065 4792922 5165190 7212568 6946978 1204312 1245118 325941 294640 306442 307387 363461 351465 342821 348742 236471 236187 734463 695323 1564445 1546592 482673 477647 707230 710911 898660 875640 914368 919693 968336 984503 949988 1047831 2251433 2378127 1382454 1156665 787167 768094 929020 930593 971284 981363 998213 1012322 1143704 1147247 5567025 5740508 40.25 71.5 1
15:29:10 2024-01-29 727074 724740 226826 227336 371786 378754 399252 393293 238424 235777 294802 303494 340587 344493 4792922 5181892 7161281 6926300 1199135 1248659 326890 290245 308103 309460 366040 351213 345748 346898 236007 237094 733498 705350 1557409 1538426 484048 477792 704357 714699 899187 869507 914331 928191 966540 975583 946354 1056393 2259213 2351481 1390585 1165160 780025 765581 937005 931562 962038 977829 1006067 1022693 1142082 1138107 5521455 5744877 40.25 71.5 1
15:29:11 2024-01-29 735169 723710 226300 222930 372698 378826 396898 393918 242317 235015 295704 301159 340826 344824 4786089 5077314 7125037 6963551 1227587 1249093 327136 290994 306334 310264 363425 351249 346750 345819 236507 236658 726238 693840 1582848 1558457 485083 478073 709942 712295 892267 871196 922227 925002 963043 979223 955513 1060241 2262915 2375768 1394352 1147340 780025 773430 934345 924965 967156 984873 1008991 1013800 1130431 1139790 5482254 5728217 40.25 71.5 1
15:29:12 2024-01-29 724838 724470 226976 222247 371778 378149 396970 396322 238177 235742 295453 301241 340108 344457 4798876 5163255 7216281 6965444 1205175 1247624 325730 291212 306370 307676 362948 353489 344796 345476 236674 236587 734463 696043 1584707 1544397 479938 481127 710445 711516 891305 875019 918058 919693 965813 982656 952801 1050862 2247969 2388361 1430732 1153376 786045 771474 926414 927598 972147 983481 1000423 1013315 1138540 1145523 5567025 5744877 40.25 71.5 1
15:29:13 2024-01-29 727893 724470 227522 222650 372956 378790 401304 395378 238091 236507 295812 303068 340587 342483 4789504 5188565 7224811 6933231 1188863 1245081 328871 288757 308357 307817 360654 354705 345772 346447 234679 237935 725159 701317 1572271 1540017 480961 476304 703220 709771 899262 875019 912992 921035 970075 984882 946915 1050113 2246071 2360794 1392469 1159298 783808 765581 927732 933548 972702 973633 998287 1013042 1144634 1146335 5549671 5719967 40.25 71.5 1
15:29:14 2024-01-29 722531 723696 225889 222900 372702 377279 399252 393918 238424 234618 295668 303068 339523 344493 4793758 5141246 7158062 6912224 1200847 1250036 328573 288757 306622 306887 364011 351140 345247 348742 234679 236833 729328 700314 1567028 1540017 485153 477050 702294 714322 894802 867041 916887 928191 965813 975076 946240 1056809 2257602 2348147 1340094 1159966 778635 765581 937005 930168 962075 973633 1010489 1020470 1141272 1136362 5512049 5744877 40.25 71.5 1
15:29:15 2024-01-29 731826 722686 226278 222930 370083 378790 396826 395368 238424 234841 296811 301935 340815 342230 4792089 5074956 7115711 6952210 1216896 1245118 326749 294441 305508 307852 364011 351321 345772 345476 234679 235703 739458 695327 1567920 1553643 484048 476304 709720 714322 889669 869926 921648 925002 959940 973678 955513 1055341 2261307 2375768 1394352 1150614 780025 772606 936731 923493 965065 984873 1009769 1020015 1131233 1138144 5501092 5758926 40.25 71.5 1
15:29:16 2024-01-29 731581 722686 227221 227264 374176 380788 396646 396034 238353 236732 295389 303458 340994 341713 4790080 5141133 7215045 6952210 1206964 1245118 325380 294445 306514 307817 362948 353526 342857 345961 236507 236432 724581 694335 1574705 1544397 479938 477828 709942 710275 894802 873742 916924 921071 965813 982656 952801 1050933 2250442 2388361 1426820 1155019 787167 770382 927073 927460 974085 984177 1001137 1010883 1139619 1145554 5568482 5745170 40.25 71.5 1
15:29:17 2024-01-29 728977 724039 227545 224433 372861 378646 401515 394329 237915 236402 295596 302961 340826 342483 4774812 5180052 7191871 6912261 1187227 1245483 327349 288987 309812 306780 360907 353526 345284 345476 234679 237567 730048 701709 1580705 1536213 479938 477755 703220 710275 898800 871196 913030 922379 969388 983490 943554 1050656 2244370 2360701 1420951 1168275 786045 765013 930717 933548 968530 975757 1001137 1019742 1149620 1143093 5597510 5736369 40.25 71.5 1
15:29:19 2024-01-29 730963 724364 227188 224591 369785 378574 399982 394195 238424 235543 296430 300845 340923 344312 4786089 5112787 7088502 6931244 1205918 1248659 327914 288757 308393 306458 363498 351393 344416 346482 234679 236502 719383 700314 1588658 1540017 484048 478293 702294 714230 897513 867041 915548 930278 967184 975766 945568 1058729 2257453 2344820 1356931 1161848 778912 765273 937005 930902 959310 973597 1007613 1019742 1143384 1138632 5505827 5744764 40.25 71.5 1
15:29:20 2024-01-29 733075 722710 226950 222900 370047 378790 396682 396952 238257 234618 295596 301548 340587 342339 4783544 5063193 7125037 6952096 1217160 1245118 326855 294079 305544 307852 362948 350332 345772 345441 234679 236102 734888 694327 1579963 1555852 483704 477050 709438 712621 889742 868659 919609 922379 957461 978992 954834 1059485 2260713 2366230 1394352 1147340 778424 772058 931696 922070 966836 986177 1009750 1016175 1131675 1139586 5475822 5740169 40.25 71.5 1
15:29:21 2024-01-29 725595 723229 226343 227340 374021 378754 396862 396401 237985 235050 294766 301206 340108 342411 4780132 5146646 7150937 6932065 1206865 1245118 325415 294151 306442 307352 362948 354098 345284 344368 236507 236267 739057 697316 1573066 1545221 479938 476340 709438 708189 890095 875019 920145 918202 965129 984882 955239 1053312 2252042 2381595 1438557 1151736 786745 773236 928323 926939 974048 983372 1003959 1012479 1140137 1145523 5543225 5740169 40.25 71.5 1
15:29:22 2024-01-29 723879 723710 227515 224276 372176 378465 401021 395692 237758 236107 295288 302643 340108 344980 4780132 5157854 7237921 6945044 1194800 1245118 328148 294233 306478 307387 362692 351429 342857 348705 234679 236833 733498 694335 1564929 1540017 481802 477755 704357 709231 895889 873779 914089 919693 966540 984882 948605 1047286 2251583 2371617 1411240 1156665 787167 768849 930375 932229 972665 981296 997502 1010846 1142082 1149478 5545709 5730828 40.25 71.5 1
15:29:23 2024-01-29 725005 723710 226348 227057 371491 378185 399252 394718 238424 235050 295747 303281 340108 342483 4783544 5168114 7153013 6916928 1194018 1245118 326890 294151 308465 305499 362948 351537 344796 345961 234679 236833 724867 702710 1567346 1530797 479938 477755 704357 712295 896747 870542 915435 922379 966577 983393 945006 1053012 2247857 2363200 1428776 1170987 785116 767758 931387 931562 967156 976271 1000987 1021964 1143704 1142284 5590542 5740169 40.25 71.5 1
15:29:24 2024-01-29 730778 722686 227182 227376 369975 378790 400454 393882 238091 235497 295596 299968 339049 344529 4771395 5107541 7097841 6892495 1199587 1245118 327879 288757 306586 306423 362948 350332 345284 345961 234679 236467 729328 698313 1553334 1540017 483360 475598 702720 713147 894530 867634 915435 929542 967147 974786 944822 1057034 2254049 2348147 1374378 1161022 778357 765359 938338 928769 959310 973561 1007463 1019742 1140427 1136362 5510511 5728217 40.25 71.5 1
15:29:25 2024-01-29 730017 720644 226278 222917 369758 378790 396547 394195 238424 234653 295253 301795 340108 342447 4780132 5073558 7115711 6932103 1219567 1246027 325976 294224 305508 307887 362948 350862 345528 345441 234679 235738 734888 692836 1569560 1554747 484048 479083 710372 714174 890666 871362 922227 922269 959337 979916 955438 1056645 2259101 2374227 1392469 1147796 778912 772058 934941 924309 962979 984873 1007613 1013800 1127994 1136500 5493238 5728179 40.25 71.5 1
15:29:26 2024-01-29 730481 720644 226348 223328 373224 378862 396574 394508 238091 236107 294766 302643 340587 341376 4779268 5137373 7163211 6950001 1202970 1245118 325871 293736 306550 309060 360907 354098 345772 344403 236007 236137 724867 695822 1582287 1555852 482330 476793 707857 709047 890749 874871 920690 921035 960247 981408 955720 1054100 2253643 2372401 1370680 1148429 782693 771787 929020 924965 970631 982092 1005340 1011870 1134631 1139827 5498715 5731985 40.25 71.5 1
15:29:27 2024-01-29 721753 722691 227020 227212 370078 376448 399289 396637 237917 235742 295020 302219 339118 346101 4776723 5155918 7218291 6952210 1198296 1245118 325941 294237 306442 310007 362767 351213 342713 347278 235934 235598 737205 693830 1571868 1546105 481950 477611 705891 710003 894618 873779 912483 920979 966540 984882 948641 1047719 2247969 2372401 1410125 1156665 785485 765851 926962 928923 970631 979250 997539 1010846 1142082 1145627 5545709 5736393 40.15 71.5 1
15:29:28 2024-01-29 722535 723445 226308 222685 370962 377617 399252 391843 242281 235085 295153 303494 340108 342483 4769916 5167837 7162338 6912486 1189999 1245520 327136 290372 308792 306069 364490 354705 344760 346862 234679 236693 733498 704339 1574578 1530525 483704 477792 704683 715264 897384 866426 914368 929579 966577 973642 945882 1050805 2252042 2354262 1422907 1165160 781579 765013 934345 931562 962979 973633 1001708 1021235 1142892 1143093 5568586 5741350 40.15 71.5 1
15:29:29 2024-01-29 733596 722691 226282 222586 372176 380484 397007 392154 238424 235050 294957 301760 341066 340309 4770760 5074326 7069084 6954102 1224111 1248585 327029 291212 306081 306283 364747 351249 345735 344921 236674 236102 728980 701317 1577412 1546592 482524 476304 709438 715264 889669 867041 923546 925492 957461 973606 950062 1060327 2253643 2370720 1392469 1156665 781818 770382 934345 924965 962075 979286 1010489 1016840 1132875 1135557 5515216 5736075 40.25 71.5 1
15:29:30 2024-01-29 733149 720644 227337 223332 372176 378898 396934 393954 237758 236542 294802 301760 344965 341376 4783544 5126113 7169119 6965980 1207728 1247369 325239 290390 306478 306423 360907 351537 346224 346737 236340 236067 732188 695823 1573970 1544397 479258 476340 708433 708189 892267 875640 916961 917016 965129 984882 952124 1051028 2244370 2378869 1407402 1149245 783808 770382 927073 924965 972011 982092 1001708 1009613 1137126 1142284 5533846 5732460 40.25 71.5 1
15:29:31 2024-01-29 721753 722175 227368 227149 372172 377315 400454 395728 237592 235777 295496 302219 340108 345016 4776723 5162743 7254813 6940622 1191431 1245118 328410 290318 308087 307352 360907 351465 344796 347004 234679 236302 733498 693345 1586514 1540017 481303 477755 704393 708226 897199 873779 912747 919004 966540 983490 948641 1047085 2247969 2368240 1415079 1156665 783808 765581 927732 928886 968530 979286 996792 1010846 1142082 1145627 5540266 5732573 40.15 71.5 1
15:29:32 2024-01-29 722535 722682 226274 227025 372439 377315 397007 392154 238424 235050 293939 303494 339822 342267 4788665 5163250 7155570 6906351 1194875 1245990 327349 290572 306514 306599 364526 351393 342821 346482 234679 236432 733498 702323 1551007 1530797 483704 477719 702294 715338 897384 867041 914368 926147 968557 975766 946240 1057183 2253643 2349814 1372529 1164331 778912 765581 937005 931525 961355 973597 1004599 1019742 1140427 1136464 5505794 5711770 40.15 71.5 1
15:29:33 2024-01-29 728650 720608 226282 222926 370011 378682 395638 394257 238177 234806 296322 301547 339929 342267 4782657 5053661 7103091 6950001 1218710 1245081 325906 294079 306212 307817 362948 350261 345772 345405 234679 235458 734888 692836 1569453 1555852 483704 474893 709167 712801 889669 869889 918265 922379 957424 973642 954834 1058692 2260713 2362876 1370680 1147340 778912 771474 933682 922342 964813 984177 1007575 1014247 1127958 1137167 5476748 5729584 40.25 71.5 1
15:29:34 2024-01-29 726719 720572 226771 224362 373575 378465 396682 394365 237950 235863 294771 303387 339381 342230 4783544 5152627 7196354 6946140 1203966 1244161 324890 294531 305686 306458 360582 351501 342821 344886 236007 234976 731722 694335 1560540 1540017 479221 477755 708396 709231 889412 873742 916978 917016 964445 982656 950062 1050825 2241242 2385281 1432689 1151699 785485 769763 925099 926204 972702 982092 1001137 1013315 1135443 1143093 5559077 5739800 40.15 71.5 1
15:29:35 2024-01-29 726865 722029 227545 223960 373452 378235 400875 394920 237381 236331 294766 301864 340108 342411 4780985 5167078 7220189 6921865 1184581 1245081 327914 288757 306478 307352 360871 351429 345626 346447 234679 236467 732108 694335 1569476 1540017 481303 476975 703220 708152 898660 876261 911694 918353 966540 983490 947223 1044812 2249164 2359239 1388702 1156665 782693 765581 927732 930205 968530 973705 995337 1013315 1142892 1145554 5546982 5725899 40.25 71.5 1
15:29:36 2024-01-29 724273 722540 226134 223960 373229 377545 396934 391533 238424 235497 293864 303068 339047 344189 4779239 5141020 7134362 6903108 1194875 1245081 325941 288766 306514 305499 360996 351429 342821 345961 235740 236432 733498 703330 1568998 1529712 482673 477755 702294 714322 897384 867041 912709 926147 965821 973642 946240 1052562 2253369 2351481 1418995 1162675 780582 765581 935674 931565 962038 975757 1005759 1023505 1144198 1142823 5525662 5725899 40.15 71.5 1
15:29:38 2024-01-29 732485 721910 225578 227252 369749 378610 396160 392118 242091 234618 295217 301583 339118 341340 4774165 5074326 7112246 6912224 1219567 1244198 324401 294224 306442 308756 363975 351357 345284 344921 236007 235668 730351 699813 1570680 1546592 482673 475933 708433 714322 888138 867041 922305 926317 960302 975766 950025 1060241 2253643 2369921 1438557 1155842 781139 770382 936986 926204 965113 981181 1007426 1017628 1131675 1137057 5505789 5731306 40.15 71.5 1
15:29:39 2024-01-29 732555 720540 226950 223522 370083 378501 396754 393918 238091 236307 293618 301478 340587 340788 4780132 5129760 7149627 6932065 1206703 1245118 325871 294079 306478 306423 360291 351073 346261 344403 234679 236267 734888 692357 1585742 1553643 482673 476375 706391 710275 884209 871196 919373 921035 960173 973678 955239 1057183 2259213 2366561 1376226 1147796 780062 771038 933028 924891 967561 984763 1009750 1012404 1130395 1138948 5458302 5730790 40.25 71.5 1
15:29:40 2024-01-29 721564 720426 226278 227304 372965 376183 396862 394508 238091 235015 294681 303068 338762 342519 4780132 5150641 7199640 6931244 1197439 1241480 325646 294151 304898 307102 360907 350826 342821 348705 234679 235738 727609 692357 1583371 1540017 482399 477719 704357 708152 894839 873086 914368 917053 967184 983490 948605 1048364 2251335 2374152 1388702 1155550 786891 768303 929714 930240 968530 979250 995300 1011870 1142082 1147960 5556496 5730790 40.25 71.5 1
15:29:41 2024-01-29 724452 722175 226243 223332 372965 377581 396934 394087 238424 235050 295700 302643 339083 342411 4767358 5166948 7134362 6903108 1194875 1245081 325906 294079 308320 305216 363718 351465 342821 345405 234679 236267 733498 703713 1551277 1525904 481303 477755 705184 713814 896747 867041 911657 926132 968138 981195 946166 1053830 2253970 2355608 1411170 1166607 781698 765581 934073 931562 965113 975757 1003997 1022003 1142082 1139790 5574989 5730790 40.25 71.5 1
15:29:42 2024-01-29 734012 722175 227752 223965 370047 378862 396934 392118 238091 235050 294802 301724 340587 339998 4774165 5072183 7072634 6907256 1216972 1245081 323912 294151 306478 305534 364011 350862 345284 344403 236340 235738 727609 700314 1591265 1543375 483360 475562 709438 713629 891896 869359 924071 924928 959300 977802 952616 1058542 2254067 2362840 1390585 1151699 780022 770345 935009 922342 963442 981947 1007575 1013800 1127958 1136896 5499529 5719967 40.25 71.5 1
15:29:43 2024-01-29 731519 720644 226945 223019 370074 378826 396826 394472 237556 236507 293868 301513 340108 340309 4767358 5133411 7144534 6921896 1206003 1244251 324890 294079 306478 308520 360907 353526 345772 344368 234679 235738 724867 696320 1576804 1552727 480195 478367 709247 709074 890628 875492 920911 918362 962065 984186 952801 1053825 2248129 2375768 1340094 1149795 782693 770199 927073 924965 971284 984177 1001671 1010390 1134484 1139827 5496331 5711770 40.25 71.5 1
15:29:44 2024-01-29 721753 721910 226308 227273 370074 376448 396646 396286 237758 235742 294802 301760 339083 345504 4767358 5146646 7219243 6931244 1192269 1241480 326890 294079 305974 307387 360907 351429 342821 347004 235862 236022 733093 693830 1564326 1543906 481229 479083 704219 709074 899901 875019 911694 919558 966577 986186 947187 1044774 2250764 2361521 1388702 1155842 782693 765322 927732 930902 970594 973669 995337 1010846 1142082 1144745 5529349 5717331 40.25 71.5 1
15:29:45 2024-01-29 722770 722710 225583 227149 372176 376448 396898 391533 238424 234653 293716 302643 338809 342375 4764786 5126271 7115711 6893729 1194875 1244198 326890 288937 306370 306816 364932 351177 342677 345819 234679 236292 723496 704886 1595743 1530247 484048 477719 703220 713048 897384 867634 912634 927635 965821 973376 946166 1053312 2250764 2344820 1426820 1161022 778912 763412 935009 931290 959310 975067 1001671 1021198 1142082 1138107 5501844 5695386 40.25 71.5 1
15:29:46 2024-01-29 732253 720613 225548 227371 370011 377581 395602 392154 238257 234291 294766 301266 339595 341340 4764786 5045470 7084226 6931244 1220773 1245483 328368 288671 305400 307711 360763 350153 345810 346773 236007 236292 723496 690386 1573181 1553643 481987 476565 706391 708152 884209 875019 919183 921035 958852 973715 954155 1054137 2253643 2366672 1358746 1144077 778912 767514 930338 924965 965749 984873 1004636 1010390 1132875 1136500 5442746 5721412 40.25 71.5 1
15:29:47 2024-01-29 721753 719554 226278 223808 370078 375847 396862 395100 237723 235050 294766 299580 338536 345249 4770760 5154789 7209905 6935091 1191379 1246481 328764 288171 306334 307676 360654 351213 344796 345961 234514 236432 730718 694825 1563600 1538426 479938 479423 701225 709074 899377 871196 912935 922379 968630 983490 944896 1049327 2234801 2351481 1409321 1164331 783808 764766 929020 931562 967156 974378 997312 1013837 1146330 1143093 5557606 5707696 40.25 71.5 1
15:29:48 2024-01-29 726788 722442 226282 222895 369373 377581 399252 393329 237758 234291 295740 299968 339118 342483 4757993 5097391 7074794 6913531 1205507 1246481 326749 294286 306586 305499 363743 350862 345663 343334 234679 236432 734888 701782 1562690 1540017 481987 477050 706391 713130 884209 867041 920300 926317 957461 975497 947260 1059536 2254385 2363207 1415079 1156665 778912 767551 934345 926007 962038 973669 1009769 1016766 1133837 1133951 5501725 5730790 40.25 71.5 1
15:29:49 2024-01-29 732807 718501 227011 223337 369975 378790 396898 393882 236823 235777 296116 299968 340108 340824 4765339 5118025 7154867 6936703 1204281 1245081 327673 290245 306442 306353 360907 351465 345504 346773 236340 235703 730351 694335 1565112 1544397 479938 477755 708433 708728 892267 874747 916978 917016 963080 982620 951604 1047831 2241242 2376438 1380535 1155019 786045 769219 926414 926147 972702 981399 998250 1011870 1136284 1144712 5540266 5707696 40.25 71.5 1
15:29:50 2024-01-29 724726 720644 226668 223332 372176 377581 399289 391497 237758 235777 293904 302147 338797 341965 4773224 5173487 7164077 6904934 1184693 1241517 325906 288761 308901 305499 360907 351429 342857 345405 235740 236833 723769 699712 1563499 1530797 479938 477011 701225 709231 894839 869926 912822 922379 966577 979295 943554 1050075 2234528 2354087 1430732 1165990 783375 764495 930338 930092 965786 973002 1000148 1016803 1144598 1138948 5568482 5695461 40.25 71.5 1
15:29:51 2024-01-29 728410 720344 225928 223332 368781 377581 396682 395278 237441 234841 295596 298849 338940 342267 4763792 5095338 7065361 6903108 1202114 1245118 325906 288757 306297 308320 360907 351109 346261 343370 234679 236467 731094 700314 1576417 1537834 481303 475364 702294 710275 888782 867041 916978 925002 963359 973011 946240 1055304 2250442 2351481 1388702 1156665 777802 764732 933028 926280 962075 973633 1010489 1016803 1136095 1130747 5491673 5721135 40.25 71.5 1
15:29:52 2024-01-29 730476 721172 226810 224324 369650 378005 396754 394992 237416 234876 295596 299756 338904 341713 4757993 5063193 7123556 6926300 1202933 1244198 325380 288856 306514 307137 359459 350826 345772 343370 234679 235703 734888 691863 1574091 1548965 481303 475701 705891 708189 888373 872504 918302 917016 957461 979259 954155 1049909 2253643 2363207 1341878 1144077 778912 766971 929020 924965 967843 983481 1003133 1009670 1132875 1139258 5461120 5731585 40.25 71.5 1
15:29:53 2024-01-29 722511 718351 226213 223960 369938 378385 396718 395234 237381 235015 293939 301266 338571 344493 4771592 5149356 7212793 6921865 1188863 1241480 327631 288856 305189 307137 360835 350826 342857 345961 234679 235738 723496 692357 1564326 1538925 481081 477719 703324 708152 896747 872504 912747 917016 965821 983490 947223 1044900 2258286 2360701 1413160 1155019 785485 765581 927073 928850 968530 973705 995337 1013315 1140427 1147701 5527827 5717720 40.15 71.5 1
15:29:54 2024-01-29 724791 721992 226139 223965 372176 376483 396862 392344 238011 234841 293939 302395 338571 342375 4774165 5149356 7123556 6893729 1197524 1245118 325941 288852 306478 306174 364011 350297 342821 345441 234679 236067 721611 701317 1564780 1530797 483360 477011 701225 713814 893910 865198 912095 925492 965821 975076 944225 1054291 2252042 2341990 1390585 1161022 777802 764495 937005 930205 959310 975067 1006036 1019932 1140063 1137093 5486908 5707771 40.25 71.5 1
15:29:55 2024-01-29 728410 719554 224881 224208 369713 377581 394454 393329 238091 234291 295453 300738 339118 341857 4757993 5044649 7103091 6912261 1210370 1244198 324925 288757 304506 307352 360871 350561 344796 344368 234679 235046 733498 690855 1576134 1553643 482673 475518 707894 710275 890591 868659 918828 922379 960247 973678 954155 1057183 2256850 2369921 1347172 1144077 777802 770345 933028 923568 966562 983372 1008308 1013240 1130068 1140123 5455616 5712639 40.15 71.5 1
15:29:57 2024-01-29 723293 718206 225932 223332 372167 378496 396547 393918 237723 234851 293939 303068 338309 342411 4761388 5141246 7171440 6892495 1198296 1241480 324890 294151 305436 306423 360907 350297 342821 347021 234679 235011 724581 691863 1570347 1540017 481303 477792 706391 709771 893649 872504 915548 919041 964445 984882 947932 1047831 2244370 2369737 1305971 1156375 786745 769943 926377 926939 972665 982687 998889 1010278 1135443 1144712 5540266 5713254 40.25 71.5 1
15:29:58 2024-01-29 723326 720499 226274 223337 372176 377014 396970 390948 237758 235050 293420 301724 338809 341857 4761111 5166929 7143412 6872804 1183007 1243316 326855 288757 308393 305961 360327 351393 342857 344368 234679 236895 728618 697685 1560609 1535150 479938 476304 701225 707687 894581 868695 910069 920942 966540 982102 940842 1047414 2246522 2353934 1422907 1164257 786552 763812 930375 931415 967156 973002 998287 1016062 1148586 1139827 5567536 5713254 40.25 71.5 1
15:29:59 2024-01-29 726571 720654 225574 223646 368566 376448 397007 392118 237758 234851 295253 299897 339083 342447 4764786 5088020 7059759 6893766 1203455 1245118 328063 288757 308357 305499 362717 350297 345772 343370 234679 236502 725159 701820 1563601 1538925 482107 475701 702330 711789 892267 867041 916978 926169 964804 976009 947587 1060203 2247633 2356457 1388702 1156628 776693 765814 933682 926147 963738 973633 1010489 1016840 1136516 1133951 5493238 5722620 40.25 71.5 1
15:30:00 2024-01-29 731778 718501 226282 227300 369382 378185 396862 394544 237059 235015 295217 299897 340108 341376 4764786 5059596 7112524 6907294 1206741 1245118 324890 293457 306478 306423 359748 350332 343123 343405 234679 235738 728980 690386 1571209 1553643 482330 476375 705891 709074 890591 872949 920031 920979 959337 979916 954889 1055337 2253643 2364884 1338311 1143803 780621 765851 929052 922342 965786 983372 1001708 1009670 1132875 1136537 5442859 5695424 40.25 71.5 1
15:30:01 2024-01-29 720152 719595 226282 223328 370083 375319 396898 394544 237592 235050 293939 301302 338571 344981 4757993 5145458 7171403 6882602 1186344 1240601 327649 288500 306010 306458 360327 350826 342857 345961 234463 236102 724867 691863 1564145 1538983 480538 479151 702683 708570 898623 873222 909956 920979 968557 983490 945568 1048681 2241956 2358316 1409321 1161022 783250 763301 927073 931562 967843 973002 998287 1012359 1145482 1141477 5533846 5703889 40.25 71.5 1
15:30:02 2024-01-29 722535 720380 225617 227212 369382 375319 396898 392118 237182 233570 295181 299968 338571 342483 4757993 5098256 7078410 6897144 1197426 1245118 326890 288757 306514 305499 360907 348959 342857 345476 234499 236222 726549 698035 1558810 1539520 483360 476375 703220 714285 894475 866967 914368 926317 964445 974897 944748 1053839 2252779 2342261 1334352 1156665 776693 765581 934345 926147 959310 973633 1009049 1016840 1136855 1133149 5474184 5713254 40.25 71.5 1
15:30:03 2024-01-29 731000 717957 226313 223853 368862 378185 396862 394544 237024 235015 294543 299933 339118 341100 4752016 5064566 7115711 6926300 1203008 1241517 325380 288757 305650 307141 359207 352190 345699 345722 234679 235598 724867 696320 1572605 1545830 478358 477726 706391 706111 888373 873779 920728 917058 959531 982102 953678 1049497 2238019 2369737 1432689 1147340 783808 768130 922476 922342 971704 980670 999711 1011870 1135480 1143463 5540266 5703589 40.25 71.5 1
15:30:04 2024-01-29 723701 719558 226317 223337 370047 377315 399252 392154 236658 235015 293904 300845 338809 341857 4751212 5148595 7200566 6907556 1184655 1244251 329079 288062 306370 305821 360147 351249 342821 346737 234643 236327 725456 699712 1553865 1530797 479258 478404 702683 709231 894802 869507 912170 921578 966540 979295 940879 1049430 2237728 2354225 1426820 1165990 783375 763953 929020 930240 965786 972315 998012 1016803 1142979 1138948 5564507 5713254 40.15 71.5 1
15:30:05 2024-01-29 728410 719833 225578 223332 368821 376519 396970 391533 237390 234851 294766 298989 339154 341857 4752016 5069223 7052664 6901686 1202970 1245595 326749 288928 306370 306599 362876 350682 344796 344819 234679 235046 727609 698826 1584389 1540017 481987 476903 706391 713937 887729 865812 920338 925002 958253 974387 948641 1060321 2250442 2366561 1390821 1153376 778912 768130 931663 922342 959347 973742 1007613 1015319 1129630 1133951 5506491 5713254 40.15 71.5 1
15:30:06 2024-01-29 728927 719554 226308 222895 370083 378790 395674 392154 237024 235777 293171 299968 339869 339759 4751212 5111176 7159246 6918851 1201729 1241101 324586 288721 305508 305961 360907 350332 342821 347228 234607 234976 730351 691371 1571150 1542808 479938 477011 702330 707687 894581 872889 909382 916367 965813 981408 949925 1044849 2248650 2350679 1411240 1155567 780621 762330 925099 930241 968530 973633 996829 1010091 1142082 1142284 5526362 5713254 40.25 71.5 1
15:30:07 2024-01-29 721531 718542 225425 227247 369678 375020 396898 391843 237592 233570 293939 299862 337788 342253 4752016 5096938 7072484 6895502 1199135 1241480 326890 288350 306261 306069 360871 348995 344796 344403 234233 235997 726549 698313 1556034 1536744 482673 476375 701225 712295 892267 864585 914368 924837 963080 972324 943554 1053913 2244235 2338941 1356931 1156665 773943 763412 934345 926025 957950 974378 1007338 1016803 1136357 1132348 5476006 5695424 40.15 71.5 1
15:30:08 2024-01-29 726825 718393 224881 223332 368853 376483 393864 392225 237758 233570 293904 299406 338061 343244 4767982 5052775 7090757 6921865 1211832 1242057 324890 288852 306010 309024 359026 349204 344796 345794 234679 234976 723496 690386 1579583 1544397 479901 474065 706391 705804 888226 871196 919373 917058 959618 979223 949988 1051028 2247564 2366672 1347229 1144077 778912 765814 926339 922342 965749 980634 1002565 1006686 1129594 1137167 5442784 5712033 40.25 71.5 1
15:30:09 2024-01-29 719160 717414 226051 223330 369642 374159 396232 393293 236673 234806 295724 300526 337611 342339 4754360 5141133 7201485 6893729 1185470 1241101 326890 287909 306442 305926 358665 350261 342821 343334 233983 235703 725159 694335 1583797 1533788 479351 475526 701225 706111 897458 869507 910331 919656 968557 980643 944896 1047794 2228348 2349814 1430732 1162675 782693 761214 927732 930865 964664 972279 996792 1013042 1144598 1140068 5545709 5695386 40.25 71.5 1
15:30:10 2024-01-29 726793 718465 225893 224173 368502 377093 396646 394439 237180 234514 295317 299267 337883 342267 4756203 5087931 7070557 6903576 1199810 1244198 325906 288314 306117 306852 360871 349240 345284 343299 234349 236067 722379 699813 1560381 1537333 481303 475364 703822 711789 890033 866426 915435 925002 960210 974387 946240 1060241 2247694 2357580 1413160 1155019 778386 765581 931659 923493 961355 977829 1010213 1015281 1133679 1130674 5489899 5720827 40.25 71.5 1
15:30:11 2024-01-29 732103 719370 226876 223265 369754 378574 396088 394718 236413 235602 293605 299408 339083 339759 4759472 5109556 7125037 6922360 1200809 1241444 324854 288757 305938 306165 358701 350826 344796 344819 234679 234976 724867 694335 1590719 1540017 479561 475701 706391 706075 888226 873086 919373 917058 959153 981372 949988 1052525 2247969 2366290 1345445 1144077 780025 765851 927661 922342 967156 979250 1003281 1007477 1131270 1136464 5469999 5716188 40.25 71.5 1
15:30:12 2024-01-29 719559 719642 226139 223296 369758 377691 396898 393329 236623 235015 293516 300562 337705 342411 4755407 5128101 7201485 6903122 1186126 1239413 327614 288314 305974 306174 359459 352691 342821 343370 234184 236232 728275 696320 1589045 1529712 478542 476268 700728 707651 894802 868890 910323 919693 967870 979187 940570 1047831 2228348 2351481 1430732 1164331 783250 763412 927732 930168 967156 972279 998250 1016062 1147461 1141902 5572043 5716467 40.25 71.5 1
15:30:13 2024-01-29 727935 718465 225513 223332 367682 376219 396646 393602 236954 234256 294416 298501 338762 341953 4746029 5076457 7046828 6884350 1203343 1241444 325646 287873 306514 304542 360907 350050 345528 342555 234679 235011 730718 700314 1569500 1537834 481118 475701 704357 712295 886840 865812 918265 924345 957424 974387 946240 1058692 2241242 2366672 1386819 1153376 780025 765851 931659 922342 962328 978375 1009712 1015449 1130871 1133610 5497665 5717331 40.25 71.5 1
15:30:14 2024-01-29 730017 719638 226069 222016 369902 377581 395324 391807 236448 235085 292973 299056 338536 339723 4752016 5097129 7125037 6903108 1200772 1239685 323912 288757 305508 305499 359495 351109 344796 344783 234679 234976 727095 693840 1556935 1540017 478542 475598 706391 706075 889632 872468 916978 915756 962325 983490 950025 1050075 2241183 2374084 1388702 1147340 783375 769906 926339 922269 971247 981296 999561 1011060 1134373 1140395 5521455 5714879 40.15 71.5 1
15:30:16 2024-01-29 719707 718501 226247 223296 369970 375883 396898 392154 236423 234653 293420 299933 338536 342375 4752016 5128101 7202509 6903108 1187165 1239413 327349 288314 306226 305961 359170 350297 342821 343334 234349 235703 731094 694335 1569161 1530797 479221 474893 700728 706111 897384 869507 908993 919693 966540 980643 940842 1048084 2231821 2353019 1432689 1164942 783375 761068 927732 931565 966836 973507 997465 1013800 1143704 1139794 5540266 5702663 40.25 71.5 1
15:30:17 2024-01-29 724658 718206 225504 223332 367641 375283 396826 391497 237355 234256 293904 298710 338309 342375 4746029 5078575 7032208 6884350 1196031 1241517 325835 287670 306334 304542 360291 348959 344796 343110 234349 236102 723769 698313 1556034 1535150 479938 475028 702720 710275 888397 865812 916978 924345 960210 974206 946055 1062262 2252667 2351481 1415079 1155550 778912 767758 931659 924965 959310 977768 1009750 1015244 1134484 1129839 5483832 5712033 40.25 71.5 1
15:30:18 2024-01-29 730727 712336 226081 223332 368271 376483 395638 394244 236623 234291 294766 298954 338061 340309 4752016 5039318 7106386 6921865 1207728 1241175 324401 288852 305923 305216 358665 349240 344796 344819 234679 234976 733498 693345 1574879 1546592 480195 475364 706121 706038 885619 871196 919485 918214 959190 980611 951642 1053830 2245370 2372465 1351484 1147340 780582 765851 926339 923572 967843 973705 1001137 1009613 1132875 1134860 5483671 5707959 40.25 71.5 1
15:30:19 2024-01-29 720665 716411 225781 223028 369642 374984 396898 392154 236623 234771 292782 299933 337990 342375 4743709 5141133 7125037 6874971 1181287 1241175 324627 288757 306514 305989 360291 350297 342821 343370 234679 235538 732108 698313 1555164 1525904 479221 476268 701152 710591 895713 870743 912843 922291 967797 980611 942316 1047649 2228385 2350725 1424864 1166607 782816 763412 927732 927460 964776 970222 998213 1016766 1142892 1136500 5559077 5691333 40.15 71.5 1
15:30:20 2024-01-29 728410 718465 225543 223175 367386 376412 396898 390638 236989 234256 293868 298049 338061 340273 4736650 5056265 7031783 6884515 1203343 1240673 324911 288852 305974 305706 360907 349204 342821 344783 234679 234614 726238 697316 1567954 1543906 482561 476976 707319 712221 885795 866931 921569 922947 957977 975076 950062 1057295 2247671 2366561 1413160 1147340 777802 768130 931696 919656 959310 981186 1004599 1010846 1124695 1133951 5467322 5702917 40.25 71.5 1
15:30:21 2024-01-29 725933 716402 225530 222706 370083 377014 393828 391855 236989 234618 298315 301266 338061 339246 4742644 5093422 7143688 6903108 1199915 1239413 323947 288757 304991 305499 360835 349240 341856 346737 234499 234767 730351 691844 1570252 1538426 479827 479083 706088 708065 894729 871122 909382 916330 967552 982660 946240 1044812 2241577 2351481 1409321 1153376 781139 762330 925099 928850 967843 975757 994592 1012322 1142082 1142284 5501034 5693275 40.25 71.5 1
15:30:22 2024-01-29 719412 717957 227168 227367 369642 374159 396547 391843 237024 233175 293779 299933 337043 342411 4738300 5074956 7042277 6884350 1201594 1241480 325906 288757 306261 306780 360582 352190 345699 344783 234679 235563 732108 700314 1570320 1539520 481950 477050 706391 712295 886387 867016 920842 922379 956620 974387 950287 1056547 2249164 2363207 1364440 1147340 776693 769219 931696 919656 961802 979250 1004636 1010846 1125264 1135557 5472835 5702654 40.15 71.5 1
15:30:23 2024-01-29 724833 716402 225923 223180 372176 377014 394454 392705 236823 234291 292732 301760 337953 339759 4748627 5109556 7134362 6903108 1201653 1243365 324803 288577 305364 306852 359640 350965 342713 346028 234607 234802 733093 690855 1547829 1537333 481030 479763 704720 707076 892010 871196 914781 917016 965813 981372 944506 1046339 2234764 2362840 1422907 1150063 783533 765581 925099 925622 967156 973633 992473 1010390 1135480 1144712 5525400 5693275 40.25 71.5 1
15:30:24 2024-01-29 722447 717921 224881 222710 370083 375847 395638 392308 237024 234653 292822 301513 337552 341340 4742644 5141246 7097061 6887658 1193057 1242020 325765 288238 305364 306852 360726 350693 342821 344368 234349 235538 726028 696822 1556924 1535150 481987 475364 701115 710127 889705 865812 914368 925002 964445 971602 943554 1057183 2244370 2335355 1332600 1155019 774483 763412 934345 924965 958629 975757 1006821 1015486 1134484 1130674 5470379 5698690 40.15 71.5 1
15:30:25 2024-01-29 728927 712300 225565 223175 367745 376412 395324 393329 236623 234093 293904 298989 338025 340034 4746029 5044649 7121956 6914366 1206026 1241064 324911 288852 304827 304577 358665 353193 342641 345514 234679 234777 730351 692357 1557238 1540017 478542 477011 706391 707687 889705 869507 914368 916889 961607 983490 949753 1044812 2238279 2375768 1424864 1147340 783808 767196 922439 922342 971284 973705 995337 1009670 1134484 1143093 5522967 5693275 40.25 71.5 1
15:30:26 2024-01-29 723293 717451 225893 222710 369975 376183 396934 390948 236293 235015 292760 300809 337741 341064 4743747 5147988 7123367 6874971 1191468 1240564 327368 289104 308017 306420 360907 350297 342338 346737 234571 235011 730718 700314 1565785 1526461 481839 475933 701225 712295 894802 863287 910031 925002 965813 973011 940842 1050991 2247969 2338941 1428776 1156665 776160 762330 933682 927497 957950 973002 1001397 1016803 1135480 1133951 5470227 5694524 40.15 71.5 1
15:30:27 2024-01-29 726904 712336 224881 223332 368862 375847 393275 391533 237355 233535 293779 299652 337777 343244 4750962 5028351 7072597 6911166 1207728 1241175 323912 288757 305220 308175 357586 349240 344796 344819 234679 234976 723496 692357 1575617 1544397 479938 475701 704393 706111 888138 870579 916272 917058 959618 973678 948641 1051028 2244472 2349343 1338311 1140827 777802 765581 927661 922342 964381 982092 1003281 1007477 1131233 1137313 5442322 5688938 40.25 71.5 1
15:30:28 2024-01-29 718650 712336 225915 222706 369669 373861 395674 395839 236508 234806 294503 299792 336866 342339 4752715 5128101 7174779 6893729 1180710 1239685 326890 287981 305544 305499 358665 352441 342821 343370 234349 236102 722638 696320 1577349 1530797 479258 474857 700231 706111 893239 869507 907401 919693 965857 979259 942612 1044812 2235098 2348147 1403564 1161022 782693 760559 926414 930902 965786 970222 996755 1012322 1142979 1139827 5540266 5703889 40.25 71.5 1
15:30:29 2024-01-29 724140 717414 227596 223853 367467 377688 396439 393324 236849 233500 294409 298778 338073 342303 4741860 5074358 7061205 6884350 1200033 1239685 325716 287909 306478 304542 359784 349240 344796 344565 234679 235339 720989 698313 1568685 1535150 479717 475701 704393 710275 885583 864585 919448 924345 958657 974387 944469 1058729 2241280 2354092 1411240 1155019 778912 764696 931659 922342 959310 975757 1007613 1015319 1132875 1130674 5493238 5713926 40.25 71.5 1
15:30:30 2024-01-29 731043 717599 226213 223301 367574 376870 395494 393186 236083 234187 293832 297734 338025 339759 4746029 5068431 7107179 6892495 1203231 1239685 324890 288757 305293 305926 358377 348714 344796 344819 234679 235011 722982 690386 1587903 1549237 481303 475701 704683 706111 887507 870579 919486 916330 959531 973678 950025 1051814 2250442 2360701 1360562 1140827 777802 765581 927459 922342 962979 982092 1000959 1008133 1129630 1135557 5457444 5708301 40.25 71.5 1
15:30:31 2024-01-29 717411 718613 225793 223261 369898 375823 395046 392154 236623 234771 296139 299897 336701 342447 4750962 5132283 7171365 6893729 1187165 1239413 326890 287909 305544 306708 358089 348959 342821 343370 233254 235011 727939 691371 1565718 1530797 479258 474893 700231 705575 897384 869507 908347 918390 965138 980715 940842 1047085 2229087 2349814 1432689 1161848 782693 761214 926414 930205 965786 971593 997425 1013127 1145957 1142013 5537259 5707034 40.25 71.5 1
15:30:32 2024-01-29 722499 718169 225391 223332 368266 377156 396790 390912 236989 233930 293904 298849 338820 342375 4739262 5073446 7022234 6884388 1198141 1241517 325871 287945 306478 304577 360291 348714 345284 343145 234514 236102 729684 698313 1560698 1535150 479938 475028 702330 710275 889623 865812 915585 922379 957461 974387 945568 1057241 2244370 2357354 1388702 1153376 777802 764696 931659 923568 960958 979664 1007463 1016175 1131675 1131201 5490013 5679177 40.15 71.5 1
15:30:33 2024-01-29 731831 717599 226278 222394 367753 376483 396663 393890 235529 234851 294296 298745 338061 338972 4752016 5098256 7106386 6892457 1200847 1237893 323425 288350 306212 304577 357586 349240 342857 344783 234679 234976 723496 693345 1569154 1540017 479938 475364 704393 705039 885619 871232 915622 914280 956748 973715 948641 1047597 2247564 2360701 1364193 1144523 781139 767047 927036 922195 966873 981296 1003206 1008689 1131196 1136362 5463034 5694627 40.15 71.5 1
15:30:34 2024-01-29 718614 718617 226139 223023 369382 373861 395674 392154 236258 234291 292973 299652 337043 342411 4748627 5124457 7180989 6893265 1185470 1235898 328063 287945 305508 305534 359230 348714 342821 344403 234019 234976 719383 690855 1578552 1534061 479258 474524 700231 705075 894839 868695 907439 917053 967184 982102 942885 1044933 2238759 2350079 1432689 1159966 781741 760456 925062 931415 966836 970185 995337 1010846 1147099 1139754 5522967 5693275 40.15 71.5 1
15:30:36 2024-01-29 721241 716416 224877 223332 367673 374159 395674 390638 236658 232816 293939 299673 336536 342098 4739262 5073446 7062766 6870068 1194116 1239413 324890 287873 306478 304083 360073 348714 344615 342843 234514 235011 719383 698313 1557849 1534607 479938 476375 705391 710275 884987 863324 917650 922379 957756 974897 946055 1056757 2241131 2364880 1411240 1151500 777802 766971 930338 919656 959310 980565 1001671 1010846 1124731 1133573 5479918 5679186 40.25 71.5 1
15:30:37 2024-01-29 728133 712260 226317 222702 368566 377049 394141 390948 235564 234886 292937 298745 338571 339246 4738986 5068626 7101052 6903211 1199097 1238533 322904 288554 305078 304612 360327 350297 342821 342843 234679 234802 727609 692851 1562694 1537834 479107 476340 706391 706111 891896 873844 916100 917968 962065 984113 949841 1048541 2243321 2375768 1405483 1147340 782693 768802 922439 922342 968530 979250 998889 1010115 1133679 1138144 5521455 5693275 40.15 71.5 1
15:30:38 2024-01-29 721758 716402 225928 222706 369418 375319 396862 391533 236258 234584 293115 299933 337043 340273 4732508 5130076 7173429 6884350 1182089 1238533 325941 287028 306010 304612 358090 349276 342821 343334 233819 235773 732503 694335 1569693 1528627 479852 478743 701115 709074 894802 869507 912822 920979 968520 981841 940768 1047831 2235209 2354257 1428776 1164331 782136 761251 929714 927449 963016 970222 997539 1015319 1143704 1136537 5555108 5694538 40.25 71.5 1
15:30:39 2024-01-29 725795 716402 225543 222706 367395 375319 396304 389782 236623 233930 293868 297598 338061 340309 4739262 5069223 7031783 6874535 1200739 1240710 322904 287945 306478 305881 360907 349240 342821 342843 234679 234767 726238 698324 1565202 1541711 482673 477050 706354 712184 885509 866931 918265 920998 956620 974387 951642 1056950 2247247 2361533 1390585 1144077 774483 767551 929020 919004 962075 982092 1001708 1011148 1124466 1133951 5440690 5694524 40.25 71.5 1
15:30:40 2024-01-29 721481 712336 224907 222710 370047 375283 393239 390948 236293 233604 298104 301302 337008 339007 4739262 5109556 7124762 6888812 1199060 1238533 323390 288856 304327 304577 359207 352190 341293 347228 234262 236647 728980 688881 1574874 1536793 479791 477050 700917 705039 894913 868695 910331 917333 966498 979259 943554 1045460 2232577 2343158 1407402 1153376 781579 761214 922476 928850 965786 973002 995412 1010846 1142082 1138180 5510535 5685158 40.25 71.5 1
15:30:41 2024-01-29 721019 716402 225330 223332 367682 373598 395360 389782 236328 234535 293733 298745 337008 341857 4727447 5060058 7022457 6865593 1199922 1240710 324803 288035 306225 306240 359604 350693 342713 342843 234679 234113 727609 695822 1577279 1540017 480961 476375 705391 711567 885583 864548 916924 922379 956546 973011 947260 1054137 2238056 2357446 1411240 1150063 776140 765887 930338 919656 957950 973633 1003171 1010846 1125264 1130711 5476006 5694612 40.25 71.5 1
15:30:42 2024-01-29 728410 712264 225932 222550 367718 376448 394177 390329 235529 234291 292973 298119 338025 341521 4733272 5081738 7101327 6906351 1202567 1237469 324875 288337 304434 305988 357407 350153 342677 342735 234679 234544 726238 692357 1587736 1538925 477041 477050 705391 705049 889924 871159 914368 913159 958816 981335 948605 1050928 2239871 2369921 1426820 1145707 781139 767758 922439 920961 968530 979250 998213 1006723 1133679 1135625 5512049 5683897 40.15 71.5 1
15:30:43 2024-01-29 718929 712300 225893 222710 368718 374123 396196 391497 236058 234256 293115 299617 336972 342062 4736650 5109556 7179921 6886069 1184504 1238945 325765 287216 305472 304542 358089 349204 342821 346700 233732 236152 732906 696320 1578056 1532930 479073 477050 699202 705538 892010 869507 908921 918853 967184 979223 940805 1044774 2235766 2349070 1405483 1159335 781139 760602 925099 928850 964813 970149 995300 1013489 1143704 1138107 5530860 5683897 40.15 71.5 1
15:30:44 2024-01-29 723289 712264 225199 223337 367129 373825 395324 392490 236258 234035 295124 298675 336465 341857 4736650 5062217 7040166 6879574 1208224 1239413 324453 288757 305220 306132 360835 348117 342821 342843 234679 235813 728638 692836 1556985 1543300 481303 476375 706391 710275 884954 865812 916887 921071 955942 973406 948605 1050619 2244370 2357112 1388702 1147340 775587 765814 930338 919471 958629 973633 1001671 1013315 1125264 1130638 5463416 5683897 40.15 71.5 1
15:30:45 2024-01-29 724838 712264 225382 222047 369646 376412 393793 390877 236258 234256 297819 299862 337008 340354 4746393 5096979 7162351 6884073 1197327 1235780 323581 288554 303366 306132 359171 349204 340752 343405 234349 233531 725933 688881 1570348 1535150 479938 476268 701225 706075 893534 869507 908993 915756 963080 978532 946240 1043213 2231553 2344820 1409321 1151699 778912 761214 922439 926111 965786 975757 994618 1010390 1137162 1139827 5493238 5674518 40.25 71.5 1
15:30:46 2024-01-29 717328 712264 223490 223023 369938 375823 394454 391382 237441 234801 295056 300983 337771 343038 4744927 5088837 7088985 6874971 1191468 1237108 325730 287513 306176 304295 359748 349700 342821 344783 234019 234976 718210 698313 1573790 1530797 479938 474357 704357 710275 885583 863287 915548 922379 957977 973011 944896 1057183 2234801 2357433 1413160 1152556 776693 765581 930338 920308 958629 975757 1006067 1013005 1127123 1127410 5469197 5698587 40.25 71.5 1
15:30:47 2024-01-29 727940 712300 227757 221976 368538 378496 395820 393214 235390 234911 295091 298605 337848 340464 4736650 5068133 7112246 6884350 1199887 1236662 324911 288003 304327 304542 359459 349768 342821 342843 234679 234252 734888 690855 1556952 1535150 479938 476304 704357 706111 892267 869507 911657 916407 960210 982065 946240 1041692 2230079 2360701 1409321 1149795 781139 763412 922439 924309 965028 975757 993200 1007440 1134484 1142823 5502643 5674600 40.15 71.5 1
15:30:48 2024-01-29 720152 719370 225837 223104 369794 376355 394902 391273 237180 233431 295413 300632 337455 341304 4725245 5079684 7072822 6865593 1192361 1238533 325611 287432 305508 304508 360291 347104 342821 344565 234514 235503 718210 698313 1553465 1530797 481225 474357 702330 710275 885583 864548 919486 922379 957977 973011 946240 1057183 2238019 2360794 1411240 1150026 778357 765814 930998 919656 959310 975757 1004599 1010846 1126288 1130711 5480385 5708301 40.15 71.5 1
15:30:49 2024-01-29 728828 717604 225981 221834 368646 376304 393962 392490 236223 234980 298104 298602 338251 341095 4736650 5086917 7116518 6889709 1198296 1235898 324911 288852 304292 304542 359206 349768 341821 344819 234679 234217 732578 688881 1557552 1534023 479938 477011 702720 706075 892267 868622 908993 915756 964044 979223 946240 1041692 2235098 2348147 1436601 1151736 778912 762871 923666 926280 965749 975757 993200 1009670 1137525 1143597 5505789 5669026 40.25 71.5 1
15:30:50 2024-01-29 718614 718617 224469 223332 368817 376089 394454 392936 236989 232816 293328 299897 335994 341340 4736650 5072466 7079909 6869451 1194116 1240293 323912 286992 306010 305989 359459 349479 342821 342843 234679 234579 732108 697316 1553574 1537060 481303 475701 705891 711789 884327 864585 916887 921035 955264 973011 949315 1052562 2239611 2360794 1411240 1147340 776140 765851 930338 918967 959310 978375 1003847 1015599 1125190 1134830 5460785 5683897 40.15 71.5 1
15:30:51 2024-01-29 724355 715568 227151 222079 369902 378496 392100 390329 236223 234479 298118 299652 337008 340092 4734980 5100283 7134362 6884350 1194875 1235898 323390 287873 304603 304542 358629 348152 340441 343334 234349 233856 719171 688881 1572438 1535150 479938 476268 701225 705039 892267 869507 907439 915756 964445 979223 945568 1041692 2234824 2344783 1407402 1151736 779503 762183 923703 927389 967524 974958 996473 1010241 1140948 1142823 5501840 5682880 40.25 71.5 1
15:30:52 2024-01-29 718613 717151 223529 223332 368270 374123 394454 392213 236765 232100 292732 299408 335958 341304 4727271 5083545 7061205 6856214 1192496 1239413 324925 287086 305257 306240 359748 347140 342821 342843 233983 234976 719599 698035 1550383 1530797 479938 475701 702330 712022 885583 863287 915585 922379 956620 973011 946240 1056393 2242776 2362318 1411240 1151081 777829 767758 930375 920942 960311 977756 1005393 1013315 1126018 1130747 5480664 5683897 40.25 71.5 1
15:30:53 2024-01-29 727254 712264 225195 221187 369382 376412 393239 389782 236258 234816 298031 299408 337516 340333 4729897 5075855 7106386 6874971 1197439 1235898 324129 288757 304078 304508 359242 349240 341544 344783 234679 234217 724581 688881 1555352 1535150 479938 476304 701225 705575 889339 869619 907364 915756 964445 979295 946354 1044311 2241956 2348922 1409321 1153625 780621 762837 923703 928918 965749 974378 992435 1012544 1140948 1139754 5497779 5683897 40.15 71.5 1
15:30:54 2024-01-29 720152 716366 224655 223803 367718 375291 395046 392490 236788 232135 293420 298884 335958 342181 4727271 5074007 7022196 6865593 1194023 1235898 324854 287028 305974 305881 359206 347872 342857 342843 234463 234976 723769 698313 1553465 1535150 479938 474593 704357 710275 884447 862065 918058 923605 958253 974206 948261 1055374 2241205 2363200 1411240 1150614 776140 765851 930338 916980 960274 977829 1003884 1012592 1125264 1133149 5453997 5692016 40.15 71.5 1
15:30:55 2024-01-29 723522 712039 224881 222011 369409 376412 392065 392213 236085 234256 297819 299443 336465 339611 4726525 5086917 7112246 6868684 1194875 1235898 323390 288111 303366 304542 358629 348152 340238 343334 234349 233496 723228 688603 1559748 1534061 479258 475933 701225 706909 893166 870632 910069 915719 962860 979916 945419 1043641 2236943 2348147 1409321 1151736 780582 762257 922439 924763 965786 975684 991693 1010390 1139348 1139790 5485965 5674518 40.15 71.5 1
15:30:57 2024-01-29 719711 712287 223529 223625 368235 375823 394141 391936 236788 232135 291882 298954 335019 341064 4729897 5053624 7050434 6856214 1194274 1235626 324890 286992 305041 305989 358665 347140 342821 344783 233819 234976 725456 698313 1559115 1534607 481225 475145 705184 710127 885546 864277 915435 922195 957867 972829 946354 1053913 2241183 2360706 1384935 1149826 775605 764816 930375 918316 957950 975757 1004599 1012592 1125264 1130674 5458416 5685158 40.25 71.5 1
15:30:58 2024-01-29 725722 715568 225539 222047 367713 376412 392100 391936 235529 234291 298031 298954 337008 340934 4729897 5060853 7097061 6874971 1196584 1235898 324453 287909 303615 304048 358377 349240 341544 342843 234197 234652 717818 690249 1558601 1534607 479450 478404 703220 707058 891896 870125 908993 915756 961643 979223 946018 1040998 2234824 2347059 1409321 1149795 778912 761214 922439 924965 965065 974378 993909 1007515 1134484 1139827 5483832 5665139 40.15 71.5 1
15:30:59 2024-01-29 717622 712264 223533 222394 369382 373598 393239 388047 236258 233141 297696 299897 334984 339759 4723900 5093084 7069084 6846835 1191468 1235898 324627 287028 306487 304285 359460 349516 342532 345685 233839 234837 728275 698313 1555133 1533515 479791 474211 701225 709194 888138 862065 915435 925079 959618 970195 943554 1053652 2241183 2349814 1428776 1150063 774483 764495 928986 922342 957950 974378 1004599 1010883 1127958 1127999 5455616 5683620 40.15 71.5 1
15:31:00 2024-01-29 726788 714560 225578 222394 366609 375319 392928 390638 235131 233570 293158 297148 336736 340612 4717893 5058069 7078410 6884350 1199121 1237145 324694 287585 305972 307140 357156 351256 342158 342771 234571 234113 728980 690855 1562996 1534878 479938 476304 704182 708065 890033 867041 911657 914280 962065 981372 944506 1041948 2228385 2361165 1305971 1147340 781139 765013 921131 922342 968530 975757 992398 1007477 1132875 1141477 5502643 5674518 40.15 71.5 1
15:31:01 2024-01-29 719707 712079 224851 221856 368821 375020 394454 390278 235564 234256 297819 299443 336417 339246 4715249 5102462 7103893 6858854 1194833 1235788 327260 286848 306338 306816 358522 349626 342713 344747 233983 234976 726866 697814 1562269 1534607 479938 474357 703220 710275 885546 862028 915435 922379 956620 972288 944896 1056430 2248375 2355683 1409321 1150063 773943 765581 929679 919471 956592 974378 1006546 1012592 1124695 1127410 5458416 5683897 40.15 71.5 1
15:31:02 2024-01-29 725758 712264 225190 221700 367718 375883 392065 391936 235330 234291 298031 298049 337043 340092 4727271 5069232 7133534 6890574 1194833 1235423 324911 288134 303472 306478 357586 348152 339724 343370 234226 233880 726238 688881 1552140 1530797 479110 475598 701225 703968 892267 868890 906339 915106 961954 973678 944896 1038733 2227505 2344820 1383052 1150063 778357 760064 919607 926280 962979 974378 993200 1009670 1137162 1139790 5489899 5674518 40.15 71.5 1
15:31:03 2024-01-29 717594 716108 228663 223078 367753 375291 393828 391382 236258 236806 295203 298745 334984 340788 4727271 5070449 7053261 6859861 1193131 1235898 323842 286553 305544 305773 358378 347104 342821 342843 234019 234252 726549 697814 1550007 1530525 480195 475701 703822 710275 883189 862028 915435 922379 955264 970231 944506 1055677 2238001 2354014 1409321 1150614 776693 765581 929020 919656 958188 975067 1004636 1011870 1124658 1129998 5466273 5679843 40.25 71.5 1
15:31:04 2024-01-29 728931 715572 225543 222047 367718 377387 393239 391936 235529 234653 298031 298084 337008 339611 4730144 5087927 7123405 6874535 1192170 1237145 324911 287873 302692 306852 357622 350196 341304 343334 233430 234217 724867 688881 1558424 1530797 479258 476375 699239 704005 890673 869507 904744 915756 965813 979259 943554 1044812 2233237 2343122 1407402 1155842 780582 758989 922476 927497 965786 970222 995337 1011148 1142082 1136500 5502643 5674518 40.25 71.5 1
15:31:05 2024-01-29 719196 712039 224182 223332 367120 375291 394141 391382 236000 234470 295512 298255 335746 341989 4738149 5060620 7046828 6856214 1193401 1235898 326749 286589 305042 305307 358665 347140 342821 342843 234019 234941 731094 698035 1588994 1530797 479938 475364 703822 710003 884954 862065 915585 922379 956620 971638 944896 1054100 2241183 2360706 1411240 1147340 773943 765851 930338 918316 957950 973597 1001708 1013315 1124425 1130747 5442746 5685158 40.15 71.5 1
15:31:06 2024-01-29 724392 714555 224885 221355 368574 378227 395260 392067 235978 234712 293654 299302 336830 339464 4735495 5100283 7131389 6879764 1183778 1235898 325415 286642 303651 304118 356547 348152 341268 345306 233254 235011 729684 693840 1582747 1530797 478166 476712 699239 704005 889412 869507 904744 915756 965813 973715 940805 1043530 2228754 2342261 1430732 1159335 780025 758952 922476 926184 962942 964692 992435 1012592 1142082 1135661 5505710 5675793 40.25 71.5 1
15:31:07 2024-01-29 719486 717525 225832 223189 366430 375823 394347 391899 236083 233071 292782 297915 336323 342927 4720531 5047324 7003807 6855804 1196402 1239413 324911 286705 305042 305129 359495 347104 342821 342843 234679 233531 724867 696818 1554256 1535655 479938 475481 704393 710275 883322 861418 915585 922379 955264 971602 945568 1051028 2244370 2354014 1413160 1145707 774483 765887 929020 916943 957950 973633 1001671 1011870 1123668 1129875 5436713 5688329 40.25 71.5 1
15:31:08 2024-01-29 722701 715568 224777 221714 368682 377424 394141 391899 235495 233535 297535 298989 335994 339872 4720531 5064491 7106386 6870068 1194875 1232323 324453 287873 302727 309366 358401 348152 339724 342843 233290 233496 723228 689257 1553956 1530797 479258 474893 700728 704005 892267 868890 906339 913159 963080 978992 944896 1041058 2222029 2344820 1432689 1150100 778357 758952 921131 926147 964381 973002 991693 1009670 1138136 1140284 5480664 5669304 40.15 71.5 1
15:31:09 2024-01-29 718502 717599 225837 223023 367453 374231 393275 391382 236013 234141 298104 298413 334984 340309 4723900 5065760 7046828 6851324 1193173 1239413 323947 286114 304613 305773 358665 346861 342496 342843 233855 234976 728275 698313 1569500 1529657 479938 474357 701798 710275 884954 862065 915672 922379 956620 971602 943554 1052739 2231664 2354014 1409321 1149795 774483 765581 929020 918316 956592 976271 1005318 1013306 1127662 1131201 5466349 5683897 40.15 71.5 1
15:31:10 2024-01-29 724694 712039 225229 221417 367709 375283 392065 391936 235529 234291 293841 298049 336771 339611 4722880 5064121 7097061 6869375 1196584 1235898 324453 287945 302727 304295 358125 347140 340752 344819 234019 235712 727609 688881 1568521 1530797 479258 474929 700728 704005 892267 869507 906339 914242 963080 973715 944896 1041845 2232577 2344820 1434645 1152556 778912 760064 923703 927524 967524 972857 996039 1010040 1140948 1139550 5486953 5674949 40.25 71.5 1
15:31:11 2024-01-29 720628 715568 224282 223175 367129 375979 393721 391382 235564 234370 292732 298501 335019 340309 4717974 5045470 7009447 6851324 1196365 1235898 324911 286360 305042 305129 358665 347104 342821 342843 234514 234252 729328 697316 1551905 1530797 479938 475701 704393 709771 884327 861418 915585 921071 953912 970195 944506 1049909 2248650 2354014 1409321 1150259 776160 767102 929714 918325 958263 975684 1003959 1011757 1125264 1129077 5442708 5683897 40.25 71.5 1
15:31:12 2024-01-29 724726 715307 224872 221355 367709 375319 392065 391382 235564 234291 297535 297491 336500 339370 4726525 5072466 7087735 6869792 1193953 1234109 324225 287909 304603 305773 357586 348714 340788 342577 234019 233496 730351 688881 1553330 1530797 479598 476304 701225 705075 891169 867041 910331 913159 960247 979223 944896 1044130 2238759 2348922 1411240 1149795 778424 761031 923631 924891 965749 974888 991785 1006760 1138322 1139790 5483832 5667704 40.25 71.5 1
15:31:13 2024-01-29 718488 712300 223529 222541 368566 375291 392100 387781 236293 232851 297609 299443 334984 338258 4723900 5095192 7069084 6846835 1190618 1235022 324730 286678 303827 306132 358377 348216 342338 344819 233290 234614 728275 696320 1552522 1529712 479598 473687 701152 709268 885583 860808 914368 919729 959343 972137 945006 1057035 2238644 2352262 1436601 1152256 776693 763412 928090 918815 958225 974888 1004599 1014070 1126325 1127999 5442934 5666427 40.15 71.5 1
15:31:14 2024-01-29 724694 714555 224881 221891 366316 374756 392100 391106 234606 233570 297920 296285 336500 339611 4715363 5070399 7098613 6865593 1198296 1234072 323961 287211 305252 305989 357550 348904 340752 342843 233983 233496 717818 688881 1554532 1530797 479221 475562 701225 704005 891419 870110 912935 917021 963433 980611 944748 1041371 2237022 2348922 1382346 1149795 778912 763924 922439 924965 965478 974378 993088 1007440 1134484 1142248 5482254 5665139 40.25 71.5 1
15:31:15 2024-01-29 715417 715572 228605 223023 368790 375026 392928 390830 236588 232100 298118 298954 335415 340273 4717893 5064714 7051853 6846835 1191468 1235861 325611 286517 305903 305989 358629 348216 342821 342843 233983 234579 732456 697814 1554862 1530797 481569 476228 705184 712621 885163 862709 917982 923605 955044 973516 946240 1047560 2242776 2362318 1409321 1147340 773943 765581 931710 916980 956555 975757 1003004 1011832 1124466 1129004 5434896 5682624 40.15 71.5 1
15:31:17 2024-01-29 722724 714555 224503 221665 368826 375247 391718 391382 235529 234058 293592 298501 335958 339611 4727271 5077618 7107179 6865593 1194875 1234072 324453 287837 304566 304038 358089 348642 340716 342843 233618 233496 731722 689257 1552140 1536793 479073 478404 701189 706053 891928 869433 910331 913159 961917 973642 946354 1043979 2221992 2342261 1434645 1150614 778357 760027 921039 924965 964813 974378 991785 1007477 1135443 1138144 5482254 5655760 40.15 71.5 1
15:31:18 2024-01-29 716541 712043 228596 223078 367093 374231 392100 391382 236223 232066 294785 298049 334948 340237 4708501 5050243 7023797 6847223 1192542 1235861 324694 286079 304398 305129 358629 349479 342532 342001 234427 234370 722125 696822 1557527 1534607 479827 475255 705221 709697 882411 861757 916978 920942 953802 970122 949888 1050991 2244370 2354014 1411240 1143803 773943 765581 927732 917021 957470 977138 1002565 1009670 1122076 1129004 5418092 5665139 40.15 71.5 1
15:31:19 2024-01-29 720628 713540 224152 222051 368826 375823 390859 391936 235495 233175 292803 299408 334948 339340 4723900 5078967 7115711 6856214 1191393 1234072 324694 287154 304603 305773 357300 349663 340059 345514 232559 234078 725159 688881 1564810 1530247 477077 476104 698212 704901 893835 867041 906333 915756 966177 973642 938030 1043213 2228993 2338941 1430732 1156665 778912 756735 922439 926939 964127 964584 992435 1009670 1140390 1136362 5498715 5665139 40.15 71.5 1
15:31:20 2024-01-29 719196 715756 223559 222706 365469 374231 393239 390278 235451 232066 292491 298059 334679 340273 4717893 5048361 7023797 6842458 1198296 1238907 324803 286410 304434 304735 358450 349626 341088 342627 234535 233461 719171 694297 1555769 1538983 481225 475364 704855 709074 883184 865167 915397 916980 953163 970195 947223 1051069 2241183 2357354 1411240 1142414 773437 766649 927732 917021 957950 973633 1002565 1007477 1122039 1127374 5420194 5674518 40.15 71.5 1
15:31:21 2024-01-29 721481 714569 223516 222007 368790 374159 393027 391382 235495 233175 297324 299897 334948 339611 4722011 5088970 7137962 6867204 1183657 1236302 327442 286813 302585 306276 356440 347140 341196 344819 232527 234732 715271 691863 1562737 1525904 477077 477050 697223 705049 888636 866399 904670 916407 964409 975766 936664 1041734 2225826 2340600 1426820 1160514 780025 756771 924442 926939 962038 964584 994618 1011870 1142082 1135557 5517236 5673394 40.25 71.5 1
15:31:22 2024-01-29 722499 715572 223529 222358 365433 374159 395059 390278 235495 232816 298104 298023 335994 339762 4701765 4999891 7034485 6867204 1211283 1235824 324682 287432 303378 305773 358378 348710 341749 342807 233618 234322 729328 687897 1565296 1540017 479938 474357 701225 704005 884327 867041 915548 916236 956620 975076 947223 1050862 2244370 2349814 1411240 1138014 773931 765013 925099 919619 959310 973633 1001137 1004501 1124658 1130674 5408588 5665139 40.15 71.5 1
15:31:23 2024-01-29 715224 714560 224494 222011 367129 374231 392029 389782 234769 232816 297746 297979 334410 340273 4743176 5101422 7103091 6837456 1175367 1235312 324911 285205 305472 305129 358962 348152 340573 342843 233290 234019 729328 698313 1550778 1516658 478505 474893 701225 709231 889705 861381 908921 919693 962325 974897 937328 1047052 2221992 2338941 1349153 1159140 776693 760064 927732 924884 957950 970149 996755 1013800 1133837 1133951 5510511 5674518 40.15 71.5 1
15:31:24 2024-01-29 725685 715572 223490 222047 368276 375283 392065 387975 235495 232135 294147 297769 336453 338009 4719311 4990214 7031783 6879330 1200809 1232287 324911 286468 306014 309438 355370 348710 342302 342289 234514 234217 723496 690855 1555371 1530797 476770 475701 703324 704048 885583 869507 914093 911531 957977 979223 945845 1049411 2232167 2363207 1386819 1143264 778912 765581 918460 916980 965749 977657 995300 1003036 1127958 1134754 5483832 5661099 40.15 71.5 1
15:31:25 2024-01-29 716270 715572 224842 222011 367423 373976 395820 392075 234888 234801 293688 297874 334843 342551 4716630 5100283 7098613 6840225 1181324 1232287 323355 286754 306487 304878 359459 348117 339724 342843 233254 233856 726549 698313 1540011 1521578 481303 477050 699921 710275 889705 860261 907626 922379 962773 970158 938066 1047929 2235098 2329734 1409321 1153376 773380 757842 929407 924965 954861 964620 998250 1014032 1131270 1129839 5444578 5666589 40.25 71.5 1
15:31:26 2024-01-29 722780 714335 225837 222604 366283 376355 393584 392490 235390 234141 294466 300357 334807 339946 4708514 5047893 7065361 6856214 1193864 1235898 323997 287099 302727 305558 357515 350583 338699 342843 233819 233461 720523 688389 1549155 1530525 478542 477050 699239 704549 889705 867041 907626 913159 962325 973642 944896 1041484 2221992 2342261 1432689 1149795 777802 758915 921131 924965 965113 972966 993200 1007515 1135480 1137640 5474427 5663907 40.15 71.5 1
15:31:27 2024-01-29 723701 715568 224430 222564 365300 375218 395540 390685 235355 232135 298527 298059 334948 340237 4715240 5032554 6985156 6840225 1203343 1235861 322943 287028 302727 304129 358701 348710 341268 342843 233495 233136 719383 687897 1552815 1542205 480961 474088 704320 707651 883189 864585 913399 916980 953875 973011 947223 1050206 2244495 2354014 1384935 1140449 773380 765581 926414 917021 958629 973597 1003281 1007477 1121244 1127410 5409908 5669304 40.15 71.5 1
15:31:28 2024-01-29 718614 716316 225873 221869 368642 375823 392472 391382 235521 233141 293242 299862 334913 339611 4719311 5081738 7140282 6849711 1179431 1232287 324854 286079 303615 305989 355406 347104 340788 342843 232364 234614 721228 693830 1574207 1520498 477462 476375 697223 704041 886714 864585 904744 917058 963006 975497 938364 1043213 2226057 2342261 1422907 1159372 778912 758989 922476 926111 959310 964584 992398 1013089 1140140 1137640 5530247 5678737 40.25 71.5 1
15:31:29 2024-01-29 723289 715568 224152 222047 364894 376282 393685 390278 235495 232816 297609 295767 334878 340612 4708514 5011795 7003385 6846835 1207728 1235898 323997 287963 301736 305129 358629 348216 340430 342843 233654 233496 723496 686915 1565474 1542276 478542 474357 701225 704048 883074 867041 914743 913159 955264 974387 946240 1048302 2221992 2358353 1353300 1141649 776140 765087 919607 916873 965802 978375 1000317 1005332 1127625 1133610 5442934 5665139 40.25 71.5 1
15:31:30 2024-01-29 713372 714883 224651 221660 366867 374231 395540 391899 234407 232816 297691 298049 334714 339759 4711987 5100283 7078410 6825547 1175367 1232287 324911 285878 304542 303275 358125 349204 338699 342843 232890 235980 726549 695327 1559628 1525904 481303 475701 698472 709771 886970 857821 906339 922379 959531 964665 938030 1049608 2232577 2323822 1390585 1154197 773943 760670 931663 924891 954824 969379 998101 1012888 1133286 1129004 5411585 5665139 40.25 71.5 1
15:31:31 2024-01-29 723047 713549 225633 222252 365514 373598 392472 391936 235495 234370 297819 297113 334948 340333 4714528 4998286 7031783 6874971 1200570 1232287 324682 286553 302763 305989 354836 348710 341785 342566 234349 233496 732108 691371 1550952 1534061 475655 474357 702330 703048 884683 869507 913717 911865 956620 980632 946240 1043255 2229394 2369204 1424864 1144523 780025 765544 919767 918740 967524 975684 994618 1004538 1127994 1136833 5485965 5670471 40.25 71.5 1
15:31:32 2024-01-29 717631 714560 224807 221355 366803 375291 394141 388011 235330 233535 297535 298049 334948 341205 4707808 5097054 7078410 6818422 1177894 1231385 322904 286589 304577 302919 358665 347872 339760 342843 233290 233531 727939 697814 1544650 1519420 479938 474857 699239 710275 891004 859517 907626 922379 962325 970652 940901 1051957 2238532 2330430 1424864 1156375 778012 760084 930338 924965 953774 970185 1000280 1013763 1131233 1130674 5446210 5661099 40.15 71.5 1
15:31:33 2024-01-29 723539 714560 228533 222047 365514 375291 392472 390278 236058 232100 297819 297563 334948 340092 4711166 4990214 7031783 6865593 1200847 1234072 323409 286553 305469 305989 354836 348710 342302 342325 233654 233496 720754 690855 1556106 1534061 476365 475364 705184 704048 884327 868890 915435 914038 958164 981305 948261 1045918 2229206 2367414 1424864 1144077 780025 765038 918186 919326 965028 975757 993909 1008202 1130431 1135557 5482034 5661099 40.15 71.5 1
15:31:34 2024-01-29 717049 714560 224499 221319 367161 375291 393239 387975 234804 233535 297114 298049 334948 340612 4714528 5089757 7069084 6825547 1185470 1232287 322939 286316 302727 305093 358665 348439 340788 342843 232527 234579 731270 694335 1589308 1528627 479258 473687 699921 709074 887133 862672 911545 921634 958583 970762 940386 1056884 2235098 2340600 1436601 1151081 774483 762871 927073 918967 958225 973002 1001745 1011870 1126288 1127200 5443052 5661099 40.15 71.5 1
15:31:35 2024-01-29 724516 713544 224881 221510 365478 373932 391754 391382 234081 233175 297746 296250 334666 339370 4708514 5051827 7082930 6846835 1194022 1230504 323445 287028 303918 305129 356476 349204 338699 344819 232527 233531 732503 686915 1559806 1529657 478826 476228 699165 705049 893203 867004 904026 913012 964118 973606 939435 1041808 2229118 2337283 1430732 1153376 777829 759272 919826 925544 963442 964656 994341 1007477 1137162 1133951 5477574 5655760 40.15 71.5 1
15:31:36 2024-01-29 715527 713544 228569 222545 365438 373966 392065 390278 235296 233154 297691 297563 333942 339246 4711166 5033986 7018792 6835327 1190586 1232287 324911 285490 304114 304342 357550 348710 341785 341807 234463 234652 723496 696540 1580941 1534607 479864 475291 705221 709782 882610 862709 916325 917016 952489 971376 947587 1050862 2235098 2353934 1430732 1138014 771734 765581 925099 917021 957950 973597 1002565 1007477 1120973 1127410 5399182 5655760 40.15 71.5 1
15:31:37 2024-01-29 718582 713535 223525 221382 368826 375557 392472 391106 235330 232169 296904 298989 334445 339611 4701801 5072466 7103091 6837456 1179431 1232287 324663 285240 302727 305737 358454 350085 342667 342663 233111 234474 718013 696818 1546178 1525308 478143 477050 697223 705039 886714 866426 907177 918235 963006 975766 935338 1045955 2224244 2338941 1418995 1161848 778912 758989 922476 924965 959310 966641 993200 1011870 1136320 1133149 5512049 5665139 40.15 71.5 1
15:31:39 2024-01-29 721568 715066 228636 221700 364347 375291 393275 390278 235330 232135 298031 295767 334984 338982 4701801 4980918 7003807 6846439 1206703 1235312 323218 287545 304171 305057 357443 347541 340645 342699 233111 233915 720754 686915 1593751 1540017 479938 474235 703146 706053 884576 864585 913717 916889 956620 973011 947260 1050113 2237964 2349814 1390585 1138014 772280 765309 924442 917021 958629 973633 1000280 1003787 1122872 1129839 5391477 5651727 40.15 71.5 1
15:31:40 2024-01-29 713357 712433 228632 221705 367682 374231 390859 391382 234804 232135 297535 298710 333674 339210 4715249 5083070 7125857 6849381 1176715 1233668 324514 285156 304220 304985 356106 349378 340334 342843 233218 233496 727939 697316 1548260 1525802 478505 474857 699239 708189 890628 857052 907626 919693 961643 974387 938066 1044812 2221992 2331753 1354803 1155842 774483 758379 927732 924884 955877 964656 995374 1013800 1134484 1130711 5482254 5657062 40.25 71.5 1
15:31:41 2024-01-29 725870 713544 228408 222082 366323 374159 391917 388011 235529 232135 297696 297598 334948 339094 4701879 4989014 7032035 6871445 1201729 1233668 324803 285971 303259 306420 355406 348216 341821 342577 233732 233496 729328 690386 1550116 1537333 477802 474357 702330 703548 883322 867041 913680 910536 955942 973642 944506 1047831 2221992 2354092 1372529 1142451 776693 764495 918460 917021 962979 973633 996829 1000862 1124731 1130747 5449438 5657062 40.15 71.5 1
15:31:42 2024-01-29 716312 713549 224494 221324 366613 375026 393239 390278 234606 233175 297270 297183 334445 340575 4701801 5104244 7081378 6820042 1183657 1232791 322939 285878 304603 304627 358414 348216 340477 342843 232527 234252 723769 694825 1546322 1528627 479598 472981 698925 706111 885707 860771 910031 918353 957119 964629 939435 1054286 2233510 2332318 1353300 1149208 771734 761214 926800 920345 956592 970222 1001671 1012582 1127958 1124809 5427399 5657062 40.15 71.5 1
15:31:43 2024-01-29 722535 711528 224499 221346 364921 373861 390895 391382 234081 232169 297535 296250 334984 339094 4688030 5046190 7072000 6851324 1193178 1233519 323469 286615 301772 303843 356512 350311 338557 342843 233254 233136 724867 686915 1558299 1529712 478166 475701 699239 704549 891635 867041 906333 913159 963080 973642 942612 1042508 2225923 2338941 1430732 1150100 777867 757862 919826 924965 964381 964692 991693 1007477 1137126 1135698 5479918 5651727 40.15 71.5 1
15:31:44 2024-01-29 715109 714555 228202 222706 365514 374491 392029 388083 235564 236497 293731 297839 336197 341469 4703167 5033776 6985156 6842715 1194018 1234072 322202 285771 304078 304236 358125 348710 340788 342325 234413 232096 721876 690855 1563308 1535655 479938 475028 703324 708226 880574 860808 914781 917053 953200 964737 944506 1048005 2231590 2352419 1409321 1144077 772837 765581 927732 915719 955914 975757 1000861 1010390 1122076 1126614 5425740 5661099 40.15 71.5 1
15:31:45 2024-01-29 719707 713040 223499 220700 367677 376282 393196 389988 234888 234636 292191 298605 334807 338431 4716630 5072466 7121591 6840035 1182810 1230166 323912 285490 306056 306204 355441 349204 340513 342843 232890 234812 725760 694058 1554588 1521578 477114 475701 697223 703772 892267 865812 905043 915756 964445 975766 935338 1041058 2222664 2338941 1422907 1156665 778912 756771 922476 924965 959310 966641 991785 1010428 1138811 1132275 5502643 5656786 40.25 71.5 1
15:31:46 2024-01-29 719707 715426 225837 222262 366983 375291 393132 387939 235027 234470 293905 295834 334807 340985 4701879 5011681 7008174 6855097 1208425 1232323 323997 286992 300856 305093 357550 347724 340752 342602 232926 233496 718013 685934 1559639 1540017 479258 473687 701225 704048 883189 867041 912709 912512 953912 974387 944506 1047831 2238390 2348147 1353300 1137204 773931 762871 922476 916294 959310 973633 998287 1001573 1124466 1130674 5393165 5665274 40.15 71.5 1
15:31:47 2024-01-29 714498 713471 224777 221528 367017 374158 393685 391273 234630 233141 293010 297358 334445 341395 4708501 5100021 7078410 6827708 1172859 1231459 324453 285828 304363 302706 356512 347104 339724 342843 232926 233531 718013 696320 1564054 1516658 478826 476903 699239 709268 884245 859650 904063 920942 960247 970231 938103 1044849 2230338 2329734 1386292 1153376 773931 758989 927073 922342 953811 964656 996829 1013079 1132875 1130711 5444033 5659872 40.15 71.5 1
15:31:48 2024-01-29 724273 714487 225202 222216 365335 375291 391364 388047 235564 236901 294350 297951 334445 339648 4688030 4989014 7023131 6860696 1200847 1232287 323997 285998 304603 305558 357150 348463 341821 342325 233326 233496 720754 688881 1541305 1530797 475692 475028 702330 703048 884954 867041 913067 910536 956620 979259 944469 1044812 2228993 2359841 1413160 1142451 778357 765038 918523 917487 964418 973597 995337 1005220 1128316 1134378 5466160 5658324 40.15 71.5 1
15:31:49 2024-01-29 717521 715568 223499 221284 367319 375072 393204 387867 235097 233141 292145 298014 334772 340575 4699135 5064948 7057696 6828162 1187165 1232250 324911 286043 304603 305129 358341 347651 340477 344515 232492 234217 718210 695823 1552208 1528074 479221 472945 700728 707651 885583 861484 913405 919693 957977 964665 940805 1050656 2235098 2347254 1432689 1147340 774483 763412 927732 919659 958225 973881 1003809 1011720 1125153 1124663 5445724 5665139 40.15 71.5 1
15:31:50 2024-01-29 726080 714466 225837 220559 365442 374123 392472 389685 234234 233535 293010 297915 334948 338504 4708514 5051197 7078410 6880070 1191356 1231915 324453 286992 303740 305558 355905 348710 338699 342843 231804 234019 726028 687897 1558999 1528074 477041 475701 697223 704048 889302 867041 902702 915756 965813 977147 936664 1044612 2222627 2332765 1428776 1156665 780062 759516 923703 927598 962038 966568 993834 1011022 1140948 1134414 5493238 5659738 40.15 71.5 1
15:31:51 2024-01-29 721753 713544 223460 221488 363760 375291 392928 387975 235131 232135 297957 295286 334679 339574 4688257 4991216 7003807 6840457 1207954 1234072 324453 286114 300820 305989 355905 346267 341785 342289 233218 233461 727939 686424 1588768 1534878 475655 474357 703220 703048 884327 867041 913680 910462 955942 973642 946516 1044900 2228993 2362318 1368831 1144920 777802 763265 919767 917636 966149 974921 997462 1003182 1126288 1135016 5494332 5655827 40.25 71.5 1
15:31:52 2024-01-29 717328 713035 223529 220665 365478 375035 392928 390242 234046 233141 293010 297113 334913 339574 4688563 5082473 7103582 6801064 1182089 1231915 324911 286079 302656 304557 358089 347405 339688 342843 232304 233496 722379 694335 1573474 1528074 478505 473382 698707 706075 885583 860872 911008 919693 957977 966650 942279 1053717 2240357 2339676 1407402 1150614 773390 762183 927695 919546 955540 970149 1003847 1013269 1128463 1124809 5430151 5661099 40.15 71.5 1
15:31:53 2024-01-29 722499 713275 224816 221355 364347 375823 392472 390830 234200 232782 293571 297495 334913 338541 4699135 5049721 7072822 6840533 1188863 1231915 324911 286754 301736 305773 355940 348463 339450 342843 231732 233496 722379 688843 1552074 1521578 476365 475701 696730 703548 889669 864548 903420 916889 964766 978114 938214 1044424 2226217 2337063 1426820 1158856 778912 756361 921785 926939 962328 966641 993200 1007477 1137488 1135557 5501092 5646382 40.25 71.5 1
15:31:54 2024-01-29 720734 713544 228632 222051 364311 374231 392029 387975 234769 232100 298031 297495 334410 341095 4695784 5008675 6975830 6837456 1199847 1235861 322489 286992 302656 304664 357550 347687 339402 342807 232527 232743 727939 686915 1551356 1541177 479938 474357 701225 704549 885126 867634 915435 913049 953692 972829 948936 1048115 2235569 2348147 1356931 1136395 776663 763818 920921 917673 959310 977657 998250 1003936 1125264 1129041 5417994 5655760 40.15 71.5 1
15:31:55 2024-01-29 712507 713284 223490 221315 365469 373138 393123 391382 234571 232135 293010 297148 332940 339723 4705156 5079372 7062508 6809320 1181246 1231915 324911 285205 302692 303240 358377 348710 338699 342843 232492 234652 725159 692357 1582669 1525904 481118 474065 699646 710085 888101 860261 911519 922291 959264 967945 937993 1050862 2232577 2326395 1392469 1150614 771226 756735 930375 920961 954183 964620 1001137 1013038 1130395 1124809 5413788 5651727 40.25 71.5 1
15:31:56 2024-01-29 722557 711492 225535 222047 364347 375291 393027 391382 234734 233339 297994 296180 334374 339611 4696276 5040611 7056174 6840338 1188717 1231915 323997 286517 303199 304734 355406 348183 338664 342843 231768 233531 726549 688881 1551348 1529657 478143 476375 697931 705049 892531 865665 904856 913159 963006 975766 937758 1045590 2222868 2333042 1417039 1156628 778357 756361 921131 925622 963442 966641 993200 1008951 1139619 1135557 5498715 5655760 40.15 71.5 1
15:31:57 2024-01-29 719707 713549 223495 222016 364311 373966 392065 388011 234769 232100 298118 298383 336659 341095 4701879 4990138 6975830 6840225 1208388 1232287 323637 286992 300820 305057 357264 346867 340501 342519 232967 234652 718013 686915 1558902 1542808 478143 473504 703183 703974 883037 867041 914127 913629 953729 975766 946240 1044774 2228931 2355895 1368831 1140790 776160 764495 918460 916161 964127 975067 996517 1003936 1124695 1130711 5474298 5655760 40.15 71.5 1
15:31:58 2024-01-29 715490 713284 223525 220665 365469 374231 392928 388047 234513 232169 293010 296868 333907 339611 4699135 5099357 7072822 6812123 1185470 1232287 323355 285828 305469 304592 357803 346486 340334 342771 232022 234148 719599 696540 1557849 1529657 479184 472981 699239 709112 886387 862096 911657 919656 956620 969388 940768 1052562 2235209 2343158 1432689 1148976 773380 762330 927073 916980 955877 972243 1001671 1010390 1126018 1124809 5427136 5665139 40.15 71.5 1
15:32:00 2024-01-29 724392 713549 224838 220661 365442 373861 392472 388011 233849 232816 292807 296180 334679 338541 4699135 5059020 7084226 6849711 1188679 1234899 324730 286043 301630 305451 355263 348527 341482 342735 231625 234440 718383 690386 1558823 1520332 478143 476037 697223 704048 891745 863936 905397 915756 963006 975766 936968 1041418 2221169 2335626 1392050 1157201 778357 756735 921578 924965 959310 966641 991785 1010390 1137126 1130711 5512049 5661099 40.15 71.5 1
15:32:01 2024-01-29 719707 714546 228641 221665 363787 374231 394311 388011 234769 232066 297957 297077 333907 340092 4695784 5000615 6994481 6857772 1207690 1231878 322871 286813 303740 304485 357121 346632 340166 342807 232527 234652 726549 686424 1559358 1540017 479938 473687 703183 705049 883083 863936 912992 913554 953912 972288 946516 1048065 2231553 2348147 1365133 1136395 771107 762763 922439 915719 957950 975757 1000423 1002725 1121244 1127374 5388064 5655760 40.25 71.5 1
15:32:02 2024-01-29 713124 711528 228641 221350 366542 372575 391364 390278 234571 234535 293188 298501 332905 340612 4711987 5081738 7094319 6820042 1175225 1232717 324538 285205 306014 303737 355406 348453 338450 342843 232456 233496 726549 696320 1553563 1521578 479938 475701 697223 708189 886787 857821 904026 919693 957461 964593 935301 1047831 2230579 2320527 1428776 1152556 771734 756250 927732 922342 952828 964620 997502 1011832 1130395 1127105 5417994 5646382 40.15 71.5 1
15:32:03 2024-01-29 719707 711269 224569 221856 364347 374231 391364 388047 235296 233154 293129 297813 333907 339574 4692914 5008675 7054601 6840225 1191468 1231377 323468 286468 303666 304628 355905 349204 338390 342483 232711 232777 720754 686424 1562269 1528074 478826 475701 697223 703548 889039 867041 906002 913159 960210 975766 940064 1038696 2224244 2333042 1430732 1150614 778386 757538 919826 924965 963442 964620 992924 1006686 1134639 1133951 5474146 5646382 40.15 71.5 1
15:32:04 2024-01-29 718614 713040 228560 222016 364056 373966 392065 387939 234769 236532 297783 296180 333638 341116 4701576 5018511 6993172 6830435 1208635 1233668 322979 286956 302697 304556 356369 347405 340202 342566 232890 233136 718013 685657 1559115 1540017 479938 473687 700728 703735 883074 865812 913587 913159 953839 973011 945845 1049364 2235098 2344820 1392469 1134778 771734 762294 922439 915609 958629 975757 999711 1005558 1123397 1127410 5388064 5646382 40.15 71.5 1
15:32:05 2024-01-29 713520 711528 228672 221209 365478 373138 392472 390278 234526 234470 292987 297769 332799 341542 4707197 5075278 7107965 6835441 1171951 1233394 323997 285205 305903 304200 355085 349204 338699 342843 232890 233136 726549 697316 1564041 1516658 479938 476712 698212 709231 890033 859988 907626 920382 960210 964665 938327 1044919 2228717 2323822 1422907 1155019 773380 756735 927732 922342 954183 964620 995300 1013427 1130395 1127410 5419466 5655760 40.25 71.5 1
15:32:06 2024-01-29 719707 711492 225079 222270 367759 374843 391110 387722 235355 233482 293388 297879 334269 339134 4705848 4989918 7042314 6851324 1194022 1231915 322489 286293 304640 304700 354339 349204 339450 341531 233254 232881 723496 687406 1564438 1528627 477790 477050 701225 704048 887507 865812 907626 913629 956711 973606 942885 1038479 2225826 2340600 1430732 1147340 776693 760596 918460 921035 962075 970185 988925 1003750 1132072 1136464 5466463 5646328 40.15 71.5 1
15:32:07 2024-01-29 717832 713963 225483 222599 364752 373556 394141 387831 234630 233318 293651 296731 332869 340816 4688445 5011605 6976438 6820625 1201876 1232250 322036 286956 303993 303879 356512 347441 340238 342325 232855 233299 723496 684956 1568546 1540017 479938 474357 701225 705049 882917 863936 912709 915106 955264 972064 944469 1049369 2235209 2348147 1386819 1136395 771734 764495 922439 914242 956592 975757 999711 1003036 1118827 1127410 5385247 5654194 40.15 71.5 1
15:32:08 2024-01-29 713520 712665 225837 220524 365362 372993 394700 387867 234012 232100 292182 297148 333674 341358 4699135 5092097 7072822 6818699 1175367 1230166 324911 285240 304566 303027 357550 348710 338117 342591 232492 233461 725159 692836 1594641 1524821 481714 474357 696730 708152 885624 857821 907664 919729 957977 966650 935301 1050377 2233510 2323822 1434645 1150063 770906 757919 927073 919693 952152 964620 998287 1010390 1127994 1127593 5418984 5650439 40.15 71.5 1
15:32:09 2024-01-29 723756 710268 225515 221820 364311 374231 391917 387722 235052 234105 293779 297705 333942 339370 4688332 5018964 7041108 6830435 1191468 1231915 323014 286517 301736 304864 355655 349204 338153 342843 232527 232131 723496 685934 1543544 1528074 477114 475701 698212 703048 889002 865812 905043 911865 959153 975766 939398 1040741 2222868 2333934 1430732 1147340 776693 755687 918296 922342 961355 964656 993724 1008171 1138136 1132165 5467989 5654170 40.15 71.5 1
15:32:10 2024-01-29 713394 711264 228569 222550 367238 373520 393584 387975 234804 232827 293460 296145 332940 341205 4699135 5017219 6981411 6818699 1192393 1232287 323961 285240 304603 303311 356476 347970 339688 340775 233290 232062 724867 691844 1580969 1534878 480195 474357 702294 706111 880538 861418 914368 915756 951068 964701 947260 1047968 2228385 2349814 1432689 1138014 771107 764495 925679 916198 957075 977657 1000274 1006050 1120809 1128740 5386340 5637003 40.15 71.5 1
15:32:11 2024-01-29 716333 711455 228555 221164 366578 373174 391110 387903 234081 232100 292182 298084 332637 339611 4701801 5068133 7103091 6820625 1171117 1226678 324453 284769 304078 303168 355121 348710 338664 342843 232241 233102 726549 696320 1565696 1512358 479598 476779 697223 708152 888138 857213 905043 918390 957497 964665 936701 1044774 2228993 2323822 1388212 1155550 773943 757732 927732 922195 954146 969379 999603 1013202 1131675 1127374 5428922 5647575 40.15 71.5 1
15:32:12 2024-01-29 719707 711264 225202 221860 364056 374231 390812 388047 234407 232827 297265 296215 332940 339334 4688445 4991187 7022457 6846835 1195729 1230166 323014 285878 302196 303914 353772 348710 339724 340739 233254 232096 724867 688111 1553285 1525904 477114 477050 701225 704005 885583 864548 906339 912512 956620 973642 943554 1038479 2223198 2356371 1424864 1144523 777802 760670 919767 920942 961318 971556 988146 1003936 1129360 1139258 5466273 5637003 40.15 71.5 1
15:32:13 2024-01-29 713520 711524 224605 221032 365509 373702 392472 386740 235495 236865 292145 297598 332637 339611 4685748 5031123 7018792 6813836 1184693 1228455 324911 285205 302692 303311 355940 346106 341304 340739 232527 233299 720989 694335 1552257 1526461 478542 474357 701225 706111 879841 859988 914368 917053 951105 969242 943704 1051957 2232167 2348922 1405483 1144523 772837 763265 926414 914419 954183 972315 998101 1007403 1118790 1126403 5417994 5647697 40.15 71.5 1
15:32:14 2024-01-29 719850 710450 228596 220286 365478 374231 391364 387939 234081 232169 291284 296698 333942 338068 4685748 5049018 7087735 6835441 1182810 1226678 324453 286490 302733 305129 354339 347441 339724 342843 231443 233531 715430 690386 1563634 1516658 475319 475145 696236 703048 889400 862065 906002 916889 963396 972866 936228 1041409 2219881 2333743 1429265 1155842 776693 756466 922618 922232 958629 965275 990847 1009558 1135480 1130674 5496331 5642355 40.15 71.5 1
15:32:15 2024-01-29 718686 713544 228372 221319 362961 373702 391444 387630 234760 236770 297687 294429 332940 339611 4688445 4982935 6975830 6820663 1207728 1230166 323997 285914 300364 305129 356249 346632 340513 341807 231875 232777 726549 684329 1574573 1537834 478542 472981 701152 704400 883867 866967 912634 912732 952342 973973 946408 1047451 2226071 2349814 1358746 1137902 774483 762330 918460 917021 962038 973002 995337 1001076 1124800 1127410 5443741 5642355 40.15 71.5 1
15:32:16 2024-01-29 712239 711533 223525 220665 364382 372049 391444 388047 234012 232135 292182 295923 332940 341095 4688257 5078128 7088679 6799942 1178722 1230541 323997 285240 303666 303275 356547 347687 338426 342843 231804 233136 720989 692357 1578566 1528356 480882 473697 696127 707058 885546 860261 910219 920324 958583 966650 935338 1045836 2235616 2320527 1322084 1147340 771107 758511 926812 918967 952828 964692 1001137 1010390 1127123 1123219 5408588 5647697 40.15 71.5 1
15:32:17 2024-01-29 722780 711528 228641 221355 363246 374231 391073 390278 234046 236901 297535 296242 333709 338577 4692435 5031798 7041108 6835327 1190581 1229293 322751 286114 300820 304236 355406 348216 337406 342591 232241 234472 718013 687280 1579900 1528074 477462 474955 696843 702974 889996 865812 902135 911865 960247 976973 938030 1043159 2216828 2333042 1426820 1150100 776693 755687 917155 922342 959310 966641 990372 1005732 1133837 1130747 5468195 5637003 40.25 71.5 1
15:32:18 2024-01-29 714171 711533 224411 222047 364894 372049 392472 387939 234804 236363 292953 296215 331941 340092 4684907 5013111 6967099 6801290 1193841 1228725 322036 285240 304603 302990 358454 347149 339438 341699 232747 233828 727286 688881 1587205 1539520 479791 474357 702720 704005 882802 862672 910135 913159 951815 969242 948261 1047929 2231923 2341462 1392469 1134778 770633 760639 921131 915719 956592 975067 998287 1002504 1122076 1126578 5376530 5637003 40.15 71.5 1
15:32:19 2024-01-29 712001 710737 228403 220665 364885 372013 391364 388083 234046 236865 292182 297915 331941 340722 4692435 5053698 7088502 6813559 1173275 1229632 324766 284085 302125 304057 355926 347295 338557 341627 231661 233357 715271 694335 1540773 1512358 475422 475518 696127 705049 885619 860771 906703 914130 957461 973011 934308 1042484 2216553 2329734 1388212 1156665 776417 756735 921131 920998 957270 965010 991785 1009670 1134484 1129041 5504183 5638331 40.15 71.5 1
15:32:20 2024-01-29 719177 713031 228211 220665 363220 374231 390895 386767 234442 236937 293197 294429 332940 338577 4683070 4961519 6985156 6830169 1205175 1230055 323853 285098 302880 304985 355263 346450 340334 341735 231839 233136 718013 683979 1562162 1535150 476103 473687 701225 702748 881786 865812 911694 907885 952745 975766 944896 1043250 2222664 2354014 1424864 1138014 776140 762871 916987 915069 962075 973002 992435 1004086 1125264 1130711 5465021 5647420 40.15 71.5 1
15:32:22 2024-01-29 714441 711528 223499 220665 365186 373702 391444 387630 233686 232135 292850 298059 332672 338614 4695100 5087651 7055929 6810300 1183657 1229145 324803 285026 301736 303987 356476 346351 338771 342555 231443 233461 718210 694335 1547259 1525034 479089 471611 697223 705039 883074 857821 909030 917016 955942 964593 940805 1051028 2230579 2335626 1403564 1147340 771183 760100 925099 917021 954386 971629 1001137 1007515 1122076 1124809 5435159 5651727 40.15 71.5 1
15:32:23 2024-01-29 721019 709438 228551 219908 364930 374760 391364 387939 233849 233175 291733 295767 333674 337279 4688257 5056241 7090013 6840338 1178550 1226678 324911 284977 303231 304771 353772 347441 338735 342361 231875 234370 727519 692357 1576478 1520498 475655 475431 695744 703048 888410 862065 904398 913159 961643 974387 935637 1039999 2216553 2329734 1428776 1155019 776693 756361 919826 922342 957950 964593 991785 1007477 1134676 1129077 5494791 5642355 40.15 71.5 1
15:32:24 2024-01-29 717631 711269 228238 220669 363220 373174 390585 386776 234269 236663 297535 294394 332905 339354 4699037 4999646 6987591 6815785 1206179 1230166 323469 285276 302561 303097 358183 345435 339760 341290 232364 232812 716642 683349 1544731 1535655 478578 472981 699239 703048 880538 864585 911694 911828 951815 972743 945006 1044812 2225826 2344820 1334744 1134778 774483 761251 918460 915645 959310 973002 995337 1000325 1122329 1126614 5402643 5638331 40.15 71.5 1
15:32:25 2024-01-29 710266 711492 228600 220656 365215 369920 390276 388047 233686 234470 291927 297613 333978 341021 4693762 5089022 7051853 6791235 1179525 1228172 324538 285169 303630 304165 356476 346069 338664 342807 231570 233461 731094 692836 1559283 1524821 477077 471575 696730 705049 883074 857821 907627 917058 955942 966650 937328 1047560 2230579 2329734 1403564 1147340 769533 760130 922439 917673 954183 970149 1001137 1010390 1125264 1121522 5416321 5646382 40.15 71.5 1
15:32:26 2024-01-29 723539 709370 223456 220594 365060 375108 391940 387722 233769 234141 292273 296063 333801 337329 4697765 5042027 7061205 6820474 1188014 1226678 322979 285205 302697 304165 354268 347405 338117 342843 231012 233102 723769 686915 1557901 1521578 476103 474357 695911 702549 889400 864548 903680 913159 961337 975766 936968 1040703 2216553 2328775 1390131 1153376 776693 755687 919555 922342 959310 965275 990372 1007338 1135443 1130674 5483832 5634028 40.15 71.5 1
15:32:27 2024-01-29 720665 712935 225094 221001 365160 373556 393584 387177 233908 233482 292900 296242 333463 339020 4689756 4992504 6987591 6818699 1202567 1226678 321025 285240 300785 303275 356440 346304 338699 341495 232293 232777 726549 684467 1553242 1538153 477790 472575 700728 703048 880464 864548 911657 910499 951068 970195 946240 1044245 2225826 2344820 1355115 1137204 773943 761178 918460 915069 962038 972279 992398 1000325 1122039 1129998 5408588 5644934 40.15 71.5 1
15:32:28 2024-01-29 717592 710422 225873 220110 366723 372593 393584 387722 233676 232032 291733 295974 332905 338541 4681447 5075784 7022234 6801290 1178588 1229293 323697 284733 303163 303275 356476 346314 338664 342807 231483 233299 719599 692851 1543407 1521578 478129 472677 697223 703968 884327 857821 907664 917058 956620 965284 936627 1050933 2232167 2326432 1430732 1147340 769533 759467 922439 917673 954183 964620 1003281 1010390 1125264 1122333 5407169 5650439 40.15 71.5 1
15:32:29 2024-01-29 722705 712022 225837 220418 364271 374760 391364 387630 233340 234801 291405 295045 333370 336450 4678028 5036838 7062471 6828078 1185470 1226678 322716 285240 300539 304165 354304 346632 337608 342843 231047 232743 715271 686295 1549614 1521578 476103 474357 695215 701055 889400 862028 903718 911828 960210 975497 936952 1040703 2216553 2329734 1418995 1153376 776693 755687 918460 924309 959310 965275 989394 1007376 1140145 1134414 5490013 5641007 40.15 71.5 1
15:32:30 2024-01-29 722209 710953 224880 220594 362923 373976 392472 385545 234012 236794 292241 296603 333801 337475 4688445 4954370 6995741 6830435 1201729 1227296 322979 284334 300574 305021 353737 345544 339963 340188 231804 232062 716642 684956 1575133 1535150 476103 472575 700728 701055 879314 864585 910031 909481 951032 973011 940842 1044737 2222868 2351481 1388702 1138014 774483 762294 915853 914242 963738 976271 994618 1000889 1125153 1129562 5466349 5625961 40.15 71.5 1
15:32:31 2024-01-29 715224 713446 225043 219873 364894 373702 391444 386452 233873 232100 291696 296250 332405 338541 4683070 5062791 7037595 6790563 1184623 1226678 324453 284334 304677 303275 354339 345264 339688 341459 231768 233496 722638 694335 1549063 1521578 478129 472241 699921 705538 880428 857821 910323 916294 953605 964557 938030 1050862 2225826 2342261 1430732 1145707 773943 762837 927385 916984 954146 970753 1001024 1010297 1122403 1124396 5411585 5647575 40.15 71.5 1
15:32:32 2024-01-29 719707 709374 228528 219815 365505 374231 390775 387321 233849 232100 291248 297813 332869 336212 4674800 5049721 7078410 6833354 1186889 1226641 322716 285641 300785 304200 354304 347358 337335 342843 231407 233102 722379 686424 1550073 1521578 475655 474357 695252 701055 889660 863287 903718 910887 960247 975076 935031 1040741 2216553 2331753 1420951 1155550 776693 755613 918460 922158 961281 965093 991041 1005216 1136902 1135016 5483832 5625885 40.15 71.5 1
15:32:33 2024-01-29 719439 711492 225043 220630 364654 372811 392472 386740 234046 236829 293014 294360 332869 339020 4686412 4987654 6975830 6828439 1202562 1226678 322000 286079 300574 303275 355406 346033 339211 341254 231942 232096 723496 683979 1553992 1537333 477077 472677 699735 701055 879218 864548 910031 909817 951068 971602 945006 1045805 2230985 2346335 1353300 1138014 775105 762837 918423 915719 959310 972279 995300 1000218 1122002 1126541 5424070 5634028 40.15 71.5 1
15:32:34 2024-01-29 713394 712275 228596 220405 364342 373402 390859 387321 233513 232100 291939 295732 332405 338026 4688219 5085204 7022196 6802778 1180404 1226678 323961 284733 303163 303275 355905 345264 338664 342289 230850 233102 718210 692836 1565413 1521578 477077 471539 697223 705049 882448 857821 907439 917562 955531 968447 940975 1050848 2229206 2339122 1401645 1146976 773555 758379 922439 916980 954824 969379 1001137 1007477 1123926 1122007 5403041 5637003 40.15 71.5 1
15:32:35 2024-01-29 722724 707265 228596 220251 362958 374231 391364 387903 232609 232066 292145 296812 332905 337236 4680378 5033462 7062471 6818699 1185470 1227296 322716 285432 300785 303062 354020 346632 337134 342843 230850 232096 722379 684956 1551842 1521578 476103 474357 695215 701055 890554 865167 905355 916147 962065 974278 935489 1041334 2220029 2329734 1395888 1151736 777272 755692 918460 922342 958629 965694 990372 1004464 1134484 1130674 5490018 5637003 40.15 71.5 1
15:32:36 2024-01-29 719439 711460 224569 220634 362132 373138 392472 386740 233849 233318 292803 294155 332905 339020 4689756 4987654 6975830 6828078 1200847 1226678 321025 285887 302446 303275 355406 346069 338699 341254 231768 232062 726549 684467 1543592 1537333 478826 472320 701882 703249 881356 864401 912822 911680 955258 973516 945568 1044774 2222664 2349674 1351484 1138014 773380 761178 919103 913122 959310 971556 993848 1000105 1122039 1125746 5402647 5625961 40.15 71.5 1
15:32:37 2024-01-29 713430 710957 228564 219908 364338 373138 392472 386740 233326 232100 291284 297603 332370 338265 4671425 5066407 7032470 6781184 1178403 1226678 323961 284592 302733 303240 356190 345254 338664 342566 231047 233496 723769 694327 1558166 1525179 478484 471394 697113 706555 883904 859576 910219 917710 955264 966650 940768 1055128 2225826 2331387 1430732 1147302 769533 758952 922476 917021 953811 964656 1001137 1007515 1125264 1124842 5416321 5646382 40.15 71.5 1
15:32:38 2024-01-29 722229 709379 228632 220246 362640 373939 391088 387975 233292 232066 291737 296170 332940 336486 4680378 5031123 7041108 6820625 1185470 1226604 322751 285205 300328 304200 354020 346632 340033 342555 231006 234652 726549 687897 1553217 1520975 476103 475358 695949 702438 889400 862065 901567 914280 961607 975076 935637 1039961 2219881 2328082 1422907 1155019 776140 755149 919826 922179 956592 963912 991785 1005969 1133800 1128207 5483832 5634028 40.15 71.5 1
15:32:39 2024-01-29 719707 711269 224569 220440 362124 373702 392472 385581 234235 236794 292145 295303 332940 337511 4683070 4961669 6985156 6820663 1202412 1226678 323733 284955 302305 304592 356628 345290 339307 340595 232349 234487 709366 685803 1585998 1530247 476103 473650 701225 701055 882610 867016 909307 908832 952452 977667 944896 1041484 2221287 2357112 1418995 1138014 776693 761214 915853 916852 963442 972966 991785 1003936 1125264 1130711 5465021 5634028 40.15 71.5 1
15:32:40 2024-01-29 713345 711528 224569 220251 368014 372875 391364 384967 234046 232066 291284 296591 331906 338541 4683070 5031123 7009447 6809044 1187089 1230508 324165 285107 302337 301861 356682 345924 340298 339781 232349 234322 723769 693830 1567824 1521578 478542 475028 701225 706038 878892 857821 913944 917058 948308 966650 940842 1050113 2225826 2342261 1428776 1138014 770669 761679 922476 913122 952828 972018 998250 1004464 1116044 1124809 5380371 5627624 40.15 71.5 1
15:32:41 2024-01-29 717328 709411 224569 219943 365478 374231 387993 387637 234012 236794 290837 296250 332405 336212 4683070 5051827 7082780 6830738 1169998 1227883 324875 283400 303556 303133 355387 347222 338390 340775 231768 232062 714757 696322 1566552 1512358 475764 475364 695911 705049 885583 860261 905043 913159 957424 971565 934308 1041484 2216553 2333042 1358569 1156665 774483 756698 922274 919619 956555 963912 991785 1009575 1131196 1127410 5490013 5625961 40.15 71.5 1
15:32:42 2024-01-29 722780 711030 224411 220665 364047 375026 390224 385581 234571 236758 292241 295320 332637 335464 4685095 4951026 7012121 6829474 1188825 1227883 321821 285174 300785 303275 354020 348216 339551 340524 232492 232027 727609 685934 1550488 1527801 477041 475701 698212 702549 885619 864585 905043 909817 956035 974387 940805 1035486 2221178 2329734 1426820 1144077 774483 756361 917155 919656 960958 964620 987480 1001611 1131270 1133462 5436805 5623611 40.15 71.5 1
15:32:43 2024-01-29 710229 708874 223938 221514 363291 369884 391917 386740 234407 232174 292241 296250 331871 339611 4685095 5009472 6952021 6820042 1198296 1230166 321061 285949 302733 303240 355905 345508 338426 340739 231768 234322 715271 683979 1575424 1536213 476703 474088 699239 701055 879218 864548 910360 908816 950395 970195 943518 1043213 2222757 2344820 1347853 1138014 773380 761178 915853 913122 959310 971593 995860 998189 1121244 1126578 5410262 5618246 40.15 71.5 1
15:32:45 2024-01-29 710487 710186 224885 219943 363765 369884 392472 387939 233791 236865 291828 295286 331906 339317 4696276 5074326 7054601 6783314 1178403 1226641 323469 284334 303420 302814 358454 346486 337643 342843 231047 232812 720989 692357 1544963 1521578 479598 471575 695252 704901 883189 857821 904744 915756 955264 963921 936302 1049327 2225826 2317238 1327342 1147340 768436 756361 925099 916709 950090 964620 998287 1007477 1124695 1121595 5399182 5625961 40.15 71.5 1
15:32:46 2024-01-29 721753 708378 228605 219943 363211 374231 391088 387939 232643 234470 291890 297077 333978 336340 4684982 5032404 7046496 6850831 1179431 1226678 322907 284769 300328 304200 352218 346069 339551 342602 230688 232743 718210 686915 1554980 1518169 475425 474357 693178 701055 888142 860771 902432 912512 959531 974387 934972 1039722 2213405 2326432 1395888 1151081 776140 755288 918296 922342 956592 965275 988962 1004501 1134484 1129041 5482034 5628966 40.15 71.5 1
15:32:47 2024-01-29 719711 710455 224569 220630 364508 373411 391998 386452 233942 233482 292036 295825 332764 337329 4669467 4968869 6990481 6818699 1202525 1226678 322036 285321 302024 303311 355121 345544 338735 340739 231839 234451 732108 683979 1548857 1535150 475618 472277 700954 701055 879218 864585 912935 907848 950395 972324 943554 1041692 2216828 2348147 1390585 1138014 774483 761214 915203 913122 959310 970222 993200 1001038 1122076 1125782 5442330 5626074 40.15 71.5 1
15:32:48 2024-01-29 716024 713187 225283 220004 364747 372430 392435 385438 233513 233688 290861 297387 334123 337511 4677303 5062791 7025106 6776735 1182089 1226678 323997 284516 301278 303275 354339 345032 338699 340775 231443 233136 724047 693345 1563671 1521578 477114 471575 698212 705039 880693 857821 908993 915682 952489 964593 938066 1047931 2225826 2338941 1376696 1145707 771734 760100 922476 913122 952556 964620 1000423 1005932 1120413 1121631 5416321 5646328 40.15 71.5 1
15:32:49 2024-01-29 718614 709909 224528 219464 364747 374985 390630 386596 233292 232066 290477 295767 333978 336195 4680378 5045470 7103893 6818699 1179431 1225771 323182 284370 301627 303311 353241 346106 338153 341771 231012 233496 724047 689404 1573286 1515582 476103 474357 695215 702549 886840 859554 900815 913159 957461 971602 934308 1039999 2213132 2326432 1417039 1155019 773943 755824 919826 919471 956592 963912 991509 1007477 1134484 1127816 5489709 5642368 40.15 71.5 1
15:32:50 2024-01-29 722508 710775 224533 220264 363220 374231 391917 385545 234046 233375 292145 294155 332940 336486 4683070 4968982 6975830 6835441 1195729 1225771 322787 284370 302268 303879 354670 345544 339724 339746 231839 231993 716642 687622 1557362 1530797 475425 472611 700728 700783 879218 864585 909067 908945 951105 974387 943554 1040951 2216553 2350739 1399726 1138014 774483 761214 913256 913122 962075 973002 993724 1003840 1126929 1131201 5449070 5631574 40.15 71.5 1
15:32:51 2024-01-29 712507 709411 224569 219438 367233 372993 391364 384355 233651 236568 290427 297525 332405 337511 4683070 5022463 6995462 6799942 1183849 1229293 323961 283555 301736 302354 353772 345544 339951 338686 231804 232027 715271 692836 1561776 1524671 477827 473352 700728 705039 878268 857087 911694 915756 948308 966650 940842 1047555 2225937 2340600 1401645 1138390 768900 761251 922476 912695 954386 976271 998889 1003861 1115970 1125342 5353016 5618246 40.15 71.5 1
15:32:52 2024-01-29 708001 708874 224569 220255 363255 369776 387957 387795 233326 232827 291321 296215 330876 339094 4676763 5053921 7041963 6785720 1166042 1224902 323014 284405 302429 301401 353772 347159 336627 341254 231443 232027 723769 693830 1530192 1516658 479598 474357 696953 706148 885619 855391 905043 916980 957977 965967 935637 1043250 2223198 2312960 1428776 1149795 771107 755640 926339 920942 950016 965166 996039 1009484 1128426 1126403 5390894 5628966 40.15 71.5 1
15:32:53 2024-01-29 717077 708373 224130 221023 363220 372875 387921 386776 234046 232384 291828 294429 331906 337511 4673954 4970469 6994481 6818343 1193170 1224902 322000 284339 300820 302779 353920 346351 338699 339436 231839 231993 719383 686915 1543372 1521578 475764 475701 700728 703048 884327 860771 907626 909854 953912 975766 940842 1035524 2216553 2351346 1297882 1144485 776693 759590 916390 917673 960720 970753 986001 1002504 1125264 1134142 5442746 5627381 40.15 71.5 1
15:32:54 2024-01-29 710487 709917 223314 220665 364373 369848 391088 385003 234606 232174 291284 297813 332147 338577 4668091 5019652 6938529 6799942 1190586 1226678 320477 284343 301772 302107 354339 345581 338153 340224 231804 231636 727286 686915 1579736 1530797 478826 472981 701225 704549 880547 858909 907401 913159 948381 964665 947030 1047414 2232577 2333042 1384935 1134335 771107 760670 921654 913122 953811 974378 996360 1003220 1118790 1124158 5370966 5623611 40.15 71.5 1
15:32:55 2024-01-29 712006 703327 224253 220286 363255 369848 387993 387939 233326 232827 290846 295732 330911 339611 4676396 5056002 7042239 6799942 1168537 1224902 322525 284423 302656 301772 354304 347687 336662 340811 231605 232062 719383 693802 1542054 1515582 479258 474357 695215 705878 885583 855391 905155 919595 957756 967760 935563 1045955 2225997 2316870 1430732 1150614 768900 755149 925099 920904 950992 965957 996792 1007477 1128191 1121558 5389777 5623611 40.15 71.5 1
15:32:56 2024-01-29 718686 709152 224253 220745 362163 373174 388029 387975 233686 232663 292167 295718 330946 337035 4677040 4993346 7022457 6801101 1187165 1226406 320800 284769 301841 303275 353772 347724 336401 341531 231804 231705 724867 683979 1554984 1524821 476365 474357 696236 702748 887990 867016 905381 911031 959337 974278 938214 1038330 2216553 2326432 1426820 1147340 776160 754612 915853 921035 959310 966604 988962 1001573 1132875 1129077 5434971 5619601 40.15 71.5 1
15:32:57 2024-01-29 712285 709447 224605 220700 362168 369920 391088 385581 233686 232174 292145 298037 330911 339047 4673705 4978560 6947854 6799942 1199135 1226678 320539 285423 305897 302354 354339 344497 338153 340224 231641 231876 715271 683492 1552504 1536793 478484 471285 699921 700944 880104 861954 908626 912081 952143 972137 943554 1041766 2219707 2342261 1355115 1134778 772280 760633 917118 913122 958629 970222 992435 998189 1120450 1124158 5404207 5625961 40.15 71.5 1
15:32:58 2024-01-29 714212 710487 228363 219939 364091 373138 392472 386740 233326 232100 290842 298457 331639 337273 4683070 5064948 7017235 6780881 1178446 1226678 323997 284135 301313 303027 356898 342559 338189 341771 231407 234652 719599 693830 1574120 1524821 478143 468742 697113 706053 882336 857711 907364 917058 953875 966388 939563 1050862 2222664 2332318 1428776 1145707 770633 758989 922476 915719 952828 964620 1000423 1006007 1122039 1118356 5408588 5638331 40.15 71.5 1
15:32:59 2024-01-29 720729 709383 228471 219943 362965 373702 388029 386776 232643 232100 291284 295754 332637 335464 4676396 5026251 7062546 6801314 1174348 1223093 324645 284099 302697 303987 352183 346413 339551 341954 231554 233392 718613 692836 1554511 1516009 477424 474247 695949 702051 885619 858265 905043 915458 957461 973011 934308 1039999 2214978 2326432 1388212 1155019 776693 755288 918523 919693 956592 963231 988962 1007477 1133679 1127410 5483832 5623611 40.15 71.5 1
15:33:00 2024-01-29 718614 709447 224569 219978 361120 373174 391917 386919 233326 232827 291733 292691 331906 337548 4661433 4961782 6975830 6808977 1200809 1224902 321750 284995 301627 303651 357403 345155 338248 340045 231427 234322 725159 683349 1550189 1537333 476103 471539 699239 701746 880104 863862 909030 908444 951660 974967 942848 1041484 2216553 2351481 1393969 1138014 774483 761141 913689 913122 959310 970149 991078 1001038 1124466 1129004 5446210 5625961 40.15 71.5 1
15:33:01 2024-01-29 712503 711455 224569 219832 364347 371977 390775 383277 233814 233318 288892 295732 330911 337236 4677040 5011681 6962631 6792791 1188863 1231385 320776 283957 304171 301611 356934 345887 340237 339496 232676 233299 717818 688389 1574543 1529657 480195 471951 701225 705049 878892 860758 912170 913159 948308 964629 944896 1046026 2225826 2338941 1409321 1132216 769533 760027 920421 913086 955540 974798 995300 1001038 1115516 1125606 5352155 5618246 40.15 71.5 1
15:33:02 2024-01-29 710487 703291 224253 219908 363211 369776 387596 387594 233292 232827 291248 296180 330841 338265 4670999 5051827 7072822 6791273 1165893 1227883 322310 284156 302549 303077 355889 346596 336520 340739 231732 234286 722379 693830 1558893 1515582 479221 474357 695638 706075 885583 855354 904361 916980 958657 965967 935637 1043993 2223198 2314602 1432689 1147340 768984 755288 925099 918280 950090 965275 992398 1007165 1125264 1124809 5394761 5627624 40.15 71.5 1
15:33:03 2024-01-29 718925 707347 223938 220665 362640 373102 387849 387321 233651 232676 291325 294394 331871 337475 4671703 4970469 7008767 6810609 1188825 1229632 320883 284791 300785 302070 354020 348180 336957 340667 231768 233335 721876 684467 1577243 1525904 476703 474772 697223 701055 886387 863287 902181 907812 957977 974387 938030 1035449 2216553 2323822 1374813 1144077 773931 756361 915853 918280 959038 966641 986001 1003936 1130431 1133951 5436805 5622245 40.15 71.5 1
15:33:04 2024-01-29 713357 709147 224605 220630 364134 369884 391364 385545 233292 232174 292145 295718 333676 338541 4658183 4980918 6959455 6823917 1203450 1226641 321417 284920 300733 303311 353737 345020 338664 340188 231616 233992 725159 683005 1557676 1530797 475425 472277 700231 700024 878892 864585 908993 907537 951068 974387 940842 1041484 2216280 2349814 1424864 1137204 774483 760064 913219 913122 959310 970185 993200 1001038 1123668 1127999 5436805 5627624 40.15 71.5 1
15:33:05 2024-01-29 714028 708837 224569 219719 363251 369884 391917 385509 232609 236865 290390 296623 330911 337220 4686790 5070879 7017189 6781614 1181964 1224792 324453 283529 300820 301733 355889 342487 338699 339710 231047 232096 719599 694058 1547177 1521578 477077 472277 699202 706075 878855 857213 912935 917058 950117 965967 936664 1047276 2222757 2340600 1399726 1140790 770002 759982 922439 912438 950090 964620 995300 1002999 1117961 1121595 5397483 5626074 40.15 71.5 1
15:33:07 2024-01-29 716301 707301 224569 219908 364894 373138 387921 386160 233769 233339 290069 297771 333942 336067 4678900 5045470 7055929 6796166 1168462 1227296 324538 283396 301489 302991 353884 346596 339551 340463 231732 232062 723496 694335 1544510 1508856 475655 475701 696730 704005 885583 856605 900926 915756 957977 964629 934308 1041418 2219707 2323822 1309668 1151081 771734 755687 922237 918967 950090 966641 991785 1008914 1127994 1127200 5433502 5617908 40.15 71.5 1
15:33:08 2024-01-29 717049 708074 223938 220594 365055 371723 387596 385873 233908 232031 291194 294906 333743 337329 4678631 4961782 7014169 6801064 1187165 1226678 320990 284733 300559 302743 352218 346668 336084 340224 231372 233171 717818 683979 1548435 1521578 476103 474357 697223 701055 885583 862028 902395 907848 957977 973011 938327 1035449 2216553 2323822 1397807 1144077 773380 755149 915203 919619 959310 966641 987480 1001573 1130431 1130674 5428922 5608867 40.15 71.5 1
15:33:09 2024-01-29 716534 710418 224067 220348 364061 369704 391182 385131 233676 232755 291633 295825 333743 338504 4667667 4961519 6952059 6799942 1199007 1224865 322489 283529 301597 302919 353206 342235 338426 338686 231047 232027 722125 683979 1574303 1530525 474749 471575 699239 700024 878892 863936 910331 907799 948345 973011 944225 1041484 2216553 2348147 1422907 1136395 774483 760064 913219 913122 962038 970149 991078 1000325 1123668 1128662 5446210 5634142 40.15 71.5 1
15:33:10 2024-01-29 715552 709229 224533 219736 364204 373234 391182 384212 233676 233482 290390 297077 331906 337511 4670999 5002208 6986389 6790563 1182969 1226641 322979 283065 301736 301646 353241 345544 338699 338377 231447 232027 719383 692340 1538281 1520803 477114 474088 700728 704503 876363 856605 912283 915483 948770 965967 940101 1044774 2225923 2338941 1428776 1136395 768900 760639 922439 910462 950090 970185 995813 1001573 1116044 1121595 5370068 5612709 40.15 71.5 1
15:33:11 2024-01-29 710335 709214 224854 220268 363220 369740 387921 387903 232643 232975 290655 295698 330345 338541 4681635 5044653 7022159 6781184 1166042 1224865 322453 283984 302196 300625 355584 347159 336591 340739 231407 232027 725159 692836 1547135 1516658 479221 474357 695215 706038 885615 855354 905155 916330 956620 965781 934308 1044737 2222757 2311320 1405483 1147340 768349 754218 924442 918815 948743 963912 992435 1008133 1128810 1124323 5392313 5638182 40.15 71.5 1
15:33:12 2024-01-29 718613 703291 224253 220251 362812 372847 387777 387867 232609 232174 291284 295017 334123 336450 4670999 5000446 7009447 6781299 1185470 1224865 320054 285169 302024 302319 352218 346668 335578 340942 231047 231636 720754 683979 1540199 1521578 476095 474357 695215 701055 885583 862028 903406 907812 956035 973011 936968 1037164 2214978 2323822 1422907 1145707 773656 754612 915203 920904 959590 967064 988738 1003861 1131675 1130362 5439610 5608867 40.15 71.5 1
15:33:13 2024-01-29 717554 710413 224569 219873 363112 369848 391364 387010 233188 232827 291389 292622 330946 337548 4654787 4952497 6952172 6809320 1198296 1223093 322000 283551 301170 303686 354420 342487 338664 338722 231209 231831 729328 683492 1563696 1521578 474411 472611 699735 700286 878892 863936 910331 906510 950359 973011 940805 1039961 2216553 2351481 1392050 1138014 776663 761753 914377 913012 961355 972128 988738 1000851 1121621 1131201 5446210 5626074 40.15 71.5 1
15:33:14 2024-01-29 710487 709365 224253 219845 364204 371977 387993 383205 233326 232827 288897 297495 330841 337511 4673705 5007559 6995741 6781577 1180404 1226406 323014 283197 302880 302319 352218 342559 339496 338650 231768 232062 720989 692340 1537698 1521578 477077 473687 700231 704503 876363 857821 911008 915756 948308 966650 938783 1047085 2225826 2343721 1430732 1141649 769533 761031 923593 912695 952717 972128 998175 1002999 1116044 1121595 5363639 5614111 40.15 71.5 1
15:33:15 2024-01-29 712507 703286 224569 219908 364885 369848 387691 386776 233326 233154 290928 296250 330611 337220 4673705 5046278 7065519 6790563 1166042 1224865 322489 283431 301772 302071 354420 346596 336627 340188 231407 231842 723769 694335 1530403 1510213 478505 474357 695252 705039 885074 855391 899386 918198 956620 966650 936079 1044274 2229394 2316870 1418995 1150614 770633 755575 923703 918931 949416 963912 993200 1010241 1125264 1124809 5386340 5609872 40.15 71.5 1
15:33:16 2024-01-29 719711 703286 223938 220594 362132 372575 387849 387903 233326 232349 291284 293950 330911 336486 4667667 4963409 6985156 6809320 1187165 1226678 320054 284334 299908 302319 354921 346351 336120 340224 231732 233171 716466 683492 1544864 1521578 475655 475701 696236 701055 885619 862028 902395 908979 957756 974206 939637 1037277 2216722 2327790 1397807 1144523 772883 755310 913256 915497 960274 966641 983163 1001038 1127478 1132879 5418097 5614239 40.15 71.5 1
15:33:17 2024-01-29 710487 707079 223274 220590 363215 369776 390188 385238 233814 231812 291042 294429 330576 338301 4667667 4990327 6929204 6791598 1194116 1226641 320241 284334 301804 301365 354268 344497 337643 338401 231407 233007 722125 684467 1555962 1534061 478826 471575 699202 702549 880656 861373 911128 911680 950117 969388 943370 1044387 2219881 2333042 1349668 1131104 771660 758400 917807 912475 953848 972092 992398 998189 1118790 1124809 5370966 5618246 40.15 71.5 1
15:33:18 2024-01-29 709289 703246 224289 219908 362676 369740 387993 387321 232609 232827 290390 295718 330380 339094 4670373 5024918 7022457 6762164 1172025 1224865 322000 284299 300785 300891 354304 346596 336084 341531 231047 232027 722379 688881 1573392 1520332 480195 472690 695911 707791 882963 855207 904968 918362 953729 965019 934308 1045091 2222664 2315824 1370680 1146523 767341 755687 924406 917021 948743 965275 995337 1005969 1125264 1118320 5380371 5618246 40.15 71.5 1
15:33:19 2024-01-29 717622 703250 223938 220277 364139 372013 387993 387321 232609 232174 291284 292656 330911 336212 4667667 4993346 7008767 6799942 1185470 1223093 320019 284343 302024 302319 352218 346596 338321 340739 231012 231314 722125 684329 1543247 1525904 476103 473876 695949 700871 888101 865686 903416 907812 956748 973011 936782 1037981 2213405 2320527 1424864 1148203 773380 754218 913256 919656 958629 965006 988925 1003220 1132875 1129041 5426896 5623236 40.15 71.5 1
15:33:20 2024-01-29 715563 709374 223934 219908 363103 372611 391626 384427 233326 232827 291733 295310 330911 337511 4648004 4952403 6972091 6809320 1194838 1223130 321774 283467 302133 303311 353884 342235 338450 338436 231518 233540 725159 685934 1550924 1530247 475425 471394 700420 699987 878892 863936 907664 907651 950080 972252 940768 1039961 2217073 2348147 1399726 1137204 774483 760064 913256 913122 959310 964692 991078 997914 1122076 1124194 5427173 5618246 40.15 71.5 1
15:33:21 2024-01-29 714424 708910 224625 219224 363255 372013 391917 384967 232574 233803 288725 295080 330911 336486 4664474 5046190 7013244 6776348 1180404 1225510 323218 284161 303703 302494 356645 342343 338011 340595 230708 234652 715430 692836 1543199 1520975 476365 468850 696730 703900 880820 856605 909682 915756 951105 966613 935301 1050862 2219587 2333042 1372929 1144077 770002 758415 922439 913122 949818 966641 998250 1004501 1118790 1119974 5399182 5626074 40.15 71.5 1
15:33:22 2024-01-29 717631 703286 223938 218887 363255 373698 387921 385545 232643 236996 288888 296170 333978 333505 4667667 5026104 7050434 6802015 1173943 1224247 323302 283325 301695 303133 354634 345399 337501 339532 231229 232062 718613 690386 1548399 1511007 475567 474357 693973 701055 885702 860113 899461 910920 957424 970231 931659 1038479 2210148 2323822 1358569 1153376 773943 754218 918460 919471 953811 961157 988687 1004538 1131270 1128146 5474427 5621933 40.15 71.5 1
15:33:23 2024-01-29 721753 708647 223938 219947 362671 374231 387993 383241 233651 232663 290427 294394 331906 333469 4667667 4942891 6971037 6822070 1188863 1224395 320847 283922 301695 302176 354634 346069 336627 338686 231768 233007 713761 685311 1563841 1521578 476858 475364 699202 701055 883074 861381 905043 907169 953912 975497 938327 1033975 2216553 2329734 1424864 1140790 773380 755687 915203 916980 957950 964548 983163 1001038 1128810 1130747 5427399 5600870 40.15 71.5 1
15:33:24 2024-01-29 711817 707342 223781 220621 364139 369812 390260 385274 232609 232011 291403 295064 330645 338301 4657692 4968681 6947091 6801177 1198296 1225473 321025 284401 301170 302814 353772 342235 338284 339675 230850 231831 720754 681061 1551686 1530797 475425 471206 698743 698995 878268 862065 909682 907799 948345 970231 940805 1041729 2216553 2344820 1383052 1136395 772280 758952 913256 911828 958629 970222 991785 998152 1122076 1126403 5432923 5609985 40.15 71.5 1
15:33:25 2024-01-29 712578 709411 224605 219219 362711 369884 390812 383014 232609 236699 288721 296242 330911 336486 4661136 5024864 6972091 6790563 1181287 1226678 322489 283183 303204 302071 353241 345057 337643 338686 232604 233663 713386 691844 1543189 1524671 478542 472981 701225 705039 876399 857821 910360 913159 948345 966650 942885 1044938 2225826 2338669 1405483 1134778 768436 761214 921785 910462 953811 973002 996755 1002504 1116044 1124809 5353206 5593529 40.15 71.5 1
15:33:26 2024-01-29 708437 707115 224569 219908 362707 369740 390812 386776 232643 233154 291464 296349 333707 339317 4667941 5056639 7022196 6760226 1179619 1223093 322716 283467 301804 302779 354197 342559 337134 340775 230365 232096 716820 690361 1551392 1520498 476365 468886 695252 704048 880538 857549 904856 915106 953875 963921 938477 1049364 2219508 2323137 1426820 1145432 767250 755629 921131 913122 950090 963868 998250 1006007 1122076 1117530 5380371 5623611 40.15 71.5 1
15:33:27 2024-01-29 718614 703250 224569 219228 363112 372049 387993 386432 232333 233339 290788 295338 331766 336072 4660073 5002536 7031783 6791348 1176027 1224395 323014 284222 300842 303275 353884 344534 337134 340739 230132 232062 709870 688389 1574426 1512358 474749 472654 692162 701055 885831 857821 901753 912512 956711 964665 931659 1038479 2211833 2323822 1360452 1153376 773931 755288 917155 918316 953811 961157 986001 1004501 1132875 1126403 5465021 5618084 40.15 71.5 1
15:33:29 2024-01-29 721481 709374 223938 219908 365096 373411 387668 386097 233188 232592 290245 294290 334123 333289 4670999 4933565 6952285 6813836 1191468 1223130 321025 283467 301804 302779 351411 342559 338153 338175 231443 231636 723496 685934 1537449 1521578 474411 473018 699239 698500 878892 862065 909034 905866 949723 974387 940842 1038479 2210262 2347059 1356686 1137204 774483 758989 911924 913591 959310 964692 987480 998189 1122076 1127410 5436805 5600412 40.15 71.5 1
15:33:30 2024-01-29 711821 709673 224038 219614 366043 369668 387813 383099 232506 232955 288541 296724 330841 336962 4648153 5005399 6961642 6771240 1183849 1224865 321061 282682 300856 301154 352253 342559 338153 338423 231443 231314 729328 690855 1546119 1521578 477114 472277 700231 703507 876363 856605 911355 913159 947426 963921 939435 1047085 2222757 2335626 1401645 1133971 766701 760100 919826 909172 950127 971367 994629 1004123 1114461 1121631 5341371 5609683 40.15 71.5 1
15:33:31 2024-01-29 708939 707908 224182 219614 364911 369560 387813 386911 232574 232827 290390 294429 330380 338801 4667667 5047602 7013244 6752523 1166042 1222226 321774 283330 302880 300487 353277 346387 336084 340224 230329 231831 723248 691349 1568189 1515118 478578 473687 693214 704041 884359 854143 904510 914386 956620 963921 934308 1043250 2219707 2307773 1407402 1147340 766701 754218 925099 916980 948743 963912 992473 1009077 1123899 1123526 5376907 5622046 40.15 71.5 1
15:33:32 2024-01-29 718231 707908 224533 220405 363625 372049 387993 387357 233050 232102 291248 294438 330911 336212 4664339 4989014 6994481 6781577 1183778 1223166 320019 284334 303678 302319 352218 345254 334640 340775 230688 231349 719383 683005 1540875 1521306 474982 473018 694232 700558 885583 861418 901075 907206 956035 973011 936701 1037739 2213405 2320527 1422907 1145707 773931 753539 913256 919656 958907 963912 989432 1002995 1134092 1128283 5445172 5618246 40.15 71.5 1
15:33:33 2024-01-29 711305 703318 223938 219978 363398 371380 390188 384427 232643 232174 291321 295091 330415 337548 4664339 4971160 6929204 6780881 1196498 1224902 320090 284334 301170 301436 353277 342487 337643 338722 230727 231314 723769 681061 1546967 1534173 476103 472010 697223 700061 878268 860808 906718 907261 948345 964701 940138 1040211 2216553 2335626 1388702 1134778 771182 756771 913256 912941 958907 971403 993648 996545 1120809 1124663 5402544 5593844 40.15 71.5 1
15:33:34 2024-01-29 714837 710146 224569 219040 362711 369920 390521 385438 232829 236627 288721 294429 330911 336486 4658295 5060771 7003807 6759489 1178722 1222226 323014 283467 300328 301436 353241 342451 336662 340224 230329 232062 714040 691844 1546548 1519420 476560 468850 696236 704549 878892 855354 906339 915756 951068 965698 938364 1049327 2219707 2333042 1424864 1144523 771226 759516 923703 912975 950053 966604 1000317 1006769 1122605 1118831 5394761 5619601 40.15 71.5 1
15:33:35 2024-01-29 718604 703214 225197 219189 364139 373138 387885 385545 232182 236794 290354 293695 331871 335428 4664339 5004625 7041108 6801290 1169998 1222059 323733 282963 300842 302319 351893 344497 336591 338722 230850 232062 718613 688881 1564156 1511007 474749 472284 692006 701055 885583 859040 899720 911031 958657 970195 931548 1038203 2210663 2325123 1352919 1153079 774434 753003 916912 920287 955503 962961 986001 1003036 1132875 1128394 5465021 5618246 40.15 71.5 1
15:33:36 2024-01-29 717594 707301 223938 219224 363103 372575 389861 383241 232643 232827 290445 292587 331871 336176 4661733 4944222 6951894 6804464 1191431 1223130 321025 283533 300594 302814 351893 342523 338390 338413 231605 233007 716642 686915 1539660 1521578 473925 472611 700456 698463 878892 862065 906339 906510 950359 974897 943704 1040955 2218301 2352262 1388212 1137977 775605 760009 913219 913122 959310 964728 988775 1003182 1122076 1127410 5448580 5608867 40.15 71.5 1
15:33:37 2024-01-29 710806 707306 223743 219224 363255 369776 387957 382632 232643 232827 288716 295320 330611 336195 4668415 4990138 6947166 6771805 1185395 1224902 320990 283511 300820 301154 353241 342235 336627 338686 231768 232679 717818 686915 1553195 1528355 478542 472241 700728 704549 878268 857821 910106 915458 949933 969388 944785 1047451 2227619 2337063 1386819 1131910 767799 758915 918460 911644 955540 972279 995337 1000325 1116044 1124327 5342749 5608867 40.15 71.5 1
15:33:38 2024-01-29 708140 706400 223943 219259 362132 368896 387849 386704 232574 232827 288721 295962 330345 338577 4670999 5024882 7022457 6752485 1168584 1222226 321964 283467 300785 300837 353807 345544 335578 340463 230798 231831 712529 688881 1610218 1519420 478542 473418 693178 706984 885126 857087 904894 918362 953729 964335 934123 1047451 2222868 2308045 1386819 1147796 767799 754612 922476 915719 948926 966641 998775 1005969 1123668 1118320 5380371 5618246 40.15 71.5 1
15:33:39 2024-01-29 719196 707079 224258 219565 363616 372875 387957 387321 233154 232827 291142 292656 330911 335464 4661733 4990138 7022457 6793032 1178550 1221788 321964 283431 301170 302814 353884 345020 336591 340775 229936 232027 724047 686787 1547500 1516009 476103 473395 694923 700373 885546 860224 903416 912978 959264 972707 932178 1038479 2210663 2323822 1351036 1153376 774483 754500 917155 920822 955540 961121 987480 1004501 1131527 1126403 5474303 5610235 40.15 71.5 1
15:33:40 2024-01-29 720152 703322 223310 219259 363112 372838 390775 383241 232609 232174 290390 292368 331639 333541 4658295 4933645 6952172 6791311 1191468 1222059 321025 283396 305537 302000 351893 342523 337643 337630 231605 233299 716642 686295 1537235 1520975 474749 472466 699202 698280 878855 863937 904670 904954 948345 973011 942316 1039961 2211995 2350553 1358569 1136395 773931 758952 911924 912475 959310 970185 986740 999613 1122076 1126614 5436805 5593731 40.15 71.5 1
15:33:41 2024-01-29 710220 703322 223952 219036 363220 369776 387921 382632 232609 232827 288649 294874 330611 336486 4661620 4993928 6976438 6781184 1181246 1223130 323014 282603 302733 301401 355314 342235 338414 338163 231483 233663 718210 692340 1539451 1520975 477802 472763 699884 705049 876363 855354 910106 915756 948003 965284 938066 1046590 2224244 2335626 1426820 1138014 768436 760064 922167 909817 950090 964656 994592 1005279 1115252 1121558 5373065 5609872 40.15 71.5 1
15:33:42 2024-01-29 712001 703291 223943 219754 363792 369848 387849 385545 232609 232827 288685 297603 330611 335464 4654674 5035376 7061205 6781184 1166042 1222059 322656 282949 303409 301822 354384 344828 338591 338579 230905 233992 722379 694327 1577198 1507840 477114 474357 694687 707021 885583 854106 901716 917058 957903 966650 936302 1038779 2219707 2312960 1345386 1147340 769533 754686 921785 916980 950278 963912 990989 1005932 1125264 1122333 5380371 5610235 40.15 71.5 1
15:33:43 2024-01-29 718103 703286 223310 220440 364139 369884 387267 386740 232643 231848 290390 293507 330611 335975 4664339 4963409 6985156 6802015 1186202 1227883 320397 283431 302451 301717 354885 346168 338112 338543 231376 233007 722125 683005 1564264 1523585 476103 475431 696236 700558 883101 862709 903223 907799 955942 970195 935301 1032430 2216553 2326432 1422907 1140790 771107 755288 913256 916294 957950 965957 985300 1001076 1127159 1130674 5414126 5593981 40.15 71.5 1
15:33:44 2024-01-29 712507 707029 223943 220290 363112 369184 387993 384391 232643 231812 290837 294403 330611 338062 4654974 4961782 6932822 6793703 1198258 1224358 320847 283722 299775 302176 354921 342415 337371 338686 230688 233956 723769 682860 1559066 1530797 474749 468742 698707 698716 876363 862028 907664 906510 946932 971334 940101 1041484 2214978 2343158 1405483 1134778 772280 760084 911924 912203 958629 964692 988962 996694 1122872 1124809 5417994 5604866 40.15 71.5 1
15:33:45 2024-01-29 712001 703327 223929 219031 362961 369848 387993 382096 232574 232827 288613 295754 330345 335464 4652241 4992735 6972204 6763447 1180329 1224562 321025 282567 302310 301154 354420 342343 337608 336578 231407 233007 725159 691349 1546338 1521578 477077 472277 699239 704549 875120 855391 909030 913159 946754 963921 939435 1044849 2219513 2333226 1399726 1133971 767341 758952 919826 907848 950090 970185 992435 1002504 1112882 1119937 5330030 5593731 40.15 71.5 1
15:33:46 2024-01-29 707360 706391 223938 219228 364134 368888 387267 385581 232378 232174 288879 295423 331636 337548 4660856 5045470 7021091 6772086 1165212 1223093 321488 283091 305133 300416 352218 345300 334605 339567 230688 231314 712529 691349 1548100 1512358 478542 473687 695252 705049 883074 852860 902395 915756 955264 963921 931565 1040951 2216553 2308045 1392050 1147340 766701 753150 922476 917021 947398 962551 990989 1006723 1125264 1121558 5366219 5609872 40.15 71.5 1
15:33:47 2024-01-29 719435 706405 224318 219224 363112 372049 387885 386160 231860 232663 290390 293990 333472 335721 4672216 4999297 7022457 6797408 1180902 1220920 322036 283471 301530 302672 353884 344207 336591 340463 229936 232096 722638 686915 1547784 1513620 474749 473687 692006 700558 884447 857821 896797 910499 957977 970195 933645 1037739 2207281 2320527 1345386 1150100 773931 753683 915853 917016 956592 955678 986038 1003787 1131270 1125158 5461120 5609872 40.15 71.5 1
15:33:48 2024-01-29 719698 707338 223781 219263 362132 372811 387921 385551 233444 232612 290100 295854 333743 333325 4660035 4928943 6942015 6796204 1188037 1226641 320764 283431 302024 301330 351893 344534 336591 338175 231518 233007 720754 683979 1548120 1519420 475618 475431 697223 701055 880538 859480 903755 907799 953163 973011 936701 1032430 2213405 2333042 1424864 1139637 773380 755687 913256 913122 955914 966641 985337 998152 1123668 1130674 5427512 5589847 40.15 71.5 1
15:33:49 2024-01-29 709480 707111 222577 220158 364503 369488 387668 384860 234130 231309 290322 294325 332067 337329 4661733 4961669 6912449 6762239 1196584 1223166 320054 284419 301170 301436 353794 342451 336627 338686 230329 231314 713900 679448 1545419 1530797 475655 468850 697223 700061 877644 861418 907439 908945 947638 964737 940768 1040174 2216553 2337747 1346037 1133971 770012 756771 913219 912475 956592 964620 991078 995240 1117892 1123219 5383787 5602973 40.15 71.5 1
15:33:50 2024-01-29 713308 707788 224038 218895 364900 369668 390079 384212 232402 233119 288541 296098 330841 337270 4651663 5036811 7009447 6737983 1172711 1222059 322000 282567 305501 301294 353772 342415 335578 339710 229971 232027 725456 688881 1536870 1516658 475282 468814 694232 703048 879516 855391 905043 913159 951141 962560 935637 1049364 2216553 2323822 1422907 1140827 767341 755687 919826 913122 949416 966641 996792 1004501 1118827 1115129 5381387 5622142 40.15 71.5 1
15:33:52 2024-01-29 717321 706405 223167 218402 365169 371832 386506 384668 232540 232827 288613 295754 332931 333325 4657692 5031272 7041108 6771899 1169998 1220920 323505 282567 300988 301365 351893 342559 336355 338722 230850 232027 712244 690386 1554106 1510213 474411 473018 691858 700558 883189 857821 896834 909854 957424 964701 931585 1035524 2207281 2320527 1358569 1151736 773380 753683 918460 916980 953099 955642 986038 1006113 1130431 1128394 5467989 5593618 40.15 71.5 1
15:33:53 2024-01-29 719559 708410 223096 219189 363606 372875 387885 382632 233084 231924 290123 295303 330911 333397 4658295 4933565 6947854 6799942 1189732 1219558 320764 282999 302133 302107 351893 342523 337643 337902 231407 233007 726549 684956 1536034 1521306 474074 472981 699239 698995 878892 862028 907626 905866 948381 973011 943554 1037739 2211833 2348147 1360452 1134778 773931 756808 910632 912475 959310 966458 988019 1000218 1121097 1132111 5437930 5608867 40.15 71.5 1
15:33:54 2024-01-29 709289 707328 223310 219473 365169 369740 387885 382364 232643 232827 288504 296767 329885 335975 4634775 4996114 6952285 6771805 1180409 1223130 322000 283214 304972 300943 354670 342559 337643 336649 231804 233335 715271 688881 1561715 1521027 477114 474088 699239 704549 875741 856605 909457 912887 947426 964602 940138 1044774 2222669 2333042 1401645 1133165 766794 758952 921039 911643 951670 971447 996574 998003 1115970 1124396 5345453 5598962 40.15 71.5 1
15:33:55 2024-01-29 709065 708258 224569 219071 361120 369480 390115 385581 232368 232663 288757 294360 330645 337548 4668392 5046742 7013132 6742975 1171874 1219558 322036 283034 302133 301436 354042 342523 335614 340775 229971 231670 719599 688762 1550446 1516658 477077 468814 693178 701055 879997 855391 902097 913159 952489 963921 934308 1047085 2216553 2312531 1336105 1144523 767799 756176 921076 916124 950053 964448 997462 1006769 1122403 1118039 5376249 5609872 40.15 71.5 1
15:33:56 2024-01-29 716578 703097 223831 218355 365051 372049 387303 384427 232609 236663 288685 293950 330911 333433 4648668 5004511 7041108 6771622 1166659 1221360 323505 282567 300574 301895 351893 344534 336084 339197 230885 231636 722379 692357 1538649 1503138 475385 474357 695252 704048 883700 855391 902158 913159 956620 964629 931659 1037981 2213820 2319123 1317064 1151435 770906 753464 921076 917673 950992 962961 991078 1006007 1124466 1124360 5380371 5600870 40.15 71.5 1
15:33:57 2024-01-29 716024 703219 223274 219930 363107 369848 386106 385617 232609 231487 288757 294403 330380 335464 4648340 4961969 6985156 6781184 1181171 1219631 319122 283998 301170 301611 353920 345581 334605 340224 230365 232679 711056 680786 1538958 1517267 475425 472981 693214 700286 884327 859517 899081 907649 956620 972064 935414 1037981 2213569 2321184 1422907 1144523 773323 751900 913256 917016 957950 963912 988019 1002504 1130160 1125782 5411923 5595494 40.15 71.5 1
15:33:58 2024-01-29 715531 703322 223310 219627 361033 369848 390224 383312 232609 232174 290427 293300 329885 336486 4645609 4931301 6942739 6791575 1194800 1224034 321025 283467 299993 302814 351893 342174 339551 337902 231047 233007 723769 683005 1564594 1529657 474749 468886 698248 698500 876399 860113 910069 907649 949970 970086 940975 1041094 2216722 2342225 1422907 1135107 772280 756808 911924 910352 958629 969918 988962 996694 1121244 1124809 5419654 5600870 40.15 71.5 1
15:33:59 2024-01-29 710220 703277 223938 218581 362168 369776 387993 382060 232540 232827 288649 295718 330611 335428 4654698 4990101 6972066 6771805 1178722 1224865 321643 282625 303199 300908 354670 342415 338153 337630 230850 233335 719599 691844 1539081 1519420 476703 472945 699921 705941 877099 857698 912170 915682 949809 963739 939637 1046665 2222868 2333042 1424864 1137540 767804 758915 920860 907812 950278 970185 993848 1000181 1112809 1119937 5322398 5590109 40.15 71.5 1
15:34:00 2024-01-29 706322 706400 223938 219189 364134 368592 387885 385545 232540 232827 288685 295267 331636 337511 4652345 5031798 7003807 6753062 1172711 1223093 321025 282963 300842 300451 353241 342199 334569 340188 229775 233007 719599 688389 1591761 1518646 478826 471248 694923 706053 882647 854651 903531 915645 955531 962451 934308 1042569 2216982 2305382 1428776 1144077 766248 753353 922439 915719 946157 963912 995337 1004464 1122039 1115093 5362557 5593807 40.15 71.5 1
15:34:01 2024-01-29 716385 703250 224096 217828 364139 372013 387267 384355 232540 233154 288577 293507 330380 336073 4648923 5011795 7041108 6781184 1166659 1220920 323505 281896 299908 301859 351893 342523 334605 338650 230294 233691 722379 692340 1568828 1508483 474749 473876 693973 700907 882610 857674 903643 911643 955942 964629 932954 1038442 2207281 2323822 1356686 1152556 772837 755687 916504 917021 952791 955642 986038 1004501 1124695 1124809 5442784 5599488 40.15 71.5 1
15:34:02 2024-01-29 719435 703250 223279 219565 364139 372575 387539 382668 232643 232174 288685 293915 330611 332856 4634700 4933379 6947854 6799942 1188645 1220920 320539 283431 302024 301365 351533 345010 339071 337890 231518 232971 719383 684820 1559126 1520975 476103 475255 698102 700981 880267 860261 905043 910384 952452 974169 936664 1032393 2213405 2333042 1317064 1138014 773380 756361 913256 913122 953811 966641 983835 998115 1122076 1128243 5418097 5591505 40.15 71.5 1
15:34:03 2024-01-29 708401 707375 222577 219719 363877 368628 387921 383241 232643 231254 288721 295718 331636 336486 4645698 4981503 6910553 6752598 1197426 1222189 319543 284484 300915 301153 355889 342307 336485 340501 230708 233299 722379 682371 1567102 1530797 477462 468814 697223 699749 876326 860261 907401 907537 948954 972137 939398 1040741 2213569 2342261 1430732 1134778 771734 756735 911529 909780 956592 964620 988687 996657 1117961 1124809 5408588 5595494 40.15 71.5 1
15:34:04 2024-01-29 710487 703246 223781 218507 362128 369776 387993 382060 232182 232827 288680 294360 329885 335428 4654974 5004436 6952172 6760825 1185432 1224247 320622 282857 302122 300345 354885 342307 338352 337452 231427 232679 720754 687280 1543120 1521578 477607 471539 699202 703751 876363 858309 908993 911865 947426 965698 940842 1044096 2222868 2335626 1405483 1130677 767341 758915 917155 910191 952828 970185 992398 998189 1114461 1121595 5330030 5595494 40.15 71.5 1
15:34:05 2024-01-29 708279 706405 223781 218887 364139 368369 387921 385545 232182 232663 288685 296085 332246 337548 4634738 5041064 7012273 6763447 1173350 1223158 321857 283258 301914 301682 355889 342415 335614 339710 229578 231314 716820 688881 1561164 1516658 476365 468778 693973 702549 880767 855391 905043 913159 950395 961130 934308 1047831 2216553 2310643 1345445 1140827 765157 755824 918460 913122 950090 966641 995337 1003750 1120413 1117248 5370966 5599488 40.15 71.5 1
15:34:06 2024-01-29 719435 706400 224447 218503 363112 372013 387267 384085 231826 233154 288649 294688 330841 333433 4634738 4998286 7025106 6791744 1176715 1220809 321738 283197 300666 302319 353884 342271 336449 340428 229543 232027 718410 685934 1587919 1510270 474749 473687 691895 700558 884327 857821 899720 909854 957155 964701 931548 1035449 2205712 2317238 1358569 1150100 773380 753613 916882 916943 954183 955678 985300 1004673 1131270 1124809 5455616 5593844 40.15 71.5 1
15:34:07 2024-01-29 719196 703322 223279 219224 363616 369884 387885 382060 232574 231848 288653 292656 330611 332387 4645515 4924186 6942561 6800263 1185470 1220920 320019 283183 300988 301119 351857 342523 336084 337358 230905 232679 718013 683979 1574537 1519149 475764 474357 697223 700558 879218 857821 903718 907799 951105 973011 938732 1031659 2207281 2335626 1300187 1138014 773931 755824 913256 913122 955429 965957 983835 996657 1122076 1129998 5418097 5590109 40.15 71.5 1
15:34:08 2024-01-29 708242 703174 222577 219224 364139 368664 387885 383241 232643 231452 288649 296141 331924 336987 4660035 4971521 6918658 6762427 1194875 1223525 318088 283580 301706 303710 355638 342451 336084 338650 230132 232679 722379 679448 1550706 1529712 476365 468814 696236 699032 876363 857821 904707 907885 948770 966650 940805 1041484 2216553 2329734 1347853 1128232 768900 756771 915203 909780 954183 964656 991785 995202 1115553 1121631 5355651 5585703 40.15 71.5 1
15:34:09 2024-01-29 709208 703250 223938 219036 364139 369740 390188 384391 232333 233111 288401 296242 333039 337329 4660035 5046809 6994481 6753048 1172434 1224395 321774 282603 302024 301365 353241 342415 334605 339710 230132 231636 713900 688881 1574849 1516658 477077 468778 693481 703048 880230 855391 903494 913159 951068 960100 934308 1046339 2216553 2312960 1339610 1142451 765157 755824 919826 913122 950090 965275 995374 1004501 1122076 1117248 5370966 5593807 40.15 71.5 1
15:34:10 2024-01-29 717668 703030 224253 218507 362890 371723 387560 386097 231757 233154 288504 294688 333508 333289 4644654 4989014 7013151 6780881 1177746 1220920 320539 282999 299497 301436 351893 342487 335578 339424 228901 231670 716820 684956 1554398 1512358 475764 472981 692006 698995 884954 857821 899757 909172 957977 964701 930888 1033938 2205712 2317238 1388212 1148976 774483 752541 915203 916980 954183 955678 983163 1000825 1131270 1124809 5451721 5593882 40.15 71.5 1
15:34:11 2024-01-29 720004 708327 223025 218978 363588 372693 387813 384460 232437 232031 288504 294581 333039 334654 4649570 4916025 6952299 6790563 1188014 1220920 320019 282999 301170 300133 351857 342487 336355 337086 231047 233007 716642 684679 1536476 1519420 474411 474357 698212 701746 879516 857821 904398 907537 950432 972324 938066 1032430 2207281 2340600 1293029 1138014 773380 755687 911924 913122 956592 965957 983835 996657 1122076 1127410 5419415 5606987 40.15 71.5 1
15:34:12 2024-01-29 709061 708401 222435 219460 364911 369040 387704 384460 233292 231452 288613 296349 331170 336195 4652349 4968681 6912561 6757604 1187166 1222226 318088 283431 301920 299329 354670 342487 335614 338140 230294 232026 712529 681395 1562480 1529027 477077 471018 697223 700558 876399 857821 904744 908832 946932 966650 940842 1039937 2216553 2326432 1394352 1128689 767341 755687 914340 910462 952828 970222 991785 995240 1113939 1121897 5348610 5585590 40.15 71.5 1
15:34:13 2024-01-29 708279 707140 223831 218895 363616 368628 387993 384427 232182 232286 289140 292656 331869 336486 4652251 5035376 6994481 6748232 1171039 1219558 321061 282999 300915 300487 353241 342487 334605 339710 229614 233063 718210 687406 1546836 1512358 477114 468778 692909 703048 879218 855391 904398 913159 952489 961130 931622 1044812 2213820 2301475 1336527 1143264 765157 754218 921131 913122 946690 962515 996637 1006416 1122366 1117175 5374543 5593580 40.15 71.5 1
15:34:14 2024-01-29 717558 703214 224447 218507 362890 371868 387267 383277 231826 236461 289226 295202 330380 333397 4654974 4998286 7022569 6781184 1173943 1220920 321061 282999 300745 302107 351893 342235 335614 339710 228936 231993 714040 685934 1564259 1511285 474411 473352 692006 700024 884327 857821 899794 908905 957977 964701 931350 1035449 2205712 2317238 1356686 1150063 772280 752467 915853 919558 955466 962206 987351 1003898 1131086 1127127 5442821 5595494 40.15 71.5 1
15:34:16 2024-01-29 720389 703255 223238 219224 363112 372584 387632 384733 232574 232174 288649 295517 330380 332387 4645712 4905589 6932329 6790563 1187165 1220920 320054 282603 301280 299329 351857 342559 336084 336613 231158 232679 718013 683005 1538027 1517267 474749 474088 697223 700558 878075 859650 900741 907537 951105 973011 937365 1030925 2210262 2337283 1307720 1138390 773943 755575 914377 913012 956863 966604 986647 1000256 1121892 1129004 5423525 5577728 40.15 71.5 1
15:34:17 2024-01-29 708437 707453 222435 219943 364134 368664 387849 383241 233572 231289 288856 294189 331170 335975 4645618 4970867 6910553 6733183 1193168 1222226 317805 283900 301170 300487 353794 342415 336084 338140 230365 232679 722379 681061 1550752 1530797 476365 468886 696236 699032 876363 860261 904856 907537 945559 964629 940842 1041634 2214978 2332984 1347853 1132216 768900 757844 914790 912695 955503 970066 991785 995240 1116302 1121065 5355651 5593618 40.15 71.5 1
15:34:18 2024-01-29 708474 706400 223938 218883 363952 369776 388029 384427 232056 232827 288703 293507 335996 335464 4655086 5045470 6994481 6743393 1171874 1220920 321061 282567 301920 300204 353241 342138 334640 339674 229614 231670 716820 688389 1548553 1512358 476807 468778 692006 701055 878892 855391 901823 913159 950395 955687 935654 1048326 2220029 2318666 1336105 1142891 766422 755215 918460 912438 948743 963912 994468 1003787 1118753 1116457 5370966 5593731 40.15 71.5 1
15:34:19 2024-01-29 718344 705405 224131 218507 361069 372013 386722 386097 231148 232663 288613 292146 329885 332892 4648923 5001190 7013132 6780881 1177746 1217458 320539 283237 300320 301401 351893 342487 334640 339710 228901 231349 715430 683005 1549454 1512358 474074 473018 692006 698995 884327 857821 897130 910994 959840 969279 931663 1035337 2207410 2321184 1358569 1153376 772280 754218 914340 916852 952791 955606 986038 1003787 1128463 1124809 5455616 5593769 40.15 71.5 1
15:34:20 2024-01-29 718677 703286 223117 219407 363112 372575 387267 382096 232574 231848 288883 292691 329885 332351 4648923 4912283 6942739 6762202 1185470 1223130 319087 283123 301170 300416 351893 345300 337598 337393 230850 232516 722125 683005 1546234 1519250 475764 474357 696236 699749 882610 860646 904708 907154 953053 971456 936931 1034741 2210556 2323822 1420951 1138390 773390 755079 913219 913122 955200 968165 983835 998152 1123668 1127446 5402544 5586122 40.15 71.5 1
15:34:21 2024-01-29 707899 703250 222577 219943 363107 367556 387251 382972 232574 230732 288757 293507 331170 336486 4638988 4961632 6887495 6762150 1193943 1221324 319087 283551 301541 300943 352218 342138 336084 337665 230329 232679 722379 679448 1567764 1529712 477121 471546 698925 699749 876326 860261 907588 908945 948697 968703 940064 1041484 2210262 2333743 1366982 1128689 768900 756361 914377 907885 954183 964620 988962 996694 1113976 1121631 5369831 5586122 40.15 71.5 1
15:34:22 2024-01-29 710806 703219 223688 217898 364139 369480 390224 382668 231860 232663 288613 292691 331170 336161 4639213 5015385 6958333 6748232 1176715 1220920 321964 281671 300806 300908 351893 343419 337335 337594 229936 233171 721228 691242 1544976 1518924 476781 468670 697931 705049 876215 854651 909495 912180 948770 963921 939586 1047451 2216553 2333042 1397807 1140449 766701 756070 919767 907775 950090 966641 994618 1002504 1114461 1118283 5353016 5590109 40.15 71.5 1
15:34:23 2024-01-29 711734 706405 223230 218848 362640 369452 385491 384355 232378 232174 288545 294394 331170 333433 4652345 5016831 7031981 6753302 1159275 1220054 320019 281742 300785 299540 351893 342487 337598 338401 232145 233263 712529 692340 1530923 1510628 478143 473942 693936 705012 883037 851580 899683 914280 955081 963168 931585 1039961 2219881 2305382 1393969 1147340 766814 751324 921131 915719 945983 955642 991785 1004464 1122039 1119937 5365392 5589847 40.15 71.5 1
15:34:24 2024-01-29 714404 705878 223238 219224 361065 369740 386070 385545 232368 230732 288865 292587 331869 333433 4645693 4957671 6966505 6777060 1179431 1220920 319016 283183 300126 301117 353971 344730 336681 337997 230187 231991 713761 681646 1541637 1518924 475425 474357 693178 698959 882610 860758 900451 905866 953163 971339 936968 1033692 2207281 2319704 1393969 1140449 770002 752047 911777 917021 955163 965275 983835 998152 1126402 1127999 5406902 5580731 40.15 71.5 1
15:34:25 2024-01-29 710487 706400 223274 219565 360740 368592 387885 383205 232182 231452 288685 292587 331170 335938 4642863 4952403 6911067 6771805 1199121 1222059 320479 283815 299642 301224 354885 344152 338591 340501 230475 233135 712529 679448 1543366 1528074 475828 471881 698707 696907 876363 860735 910069 906510 948770 964665 938030 1037906 2211995 2338941 1401645 1133971 772560 756735 910632 909136 956592 964584 988925 995165 1118790 1124014 5412453 5595494 40.15 71.5 1
15:34:26 2024-01-29 711313 706405 223781 218472 363882 369740 387957 382848 231860 232827 288577 293915 331636 333469 4642863 5008675 6958333 6773818 1177746 1222285 320883 281574 301914 302770 351785 341717 337572 336542 230329 233007 715430 690249 1540795 1516658 474909 471575 697223 705049 874500 851616 908921 913159 946184 962524 938030 1041701 2219707 2331387 1424864 1130298 765157 756771 918460 907117 950090 964620 993200 999613 1109388 1118831 5322131 5580731 40.15 71.5 1
15:34:27 2024-01-29 704252 704407 223082 218568 361069 367485 386378 384967 231826 231975 288640 292622 330205 336450 4645609 5026104 6999334 6739762 1169923 1224704 320326 282391 301097 299505 354921 342379 336889 338401 229437 232679 707045 686915 1538025 1516009 477462 468706 692006 701055 878892 854748 902358 913159 948308 955615 930191 1043218 2213569 2305382 1331177 1143264 764068 752928 919826 913122 944607 961121 992398 1002999 1122002 1117248 5363639 5599488 40.15 71.5 2
15:34:28 2024-01-29 717594 705900 224253 219224 363098 372838 387402 387285 232378 232827 291586 295267 331639 335464 4658295 4989950 7053925 6800950 1192269 1232250 323877 287432 303615 306816 358486 348923 342821 346482 234679 235165 731722 690386 1566205 1535150 482330 477792 706391 712295 902427 880002 917576 926241 977084 991892 956381 1053727 2270573 2388361 1374378 1164331 793133 774542 940879 944799 986969 991697 1013898 1033697 1162143 1170486 5540266 5740169 40.15 71.5 2
15:34:29 2024-01-29 731408 729729 230644 226439 382860 387731 411576 405608 240185 239524 304189 311531 347924 351352 4819602 5213327 7355578 7059038 1249075 1294889 339804 300840 321193 323395 383237 372743 363952 367004 245765 245196 771478 718954 1615494 1586117 496892 495747 738197 739235 937535 921053 965113 964725 1007613 1028388 1000452 1106308 2377661 2495457 1372198 1194218 819932 811680 991229 981117 1014629 1027751 1063528 1075603 1203413 1197944 5685409 5937122 40.15 71.5 2
15:34:30 2024-01-29 769985 759254 237375 232208 396979 405831 432468 428093 248485 247282 318083 322152 363384 366894 4961874 5314818 7469890 7268878 1290555 1351764 351668 309914 335442 337491 400336 387375 377666 382119 252243 252091 782737 738841 1659973 1622997 507201 503233 752230 753129 958662 940801 984609 989023 1023877 1042206 1013053 1125892 2439092 2538923 1432838 1225985 836377 823234 1012623 1008180 1038968 1048685 1075953 1094283 1235026 1227105 5884067 6071832 40.15 71.5 2
15:34:31 2024-01-29 784326 784136 241836 237970 410750 414664 447691 441421 253458 251337 327818 334869 374627 378321 5100547 5480454 7706882 7475210 1356186 1399759 359806 315798 346349 345574 411974 396461 387853 391435 255130 258729 800267 763249 1681091 1646104 518287 514814 756545 766626 980562 952722 986048 996676 1036385 1060057 1018970 1122647 2488991 2618859 1451342 1227767 849086 839340 1023858 1013030 1048265 1065410 1094381 1099053 1234151 1230102 5989408 6206955 40.15 71.5 2
15:34:32 2024-01-29 814959 802612 243539 241122 413006 422414 457052 454352 256952 253541 335496 339622 383540 387407 5205586 5582451 7815116 7587755 1380526 1429443 363852 318518 348968 351672 419702 404119 392331 394410 257533 260774 807122 768729 1679532 1663415 518015 513738 760283 765558 980599 953669 988971 989725 1029532 1051740 1014528 1125615 2518639 2637299 1445895 1246365 849086 836962 1023858 1019724 1043646 1060637 1082112 1100039 1233672 1232333 6063823 6241853 40.15 71.5 2
15:34:34 2024-01-29 811860 809295 243643 240379 417427 426135 460899 453622 260745 254746 335532 341765 386416 390846 5231563 5600996 7772796 7606512 1372578 1437642 360965 316784 348968 351920 414917 405430 390084 393195 257136 259275 807081 758640 1704628 1678316 513404 511544 758158 758940 965781 943476 983844 986182 1013937 1032986 1001875 1111672 2504560 2613317 1454973 1245910 842377 827930 1014065 1012489 1037480 1045160 1063490 1080466 1232365 1224006 6029185 6274756 40.15 71.5 2
15:34:35 2024-01-29 811869 814105 243552 238894 414890 421000 456930 456302 256051 253152 336286 341765 385881 386173 5274960 5642197 7869219 7657553 1379708 1442828 358795 316527 348719 349836 414881 406013 390084 391246 255130 258331 808492 759986 1713247 1692335 515646 509270 755472 759481 955573 932173 975720 982353 1010855 1018317 986131 1103220 2508565 2624509 1416901 1253487 843359 822650 1004016 1007496 1033069 1042197 1050346 1069111 1217463 1219677 6081570 6321650 40.15 71.4 2
15:34:36 2024-01-29 821119 816931 243697 237380 414279 423046 457052 456302 256051 254000 335532 340707 387110 389707 5333082 5679373 8046780 7767652 1424675 1457139 357644 315828 349777 350329 418517 404576 391223 392056 255130 259640 815500 770383 1759216 1688189 517742 512049 749450 757858 963438 934156 965764 971122 1008699 1024240 977648 1085239 2512146 2655739 1418661 1234208 844563 829531 1001912 996065 1026032 1045456 1060269 1066359 1196471 1210509 6150725 6368544 40.15 71.4 2
15:34:37 2024-01-29 835073 826752 247608 240788 414899 423484 462633 456785 256769 252376 339680 343272 392540 395701 5408171 5812225 7993460 7775329 1407179 1466396 360965 316854 351366 354589 419556 412002 391631 395413 257426 260152 811138 766422 1721271 1701987 513039 509233 752230 753441 956316 936872 967413 972614 993888 1010337 983219 1090587 2522544 2628079 1422136 1249919 839760 822945 1005418 1004572 1028257 1030280 1049392 1068824 1219328 1209186 6198654 6433918 40.15 71.4 2
15:34:38 2024-01-29 835269 831754 245674 240406 418848 429534 465035 460012 255910 255138 340402 348022 395400 398027 5449433 5849424 8178806 7916028 1451828 1484024 364549 319601 355269 352139 423308 407624 392034 396853 258399 262906 809786 784380 1723713 1696756 514136 510529 747030 755801 967189 938099 956752 965427 1001878 1020624 976225 1077423 2531817 2664959 1460420 1236186 844563 832481 1007599 996102 1023123 1041040 1053867 1065743 1203525 1208435 6264473 6481088 40.15 71.4 2
15:34:39 2024-01-29 843750 841526 244359 242522 422639 430752 470667 464068 258259 255566 341407 349133 396466 401178 5515084 5887083 8168026 7955494 1441478 1497241 365840 323454 355684 356574 426365 412154 396565 396745 261244 260584 819049 780374 1744408 1724416 516818 510821 752230 760684 959342 933567 963051 974819 1002589 1011514 972401 1080499 2541089 2672648 1453877 1258348 849086 830120 1001912 1001666 1033069 1042703 1046174 1059452 1208243 1212719 6329964 6556118 40.15 71.4 2
15:34:40 2024-01-29 860446 847530 246488 242020 421384 432867 474516 466105 258875 257292 348287 349877 401187 408106 5572458 5977860 8206526 8008877 1432059 1507551 365482 324775 357887 358475 423930 414344 399712 399735 261720 263425 823572 779856 1773786 1738566 519763 512994 757026 762123 958662 934894 963905 973001 998226 1007911 968502 1082151 2564491 2683399 1444633 1268570 853942 830120 1005418 1005322 1036007 1036801 1047897 1058359 1212221 1217416 6334591 6612173 40.15 71.3 2
15:34:41 2024-01-29 864315 854115 247387 243696 428262 438827 475005 468809 260132 258228 348811 352566 403724 405362 5637008 6053716 8271068 8075448 1452972 1518953 367686 325597 357099 360680 428818 414489 401447 399702 263945 265302 829056 783206 1769083 1742584 519763 513721 756545 765015 960990 937397 965113 973401 998970 1006453 968465 1081963 2568907 2703249 1459424 1268570 853942 834483 1008314 1010332 1036044 1045725 1049505 1063052 1222960 1223167 6451546 6669146 40.15 71.3 2
15:34:42 2024-01-29 874652 862252 249453 244964 429747 441089 481368 475879 260738 260372 349022 354583 405350 412770 5712037 6099239 8374639 8159377 1480095 1530936 369979 328099 359836 360934 432872 420712 402146 401814 264693 267606 842431 799210 1781141 1742856 521243 517324 755874 765015 968562 940801 960995 968479 1003300 1015518 968502 1072788 2581848 2725628 1492703 1260662 857330 841616 1016233 1004631 1028951 1048135 1057136 1066397 1208243 1212719 6550934 6715556 40.15 71.3 2
15:34:44 2024-01-29 871861 866423 251812 245376 432245 441596 485003 477967 261536 259828 349339 357975 409596 415302 5758931 6228060 8498644 8216129 1484326 1544535 373203 327604 360488 363229 436456 423250 401447 404261 265568 267606 841394 797189 1759071 1760807 518287 512221 761398 765594 965781 940801 968902 972308 993163 1008772 974020 1086676 2592897 2706919 1463122 1281543 856384 838745 1014403 1018997 1035598 1042514 1047897 1065597 1226572 1220935 6471571 6781901 40.15 71.3 2
15:34:45 2024-01-29 896658 872673 251462 248075 433241 445751 483632 477967 263579 259432 351564 357118 414809 418080 5815203 6193963 8507239 8300538 1504212 1553781 369902 331579 365944 363229 437624 423851 405808 405903 265161 269946 843297 805729 1786176 1758472 522358 519217 756508 765410 976198 947234 959850 969541 1002589 1009787 967385 1068828 2609649 2738718 1522417 1259244 856118 847357 1020457 1009614 1026798 1036801 1057062 1064610 1217463 1208954 6607496 6827731 40.15 71.3 2
15:34:46 2024-01-29 881439 878998 256986 247918 436629 447123 485000 485708 264423 261822 353335 359224 415325 418080 5858933 6277886 8542083 8338053 1505258 1563028 374110 331377 364581 366888 441785 426265 405664 405759 268370 270480 848249 810153 1774961 1774290 521243 515105 758696 768826 971316 940133 960995 973894 1000396 1009372 962841 1075669 2605996 2738718 1455379 1280629 865789 847357 1014638 1010840 1031632 1051417 1052330 1057208 1212813 1219677 6650120 6874995 40.15 71.3 2
15:34:47 2024-01-29 885891 884842 253665 249653 437938 446794 492748 486530 264829 262694 357182 362535 416561 422909 5918369 6370610 8700389 8406203 1493770 1574181 375341 333717 367055 367691 437429 426874 409946 409390 268891 270487 853026 806603 1804946 1788955 523848 516862 763018 769957 968562 943476 961853 974128 996814 1000683 964785 1075887 2620854 2747938 1501700 1285389 865789 846156 1013919 1011594 1036007 1048685 1050982 1053731 1217463 1218313 6715959 6931267 40.15 71.3 2
15:34:48 2024-01-29 891541 895342 254654 250770 440620 449523 495546 489541 265607 263904 357979 364169 419155 428083 5995158 6458329 8744519 8469078 1518999 1583768 377905 333825 366001 369947 441958 429208 409078 410585 270698 270487 846302 816162 1782759 1792535 522730 513810 761398 769957 974284 940801 962365 973438 996072 1005025 962047 1071187 2622676 2757158 1505467 1286304 867027 848560 1014675 1013030 1032336 1045815 1052665 1058697 1215465 1218277 6782345 6982027 40.15 71.3 2
15:34:49 2024-01-29 894521 894480 255262 251904 441710 451614 498011 493703 267101 264238 360015 365705 422742 427089 6011932 6463335 8738329 8509870 1532380 1590766 378993 335714 368096 369947 446418 431147 409693 409969 270734 272595 859975 823288 1823878 1790768 524846 519533 761398 771925 977782 946584 959553 967106 996814 1011514 960892 1066573 2633814 2775598 1542622 1276077 860861 850334 1023858 1012311 1029446 1044950 1059513 1062636 1218589 1217085 6815600 7042361 40.15 71.3 2
15:34:50 2024-01-29 906045 901196 255509 252612 445951 456016 496952 494163 266033 265563 359941 366913 424687 427171 6072619 6500425 8831565 8610036 1566162 1598876 378993 334115 369429 369947 447050 430768 409404 412300 272575 273047 857196 827998 1801060 1789987 519614 518396 762477 765594 977088 950021 963051 961987 989108 1010086 966333 1070904 2650474 2780870 1507350 1297926 861296 847733 1028961 1023229 1029683 1040572 1049317 1069452 1225813 1220072 6800743 7076757 40.15 71.3 2
15:34:52 2024-01-29 918488 905528 255544 251712 445273 456129 495868 492766 266877 265599 360506 365527 425460 433705 6110961 6569712 8915512 8612097 1533515 1604695 380985 334411 370982 369871 447164 432475 409404 409846 272843 272801 853732 820935 1848958 1816615 523658 516826 767943 771962 968562 944538 965652 972466 992584 997243 960967 1074980 2658174 2787448 1505467 1300307 867647 848560 1018970 1017427 1038992 1047944 1047818 1053731 1217836 1220971 6913475 7128220 40.15 71.3 2
15:34:53 2024-01-29 909108 910673 258313 252481 448164 454902 501864 498909 266912 266042 360578 370193 429308 430459 6135536 6632127 8952813 8680629 1580858 1613839 382091 334481 369501 374149 449487 432408 410563 413534 273036 275124 859975 835135 1845635 1810995 522730 520563 767383 769920 976856 954077 960995 959259 984076 1007381 964099 1068857 2665419 2784818 1529148 1302158 860861 847958 1026807 1022273 1031604 1038100 1044415 1061086 1228803 1218313 6840258 7155519 40.15 71.3 2
15:34:54 2024-01-29 927802 916610 257915 252551 445583 458865 503743 495959 268319 265599 364891 370264 429948 433410 6197848 6741817 8961915 8734517 1562888 1623111 383026 336361 369249 372543 449042 435524 412894 411506 274390 275602 862755 835016 1827343 1819768 525591 519166 761398 773407 978944 944538 955392 962855 992484 1000756 954155 1057241 2659915 2799283 1513072 1287221 863321 854101 1023895 1013030 1026761 1042496 1054202 1053731 1215737 1210114 6969909 7211711 40.15 71.3 2
15:34:55 2024-01-29 931724 917259 259547 254075 446995 460168 503286 501883 269360 266825 366035 370193 438859 435631 6247084 6754916 9064979 8769474 1537864 1626524 383297 337957 371628 372127 448791 438321 413403 412300 273809 276024 862755 825649 1839000 1829727 523694 513918 764679 772275 972734 943869 955392 968479 989730 997425 954155 1059573 2652359 2802986 1510831 1301232 870213 852855 1019007 1014542 1028610 1048685 1047897 1051506 1207008 1216787 7074064 7239807 40.15 71.2 2
15:34:56 2024-01-29 929779 922460 260166 253296 450600 460453 504530 503085 268333 268634 366407 370017 433129 436176 6291852 6743740 9138315 8819569 1548383 1630065 386155 338432 369465 373732 450864 437610 409824 412880 274973 276412 868314 830368 1877345 1844200 525181 517556 765765 773605 968562 944146 959553 965625 986297 993295 950025 1062668 2669214 2802986 1505467 1307733 869593 850973 1014366 1014542 1033069 1045688 1043316 1050900 1217463 1218813 7069819 7282256 40.15 71.2 2
15:34:57 2024-01-29 924891 928293 260572 255068 452126 459842 504846 503852 269360 269012 365557 373532 433972 436188 6329861 6743344 9192983 8882019 1575594 1641656 385541 337483 373843 375417 452145 437573 412309 414809 274168 276448 870183 832747 1851590 1850833 525181 518360 767943 774315 968562 944817 960995 965625 984201 992593 950025 1063425 2680176 2812478 1534061 1313325 870213 852677 1021315 1021179 1035970 1048246 1043744 1053096 1218589 1219567 7097709 7315795 40.15 71.2 2
15:34:59 2024-01-29 930383 931435 260867 255672 455681 459697 504846 506054 270217 270474 366813 371858 434953 438960 6368548 6799682 9202799 8901059 1565781 1641656 387316 340041 372752 374364 450863 440241 412242 413534 274168 277333 869704 834420 1897916 1853495 525218 517958 765765 773138 968562 944817 956752 964725 986150 993248 950176 1059828 2684465 2817963 1534061 1317096 870213 850973 1019732 1016822 1035941 1045160 1040769 1050382 1217723 1219677 7143754 7353319 40.15 71.2 2
15:35:00 2024-01-29 931691 935329 261155 256459 456325 459733 507811 504864 271007 270856 367667 373270 437867 440328 6406063 6859917 9233639 8941667 1564558 1646243 383237 340555 374445 374400 451504 439234 414858 414845 274396 278114 866925 837533 1873825 1856046 524222 516643 762371 774352 975467 943365 954386 964867 984899 992325 947401 1057183 2678513 2816673 1567668 1313325 872699 854065 1016919 1014542 1030106 1042197 1041776 1044779 1210468 1216228 7244536 7401420 40.15 71.2 2
15:35:01 2024-01-29 946425 938246 261928 255458 455042 466673 510473 509411 270217 270094 368264 374654 439516 439888 6443578 6952092 9286983 9006585 1590150 1660583 384243 341203 375736 377040 453341 438704 414606 414700 276733 277297 865757 843413 1854031 1856046 524222 513846 761398 773801 978981 943476 950241 964039 984201 993729 944896 1051028 2684102 2827713 1537900 1313325 872699 856564 1019859 1014505 1028257 1046464 1041794 1044779 1206935 1214435 7243342 7447506 40.15 71.2 2
15:35:02 2024-01-29 953031 940649 261892 258079 455005 465282 510907 510167 272737 270094 368595 376380 441520 443869 6481093 7002222 9321337 9039336 1604132 1665331 384243 342104 376756 374364 455193 441896 417613 417300 273940 279524 881560 849233 1866563 1844275 521243 519533 761398 769402 977782 950021 948140 954773 978494 997352 947223 1044774 2679879 2828614 1545576 1309599 865789 855313 1028267 1020322 1020448 1036598 1041929 1054104 1217463 1210509 7169076 7465855 40.15 71.2 2
15:35:03 2024-01-29 953101 948789 261896 259498 457623 466422 514426 508773 273063 270856 370848 378504 441998 446503 6537035 6971032 9389855 9103965 1602467 1669473 387970 340555 378094 378925 455521 442892 413547 419072 276736 278934 877038 843738 1868425 1871935 525181 516826 767213 773605 968562 944817 956752 961987 978187 982656 944896 1059560 2695327 2830918 1524466 1328303 873946 850758 1020457 1020322 1033101 1047419 1033268 1047052 1216599 1220036 7302767 7499203 40.15 71.2 2
15:35:04 2024-01-29 952488 952842 264118 257647 457133 469362 513625 512446 272230 272388 369483 376909 441768 445263 6574880 7093053 9381781 9130088 1613473 1673981 385612 342803 377290 376919 458143 443003 419086 418776 276082 279157 882454 856215 1904447 1858765 521243 519900 763018 768863 979171 950021 947429 954095 977802 991706 944469 1041962 2698721 2838123 1549414 1311433 868268 857991 1030680 1020322 1020410 1034543 1046731 1053797 1217315 1209652 7233513 7512486 40.15 71.2 2
15:35:06 2024-01-29 965193 955283 261892 260073 459207 466381 513860 509411 273572 270974 369483 376717 441926 449368 6603056 7012273 9548839 9154002 1584244 1669161 386735 342731 376756 377787 454878 444401 418162 417890 276118 279721 890701 844622 1879515 1877258 522730 513580 763018 770212 974118 942237 952483 963649 977630 986239 940975 1050787 2706863 2840137 1537900 1324522 875195 855826 1016957 1016704 1029339 1042197 1038395 1044579 1210431 1212719 7422567 7577409 40.15 71.2 2
15:35:07 2024-01-29 967366 956638 262379 260265 458774 470028 514610 510999 274445 269703 369591 377792 444119 450680 6631153 7158496 9530135 9210274 1620576 1678418 388006 342695 377199 376654 456166 441137 414606 421377 277717 281267 892995 851666 1884561 1881341 521711 516643 767906 769402 968562 948001 955748 958137 968593 984882 944469 1049932 2710892 2836561 1538325 1343173 872077 848560 1020457 1022962 1030671 1039355 1029193 1044854 1217463 1217357 7352468 7606535 40.15 71.2 2
15:35:08 2024-01-29 961161 960306 263807 258913 459211 468854 513932 513914 273607 270939 373679 377543 445126 444964 6678046 7281451 9545073 9268724 1649874 1688456 392413 342586 379169 378925 459409 444655 414858 419665 277336 280234 897283 861126 1896713 1881155 522730 519937 769651 767771 973426 952449 954386 950039 970762 988324 945808 1047929 2715708 2832454 1553021 1330198 867027 851575 1023858 1023725 1026761 1027679 1032133 1047803 1226683 1212755 7361894 7644050 40.15 71.2 2
15:35:09 2024-01-29 961885 963093 263627 260443 463732 469132 513932 513878 274445 272635 369591 377244 447148 449404 6735900 7224126 9549638 9322819 1648684 1695238 387970 342731 378068 378961 458439 441083 417278 418723 277002 279297 894425 866074 1875887 1877258 521243 518360 764073 768863 976124 950021 950278 950039 971486 993998 944225 1041596 2727228 2849357 1541738 1328303 867736 855350 1029729 1019991 1019722 1027788 1035552 1046821 1217463 1211825 7309113 7663429 40.15 71.2 2
15:35:10 2024-01-29 974895 971025 264009 261177 463914 472034 519878 515358 274268 272946 373789 380834 447113 453467 6753330 7169265 9574398 9322819 1632189 1694880 390201 345753 377826 378622 459121 441493 418458 418480 277623 280078 900065 867820 1883923 1881155 523848 519937 761398 769957 977782 948001 942344 950039 975656 988324 936664 1038479 2717266 2858577 1551866 1315197 867736 859608 1026807 1014542 1020448 1035427 1043594 1047381 1212739 1206461 7447402 7719080 40.15 71.2 2
15:35:11 2024-01-29 977065 972156 264212 260291 465446 468782 522039 515358 275215 273087 373971 381278 447498 454225 6781906 7171473 9655024 9369712 1636936 1699706 390201 345753 375802 378925 459445 443991 419679 418480 277818 281561 895715 868098 1916098 1881155 521986 519668 761398 768863 977782 948674 942344 949365 974316 982728 935338 1035683 2727426 2860919 1571383 1318951 867989 860219 1026282 1017427 1020448 1033189 1040027 1047381 1211679 1203603 7447326 7750964 40.15 71.3 2
15:35:13 2024-01-29 980650 975030 263807 260114 465154 468854 521570 512396 275215 273122 373971 380959 448515 453691 6799970 7202280 9668723 9397849 1641622 1704139 389984 345753 378094 378961 459841 443991 419679 417858 277890 280933 897165 868098 1909221 1893348 522730 518838 761283 771127 978284 948857 943058 951581 976280 982620 931585 1035524 2726426 2874977 1570524 1320756 870755 859608 1023858 1013066 1018360 1035423 1040027 1043998 1211093 1203603 7522131 7775352 40.15 71.3 2
15:35:14 2024-01-29 982469 975752 264282 261617 466434 472579 522679 513950 275215 273924 374811 381313 449851 455543 6846863 7341873 9719597 9454121 1658134 1715518 391160 342659 378335 378853 459769 445416 418117 422048 278529 281198 898713 873082 1894289 1895477 521243 518324 765765 767771 973817 949947 946082 945895 967184 982728 938030 1035412 2732361 2865763 1571580 1337655 867027 852855 1028998 1023762 1020912 1030453 1030661 1047061 1217463 1209186 7447326 7795851 40.15 71.3 2
15:35:15 2024-01-29 977791 980613 265510 260325 465437 468854 522679 520115 274594 273158 374838 381313 450642 453890 6874999 7448738 9697625 9482257 1660288 1713863 389777 345509 378335 378961 458439 447663 418458 418687 277854 281826 908809 866858 1908911 1904996 519763 513918 765765 765594 967875 949347 948177 950039 965813 982102 938030 1038663 2730418 2849357 1587796 1339461 870213 852215 1022407 1023762 1023849 1028815 1026226 1038663 1221402 1209223 7563852 7812642 40.15 71.3 2
15:35:16 2024-01-29 980140 981434 266736 260105 465446 476944 525305 522921 276499 273818 378454 382313 451156 453010 6903136 7469949 9847777 9505194 1649874 1715836 390979 345753 376067 378650 459841 449372 418458 419072 279567 280113 905860 858665 1936017 1918034 522730 513846 765222 770249 968562 940801 944702 952741 967184 975076 928178 1038696 2735811 2867797 1537900 1337655 875195 856564 1014638 1014542 1023849 1038100 1030661 1032398 1206530 1208137 7650132 7867069 40.15 71.3 2
15:35:17 2024-01-29 1000954 985616 265470 261131 464059 475815 527520 520042 275358 272254 377955 384789 453657 455728 6935700 7320791 9838726 9538529 1658129 1716305 388006 345753 378371 378961 459913 445138 420163 418687 277890 281602 910280 873082 1959469 1899594 519763 516826 758634 766626 976395 946621 936107 944836 968666 983490 930191 1029861 2730418 2877850 1588995 1322719 868268 860219 1025552 1013930 1016947 1033299 1037306 1039928 1204747 1199641 7598626 7878518 40.15 71.3 2
15:35:19 2024-01-29 986238 986173 266736 260295 466760 474398 525976 522697 274594 273158 377419 385872 451977 454795 6963817 7516699 9805728 9551831 1662626 1720212 389504 345265 378479 378961 459575 448736 419086 419937 277854 281593 908764 867318 1919592 1916964 518287 512221 764553 768577 967557 946161 946345 947526 962065 978530 934160 1035019 2741654 2858305 1581362 1346047 867736 850371 1020183 1023229 1020912 1018449 1020216 1039966 1217873 1208796 7637420 7919760 40.15 71.3 2
15:35:20 2024-01-29 995542 987727 267589 261157 465446 477201 526024 522119 275462 273122 376156 383638 453354 454498 6978165 7493955 9978606 9594802 1658124 1724517 388888 346586 378252 380960 463677 445794 419642 419665 279495 281417 900142 880045 1922552 1914242 522358 516862 759701 769402 974118 943833 934300 944520 968410 981408 923666 1026161 2737455 2882145 1573266 1324522 865789 857780 1023858 1013030 1014629 1033482 1032533 1038484 1206530 1197944 7600080 7925412 40.15 71.3 2
15:35:21 2024-01-29 988197 990597 266763 260949 466765 474026 525976 521349 275427 274414 376120 386416 453354 454535 7025059 7599226 9913887 9612052 1662776 1725593 390634 344488 378299 379747 459805 446398 414606 418723 279495 280043 905852 868098 1933296 1932735 521986 512221 765765 769957 963475 939467 945034 948655 957461 971638 926763 1035449 2743605 2877017 1526385 1343173 872077 852855 1013200 1013819 1023849 1030672 1020253 1031336 1201840 1203639 7763833 7933973 40.15 71.3 2
15:35:22 2024-01-29 1006916 994021 266549 261161 464779 474434 526756 522514 277590 272911 377734 385801 453211 457703 7046449 7507373 9913329 9669832 1688541 1729458 390943 344778 378068 378032 462587 449372 417867 418393 278745 281790 910344 875026 1939624 1923715 518287 513846 764073 762197 964376 946621 942344 940819 957706 973011 927695 1026161 2745083 2866854 1578916 1343173 865789 848941 1019007 1018149 1014629 1017016 1018388 1033943 1215737 1201866 7709112 7976835 40.15 71.3 2
15:35:23 2024-01-29 992361 994772 267183 260295 465369 478555 522873 522891 276693 274586 378639 382456 454026 455543 7057537 7594575 10062535 9688589 1665153 1733148 387494 343224 376103 378961 463277 445452 419679 419072 278513 281790 911751 880675 1923908 1914242 518751 513810 755948 763352 972734 943476 932355 940819 963080 975766 917002 1021997 2735811 2877017 1578200 1330298 865625 857706 1021909 1011050 1011903 1027135 1027577 1036503 1201263 1193117 7620366 8000442 40.15 71.3 2
15:35:25 2024-01-29 996268 996901 266732 261157 464716 474026 526792 522927 275462 274414 377419 385872 454700 455765 7095025 7724389 10053848 9669832 1641647 1734381 388006 345753 377234 378050 459121 445767 419679 419702 279138 280933 890349 871832 1929385 1936474 519024 511906 758696 767757 967557 936852 936666 946180 959337 966577 918386 1028978 2743605 2877017 1559843 1341476 872699 854744 1010507 1008180 1017514 1030453 1021296 1022371 1195590 1197944 7771070 8028578 40.15 71.3 2
15:35:26 2024-01-29 1004086 1001191 265103 261161 467153 475815 526013 522427 275462 275677 377955 384789 453491 461401 7109191 7642525 9999933 9697968 1669783 1736237 389161 342478 381416 382074 461401 446398 414714 420854 279459 281701 905852 872457 1958865 1938124 519763 512268 765498 767550 959342 933973 938217 944520 954137 965967 917002 1029127 2743605 2880216 1566687 1350574 868268 848560 1010466 1010332 1018998 1018449 1010980 1024631 1199023 1199249 7867221 8056714 40.15 71.3 2
15:35:27 2024-01-29 1013465 999774 265905 261201 464789 474398 527573 522327 276394 273158 378370 386200 454700 459548 7133600 7622321 10020626 9780097 1702434 1742414 389777 344488 377091 378961 462551 446398 414894 419702 278601 280897 911664 881280 1959483 1935594 516818 512979 761398 760684 962791 943203 936306 931599 951105 971638 920928 1016798 2745083 2872938 1579598 1343289 860861 846156 1016838 1013066 1011718 1016980 1010980 1030601 1206530 1196239 7773225 8066093 40.15 71.3 2
15:35:28 2024-01-29 1005451 999769 266318 261166 465437 477201 525976 526042 278129 273711 378344 383459 455943 460443 7150206 7659482 10093184 9775399 1681283 1739940 387352 344778 377802 378961 459841 444691 419086 420296 277428 280078 916165 882289 1973004 1918034 514513 512994 753799 759604 968562 940801 926330 934248 957461 964701 911851 1010878 2741654 2882145 1532142 1328303 860861 852215 1016838 1007465 1002561 1020108 1021296 1028361 1197323 1185339 7686087 8081788 40.15 71.3 2
15:35:29 2024-01-29 1003636 1005423 266558 261061 466765 472913 525976 526005 275358 275149 377382 385872 456050 457092 7184497 7757243 10157748 9775150 1654600 1743653 387970 342767 376067 378614 459841 445283 417867 419072 279603 279157 904451 880045 1933017 1936474 518751 510387 754365 764978 965060 931581 927652 940819 955264 961094 911777 1016798 2735811 2886237 1554718 1345312 868268 853395 1012586 1004631 1009759 1027218 1019182 1024041 1183940 1192173 7832862 8111581 40.15 71.3 2
15:35:31 2024-01-29 1006267 1006011 266736 261096 466060 475815 529888 522891 275535 274799 378491 385872 454700 457453 7203255 7844980 10150481 9786958 1651016 1742920 387970 342803 378362 378961 458081 447992 418162 418185 278673 280161 913114 872457 1965185 1944742 516378 508515 755874 764378 963771 932912 931633 940915 952819 957192 910407 1019588 2747513 2877017 1553974 1343844 868268 850973 1005418 1003055 1011175 1024755 1012382 1020053 1189803 1192173 7846158 8130491 40.15 71.3 2
15:35:32 2024-01-29 1012996 1008932 265032 261166 467482 475069 527500 522327 275427 275871 377382 384753 454700 463371 7228133 7746097 10121481 9819416 1674514 1750436 391749 342478 378178 378709 459661 448516 413986 417119 279190 281701 920578 876903 1962505 1954864 516818 510387 757919 764416 955573 931581 932317 936759 944561 957534 911629 1016761 2743330 2883150 1572671 1344450 866749 845520 1005418 1005285 1013191 1023506 1006821 1016803 1187748 1192726 7940612 8152752 40.15 71.3 2
15:35:33 2024-01-29 1019801 1008937 265063 263959 466765 474361 527537 521588 276536 274799 375874 384789 456015 463371 7231391 7752626 10063588 9857378 1682762 1750162 390201 341479 376861 378961 459049 447921 413511 420259 278245 279721 914436 876277 1955457 1955390 514870 507761 758158 760684 954215 931581 933019 934248 939229 956436 913145 1012354 2743605 2877017 1556712 1359886 865789 842923 1004705 1005322 1008268 1017048 1003997 1015281 1190981 1194450 7987707 8159880 40.15 71.3 2
15:35:34 2024-01-29 1025027 1011079 265510 260914 465117 475815 530151 524171 278716 273676 378417 385765 456134 460514 7274468 7763901 10074319 9871487 1687336 1750436 387970 342176 380170 377751 458792 445767 414786 419665 276118 282062 922049 876277 1962063 1945694 511944 507423 754365 760835 954215 931581 927538 931599 941963 957534 913109 1009703 2745083 2858577 1559843 1348929 858835 842420 1005455 1009614 1005409 1012221 1003281 1016803 1204206 1190486 7879895 8206436 40.15 71.3 2
15:35:35 2024-01-29 1024621 1011690 265028 261166 466509 477201 525540 521479 275462 274343 377918 380959 456015 462643 7274747 7681303 10166072 9894921 1703649 1751756 389926 342659 377826 376053 459296 446690 414592 417300 276118 280139 924046 881280 1954956 1947508 511580 508910 755472 754085 952861 934230 926841 923861 940897 955687 911740 1005553 2745083 2881951 1548106 1349163 856384 842923 1013344 1006750 1001866 1010946 1008308 1022693 1189508 1185407 7902873 8197118 40.15 71.3 2
15:35:37 2024-01-29 1020257 1011180 265515 261166 465446 477201 522433 521349 278325 273959 376120 384753 458445 459874 7297042 7705844 10155528 9925532 1714229 1752925 388006 342417 377826 376031 457043 446398 413511 417264 275695 280043 930107 881909 1974491 1949842 510490 509589 755725 755701 952824 934193 928314 924928 940552 960210 909039 1003969 2745083 2874865 1546150 1347007 853942 842012 1011147 1005285 1001903 1006444 1001708 1019742 1188651 1183623 7914241 8229994 40.15 71.3 2
15:35:38 2024-01-29 1020522 1011805 265099 261131 465117 475449 522801 523067 276718 273959 377955 383638 459017 461291 7306421 7735382 10213985 9941815 1706914 1758612 387452 342370 378325 375910 458755 445493 413403 418067 276929 281900 911751 881305 1948614 1951070 509765 504652 753296 751877 950122 931547 926255 922379 937567 955505 904259 1002224 2745083 2867797 1579405 1345888 855772 839340 1004705 1004572 1001777 1000710 998287 1013800 1195553 1181875 7951971 8234910 40.15 71.2 2
15:35:39 2024-01-29 1023891 1013685 264247 260334 466091 476871 522945 520115 275427 274378 378639 381242 454700 461328 7335642 7784535 10223469 9951193 1705804 1757919 387934 341587 377290 375453 457079 447959 413220 414845 275273 280043 921015 884154 1967731 1952613 509765 504869 752230 751523 950122 931581 923693 921035 937567 956857 903615 998147 2741654 2870901 1577033 1343289 853942 839340 1005418 1001777 999059 1003105 998287 1013800 1193297 1175926 7948221 8234782 40.15 71.2 2
15:35:40 2024-01-29 1022706 1014474 265099 261131 465145 476233 526873 523699 276387 273818 378112 383459 457299 460834 7343936 7792889 10250240 9941840 1706080 1752925 387589 340591 376756 374400 455688 444969 412277 414809 275044 279201 913330 881909 1955259 1949300 509492 504760 751546 751412 948775 930260 922342 921035 932784 954831 903284 999645 2745083 2868867 1610824 1347007 853333 838745 1003993 1000355 998259 1003105 995337 1013315 1193238 1180514 7988139 8263233 40.15 71.3 2
15:35:41 2024-01-29 1026839 1016627 264005 260723 466071 477201 522801 520078 275462 273959 377125 380727 455694 462713 7353314 7812764 10179607 9969674 1695499 1759695 386735 338539 377826 376618 458682 443882 411988 417890 276118 279327 920364 876845 1966914 1963260 509765 504553 752727 755228 946722 924984 923656 922379 930076 948418 902607 999645 2748407 2869062 1559843 1347021 853942 838671 1004766 1001740 998297 1003105 994592 1012544 1194181 1176072 7994150 8284242 40.15 71.2 2
15:35:43 2024-01-29 1028473 1019548 264256 260723 465446 476489 525913 521588 275462 273959 377687 380744 456728 463112 7381451 7812802 10211741 9999167 1695499 1757197 386463 340327 377826 375489 457495 443882 412313 417300 275820 279721 920578 877530 1956287 1964216 509503 505553 751583 750841 947610 930259 923334 918362 931678 952029 899941 994590 2749929 2877017 1540281 1343173 852446 838745 1005418 998934 992590 1002836 996792 1010846 1182054 1174411 7974566 8291182 40.15 71.2 2
15:35:44 2024-01-29 1029244 1018105 264247 260878 465446 475442 522801 522327 275496 273959 377683 381349 457442 462713 7390829 7790545 10249043 10018243 1706046 1762895 386591 340448 376609 373661 457422 446801 413772 414628 275009 279721 922288 881305 1959930 1960561 506805 504196 749524 745690 946263 926239 917613 915756 930357 952065 899350 988897 2741654 2877017 1584566 1343173 849086 835740 1003299 996102 993330 999530 991693 1010390 1182054 1173116 7985407 8321848 40.15 71.2 2
15:35:45 2024-01-29 1034972 1020995 263847 260334 464788 475442 522837 520115 275427 273158 377382 380140 456728 461033 7418966 7891785 10213610 10018348 1697919 1759695 384963 340497 377070 374114 456166 441421 411048 414809 274168 279524 917636 880045 1953685 1959050 506086 503126 746045 750344 944956 924984 916924 915756 929038 948418 894411 991719 2743330 2867797 1583318 1343289 850627 833892 999068 996102 993294 1000618 991078 1005969 1186543 1162506 8027431 8328697 40.15 71.2 2
15:35:46 2024-01-29 1033198 1024088 264820 261558 465190 477804 527520 519969 275358 273818 377439 381136 454557 461143 7404921 7902797 10243043 10026223 1697003 1760946 385576 338230 375919 375525 457495 441119 409788 414809 275624 278114 924714 881305 1985432 1969719 509765 503126 749450 753664 940902 918372 916235 919693 926372 943001 897961 992333 2737564 2858577 1550062 1348653 852116 834520 996199 996102 993367 998825 990885 1005900 1187041 1177170 8123097 8347455 40.15 71.2 2
15:35:47 2024-01-29 1039067 1023785 264045 261550 463332 474026 527537 521369 277738 272254 377115 384789 454735 460964 7437723 7979931 10371816 10042247 1670070 1760946 382968 340362 373352 374328 455843 441385 412313 412300 276314 278934 919107 877530 1975118 1964134 508412 501705 745171 751412 944956 916349 915435 919693 927722 939302 893263 993656 2742079 2874865 1561588 1357995 856384 833664 992602 994616 993367 1003105 987944 1001038 1175461 1171670 8136196 8347455 40.15 71.2 2
15:35:49 2024-01-29 1031264 1024372 262607 260078 465441 471579 522909 520115 275010 273959 375438 383028 457645 464068 7458076 8091504 10433444 10054097 1698216 1762198 383272 338539 369501 373208 460058 443008 409859 409810 275237 278934 919107 894691 1964484 1959565 509728 505268 743896 751717 948996 918344 907626 915682 930113 939033 888894 987378 2732361 2872626 1526587 1339354 855162 838745 988239 985446 989813 1000674 991785 997589 1164629 1167138 8072478 8358222 40.15 71.2 2
15:35:50 2024-01-29 1024027 1025878 264252 260260 465117 468854 527537 522119 274594 273122 376277 384789 456050 457391 7468777 8048925 10444876 10113109 1712869 1764669 381913 337341 374829 372768 457239 441656 411435 413534 273557 278522 928260 895258 1945591 1954001 505778 501595 740924 744964 944675 921053 907350 910499 929038 937696 887447 981386 2734306 2872938 1544193 1330298 846374 838745 996199 986882 981961 991733 992435 1002504 1170533 1161377 7951971 8366212 40.15 71.2 2
15:35:51 2024-01-29 1029794 1024331 264291 260448 460039 474434 522873 522119 274594 272028 376314 381313 457085 457391 7504317 7931031 10351622 10091598 1704864 1766443 383272 337993 375049 371795 454230 444152 410563 413498 274584 278114 926767 881305 1961374 1963260 503362 500216 743062 743084 938237 921053 911045 906527 920309 942769 888204 981667 2735811 2874977 1560702 1343173 844563 830120 995430 991095 986969 992584 986038 1003220 1172062 1165453 8089263 8396054 40.15 71.2 2
15:35:52 2024-01-29 1038358 1028267 263307 261914 463946 474252 523387 519896 277348 272981 376277 379042 456764 460922 7503374 7992293 10377252 10091874 1697589 1766443 385576 338503 369501 373208 455193 441457 410563 409523 274396 277918 916196 877530 1987503 1973922 508769 500960 743062 749390 937535 913141 912755 914280 921150 928682 889340 984986 2735811 2867797 1534769 1356655 852724 828943 986979 990961 988934 999558 979487 994482 1168765 1169508 8164413 8406339 40.15 71.2 2
15:35:53 2024-01-29 1032737 1029454 262572 261437 466215 468818 522982 519711 274594 274378 374838 382456 454735 463408 7491014 8117536 10570023 10129389 1708294 1768954 380915 336467 373916 371500 455552 441251 411435 412300 274779 278114 926767 894335 1956659 1954864 502646 500252 737059 741097 945628 917035 900017 907651 930958 938419 878721 978623 2732777 2883864 1550062 1324522 846978 834520 989822 980368 979834 991697 988925 994055 1158851 1157204 7996862 8386568 40.15 71.2 2
15:35:55 2024-01-29 1020526 1027577 263184 260260 466755 471543 521800 522327 274178 274606 373971 379042 456407 459810 7531510 8043773 10457879 10121330 1716677 1768954 382974 336432 373652 369871 454236 443624 410490 414993 274584 278042 916316 884468 1982663 1968866 502288 499292 740035 741612 935697 918179 906605 904954 919844 937588 885638 975368 2734306 2870452 1556712 1342235 844563 830120 992639 984012 976823 991183 983200 998152 1164629 1160555 8054470 8400811 40.15 71.2 2
15:35:56 2024-01-29 1035528 1028725 264597 260806 460003 472246 523049 521588 275339 272876 375177 381011 456764 460964 7545122 7988329 10338428 10130838 1705522 1767181 382628 334446 371664 372091 454878 442080 408213 410999 273557 276448 917464 883166 1970988 1973354 504544 495855 738466 747155 931719 910554 906339 910499 915761 928574 885610 982367 2730418 2858305 1536368 1346075 844563 828355 986979 986882 983439 988315 977472 992863 1171363 1163022 8234945 8441242 40.15 71.2 2
15:35:57 2024-01-29 1041290 1030188 262598 260998 460039 470695 522982 520078 275393 272254 373716 382171 455629 462381 7533940 8192741 10622539 10164946 1707649 1768954 378716 337211 369465 369836 456166 442264 409788 409487 273809 278114 930107 893837 1992279 1956258 501931 499863 734935 743039 940902 913141 899757 907649 920309 928646 876340 973826 2726538 2884190 1532775 1339354 847877 832087 986279 977662 980294 991733 985337 988864 1151289 1158059 8118310 8442450 40.15 71.2 2
15:35:58 2024-01-29 1025768 1031817 263302 260336 465263 468782 524162 522327 274594 273676 373716 380708 457442 458174 7559646 8109051 10493392 10176283 1706877 1770212 381520 335384 373352 371500 450539 442578 409404 411974 274584 276484 920578 883800 1968957 1977560 500506 495049 738110 740033 931682 915087 905043 901702 914537 935328 880368 972368 2739704 2863731 1581362 1347236 842377 827930 989785 985332 980530 986964 978651 994482 1171363 1158095 8186463 8454642 40.15 71.2 2
15:35:59 2024-01-29 1042284 1030444 262607 260448 462714 474398 522909 519711 279405 272289 376314 379042 454735 461328 7555916 8099752 10493392 10157525 1694146 1771470 380310 335889 369429 371760 456129 439687 409657 410585 275363 275566 930876 891416 1961987 1969719 504079 494592 735090 746376 941034 906306 899481 911680 919697 926299 875846 981424 2734306 2867797 1544744 1345312 846978 827768 981970 979483 986122 993989 973853 984427 1155461 1158022 8194473 8455382 40.15 71.2 2
15:36:01 2024-01-29 1032222 1029769 263158 258876 464752 468782 525940 522327 275215 273087 373934 381242 454664 456446 7594650 8159523 10540152 10209604 1730490 1772183 384074 337507 372303 369875 453378 442837 409006 411421 273809 277739 924315 890778 1998640 1972520 500150 495855 740130 736778 933668 913141 896160 899817 913854 928610 878831 964516 2726947 2867797 1548733 1339564 842758 828943 989120 980442 971284 985478 979562 991686 1158778 1153867 8118467 8481476 40.15 71.2 2
15:36:02 2024-01-29 1038936 1033115 261760 260448 460003 472228 522679 519271 274334 272219 374007 377842 457645 462311 7597161 8089149 10467994 10194113 1703595 1773015 383201 337507 367656 369871 453523 442846 405736 409390 274584 276218 919107 883169 2003828 1981779 503003 496088 738105 742139 928348 908813 897462 903939 909197 929528 876303 973015 2736252 2858577 1546738 1343173 837573 823491 986979 982534 977056 983481 975861 991686 1161871 1158145 8178350 8481476 40.15 71.2 2
15:36:03 2024-01-29 1051330 1030088 262572 260073 459962 473734 527520 519786 276463 272113 376094 381172 456170 460416 7615919 8218137 10549504 10218329 1707649 1773991 379778 335384 367140 369836 455552 439545 408213 408199 274584 276218 929753 896395 1970183 1969719 503087 495711 732956 742746 935508 903921 894768 907799 919193 919560 872060 977572 2732361 2867797 1544744 1339731 844563 827768 976372 974782 980530 991183 975970 982334 1155140 1156133 8242915 8480180 40.15 71.2 2
15:36:04 2024-01-29 1034945 1033834 263412 258912 463077 472034 525904 523067 275795 272861 373716 382743 454664 457205 7626798 8192063 10540152 10213498 1725779 1773991 379813 334411 369357 369947 450863 441822 408213 410549 272650 276448 930107 886963 1971793 1974050 498378 495362 736624 735734 929043 913141 898405 897264 910519 928538 876303 965076 2726756 2873202 1550728 1340519 839970 828519 987573 979520 970594 983481 978865 987070 1159493 1148870 8118195 8497714 40.15 71.2 2
15:36:05 2024-01-29 1042031 1035675 262598 260260 459535 468818 522679 521957 274976 271993 374838 379042 457371 458499 7615919 8122412 10445708 10218996 1701221 1773991 381788 335384 367104 369947 453486 442228 405844 405903 273809 275373 929753 881909 2005164 1989637 502966 495385 738188 741575 927059 906760 900840 902381 907963 919596 873710 969896 2738201 2856840 1612568 1343192 837704 820900 983367 979746 974479 978523 972387 985941 1158778 1152235 8159297 8509894 40.15 71.2 2
15:36:07 2024-01-29 1050609 1037905 262348 259312 461604 472579 522873 519307 275215 272827 375140 378971 453990 459874 7625298 8243362 10573925 10223392 1710705 1772257 381639 336848 368844 369285 454696 438960 405700 405831 273809 275566 925274 895335 1987726 1969719 501218 494244 733001 741612 934368 902639 890448 903939 914268 919697 867083 972322 2725007 2865763 1538759 1339564 844563 824731 973402 971196 976363 982647 974469 975910 1148769 1148906 8216080 8485520 40.15 71.2 2
15:36:08 2024-01-29 1034204 1037910 262170 258912 459999 468078 524162 521588 275215 272635 372543 381278 455787 456769 7653994 8208875 10583290 10271222 1714229 1776294 382069 335714 369393 369947 452145 439545 405917 411167 273036 274723 929753 884431 1986892 1984324 496856 492589 735456 733022 924863 909872 898274 894719 908036 928871 873710 960162 2725007 2867797 1542749 1340519 837573 824111 985467 975743 967843 979250 973775 984465 1152923 1145591 8178350 8547221 40.15 71.2 2
15:36:09 2024-01-29 1050980 1041687 264118 259564 459823 472768 522939 518319 275953 272720 373452 379038 454664 461328 7686483 8200456 10586912 10254491 1698216 1770705 381137 334375 367951 369284 454842 437573 405917 408812 274196 273083 927934 893334 1996950 1975325 500862 492320 728885 740033 931021 901360 893096 901305 910651 918469 869585 970171 2726538 2867797 1528785 1346364 843584 820900 974095 971950 978215 986877 966332 979989 1149510 1155429 8301228 8509704 40.15 71.2 2
15:36:10 2024-01-29 1041527 1036069 261734 258912 463363 470695 522873 518501 275023 273122 372507 379007 454489 459616 7662812 8248534 10595988 10279449 1719912 1775689 378645 335714 369393 369947 450597 439545 405808 410259 272266 274759 936169 887646 1973724 1981779 495025 492589 733894 733587 926438 907867 895717 893561 909169 928928 870599 959774 2726426 2873756 1566687 1326501 835184 827768 981751 971196 969630 982056 976739 983774 1147461 1143093 8121755 8525651 40.15 71.2 2
15:36:12 2024-01-29 1041690 1035445 261769 258948 457813 468818 523791 521588 273763 271388 374838 378971 457645 457813 7673758 8182336 10583290 10241934 1683964 1771470 378885 334375 367104 369947 449451 437573 407959 405615 273469 274896 923781 887646 1974298 1983775 497958 491674 733038 739508 925085 898336 895442 899410 905033 915770 869857 966700 2734306 2849357 1560702 1343173 835184 820318 977065 976239 971284 973367 963174 979501 1158814 1147247 8338702 8544408 40.15 71.2 2
15:36:13 2024-01-29 1048344 1039129 266172 260077 459926 468697 522801 517002 274693 271993 371719 380140 455526 462348 7672191 8277317 10725159 10346231 1735347 1781583 378921 333717 368246 368799 453541 438009 405772 409969 272266 274723 925274 901262 1977681 1972520 495376 493984 726784 732346 931682 903610 886392 891148 911759 921069 860739 960846 2723069 2877017 1549378 1333848 839163 823528 975207 965625 967843 984873 973081 976605 1136284 1143093 8166668 8550598 40.15 71.2 2
15:36:14 2024-01-29 1032843 1036184 261769 258695 460075 468674 521570 520115 275023 273122 371682 379038 455764 458928 7746216 8168330 10521448 10303525 1712180 1778213 379778 333825 366259 369947 450791 438923 403954 408236 273615 273083 934232 886963 1991780 1992454 498378 492589 733894 737374 921154 902639 895042 900606 900107 918469 869585 962976 2734306 2849357 1569624 1342898 833399 818575 977759 973364 970594 975067 965104 981634 1155424 1145591 8320327 8583937 40.15 71.2 2
15:36:15 2024-01-29 1057002 1043371 263409 259315 460876 470028 522873 519711 274899 271388 373151 379893 454664 460082 7706835 8326452 10725159 10331302 1732700 1780743 381137 333753 370644 368835 454878 436203 403954 408812 272266 274268 936169 900251 2000225 1978965 495413 493984 727852 731826 929043 903921 886392 890434 910005 919488 860339 954528 2730418 2877017 1548733 1326501 837104 825267 978224 966748 964090 981296 972238 978552 1140137 1139754 8171211 8558848 40.15 71.2 2
15:36:16 2024-01-29 1036085 1042340 261578 258699 460039 468782 521570 519343 273642 273087 372806 376752 454771 459351 7701215 8153236 10504606 10298206 1714628 1780877 379778 333789 367575 369391 451824 438585 403350 405759 272843 273047 928260 886963 2001870 1992454 498024 491126 731782 737050 922374 901042 894011 894572 901930 917131 867713 961184 2734306 2861701 1579405 1345312 831619 816148 977759 972964 967524 973002 963729 979501 1149916 1143093 8310216 8572544 40.15 71.2 2
15:36:18 2024-01-29 1057616 1045415 260965 258296 457133 469362 522837 519767 273763 269737 372543 380140 454345 459314 7706647 8305716 10747585 10369270 1745379 1781546 382069 335702 368995 367583 453753 438430 403207 405687 273117 274546 936169 895755 1996464 1978965 496166 492589 728848 731306 925122 902639 885832 890545 905395 919768 859728 954311 2722795 2877017 1554718 1324522 834908 820900 973402 961950 959310 978375 967441 975104 1133837 1136500 8182982 8581923 40.15 71.2 2
15:36:19 2024-01-29 1054330 1039601 261756 257497 457848 468818 522309 521588 275215 270974 373679 377842 454664 456815 7728917 8216118 10557258 10323739 1704448 1781546 378921 335677 367575 368799 449186 437464 405808 405188 272266 273083 936169 886373 1993110 1988211 495413 486877 728885 736046 919849 894701 889815 894719 898232 911309 867083 960883 2726538 2849357 1536764 1347124 834589 816221 972711 973268 967843 972315 960264 971921 1151289 1143093 8373885 8606080 40.15 71.2 2
15:36:20 2024-01-29 1046582 1044831 261892 257903 459787 470251 525330 518292 274724 272946 371537 378265 453848 461247 7750969 8317530 10663902 10354479 1725528 1780854 378727 333789 367140 367691 448116 436266 403350 408833 270626 273083 933138 886963 1973270 1985750 492645 489668 728885 728715 919849 903280 888922 885500 899257 919768 861349 951558 2726538 2865763 1571763 1331949 830435 820900 974095 967032 957950 973002 968856 973793 1145828 1137640 8241951 8612347 40.15 71.2 2
15:36:21 2024-01-29 1054582 1042146 261522 259208 459498 470028 521164 516966 279312 273663 372398 376717 456050 460600 7747221 8295029 10694660 10351599 1717081 1779837 378351 333789 365648 368534 452145 434926 403386 403373 272266 273083 917249 898964 1974862 1977560 496504 491162 724759 733578 925780 893433 881212 894719 902532 907053 857218 960883 2726351 2869213 1549378 1347119 837573 816305 967571 967436 968530 975757 955346 967614 1140948 1143093 8351595 8587465 40.15 71.2 2
15:36:22 2024-01-29 1055094 1045604 261734 257286 458565 469090 522873 521219 274830 271388 371719 380140 455787 455084 7765978 8252919 10587983 10345100 1714628 1780743 378993 332670 367836 368835 449135 435062 400911 404581 272266 272179 939200 891479 2006431 2000198 496166 486661 728848 732867 919593 896571 886243 889912 896290 909193 861289 955858 2728431 2863731 1526790 1342217 827576 813191 974095 969504 962038 964656 959581 973027 1142979 1136500 8358231 8612234 40.15 71.2 2
15:36:24 2024-01-29 1060358 1047557 266475 257718 455769 469362 522837 517002 275215 269772 372244 379042 453354 459759 7762221 8373461 10790655 10426168 1748416 1784546 378848 332239 367689 366444 450683 436347 400946 405759 270662 272765 930107 896395 1994645 1983188 493347 491711 724727 728715 922462 898336 878600 884336 902460 910655 852828 947392 2721133 2877017 1552723 1324522 832322 819155 968576 959222 957950 973002 963729 970213 1131270 1133951 8234945 8628817 40.15 71.2 2
15:36:25 2024-01-29 1051135 1047086 261928 258518 456812 469067 520023 519307 275602 270561 371755 377578 456050 459754 7790155 8272713 10698860 10372959 1717792 1782402 377481 333717 365944 367762 450669 432444 403350 402734 272266 272214 923781 899767 1976143 1982574 494675 489704 722093 733578 924466 890829 877977 892148 901457 901605 852828 955281 2726538 2858577 1553448 1340326 833994 813803 965795 963317 967156 975757 955346 967359 1137126 1139827 8370103 8623733 40.15 71.2 2
15:36:26 2024-01-29 1046497 1048544 263382 256928 459966 467960 525752 519932 274268 271388 369555 379042 454700 456604 7794115 8280737 10631384 10363857 1716677 1779837 378993 332706 365648 367432 449551 437264 400911 403017 270734 271764 925274 886963 2018218 1997458 494753 486769 728368 731826 913242 894775 886392 885500 891017 907926 860339 951558 2728087 2854524 1557518 1342054 825806 811680 972711 968814 960958 966458 959155 972908 1142782 1138066 8310405 8647574 40.15 71.2 2
15:36:27 2024-01-29 1060358 1048274 261779 257144 454499 469029 524162 518135 275215 269737 371719 379007 453354 458211 7798031 8365197 10771265 10415683 1743569 1784935 378921 332167 367010 364903 449514 436266 400946 404261 269603 272801 930839 893199 1986391 1988211 490201 488983 726820 723897 917172 899873 884568 885042 898618 914537 855212 944884 2724440 2865593 1546738 1320756 826985 819736 973099 959185 956592 964728 965605 970176 1132875 1125782 8291540 8649283 40.15 71.2 2
15:36:28 2024-01-29 1053829 1045599 261896 258115 458765 468513 519619 518135 275215 270526 369591 379002 454771 458535 7798402 8310556 10725758 10373236 1705522 1784935 375484 332670 366499 367440 451504 437075 404585 403229 270590 270795 940204 895900 1990921 1989757 494753 486217 719665 730268 919578 893063 878563 888022 897453 901641 853964 951595 2717266 2861407 1558349 1352237 832805 811680 963452 968442 962758 964656 951660 964521 1144198 1136362 8415892 8656953 40.15 71.2 2
15:36:30 2024-01-29 1051056 1051251 261928 256890 459931 468033 523049 516822 273642 271423 369555 377578 453354 459259 7768069 8383021 10725008 10405663 1730490 1784935 376685 332441 368435 365380 448353 435058 400946 405795 269881 271848 934654 886963 1986329 1996040 491447 486217 724727 723897 913242 896084 885761 879063 890388 910511 857863 942270 2718757 2859673 1559553 1337655 828167 815029 971330 961950 952828 964620 959581 967380 1137126 1129875 8310523 8666331 40.15 71.2 2
15:36:31 2024-01-29 1070025 1049320 261892 257110 456847 468746 523791 518292 274582 273158 373115 379038 452858 458425 7819912 8429096 10810051 10423169 1749194 1790015 378957 331664 365944 364142 448152 435623 400911 403373 270662 272821 943913 895115 2012123 1988211 489158 486805 725312 723897 915876 894701 878637 879099 893685 910665 851584 942270 2721133 2862121 1558707 1321696 825806 818575 967852 956431 952828 964692 960986 966381 1127994 1126403 8323694 8668829 40.15 71.2 2
15:36:32 2024-01-29 1059272 1050064 261523 257898 455814 467776 518961 514058 275215 270526 369555 375596 456280 460453 7812872 8360121 10779962 10410751 1726056 1788855 374097 331664 367055 364356 447451 431691 402146 404581 268999 271764 941240 901542 1969704 1981506 489158 486769 718645 725511 919849 889348 877067 882991 895656 901641 852303 945299 2717266 2863300 1522052 1339731 832917 815725 960320 958137 961318 970040 956421 960888 1131270 1133573 8402142 8675433 40.15 71.2 2
15:36:33 2024-01-29 1042294 1048448 261892 256890 459931 468033 519252 517769 273642 272028 368891 374479 454380 457129 7822251 8325468 10633672 10348781 1693082 1784935 374395 332113 363991 365195 445460 432444 403350 401532 269469 270935 933138 886963 1989782 1998773 491871 487598 724796 728604 911801 888630 883974 885389 888259 901310 856610 948778 2725758 2847336 1566687 1341261 825228 810456 965111 961950 956592 961157 948880 966655 1137126 1130674 8461527 8682072 40.15 71.2 2
15:36:35 2024-01-29 1054610 1051757 260971 257367 457205 466710 522309 513914 274445 271164 371037 377578 453354 460964 7835026 8425171 10766275 10437383 1735183 1788360 375941 331287 367762 364213 446416 436144 403154 404225 268963 270935 930107 891288 1983797 2000298 489158 484843 721582 723210 911764 894701 879924 876280 889880 909379 852828 939442 2718644 2858577 1526790 1332898 824628 813767 967852 959222 950090 963876 958104 968052 1133679 1124809 8310518 8703707 40.15 71.2 2
15:36:36 2024-01-29 1062759 1051679 261119 257255 457133 470695 519718 513878 274830 270939 369519 376909 453990 461019 7845835 8461098 10900119 10468008 1742166 1790494 376470 330589 365907 364356 449451 434906 400944 403337 269531 271279 933138 903242 1984158 1992454 490549 486697 722738 724624 915876 890859 877067 878771 891969 906778 848950 940817 2723069 2867797 1552723 1323579 825217 816148 964822 954058 949818 964548 958104 963630 1125264 1124539 8329270 8686660 40.15 71.2 2
15:36:37 2024-01-29 1060086 1053321 261675 257144 457586 468956 519841 517551 275462 272388 369375 376647 454628 457129 7848418 8352171 10770597 10429508 1725280 1790015 373203 332634 364506 363193 449061 434906 402110 400933 268064 271279 935085 900251 2042929 1978965 488428 484991 717627 723861 917830 888096 873181 881726 891969 901562 846128 944959 2715708 2853975 1547343 1337655 828190 811680 956909 955415 960958 969233 953155 959741 1131675 1133610 8430378 8661452 40.15 71.2 2
15:36:38 2024-01-29 1047911 1052460 261892 255707 457133 467188 523791 520078 273572 270904 369447 377842 453318 453691 7823807 8305679 10694232 10423131 1724047 1779468 377747 330589 362563 364903 447816 432372 400880 400264 269757 270452 922288 887646 2028102 2000298 490549 484843 721712 728161 907733 885486 879570 885042 885430 901066 855947 946233 2726388 2850848 1544193 1341476 822866 807017 965123 960869 955503 958880 946073 965043 1134410 1127999 8470757 8694468 40.15 71.2 2
15:36:39 2024-01-29 1057616 1054366 260349 257321 456455 465282 521204 512721 274410 271129 368300 376384 453318 460959 7852027 8447098 10774807 10423169 1725528 1784676 375185 329324 365944 363229 445788 435376 401337 406045 268451 270707 942778 890778 1984455 2005252 488974 482912 719665 721541 907968 892166 879345 876280 884532 901569 852303 939778 2715708 2858577 1551413 1333572 823453 811680 964137 956394 947398 955642 954377 962944 1129594 1122333 8329270 8706887 40.15 71.2 2
15:36:41 2024-01-29 1063824 1054585 261155 255707 455769 470028 520023 513878 273607 270526 369519 375851 452965 460007 7867216 8506091 10939124 10519325 1755399 1793838 377180 329626 364248 365033 449908 432462 400560 400897 268927 271314 930107 896395 2018636 1993870 487008 485368 721712 722053 913242 888608 874498 876280 889737 901533 847366 936699 2721133 2865763 1546738 1322637 823458 813767 964822 954058 950090 963912 955346 963630 1125264 1118320 8346155 8706887 40.15 71.2 2
15:36:42 2024-01-29 1072462 1053214 260349 257070 455769 468033 518044 513118 274445 273158 372433 376129 456280 460453 7857340 8461211 10885900 10475303 1735908 1790015 374026 329590 365612 363229 447816 433365 400313 403301 268702 270522 928592 905828 1993757 1991038 488464 483856 719155 721541 913242 887906 870627 875658 892526 901569 842990 935996 2721133 2877017 1569728 1322637 825217 811680 963178 950002 948743 965275 954377 959591 1115553 1123977 8317923 8711507 40.15 71.2 2
15:36:43 2024-01-29 1051734 1054545 261788 254856 457169 469362 520488 518979 273290 270939 369483 376909 454345 455868 7878523 8394372 10792656 10423169 1711642 1788743 373798 330625 363661 364903 446831 432407 401447 400634 269757 269218 929753 896395 1962689 1995115 490549 482412 715559 723594 912595 885079 871940 877782 888442 897714 847366 943657 2721133 2848705 1582529 1358596 828190 808181 958272 959111 955503 962961 947687 957288 1136902 1125782 8455089 8706711 40.15 71.2 2
15:36:44 2024-01-29 1065331 1057016 261155 255279 457848 467371 523791 514022 273154 271353 369411 376121 450868 455765 7891444 8461324 10789916 10476402 1725280 1789057 376613 330589 360199 362939 447050 432372 399148 401469 268927 270671 934654 886963 2052152 2001014 490301 483181 722701 726689 906593 884706 876955 881273 882959 898795 851093 940817 2724601 2849357 1543273 1339564 819347 806385 964822 956394 950090 956848 946073 960888 1131233 1124014 8433027 8722604 40.15 71.2 2
15:36:46 2024-01-29 1066893 1057770 261155 256854 457353 465282 522309 513878 274830 269703 368336 376458 453318 459874 7897281 8493559 10805935 10492574 1731897 1798583 374217 329519 365465 362543 446119 434832 400843 404608 267241 269628 930107 890778 1996262 2009557 486934 481999 718645 719937 907882 888236 876442 871177 883069 901231 848643 932944 2716816 2856550 1549378 1331949 821110 811680 962084 955415 944924 955642 954377 959446 1124466 1118978 8358042 8731983 40.15 71.2 2
15:36:47 2024-01-29 1066301 1057016 260354 256495 457299 468033 518200 513878 274830 269737 369447 376380 454026 461520 7897135 8517957 10964151 10528311 1745341 1789756 375484 331303 363661 362141 447415 432714 399712 400933 268100 269663 927076 903888 1992855 1993870 487353 485529 719155 719495 910331 888901 866852 873104 888588 901562 843044 934940 2723069 2867797 1548733 1322363 821110 811680 959319 948618 947361 955678 951660 955211 1115516 1119937 8310216 8731983 40.15 71.2 2
15:36:48 2024-01-29 1063070 1062286 260867 256212 456257 467960 518301 516857 274334 270856 369339 377972 454664 456842 7883819 8406236 10830064 10476402 1726514 1794144 372123 330625 362332 360770 447050 433058 402015 401469 267205 270677 930469 901542 2018055 1982574 484760 485259 712994 721541 912595 885481 868978 876008 888405 897714 841847 938318 2715708 2856550 1541238 1335749 825806 809381 950136 950002 952828 965694 947574 955825 1124355 1127962 8486044 8725409 40.15 71.2 2
15:36:49 2024-01-29 1053354 1057765 261119 255244 456869 464223 519841 517002 273572 270526 368300 377583 454345 454405 7897097 8341225 10663902 10467023 1712541 1787176 374360 330625 360416 361093 445473 433672 400880 400583 268100 269218 930107 886963 2003299 2005279 487699 482072 718645 722567 903750 880400 874535 878771 882606 896144 849062 941001 2723452 2842513 1558707 1341476 818762 802460 957959 954736 950955 956172 944351 959446 1129360 1123599 8461324 8731983 40.15 71.2 2
15:36:50 2024-01-29 1068138 1059271 260385 255711 456007 464552 520796 512396 274830 269668 367229 376419 452647 460777 7897281 8497762 10839416 10505648 1728521 1789057 373203 328099 364248 362141 445788 433070 399531 403712 267814 270671 940716 892055 1996124 2011711 488902 477719 717008 718911 905949 887999 871940 873825 882443 899653 844893 932206 2723069 2854524 1551922 1333572 819932 807053 959319 952704 943582 956172 950946 955248 1123668 1114282 8394262 8737954 40.15 71.2 2
15:36:52 2024-01-29 1068893 1059271 260130 255676 457623 468033 516912 511964 273607 269737 368891 374725 451977 459910 7902755 8546622 10956155 10543393 1746415 1797486 374324 328099 363430 361093 449196 430963 396903 400264 267241 270041 942778 905428 1995246 1996040 486208 485259 717081 719495 908954 885578 867741 870254 881672 900289 839460 932206 2717266 2867797 1530780 1320756 820440 808807 956601 944483 943582 963231 949957 950134 1115553 1117494 8361929 8750740 40.15 71.2 2
15:36:53 2024-01-29 1057343 1056007 261892 254070 457299 468033 519216 517002 273154 269737 373076 376694 455635 454276 7931273 8453110 10848492 10504262 1735946 1796732 369938 328631 363661 360518 445460 430768 401163 400616 266830 269253 938162 905428 1966650 1988211 485083 482035 710445 716330 913242 885481 862704 869908 885430 896180 836971 932907 2710855 2867797 1599074 1333848 824628 809381 953919 947237 944643 963231 947457 948829 1116044 1116705 8436605 8749672 40.15 71.2 2
15:36:54 2024-01-29 1052516 1057267 260206 255138 457097 468033 516912 513914 272265 273545 368264 375815 453354 456483 7914087 8437174 10771297 10475720 1695057 1791772 370940 331303 360416 361023 444639 431758 400880 400300 267277 270707 942778 892055 1985500 2001014 484760 477755 711446 719495 906630 880130 870218 876280 880570 891199 841238 935331 2715708 2840137 1560426 1348885 821105 806459 954155 955415 950053 954640 941029 953449 1127921 1120739 8536784 8760119 40.15 71.2 2
15:36:55 2024-01-29 1060363 1060555 259948 254887 456455 464953 520023 512360 271625 270561 367746 376909 451309 457129 7934795 8509941 10789916 10504641 1724047 1790015 374360 328595 359005 361023 445788 433672 396903 399171 267241 270326 935222 886963 2030152 2006704 486814 480082 718061 721319 901219 880002 872704 875730 878850 891053 846648 936980 2718644 2845860 1556712 1337655 816333 802460 960320 954058 943582 953474 942060 955678 1122076 1114090 8404729 8760119 40.15 71.2 2
15:36:56 2024-01-29 1074595 1059325 259912 254887 455417 467702 521201 513154 272772 268917 369483 375863 451625 455801 7934795 8494003 10864244 10504538 1733941 1798583 374710 327462 363003 364002 444709 432186 396723 402570 267098 269946 939200 893837 1995591 2013846 487508 477719 714546 717075 902741 882825 869354 869525 878006 892591 843643 928770 2714877 2854524 1539203 1333848 818762 804698 959319 950002 939536 952056 946073 954316 1116044 1110834 8414162 8760119 40.15 71.2 2
15:36:58 2024-01-29 1069928 1059266 258756 255458 455426 468033 518178 511604 273154 269703 368041 374725 451309 460365 7938508 8575407 10969923 10552934 1759839 1796020 374061 329898 360307 359944 446163 433058 396470 401186 266421 269218 942778 900667 2032002 2000298 484048 482790 715559 716838 904059 883954 865237 869525 882443 892591 838196 927500 2717266 2857610 1544744 1319779 816427 809381 955550 944799 940598 955570 945025 948033 1112882 1115901 8346041 8760119 40.15 71.2 2
15:36:59 2024-01-29 1059043 1060288 260648 253829 456820 467224 517533 516821 272180 270856 369267 375672 452823 455368 7913897 8465150 10867472 10523296 1733466 1794181 369279 328631 360488 360934 441597 429477 400313 401186 266012 270326 948026 902835 2017374 1988211 482673 481840 709438 715316 907919 880400 863969 869674 883069 893090 835749 931542 2707993 2849357 1564579 1333848 823453 804661 946277 945859 948743 955570 940991 947476 1119069 1122007 8509903 8778876 40.15 71.2 2
15:37:00 2024-01-29 1051078 1060027 259912 254465 455814 462515 516767 513950 272772 269772 367157 375851 454026 457466 7944174 8461362 10755888 10485504 1703082 1792377 369538 328099 359836 360518 441692 429781 400313 400300 266385 269187 927076 895900 1997299 2001719 485428 476304 709942 718203 904022 878129 866506 871251 879960 891520 841534 935452 2714127 2836375 1574048 1350855 821105 801323 952161 952027 947398 953793 936764 950554 1127921 1115975 8530684 8756746 40.15 71.2 2
15:37:01 2024-01-29 1060498 1057833 259952 253862 455778 465282 522039 513878 271905 269703 367193 376380 451344 454852 7962932 8447641 10743312 10513917 1710567 1796732 369832 328595 358212 358904 442192 432101 400179 399481 267709 270444 941240 891416 1994496 2008849 485083 478404 713479 718800 901461 876261 867741 874447 876247 883614 842134 932944 2716703 2836111 1572886 1342217 816427 802460 950136 952704 944373 946592 935673 951562 1122076 1117248 8565081 8778876 40.15 71.2 2
15:37:03 2024-01-29 1060535 1063190 259329 253862 454463 465282 521164 512396 271491 269737 367193 376644 450642 455765 7962932 8466186 10800619 10527002 1714628 1795115 372123 331524 358176 359944 441669 433414 399148 396889 267709 269756 941240 891416 1999825 2009557 484392 477792 714546 719495 897199 876261 866852 871214 872338 886965 841847 932944 2717266 2836487 1552723 1338364 815845 800187 954192 950002 943582 946556 936838 954316 1120450 1114090 8442459 8788255 40.15 71.2 2
15:37:04 2024-01-29 1069723 1061314 259511 255429 453577 463168 520060 512000 273642 268882 368792 377828 454992 458928 7951966 8571091 10864519 10542053 1726235 1793950 372123 327640 357637 359944 441958 433058 396903 396889 266421 269187 942778 889504 2020709 2010985 484048 477755 713535 718984 897199 875640 867741 871177 873617 886338 841847 932243 2717266 2836212 1560702 1337655 814101 799620 952838 949328 942243 946556 936801 954316 1117207 1111693 8448690 8788110 40.15 71.2 2
15:37:05 2024-01-29 1078878 1063791 259368 254746 454290 466754 520023 512396 271976 270366 368891 376909 450904 457166 7962932 8531093 10897110 10551432 1730991 1799288 372123 325597 359294 360770 441525 430463 395643 400017 266830 269151 926767 893837 2040683 2010234 485428 478293 714546 717420 898307 876261 867741 868908 872256 888685 839151 927463 2717266 2850479 1533098 1339731 813998 802460 957590 950317 936958 951096 942186 953245 1112020 1106256 8430416 8797357 40.15 71.2 2
15:37:06 2024-01-29 1073070 1062131 258530 254105 453287 467371 513932 513172 272772 269515 367229 373603 450642 458535 7953553 8577455 10929796 10560811 1739842 1796732 370975 326616 360416 360934 441813 431110 396867 400300 264754 269187 938162 892055 1993230 2008130 482288 478404 713442 713122 899262 883136 867354 863955 875042 893721 838643 920723 2709155 2854124 1541238 1324522 813521 802315 952801 944799 938204 952092 944351 945939 1106039 1106065 8404729 8800731 40.15 71.2 2
15:37:07 2024-01-29 1069995 1060866 258313 254669 455042 464916 513860 513172 272772 270474 367193 374164 452048 459351 7974419 8565370 10979696 10587441 1754811 1805966 371945 327462 359150 360488 441669 432186 396614 398990 266573 270516 917584 896395 2032271 2005252 481987 476975 714546 712295 898475 883765 864547 861973 874253 893419 834456 923448 2710892 2861069 1557518 1319891 813521 805752 952161 940745 936995 956172 942298 944650 1109585 1110013 8427831 8797634 40.15 71.2 2
15:37:09 2024-01-29 1063353 1060821 260716 253261 454969 467041 516912 514022 271905 270856 368300 375551 454883 454869 7951241 8485137 10907637 10570303 1735908 1799288 369538 328329 359656 360934 444458 429745 399148 396853 264719 270326 941776 903242 2008072 1992454 480961 477755 706391 714322 905949 876261 860866 867060 879214 883578 832601 928939 2711847 2849357 1560426 1333848 818762 802460 942922 942218 946268 946664 930245 944253 1122039 1115667 8508487 8791454 40.15 71.2 2
15:37:10 2024-01-29 1059607 1063722 260027 254175 456834 459697 519841 516822 272145 270856 369234 378504 454992 456407 7959675 8437211 10725159 10547809 1724300 1794892 370940 327343 357063 360934 441155 431721 396831 396781 265901 269151 941240 889504 2022398 2009557 483629 474893 710445 715279 894802 873742 867741 869525 871402 884605 839423 927426 2710892 2830918 1530780 1337655 811784 797849 950099 947164 940870 947069 934290 951657 1119485 1111237 8454652 8807012 40.15 71.2 2
15:37:11 2024-01-29 1079116 1063584 258662 254075 451021 462478 520859 515358 273572 270094 367157 375264 453600 457391 7972310 8544795 10897781 10543757 1735434 1798009 369867 325562 359800 360681 441466 429745 395571 400300 265347 268395 939200 892055 2022573 2015950 483704 477050 709247 713307 897384 878753 865162 863917 873618 891520 838468 924792 2714127 2850736 1531063 1335907 814581 802460 950099 943457 934336 951096 941552 947814 1103651 1106755 8394143 8807094 40.15 71.2 2
15:37:12 2024-01-29 1069163 1063122 258711 254465 453919 465501 513824 512324 272737 270474 367193 374725 454168 457092 7964914 8599791 11007752 10594681 1749194 1797486 370940 325597 358176 358764 440535 429781 396802 396565 266195 269992 938651 896395 2005150 2008849 479037 475972 711923 710090 897629 879740 862630 861391 873146 892459 834185 918154 2710855 2849357 1549378 1320833 811784 804171 950136 941510 935665 946628 938134 944253 1103651 1108878 8379872 8797357 40.15 71.2 2
15:37:14 2024-01-29 1068407 1064906 258707 254070 451052 464916 513860 512360 273154 270474 367193 375815 453318 455765 7983699 8599753 11017584 10573975 1760439 1802800 372087 326320 358176 360644 444277 430134 395256 399135 265271 268962 936624 905428 2011025 2006704 481030 477755 711960 712295 898836 878753 861368 862009 872836 888649 832601 922039 2714877 2858577 1545308 1318951 811784 804171 950099 938007 935665 956172 938839 939409 1106824 1109663 8420980 8810201 40.15 71.2 2
15:37:15 2024-01-29 1066548 1063939 260349 253257 454322 465282 516948 513986 272321 270094 370210 374475 455635 454573 7993707 8521023 10987524 10579779 1745913 1802110 369796 327342 359005 360668 441777 427139 394387 399171 264719 268962 932970 905828 1987107 2000298 480538 477755 710173 712295 899827 878129 858416 859499 874880 888222 827741 920653 2710892 2865763 1545308 1318951 814101 802314 946277 938007 936802 946664 936340 936430 1108800 1109229 8513134 8810316 40.15 71.2 2
15:37:16 2024-01-29 1063332 1066819 258538 253864 456976 464105 513860 513118 271870 270784 366816 374689 455562 454012 7993091 8513942 10876824 10570189 1735946 1799014 369979 327304 357063 358764 442142 430226 396867 396781 263943 269151 933964 904609 2014563 1991794 479598 476304 704393 712295 902741 875019 857157 864567 875699 884605 827778 923619 2706409 2861697 1556272 1337817 818676 800033 943554 942069 940796 945586 931624 942051 1118753 1109393 8583946 8816114 40.15 71.2 2
15:37:17 2024-01-29 1063819 1066964 258747 252485 456007 463532 519216 513878 271646 269257 369120 376380 450606 453051 8032301 8456914 10764600 10532674 1706877 1796732 369943 325633 357099 360390 438352 428457 396831 396466 264754 268395 951151 893334 2015107 2009557 481714 474101 707230 714174 897347 871982 863049 866297 871182 881963 834933 926255 2711847 2835324 1535133 1345088 813521 796683 946240 946143 936802 943883 931645 944558 1111232 1106525 8461442 8813466 40.15 71.2 2
15:37:18 2024-01-29 1080490 1060554 257879 253613 454378 459841 518410 512809 272737 269335 369013 376644 451274 455728 7981689 8577045 10895528 10560811 1734383 1797262 374144 327537 359922 360790 440355 428348 395678 396601 267709 267428 947394 895115 2028743 2014578 483360 476375 711271 714322 889375 874466 862667 864530 870132 884715 833785 923582 2718644 2844649 1558349 1335749 809356 796683 950099 944799 931650 943028 936098 945267 1106824 1100139 8436873 8825770 40.15 71.2 2
15:37:20 2024-01-29 1080764 1063939 257915 253818 454684 464917 517678 512446 272286 268882 367193 374426 450904 455765 7993091 8612281 10986119 10604165 1749157 1798277 369538 325562 360946 358188 439153 429441 394387 396853 264693 268773 943339 895115 2021545 2009557 478542 475364 709942 708152 895075 876261 859461 857840 870132 888685 833511 915397 2707993 2849357 1533098 1322637 809356 802460 947624 935540 931650 946628 937327 936666 1105255 1106256 8417575 8816391 40.15 71.2 2
15:37:21 2024-01-29 1069737 1065792 259261 253790 450773 464990 516804 516456 272145 269227 370022 374511 454992 454647 7990089 8514329 11017104 10617083 1764244 1798803 370940 327342 357099 358799 441669 429781 393244 396817 263908 268962 949589 900667 2038058 2006704 478270 476712 709438 708189 894913 876261 859364 857840 871402 888613 830240 915397 2706952 2859066 1579116 1317072 809356 801323 946277 934211 934336 950949 938309 938186 1107003 1105597 8485567 8864968 40.15 71.2 2
15:37:22 2024-01-29 1060751 1065337 257879 254423 455685 464552 516364 515358 270252 268882 368741 372450 451942 454498 7991068 8509941 10912658 10585288 1735946 1798009 368535 325597 358176 357327 440175 426837 396795 396817 265067 268395 941776 904130 2037904 1997458 477114 476712 702294 710275 897528 872504 855292 862046 874767 884839 827976 923433 2700982 2844374 1586770 1334953 815165 795483 939273 939412 938168 948651 927643 942404 1117170 1108093 8543427 8816756 40.15 71.2 2
15:37:23 2024-01-29 1063824 1067725 258747 252481 455005 459841 519987 513118 270818 270665 367928 376380 450606 453816 8019204 8481006 10783042 10542053 1707261 1794929 369979 325633 356026 359847 437848 426536 395912 396214 266573 268109 928592 895900 1996840 2012142 479791 473504 705221 712221 893984 868659 858416 864567 871459 879584 833785 923619 2714127 2830918 1557570 1346047 811784 795483 943591 943457 935665 937651 928885 944926 1109622 1103399 8461324 8825770 40.15 71.2 2
15:37:24 2024-01-29 1076161 1068482 257902 253862 452375 459733 517678 512446 272772 269714 367667 375851 451274 457092 8008674 8623605 10907089 10573938 1731423 1803093 371495 325337 357887 359883 440535 428202 392034 394410 267058 267160 941240 893837 2030924 2015950 480739 475364 709438 713307 886751 869507 861907 863305 865040 874240 832601 922230 2716992 2836487 1550728 1336701 807924 793240 948752 940782 928316 937615 935673 942237 1103688 1098938 8470757 8835148 40.15 71.2 2
15:37:26 2024-01-29 1077683 1067158 257518 253794 450593 465318 513968 512084 271681 270094 369050 372760 453600 459754 7996820 8611190 10960992 10627373 1738290 1798840 369979 324812 358176 359557 438500 427816 393833 396889 265442 267383 944317 893559 1996919 2018816 479938 473687 706391 707687 892267 873779 860252 857231 866954 882811 831419 914294 2707993 2847336 1588890 1331949 809356 800187 946004 936205 929011 947069 933010 936647 1097269 1102547 8425471 8857478 40.15 71.2 2
15:37:27 2024-01-29 1070875 1066028 258533 253121 455348 462442 516730 513878 272286 269335 369087 374654 451977 453134 8019204 8649444 11058592 10645219 1763570 1801151 369832 326395 358648 356574 440319 428457 392034 395593 263908 268395 938651 900671 2015706 2010985 476365 474357 708396 705575 889339 875989 857805 855410 868213 884387 827778 913324 2707993 2852769 1564579 1320866 809356 801743 943554 934174 935645 948336 932956 932725 1106824 1103399 8546588 8844527 40.15 71.2 2
15:37:28 2024-01-29 1062135 1066964 257884 251712 455042 464109 513064 513900 269770 274691 368748 372450 451274 454795 8013485 8528255 10932936 10613502 1735946 1802110 368830 324812 357601 357649 439189 423358 393797 396853 264693 267571 944901 905903 1996950 2000298 477114 474912 702646 708570 899641 873595 851476 856476 875663 884569 823207 916250 2703282 2850587 1508319 1331147 815165 797922 936339 934838 936839 947069 925385 933196 1106448 1108878 8543427 8835148 40.15 71.2 2
15:37:29 2024-01-29 1057554 1066964 257919 252485 455042 459013 513462 513900 271042 270856 367146 373044 451977 454175 8028583 8589119 10942288 10598326 1741130 1803824 368543 327074 359922 358080 438969 427783 394871 396637 265442 267428 943339 908220 1972232 1995927 477462 475028 701225 706111 897162 873222 850899 857840 872079 874312 824157 918020 2704484 2842587 1550042 1331949 815263 797885 936731 934211 938204 945731 923684 933373 1109695 1107627 8546216 8848281 40.15 71.2 2
15:37:31 2024-01-29 1065100 1068478 258711 252485 453649 459049 519010 513118 271456 270474 367146 376644 451625 453134 8028620 8546622 10876225 10577954 1707649 1800346 368794 325107 358174 359847 437505 423466 394387 394410 264693 265931 933547 898964 1978476 2010234 479938 472277 701225 710275 891937 868044 854684 858891 868213 874132 826605 920653 2707993 2836487 1625186 1350299 811784 792116 939545 940782 932982 937965 924822 941529 1106824 1098550 8489622 8844527 40.15 71.2 2
15:37:32 2024-01-29 1097506 1066944 257450 253820 452089 462787 513824 510853 271800 269227 367000 375372 450687 459426 8031507 8642235 10901820 10604574 1733466 1794966 369279 325562 356838 358224 439189 428457 393485 393195 265255 266750 936624 891416 2015054 2015950 478542 474088 705891 710275 888138 867041 858416 860790 864069 874492 830240 920728 2713777 2837100 1544744 1333848 805691 792116 946277 938219 926405 937579 936967 940855 1100834 1100459 8430302 8853906 40.15 71.2 2
15:37:33 2024-01-29 1075867 1069858 257015 253257 450665 459841 513881 512227 271730 269335 367964 373319 451625 456769 8028583 8645488 11009254 10607704 1735434 1798277 369979 324739 357099 358475 438580 425898 391448 396781 264693 265931 944317 895755 1997764 2018816 478542 471575 702330 705841 888373 869926 857194 854730 864681 883585 830412 912370 2704801 2847048 1552118 1332097 808778 796646 945043 934211 926344 944588 930168 934191 1094494 1098938 8423594 8844527 40.15 71.2 2
15:37:34 2024-01-29 1075275 1066964 256691 252551 450953 459805 513661 512446 271905 269335 368225 373603 451977 457242 8008561 8674148 11041701 10654837 1753504 1801151 369979 324812 358394 355503 436584 427175 393963 395306 264656 268109 955023 896395 2006204 2012415 476103 472836 707230 706053 889632 874747 855938 852878 866991 882811 826532 910249 2704801 2849357 1545308 1318951 805898 797885 942922 930902 929011 945731 930282 931547 1097269 1100656 8459347 8844527 40.15 71.2 2
15:37:35 2024-01-29 1071265 1068473 258711 252059 450989 462515 513896 512432 270818 269335 368748 373044 450606 451455 8041601 8644657 11074160 10687354 1764244 1804414 372072 324812 357887 356288 442138 429308 392034 394410 265255 267642 946464 900742 2057803 2010234 475764 474021 706391 704549 889705 873779 855938 852878 863819 881926 824157 910249 2707993 2847336 1545308 1317072 806846 797849 940916 930205 929011 947069 930282 930185 1097604 1099362 8497837 8844527 40.15 71.2 2
15:37:37 2024-01-29 1068899 1066959 258282 251669 450989 463896 513824 512396 270252 269335 369419 373022 454016 451555 8046291 8563325 10995097 10626185 1755399 1804709 369943 324812 358903 356610 440499 423394 391448 395593 264505 266527 944901 908144 2034658 2006704 477114 475364 703859 705002 889375 869926 849090 852915 867064 874240 821020 909956 2706409 2858577 1554195 1320756 808201 794957 940607 931562 930329 943028 927643 932890 1098860 1102547 8575166 8864281 40.15 71.2 2
15:37:38 2024-01-29 1060358 1069999 256980 252341 454823 459013 513558 513172 271077 274655 365742 371858 450922 453460 8041601 8586482 10951640 10617083 1742885 1803427 367722 324775 358648 356610 438321 423322 391448 395629 264319 266750 944901 908423 1975098 2000742 475282 473018 700231 704549 895713 869999 848486 852878 870785 881485 820748 910934 2695327 2856550 1663896 1333155 813416 797760 932974 931452 935627 943288 921560 932024 1107979 1103399 8558961 8853943 40.15 71.2 2
15:37:39 2024-01-29 1063616 1066944 256906 251673 452384 460168 513462 512000 270252 269904 366035 374199 450642 454981 8048888 8570468 10942288 10617083 1740397 1803427 367722 326649 357380 355503 438263 425898 394423 392607 263759 267160 948675 905261 2023526 2000298 475049 473395 700084 709074 894131 867004 852453 857729 869604 877970 820836 914294 2704484 2845860 1584650 1332898 810629 793240 937027 934211 931650 940778 923027 932912 1112093 1099362 8609360 8854009 40.15 71.2 2
15:37:40 2024-01-29 1061212 1071556 257699 252635 451061 459805 518080 511640 269994 269904 366582 374725 449311 453790 8050973 8505789 10858120 10588947 1725210 1805372 367989 324703 356692 357256 438938 425623 394000 393052 265819 265081 944317 901542 1985126 2009543 479938 472981 699239 709268 892120 862709 849090 860279 868865 872402 821020 919415 2705060 2845046 1627399 1346164 811206 788718 934345 938080 931650 933963 919476 938022 1106824 1098938 8612017 8854555 40.15 71.2 2
15:37:42 2024-01-29 1073107 1071593 255544 252270 451061 458332 513896 510637 270287 270094 365481 373603 449276 457129 8047340 8612281 10892063 10625491 1730490 1798277 368866 331048 355611 356324 437970 425934 392069 391709 264319 265896 948026 891288 2008969 2018543 476439 468922 702330 708189 885836 863936 855901 857840 860941 873023 827741 918249 2707956 2827713 1540475 1333848 804176 788718 940916 936205 922158 936641 927528 936947 1097604 1093437 8499054 8853906 40.15 71.2 2
15:37:43 2024-01-29 1082300 1072964 256838 254336 452089 466906 516804 510419 271247 269606 368078 372273 451048 457391 8045296 8608128 10989048 10619653 1737913 1798240 369943 324510 356802 357649 439216 423394 392053 393159 265173 265081 941240 895115 2014799 2021688 478949 468850 704357 707651 884954 865812 855901 855373 859723 874871 824525 912881 2707993 2840137 1578289 1333848 802459 790993 940879 931562 922430 938112 928779 934191 1091331 1096461 8443497 8882398 40.15 71.2 2
15:37:44 2024-01-29 1075789 1069671 257046 252905 449189 459697 513661 513900 271042 268507 366224 372189 450606 454795 8047340 8700849 11054512 10645219 1743569 1800471 368794 324703 358394 357431 437934 423430 391412 395279 263573 265081 946464 893837 2004082 2021688 475425 468742 701225 702549 885583 868890 850899 848620 861544 881708 825513 909211 2701243 2845586 1580409 1328398 804253 795496 939273 926147 922430 943883 928304 929478 1093682 1094278 8449237 8857833 40.15 71.2 2
15:37:45 2024-01-29 1071383 1068482 257126 250489 449577 459841 512306 513900 269994 268956 367667 371893 449311 451098 8031739 8583294 11122640 10634874 1755399 1804709 369350 324174 357633 355503 440153 422988 392258 396262 264396 265648 943339 908423 2001675 2011436 476103 473504 703183 705049 890858 867041 848486 850885 863819 874132 819511 905960 2704801 2856915 1522160 1318011 805898 793240 932991 927460 929011 937579 922989 927431 1097233 1101731 8583946 8853906 40.15 71.2 2
15:37:46 2024-01-29 1063277 1071378 256265 250943 453597 459769 513881 512084 269715 270474 367146 370228 449311 455841 8048774 8614144 10993669 10627492 1745315 1806984 365447 324775 357091 355218 437019 426154 393244 393748 263945 266714 951849 905251 2046695 2001719 473400 472749 697223 704005 888080 864585 847882 855373 865040 874334 817387 911256 2698721 2840527 1569808 1331949 808003 790956 931659 934211 930329 935283 920709 932210 1107979 1098938 8599941 8848281 40.15 71.2 2
15:37:48 2024-01-29 1073107 1073111 256476 250869 453382 459697 516875 512084 269395 269714 365998 372202 452260 454573 8065194 8561292 10841971 10588670 1711317 1800346 366289 324739 355757 355468 437701 424453 391998 391985 263945 264340 944901 896625 2002294 2010234 476103 467351 697223 705305 888226 862065 849090 855336 862234 871863 821020 912596 2698721 2824263 1625186 1347007 807048 788681 937027 934211 925053 928673 922332 932874 1098590 1090242 8495511 8876343 40.15 71.2 2
15:37:49 2024-01-29 1085021 1073033 256124 252900 450710 460821 516693 510999 271042 267682 366853 373319 451156 455979 8047340 8666984 10911146 10634988 1735434 1801151 369943 324523 354071 355503 438590 423466 392331 390541 264319 265488 948026 890778 2020021 2019453 476103 468850 702294 706111 883074 861757 852146 855373 856579 870556 824525 912918 2706409 2821698 1534769 1335629 802240 788488 941683 931452 922227 933782 928967 932688 1094585 1091012 8454657 8866911 40.15 71.2 2
15:37:50 2024-01-29 1079227 1069972 255258 251669 449613 459013 512428 510204 270818 268149 366553 370264 451274 455765 8047340 8657773 11035808 10617083 1737913 1798277 367722 323191 356509 356288 437934 423358 390084 393195 263945 264022 930107 893334 2000994 2019453 475655 470395 703682 707021 885756 864552 848978 853857 861581 872982 820836 908547 2707993 2840303 1574048 1331949 799951 790722 937005 930240 922430 936641 924782 930147 1088384 1092664 8442459 8853906 40.15 71.2 2
15:37:51 2024-01-29 1076161 1070004 255509 251673 448206 459373 512791 510999 271042 268318 367146 371893 450642 454333 8045054 8700662 11065326 10674918 1766078 1810530 369358 324667 355611 354259 439174 423358 392294 395140 263128 266572 952565 898964 2016702 2015950 473326 471539 703220 701055 885583 868742 851514 848620 860977 879620 820401 904968 2695812 2840137 1541238 1315197 801317 793240 935674 924763 925090 937543 923684 926260 1097604 1095832 8537838 8850348 40.15 71.2 2
15:37:52 2024-01-29 1074595 1069251 257086 250908 449572 459805 514610 513536 269770 268920 367667 371893 449276 452145 8047340 8595898 11064728 10634874 1744131 1805334 365482 323718 357051 354792 436549 423851 391776 393231 263201 265081 938651 909724 1985552 2006704 474074 471539 698212 701055 891750 867041 842886 848620 862527 874456 813200 904968 2691454 2858577 1627399 1324247 806473 793240 929020 925455 930329 939292 916969 928393 1097269 1097000 8596904 8863022 40.15 71.2 2
15:37:54 2024-01-29 1062744 1072311 256412 252900 453666 460045 513044 510816 270077 270058 364746 370087 450687 454684 8066205 8635745 10980072 10634874 1742885 1805484 364898 324739 355757 353869 438900 424453 391412 391709 261720 265710 950262 904534 2067532 2000298 472728 472379 696236 704048 889400 861418 844122 852608 864069 870556 813776 908956 2697110 2836111 1569808 1330055 805898 787528 929020 931562 927658 928637 917821 931450 1107791 1097498 8636528 8872663 40.15 71.2 2
15:37:55 2024-01-29 1069928 1075289 257046 250489 450832 458368 513932 512736 269360 269335 365444 374462 450838 452145 8066098 8567733 10907075 10619885 1717453 1805484 365518 324246 354607 356003 436107 423851 392331 390850 263573 263425 942231 901062 1979838 2010234 476103 466622 695215 705575 885707 857821 845398 852878 860977 870022 819881 909694 2702876 2826234 1598630 1348929 808201 788488 932991 931562 925090 932739 918520 930110 1097269 1088242 8517919 8872663 40.15 71.2 2
15:37:56 2024-01-29 1088256 1074633 256265 251678 447540 459516 513932 510601 271077 267682 365739 373603 451156 453015 8066098 8663722 10911146 10657874 1732960 1800159 367722 324739 353571 354437 437624 423430 392331 392208 263800 264834 944901 894616 2021198 2025380 475764 468598 701189 706555 883074 860758 850258 854730 857125 870059 823355 912643 2707027 2820290 1551413 1333848 799951 784119 938214 931562 917177 928601 926321 931510 1089669 1090702 8555371 8882042 40.15 71.2 2
15:37:57 2024-01-29 1088252 1073116 256124 250904 449613 459805 513896 510565 269994 269829 367146 371858 451336 455905 8075476 8614249 10998701 10668489 1735908 1806984 369763 324174 354089 355468 437970 423430 390765 392353 264132 264045 938162 893837 2052051 2023758 474275 468584 701225 704005 880538 859554 851514 851365 854692 871786 821020 908881 2711005 2836111 1574048 1333848 799379 788123 937005 930205 919817 933963 924822 927468 1087612 1089509 8461098 8907817 40.15 71.2 2
15:37:59 2024-01-29 1079215 1072315 255509 251712 451669 458368 512428 509483 270217 268507 366035 371090 454598 458333 8084021 8701090 11026998 10654701 1744813 1805991 366582 322474 356802 354934 437665 422690 390947 392919 263201 263865 942778 894616 2012640 2025196 475425 465966 698743 700783 883074 864585 849090 848620 854728 874253 820983 902023 2698721 2840137 1574048 1330198 801888 790993 937027 924309 919165 936641 922989 926260 1084748 1087899 8460836 8888852 40.15 71.2 2
15:38:00 2024-01-29 1079525 1073042 255403 252896 450464 460168 512498 511722 270252 267682 365742 370158 449311 454461 8064027 8716420 11074784 10684836 1763570 1805372 368276 323754 354644 352315 437315 423358 390417 390815 261720 265896 935978 898964 2017130 2015950 470718 468046 700728 698995 883074 866155 847882 845579 855937 871095 816193 899683 2697110 2840137 1537168 1316155 801094 792989 934308 924235 923619 937893 922218 924910 1093808 1094210 8612055 8898928 40.15 71.2 2
15:38:01 2024-01-29 1071466 1073111 255473 251480 450992 461328 512428 512446 268541 269335 366072 370193 451156 452292 8075476 8606349 11066521 10663714 1764244 1807275 368830 322701 355182 353834 437884 422988 387889 390850 261720 264305 950262 905180 2031466 2010234 471722 471881 700618 701746 885756 863789 844011 847907 860358 872950 816426 901986 2698721 2836263 1508837 1314260 799951 788718 931659 926280 922430 935283 918019 923586 1091323 1094247 8612244 8888109 40.15 71.2 2
15:38:02 2024-01-29 1071182 1073107 255509 251480 451632 461438 512791 512084 268950 269145 366850 370228 451264 452181 8075476 8632768 11079003 10703231 1773398 1810642 368248 323311 354498 353232 439797 426871 391150 393429 263128 265568 935978 901676 2030866 2014578 471909 467315 700728 698005 883074 866967 847882 845579 857771 871709 816193 899683 2698721 2844649 1580409 1315197 799379 791554 934345 922342 922430 937303 919637 922929 1092907 1092664 8562734 8863060 40.15 71.2 2
15:38:03 2024-01-29 1075892 1072356 256296 255249 449189 459733 512041 513172 269172 268318 366886 370264 449311 451873 8075476 8683842 11077179 10680751 1755399 1808560 366582 322737 355575 354153 437398 423250 389852 391435 263201 264305 941776 908423 2041128 2009962 473400 468850 697223 700558 885583 863972 841653 847417 861014 873018 814108 902283 2698721 2850479 1540956 1318878 801888 789873 927732 922342 926132 935980 915425 923586 1094494 1097384 8599678 8901453 40.15 71.2 2
15:38:05 2024-01-29 1065862 1072760 255297 252513 450701 460710 512282 510853 271063 270058 364709 369464 451084 455368 8080905 8636881 10990564 10656371 1745379 1805372 364096 321961 355757 352315 437624 423213 391223 392020 261720 264305 938651 908423 1979208 2006704 472057 467351 692688 699032 887744 863972 839765 846216 862234 871999 811800 903643 2693276 2849357 1504079 1328303 806846 789873 926526 924965 926344 928637 915260 924796 1102999 1094425 8601927 8897475 40.15 71.2 2
15:38:06 2024-01-29 1072277 1076157 255509 250524 448242 458216 514426 512446 269360 268507 363752 372486 451156 451776 8084855 8632338 10989048 10645219 1745100 1805334 363224 322701 355145 352280 437624 422877 391500 391674 261648 263829 951849 909445 1999640 2006704 471722 467315 692006 696944 889405 862028 839765 846216 865167 873765 811761 904595 2693817 2840415 1497718 1330298 807048 789799 926414 924965 926330 934133 911647 924759 1100491 1092961 8674604 8885338 40.15 71.2 2
15:38:07 2024-01-29 1069681 1074628 255473 251480 450243 459842 513666 512084 268950 268920 364855 372450 450838 453632 8087012 8595520 10901522 10645219 1735946 1807275 365447 324439 351366 352315 439211 423851 391041 390991 261468 264058 942326 908683 2001007 2008575 473064 468598 695949 704048 887729 857821 842162 853381 862197 866373 813531 906872 2719133 2840137 1564772 1332898 804749 784020 927732 931562 926790 928862 914359 929449 1094133 1091049 8659406 8900800 40.15 71.2 2
15:38:08 2024-01-29 1078464 1077694 254689 250694 450917 458865 513881 505044 269514 269335 364597 371337 450521 455868 8084855 8600092 10885511 10650343 1724047 1808271 365411 324379 351510 353834 432944 425512 392294 391763 261432 263829 956610 894616 2029782 2019453 473064 466559 697223 701055 880501 857213 847882 851033 854276 865761 818004 906643 2702561 2821698 1571928 1333848 801888 784020 934345 928850 914331 928862 922332 927394 1087612 1085167 8555649 8900800 40.15 71.2 2
15:38:10 2024-01-29 1085281 1076157 254689 250891 448206 459769 513881 507938 269360 268507 365703 370024 452371 455607 8102886 8663535 11029822 10663977 1740120 1805334 368794 323682 351438 353869 437315 423322 387889 391210 261720 263425 933547 894837 2045478 2026635 473400 465930 699735 703048 878892 857821 847882 848620 853534 865514 816193 904968 2704484 2836111 1601240 1331949 797101 784020 935674 926111 915844 928529 922332 926260 1083690 1087472 8454613 8895208 40.15 71.2 2
15:38:11 2024-01-29 1081391 1075327 255372 252900 449434 460168 512861 510999 269994 267397 365706 370193 451156 454498 8094234 8735087 11063864 10679247 1744813 1805484 365482 321723 355684 354117 436081 424453 389816 391709 261720 263022 941240 896395 2027175 2029244 473400 466559 696730 698500 879516 859554 846639 843674 854276 870633 818584 896649 2697110 2836524 1571133 1330298 801094 790734 934308 922910 918140 935457 920681 921863 1088384 1088315 8597068 8913514 40.15 71.2 2
15:38:12 2024-01-29 1065748 1074489 255473 250779 449225 459733 513154 511722 268860 268283 365998 369899 451156 450422 8094234 8638789 11114376 10725197 1770421 1804048 367686 323359 353535 352245 437970 423322 387889 392353 261324 264305 953300 902597 2021045 2018816 470453 469210 699921 698753 881356 864552 844011 844183 855414 872909 816389 900160 2695014 2849914 1539203 1315197 799379 789836 932364 922342 919817 935980 916226 918158 1088091 1089783 8596436 8891421 40.15 71.2 2
15:38:13 2024-01-29 1069490 1074633 255081 251127 449577 459373 512791 510999 268098 268507 364891 369088 451156 450684 8084855 8642174 11112053 10710870 1773360 1806397 367435 322068 353390 354411 437934 425623 387709 392317 261540 264234 950023 902965 2040773 2020328 470718 467882 697223 695392 880141 864552 844160 841252 854692 873018 813776 898877 2687588 2844486 1556272 1315197 797670 788718 930727 919471 919128 933963 918277 920771 1088384 1087899 8606474 8883106 40.15 71.2 2
15:38:14 2024-01-29 1072796 1076157 255478 250774 448278 459013 512428 510999 268541 268318 365962 369640 451156 450030 8094234 8653727 11133693 10696090 1764244 1808560 367686 322450 353962 352315 438900 424453 387889 392353 261684 263425 940214 904614 2028087 2015950 470051 468398 697223 696450 881319 861418 841653 843113 855488 871786 813836 898331 2698721 2840137 1566656 1313325 797101 786378 929020 922342 919817 928637 916969 918196 1088127 1091049 8612357 8891421 40.15 71.2 2
15:38:16 2024-01-29 1074330 1078883 255262 251306 451029 461475 513044 511974 268437 268328 365816 370017 452444 450069 8089296 8612616 11011171 10640844 1751633 1805991 364863 321461 354107 352245 437934 421308 387889 390231 261648 263461 948675 909724 2018570 2010234 471784 468046 695215 696944 883820 860808 841286 843711 857257 870633 809390 899785 2697110 2852918 1629612 1323579 800177 786414 925099 920998 922430 931410 908462 920430 1096143 1091328 8620738 8882042 40.15 71.2 2
15:38:17 2024-01-29 1072557 1076157 255473 251261 447891 456921 515340 510999 268541 268283 363132 372486 451156 450386 8103613 8645071 10998400 10663977 1744131 1805372 362680 322737 353571 351704 436697 421979 391223 392076 260840 263425 933964 905428 2031235 2006704 470051 465930 691024 696414 885652 857821 838570 844980 861581 868755 811761 903379 2693817 2836287 1631825 1328398 804749 786250 924826 922812 923656 930103 910022 921969 1098860 1091328 8625285 8895850 40.15 71.2 2
15:38:18 2024-01-29 1069990 1077685 255473 251131 448909 458865 513462 510999 268319 268507 364634 372486 450838 452145 8112991 8654583 10979696 10663977 1735946 1809351 364898 323718 350835 351717 437624 422919 391631 387659 261360 264058 939152 908683 2007975 2008849 470608 469210 694960 701055 885756 856605 839765 848435 857184 864538 810341 901986 2698721 2832417 1627399 1330055 801317 782909 923703 926147 922430 924898 910059 927582 1096048 1089783 8686555 8910178 40.15 71.2 2
15:38:19 2024-01-29 1076161 1080711 253908 251480 449608 458865 513426 505008 268541 269145 363789 370228 448121 453728 8089542 8598948 10907354 10630759 1715328 1807275 362934 322737 351510 353303 432656 421979 391776 391210 261720 262620 955023 900414 2007961 2019453 473127 465241 692006 700024 880538 855391 842886 848620 854881 863928 814108 904968 2698721 2830918 1643406 1346047 800747 784020 928361 925455 917146 926216 916969 925600 1088164 1078871 8534333 8910178 40.15 71.2 2
15:38:20 2024-01-29 1093109 1077623 254298 252086 446606 458368 512342 505080 268985 267235 367338 371054 451619 455257 8102886 8693559 11027111 10686950 1740120 1805372 367428 322474 351154 353338 435479 424453 387853 390657 261720 262655 944901 895115 2033956 2025196 472057 466559 697223 701055 876363 854143 845398 848620 851822 863318 815002 905085 2695327 2821426 1532775 1332898 792808 781799 933409 924965 912562 927551 918256 923362 1079022 1083525 8491239 8923506 40.15 71.2 2
15:38:22 2024-01-29 1082029 1076042 254940 251449 448481 459516 512158 510240 269582 267361 364048 369899 451156 453839 8089542 8744360 11074672 10682734 1742325 1807948 364351 320749 354107 353091 432944 424152 387853 390267 261720 262401 939701 895115 2002314 2028673 472057 465241 694195 695921 878350 857821 842886 842480 851822 865600 813579 898316 2697110 2834469 1567687 1330298 799076 788488 931700 920942 913173 932812 917935 917835 1084458 1086703 8534008 8910178 40.15 71.2 2
15:38:23 2024-01-29 1080490 1076157 255473 251485 445551 459842 512428 510601 269360 267271 364964 369675 451156 452108 8103613 8747594 11069677 10701491 1758546 1808560 365518 322474 351510 350139 432976 424152 387889 391799 260071 263241 943913 896395 2015847 2019453 470512 466413 697931 695703 876363 862709 843738 841750 851639 865406 813739 895605 2691454 2844934 1576169 1315197 796532 788718 930375 916980 917146 932666 915538 915479 1088384 1087899 8631109 8901189 40.15 71.2 2
15:38:24 2024-01-29 1069760 1077623 254481 251306 449577 460821 512428 509087 268167 268956 364600 368830 451156 453467 8112991 8636957 11026998 10656071 1751156 1812139 364792 321580 353426 354411 437551 421424 387709 392317 261468 263390 951849 909724 2000688 2020328 470718 466951 693141 694900 883238 860162 837973 840620 857257 865645 805847 897667 2689448 2849085 1627399 1322637 799076 785821 922204 918967 921776 928529 910314 917954 1088164 1089509 8621676 8898845 40.15 71.2 2
15:38:25 2024-01-29 1068138 1076157 254689 251485 451669 458865 510907 509483 268132 269335 363495 367988 451156 454874 8094234 8656760 11026809 10663714 1755399 1807497 364387 320642 353571 351752 437315 420676 387853 392076 261244 263241 951849 910376 1997414 2014519 472627 467367 692989 694900 883867 858302 837377 840026 855937 865618 806719 895741 2693276 2848705 1654719 1322637 799379 786378 922476 916799 921122 928565 907430 915479 1088384 1091085 8581193 8914186 40.15 71.2 2
15:38:27 2024-01-29 1066620 1080429 254835 251731 451669 457422 510798 509302 269033 268741 362473 368948 451048 453467 8115133 8652241 11001412 10682734 1744131 1807497 363260 320785 353535 351225 436503 420676 387889 392353 261244 263057 950262 909942 2009286 2009557 469779 466559 690045 692900 885583 857821 835838 839400 857221 865478 804065 897158 2683730 2842927 1499838 1324522 802459 785821 919826 921035 921776 927593 910322 922082 1097567 1088939 8623743 8910178 40.15 71.2 2
15:38:28 2024-01-29 1074999 1079215 255295 251643 447576 455552 513881 510999 268541 267718 364048 372154 451156 449784 8130496 8658993 10979696 10675115 1735946 1805484 364096 322772 349249 351704 436697 422614 387889 387912 261244 263241 943913 905828 2047555 2006704 468683 465275 692006 698005 881938 852933 837377 846216 857844 863346 808190 904887 2695476 2828253 1627399 1330198 799379 781245 922439 924965 921030 919587 906062 924759 1091360 1084985 8661651 8908332 40.15 71.2 2
15:38:29 2024-01-29 1078459 1079146 253908 251127 448242 457892 513881 504972 268132 268543 363239 369675 449499 454472 8101125 8605273 10899552 10645219 1717081 1808560 362715 321759 351366 352280 432912 421015 390489 390752 261360 262374 953436 902358 1999509 2023903 472654 464365 690951 697895 880858 852860 839765 847794 853030 863318 811491 899706 2700952 2829721 1591991 1343173 799951 782909 927073 924965 915844 919587 914359 922854 1088384 1080629 8593379 8919557 40.15 71.2 2
15:38:30 2024-01-29 1094732 1081440 253873 251834 447214 459842 514610 507938 268541 266380 365444 371858 450485 454795 8095312 8700858 11039673 10696166 1743911 1810764 367062 321723 350270 352209 432876 424158 387436 387876 261648 262585 943339 895755 2062310 2028075 471449 464584 695178 700024 873880 851616 843849 846179 846834 861455 815266 904436 2695289 2821698 1570809 1331949 793133 781209 931659 924309 910586 924869 918277 922748 1079164 1081394 8461136 8913514 40.15 71.2 2
15:38:31 2024-01-29 1083892 1077685 254441 251614 448164 458865 509752 509051 269360 267200 365618 370024 452260 454535 8112318 8788498 11082344 10686612 1744813 1808560 364351 320453 353535 354302 432800 422877 387853 392353 260840 262183 940214 896395 2007053 2030960 470718 463927 692567 695283 875741 857821 842162 839400 849906 864188 813531 894931 2693276 2832528 1631825 1327356 795397 785692 927732 917021 911915 930176 915388 915288 1080514 1083525 8566245 8921614 40.15 71.2 2
15:38:33 2024-01-29 1071249 1079169 254478 250243 449982 459842 510675 508655 266912 268185 363607 367918 451156 453306 8115188 8639403 11129329 10726170 1771685 1812673 365447 321426 351402 350664 437315 423213 387781 390657 260768 262585 937089 903242 2035964 2021688 466513 466229 694687 693802 877062 859650 839765 839400 851786 865478 810304 893212 2688137 2840137 1580409 1315191 795079 786250 926377 918325 915807 930103 912812 918104 1085227 1089783 8636730 8914380 40.15 71.2 2
15:38:34 2024-01-29 1069928 1079210 254263 251485 448868 458865 510871 508692 267725 269335 363716 367953 451156 454435 8101087 8663535 11098122 10709575 1764244 1808560 365482 320453 351438 351155 437934 421272 387472 390933 260804 262401 951849 908423 2020919 2018816 469840 467772 695911 697722 878855 857748 839378 841713 852883 866300 806952 895717 2687551 2844663 1576169 1315197 795964 784020 923703 916943 916454 930237 906788 915288 1086841 1089783 8621676 8913960 40.15 71.2 2
15:38:35 2024-01-29 1069167 1078309 254445 251001 450779 456128 510907 507938 268506 268471 364282 368795 451156 453467 8122370 8686351 11026456 10672820 1750887 1809522 364549 322068 351330 351524 435216 420456 390838 391100 259785 262585 945500 906728 2007986 2014578 467542 465241 688055 694789 885126 857213 834850 842984 855901 863928 805810 898199 2689448 2836680 1578024 1326411 800796 784020 920207 919656 917140 926896 908912 920657 1096048 1085131 8647036 8911606 40.15 71.2 2
15:38:36 2024-01-29 1075387 1080679 254689 250779 448261 458216 515961 509447 268063 267647 363203 371302 449815 450422 8124618 8647621 10992408 10648473 1740920 1808560 363224 322521 349213 351920 436943 421607 387326 387804 261208 263171 940739 908423 2043156 2012415 467909 466559 691024 696907 880501 852224 834850 843747 854276 856537 805747 899646 2693276 2830918 1622973 1329250 797670 779104 921131 924309 919817 919515 906970 922892 1090514 1083702 8674229 8919557 40.15 71.2 2
15:38:38 2024-01-29 1079227 1082043 255750 251306 451029 457429 513044 507602 268402 268328 363021 369464 449635 453015 8130434 8612131 10920443 10660425 1717081 1808560 361089 321687 350306 351682 432800 420676 387889 387912 260402 261018 951849 900251 1991563 2023758 470384 462510 689031 695884 876363 851616 839167 843711 850544 856537 809390 896649 2695192 2812183 1654719 1343173 797360 779513 925099 922342 912562 923563 913816 923110 1088405 1075869 8585796 8919557 40.15 71.2 2
15:38:39 2024-01-29 1097526 1079215 253873 251131 448211 459842 513845 504972 268541 266825 364855 369933 449815 454795 8131749 8707281 10967098 10669926 1725779 1805991 362137 321723 350023 350594 431171 421942 387889 387876 260804 262183 948675 896117 2023526 2025196 469348 462510 692006 696907 875741 850375 839765 845543 848969 860831 814078 903341 2699319 2819230 1663769 1335907 795397 778373 929020 922342 911731 919515 914359 920849 1079164 1080555 8536784 8913960 40.15 71.2 2
15:38:40 2024-01-29 1089802 1079109 253484 251480 446995 459516 510638 504509 268541 267271 363459 367369 450485 455496 8122370 8716573 11054512 10709876 1745379 1810530 366289 320785 349213 351682 432908 423857 387220 387587 261140 263918 941776 896395 2065698 2033229 470789 465095 695454 698427 873287 850375 841937 846032 847495 856537 814414 903186 2695327 2821698 1537168 1331949 793133 778961 929020 922342 909296 919587 916969 920733 1078399 1078834 8527351 8913922 40.15 71.2 2
15:38:41 2024-01-29 1088158 1082247 253449 251485 449116 458541 509356 504900 269137 266825 363789 366856 450521 455048 8122370 8719661 11074160 10706219 1745913 1812423 365482 320192 350341 352209 432620 421905 385424 390106 261648 260983 951151 898964 2046851 2030960 470718 464583 695215 696980 872605 852256 841886 842443 845602 861491 809390 899063 2706409 2832091 1627399 1331949 792005 781245 927073 919656 910623 925524 911684 919677 1076107 1078834 8497572 8939727 40.15 71.2 2
15:38:42 2024-01-29 1085165 1077544 253873 251265 446582 458865 510944 510204 269360 266790 365693 370024 452260 451813 8140616 8807119 11098197 10717269 1754192 1811350 363295 320713 351474 351668 432154 421979 387199 391210 259781 261782 943913 896395 2013045 2029517 466513 462546 692567 691835 873261 857821 839765 837022 847433 864188 810575 890336 2689448 2828554 1599074 1320833 793133 784020 927073 913122 910623 928862 911684 913253 1081465 1083561 8673352 8940496 40.15 71.2 2
15:38:44 2024-01-29 1078844 1081520 254478 249857 446840 460168 510907 510204 268263 267433 364303 367953 449247 449074 8147938 8713084 11178031 10755926 1772155 1810530 364898 319743 349777 351672 435429 423213 386654 387912 260402 263206 946746 903242 2027628 2019453 466445 464583 693481 691835 876363 857821 839765 837022 848068 864224 807026 890373 2691417 2832389 1580409 1315191 792808 786250 925062 915645 914824 928717 908537 915439 1082119 1087472 8649974 8913960 40.15 71.2 2
15:38:45 2024-01-29 1071999 1081206 253873 250774 448206 458216 510113 505008 266912 268471 362654 366856 450838 454112 8131749 8661841 11026998 10694246 1752304 1812673 361124 320228 351474 351920 433111 419378 387853 390933 260036 262585 948675 911028 2006809 2015950 469170 464985 689123 693765 883275 857102 834912 839289 855377 866300 804291 894294 2689448 2849357 1505950 1327356 799951 783799 918460 916980 919165 925524 905033 916908 1094494 1085131 8640541 8928936 40.15 71.2 2
15:38:46 2024-01-29 1077693 1079146 253873 250448 445586 455843 512428 509447 268541 267682 364282 370264 451156 452108 8130158 8688263 11045160 10710767 1754697 1814223 364034 320642 351330 351524 432728 420456 387745 391726 259563 262148 957402 910376 1993001 2018148 465159 464583 687082 691835 882647 855391 829973 839400 855488 862708 804862 895643 2689448 2846960 1661506 1324522 799649 782909 918186 916980 917140 924862 905033 915326 1094494 1081958 8647036 8917996 40.15 71.2 2
15:38:47 2024-01-29 1077697 1080711 254467 250589 448554 457568 513881 509807 267911 267459 362654 371337 450838 451750 8124292 8654022 11002501 10705635 1742885 1812673 365581 321580 348687 350139 436108 420639 387817 387494 260621 262183 943913 908503 2013237 2012415 467946 465241 689031 696944 879603 848601 832370 843747 853066 855187 804590 896049 2698721 2830918 1654719 1331949 797670 775003 918460 922342 915844 919759 905033 920849 1085017 1080395 8697136 8913720 40.15 71.2 2
15:38:49 2024-01-29 1082202 1085095 255564 249785 449533 457061 513008 506883 268146 268328 362509 368913 448300 454112 8139920 8612395 10923683 10654701 1717081 1808560 360766 320713 350023 350909 431569 419414 387853 387876 260000 260766 950262 900251 1996209 2019453 469170 459836 687568 694789 875741 850410 837066 841787 847469 856501 806418 898241 2687588 2821698 1591991 1343289 796532 778373 922439 919656 910623 923749 910097 919576 1085313 1075971 8595783 8927305 40.15 71.2 2
15:38:50 2024-01-29 1091607 1080638 253064 250484 447847 459842 509211 503408 268541 267459 364282 366821 449851 453691 8112766 8713272 11063864 10686649 1743569 1808560 365190 320713 348687 351740 432872 421942 384306 387767 260840 260983 958197 895755 2070251 2032998 469385 463527 691895 695921 870063 851014 839765 842073 847348 860831 809954 895494 2704801 2828317 1659244 1332097 790545 778373 926414 916980 909141 919515 910962 915326 1072951 1079027 8527351 8937010 40.15 71.2 2
15:38:51 2024-01-29 1085434 1079109 253838 251131 446898 456629 509392 507938 268506 266007 362690 367988 451156 454112 8141127 8712888 11110624 10710870 1744813 1810530 362970 318777 350871 351155 432154 420979 387307 390439 260553 260878 938162 897187 2022690 2036746 469867 462329 693973 695777 872642 850412 839975 839326 845565 856573 807026 896494 2693371 2842736 1625186 1329250 790545 779587 925099 916852 909333 919587 912925 915564 1075308 1080358 8559010 8952534 40.15 71.2 2
15:38:52 2024-01-29 1082242 1080711 254654 250070 447209 458865 510944 510240 268098 266825 363789 368795 448157 450078 8124355 8775811 11168598 10724857 1769877 1813924 363805 320263 350306 351137 432547 421905 386582 387912 259198 262620 946115 900896 2020588 2023758 465838 463563 692006 691344 871406 856605 838892 834579 845602 865149 806989 887971 2689448 2836111 1545888 1311457 790878 784020 922439 913122 910623 927603 907655 911587 1078986 1081995 8699838 8938314 40.15 71.2 2
15:38:53 2024-01-29 1077693 1082279 253886 249455 449185 458865 510907 509483 266946 267397 365976 370024 451619 450459 8150048 8686745 11131273 10755926 1772949 1810530 364642 319743 350306 351668 435429 421607 385189 387876 260000 261018 947087 905828 2043210 2019453 466113 465241 691895 691835 875120 854143 834924 838210 847836 863318 806007 890415 2687588 2838123 1522923 1311457 792005 781799 922439 915069 913210 919660 907617 918478 1082155 1085131 8667130 8940496 40.15 71.2 2
15:38:55 2024-01-29 1071452 1082288 253728 250774 448161 456166 509356 507938 268333 268185 360506 367439 450838 453467 8131749 8680677 11026998 10694284 1749120 1812673 360514 319743 351366 351425 432872 418158 387853 390106 259198 261018 950952 908423 1983289 2009962 466113 463563 685588 691835 878707 852897 830440 838210 852426 856573 804018 894294 2687811 2835324 1554171 1328398 801094 781689 917604 918325 917109 924978 903559 916908 1091323 1081958 8643792 8928936 40.15 71.2 2
15:38:56 2024-01-29 1076161 1082279 253877 250598 445546 454805 512428 509447 266981 267271 360614 370264 451156 450753 8130158 8688263 11027945 10694284 1747305 1812673 360514 320228 350341 351672 432872 418749 387853 387912 259198 261817 945500 906728 2008028 2014578 467834 463273 687653 691761 880730 853437 834317 839289 851603 862124 804862 893022 2689448 2836952 1656981 1324522 797670 782835 918460 916294 913247 920842 905033 916254 1091287 1080395 8662907 8947693 40.15 71.2 2
15:38:57 2024-01-29 1075396 1080711 253696 250858 446565 454127 510944 508728 267725 266861 360348 369934 449276 452292 8159885 8732063 11026998 10705922 1753438 1813713 362066 322331 349142 351510 432858 420456 387709 387623 259198 262218 940673 908423 2038151 2015950 466113 464583 688055 693802 878231 850412 832407 839400 850581 856501 802580 895643 2683767 2845424 1654719 1327356 796532 777272 917155 918316 914443 920409 903065 920762 1088384 1079100 8687703 8914036 40.15 71.2 2
15:38:58 2024-01-29 1082353 1084587 252355 250075 447536 455479 512066 503408 266946 267718 360578 369088 448157 454048 8149407 8644796 10922866 10648435 1719129 1812401 362066 320749 349285 350629 432154 419982 387544 387876 259634 260584 944317 902835 2015517 2026635 469385 459872 687082 694789 876399 850410 834887 841189 846870 855826 804670 895643 2694888 2825706 1589778 1343173 795397 777236 921785 919471 910623 919759 908983 915479 1081316 1072636 8631109 8952420 40.15 71.2 2
15:38:59 2024-01-29 1094722 1087682 255032 250528 448481 458829 510798 506164 269374 267057 364451 370024 449319 454573 8159481 8728986 11091920 10720249 1734891 1809238 363260 320785 347184 351920 431422 421942 387781 386641 260000 260983 951849 894475 2031056 2028673 467712 459944 691024 694900 868796 848601 839490 841215 843899 856046 809427 898236 2696803 2817697 1556272 1330055 789981 775003 925099 917016 905043 920937 914771 916646 1076041 1076038 8528877 8939873 40.15 71.2 2
15:39:01 2024-01-29 1089802 1079146 253484 251485 446582 457391 507738 505044 268541 266638 363239 367988 449311 454112 8157616 8760353 11114080 10717269 1747305 1809238 362172 318777 351154 351740 430410 420676 384342 387912 259817 260186 951151 896395 2046542 2035888 467946 459836 688632 691835 870716 852293 837377 837289 847348 863346 806916 891386 2695476 2832342 1625186 1328303 792569 781799 925099 912941 910219 924862 910351 911298 1076003 1080629 8622368 8953124 40.15 71.2 2
15:39:02 2024-01-29 1081264 1082279 253908 249688 448164 458865 509392 509483 266912 267271 364339 367988 450838 450790 8150506 8753914 11162063 10771335 1767898 1816541 364060 320263 349249 350930 431902 422583 386367 387551 258948 262917 956578 901542 2023439 2028891 465450 463622 692006 690854 873325 855391 839375 836355 845602 863928 805540 891386 2696803 2838123 1550042 1313325 790545 781799 921785 913122 910623 924898 907617 912960 1079022 1085167 8668839 8952420 40.15 71.2 2
15:39:03 2024-01-29 1075892 1083552 253484 250039 447576 458216 509429 505008 266877 267718 363495 366891 450521 453504 8163437 8731800 11187350 10772246 1778019 1813116 364096 320488 349285 351137 432773 421942 385496 387912 259817 262409 946746 903454 2039164 2028075 465008 462510 692006 690328 872605 855391 837028 834506 847495 863928 806580 889641 2691417 2840713 1550042 1314260 790545 782909 921131 914317 911768 925524 908376 912885 1078986 1081958 8668839 8947693 40.15 71.2 2
15:39:04 2024-01-29 1082300 1081476 253873 249407 446905 458865 510149 510167 266912 266951 364012 369952 450868 449038 8173640 8686593 11178238 10771845 1773676 1814411 364351 319483 350023 351920 435357 420603 385117 387804 259745 260983 945500 905828 2032177 2026635 465450 464912 692006 691835 873880 852860 833627 836948 845565 856537 804862 889035 2695980 2840137 1556272 1311468 790545 780879 920421 913122 911915 919551 904315 912554 1078986 1081922 8692747 8958532 40.15 71.2 2
15:39:06 2024-01-29 1076037 1084593 253733 250039 446813 455804 508601 510495 268672 267164 360434 369053 450832 453256 8150506 8725554 11058592 10709575 1750379 1815251 360478 320192 350306 350858 432764 420333 387853 387876 258399 261782 942326 909320 2035047 2015950 465450 462510 684727 691307 879868 851014 829936 838210 848068 856429 802580 890373 2687811 2833042 1650194 1328398 798809 780324 918423 918123 913099 920987 905345 916217 1088384 1078830 8716001 8947417 40.15 71.2 2
15:39:07 2024-01-29 1080764 1084582 253799 249617 446840 456778 513154 505008 266912 266825 360542 370158 449147 451393 8150506 8691698 11021955 10724432 1745379 1815251 364440 320749 347149 350611 432980 420305 387817 387605 259162 261782 947727 909724 2010816 2020328 466445 465311 687982 695283 878855 848565 832104 841115 851112 857257 800159 896457 2692135 2836673 1652456 1328303 795397 777004 917155 918280 913210 919759 903214 918216 1087612 1078337 8640194 8957513 40.15 71.2 2
15:39:08 2024-01-29 1085172 1085351 252285 251044 447190 456564 512029 504117 266946 267682 360276 369053 450485 455048 8180933 8644976 10976635 10696350 1724856 1813713 363520 320571 351450 353644 432513 421424 387673 387422 259527 260983 948079 896395 2017321 2030960 466777 459728 690596 695666 871333 848000 837340 841787 843628 855442 807026 895913 2687588 2810796 1629612 1333848 791675 774800 924442 918967 905346 918460 912925 919340 1075308 1075181 8558857 8940107 40.15 71.2 2
15:39:09 2024-01-29 1091567 1083814 252324 251304 447214 456239 508601 504900 268506 266416 362654 367404 451156 454369 8158894 8800823 11153164 10743230 1744813 1811826 364756 319708 347917 351920 431533 420310 384270 387150 259781 260515 940214 896395 2045019 2034442 467211 462510 692006 694335 870882 848601 839167 840592 843301 856651 807026 895605 2698721 2821698 1522800 1330198 788291 776452 925099 917021 903990 919759 908725 914261 1069771 1076015 8536784 8966451 40.15 71.2 2
15:39:10 2024-01-29 1094470 1086639 254852 251449 445479 456056 507666 506883 268776 266612 362473 368983 451156 456165 8186776 8756804 11101272 10743230 1739842 1811134 365028 320228 347881 351920 430311 421607 386582 387605 259598 260766 948675 895115 2037396 2030960 466183 464434 690008 694789 867143 846197 837340 839400 841439 854837 806418 895778 2693371 2820586 1556272 1328303 788291 774800 924442 918325 907054 921030 914231 914112 1072987 1076038 8528141 8965551 40.15 71.2 2
15:39:12 2024-01-29 1088252 1083818 252320 250969 446436 457568 508996 504972 268506 265971 363121 367953 451156 454435 8148065 8823070 11143727 10726170 1748553 1810849 361124 319790 350306 351402 430226 419378 384000 387912 259563 259936 956610 896395 2015544 2034442 467211 461323 692567 693802 869645 848601 835077 839676 845802 858325 806543 893297 2703169 2843836 1656981 1330198 788291 777236 922439 916852 906561 920409 907617 912563 1074512 1075978 8555649 8956024 40.15 71.2 2
15:39:13 2024-01-29 1088252 1083818 253908 250075 447287 457892 510113 509051 268506 265936 363203 367953 451156 451393 8159885 8809267 11145938 10725008 1754192 1817833 362426 319708 351366 351101 433090 420049 386023 389852 258837 260878 947087 898964 2031878 2039647 466445 460922 690045 689802 869498 856477 837303 834317 843899 862708 809178 888884 2695192 2836111 1663769 1320833 790545 782909 922439 910462 906598 919623 907430 906876 1076107 1081394 8681495 8947693 40.15 71.2 2
15:39:14 2024-01-29 1086978 1082004 254268 250039 444295 458216 510113 507938 268098 266007 363752 367953 450838 450041 8171541 8825065 11161799 10755623 1762313 1816541 362680 319743 353454 350432 430298 420676 385424 387767 258114 262043 947727 901953 2065398 2034442 464128 459728 690045 689276 869645 852860 834850 832541 842668 861491 804028 887024 2689448 2830918 1627399 1318951 789417 781799 921785 909136 906598 926205 907617 908851 1077634 1079100 8687703 8957072 40.15 71.2 2
15:39:15 2024-01-29 1086978 1083814 253908 249617 446971 458865 510510 509051 268263 266318 364012 369988 450694 449258 8178345 8810248 11159053 10771221 1761056 1815251 362137 319448 350306 349836 429550 420008 385460 387876 257568 260913 942326 896395 2013472 2029517 464128 459045 689519 687776 869028 852897 834850 832128 843264 861455 806007 886280 2687700 2830918 1599074 1315197 788291 783464 919826 907812 906598 919587 905033 906195 1077634 1079100 8692634 8952231 40.15 71.2 2
15:39:17 2024-01-29 1076037 1085351 252324 250039 446876 457298 510113 505008 266809 267647 360542 365799 450255 451813 8159885 8721249 11114005 10763739 1773676 1815251 363260 318777 349213 351141 432958 419045 384270 387804 258980 260731 943913 908503 2030836 2025196 464128 463891 690045 691835 872642 850375 829973 833325 844372 856573 801974 890153 2692135 2849914 1578289 1313340 791675 780324 918423 913967 911482 923670 901669 908849 1080643 1082163 8612055 8965366 40.15 71.2 2
15:39:18 2024-01-29 1062391 1085351 253064 250075 448164 453450 509752 509770 266946 266638 360470 369088 451156 452108 8159367 8741408 11073333 10725315 1752304 1815251 360758 318777 350835 350858 432168 416833 386346 389839 258399 260549 957402 912335 2010943 2023181 465450 459584 684727 689654 878855 851619 830328 837289 848032 856429 801405 891678 2679884 2832640 1690220 1328303 797670 777236 917155 915719 911915 920791 903857 912923 1088384 1077574 8728624 8952420 40.15 71.2 2
15:39:19 2024-01-29 1085165 1086896 253095 249267 446840 456240 513881 504936 266912 267235 360578 367953 449499 453145 8178642 8688300 11027182 10729740 1745379 1815707 364034 320571 348773 351812 432971 418531 386003 385447 260438 260549 935526 910644 2007104 2024565 469265 462546 685664 695777 876363 845598 830440 840874 848068 852426 800233 895741 2697110 2828355 1603056 1337655 795397 774800 915853 921931 910623 910610 898100 915288 1080514 1071318 8583946 8957072 40.15 71.2 2
15:39:20 2024-01-29 1094433 1088435 252355 251131 446971 454559 512066 503408 268950 266007 360506 369675 450521 454012 8168380 8747650 10979696 10716778 1721586 1816296 359974 319779 348161 351920 430000 417459 386618 387186 259598 259970 948675 902835 1993935 2029517 466513 458363 684062 691835 872605 847398 830009 838805 845694 853948 804862 893022 2687588 2818214 1553595 1343289 793133 776452 919826 916709 907588 915834 906970 915444 1079106 1071474 8612055 8968313 40.15 71.2 2
15:39:21 2024-01-29 1117429 1088456 254843 249919 446145 458792 510364 506625 268367 266683 363570 366786 449535 456165 8190325 8763035 11013725 10710870 1730490 1809238 360261 320003 347149 350930 428911 420342 387199 386061 259162 260549 942326 896395 2016075 2032576 465450 457682 687082 693310 867180 845967 834850 839400 841439 852426 804634 894730 2693276 2808343 1622973 1333848 789981 774800 922439 918214 902172 917122 907242 914149 1074512 1072992 8602915 8965366 40.15 71.2 2
15:39:23 2024-01-29 1094706 1085351 254272 250722 446145 457568 507847 503408 267725 266096 360542 367946 449499 454369 8159405 8762905 11112053 10748385 1747305 1812673 363260 319779 347898 351425 430284 420639 385424 385447 259380 261391 948675 895115 2031158 2037335 466113 461323 690045 693802 867143 846197 838775 841602 843062 853486 807153 892836 2704801 2820216 1545308 1330055 788291 774800 925679 917021 903718 918460 908687 913424 1069944 1072868 8546216 8975829 40.15 71.2 2
15:39:24 2024-01-29 1094433 1085356 252285 250774 445733 456202 504954 503372 267725 265971 360614 365729 449851 455219 8168380 8781731 11129329 10748385 1749803 1816541 363295 319743 349562 351704 433594 420681 385937 385917 259856 261693 938651 900896 2072923 2039647 466777 459728 690045 694604 867774 846569 834850 839400 839025 855106 807153 892312 2701355 2826904 1553448 1330055 787167 774800 922476 915069 902708 918460 906293 911587 1069050 1069806 8524114 8957072 40.15 71.2 2
15:39:25 2024-01-29 1091326 1083814 252320 250075 446582 454878 504990 504900 268319 265971 360614 367696 451156 453015 8169264 8791649 11114005 10724857 1749194 1812673 362680 320743 350702 351636 430320 419414 383156 387876 258873 261325 933547 896395 2023633 2042238 465159 458363 687082 689802 869028 850412 832407 832110 841439 856465 804862 886317 2687588 2828809 1618547 1328027 789981 778410 921131 909136 905723 918221 907729 908851 1071396 1074458 8600052 8957072 40.15 71.2 2
15:39:26 2024-01-29 1091355 1085347 253523 250035 445951 457568 509356 508797 268298 265723 363461 369764 451084 450250 8178345 8813513 11167675 10767143 1752941 1813116 361054 318259 349777 350647 428946 419045 384847 387876 258183 259393 951849 896395 2014751 2038783 465119 457682 687568 687776 867143 849173 833627 830180 839025 856537 804862 885019 2689448 2824518 1654719 1323579 787309 779587 921131 907812 903718 919551 907617 906909 1072191 1075254 8686793 8961236 40.15 71.2 2
15:39:28 2024-01-29 1082304 1084582 253025 248494 446648 458216 508851 505008 266843 267012 362654 367694 450659 450434 8159405 8772812 11134680 10759463 1753915 1815251 361089 317814 350059 350894 428911 419414 384306 387876 258364 259428 953436 898684 2016511 2040233 465119 457682 687082 687776 867143 849774 833627 830180 841194 856501 804862 885019 2692135 2840327 1656981 1324608 789417 779403 922770 909053 903916 919515 907617 907556 1072191 1078330 8677146 8965366 40.15 71.2 2
15:39:29 2024-01-29 1082011 1085360 252320 248494 446679 457568 509124 505080 266658 266825 360578 366565 450838 451158 8159405 8772618 11158780 10757764 1752941 1817833 361089 318295 350270 350894 428928 418713 384882 387876 257966 259358 944901 899767 2060186 2042554 466028 460016 687458 689441 867699 852224 835189 832504 840176 856501 802019 887062 2689448 2830918 1652456 1326501 788291 778961 921131 907812 903349 919551 907617 907556 1071433 1076051 8674352 8966451 40.15 71.2 3
15:39:30 2024-01-29 1087767 1085351 253060 249617 445951 457244 509392 507938 268916 265599 360614 367404 451156 449258 8159481 8831710 11168125 10767686 1750379 1813713 364034 317637 351700 350679 431900 419305 384342 387840 258399 259393 943339 898964 2034800 2037893 464890 460016 687082 687812 867143 848601 833983 830180 839025 856465 804862 885019 2689448 2830918 1654719 1324522 788291 778925 919826 907812 902708 922338 906324 907556 1071396 1074458 8661689 8965366 40.15 71.2 3
15:39:31 2024-01-29 1084653 1085356 253060 248005 447214 457568 507883 505008 266877 266042 363135 365764 449182 449441 8166162 8672350 11129994 10724970 1770346 1805991 360514 316784 348226 346853 429679 414380 382133 382534 255987 259457 939152 901953 2042618 2009557 459865 458723 681271 682615 860909 841171 823160 825412 836511 847487 793360 878868 2667315 2824323 1531642 1302158 780062 768130 903564 898644 901902 911300 889178 900356 1068331 1069201 8555649 8851569 40.15 71.2 3
15:39:32 2024-01-29 1065658 1069995 251881 245993 440135 449698 506952 500955 266520 265422 360199 365764 444499 445047 8069717 8607769 10914232 10598326 1735946 1794181 360965 318812 345554 346651 428854 414644 382133 381580 256741 260224 937565 901542 1982246 1987939 461498 456325 679887 687289 865913 837004 820789 833325 843899 846186 795529 890411 2670904 2808490 1638033 1320756 787729 765887 905052 912941 906214 909886 895633 912736 1079127 1072900 8461173 8853906 40.15 71.2 3
15:39:34 2024-01-29 1077693 1063676 254304 249510 441281 452145 504882 500393 269395 266042 359384 366891 445822 452108 8066098 8661841 10962528 10617083 1730991 1789057 365518 321723 347733 350365 428818 414416 382673 382839 260036 259393 937089 891288 2032163 2006704 465119 458363 690045 693802 864686 845366 839375 839216 843605 859078 811689 900765 2686150 2809958 1555483 1324522 787873 774800 923703 915069 903990 919759 914084 918834 1076107 1079100 8427001 8844527 40.15 71.2 3
15:39:35 2024-01-29 1072080 1057765 255081 255501 446945 457892 504954 503408 271941 269335 360578 367729 449887 449111 8041601 8682072 10994799 10607428 1738603 1783335 367758 324246 352701 349022 429655 419385 386210 386461 259892 263101 935978 897187 2007447 1996708 464128 459800 694723 693802 874568 858309 842162 839400 853534 873765 819782 899720 2670913 2821698 1596909 1311457 793133 784119 926414 913122 913210 928529 916914 918158 1088384 1090278 8534333 8813186 40.15 71.2 3
15:39:36 2024-01-29 1048344 1054780 256902 251323 448904 458572 509027 502664 271905 270526 362654 366600 446791 451172 7974119 8496088 10885912 10543393 1721511 1779478 367722 328122 351663 350575 430271 414344 386546 385411 261576 263794 937565 901542 1977256 1978136 470051 466229 693973 704048 885583 854577 842162 851598 865909 865514 819782 917917 2676608 2812478 1629612 1333848 802459 783464 924442 928155 922430 926859 918277 932912 1100454 1094210 8424042 8760119 40.15 71.2 3
15:39:37 2024-01-29 1066274 1051261 258169 253646 449572 459516 512392 504732 275811 272388 363461 371054 448336 451960 7951966 8512144 10813924 10486634 1721138 1770212 369979 327111 351366 350894 428818 416797 387781 390933 263201 264234 936503 886963 2028479 1988211 469447 464912 700954 701055 880538 865812 852751 850429 864069 884605 833785 916903 2669214 2812478 1552118 1320833 802459 793240 936339 924309 920911 937543 930208 932874 1097604 1099717 8379603 8714118 40.15 71.2 3
15:39:38 2024-01-29 1038634 1046781 259880 254812 451025 460821 504846 506054 275144 273888 362654 367404 448128 450533 7878523 8389503 10664361 10373236 1669919 1756070 369979 325633 349213 351920 428818 414308 387565 387876 263945 264234 940214 889504 1993493 1973354 472057 465899 701225 708189 888142 863016 857157 860716 870095 882108 839386 932206 2667315 2788697 1556272 1339731 809356 790846 941013 936870 927614 936459 932823 942200 1106824 1099717 8300972 8661794 40.15 71.2 3
15:39:40 2024-01-29 1051335 1036069 260089 256429 449541 459337 504846 503305 274594 272862 363459 367369 447164 453430 7822251 8437324 10725272 10353535 1699058 1752925 369832 327339 348125 350858 429959 414416 390635 387876 264319 267124 935978 896395 1979996 1957654 474749 471881 706453 713122 897347 865783 856389 866260 880350 887112 839737 936662 2666017 2807348 1578289 1331949 811784 792989 936968 938007 936802 937579 932972 946711 1120376 1108374 8382112 8637023 40.15 71.2 3
15:39:41 2024-01-29 1045331 1031614 261119 257290 450881 458572 510113 504017 275496 273924 360578 370193 446495 452071 7784736 8353517 10664164 10331302 1717792 1745979 375241 328500 350126 351245 430177 417313 389791 391726 265442 266572 925854 891288 1992502 1959050 475425 472241 707894 710275 898660 875437 860791 862009 883871 892628 842134 936980 2652359 2812478 1552118 1320833 813521 799583 943591 936205 937503 946592 940919 944926 1112882 1114282 8282107 8544408 40.15 71.3 3
15:39:42 2024-01-29 1026073 1027273 261896 256675 452311 457166 507847 504153 275462 274571 360506 370193 445901 446612 7719085 8206821 10534653 10241614 1684163 1730023 370940 327110 351366 351101 428818 414416 387889 392353 264505 266937 939628 880045 1953112 1957766 473400 468814 713499 710275 891937 878753 867741 864567 883166 902837 852188 938069 2650616 2794038 1551413 1311457 810513 802460 948752 936870 936330 953438 946036 949859 1112845 1114878 8159372 8497714 40.15 71.3 3
15:39:43 2024-01-29 1016915 1022448 261892 257037 450773 460045 506791 504732 275539 275500 360325 367848 444462 447710 7662812 8148687 10444876 10179630 1670032 1720212 370975 327074 351082 350329 427607 414380 387889 390505 264693 266750 924315 877530 1948926 1958440 474411 468886 714546 713307 894544 881749 868737 867060 882919 906066 857218 944959 2643086 2784818 1524795 1313050 811784 804171 950099 940782 938255 954822 950232 956360 1113019 1119148 8124182 8436939 40.15 71.3 3
15:39:44 2024-01-29 1013465 1017384 261747 257795 450737 458865 505429 503305 276359 275744 360289 366856 440533 441453 7606540 8084082 10423320 10129389 1668316 1713398 371235 326581 348932 348747 427607 414380 387889 391763 264132 267606 916622 877252 1946815 1950083 475425 474357 715559 713110 901461 881648 870627 871177 892526 909379 860339 948740 2649020 2798023 1555483 1309560 815263 807033 953882 942257 940870 955570 954377 958604 1121494 1120729 8100918 8403727 40.15 71.3 3
15:39:46 2024-01-29 1010540 1013232 266471 257682 451632 458541 507473 503305 276718 276100 360434 368760 442142 443545 7559646 8101354 10393682 10082496 1679351 1706563 372087 325597 349213 349836 427636 415233 387889 392353 265067 266750 916089 886329 1932366 1933402 479233 474101 713479 718400 909173 883765 871109 876354 901310 911953 857863 953051 2635826 2792056 1567687 1320833 821105 806409 948752 945470 947398 965275 955309 958007 1120413 1121595 8065161 8356833 40.15 71.3 3
15:39:47 2024-01-29 1005488 1008932 260965 258115 450881 457458 503643 501883 276783 276065 359059 366856 439516 442892 7522132 8031549 10334408 10041943 1650807 1698282 369871 329614 351450 348604 428745 415122 392294 392003 264693 267571 919902 880045 1952639 1920192 477790 476712 714546 721541 909678 879081 871940 882917 902572 911953 861996 965076 2628276 2764416 1539203 1318951 823453 804625 946277 944483 953774 963912 955739 962258 1127958 1129041 8084025 8309940 40.15 71.3 3
15:39:48 2024-01-29 1006872 1004747 261928 257682 450246 458865 504713 497676 275608 276524 358266 366530 436567 445523 7456480 8071917 10314241 9932864 1627406 1686819 369979 326581 349538 349657 423822 413726 390084 391210 264693 265981 908891 870585 1911643 1923488 479938 471140 715559 723080 905150 878753 879887 887387 900008 911309 871200 970171 2628276 2747938 1552118 1333848 821110 801891 950099 953380 954861 961121 955739 965893 1137162 1129041 8046296 8272425 40.15 71.4 3
15:39:49 2024-01-29 1014135 998318 261747 257605 447981 460384 505392 495814 276807 274692 360289 368392 437920 441127 7418966 7919805 10152484 9890271 1625208 1676833 371791 327573 348719 349273 423822 414056 387235 392353 264693 265488 905865 865620 1911551 1921390 479938 474357 719155 719495 904022 888004 883834 879955 900818 921069 876266 965076 2618991 2757158 1514821 1316796 818762 804625 959319 952704 948743 955642 962356 974706 1134899 1131893 7840496 8241808 40.15 71.4 3
15:39:50 2024-01-29 989882 993418 261928 257006 450845 458865 500302 495995 275427 275815 359204 364751 433537 436511 7351896 7872749 10140346 9857406 1622478 1669198 369646 325597 349709 346615 423894 413726 390947 390657 263945 267160 913545 873082 1938490 1899594 481303 477011 717590 725791 913174 881685 879570 889550 910651 915807 871164 976637 2624589 2760721 1539203 1318951 823458 807033 953715 949855 962001 964656 960227 968996 1134899 1136362 7971083 8197395 40.15 71.4 3
15:39:52 2024-01-29 1000199 990597 261523 258912 448261 458235 501204 492958 277173 275220 357153 367429 431719 439769 7325178 7841238 10100608 9798649 1604335 1664735 371530 327355 346641 348466 422522 412811 386310 390106 265067 265081 901386 861126 1941628 1921324 484048 476976 725312 726689 906593 885444 887506 890545 906588 921656 880295 976637 2617105 2747938 1518811 1315197 818676 805886 962084 955003 954183 963912 965104 979539 1140427 1133951 7821933 8135999 40.15 71.4 3
15:39:53 2024-01-29 987643 984219 261031 256675 445279 457892 495941 495923 275496 274414 357691 364169 433129 434975 7274709 7800378 10072552 9754240 1612838 1663905 369727 328500 346459 345952 423750 411024 387443 387623 264693 266163 912006 868098 1901946 1890103 484737 477719 718645 728715 915876 883765 882503 894719 914501 918469 880081 983807 2605996 2744042 1512078 1315197 824628 806409 954192 952704 963442 972315 965104 975950 1134484 1133222 7857495 8112987 40.15 71.4 3
15:39:54 2024-01-29 995542 983522 261928 258690 447214 453864 498819 492766 276946 273193 358486 365848 431451 432408 7250149 7735283 9942216 9726104 1611252 1653381 372072 326649 347377 345609 423556 411060 386618 390106 264319 265896 905860 864834 1915606 1890375 481987 477792 721712 724410 913242 889568 886392 888217 914537 930186 879671 976674 2602270 2755203 1520719 1296546 821110 811680 961004 950002 953811 970185 974469 979501 1130395 1130711 7750974 8090054 40.15 71.4 3
15:39:55 2024-01-29 977782 977170 266471 256464 447287 455294 500492 493943 277543 275535 356999 363446 427890 436834 7214448 7687110 9857372 9660453 1599562 1641501 369979 324812 346032 344536 422558 410298 385496 387876 263945 265896 898400 860693 1924236 1886504 482673 477864 722641 724410 913242 891497 887656 890397 917241 928610 885559 979534 2596724 2736776 1493761 1296546 819941 811408 962084 952704 956592 970185 978168 983774 1136284 1130674 7687110 8027421 40.15 71.4 3
15:39:56 2024-01-29 973165 974943 261892 256464 446582 454559 499426 493943 274559 274799 355812 362499 427769 433213 7165740 7719127 9885506 9604181 1583114 1636997 369655 324812 348226 343502 418429 409646 387199 390933 263201 264305 902829 849233 1889517 1886504 481303 477047 724727 723594 910655 894066 892840 889513 913208 935328 887874 981386 2587451 2729498 1522800 1307468 821105 809234 964785 958137 955503 970753 975823 985066 1142045 1136362 7602691 7997003 40.15 71.4 3
15:39:58 2024-01-29 965790 969443 261928 256701 444249 454341 494144 492766 275010 274378 355447 364169 427661 429740 7165132 7733662 9899923 9572372 1575996 1631335 369979 324775 345554 345019 418100 407805 385189 390657 263945 264049 894097 849233 1878354 1890256 483360 475969 724213 727207 912817 895708 896570 894452 914391 935146 894286 989404 2594823 2727562 1518811 1311433 819932 806372 965795 959427 961318 971593 974469 988827 1144634 1139790 7632271 7939906 40.15 71.5 3
15:39:59 2024-01-29 962153 964822 261155 255703 445951 454297 492675 489881 274594 273158 353625 360874 425535 428526 7093011 7678027 9871358 9517652 1569193 1621958 369979 324739 342496 345048 419930 409489 386484 387731 263945 263320 891155 847216 1895322 1887964 485827 477011 726784 729282 913062 892397 896994 897336 918541 933799 896342 991719 2587451 2729498 1512826 1308665 818762 804661 966501 959222 962075 964728 973161 988864 1146293 1141477 7625814 7934828 40.15 71.5 3
15:40:00 2024-01-29 961302 960338 261155 255493 442084 450827 492327 489163 274693 273959 351528 358687 424251 428150 7053434 7626242 9847890 9504771 1563426 1618436 368794 323454 346079 345225 418517 409489 385460 387876 261720 264234 896767 847047 1876269 1871935 481987 477864 726820 724410 913242 894701 897634 891817 920997 937588 899350 987415 2576225 2712301 1501156 1294701 821110 811680 964822 956468 959310 973002 982433 989998 1143704 1136362 7488500 7880112 40.15 71.5 3
15:40:01 2024-01-29 957660 957556 261523 255458 441926 449698 494588 486981 275215 273158 351564 361010 423266 427785 7063437 7506433 9744182 9474702 1575519 1613841 366289 323754 344216 342127 419109 406013 387853 387876 261720 264049 895252 851666 1881785 1853495 482673 480639 721619 728715 918546 888089 893133 902381 926409 936650 891135 994527 2568907 2702023 1518811 1304013 825806 811105 956601 955040 970631 980706 978538 982330 1142082 1143093 7636195 7882231 40.15 71.5 3
15:40:02 2024-01-29 972898 957996 260242 255500 441219 451319 492529 486396 275988 272254 353625 356800 421662 427207 6987544 7362763 9708170 9426022 1556729 1604621 366582 323922 341906 343191 418221 405437 385460 387494 263573 262218 887015 846440 1872476 1861408 486245 477047 720526 730787 917172 886979 895717 903939 925024 933972 894411 1001643 2576347 2699922 1550042 1318951 827004 803487 959319 961950 972359 979834 974282 989408 1150220 1151220 7570728 7840524 40.15 71.5 3
15:40:03 2024-01-29 959929 952548 261159 254674 437831 452181 490535 485467 274445 273087 351528 358479 422291 426482 6950029 7512518 9717175 9366733 1546756 1600012 367686 323490 344506 342906 414989 405331 384000 386641 261244 264305 895082 843792 1880970 1857446 484463 483131 727852 727645 915876 897245 901939 898717 926409 945740 904977 994402 2564920 2710972 1522675 1287040 821105 815146 967166 955003 962979 981399 990885 994557 1142892 1136500 7522131 7790274 40.15 71.5 3
15:40:05 2024-01-29 954262 951237 260349 254496 440607 449061 490482 483650 275023 272635 350077 357083 420998 426833 6921893 7341536 9604951 9360334 1545615 1595294 366582 323718 339772 342401 418517 404863 384306 385482 263201 262218 893921 845833 1853606 1858493 487856 479763 723252 731789 918446 892627 900840 908444 930357 934878 901328 1007272 2568123 2692619 1550042 1315197 827597 805838 962084 962855 970283 979286 976777 993139 1152106 1150606 7507338 7794110 40.15 71.5 3
15:40:06 2024-01-29 954940 944762 259948 255632 436602 449379 485413 484031 273678 271388 351190 357975 419120 421304 6903136 7407954 9655057 9322819 1541043 1593902 366039 322068 342352 342870 414736 406013 383864 386153 260258 263688 895082 839800 1866483 1852149 485083 483363 728885 728715 917172 894185 904046 901702 927414 946565 907715 998185 2557181 2701839 1499518 1282648 821110 811467 967166 955040 965786 980706 991078 994495 1143704 1139594 7458081 7746116 40.15 71.5 3
15:40:07 2024-01-29 952907 944762 258348 255493 437866 445424 486097 482249 275215 271165 349867 357083 417838 423246 6859226 7274790 9668836 9298568 1512615 1583495 365233 324703 340322 342906 414881 403514 382548 384150 261720 262183 887949 832637 1897746 1858765 487735 481127 728885 732503 914363 894066 907626 912880 927722 944405 910485 1007547 2560832 2688801 1495288 1299320 819941 807017 968576 964987 968530 973633 983126 1001076 1152923 1147283 7395455 7722947 40.15 71.5 3
[truncated: 128,563 more chars]
