# Supplementary material for: Methods for Estimating the Detection and Quantification Limits of Key Substances in Beer Maturation with Electronic Noses
Source: Sensors (Basel). 2024 May 30;24(11):3520. doi: 10.3390/s24113520 (PMC11175341; doi:10.3390/s24113520)
Supplement: Supplementary file 1 [file sensors-24-03520-s001.zip › Data/Acetaldehyde/raw data/Day 5/15000ppm23.txt]

Time Date R01 R02 R03 R04 R05 R06 R07 R08 R09 R10 R11 R12 R13 R14 R15 R16 R17 R18 R19 R20 R21 R22 R23 R24 R25 R26 R27 R28 R29 R30 R31 R32 R33 R34 R35 R36 R37 R38 R39 R40 R41 R42 R43 R44 R45 R46 R47 R48 R49 R50 R51 R52 R53 R54 R55 R56 R57 R58 R59 R60 R61 R62 T01 H01 Phase
15:45:00 2024-01-29 763503 752625 235253 236442 387204 394061 413615 411205 245753 243021 306640 311659 353599 356825 5057684 5412526 7499404 7257636 1233075 1294889 339840 297771 318392 317167 373146 366526 355383 360835 242558 243691 752956 721165 1618349 1594205 490549 486733 721712 728715 921154 897245 931691 939448 984809 1002405 964207 1066392 2316986 2458804 1438557 1191417 809356 793167 950453 952630 995458 1005947 1020216 1028659 1162143 1167866 5776554 6029232 40.15 71.6 1
15:45:01 2024-01-29 760898 748350 234989 232249 387993 395521 414854 412109 244757 242878 305598 312668 353635 357620 5059003 5368034 7404798 7274832 1249970 1294889 339601 297518 317059 316875 377083 364828 356525 359712 242181 243657 759280 725573 1648215 1593075 493347 485328 719665 732346 918546 886943 933624 947274 986813 998590 963710 1072641 2313135 2435595 1407535 1204229 808201 785692 954192 957862 994713 1001688 1019114 1034717 1171091 1170463 5813026 6012077 40.15 71.6 1
15:45:03 2024-01-29 754406 753466 235720 232240 386798 393195 418303 412434 244175 242202 306410 311694 352575 359280 5067049 5418669 7488727 7253860 1261990 1294889 337486 297883 319402 316140 377079 365676 357277 358053 242217 244408 753643 727009 1618080 1593075 492645 485529 719592 730565 922712 890615 934224 946180 982660 993186 961862 1074934 2318550 2421802 1418917 1204229 803603 784083 957959 953417 989776 991661 1019841 1037707 1172966 1163771 5822432 6011927 40.15 71.6 1
15:45:04 2024-01-29 754766 752625 234950 231772 387966 393159 414890 408688 244963 242202 304344 311694 352575 359509 5057684 5442694 7488727 7287635 1271936 1291218 334719 299274 315600 316176 375990 364828 355383 356190 243350 243452 760690 728578 1622620 1594935 491246 485873 723766 731826 913169 890526 940367 944836 977802 991706 965085 1078925 2318550 2415793 1401849 1193967 798809 785821 959356 956431 982706 991769 1023234 1038663 1166224 1163022 5850649 6003318 40.15 71.6 1
15:45:05 2024-01-29 756627 752881 234954 236640 385536 394691 414926 409944 244140 242446 306604 312407 352505 360019 5050058 5451111 7572078 7284460 1257119 1291218 336742 297518 317385 316885 374879 365642 358903 357874 242756 243482 763508 717178 1641068 1608998 492996 486217 724690 727608 912970 895201 938205 940745 977765 996106 973062 1075850 2321850 2439541 1398412 1184641 799951 793240 957959 947341 984100 1002396 1029155 1035416 1154606 1160519 5802500 6003243 40.15 71.6 1
15:45:06 2024-01-29 764595 753306 234566 232898 385572 393953 412961 409873 244928 240685 306532 311872 352540 355707 5046148 5380885 7491397 7258543 1236661 1296625 339554 299564 317240 319380 375181 366013 357380 360075 242549 243417 763508 717178 1645283 1592889 491002 486733 722738 726540 919630 897624 932982 938043 984201 1001697 964582 1064979 2314209 2452901 1361697 1186330 807048 792116 950099 948582 989776 1005947 1023197 1030563 1157099 1164400 5745986 6003281 40.15 71.6 1
15:45:07 2024-01-29 762413 751662 235655 231558 388598 394338 413579 409944 243970 242878 306028 311156 353564 357583 5055527 5399220 7394874 7244503 1247703 1294543 338637 297698 318174 316583 374230 363652 355348 359388 242612 243622 762099 726611 1619292 1588727 493347 486733 721199 732346 919812 887999 931617 945859 985598 997316 962047 1071784 2309278 2425241 1367824 1192622 807048 784020 952838 956394 991579 1002396 1016901 1032361 1164629 1173007 5810993 6011889 40.15 71.6 1
15:45:08 2024-01-29 752161 752239 234963 231923 386146 393123 417345 411133 243765 242167 306028 311407 352540 358920 5048636 5455401 7489072 7288653 1270082 1294617 337716 300090 315230 315849 375355 364755 354814 356298 243314 243417 762099 726611 1649233 1595337 491002 485529 723664 730787 912595 888199 936810 944836 977777 993998 967720 1078998 2318550 2412595 1390033 1193967 798809 786341 959319 954058 983358 991697 1021668 1041451 1162143 1164670 5841243 5994688 40.15 71.6 1
15:45:09 2024-01-29 756582 752239 234235 232903 384959 394411 414890 409908 244140 242446 306279 312887 354512 359798 5048976 5435550 7544679 7293859 1256185 1294889 337617 297383 315564 317132 371959 364239 358631 357479 242729 242128 767736 717178 1628064 1604557 492645 486217 726784 728715 912595 894066 938143 940819 974205 997666 968763 1075887 2318550 2434461 1392866 1191252 802459 790993 958638 952027 982405 997379 1029193 1038446 1162143 1157739 5765244 5994847 40.15 71.6 1
15:45:10 2024-01-29 764959 748319 234557 232249 386479 398126 414565 411776 244071 243643 307532 312335 354926 357690 5056965 5470556 7515458 7249844 1241828 1287337 336742 297590 315455 317097 372516 364791 355113 358593 242729 242094 776192 717178 1613115 1592405 489158 486733 724727 726540 915876 894701 935682 935352 981342 1003114 967018 1069343 2312564 2443681 1366847 1182955 802459 790993 952838 949965 986969 1000710 1028459 1031626 1152923 1163846 5769487 6033885 40.15 71.6 1
15:45:11 2024-01-29 755366 751065 235541 232129 384275 396373 414018 412219 243252 243815 306496 311531 352540 357873 5036769 5368413 7397877 7221984 1243407 1290265 337759 297771 315527 316140 375390 364755 353998 358089 242181 243043 751566 726611 1603508 1576897 489158 486354 720688 728715 917172 888718 932982 940819 984899 997352 958491 1065963 2303278 2421802 1416952 1191342 804749 784020 950099 954058 991220 1001419 1016140 1032072 1162143 1171294 5826045 6018306 40.15 71.6 1
15:45:12 2024-01-29 759451 750906 234815 232082 386726 393575 412961 413640 243896 241390 305454 313000 351449 358360 5046148 5348968 7432775 7250120 1249970 1291218 338006 297771 318355 315188 373146 364533 356454 357516 241769 243622 755052 725573 1626627 1590627 493072 485529 719665 730787 915876 887999 935406 945859 984201 992593 959282 1071950 2315856 2425241 1379924 1203292 805898 784119 954192 956394 992501 999558 1019182 1034986 1171290 1167976 5806939 5995939 40.15 71.6 1
15:45:13 2024-01-29 753228 752444 234928 231325 386731 394691 417042 410540 244036 242133 306547 312846 351976 356422 5036769 5436405 7472693 7254048 1264323 1289313 336489 297518 315095 315664 374266 364203 354281 355370 242936 242670 755736 726092 1621751 1592889 491024 485873 723701 730787 911947 886943 938205 944836 977777 993998 964785 1078998 2314209 2409176 1378166 1193118 801094 788414 960320 954021 982622 997511 1025679 1039779 1162143 1163022 5841912 6002773 40.15 71.6 1
15:45:14 2024-01-29 759113 753306 234553 232249 383232 394411 414890 408652 243800 240719 306532 310552 351484 359764 5038677 5434092 7556076 7259499 1250415 1287449 334684 297125 315491 315884 371733 365934 355348 356155 242347 242839 763508 715131 1624376 1599873 489158 484843 722641 723348 911947 894701 936810 935352 975656 991706 968428 1072211 2321675 2435399 1380534 1178670 799649 790809 955513 946143 984100 1003105 1025988 1036353 1152069 1160555 5777604 6002773 40.15 71.6 1
15:45:15 2024-01-29 765086 750116 234230 232236 383268 393123 412345 413566 243800 242446 306280 311968 352223 357583 5038953 5371863 7472693 7202135 1230443 1289277 336706 297771 318842 315153 372029 365639 355615 357515 241394 243657 758635 721956 1660101 1586117 489158 486071 719665 724374 919630 893882 931595 939539 986813 1000100 964711 1065554 2313682 2448332 1444426 1187176 807048 790722 949160 950002 992630 1003105 1022754 1030488 1160496 1162056 5756593 6002773 40.15 71.6 1
15:45:17 2024-01-29 760499 750116 234200 231919 387343 391949 411694 409873 243800 240719 304667 311694 351449 355707 5028308 5332095 7435606 7240742 1253781 1289277 337688 297771 318282 315884 373670 364239 356418 357515 241394 243417 757871 724020 1614073 1586117 493309 485727 721365 731887 917141 887999 932907 948200 981195 992581 959245 1072401 2313682 2425241 1428272 1202435 803603 785340 957590 955415 986969 993989 1019114 1034642 1171363 1165526 5799478 6002773 40.15 71.6 1
15:45:18 2024-01-29 753798 756988 234902 231554 386762 394691 414854 410142 243639 241964 304667 311156 351976 357873 5036769 5427113 7472693 7250120 1266423 1291181 334415 302867 315275 315153 374266 363689 354281 357873 242271 245044 755052 727532 1614411 1590400 491209 484769 723766 728567 914401 888008 935442 943494 978457 992484 963415 1077423 2314206 2412595 1388681 1190572 797670 785785 957959 952027 980530 991661 1020253 1041174 1162143 1161377 5822432 5998492 40.15 71.6 1
15:45:19 2024-01-29 754365 751026 234566 232249 383232 393575 414525 410722 243765 242105 306568 311531 351414 359472 5036769 5415547 7516703 7268878 1251309 1289313 338194 297590 315275 316885 373484 363543 357633 356333 242038 242735 760161 717178 1616668 1603287 491945 485529 723729 729282 912855 892240 937017 940819 977593 991670 968465 1075887 2318550 2436721 1391017 1188842 799649 788718 957008 949291 980567 997343 1029193 1038484 1162143 1154644 5756593 5993395 40.15 71.6 1
15:45:20 2024-01-29 762598 750483 233839 231594 384994 394302 413579 409563 243800 246132 305096 311531 352540 355707 5027390 5430718 7482045 7238701 1237397 1288349 336564 297374 314795 316696 374121 363507 354826 356405 242900 241386 767723 717448 1617809 1590627 488081 486354 723701 726689 913242 889238 935015 935577 980684 1002405 967018 1066203 2307637 2436721 1350125 1175316 801317 788681 949864 946529 984173 1003105 1026189 1032361 1151289 1158059 5749618 5993432 40.15 71.7 1
15:45:21 2024-01-29 760758 747228 234928 231594 382963 393088 412345 411169 242679 243098 306064 310587 351449 356788 5018821 5374446 7406720 7224696 1245458 1289303 338197 297771 315564 315188 372551 362337 355867 358593 241769 242670 750176 726333 1651357 1583868 491945 485976 719665 731826 916486 885481 930254 943814 984201 991706 957848 1069452 2303278 2421802 1387319 1194083 803603 782909 950287 953651 989776 997343 1016901 1030893 1167180 1166277 5784810 5993395 40.15 71.7 1
15:45:22 2024-01-29 749492 749581 234756 231189 384449 393296 414890 409908 242679 240719 306579 311968 351204 358962 5034781 5429083 7469057 7250120 1262531 1291181 336164 297771 315611 316140 375979 363543 354281 356476 242972 241890 765465 720779 1623674 1593075 491596 486217 724727 730787 909328 887999 940399 943494 975007 993998 965611 1075887 2312564 2423521 1383424 1190572 797670 785748 957590 951755 980567 991697 1022469 1038446 1162944 1161377 5808877 5984016 40.15 71.7 1
15:45:23 2024-01-29 754370 751287 234195 232471 382087 392463 414234 410722 243896 242679 310191 311246 351344 358852 5018746 5442972 7547092 7240742 1246652 1289313 334684 297771 314975 315884 371959 364791 354862 355334 242558 242128 754346 717178 1600990 1595337 488428 484157 723701 723594 910010 894701 935442 934912 974930 997425 964890 1072438 2314209 2427564 1371456 1177831 797670 790993 954192 944176 981961 1000273 1028459 1033906 1153753 1154681 5775404 5984016 40.15 71.7 1
15:45:24 2024-01-29 757301 748627 234855 231741 386125 394691 412743 410722 244036 242033 305203 311353 351554 354448 5018821 5381133 7442660 7193848 1233597 1287449 335928 297771 317645 314203 372029 365701 354862 356476 241805 243282 756518 722471 1635212 1583630 488464 483856 717590 722289 919849 894066 927538 935352 985598 1000282 962047 1062668 2305998 2434461 1413126 1184641 805323 787528 947407 947341 990482 1001688 1018388 1030601 1158814 1163735 5760968 6008873 40.15 71.7 1
15:45:25 2024-01-29 753007 747810 234091 231218 386014 392280 413036 409837 243017 246132 304631 313355 352006 355452 5023805 5332095 7404930 7202135 1249970 1289313 334719 297771 317421 314678 372587 363689 355348 355334 240716 243043 765603 724537 1623236 1586117 490898 483473 718645 726577 913062 887999 933019 942825 979953 989757 961091 1074822 2309278 2406801 1367144 1193967 797670 784020 957959 952704 985298 992584 1019841 1037911 1165300 1165106 5801368 6008112 40.15 71.7 1
15:45:26 2024-01-29 750520 749529 237881 231919 384413 392185 415090 410649 243935 241595 304667 312187 350118 357037 5018935 5406274 7499255 7243423 1247741 1287486 334684 297771 315455 315153 372539 364276 355121 355334 241430 242128 750176 713092 1639193 1599873 491246 484500 722738 724447 910655 890595 936144 938043 975656 991634 970218 1074052 2315257 2431009 1367824 1184641 797670 789873 955550 947415 984683 999595 1028347 1036503 1156202 1157104 5765999 5987357 40.15 71.7 1
15:45:27 2024-01-29 760192 747367 233448 231915 383268 393862 412451 409563 243970 242105 306663 311531 351970 351496 5011638 5349397 7423449 7202950 1223736 1287337 337723 296861 317385 315153 373102 364276 355364 356440 240272 242128 757871 716154 1617519 1584481 489158 486217 719155 722325 917172 889238 927538 934653 984201 998834 963415 1059664 2304917 2441918 1401389 1188703 806846 788488 950325 949855 992593 1001981 1018454 1030563 1158851 1164630 5802569 5982166 40.15 71.7 1
15:45:28 2024-01-29 750012 746863 234037 231229 384994 391908 409890 409298 242644 242446 306542 310723 349839 355475 5010857 5321111 7390209 7216833 1244533 1287449 336435 297315 315527 314713 371994 363689 355099 357287 240681 242670 752234 722471 1610960 1583868 491945 484843 718645 728715 913242 885481 933019 943494 979953 988961 960930 1074099 2311488 2417077 1418917 1195677 801094 783947 955550 952704 986969 993720 1019182 1035416 1169703 1161377 5790079 5975484 40.15 71.7 1
15:45:29 2024-01-29 750557 749586 233320 230520 385563 392463 412116 406038 242713 242446 302816 311968 349874 355379 5008052 5393167 7460849 7240742 1251309 1285643 337716 297771 314975 316140 372013 360479 354317 355370 241394 240681 760690 715131 1607004 1595337 491834 484843 724213 727645 910467 890452 939512 941585 974897 993961 969602 1074632 2313135 2432734 1366009 1188022 799673 789610 955550 949328 977749 995391 1027108 1035416 1160496 1154644 5755405 5984016 40.15 71.7 1
15:45:30 2024-01-29 759425 747993 233509 230843 382999 391985 412961 408371 242713 242105 304167 309683 350433 356499 5010581 5423374 7500749 7226205 1237062 1281998 334754 297834 313540 315188 373102 362590 353861 355370 241894 241386 757126 715642 1640615 1589002 488204 488364 724796 724624 912855 891688 934866 934174 979861 1000282 964927 1068057 2305685 2434461 1384165 1179593 801317 790172 947407 944446 984173 1003105 1022959 1029094 1149657 1158059 5711742 5979748 40.15 71.7 1
15:45:32 2024-01-29 760239 745740 234032 230480 382087 393575 411115 410540 241228 242446 305598 308746 350398 355168 5010857 5351868 7396679 7184469 1232498 1281998 334719 297771 315419 313293 372551 364239 353680 357910 241483 243666 756462 723503 1603302 1576610 488204 485887 717008 723594 916973 890866 924868 938117 986852 997389 957848 1066392 2303809 2421282 1389168 1184641 801317 783748 948079 948655 991220 1000273 1017727 1029094 1158030 1163771 5768315 5975484 40.15 71.7 1
15:45:33 2024-01-29 750325 745772 233123 230839 385608 392463 410704 410722 242272 242105 304695 309860 349072 353557 5003717 5304277 7358172 7212718 1244186 1285643 336458 296322 317833 315829 374121 362445 357380 356048 240467 245008 755052 722330 1606723 1583630 491945 483473 717627 729802 913242 885481 933019 943599 982613 988360 958528 1070904 2309278 2412595 1440513 1192268 798809 783663 955550 952704 985570 992584 1016938 1035491 1167180 1161377 5787072 5979748 40.15 71.7 1
15:45:34 2024-01-29 749492 750488 238660 230874 384990 392463 411115 406002 243265 242275 305460 312187 349874 355707 5004469 5373377 7460751 7252440 1249026 1285532 334613 296991 315275 316000 371941 360370 354281 355370 241224 241757 750176 713853 1654223 1595337 491246 484157 723729 727725 910252 884036 935682 938117 976119 993998 968465 1072751 2309278 2427564 1391017 1184641 797670 786971 955550 947237 977749 991661 1026226 1035216 1160496 1154684 5728377 5966119 40.15 71.7 1
15:45:35 2024-01-29 758733 746302 237989 230834 383268 391985 411729 408408 242644 241765 304167 310623 350433 354594 5004469 5354513 7436785 7197340 1224149 1285643 335658 295740 317385 315757 372920 364276 354862 355869 240272 242128 753643 717178 1630555 1581381 488118 485529 717081 722567 917172 892166 926183 934248 984748 997425 961364 1059941 2300005 2434461 1399433 1183798 803603 785785 947743 947237 991220 1001688 1016938 1029094 1157173 1163022 5740178 5966119 40.15 71.7 1
15:45:36 2024-01-29 748721 747408 234742 230677 384454 391319 411576 410432 242306 241765 302816 312407 348307 353557 5009614 5317653 7409634 7192957 1253994 1286557 333375 296573 315527 313730 374912 360262 355364 354020 240681 242501 760064 723367 1611288 1583868 489158 483473 719665 726614 911947 885481 934349 940819 977110 989525 962047 1075121 2309278 2399983 1378718 1190572 795397 781799 957959 952431 981961 991661 1019841 1038446 1163804 1161377 5804731 5966119 40.15 71.7 1
15:45:37 2024-01-29 747367 746998 233861 231594 383268 390970 411151 409274 243556 240801 306923 311719 351510 355598 4989983 5381109 7527552 7216833 1245180 1281998 333678 297771 314975 314678 372838 364533 353750 354304 241224 241722 752782 713092 1626984 1595337 490549 483473 721199 723348 909328 891534 935442 936715 974242 991742 968465 1072476 2309278 2427564 1391017 1180433 797101 788718 955550 944212 981264 991733 1027727 1035454 1158851 1154684 5738986 5974637 40.15 71.7 1
15:45:38 2024-01-29 757998 747168 234815 231025 385578 394132 411868 408226 242913 241657 304238 310445 350293 351352 4990171 5343607 7428391 7184469 1221994 1281998 336742 296652 315491 315793 372013 360515 354611 356512 240272 241757 747397 714111 1626609 1581381 488464 483856 717627 723594 917209 892166 926841 934248 984201 998870 962047 1061119 2300005 2436758 1440513 1182955 804176 787528 946277 946529 989776 1000237 1019841 1026128 1155461 1161377 5729040 5980576 40.15 71.7 1
15:45:39 2024-01-29 752170 747293 234851 230622 385706 392872 411795 409237 242609 242105 302745 311930 351898 351533 5005061 5311826 7376822 7193848 1240645 1281998 336128 296825 315491 314203 373629 360407 353998 355869 240068 242094 755052 721441 1603204 1581381 491596 484500 717081 728715 912988 884226 930954 943494 979916 988324 958973 1070866 2306558 2412595 1384229 1193967 799379 783464 954871 950002 985298 992584 1016140 1036390 1168654 1164279 5780152 5961711 40.15 71.7 1
15:45:40 2024-01-29 747145 747403 234194 230808 384108 390991 413036 405966 243356 241595 302781 311968 350836 355707 5004582 5378457 7469852 7221984 1240570 1284731 334145 297525 314496 314203 369920 360479 354801 354304 240645 241351 750176 712075 1631027 1595337 490549 483473 719665 723594 909678 891895 934262 935315 977084 993998 968800 1071187 2309278 2427527 1391017 1180433 796532 788681 954395 944908 984274 1002469 1025679 1033471 1150220 1156716 5755405 5963566 40.15 71.7 1
15:45:41 2024-01-29 757835 745185 238593 230122 380946 392135 412341 410722 241193 241765 306033 308676 349839 354594 4989876 5344554 7331046 7175091 1236596 1281961 334719 295632 314939 315613 371994 360370 353861 356155 240645 240681 759280 724020 1597422 1572135 488811 485256 718645 727645 915876 885481 927538 940819 983504 993998 956417 1068580 2293993 2412244 1400002 1199069 804539 781062 951002 953306 988267 993610 1017727 1032072 1168008 1161377 5764546 5957992 40.15 71.7 1
15:45:42 2024-01-29 748847 745736 234226 230480 384373 391872 410816 405930 242679 241765 304226 311531 348307 354877 4990171 5369185 7460751 7228180 1241016 1281961 336215 296084 314496 314169 369920 360515 353750 354268 240610 241351 747397 712075 1601975 1595337 491002 483473 719665 723312 908004 889531 934300 935315 976391 993998 970218 1074062 2313135 2429787 1409418 1177694 797670 790172 953715 940782 982659 1001688 1025566 1031959 1146257 1154681 5724024 5955880 40.15 71.7 1
15:45:43 2024-01-29 757910 739341 237885 230637 382860 392463 411576 408426 241900 241086 305598 308676 349072 354307 4989876 5338973 7341265 7175091 1233559 1281998 334684 295740 314460 314169 371994 360370 351835 355869 240645 240681 759280 724537 1605809 1567677 487735 487524 718645 726540 915876 887548 930191 942256 982660 996109 957516 1062901 2292533 2418260 1422755 1196638 802459 782637 951679 950002 984173 992584 1015435 1033509 1168008 1161377 5747188 5946501 40.15 71.7 1
15:45:44 2024-01-29 746837 746599 234221 229448 383259 390970 409855 405894 243000 242105 302533 311531 348272 354630 4995689 5359912 7442100 7212605 1243679 1281961 334145 297315 314208 315118 369920 360407 355364 354268 240645 240646 748786 712075 1647588 1595337 491098 483938 723729 727207 910504 889894 935607 939576 977010 993888 968391 1072438 2304317 2430559 1385471 1178670 795397 788086 954155 943457 979834 997379 1024691 1032124 1151289 1151388 5728113 5946501 40.15 71.7 1
15:45:46 2024-01-29 753332 742947 234190 230834 380910 391595 409545 408985 242272 240713 304658 308746 348307 351460 4972226 5307140 7367497 7146954 1231343 1280107 334719 297495 314460 315721 372029 360443 351835 354304 240360 243630 757871 723885 1596877 1567337 487508 486907 717553 726689 915802 888096 927538 937379 981841 996668 956872 1063462 2290733 2410969 1383622 1189832 801888 779550 948261 952027 986969 993989 1015416 1030601 1163804 1163022 5743085 5955880 40.15 71.7 1
15:45:47 2024-01-29 755148 743560 238624 229359 382654 391319 412019 405930 241193 242446 302709 310081 348272 355132 4986789 5384481 7414124 7203227 1249026 1280107 334415 296825 315163 317652 372397 361964 354826 356645 240538 242262 764109 714538 1615245 1592889 490549 484500 722093 726577 904926 887978 937686 938080 972211 993013 962841 1072438 2300005 2425241 1387319 1184641 795397 784020 952838 946529 977056 993286 1022469 1032398 1160224 1154684 5731243 5946501 40.15 71.7 1
15:45:48 2024-01-29 753692 743338 234185 230126 382306 392463 409890 405894 241900 241595 303441 307493 349316 355132 4980497 5382123 7411297 7206362 1223831 1280030 336600 295776 313838 315865 369740 360298 353825 355727 239864 242298 755736 712075 1595494 1583630 488391 487252 719665 723080 913205 890976 927538 933585 978530 1000282 962047 1059536 2293993 2434461 1387319 1175316 800177 784083 943591 943457 986969 997379 1016938 1024594 1153789 1158022 5696091 5946501 40.15 71.7 1
15:45:49 2024-01-29 748396 743076 234226 229408 383268 392185 409545 406074 241900 241086 301331 311277 350029 351388 4976945 5276460 7376633 7185006 1250273 1285505 333852 296154 315161 315421 371438 362479 354753 355277 240236 242981 746596 721296 1598782 1581101 488811 482790 717627 724447 909062 884226 933019 940819 975656 988324 959010 1072788 2300005 2392484 1355477 1187176 793133 780692 954871 950002 977749 993286 1016938 1035454 1161319 1157790 5794215 5934767 40.15 71.7 1
15:45:50 2024-01-29 744845 739341 233896 230808 380906 387876 409531 406002 241228 240304 303455 308676 350029 355419 4986789 5405309 7499828 7184469 1234260 1278256 333780 296811 312957 313293 372013 360370 351352 355889 240645 242127 754346 714621 1604117 1581381 485484 485529 721712 721541 908041 892601 932216 931599 974242 997425 966463 1066535 2293993 2418370 1368631 1170308 796532 784020 947407 940782 982405 1001688 1020253 1027629 1147955 1157776 5698891 5951632 40.15 71.7 1
15:45:51 2024-01-29 755817 740677 233479 229443 382049 392194 410704 409563 240755 241765 305598 307927 351078 353267 4961402 5310918 7302219 7171674 1236596 1281961 335552 295711 314460 313293 372013 359249 354611 355085 239899 240681 741837 717178 1625288 1576897 490549 485873 715559 727645 913242 882973 927500 942825 979953 988288 956417 1072932 2300005 2409862 1464950 1196532 798809 781799 950136 948655 984137 989747 1013935 1029428 1167180 1158095 5744608 5937122 40.15 71.7 1
15:45:52 2024-01-29 744319 742892 234048 229839 385305 389816 411758 404429 242540 240944 304373 310445 349921 354180 4975740 5331297 7442100 7203466 1238362 1278256 332677 295955 313540 313293 369884 360407 354862 356087 240272 240646 757871 711061 1613399 1592889 489158 483473 719665 723594 907012 884072 935406 935577 975007 993998 965611 1071149 2304360 2421802 1387319 1178670 795397 786378 952838 942788 977749 991769 1023234 1032072 1149657 1153867 5711705 5950190 40.15 71.7 1
15:45:53 2024-01-29 754840 744918 234185 230343 382237 391100 409072 409128 241090 240162 302709 308174 354469 351496 4980497 5291977 7311545 7156333 1231282 1278292 334649 295691 313540 313258 373365 358996 351835 354339 240097 240646 737205 722330 1599032 1567677 488464 484573 717627 726577 913279 883599 926183 940819 981379 992593 953674 1063560 2290459 2402932 1400002 1193967 799649 779587 948752 950002 986269 993989 1015104 1030601 1162944 1162074 5742314 5933413 40.15 71.7 1
15:45:54 2024-01-29 745872 743753 234154 229337 382087 390106 410704 404680 242029 241765 303512 310552 350029 351533 4975778 5341460 7423449 7203227 1243679 1278256 333142 295991 314195 314203 369884 359321 354862 353701 240272 243364 747397 711061 1629125 1590817 490201 483473 721712 723348 908306 887466 933019 936093 975007 992593 965611 1071187 2305998 2421802 1387319 1181273 796532 786698 952838 943457 978911 996659 1028615 1034134 1152813 1151274 5723395 5946501 40.15 71.7 1
15:45:55 2024-01-29 756028 743297 233886 230338 382846 391282 408930 405930 243900 240535 303721 308676 350029 350822 4973396 5299029 7373182 7137576 1221124 1278212 333643 295955 315419 314755 372013 360479 351835 353737 239492 241722 745771 717178 1634004 1575779 487508 484843 715288 721541 915226 888901 925670 931599 982807 991742 959245 1057241 2294951 2406801 1383622 1181273 799951 781435 947067 948838 987564 996805 1013338 1030174 1160348 1164670 5724287 5937160 40.15 71.7 1
15:45:56 2024-01-29 746040 743071 234851 229017 380946 387912 409890 406038 240755 241841 303543 308676 350912 355743 4976945 5350640 7383795 7181743 1243679 1278256 333410 295467 313505 314238 369552 358996 354611 353241 239864 240612 747397 710511 1608513 1590627 489158 483473 721712 724176 905400 885486 933019 935352 972211 991192 964243 1069626 2307607 2420515 1389168 1172659 792808 787368 950325 940878 981924 998789 1020253 1029094 1145553 1155312 5708310 5932611 40.15 71.7 1
15:45:57 2024-01-29 752161 741864 234221 229412 381236 391282 410124 409274 241124 240339 302554 306848 350701 351496 4961852 5292053 7284614 7146130 1231044 1276408 334719 295467 313505 318644 369920 358203 351835 354339 239157 240612 744617 719748 1603692 1572135 489158 483856 715559 726577 913242 882310 925525 940915 983348 993989 958123 1064454 2294484 2409529 1434645 1194046 797670 781245 949425 950002 984683 989711 1012419 1029391 1167180 1158672 5719939 5928657 40.15 71.7 1
15:45:58 2024-01-29 745088 743076 233532 229408 381783 387840 409545 403507 241228 240677 302323 310117 349046 351533 4966309 5337572 7432775 7184469 1237177 1276397 332677 295181 313028 315421 368441 362479 354361 353206 239899 242298 747397 707746 1608115 1590627 489158 483131 718572 722932 907546 889150 932907 936907 972101 991010 967259 1072641 2300005 2416657 1359881 1180353 795397 784083 952838 940782 977676 991625 1024729 1030601 1149657 1148710 5718971 5929532 40.15 71.7 1
15:45:59 2024-01-29 749492 741604 233199 230126 378691 387876 405984 406038 241159 240135 301825 307743 349537 351388 4961852 5292053 7320572 7132485 1228983 1278256 333678 295467 313505 318420 373102 359285 351316 353772 239696 242298 746007 723367 1619423 1566959 487856 486217 717590 725656 914401 885407 928276 938908 979916 993998 954358 1066279 2287479 2403389 1420836 1194824 801317 778410 947407 950002 985249 992584 1012456 1029866 1161262 1160555 5707631 5932888 40.15 71.7 1
15:46:01 2024-01-29 747205 742550 233568 228471 380946 387515 411576 403471 240420 241595 302323 308676 349537 353521 4973396 5350640 7399639 7193848 1239842 1278212 332677 295955 313469 314203 369588 361450 354717 355816 240156 242603 757871 711300 1626201 1592665 490438 483290 721675 723594 907919 885481 934300 938266 972174 991192 964170 1071088 2303278 2416021 1360562 1175937 793133 786250 950099 940745 977749 995830 1023159 1032072 1147919 1152235 5719070 5932786 40.15 71.7 1
15:46:02 2024-01-29 751091 740970 233527 230051 381771 387840 409566 408335 241124 239524 302285 307243 350029 354559 4954366 5307343 7295005 7146954 1232498 1281659 337478 295389 314172 314869 369776 359913 351762 356861 239315 242945 744617 719233 1606869 1572135 489158 486071 717039 725952 913242 881621 926854 942256 980611 991155 957553 1063425 2290733 2406801 1418917 1193995 800796 781763 947407 949965 984100 991146 1012382 1030563 1165448 1159698 5728377 5927743 40.15 71.7 1
15:46:03 2024-01-29 745749 740673 233856 228431 380946 387840 410704 404095 241090 241051 300627 308711 349256 351424 4943743 5347285 7404930 7187908 1236025 1278101 333888 296331 313289 315313 369076 359249 353861 354885 239492 242298 756462 709774 1602884 1589498 489158 482803 719628 722567 906630 887999 932982 935968 974316 992593 964890 1070984 2303278 2416021 1389168 1171974 793133 784083 950099 940078 977056 991697 1022754 1029094 1145445 1153051 5708310 5927743 40.15 71.7 1
15:46:04 2024-01-29 750325 737922 233527 229377 381780 387840 405984 405966 241090 239524 303947 307207 349537 351388 4933150 5284490 7317956 7131313 1231114 1276397 334379 293832 315387 315205 369632 358096 351835 354268 239121 242298 753643 720264 1595827 1572135 489158 486217 717590 726540 913242 880652 926330 940819 979916 990456 956872 1065738 2293756 2402160 1430732 1193117 797101 781209 950099 947200 983358 988279 1013376 1030619 1164629 1157168 5738986 5918365 40.15 71.7 1
15:46:05 2024-01-29 741859 741304 233536 229368 381480 387767 410124 403116 242237 240268 300909 309612 349010 351460 4971388 5343882 7468445 7163541 1236431 1276397 333924 295389 312992 315383 369740 360443 351835 354347 239864 242298 747397 710554 1612525 1589498 488428 482753 719155 721541 906445 889262 933019 934248 974002 992593 964785 1068057 2300005 2412324 1366009 1169318 793133 785692 950099 939375 977749 991733 1022025 1028440 1143704 1152235 5704233 5921046 40.15 71.7 1
15:46:06 2024-01-29 751933 740975 234010 228626 381241 387840 408317 405714 240681 240561 304479 306389 349358 351244 4961822 5323223 7288728 7137576 1232498 1278212 334684 294981 315163 314977 371759 357880 351835 354268 239121 242298 744617 717178 1628556 1574370 490201 485529 715559 725988 913242 880327 924834 940819 978457 989720 955513 1063047 2292119 2397581 1460961 1189718 796532 778925 950099 948310 981961 982683 1013376 1031336 1165448 1155502 5711742 5921160 40.15 71.7 1
15:46:07 2024-01-29 742348 742292 232922 230227 382678 387551 409399 404501 241762 239347 303832 308499 348551 351316 4947343 5350366 7463471 7154041 1231191 1272741 333924 295919 311315 315199 369884 360105 351267 354885 240441 241617 752956 712584 1623354 1576897 485428 485529 719665 719495 909328 889495 930254 930902 975007 991706 964099 1063388 2290733 2416021 1376902 1175316 797670 784020 943591 940782 984173 991697 1016863 1025036 1151289 1153829 5662538 5933413 40.15 71.7 1
15:46:08 2024-01-29 742353 738699 233780 228645 381837 386970 405768 405930 240686 240304 302788 308711 347116 353766 4952361 5322436 7373370 7166593 1245458 1276397 333924 295675 311060 313258 369884 357880 353376 354885 240236 240904 755027 713341 1591403 1583630 489158 483473 719665 724410 904022 884853 935682 935352 969388 982692 962986 1069620 2290733 2409176 1358746 1180999 794511 783464 950099 943457 975870 993286 1022469 1032147 1155140 1149441 5695017 5914548 40.15 71.7 1
15:46:09 2024-01-29 752583 742015 232809 229337 381241 389925 405588 404216 241090 239489 300909 306778 349010 351686 4942982 5273181 7304357 7118818 1228983 1276397 333107 295017 312517 314755 372539 357880 350773 355547 239528 242298 746007 721441 1612603 1561779 486208 485529 715559 723312 911947 882936 926054 937379 978530 992593 954155 1062213 2281460 2403389 1396235 1192379 798809 778925 946277 947607 982442 997416 1013225 1032034 1161996 1157961 5750541 5908986 40.15 71.7 1
15:46:10 2024-01-29 739624 740865 232840 229377 381241 386569 409219 404501 241090 238748 301331 307243 347960 351460 4942705 5350640 7452711 7146954 1233845 1272778 333689 295583 311604 314977 369848 360370 351835 351857 239725 242127 747397 710554 1613994 1586117 487662 482035 718645 719495 905038 889359 933019 931599 972174 992593 964785 1066535 2298098 2412595 1354363 1169946 794685 786102 949649 940878 980493 1001049 1022403 1028516 1143704 1155502 5641931 5912538 40.15 71.7 1
15:46:11 2024-01-29 748684 740865 233368 227565 382860 390106 405948 404680 240386 241051 302152 307743 349010 350292 4952361 5237541 7311656 7137576 1235247 1276397 333708 295017 314172 314056 369920 358203 353825 353848 238751 242810 751488 717178 1590693 1574370 488811 481659 715288 723080 908954 882936 928895 938043 975620 982656 953637 1070638 2296208 2390997 1356146 1183726 792808 779215 953036 946106 974085 990447 1022025 1032086 1155461 1150532 5676105 5895608 40.15 71.7 1
15:46:12 2024-01-29 752425 740975 232876 229017 381241 387840 405876 402868 241124 239524 300873 306743 349010 349200 4942982 5269279 7315323 7105850 1226018 1275491 332642 296206 312517 314092 372013 358203 351303 352183 239121 242298 744617 721165 1586419 1558457 485484 484843 715052 723078 910655 883046 926330 936796 981878 994694 952690 1062476 2283495 2403985 1396235 1192268 798809 776649 945605 948764 982622 982647 1011931 1030563 1165138 1154644 5745580 5895330 40.15 71.7 1
15:46:13 2024-01-29 741298 738881 232111 228986 382045 386261 408281 403471 241124 238748 300612 307743 347960 351352 4939457 5338135 7432775 7128197 1232220 1272778 333924 295017 311604 314755 368412 359827 351835 351857 239157 241617 747397 707746 1626807 1583630 486208 481319 718572 720964 907012 889266 932168 930754 973384 993888 961862 1066128 2295625 2406801 1367824 1168448 791675 783464 946277 940878 977749 991733 1019841 1023099 1145865 1153051 5625894 5912689 40.15 71.8 1
15:46:14 2024-01-29 750562 738277 232840 227212 382049 387840 405912 403471 240352 240677 301938 306813 348765 349200 4942982 5224346 7302219 7128197 1234834 1272741 333924 294082 313028 313835 369848 359802 353861 354384 237644 242298 746596 717963 1606913 1575162 488627 480494 714493 723594 908916 882508 928939 938007 976391 984882 955239 1066052 2290733 2388361 1375533 1184604 793133 776649 950099 946143 977477 988315 1013898 1031626 1155461 1155232 5747188 5904772 40.15 71.7 1
15:46:15 2024-01-29 742627 738612 232876 228241 379015 387150 409545 402231 240352 239896 300873 304895 347960 351460 4935935 5331923 7364570 7128197 1213423 1272778 334145 293626 311569 315421 369004 361707 351100 356356 238979 241581 755736 709774 1600733 1576610 487856 486217 717590 721541 908041 889910 928689 931599 976391 991706 958049 1058580 2284707 2421802 1442470 1175041 799076 783464 940212 940782 985570 991697 1012653 1023099 1152923 1158059 5693285 5908986 40.15 71.8 1
15:46:17 2024-01-29 740584 737723 233368 227948 381241 385375 405948 404716 239651 239560 302152 306778 346878 351388 4942982 5307177 7355225 7151229 1247768 1276156 333744 295632 313378 315385 369740 359913 351690 355078 240094 241340 754346 714621 1590475 1576897 487735 483181 719665 723824 902741 880400 935331 936715 969388 982656 962047 1072519 2290733 2399983 1381773 1180433 793133 781799 948752 943457 974980 993286 1022754 1031336 1152923 1145591 5667894 5901073 40.15 71.8 1
15:46:18 2024-01-29 749122 738617 232187 228666 381232 387840 404909 401948 240922 239153 306458 306529 347960 348673 4942982 5269310 7316564 7116792 1227777 1276193 335813 294827 312374 314612 369776 357054 351303 352148 238873 242226 753643 718719 1590353 1562889 486245 485837 715559 722289 910252 879195 923693 936715 977074 990456 954155 1061493 2281187 2402272 1415079 1192268 797670 778410 946277 944483 980567 982647 1010670 1030563 1162143 1155502 5702663 5899607 40.15 71.8 1
15:46:19 2024-01-29 739897 738881 231754 228666 381780 385411 405984 403152 241124 238748 302690 307672 347436 351388 4942982 5349328 7436785 7121881 1221649 1270863 333924 294809 312823 315241 368968 358167 349679 354885 239121 240904 757126 709774 1590082 1572135 485428 485529 719393 721029 906630 885481 927538 930938 975007 991742 963415 1056847 2282727 2421802 1379924 1171974 797670 782909 940212 939412 984137 993989 1013898 1019845 1149657 1151352 5655770 5899607 40.15 71.8 1
15:46:20 2024-01-29 739978 730044 232876 227953 382319 386533 405876 403507 239651 239560 302225 308174 346878 349236 4948869 5271093 7346173 7124823 1250273 1272741 333924 294488 310153 314092 369740 357054 351835 353884 239492 240904 752956 714854 1594758 1575779 487699 483131 718645 724176 901461 879099 933019 936715 969352 982656 959319 1069589 2290733 2396583 1381773 1177880 791441 780692 947743 940782 974980 991183 1020253 1029094 1149620 1143937 5680053 5895518 40.15 71.8 1
15:46:21 2024-01-29 745139 737368 231939 228631 379020 387150 404590 404746 240883 238870 303272 306820 347294 350762 4943009 5278809 7272876 7113741 1223959 1272741 332677 293009 311604 314092 369292 358893 351587 352923 238381 241617 743227 716666 1592859 1565455 488428 484500 713499 723348 910384 878753 923693 938117 977074 989878 955513 1061875 2281460 2395324 1432689 1189725 795397 777236 946736 944908 980530 982647 1012653 1032185 1160496 1153015 5695433 5895797 40.15 71.8 1
15:46:22 2024-01-29 740424 738073 231906 229157 380683 387716 408136 402689 240819 237904 302972 309101 346700 351280 4942982 5343882 7423795 7102940 1222979 1267855 333924 295467 310624 314092 368736 358167 349715 353884 239864 240904 748786 709774 1594908 1571862 485083 484843 718645 719495 905038 885481 926841 928923 974316 991670 963415 1060016 2281460 2418370 1389168 1171140 796532 782909 940212 938043 984173 993989 1013935 1021235 1148806 1155502 5637012 5902100 40.15 71.8 1
15:46:23 2024-01-29 741219 737563 232702 227769 382246 387285 405017 403292 239651 239118 300472 308209 346593 351649 4933603 5288079 7310117 7118542 1245962 1268686 331977 294774 311315 313102 369920 357090 351339 351857 238918 242127 748006 717178 1600323 1567677 486245 480639 715559 723594 903381 880002 930292 935388 972211 982692 956417 1071353 2289105 2369700 1366847 1179379 789417 776100 950099 944128 972702 988047 1016938 1030601 1155963 1151963 5678541 5895683 40.15 71.8 1
15:46:24 2024-01-29 749418 737578 232151 227600 378979 387876 405984 403564 240317 239489 302152 306496 347995 352487 4933603 5276460 7330195 7100061 1212669 1269062 332626 293875 313028 312847 368736 358996 350773 351857 237644 242127 745771 712075 1598987 1567677 486467 483131 711410 718475 911947 885481 924206 930241 977802 993998 955513 1057295 2281460 2394182 1376226 1175316 795397 774967 939545 942788 983844 993275 1009750 1024848 1152887 1161250 5685557 5886028 40.15 71.8 1
15:46:25 2024-01-29 741931 739656 233208 227177 379024 386569 408317 403850 239313 240100 300435 305853 345871 351388 4930085 5314970 7348846 7128467 1228983 1269062 332949 294082 311377 314056 366488 358203 351835 351857 238346 241514 746007 705726 1606277 1581381 486245 477900 715559 719495 902101 884853 928932 929504 969388 988324 963415 1066397 2293993 2406801 1360562 1169110 791675 783477 946277 936870 978252 996805 1019691 1025580 1142571 1148943 5641969 5895400 40.15 71.8 1
15:46:26 2024-01-29 749061 738772 233465 226513 379024 387840 405876 401102 239250 240304 300435 305604 347716 348709 4924224 5224532 7269065 7092719 1234834 1272741 332949 293875 312553 311903 369848 357090 351835 351857 237679 242298 740959 716666 1586114 1567677 486245 477900 711446 721541 906630 879081 926878 934653 974076 983490 955513 1066481 2294951 2379141 1357930 1179511 790545 778108 951812 942677 974085 988315 1018388 1030601 1155140 1146364 5642121 5882525 40.15 71.8 1
15:46:27 2024-01-29 748923 736686 231754 227922 379015 387731 404626 400433 240018 238783 301938 306315 346670 349521 4924224 5231791 7284614 7092982 1224149 1269062 332642 293009 311604 313579 369884 358893 349715 352148 237679 240939 743227 717178 1602831 1558457 484797 484500 714546 723594 910010 879081 923693 935428 977630 993284 955720 1059828 2285159 2391983 1428776 1190567 793133 774930 946277 944908 977518 982683 1010943 1029391 1155461 1154611 5737782 5890229 40.15 71.8 1
15:46:28 2024-01-29 743901 736686 232867 227953 378686 385447 406020 401031 239651 238783 306495 307109 346913 351388 4926569 5339683 7348335 7103129 1209888 1268791 333142 293009 310589 314755 367592 357126 350526 352148 238381 240735 744060 707240 1602904 1571862 486245 485529 715559 721478 909173 887548 926293 930278 975625 996072 960967 1057034 2281460 2416620 1416998 1172659 797670 781799 938214 939412 985421 991661 1010489 1021607 1149620 1156350 5674527 5891196 40.15 71.8 1
15:46:29 2024-01-29 734970 734445 232147 227565 378988 385110 405554 403435 239250 239153 301298 305853 344997 350292 4924224 5284418 7320870 7123113 1243603 1268163 333454 294153 311092 313871 369292 358385 350809 351857 239157 240566 744060 711809 1601262 1576284 488204 482644 718608 723594 901860 880002 931505 936907 966504 984882 959245 1071467 2287960 2403389 1379924 1176013 792241 781799 947407 939412 973562 990915 1021296 1029094 1148806 1144712 5662538 5887368 40.15 71.8 1
15:46:30 2024-01-29 744467 734536 231389 227957 378907 386569 404041 401031 240018 238045 301938 305853 345871 349474 4926569 5242729 7261771 7082554 1221957 1269062 332607 293222 311569 313358 368181 357878 350521 354776 238647 241438 756462 715904 1630999 1565111 487588 484769 714493 724624 909328 878753 922114 939539 977740 982656 954834 1063348 2281460 2390789 1428776 1186330 792808 775003 944933 943457 976363 982683 1010707 1031336 1153826 1152235 5724099 5891196 40.15 71.8 1
15:46:31 2024-01-29 743298 737755 231957 227918 377778 385104 405948 401031 239450 238116 301646 305818 345871 351388 4930085 5340078 7378411 7109439 1213799 1266844 333816 293412 313551 313805 367190 359913 349290 354848 238574 240547 746802 707240 1592253 1567677 485520 484843 716529 720964 905038 884950 926330 927487 976156 993998 957811 1053051 2279839 2433794 1384373 1173643 797670 780879 938214 940782 983439 992584 1007613 1021333 1149657 1156350 5709565 5870278 40.15 71.8 1
15:46:33 2024-01-29 735977 730467 232880 227247 378988 384221 405948 403188 238884 239189 301261 304965 345835 351424 4926569 5293255 7323061 7133572 1236508 1269855 333581 293690 312048 314103 367449 358566 351551 351857 237679 240228 755027 709924 1605393 1576897 487699 482072 718645 723594 900823 880363 932355 934248 967686 982620 961364 1066203 2287479 2403709 1379924 1175316 792005 781245 948936 935352 972147 990483 1021296 1026128 1144634 1143974 5661149 5881554 40.15 71.8 1
15:46:34 2024-01-29 742700 730332 231953 227565 377504 386569 405840 403471 238884 238045 302152 304011 346634 349236 4917204 5243143 7244691 7093583 1229539 1270720 333852 292816 311640 313102 368477 358455 351762 353848 237609 240939 743778 713092 1586976 1567677 488811 482072 711410 723594 907383 878129 926330 938080 975007 984091 952801 1063462 2281460 2380164 1358746 1181273 789981 774383 948752 944234 972147 982683 1010980 1032072 1152157 1152235 5718971 5876656 40.15 71.8 1
15:46:35 2024-01-29 743335 734527 231957 227208 377549 385411 405948 399800 239084 238080 301938 306065 345906 350822 4919333 5330182 7335630 7101591 1209100 1268686 333130 292028 312481 312117 366710 357054 350220 351605 237206 241617 745187 710048 1618049 1565111 485428 482717 710445 717346 910252 885297 920690 928886 977765 993295 955720 1060316 2275421 2388361 1400002 1177606 795397 774800 939545 945470 979609 982611 1010489 1024556 1158778 1155502 5671943 5871471 40.15 71.8 1
15:46:36 2024-01-29 737889 734464 231723 226474 379024 387092 405197 401322 239215 238748 299793 306498 345587 351649 4914712 5307215 7411297 7097752 1226593 1267151 331619 293832 312490 313543 367556 357593 349116 351267 237679 240904 744617 709266 1607242 1575489 485428 477864 715559 716293 899790 885573 928895 926147 967908 989720 959208 1066498 2286333 2397143 1359713 1161848 791675 778373 940879 936205 977056 991661 1013139 1019742 1143704 1148058 5596699 5861830 40.15 71.8 1
15:46:37 2024-01-29 740255 730066 232084 226984 378736 387716 404720 403850 238781 237904 298984 306638 345138 349337 4914712 5224383 7312630 7109439 1244568 1265353 331942 294431 311606 311925 368700 358385 350208 351857 238715 240566 747397 714111 1581348 1567677 486208 483204 716573 723080 900017 878129 930254 934383 968557 984882 956381 1069620 2284707 2397581 1378075 1175316 790545 779513 946277 935278 973393 989711 1022754 1026054 1143704 1144712 5670634 5882099 40.15 71.8 1
15:46:38 2024-01-29 743864 735605 231576 227813 377630 385267 404727 404459 239479 237833 301116 304401 345800 350302 4910950 5212535 7236941 7081303 1227744 1268953 332913 292910 311569 312081 367592 358893 351835 351857 237241 241581 744658 714621 1586349 1565455 487280 477828 711271 721541 905038 880002 926330 936907 976391 983490 952801 1064979 2281460 2375768 1366009 1178670 788291 774800 948480 942218 971321 982611 1013139 1037885 1152106 1148906 5665908 5876819 40.15 71.8 1
15:46:39 2024-01-29 748001 737026 231389 227376 378736 387386 405161 401606 239215 238045 300970 304686 346563 350799 4895495 5243293 7285653 7062546 1219328 1268953 333924 293392 310589 313067 369264 358385 348590 351857 237609 240904 743227 716154 1593231 1553643 484737 483473 712957 721541 907919 878753 923693 934248 976391 991192 949988 1058692 2272188 2388361 1418917 1187176 795964 774800 940879 945470 977749 984177 1010489 1030725 1160636 1156133 5688179 5867386 40.15 71.8 1
15:46:40 2024-01-29 737875 734495 230675 227710 378628 386581 405161 402459 239582 236873 300740 306035 345174 349164 4905467 5304277 7404930 7082554 1216972 1263558 331906 294082 309648 313579 366453 358128 347612 351857 238715 240566 746007 707746 1585504 1567677 483704 483473 716573 716293 903750 885486 927652 925492 971486 993998 958973 1062627 2277040 2407433 1352619 1168485 794830 780692 939637 936722 984409 993879 1013338 1019593 1148586 1154574 5658487 5872613 40.15 71.8 1
15:46:41 2024-01-29 733789 735199 231913 226513 378374 385413 405197 402231 238849 238045 301261 304895 345054 349200 4905467 5269267 7304357 7109439 1231618 1264031 332679 293634 311606 313543 365353 357878 350208 351857 237609 239484 757769 707240 1597832 1576284 487662 481319 717590 721541 898873 880480 929556 931599 967184 984882 962010 1066535 2284707 2404643 1378075 1169650 790135 781062 946240 934137 974048 993140 1019182 1023062 1140427 1145554 5651518 5872613 40.15 71.8 1
15:46:42 2024-01-29 746837 733899 232116 227164 376636 385375 403417 402231 238153 238045 301261 304597 345835 350306 4897579 5199798 7254011 7081303 1238362 1267151 329938 293433 310553 311898 368996 357878 349715 350759 238657 240904 741837 715131 1580353 1566224 485447 477864 715052 721541 899790 878129 927538 935577 966504 984882 956687 1071671 2285586 2388627 1376226 1175316 789569 779215 946240 938007 974085 988279 1021020 1028945 1146220 1143093 5643727 5853435 40.15 71.8 1
15:46:43 2024-01-29 743602 733903 231196 227551 377742 384797 401859 401606 239215 237607 300763 303977 345280 348175 4896126 5231849 7243081 7062283 1219604 1267151 333924 292704 312648 312188 367556 356829 349152 351857 237241 240904 746007 716154 1622248 1557352 486245 483473 712957 722567 907919 876261 924867 936796 976170 987672 952653 1063348 2273668 2392697 1430732 1186330 793133 774800 942354 943457 975471 984177 1010489 1031463 1152923 1152235 5725313 5862092 40.15 71.8 1
15:46:44 2024-01-29 739996 733908 231398 227918 376344 383072 405518 399800 238849 237583 300684 303942 345038 350010 4905467 5313550 7362590 7077390 1212055 1263558 333454 292937 311606 313579 366195 358385 347577 351857 237644 239856 747397 706457 1582214 1566224 484737 483217 717550 721202 904963 883765 926218 930278 974076 993888 960283 1058692 2272188 2416021 1436601 1171103 795397 779513 936339 938092 982659 991883 1007575 1021235 1146060 1154684 5681349 5844780 40.15 71.8 1
15:46:45 2024-01-29 732714 733903 231754 226478 377810 384978 404270 401067 238153 238045 300993 304861 343726 349200 4907838 5276460 7303292 7100061 1236025 1266251 332409 293186 311166 313102 367040 357624 349715 351821 238346 239165 763508 709924 1585353 1574370 487508 481513 717045 722493 899627 878679 930217 934248 967184 984091 960892 1066128 2279839 2397031 1362378 1171974 788291 779513 944933 932893 972702 988315 1016901 1024594 1140390 1146335 5642121 5845056 40.15 71.8 1
15:46:46 2024-01-29 744886 732865 232116 226825 376322 385375 403382 402231 238119 237843 301261 303484 345557 349769 4896088 5180137 7236941 7062546 1231320 1268953 330866 292259 311060 311171 367305 358128 352450 350472 237503 240832 736278 714877 1587841 1566542 486120 477611 712921 721029 900148 876959 928864 935577 968630 984882 954155 1067945 2278661 2369663 1363280 1175316 787167 774930 943591 938043 971321 982647 1019114 1027629 1146257 1143093 5623261 5861074 40.15 71.8 1
15:46:47 2024-01-29 738330 733370 230666 227181 376645 384221 400978 399765 239215 237073 300799 303942 344796 349534 4896088 5215007 7215045 7037034 1222434 1268686 333384 292046 311426 311974 366861 357478 351123 351713 238523 240592 736278 710790 1581230 1562889 488204 481368 710445 722567 905038 876261 924867 938129 974316 982796 950062 1059536 2278220 2375768 1398119 1177880 790135 773702 946277 940782 968530 984873 1012653 1030563 1149620 1148906 5688179 5852714 40.15 71.8 1
15:46:49 2024-01-29 745176 733908 231034 226509 376044 385375 405197 399222 238188 238010 297374 302536 345871 349200 4898473 5280658 7294729 7062029 1212923 1265980 331834 292768 312155 311029 366310 358893 348310 351821 236874 240904 732503 711809 1603783 1558457 484048 482497 710764 715242 907659 882936 919609 928850 976391 991155 954155 1053312 2272188 2383284 1400002 1171974 792569 774529 937005 940782 977749 982683 1007655 1020118 1152923 1155502 5653132 5862092 40.15 71.8 1
15:46:50 2024-01-29 738147 734228 231922 226089 377814 384185 405518 400473 240175 238080 297374 304861 343762 350550 4901968 5261676 7383908 7084151 1220383 1263521 330634 293776 311606 312619 366202 359403 347577 349666 237609 239856 753115 708395 1589186 1572135 484737 477792 713499 714157 898800 883820 926183 926317 968630 982728 957811 1061837 2281460 2394182 1389168 1159335 788291 776100 940879 935540 974980 993286 1010980 1018280 1142892 1147247 5569627 5852714 40.15 71.8 1
15:46:51 2024-01-29 737190 732869 231074 226281 378988 384797 400978 399800 238119 237274 297662 305604 343762 348212 4906592 5269530 7306120 7100061 1229506 1267151 331906 292028 309612 313102 364258 357151 350773 350795 237206 239856 741837 703713 1601102 1576897 486245 477828 715559 719495 899150 877924 927652 931599 965138 982692 959319 1063462 2281460 2409508 1379924 1164331 787167 779550 942922 932893 973393 992584 1016863 1024267 1137126 1146335 5622151 5852714 40.15 71.8 1
15:46:52 2024-01-29 744356 732346 231759 225739 376380 385375 402177 401039 242423 238870 298947 305584 345032 349126 4895034 5194676 7244578 7081303 1236025 1266844 331942 293186 310286 312153 367298 356793 350508 351290 237679 239449 744617 710790 1582770 1567677 485140 480603 715559 721029 897384 875989 928846 931599 965813 983490 955327 1066166 2276602 2394182 1376226 1171700 788291 778373 943591 934211 970283 982719 1016901 1024594 1142082 1144712 5632958 5828383 40.15 71.8 1
15:46:53 2024-01-29 751996 731828 231196 226963 375793 387166 405014 403315 239764 237134 300193 304990 343621 349337 4886710 5166758 7222471 7062546 1227744 1263558 331641 292010 311096 310953 366488 357878 349715 349415 236508 240904 748629 713092 1611046 1558457 485214 477719 710445 719495 902741 876261 926054 931599 970798 981372 952801 1066241 2279839 2369921 1356146 1173643 786891 774251 946277 938007 968530 985478 1016140 1026128 1147955 1143093 5615510 5854735 40.15 71.8 1
15:46:54 2024-01-29 747083 733981 230493 227072 376501 386617 403296 400697 239279 237134 300520 303695 344761 346664 4896088 5205628 7201933 7043788 1217274 1263558 333924 291557 310118 311643 365389 355748 349152 351857 236508 240228 737668 709774 1639076 1558457 486282 482497 710445 721541 905038 875019 920955 935352 975007 983490 950062 1059536 2278220 2380151 1434645 1180433 789981 774800 943591 940782 970594 984873 1010489 1029094 1151289 1148906 5708718 5867386 40.15 71.8 1
15:46:55 2024-01-29 741261 736769 231180 226369 374391 383036 404626 400473 240437 237763 300253 302080 343762 349200 4891990 5256209 7274243 7043200 1203343 1261693 331942 291405 311569 311635 364805 358385 347577 351326 235908 240904 743778 707746 1593498 1556248 484048 480639 709438 714194 907919 880400 916887 926184 975693 991155 950062 1053014 2270573 2378869 1398119 1173643 793133 772606 937005 940782 977749 982611 1009750 1024227 1156054 1152088 5642045 5855861 40.15 71.8 1
15:46:56 2024-01-29 732714 733379 230245 226300 378198 384433 402743 397025 238849 237274 297338 306964 343211 349769 4883515 5288271 7313709 7062546 1206703 1261693 333924 291814 311166 312153 364002 357878 347612 351857 237241 239484 741318 703713 1594260 1562889 485083 483473 713499 716838 904022 882310 920993 926184 972211 993998 955513 1047671 2270573 2404643 1318913 1168645 793133 776304 938364 938153 982442 989763 1006149 1019630 1148586 1154574 5677569 5848643 40.15 71.8 1
15:46:57 2024-01-29 737228 732346 231394 225809 376129 385450 404590 400473 242387 237642 297698 306065 343211 349200 4886747 5292836 7320038 7071925 1223092 1263286 330670 291814 310397 311206 363712 357878 349644 349702 236874 240024 740447 701709 1613343 1574661 485428 477755 712453 715279 897199 880524 926146 926147 967870 982656 962047 1060327 2281460 2393620 1367824 1160514 788291 778108 941013 934137 975832 992439 1014823 1016766 1140463 1146886 5576444 5848521 40.15 71.8 1
15:46:58 2024-01-29 737842 731315 230679 225809 377778 385960 400942 401039 237755 237239 297266 304895 343726 347155 4879742 5202058 7264918 7062546 1236025 1261693 330974 293186 309120 311242 366488 356288 347612 351308 237644 238708 737205 709774 1622809 1565455 484797 477864 714546 719495 897384 876261 927575 933585 965813 983393 958086 1070866 2275833 2395153 1374378 1172659 788291 779215 943591 931562 968530 982719 1017651 1022693 1138775 1142284 5630299 5843335 40.15 71.8 1
15:46:59 2024-01-29 740518 731600 230276 226513 374417 383036 401369 399484 238085 235812 299878 302115 343246 348742 4879742 5201854 7180989 7043369 1221124 1263558 331906 291509 310589 310735 365389 357371 349715 350795 236143 240228 743778 711061 1583230 1558457 486245 480336 709438 719495 902741 876959 924867 936523 972064 981305 949878 1059791 2279078 2368240 1356931 1175316 786045 772136 946277 938007 968530 983481 1013225 1026128 1148806 1146335 5631584 5844472 40.15 71.8 1
15:47:00 2024-01-29 744047 733638 230285 226124 376044 385068 400978 399343 240512 237073 299419 303027 343762 346591 4877368 5205908 7227616 7029393 1213461 1262625 331977 292542 309395 311206 367298 356793 346531 351821 236508 239856 750296 713092 1590264 1549237 484737 482498 713266 720450 906593 876224 922227 930754 974897 987636 947223 1057295 2262915 2384307 1436601 1182955 793133 772606 941408 940782 974252 981399 1006821 1025467 1153753 1147247 5665149 5833994 40.15 71.8 1
15:47:01 2024-01-29 732969 731575 230020 227216 376044 383347 401013 400473 238119 235612 297374 303061 342696 350302 4879016 5286504 7274243 7034410 1195794 1259868 333454 290555 310153 311171 363167 357624 347577 351821 235743 239944 743778 705350 1590221 1558065 484392 480458 709905 715847 907882 882508 916887 926317 975007 990492 954358 1050693 2266136 2376687 1398119 1171974 792005 770382 935674 942218 977749 984177 1006104 1021964 1152923 1148979 5626280 5833956 40.15 71.9 1
15:47:02 2024-01-29 735313 731828 230312 225743 376681 384433 401577 396988 242458 237274 297345 304638 342696 348779 4873852 5263744 7341541 7053167 1215422 1259868 329938 292294 310286 311394 366818 356537 348472 351533 237302 238972 742689 703713 1595019 1564454 484392 482985 714509 715279 899827 878605 923358 926317 966577 991192 956724 1050805 2266136 2403389 1426820 1165990 793133 777041 931696 934211 980567 982719 1003884 1016840 1143704 1152235 5650220 5825638 40.15 71.9 1
15:47:03 2024-01-29 730731 729765 230675 225076 375516 384561 402779 401039 239269 236577 297626 303027 343211 348184 4879742 5239250 7274243 7071925 1223083 1265005 330616 291806 311092 311755 364490 356719 349255 350297 236769 239679 740447 701709 1585788 1573545 485428 480786 712417 715242 898200 877837 927652 927534 965138 984882 959245 1063187 2279839 2388361 1358746 1159140 786045 776649 939545 931562 972702 993286 1013177 1016840 1135480 1146335 5568482 5843335 40.15 71.9 1
15:47:04 2024-01-29 738147 730620 230442 225076 377242 384185 401406 400190 242458 237274 297991 303765 343211 346664 4872788 5181949 7243385 7079089 1234847 1263280 330723 294256 309156 311755 364627 355136 347612 349738 237241 237759 752956 707240 1589576 1566565 484797 480082 715510 719495 893276 876261 926183 931327 964445 982102 955026 1062668 2272188 2393731 1398119 1165990 786045 776686 940916 931562 968530 982719 1013935 1022693 1135480 1143093 5624916 5835004 40.15 71.9 1
15:47:06 2024-01-29 741298 729496 230675 225778 374382 383072 400344 401039 237988 236577 297374 301172 343762 347719 4883262 5164081 7240817 7065286 1235988 1263521 328906 293186 310726 310944 366202 354918 347541 348648 236874 239484 736278 711809 1576836 1558457 484737 477755 711446 719495 897384 873779 924831 931599 966540 982102 952801 1063047 2272188 2375496 1398119 1171140 784925 774800 942922 934211 968530 984873 1015454 1023505 1142892 1138144 5606104 5833956 40.15 71.9 1
15:47:07 2024-01-29 738147 728689 229245 226316 374386 384433 401021 401039 242423 235777 297734 301241 342696 348212 4877845 5170650 7222059 7043111 1231320 1264179 328374 292337 311606 309289 365353 355602 347053 347599 236143 239484 739550 712075 1581537 1558457 484048 477047 710445 718475 898566 873779 923693 931599 965857 980537 952124 1063085 2272188 2354447 1355383 1171140 783808 772606 940916 934889 967156 984177 1013972 1023136 1143015 1138985 5596699 5829795 40.15 71.9 1
15:47:08 2024-01-29 751834 729760 229214 226124 376939 384161 400454 399343 242493 236261 297410 304704 342964 345431 4870015 5203312 7180989 7043111 1226593 1259361 329528 290520 311680 310011 364841 355748 348662 348368 235743 239856 726549 709774 1582043 1557634 484737 476340 708433 716838 898873 875088 923036 931599 967981 973751 950025 1059941 2272188 2361533 1350796 1169946 783808 771511 942922 933918 965786 981824 1012456 1022371 1143704 1139827 5592426 5826315 40.15 71.9 1
15:47:09 2024-01-29 740953 728693 229214 225076 376410 385140 401173 396736 239764 236037 297482 304134 342555 347005 4873852 5185608 7182781 7025031 1213574 1260589 331942 290295 311166 309976 363931 354598 347577 351254 237916 239449 743778 707746 1608267 1556958 486120 477828 708396 719495 902741 871196 918228 933585 971486 973642 947187 1058692 2268520 2360794 1434645 1175316 786606 770345 940916 938007 967156 982056 1010489 1026054 1146257 1146335 5658448 5827698 40.15 71.9 1
15:47:10 2024-01-29 742921 731979 229069 225950 374248 386617 402726 396736 239764 236166 297410 303494 343416 346591 4873031 5192298 7192133 7025031 1211767 1259693 331906 290555 311166 310193 364222 353526 347018 350723 237344 239078 736278 709774 1599191 1556958 485484 481659 709247 719495 904022 872468 916887 933585 974045 982102 948605 1058692 2272194 2364479 1450987 1178670 787873 770382 940607 937305 968530 982056 1007575 1026091 1147955 1146335 5681116 5839089 40.15 71.9 1
15:47:11 2024-01-29 742541 729505 230201 225604 375878 385250 401505 396916 242317 236734 297122 303068 343656 349200 4867035 5204001 7248973 7006274 1210226 1259693 330866 290485 311166 309723 365903 355675 345454 349666 235908 239043 737668 712830 1598225 1544397 482673 481319 709438 716293 902741 875019 918942 928155 970762 984613 946240 1056393 2259101 2369700 1428776 1181273 790545 772606 938338 938007 971321 979214 1006067 1025467 1150624 1148517 5686973 5829656 40.15 71.9 1
15:47:12 2024-01-29 737416 729692 229888 225046 374176 383092 400978 396952 238424 236107 297626 302287 342555 349769 4867952 5243143 7266949 7016565 1203343 1257905 330902 290582 312048 309254 364222 357624 346460 349630 237009 240193 740053 707746 1608119 1553643 482673 477792 707393 713814 903750 880002 915435 922379 973589 982656 949716 1050862 2262915 2376771 1368138 1167653 789417 770382 935691 938797 978636 986230 1002490 1019593 1149403 1152052 5623539 5825180 40.15 71.9 1
15:47:13 2024-01-29 731997 729665 228788 225543 375516 383078 402726 396286 238085 235777 296466 303449 342992 348175 4867149 5263782 7257597 7025674 1197426 1257905 331942 289568 311166 310228 364526 355712 346217 351555 237009 239078 739057 701709 1589343 1555852 483360 480603 708396 714322 903750 880002 915435 922379 972211 982692 952764 1049460 2264055 2378380 1420836 1169110 791675 772458 934358 936205 976823 987590 1000987 1019121 1143704 1151420 5632958 5820423 40.15 71.9 1
15:47:14 2024-01-29 734119 729947 229249 225011 375480 383889 400942 395656 238424 236542 296430 304240 341669 347646 4863271 5248643 7336534 7034410 1210421 1254338 329404 291779 309775 310953 362587 355424 344381 349139 236674 237935 739057 703713 1575996 1558457 481303 482497 712466 713307 897491 880002 922305 922379 965138 988288 955720 1055090 2266855 2400263 1407258 1165953 792241 777835 933028 931415 977749 982611 1003184 1017552 1142892 1148022 5642159 5820423 40.15 71.9 1
15:47:15 2024-01-29 728927 731568 229923 224850 374315 382769 400978 399343 238212 236307 296286 301241 342147 349769 4858573 5231828 7308498 7034410 1216291 1254338 328871 291370 310286 310371 363167 357878 346460 348332 236108 238005 740447 701709 1617973 1567677 483704 477011 710445 713814 894802 878753 924867 926241 967862 986886 958235 1059034 2275833 2390089 1366009 1156665 785485 774800 938364 932893 972665 990410 1011931 1015281 1139179 1143093 5552154 5824301 40.15 71.9 1
15:47:16 2024-01-29 734123 727551 229245 224880 376035 384433 401021 396988 238424 236107 296365 303027 341634 344980 4864480 5212773 7254011 7053167 1224841 1259693 329867 290485 310286 311389 362044 354635 347577 349139 236108 238005 739057 701317 1596496 1567677 485428 477719 715473 718400 894051 876187 923544 928955 962896 984636 959600 1063198 2272188 2383425 1379924 1159966 783808 774967 938879 927412 970283 988279 1013376 1019742 1132875 1139827 5584421 5813361 40.15 71.9 1
15:47:17 2024-01-29 750699 727555 229249 223684 377474 384978 401304 396952 238424 236542 296156 301241 341669 346065 4858573 5202405 7233231 7043788 1224267 1259868 329635 290397 308829 311171 362587 353526 349214 348613 237344 238708 754520 701820 1586412 1575078 485428 479083 710409 715338 897717 879425 924861 926243 965092 983490 956381 1062191 2272188 2381595 1356931 1157201 785620 774800 937005 930241 971284 989480 1013376 1016766 1133837 1143093 5551876 5814532 40.15 71.9 1
15:47:18 2024-01-29 732039 727551 229214 225041 376299 383347 401319 396988 238424 236107 296681 303484 341122 345213 4861012 5199262 7254124 7043788 1224083 1254338 329368 291234 310286 310228 363461 355173 349709 348327 237798 238461 737668 700314 1594568 1569568 484737 479491 712429 714322 894802 878753 925010 923605 967184 984186 955513 1058692 2270269 2369700 1362378 1155019 783808 774251 937005 931562 971321 988315 1011931 1013800 1137126 1143093 5545709 5811051 40.15 71.9 1
15:47:19 2024-01-29 734123 727037 229205 225011 375511 383347 400454 396988 238424 236142 295740 303027 341122 345540 4858573 5211553 7227616 7043788 1222181 1254301 329617 292973 308103 310922 365781 353417 346875 348470 237849 237391 748173 703834 1580059 1565111 484737 477755 714456 719937 894802 874982 926330 926147 962626 979259 955513 1061831 2266136 2381595 1396235 1162675 783808 774800 939940 926240 967156 982611 1011931 1021964 1134484 1139790 5598290 5824577 40.15 71.9 1
15:47:20 2024-01-29 740424 725435 230059 224854 372083 383347 401021 399907 237556 236226 297309 302431 341669 346065 4850597 5146646 7191909 7032156 1233563 1254227 329031 291672 308212 310051 366595 353381 348226 348434 237344 237235 750914 702323 1581608 1567677 485083 477719 712957 717383 894729 875019 926330 926184 961643 981408 955513 1058745 2267748 2378380 1396235 1162675 783808 777004 940212 929467 967156 982611 1011931 1019742 1133679 1139827 5595282 5820423 40.15 71.9 1
15:47:21 2024-01-29 740424 726564 230245 224694 372937 384433 401021 399307 237723 236142 296358 302061 341669 346591 4851646 5146646 7215204 7046421 1229994 1259361 329457 291637 306550 309976 363167 351537 348449 348362 236073 237200 744868 702323 1604281 1566959 485428 477719 712957 716838 892900 876261 926330 926147 961643 979223 955513 1058745 2267178 2379891 1396235 1164331 783808 774930 940212 928155 967843 982611 1011931 1019742 1134484 1139790 5573718 5815199 40.15 71.9 1
15:47:23 2024-01-29 740424 725431 230285 225041 372118 383889 401021 399271 237556 236107 297063 301795 341360 346065 4851646 5155826 7222059 7036989 1229387 1254338 328356 291983 308066 309940 363931 353562 346495 348613 238692 237592 735834 706735 1593195 1558457 484700 477755 712466 717383 892267 871196 924867 928886 961607 973715 952801 1061837 2260713 2376475 1394352 1165990 785620 774800 939545 928813 967156 983481 1012419 1019742 1133800 1134860 5593972 5815199 40.15 71.9 1
15:47:24 2024-01-29 739379 721314 229240 225046 372083 383347 400737 399907 238424 235578 297554 301547 342992 346336 4860070 5146050 7210837 7029957 1230107 1254338 328906 290485 308966 309834 363167 353526 345454 348613 236143 237733 734463 706735 1590711 1558457 484048 477011 712429 716838 892267 871196 925670 928886 962054 973715 952801 1059941 2262915 2374788 1370680 1165990 783762 774800 939273 928813 965749 983481 1013376 1021235 1134484 1135661 5593054 5815199 40.15 71.9 1
15:47:25 2024-01-29 738386 725462 230029 225041 372083 383347 400766 399899 238177 237199 297302 302289 343100 345919 4839025 5152009 7191946 7015652 1231870 1254338 326890 290520 306225 308354 367078 353562 345939 346482 235743 238005 739057 709266 1592935 1553643 483360 476304 710445 716293 893534 869926 923471 928886 963043 979259 950025 1059941 2260713 2372401 1394352 1165990 783250 772606 938214 931562 965786 982092 1010943 1022693 1138136 1135557 5577888 5805858 40.15 71.9 1
15:47:26 2024-01-29 736792 727751 228923 225841 375007 383237 399107 396916 238353 234911 297626 302961 342992 346164 4853117 5152009 7184968 7015652 1231580 1256739 326926 291335 308570 309254 364258 353526 346217 347528 236143 238005 736278 707746 1579042 1558457 483666 477755 710445 717420 890636 871196 925670 930205 963006 979259 954155 1063425 2264055 2379141 1392469 1165990 785485 773702 939545 930205 967487 983481 1013898 1021964 1136284 1137640 5596699 5836195 40.15 71.9 1
15:47:27 2024-01-29 741552 727829 230139 224903 374285 383723 400875 399126 237582 236142 297207 302431 341634 346065 4856122 5138724 7171365 7015652 1229539 1254338 327653 291149 310067 308354 364805 353562 345974 348742 236108 237567 735834 707240 1569999 1558457 484808 477755 712466 716838 889485 871196 926330 928886 961643 973678 952124 1062952 2262915 2379141 1392469 1165990 785769 774251 939545 928850 965786 983481 1012419 1019742 1134484 1138632 5600526 5810791 40.15 71.9 1
15:47:28 2024-01-29 739867 726797 229073 225007 372083 383347 400454 400204 237809 235532 297554 302643 341395 346065 4851646 5137373 7171403 7015652 1227231 1257012 326926 290520 310286 308319 363967 354598 345454 346518 237009 238904 738140 709774 1593932 1553643 482673 474893 709438 715279 891937 869963 922342 929504 965129 973678 948641 1061837 2262915 2357359 1360641 1165990 781579 772136 938338 931562 965786 984081 1013225 1025124 1140948 1137130 5570553 5805820 40.15 71.9 1
15:47:29 2024-01-29 733821 721354 228932 225526 372083 383076 396934 396952 238424 234841 296852 302643 340373 342483 4839176 5141246 7147921 7001497 1227231 1254338 326926 290449 309702 308319 363712 353562 344899 346518 235414 238005 740959 710790 1590584 1552540 482673 475598 709438 718438 894802 869926 923693 928923 964445 973715 949351 1063353 2262915 2356262 1392469 1165990 781579 773236 939637 932893 967561 980525 1014823 1022581 1142298 1137093 5568581 5805820 40.15 71.9 1
15:47:30 2024-01-29 733301 721318 228114 227454 374815 382805 396934 396952 238424 234653 296645 302431 339626 342555 4842281 5154826 7162338 7006274 1221994 1254338 325941 289603 310286 308319 363131 353562 345489 346482 236674 238673 735322 707746 1568927 1553643 482673 474893 707393 714736 893350 869926 920300 928228 965813 973606 948370 1059536 2261307 2358049 1359713 1169946 781139 769943 939674 931415 964776 981296 1012653 1021235 1140463 1135661 5559077 5802491 40.15 71.9 1
15:47:31 2024-01-29 736211 721336 228300 224698 372083 382228 396898 394544 238424 234851 296609 302643 342654 344529 4839816 5139977 7161458 7001497 1229425 1254338 325906 290555 309083 307852 363167 351501 344416 348435 235743 237567 739057 707240 1589883 1557352 483773 477383 710445 716293 892267 869926 925394 928333 960247 977001 954358 1062535 2270533 2383425 1394352 1163280 783097 774764 938879 927598 965749 984045 1012643 1019742 1133679 1138144 5587293 5801679 40.15 71.9 1
15:47:32 2024-01-29 739093 721318 229205 223693 371526 383347 400172 399076 237024 235085 296013 301724 340611 345540 4839176 5135865 7191946 7015652 1229539 1254338 328410 290335 308089 309289 363131 351501 345177 347563 236143 237428 734463 705726 1579410 1558457 484048 477383 711960 717346 889375 871196 925987 930139 963396 979916 954044 1063235 2266508 2376975 1394352 1165990 783808 774338 939637 928813 965749 984177 1013376 1021123 1134484 1136537 5577888 5801679 40.15 71.9 1
15:47:33 2024-01-29 737105 721282 229214 224689 373757 383076 400454 399025 237758 235085 296257 301760 341122 345576 4839176 5128101 7180989 7001497 1230107 1254338 327879 290485 306586 309254 363131 351501 345419 347563 236178 237567 744617 707468 1586273 1556248 483704 479763 712429 720450 893923 871982 926255 930278 963433 979916 951939 1061837 2265672 2380916 1418917 1165990 783808 774251 938214 930240 965786 983481 1012653 1019742 1133567 1134860 5587293 5801679 40.15 71.9 1
15:47:34 2024-01-29 738147 721278 229170 225244 371491 382805 400172 397025 237758 235015 296430 301760 340611 345296 4828737 5126572 7171440 7021597 1226593 1254338 328640 290246 306514 309723 362079 351465 345454 347599 235743 237034 742689 704339 1590341 1562503 484737 477611 712466 717236 893426 871982 925558 926147 959531 973678 953882 1060513 2262915 2379871 1396235 1163280 783250 774800 938214 925455 965786 983481 1010489 1016840 1131270 1138180 5561781 5801679 40.15 71.9 1
15:47:35 2024-01-29 737100 721314 229205 223693 371006 383347 399289 396952 237390 235085 296645 301302 342726 345016 4839365 5146646 7199640 7015652 1226593 1254338 328445 290449 306550 308389 362587 351249 347733 349920 237344 237829 736278 698313 1592243 1567337 485153 478404 711923 714322 894802 873779 923268 924782 963043 979295 953637 1061431 2267178 2369737 1398119 1155019 781780 774800 935674 924800 968530 986084 1010489 1015319 1130468 1139827 5540266 5801679 40.15 71.9 1
15:47:36 2024-01-29 737976 721327 229014 223270 372937 383347 399289 395728 237758 236142 294838 302607 340611 344493 4842281 5181854 7208690 7025031 1217010 1252101 328622 292136 308574 309980 362912 351357 347733 347421 237177 238023 736278 698313 1590314 1565455 484048 474965 710298 713147 894802 875640 922342 923605 962896 980679 955513 1053969 2265739 2369663 1378075 1153376 781579 774338 934345 924800 967843 982683 1010489 1013837 1131270 1139827 5530860 5797542 40.15 71.9 1
15:47:37 2024-01-29 733858 721323 228468 223425 373759 383347 396970 395135 237758 236342 295045 302643 340611 342519 4842281 5169023 7208965 7034382 1218149 1253995 327772 289867 309156 309834 362876 351357 348226 347004 235344 238005 736278 699712 1604012 1567677 484048 474929 709438 714174 891863 876261 923036 923605 963043 982102 955513 1057183 2266136 2370235 1378075 1153376 781579 772606 934345 926184 968530 982683 1009769 1012322 1132604 1139863 5525400 5797542 40.15 71.9 1
15:47:38 2024-01-29 731686 721318 228823 225859 373794 383347 396970 395728 237758 235777 294766 303494 340576 342483 4839176 5193008 7229976 7031960 1220648 1253995 327772 289532 306586 309325 362948 351140 348226 347314 236674 237532 736278 698313 1578969 1567337 484048 475969 710445 713814 891973 875019 925358 922379 963043 980679 954792 1059485 2265672 2379141 1374378 1153376 781139 774251 935674 925455 968530 982683 1010489 1014559 1129630 1139863 5530860 5801679 40.15 71.9 1
15:47:39 2024-01-29 734903 724763 228464 222934 372676 383347 396970 395728 237059 236107 294766 302219 342690 342483 4831650 5197728 7213704 7025031 1217274 1249751 327879 292036 308829 309940 360907 351501 345419 347086 237009 236502 736278 698313 1581194 1563236 484048 476340 710445 714194 889375 873779 923693 925002 960247 979259 954834 1057241 2262915 2380151 1370680 1156665 781139 774800 937005 926280 965786 982683 1010489 1016803 1129630 1136537 5557606 5801679 40.15 71.9 1
15:47:41 2024-01-29 736838 721318 229214 223624 373229 382805 397007 394580 236858 235777 295217 301302 342956 342267 4850899 5172341 7191670 7011931 1217828 1250711 327950 289603 308829 309148 360907 351465 345489 347040 236674 237235 736278 698313 1593945 1563236 484048 476940 710445 713147 893534 872504 920955 924837 960247 979295 952962 1058729 2262915 2377454 1413160 1155019 780582 774800 935674 924965 965786 982611 1007613 1016042 1127994 1136500 5549671 5792307 40.15 71.9 1
15:47:42 2024-01-29 735460 723490 229210 223279 371006 382805 398962 395440 236743 236296 295453 301160 340982 342411 4825176 5139335 7199946 7005964 1217010 1252486 327879 289295 306370 308389 363461 351393 344864 347248 236674 236397 739458 701540 1578795 1561779 484048 476304 711960 716530 891598 871196 923693 926317 957424 973642 954155 1059565 2261307 2379141 1416998 1159966 781139 774251 937005 926280 964813 984873 1007575 1016803 1130124 1137167 5561580 5796441 40.15 71.9 1
15:47:43 2024-01-29 735424 726379 229600 224586 373043 382623 399071 396736 236813 235602 298654 301089 342992 342303 4825745 5148071 7205090 7006890 1225163 1251561 327879 289973 306442 308354 364526 351177 344864 347248 235379 236467 734463 704339 1578339 1555852 483704 476304 710445 715242 890554 871362 923693 926184 959494 973642 950062 1063386 2258456 2375768 1366289 1164331 782693 773153 937005 926939 964539 983481 1011931 1016803 1132875 1134824 5573999 5806206 40.15 71.9 1
15:47:44 2024-01-29 737265 725502 229069 223542 372784 382010 396754 396700 236919 235050 295227 300809 340353 345249 4839816 5133789 7201485 7011916 1217010 1252213 327843 289743 306550 311105 362948 351393 345419 347004 236674 236232 742163 700314 1578393 1558457 484048 476304 710445 714699 890967 871196 923656 926317 957461 973642 954155 1058416 2260713 2369700 1416998 1158856 781139 774251 937005 925622 964813 984604 1009049 1016766 1129594 1140068 5569050 5794828 40.15 71.9 1
15:47:45 2024-01-29 736216 726531 229002 222891 374021 382805 396610 396682 236708 235742 294731 301724 340338 342483 4836364 5137373 7201485 7006274 1223083 1250434 327879 292036 306478 310337 364784 351429 344381 347528 237344 236467 735834 702323 1570536 1556248 483360 479386 710445 715242 890967 868659 923693 927226 959494 973642 952801 1060203 2260713 2369663 1390585 1162675 782693 774529 937695 926280 964127 985478 1011848 1019046 1131675 1138779 5569050 5787063 40.15 71.9 1
15:47:46 2024-01-29 734972 724470 228967 225700 372965 381616 396970 396880 237147 234945 295704 299615 339557 344457 4830437 5111841 7182781 6996895 1225790 1249751 326926 290555 306478 308072 362587 351465 344416 346482 237344 236999 731722 705726 1610520 1553643 482673 476304 710445 715242 891598 869507 923656 926147 960986 975766 949988 1060290 2257415 2369626 1390585 1162675 783375 774338 939673 927449 964776 981181 1011818 1019121 1134092 1133805 5567025 5794052 40.15 71.9 1
15:47:47 2024-01-29 735424 723710 229179 225859 372893 382228 396934 396880 236588 235015 296380 300809 339592 342483 4826992 5109556 7168318 6987004 1226555 1250674 327843 289973 306442 308319 363975 351393 344381 347004 237177 236432 744617 703330 1579343 1553643 483360 477011 710445 714699 892267 870125 923693 926976 957461 973606 950062 1056809 2260713 2380916 1418917 1163280 783375 772495 937005 927524 964776 981874 1011209 1016803 1131233 1137640 5571005 5796441 40.15 71.9 1
15:47:48 2024-01-29 734866 722686 228424 223658 369677 381042 396934 396916 236623 234618 295704 299933 339557 342483 4830437 5122248 7173429 6992011 1222979 1251818 327614 289295 306550 309254 362948 351429 345177 347004 236340 236467 738576 698313 1580438 1562889 484048 476304 710445 714157 892267 872468 922999 925002 960210 981232 957084 1061911 2260601 2376660 1372529 1151006 782256 773555 933028 926280 967843 982647 1009750 1015487 1129594 1139790 5523877 5777794 40.15 71.9 1
15:47:49 2024-01-29 728890 723957 228424 223624 373230 381616 396502 395378 237556 234980 294766 301206 339285 342411 4830437 5185646 7215045 6997497 1208135 1250637 327384 289778 308829 308068 360907 354062 345419 346482 236507 237200 736278 697814 1576299 1562889 482673 477653 708433 711789 892267 876959 924867 924922 962178 981305 955401 1053615 2260563 2374245 1381773 1150063 782136 772334 934308 927598 968530 982611 1008194 1013202 1134484 1138144 5510511 5769477 40.15 71.9 1
15:47:50 2024-01-29 726751 724470 228269 223658 373194 378862 396826 395692 237514 234653 294802 301206 340826 344493 4811455 5204098 7218291 6987516 1206404 1250434 325941 289392 308357 308072 360907 354635 345141 345925 236674 237200 736278 697316 1587361 1558457 481303 478367 710258 712113 894475 876224 922156 920979 963729 981920 951642 1054062 2253643 2380916 1364193 1156665 784925 772606 928986 927598 972702 984177 1006067 1011832 1133837 1139827 5530860 5777407 40.15 71.9 1
15:47:51 2024-01-29 724621 723710 228468 223615 372083 378754 396898 395378 237024 234291 294766 303068 340347 345540 4830437 5204098 7254011 6992011 1208388 1250434 325941 290211 306586 308068 362948 353526 344796 347004 237009 236467 746007 699831 1608049 1554943 482673 477719 709905 713270 899901 875455 916866 920998 967184 984882 949500 1047929 2253643 2369921 1378075 1162675 786606 768094 929020 930205 971284 980670 997502 1014950 1139619 1145286 5585863 5777684 40.15 71.9 1
15:47:52 2024-01-29 727856 721021 228433 222900 372078 378826 400454 391807 237024 235015 294766 302643 339334 344457 4821096 5187146 7271117 6986839 1194875 1248145 329867 294151 306699 309465 360582 353272 346714 347314 234535 237627 732108 699813 1577809 1548792 481913 479763 705221 710275 898475 875640 911143 921442 969315 984882 946240 1051920 2249164 2360701 1413160 1165160 786045 765581 929020 934211 971284 973705 1001137 1013763 1144598 1143093 5561682 5768305 40.15 71.9 1
15:47:53 2024-01-29 724108 724470 227368 223589 372074 378790 396538 391497 237758 234291 294766 303068 340587 344493 4807986 5215007 7199640 6950001 1196750 1250036 328126 291696 308538 307246 365005 353381 345247 346862 236507 237391 729328 709266 1605642 1537333 482673 477792 707230 715279 897162 867041 914743 927524 968557 973715 945568 1051028 2253643 2357354 1420951 1169318 782693 765396 935674 931562 964127 973597 1001708 1021964 1143704 1139754 5609730 5782935 40.15 71.9 1
15:47:54 2024-01-29 735219 724736 227716 223620 372176 383076 399853 392154 237723 234291 294766 299897 339592 344457 4826992 5148049 7164077 6977629 1205175 1252213 329493 291006 308829 307711 362876 350682 346750 347563 236007 237768 730718 704344 1592991 1548792 484737 477011 704357 716245 900012 867041 915548 928886 967184 975497 944896 1055677 2254198 2344820 1418917 1168485 780025 765581 938338 931290 961355 973633 1006858 1019742 1140463 1137167 5540266 5773610 40.15 71.9 1
15:47:55 2024-01-29 734372 722686 227527 223654 373229 378862 395638 392154 238091 233930 295253 301724 339557 341821 4821059 5111616 7143834 6981852 1224149 1248511 325694 289832 306442 307387 362044 351429 345772 348742 237344 235668 732696 700314 1589256 1560282 482487 476304 710445 714194 889669 871196 923693 925659 957424 973642 954155 1057183 2257490 2366230 1390585 1156665 781139 772606 935674 924965 965113 983481 1007613 1016042 1127958 1134341 5549671 5777747 40.15 71.9 1
15:47:56 2024-01-29 735945 722682 228428 222582 372965 380715 396826 393882 236258 235050 293904 299968 341066 341857 4797636 5178179 7193923 6991897 1209362 1248659 328600 291175 308066 307817 360835 351501 345177 346204 237009 237094 739057 696320 1595445 1561779 482524 477050 707894 710275 892267 874398 922152 921035 960247 979259 954155 1057295 2258059 2361202 1355115 1150614 781698 770345 931696 925455 967156 984873 1006821 1012592 1131270 1136500 5499413 5768305 40.15 71.9 1
15:47:58 2024-01-29 727310 722686 227725 223615 372118 378826 395674 394195 236989 234291 293904 302287 340336 342303 4825251 5192937 7237921 6987004 1207761 1245118 325871 289743 306622 308178 362948 354062 345772 345441 236674 236833 741316 698313 1587214 1549237 479938 476340 709247 709231 892267 876261 918265 918198 965129 984882 952801 1047634 2247564 2379907 1436601 1156665 786045 772058 927459 926280 972702 983481 1003997 1009651 1134484 1139827 5552604 5769446 40.15 71.9 1
15:47:59 2024-01-29 723108 722686 228178 223425 373229 377882 396934 395440 236708 234806 294966 301125 339965 346200 4826458 5204331 7263443 6987516 1208635 1248659 325871 289330 306550 308068 362948 353526 344796 346239 237009 236467 731722 698313 1567978 1549237 479938 477792 710445 710275 891702 876261 918058 919546 964445 986886 952087 1050975 2247969 2383425 1434645 1156665 787167 772058 926414 924669 972702 983481 1001137 1012592 1133837 1142284 5587293 5761337 40.15 71.9 1
15:48:00 2024-01-29 724689 723710 228732 225229 373584 378574 399708 394365 236849 234911 294659 301547 340719 345078 4821059 5194825 7276301 6982003 1198296 1246407 329404 294603 306550 308319 360907 351465 345284 347599 236007 237034 734888 697814 1577872 1546681 479938 479644 702330 710275 898836 875640 911406 919729 968666 983490 946240 1049841 2246369 2357354 1411240 1165990 786045 765581 927732 934211 970594 973633 1000423 1013800 1144634 1143093 5579320 5777860 40.15 71.9 1
15:48:01 2024-01-29 726904 723637 226906 224247 373183 378307 399207 393739 237582 233431 295217 301240 340347 345504 4831393 5155863 7171664 6947440 1200950 1248659 327950 294237 308357 307352 364011 351357 344796 347563 234679 236833 733498 705726 1590103 1544397 483360 479763 703822 714194 898022 867041 913717 930241 967870 973642 944896 1052562 2248179 2349814 1434645 1168485 781579 765851 936339 931562 962075 975757 1001708 1021235 1140463 1137303 5553370 5774234 40.15 71.9 1
15:48:02 2024-01-29 733149 724499 226841 223542 373147 378790 395638 392154 237723 234801 295174 301231 341066 342375 4816942 5100615 7134362 6952096 1222219 1248659 325380 289532 306550 306458 364011 351393 345528 345476 236674 236467 741837 705350 1616454 1549237 482673 475969 709438 714211 886087 868890 922342 926317 957388 975497 950025 1061868 2254385 2370720 1415079 1161848 781139 770419 936339 926665 963442 980670 1009750 1018317 1134899 1135448 5562584 5786146 40.15 71.9 1
15:48:03 2024-01-29 733233 720644 228459 224488 370083 380788 396826 394472 236093 234816 294802 300872 342027 342411 4814185 5122792 7171664 6996895 1217160 1248659 326855 294359 305436 308103 362948 350332 346261 345961 236007 236102 740447 698313 1604765 1558457 483360 474893 709942 714322 891745 870579 920955 922379 957461 973678 953882 1057183 2259701 2370683 1368831 1153376 780025 772606 935691 929211 966836 986877 1007426 1016212 1128463 1137130 5533302 5769477 40.15 71.9 1
15:48:04 2024-01-29 733080 722686 227333 222277 371526 381960 396718 393882 237024 235015 293171 301513 340815 341304 4807324 5163250 7190314 6978137 1207728 1247772 326890 294151 306550 307352 360581 351501 344899 348188 236007 236502 734888 696320 1587931 1558457 482330 476712 706391 710275 891635 873779 920718 921035 960247 973715 953478 1053764 2259701 2361276 1358746 1151081 781139 771038 932364 927598 967561 987626 1008308 1011720 1132875 1135661 5497627 5758926 40.15 71.9 1
15:48:05 2024-01-29 722270 722033 227372 222745 373229 377315 396232 395463 236623 234256 293904 302183 340108 345052 4811792 5183735 7218291 6978137 1207728 1245118 325906 294296 306478 307137 362692 353562 345772 345163 236674 236659 728980 700314 1593142 1549237 479258 476340 709438 709231 889485 876261 918302 916889 964445 984882 952801 1056642 2257490 2385907 1401650 1156665 786045 771950 927695 926243 973393 982092 1002565 1009651 1136516 1139790 5569050 5764191 40.15 71.9 1
15:48:06 2024-01-29 722506 720649 227725 223279 372702 376483 396862 394544 236458 234291 293716 301302 339869 345540 4814185 5183735 7246267 6973160 1207728 1247772 325380 294260 306442 306922 360907 353562 345284 344886 236340 236502 727609 701209 1555286 1549237 479938 476712 708433 710275 889705 875640 919646 919595 961991 984091 949915 1053867 2247671 2374157 1341878 1152556 782256 770382 929020 926204 968456 982020 1001671 1007515 1132456 1136500 5502643 5758926 40.15 71.9 1
15:48:07 2024-01-29 720465 720644 227363 224519 372702 377014 395674 394544 236623 234291 293904 301266 339083 345296 4808248 5183735 7233419 6968759 1205769 1245118 325380 294432 306514 307352 360907 353526 344796 344921 236674 236432 733498 698313 1570891 1548965 479258 476376 708935 710591 894438 876959 918942 918362 963433 984772 952616 1050975 2241242 2374788 1415079 1157201 782902 769794 925099 924965 973282 983481 1002565 1007515 1134484 1139827 5543225 5744689 40.15 71.9 1
15:48:08 2024-01-29 721684 721664 227403 222930 372176 378221 396970 394231 235564 234256 293868 299968 339751 345540 4794217 5183735 7255592 6952096 1200869 1245118 325906 294224 305974 307137 360907 350862 342821 348742 234679 235703 731722 694335 1580238 1548308 482288 479763 704720 709047 894544 873595 918611 918362 968483 982102 944506 1046339 2244435 2360701 1386819 1158474 786466 765851 927732 928850 968530 973705 995337 1012592 1137126 1144712 5568482 5750716 40.15 71.9 1
15:48:09 2024-01-29 723386 722175 226822 227376 373229 378451 396547 392031 236623 234256 292973 301653 340108 342483 4802301 5203672 7190314 6940622 1185369 1245118 325941 288757 309011 306174 360871 351429 344796 347719 235971 236918 732108 706363 1565798 1535150 479450 479083 704930 710164 897310 869853 914368 922379 967377 982102 940805 1047831 2241183 2357580 1428776 1171974 783847 765038 930727 931562 965786 973002 998250 1016840 1143704 1138144 5596037 5754819 40.15 71.9 1
15:48:10 2024-01-29 729689 722161 227252 222934 370011 378185 396970 391843 236658 234801 294559 298780 340587 344457 4797192 5122099 7103091 6932065 1205674 1248659 327879 293457 308574 309242 360690 351140 347241 346773 236007 236893 733912 705856 1574392 1546105 482330 476375 706391 714322 891004 869490 919609 924837 957461 975766 948261 1056921 2252042 2370032 1415079 1159335 780582 769800 934345 924309 961392 973705 1009049 1013800 1131270 1130442 5548187 5760081 40.15 71.9 1
15:48:11 2024-01-29 731000 720099 227050 223274 369609 378790 395674 394231 235599 233372 294766 299443 340108 342134 4808248 5096659 7153013 6967912 1221649 1248199 326643 290390 305364 308213 360763 350189 345735 346773 236007 236327 733498 694335 1596424 1558457 481876 476265 706391 710275 889705 871232 920911 919729 957461 973715 952801 1050419 2253643 2363207 1372529 1147340 778912 769219 930998 922342 962979 984873 1006104 1011870 1125528 1133222 5483832 5749548 40.15 71.9 1
15:48:12 2024-01-29 725353 719947 227011 222590 371522 378754 396382 392154 236293 233570 293115 302219 339869 341340 4804820 5172541 7161165 6951832 1205175 1246481 325835 294567 306478 306458 360907 351249 344651 344886 236340 235738 737668 698313 1601823 1548139 478542 478367 708433 708226 892267 873779 916978 917053 961643 984882 949351 1050862 2241280 2369663 1428776 1153376 783808 771511 924442 922342 968530 982092 1001137 1007515 1133679 1136500 5543225 5744651 40.15 71.9 1
15:48:13 2024-01-29 719707 721416 227372 227247 372176 376483 396934 393329 235564 233570 293420 299933 339154 345016 4783944 5179476 7259574 6955903 1195689 1246481 328906 293700 306478 307387 360327 351177 344796 346969 234679 236302 733498 696822 1570857 1543300 479938 477047 703859 709074 897384 873160 910360 917016 965813 981833 946240 1044031 2234875 2351481 1436601 1159372 782693 763953 926414 930630 968530 973597 994629 1010846 1142082 1143093 5549671 5728217 40.15 71.9 1
15:48:14 2024-01-29 722257 721669 226317 227252 372965 377315 395674 389817 237024 233175 292973 301302 339083 342447 4803231 5178065 7165787 6912261 1193943 1246170 327631 294079 306514 306423 362948 349804 342677 346097 234679 236102 732108 706735 1580325 1537834 481644 477383 703361 713307 894839 865812 911731 925002 965813 973642 943554 1044624 2247247 2349814 1418995 1168570 781139 765038 931696 930902 960958 974378 1001137 1019016 1140463 1137640 5596699 5750716 40.15 71.9 1
15:48:15 2024-01-29 733871 722686 227015 227452 370083 378538 396547 389817 236658 233535 295715 299686 340336 342477 4797223 5112836 7103204 6959380 1217047 1245118 323947 290490 308357 305499 360907 350050 344796 343334 236007 236267 730718 705726 1577148 1544848 481303 475701 706391 713307 888138 866426 918024 925002 957461 974387 944506 1053839 2250442 2354014 1434645 1161022 778386 765924 933682 924800 962075 973669 1010213 1016079 1133679 1129875 5530860 5750716 40.15 71.9 1
15:48:17 2024-01-29 730259 719522 227333 223236 369975 378465 396538 396682 235943 234801 294766 299232 339929 342194 4801522 5091011 7164936 6961529 1213686 1245118 325906 294079 305257 307387 360799 349204 345528 344851 236007 236267 732977 694335 1616454 1556958 482673 476375 708396 710275 889669 870743 918287 922379 957461 977147 950025 1054062 2247708 2356079 1416998 1150614 777802 770309 931696 921651 963442 982056 1006030 1012544 1125264 1133951 5490097 5749548 40.15 71.9 1
15:48:18 2024-01-29 726346 721689 227436 224555 373147 378574 394311 394439 235918 233431 294753 301089 338904 340273 4792922 5170607 7176023 6946978 1207728 1245118 324890 294079 306442 306388 360545 351429 345528 343334 234679 235703 734888 697316 1598519 1553643 480961 475364 705891 707113 890392 871196 918058 917710 958657 977667 949951 1054018 2253643 2360701 1379924 1147340 778912 765814 929714 924309 964344 982092 1003133 1007440 1127921 1135557 5480385 5754196 40.15 71.9 1
15:48:19 2024-01-29 719596 719633 227232 224591 369866 376268 394275 394718 235495 233535 293590 299615 338500 342339 4792922 5185514 7199640 6942396 1200734 1243365 325380 294494 305042 306458 360835 350297 342821 345476 234679 235011 725933 695327 1561011 1544397 479938 477383 706391 709194 892231 870542 914368 917016 961607 984186 946516 1044499 2235334 2377454 1420951 1156375 783808 768094 922476 924965 970594 981095 997465 1009670 1134055 1141939 5572043 5751149 40.15 71.9 1
15:48:20 2024-01-29 724838 720166 227686 223965 372176 377581 396502 394123 235251 233861 292782 299862 339047 342339 4798876 5174463 7248245 6940622 1192269 1243242 325906 288541 305257 306887 360545 350297 342821 346204 234679 234976 731722 694335 1561614 1544397 479938 479763 706391 709231 893534 871196 914368 919004 963043 983490 946240 1041808 2242776 2368240 1436601 1156665 783808 767485 926414 927598 967843 979797 995621 1012544 1137673 1142910 5574543 5749548 40.15 71.9 1
15:48:21 2024-01-29 722770 721647 227480 223858 372702 378149 395324 391936 236343 234117 293115 300809 339047 342375 4798876 5202082 7150900 6916944 1184693 1245081 325906 288757 308284 305961 359748 351073 342821 344403 234679 237200 727189 703212 1579305 1534061 478881 476304 701225 711098 894802 869507 912380 922379 967870 973715 940101 1047911 2241465 2357354 1426820 1171140 783808 765359 930338 932618 966836 972820 998889 1017628 1143593 1138706 5587293 5752474 40.15 71.9 1
15:48:22 2024-01-29 728101 720572 226980 222247 368682 377581 396862 392490 235529 233141 293939 298014 338809 342375 4783544 5114813 7098613 6931244 1196082 1245118 327879 288757 306225 305961 360871 348678 344796 345405 234679 236067 738140 702710 1564957 1539745 482673 476375 701225 713814 890673 864585 914368 926976 964445 972288 943554 1049162 2249164 2341078 1374378 1164942 777802 763265 935637 929579 960995 974232 1006868 1015244 1134484 1133216 5508962 5736369 40.15 71.9 1
15:48:23 2024-01-29 728784 719517 226313 222930 369975 379572 393204 390329 236258 232135 293527 299408 339083 340344 4789504 5078575 7106386 6940622 1218622 1245118 324622 294151 305974 305926 362948 349204 344796 343405 236340 234976 730351 702323 1568390 1546592 481225 477050 706391 713307 887507 866426 920031 925002 956620 974387 947401 1056082 2254550 2367414 1411240 1156375 780062 771587 933028 922305 959310 973705 1005004 1013763 1125264 1130711 5521455 5749548 40.15 71.9 1
15:48:24 2024-01-29 732103 719517 227721 223337 370047 378862 394454 390912 235131 234256 293115 298745 339595 340273 4795454 5133723 7149627 6951945 1210188 1244161 325380 288757 306226 306887 358629 348714 345284 343370 234679 235668 732977 693345 1571209 1555852 481303 475364 705184 708691 888138 868659 920804 920249 959190 978530 951642 1053077 2244323 2363200 1381773 1147340 778912 765851 929020 924884 964813 982092 1002565 1006581 1130068 1133951 5465021 5736558 40.15 71.9 1
15:48:25 2024-01-29 719707 717957 226783 222745 369966 375283 394419 392118 235529 233500 293115 299617 337788 342447 4792922 5172541 7207349 6932065 1198296 1243279 324854 294115 305472 306353 360799 350297 342821 344403 234679 234976 731722 695327 1574710 1543300 479258 477011 709247 711098 894471 871982 915548 919669 963433 983345 950287 1044424 2234801 2366230 1304122 1159140 784925 765814 922476 926280 971247 973669 992435 1008951 1134484 1142284 5568482 5736407 40.15 71.9 1
15:48:26 2024-01-29 723293 718844 227015 223332 370069 377581 396790 391659 235495 234256 292937 299933 338536 341857 4792922 5202280 7192133 6940346 1184693 1244251 325906 288757 308248 306672 360291 351109 342821 344368 234679 236467 734769 702710 1577935 1538983 479852 477726 701189 708042 898734 871982 911632 920979 968557 979259 940768 1048093 2231553 2351481 1418995 1168485 783375 762871 927732 931562 965065 974378 996792 1013042 1143824 1138107 5577888 5724052 40.15 71.9 1
15:48:27 2024-01-29 724387 719522 226791 222900 369382 376147 396232 389782 235529 233175 293868 298084 338809 342447 4783267 5119256 7107689 6902294 1200000 1245081 327649 288757 306370 305926 360835 348959 342821 348212 234463 237015 736731 703834 1563547 1542808 481266 474247 704219 710127 889495 867041 916325 923605 964081 971565 944225 1057183 2246531 2344820 1396235 1159298 776693 765581 930998 926280 961355 975757 1007575 1016490 1132875 1127410 5505675 5745447 40.15 71.9 1
15:48:28 2024-01-29 732043 717957 226972 227300 369382 378149 394454 393329 235330 234535 292724 298049 339047 340344 4786089 5097279 7153013 6959380 1209949 1245118 325643 293664 307868 307606 360969 351690 345735 345758 236007 235598 733498 698313 1572361 1553205 479938 475701 705891 706111 888955 873779 918942 917058 956035 979807 950025 1049497 2249164 2359729 1336527 1145707 778912 765851 927732 923568 962979 982092 1001634 1007440 1127994 1133951 5474184 5740169 40.15 71.9 1
15:48:29 2024-01-29 718577 717957 226308 223799 369492 375847 394454 392118 235330 233338 292937 299443 338025 342483 4783544 5165190 7208965 6932484 1199045 1243707 326678 290395 304470 306996 359857 350189 342677 346340 234607 234871 731722 694335 1567229 1538983 480538 476683 702720 707149 894802 871232 908837 917058 965813 980679 945568 1043718 2231590 2348147 1434645 1158314 781139 763412 922476 928191 968530 975757 992435 1010390 1138811 1139754 5540266 5711770 40.15 71.9 1
15:48:30 2024-01-29 719707 719522 225548 227176 372163 375847 396382 391382 236623 232100 292491 300809 338025 341857 4792922 5158735 7149627 6923799 1194800 1242940 325800 288649 306046 306852 362840 348642 342821 345441 234679 236174 732108 703834 1568270 1537834 481987 476340 703220 713814 894802 864548 911008 926147 965813 975766 940842 1050192 2244370 2342261 1420951 1165160 778912 765581 931696 928850 959310 973002 1001137 1016803 1133837 1135557 5561580 5740169 40.15 71.9 1
15:48:31 2024-01-29 732034 719587 226274 227380 369975 378790 393828 391106 235564 232135 293115 299408 339047 341727 4792922 5085204 7123556 6942664 1216783 1246481 324890 294151 304542 306423 360388 351690 344796 343370 234679 235538 739057 694335 1609521 1556248 482330 475701 707393 710275 890033 868890 915435 921035 956035 973606 950062 1054286 2247857 2366561 1390585 1147340 776693 769219 929020 921651 962038 981399 1003133 1011111 1123963 1130711 5483832 5745447 40.15 71.9 1
15:48:32 2024-01-29 728894 718465 226818 223328 372176 378718 393239 389782 235495 233535 297819 299933 339047 339723 4793758 5140982 7197274 6950001 1200809 1242398 326749 290390 305472 305534 360581 351357 342339 346773 234679 234777 733093 694335 1589563 1544397 479938 477047 706391 709231 892378 871232 915548 917016 961643 983490 947030 1041938 2231590 2361165 1317136 1156665 783808 765581 926414 926280 967843 973633 992435 1007515 1134484 1142284 5559077 5724090 40.15 71.9 1
15:48:33 2024-01-29 721753 720067 226317 223332 372698 376448 395602 390830 235529 233535 297893 301480 338286 344036 4794663 5179317 7163211 6918014 1191431 1243279 325871 288347 308248 304577 360871 351393 342821 344644 234427 236067 732108 703713 1557730 1530797 478505 476074 701225 710275 894918 869507 910566 919693 965813 973678 938030 1047085 2228348 2351481 1415083 1168608 783808 764495 927732 928813 962979 970185 998287 1015281 1140463 1136362 5587293 5728179 40.15 71.9 1
15:48:34 2024-01-29 727893 720385 226317 227264 368785 377617 396574 392344 236004 234801 293725 297915 338393 341713 4782657 5111954 7079909 6916118 1202077 1244198 325607 289018 306550 304577 360327 349276 345284 344819 234679 235738 739550 704442 1558086 1540017 479938 475028 705391 713307 887507 864585 916924 925002 957424 973011 945568 1057183 2247969 2363207 1411240 1156665 778912 765924 931696 922342 959310 973597 1006821 1010846 1126852 1127410 5519930 5744877 40.15 71.9 1
15:48:36 2024-01-29 730476 719090 227480 223913 369094 378307 393721 393602 234630 233431 293242 297915 338631 342551 4783544 5111841 7150254 6932484 1204281 1241480 324663 288757 305974 305926 358665 350332 344796 344819 234679 235011 724867 697814 1557216 1546319 478505 474357 705891 706111 887595 872504 918058 915756 957977 973715 948641 1051209 2244770 2356482 1364193 1147340 780025 767201 925099 922342 967156 973669 1001137 1005969 1127958 1136362 5485965 5745170 40.15 71.9 1
15:48:37 2024-01-29 719633 719132 226867 223956 369830 377203 395180 393602 234957 232816 298178 298989 337516 342483 4790414 5166948 7208965 6921865 1183778 1241480 329066 288757 305042 306458 358665 349240 342821 345441 234514 235011 732108 694335 1566926 1540017 479938 475598 701225 706111 891973 871196 908696 917058 965813 980679 945568 1041766 2235098 2348147 1434645 1158474 781741 762871 924442 928850 967156 975757 994318 1011111 1138775 1140284 5545468 5727139 40.15 71.9 1
15:48:38 2024-01-29 720590 719642 226134 225066 369975 375883 394490 389782 235529 234105 293590 299862 337552 342411 4792922 5126113 7134362 6907556 1194875 1243316 325941 288757 306010 304577 360907 349240 342821 344886 234679 235703 730197 704719 1555773 1530797 481645 476304 701225 713307 894802 863936 910360 925002 967184 973699 940842 1050862 2244370 2335355 1432689 1164331 777802 763412 934345 927497 958629 973002 1003184 1020666 1137325 1133805 5505789 5728141 40.15 71.9 1
15:48:39 2024-01-29 726904 717957 225583 226981 369682 376376 391718 391936 235564 232135 295475 300235 338061 340344 4770760 5064121 7097061 6912224 1218149 1243316 323651 294151 305042 306672 360907 350347 342821 343370 234679 234252 735400 695823 1585937 1549237 481303 475701 707931 711789 886387 867041 918265 921071 956620 974387 949753 1053349 2241280 2360794 1360742 1151699 776140 768094 931700 922253 963462 980601 1005431 1013240 1123521 1134562 5495599 5732845 40.15 71.9 1
15:48:40 2024-01-29 728922 716370 226985 222710 370011 378754 394700 389746 234804 234093 298031 298536 338499 339246 4774165 5126113 7125037 6940622 1204281 1239413 323912 288757 305544 304612 358377 349768 344796 344638 234679 234976 734888 697316 1566710 1543300 478270 474357 705391 705039 885583 870579 915312 914280 957977 973678 946516 1047080 2241183 2357359 1340094 1149437 780582 767758 926377 922253 964776 980437 1001024 1006769 1126288 1133951 5490261 5711770 40.15 72.0 1
15:48:41 2024-01-29 718339 717599 226313 223337 369975 374159 395046 394059 234769 232169 298104 298954 337043 342447 4783544 5155918 7208965 6952587 1188863 1238533 328600 288757 304969 305499 358665 349240 342821 345163 234349 234976 732108 693840 1563379 1540017 479258 476304 702330 706111 893534 870579 908993 915756 963080 979259 944896 1041258 2240357 2350591 1434645 1156665 781139 762147 925062 927598 967156 975067 990989 1010428 1137599 1139754 5529535 5721412 40.15 71.9 1
15:48:42 2024-01-29 720152 717957 227168 227149 369975 374195 393864 391936 235599 232975 298292 299443 337008 342375 4772169 5116827 7125037 6893729 1193170 1241517 324890 288757 305974 304083 360907 349276 342579 344368 234679 234976 730718 703713 1571652 1527543 481303 476304 701225 712295 894530 862101 909030 923605 967552 976739 942316 1047803 2244658 2342054 1417039 1163280 778912 762294 931659 926147 960274 973002 1000423 1016803 1133837 1135484 5561580 5711845 40.15 71.9 1
15:48:43 2024-01-29 730481 718501 225770 223332 369385 378754 393239 390278 235529 232100 298081 298501 338536 340370 4767358 5074326 7077874 6921588 1209925 1240673 323425 293736 306306 306640 360871 348188 342821 343334 234679 234252 735834 697316 1561941 1547041 480961 475481 706391 711789 887688 867634 917868 922291 953729 972179 948899 1055346 2241205 2360701 1438557 1149795 777272 768775 930338 918967 959310 980528 1004636 1011870 1123668 1130674 5487751 5711808 40.15 72.0 1
15:48:44 2024-01-29 726788 716144 226247 222706 370002 378185 394627 391936 234968 233895 297609 298119 338536 339246 4776723 5122724 7143688 6931244 1203421 1239685 324401 288757 304577 305038 358125 350368 342857 344819 234679 234976 727609 696320 1562391 1538983 478826 478404 707230 706001 889996 869507 915153 916852 961382 981920 945845 1044031 2235098 2383907 1352919 1150100 782693 768775 922388 922342 968530 973705 995337 1007477 1131233 1136500 5549671 5722620 40.15 71.9 1
15:48:45 2024-01-29 719707 716398 226348 223019 370047 376183 395360 392490 234407 233372 298104 298745 337788 341304 4774165 5148595 7215045 6892607 1185470 1239413 326890 287909 306046 305499 358401 348995 342821 343370 233654 236022 728275 698324 1572973 1536241 478597 477050 700194 707058 896821 869470 909034 917016 965813 978992 940273 1042471 2220416 2343721 1428776 1164331 782693 760639 925099 930205 963442 964728 993885 1010128 1143347 1133222 5545709 5695461 40.15 72.0 1
15:48:46 2024-01-29 723298 716402 225928 226985 367753 374195 393828 391382 234804 236640 292937 297598 337043 342411 4770760 5111954 7065361 6903108 1197426 1242435 325976 288607 306010 304612 359460 350085 345176 344674 234643 235563 731094 703330 1570441 1541711 479864 475664 704892 710275 885583 863900 918137 922379 956620 971602 943554 1055379 2241183 2357354 1434645 1157352 776693 767213 930338 919656 957270 975757 1003133 1011870 1125264 1124194 5505508 5718017 40.15 71.9 1
15:48:47 2024-01-29 726788 712264 226304 222082 369669 377581 392700 391382 234081 233372 297535 297598 337516 339281 4767358 5111841 7134362 6912261 1200847 1240710 324803 288288 305041 306852 358557 350225 342785 344783 234679 234638 727609 697316 1559278 1540017 476739 476903 707230 707058 889623 869926 913717 914280 959567 980715 945882 1047183 2235098 2365686 1434645 1150100 781139 767281 921131 919656 967156 973705 995889 1004538 1129630 1133951 5515089 5717331 40.15 71.9 1
15:48:48 2024-01-29 716569 715385 226125 223023 369382 374195 394490 390364 234407 232135 297696 298084 337008 342375 4774202 5146646 7191984 6935129 1188788 1239339 327507 288409 304434 308515 358221 350693 342713 345550 234349 236102 728618 699813 1587637 1535150 477114 476375 699239 708065 891863 867041 904866 917016 965813 979259 937365 1043288 2231923 2344528 1426820 1165160 781579 760100 925099 930241 962260 964728 993885 1009410 1142497 1136362 5543225 5717331 40.15 72.0 1
15:48:49 2024-01-29 721208 712336 226120 227252 367718 374195 394177 391382 235166 236604 293883 297826 336736 342134 4776723 5082981 7060933 6914366 1200847 1246481 326749 288649 306478 306420 360327 348714 344615 342627 234535 234906 732108 702323 1564334 1545011 481266 475701 706391 711789 885070 864548 918058 922379 955228 972975 944469 1053787 2244770 2360701 1434645 1154379 776693 767758 930338 918280 957950 976868 1003997 1011832 1125264 1128207 5497779 5711845 40.15 72.0 1
15:48:50 2024-01-29 726751 716325 226274 222706 369893 377581 393365 391936 234571 233570 297994 297598 338025 341095 4774165 5132704 7147029 6934177 1204281 1241175 323877 288757 307030 306744 358593 350261 342821 344783 234679 236844 739057 694335 1562118 1540017 477041 475562 706391 706111 888336 869507 913680 916236 957424 982065 947587 1041655 2228348 2362840 1347269 1153376 783250 767196 921785 922342 968530 978521 994618 1006686 1131270 1138107 5544225 5691328 40.15 71.9 1
15:48:51 2024-01-29 721744 716370 226282 223023 369642 375847 394419 390278 234046 233500 293779 298501 336736 342160 4778232 5166700 7159246 6893729 1184694 1241175 326604 288757 306478 305989 360135 349240 342821 345794 234679 234976 730718 703330 1555980 1525904 479938 476304 701225 711789 889375 862639 907364 922379 963043 975766 938732 1047047 2238279 2341078 1349153 1165990 778357 761214 929020 928850 958629 971556 997502 1015281 1134484 1133951 5567025 5721412 40.15 71.9 1
15:48:52 2024-01-29 731000 712300 225539 223332 369376 378149 393239 388011 235052 234434 294147 300391 337883 340501 4763792 5065673 7042314 6903108 1214044 1242020 324911 288757 306561 304083 360835 348152 342219 345550 234679 233856 734048 696320 1566508 1548308 481303 475701 706391 709194 888138 867041 916325 917016 956620 974387 947223 1047324 2244370 2359027 1428776 1147796 774483 767478 929052 916943 959310 978983 1003997 1010390 1122039 1129004 5463416 5720328 40.15 71.9 1
15:48:53 2024-01-29 721753 715572 225539 223660 369749 378496 393145 391899 234992 234141 293596 299756 336830 341506 4775000 5126459 7153013 6902959 1198296 1238533 323912 288757 305469 304577 358665 348188 341268 343370 234679 234719 734463 693840 1593979 1540017 478826 476268 705355 708152 886087 869507 912020 921310 957461 982102 946240 1040174 2235098 2368240 1319020 1155019 782693 765581 922476 922342 967156 975757 993909 1006686 1132875 1139790 5540266 5720827 40.15 71.9 1
15:48:55 2024-01-29 721694 720324 226139 223265 369794 376268 395820 387831 234630 233396 293804 298919 337753 340309 4769710 5149356 7118348 6884350 1191468 1237893 324890 288350 304577 304508 360871 348642 341785 343370 234349 234976 719383 705350 1556047 1528074 480961 477050 701225 712113 893534 861381 907627 922379 963043 972707 939398 1047929 2241465 2333042 1428776 1162675 776140 761178 930998 925840 955841 970185 998250 1015281 1134484 1130711 5501034 5725899 40.15 72.0 1
15:48:56 2024-01-29 727595 717091 225439 223615 368056 377959 392472 390278 235495 236865 297609 297843 337339 341727 4761388 5054795 7085605 6912486 1217123 1243279 323842 288757 304603 305251 360255 347104 342555 345306 234679 234976 732108 693345 1565918 1553643 481303 475701 706391 709231 888138 867041 914368 917016 956620 975076 949737 1053228 2244370 2353977 1413160 1145707 774483 765581 926414 919619 961355 979250 1003997 1006619 1127204 1132732 5449070 5707034 40.15 71.9 1
15:48:57 2024-01-29 717592 715061 225893 223166 369898 375823 394032 392490 234536 232100 297535 298567 334702 343340 4764786 5156355 7166223 6892457 1192269 1239413 324890 288203 303615 306708 358089 348678 341785 344368 233983 234217 728980 692357 1589563 1537333 478505 476903 701225 704503 894802 869507 908273 917058 965129 973678 940805 1041729 2229087 2342261 1432689 1156665 780025 760907 922439 926147 967524 974888 997053 1010241 1140137 1137130 5537563 5707959 40.15 71.9 1
15:48:58 2024-01-29 718650 718274 225474 223956 367646 374123 393204 391382 234630 233482 298104 297598 335958 341304 4761388 5089831 7062508 6888403 1196365 1241175 323912 288314 306442 305989 359483 347140 344796 342843 234679 234976 730718 702285 1578722 1537834 480468 474357 702330 710275 885583 862065 916978 922379 956620 972743 943554 1054100 2234875 2357354 1434645 1155019 777900 767647 932327 922195 959628 975684 1006868 1013164 1125887 1131164 5497779 5729584 40.15 71.9 1
15:48:59 2024-01-29 727308 715572 226278 222216 368826 377014 392029 391382 234046 233500 297535 297791 338025 340370 4764786 5104403 7121956 6912968 1200809 1242057 323390 288757 306014 304577 358377 349204 341461 344783 234679 233856 723228 692357 1581676 1538983 479221 477050 701225 705538 892267 870110 908310 915756 963006 973715 944896 1038427 2238390 2348731 1432689 1157652 780025 761068 923703 927598 967524 975378 993909 1009670 1135480 1138948 5512049 5686948 40.15 71.9 1
15:49:00 2024-01-29 716578 712264 224842 227309 369373 374123 394627 390830 235495 233154 297819 298501 335994 341064 4755445 5082548 7102900 6884350 1194875 1239413 325607 288350 304577 304542 359459 348710 342821 345794 234349 235928 726866 702710 1571505 1537333 479938 474357 702257 710275 885583 862065 915637 922947 958657 973011 945006 1056809 2247165 2360824 1434645 1156628 778386 767213 931700 919582 957950 974378 1005281 1015172 1127662 1126403 5489899 5712033 40.15 71.9 1
15:49:01 2024-01-29 727589 715568 226282 222706 367718 376448 391444 390830 234012 233141 297535 296250 337516 340612 4764786 5082548 7112246 6912486 1200847 1239413 323390 288766 304577 304542 357826 349240 342821 342843 234679 234217 724867 694335 1593033 1537834 476329 476375 705391 705049 887507 869926 915548 914280 959153 981956 948936 1045918 2235439 2373225 1417039 1150614 781579 765581 919826 924740 968530 977829 992398 1005969 1130871 1137167 5530860 5702757 40.15 71.9 1
15:49:02 2024-01-29 719639 715572 226243 222697 369673 374984 394419 391106 234012 232816 297535 298413 336500 339998 4755407 5142989 7183666 6884350 1182089 1239413 325906 286992 305544 304577 356512 348678 342014 344783 234349 235703 732906 698313 1569094 1529657 476739 476037 699921 708065 895713 868164 909570 918362 964982 979916 939637 1044893 2230579 2340600 1424864 1163801 782256 760670 925099 927460 964776 969918 992398 1011870 1140427 1133914 5541751 5701854 40.15 71.9 1
15:49:03 2024-01-29 722780 712296 225386 223332 367084 374159 395820 390278 234769 232066 297696 296250 336465 340788 4748627 5075538 7051853 6884350 1194116 1239413 324627 287909 306010 305989 358665 348152 342857 342843 234349 235445 726549 701317 1556230 1538983 480882 475518 705221 710164 884216 863937 918212 924778 955905 970158 943554 1046890 2241242 2357446 1407402 1150614 775547 765396 929020 916943 957950 975757 1002565 1010390 1122076 1127410 5493238 5699523 40.15 71.9 1
15:49:04 2024-01-29 724667 714555 226085 222380 367718 376448 391444 390278 233651 233175 297535 296215 337008 340092 4757993 5082510 7106386 6892420 1199990 1239413 324730 288757 304542 304508 358436 349240 342821 342627 234499 234732 724867 695234 1561015 1539520 478484 478404 706225 708570 889479 867041 912020 915756 959190 983490 946240 1041484 2231923 2366464 1304122 1153376 781579 765038 921131 923568 965786 975067 991785 1004501 1127994 1136464 5529349 5702654 40.15 71.9 1
15:49:05 2024-01-29 718614 712223 225539 222398 369709 374984 393828 387975 234081 232135 293571 298220 335994 339723 4753918 5152176 7103091 6874971 1190618 1240710 325117 288336 305005 306635 360546 350085 342194 346247 233675 235598 735322 700314 1571081 1537887 479791 474021 700728 709194 889400 865783 912709 921035 957461 964665 941645 1054137 2241145 2335626 1348373 1156665 774483 763412 927732 922342 957270 975067 1003884 1010883 1130431 1124809 5474303 5695424 40.15 71.9 1
15:49:06 2024-01-29 727617 715061 225583 223337 367423 376448 391444 390329 234046 232100 298031 296215 337008 341205 4761388 5083280 7106111 6892457 1206904 1243365 324803 289113 304884 306852 356083 350693 342749 342735 234643 234440 723496 695327 1553016 1537834 475655 476712 706121 705049 885707 869507 912483 913159 957977 979259 944469 1044774 2232577 2366672 1432689 1147340 780025 765581 919826 919656 967156 973597 996755 1004979 1127958 1133951 5515089 5702654 40.15 71.9 1
15:49:07 2024-01-29 715297 715061 225928 222710 368530 374159 393275 391936 234046 232561 297535 297806 335019 341304 4757993 5137373 7201485 6918851 1186202 1237182 326749 287580 304470 306852 359418 348117 342266 343334 233290 234777 722379 694335 1565717 1534061 477114 475701 699921 704005 891305 868890 904707 915756 965813 979259 939435 1041729 2225826 2339412 1426820 1159372 780025 758952 922439 927449 963442 964656 993909 1010390 1138811 1135557 5522967 5702654 40.15 71.9 1
15:49:08 2024-01-29 718614 712228 224881 223965 367453 375557 392100 390278 234606 232827 297856 297769 335958 340824 4744411 5078575 7053355 6886069 1199953 1240196 323842 288075 305544 305486 359495 350656 342821 342843 234679 233856 726238 698313 1587943 1540017 479938 473992 705391 710275 884442 862065 915435 921725 953912 970195 945568 1047435 2241183 2359027 1409321 1147340 774483 765851 929020 916980 958629 973742 1001671 1010390 1122076 1127410 5472835 5707959 40.15 71.9 1
15:49:09 2024-01-29 721481 715066 225578 222710 369975 376412 392472 391106 234571 232135 292182 298884 336736 340612 4756016 5136712 7185415 6903211 1194875 1235898 327673 289113 305630 304577 357586 347140 340752 346773 233819 234777 739550 693345 1566624 1535150 478505 475701 699960 704041 891937 869507 904707 915756 965129 973715 940101 1041729 2229556 2342261 1430732 1161022 781139 758952 922439 928155 965065 970185 992435 1012592 1139619 1135557 5537621 5702654 40.15 71.9 1
15:49:10 2024-01-29 721531 712269 225816 223332 367129 374159 393864 390278 234769 234069 297893 296006 336759 343488 4758041 5065673 7041808 6899477 1209963 1237893 324682 288852 305256 305953 359748 348152 342821 342843 234679 233891 737668 698313 1580794 1540017 479938 475701 705891 710275 883193 863287 918058 921725 953912 971602 946240 1051028 2242776 2357354 1426820 1147340 774483 765851 929020 915609 956592 973597 1002565 1010390 1121244 1127142 5472835 5702663 40.15 71.9 1
15:49:11 2024-01-29 721753 715307 225543 222550 369929 376147 391976 390025 234526 234470 291927 298396 336604 339982 4754360 5118454 7164381 6903211 1195689 1235898 324401 288757 303402 304577 358125 347908 340752 346468 234019 234614 730718 692357 1556477 1535150 478986 475701 699239 704005 890636 869507 906442 915756 965813 973715 940842 1044055 2228993 2338941 1430732 1158511 781305 758989 921785 926147 964344 964692 992435 1009670 1137162 1135557 5521455 5686408 40.15 71.9 1
15:49:12 2024-01-29 718339 714555 227115 224208 367467 375979 394421 389843 234828 233154 293809 297874 334843 343038 4755407 5093971 7079909 6884350 1192282 1239413 325643 287468 305293 309366 358125 348710 342821 342843 234679 234941 728807 701709 1559409 1536213 479938 475364 704357 710275 883189 862028 915435 921725 955942 970231 944896 1047931 2241183 2357083 1434645 1150614 774483 764732 930338 916294 956592 973597 1002565 1010390 1122076 1126578 5483832 5712639 40.15 71.9 1
15:49:13 2024-01-29 727940 715568 226169 221905 367565 376304 394141 390685 233908 233431 293156 296285 337008 339611 4757993 5082548 7115711 6893270 1200847 1235898 324911 288575 303651 304295 358125 349785 342061 342843 234679 234252 728980 693345 1566430 1536241 478578 474929 703859 706111 889289 868273 910323 915106 957497 980643 943554 1039220 2222103 2351481 1404764 1152556 780582 763412 921785 922342 962708 974378 991785 1004538 1131270 1138985 5533500 5702956 40.15 71.9 1
15:49:15 2024-01-29 717587 717599 224781 223261 369498 374984 391479 388011 235166 236663 293042 298394 335640 339759 4746393 5082585 7078410 6874971 1191468 1239413 328100 287945 304613 304083 358089 348216 342857 345306 234019 235011 731477 701209 1559748 1530797 479258 473687 702294 710275 885583 862065 915435 921725 957298 972324 940879 1054137 2241577 2352309 1432689 1155019 776160 765038 929020 919693 956592 974378 1004362 1014032 1128007 1128394 5489861 5716467 40.15 71.9 1
15:49:16 2024-01-29 727421 714555 226278 222394 367713 376483 394068 390961 233651 233535 297114 296285 336217 340538 4751212 5082510 7115711 6893729 1199097 1238427 324911 288757 304542 306478 358125 348995 342338 342843 234679 234054 736278 694335 1557386 1537333 478203 474929 702330 705575 888138 867041 911008 915106 959116 980679 944896 1040741 2231923 2360701 1289754 1152556 781139 763412 921039 923568 964739 976271 990885 1006769 1131675 1138779 5532660 5698310 40.15 71.9 1
15:49:17 2024-01-29 717592 717337 225543 223078 368862 374159 392065 387831 234769 232100 292728 298536 335994 339246 4748627 5147043 7103417 6859534 1191468 1235898 325380 287945 304577 309402 358629 348216 342821 345306 233654 235011 731094 700314 1563396 1534061 478578 472981 701225 708226 885583 861757 913717 921071 956620 964737 942279 1052600 2239983 2344820 1432689 1156390 776160 764274 930338 920942 957075 974305 1003922 1010241 1124800 1126541 5483832 5710800 40.15 71.9 1
15:49:18 2024-01-29 725721 713544 226104 222599 366578 375319 390895 391382 233326 232100 297535 296008 336500 341492 4745242 5082697 7097061 6903108 1200847 1235898 322939 288350 304363 304542 356512 348188 342821 342843 234233 234217 728637 694335 1587107 1535150 476402 474893 704357 705075 888138 867041 911444 913159 957424 980679 946240 1038770 2232300 2372582 1311517 1153902 782256 765013 921732 921504 966836 975684 993909 1004538 1129630 1136983 5521455 5702654 40.15 71.9 1
15:49:19 2024-01-29 718686 712003 225548 222706 369418 374195 392963 387975 234547 232169 293252 297841 335019 339007 4748627 5153703 7125037 6884350 1175367 1235898 323912 287909 306478 305974 357586 348433 341544 344819 234349 234579 729328 702710 1575156 1521578 479598 476492 701225 710003 888080 860771 907364 922379 961954 974897 942279 1047414 2238532 2339676 1380535 1162451 777802 760670 930338 924800 957950 970222 998101 1015244 1134212 1130711 5518394 5694524 40.15 71.9 1
15:49:20 2024-01-29 726784 715061 224881 223118 367718 377014 390895 387975 234769 236699 297535 297148 336736 338577 4746029 5036811 7040400 6884350 1213799 1237930 324453 288757 304078 304083 359748 349204 342579 342843 234349 234252 729328 692357 1566291 1549237 481494 474357 704393 707186 885583 866399 915435 918288 959804 972866 950287 1050117 2241723 2352262 1434645 1140827 774483 764495 927000 920308 960958 973705 1001137 1006807 1125264 1129998 5429046 5694524 40.15 71.9 1
15:49:21 2024-01-29 714424 713544 225386 222706 367753 374760 390895 391382 234081 236937 297535 298014 334714 341868 4752016 5124457 7153013 6893729 1192269 1235898 324436 288852 302763 305251 357586 347104 340309 343405 234413 234054 730351 692357 1577989 1536241 478542 475891 701115 706518 894559 870743 904632 915682 964262 980611 940695 1041729 2231650 2338941 1424864 1156665 779503 758989 921785 924740 965786 970222 995063 1009670 1137162 1137313 5508114 5685158 40.15 71.9 1
15:49:22 2024-01-29 715527 711962 223529 223332 367709 375823 392065 388083 234804 232827 297151 298084 334948 340824 4748627 5078929 7078410 6874535 1190511 1237654 325906 288350 304613 306442 358125 348710 342821 344540 234019 235011 726866 702323 1559218 1537887 480195 473912 704219 709892 886182 862709 914219 922947 956620 970231 942885 1055261 2239871 2354018 1432689 1153902 776298 765581 929020 918316 956592 974378 1001708 1010428 1124194 1124158 5474184 5703889 40.15 71.9 1
15:49:23 2024-01-29 725456 714555 225932 222051 367753 375883 390311 388083 234081 233175 297114 297183 336500 339611 4748627 5082510 7115711 6893729 1196584 1235626 322679 288766 304114 304083 357622 348714 341533 342663 234535 234370 730351 692836 1577989 1539520 478358 478065 703220 707058 889669 868389 910219 913159 961497 979223 945006 1040741 2232167 2344820 1430732 1153102 778386 761251 921131 923653 964381 973690 991785 1006007 1132875 1138180 5499413 5693313 40.15 71.9 1
15:49:24 2024-01-29 715527 714555 223533 223019 368821 375291 391479 388083 235201 232827 297114 297699 334984 343001 4742681 5077314 7051853 6865593 1194018 1238533 324854 286669 305256 305773 358342 350049 342749 342663 234571 234603 732108 701317 1572786 1538983 480961 475701 704320 710275 882531 862709 915397 920904 953802 969242 946240 1050862 2241465 2351481 1407402 1147340 774483 765322 927732 917673 957950 977138 1002565 1009670 1118790 1127374 5452367 5701408 40.15 71.9 1
15:49:25 2024-01-29 720067 713540 225548 222702 369346 375283 392472 390242 234046 231870 292145 298466 334948 339611 4746029 5089831 7140282 6884350 1198262 1237071 324766 288649 305580 306852 357682 349626 340573 346492 233075 234603 719383 692836 1557375 1530797 478826 475701 698707 705049 889339 867041 904558 913159 963006 973678 938030 1044612 2225826 2331753 1428776 1159966 779507 756698 921131 926147 964127 964656 993200 1007515 1138136 1135557 5516834 5692016 40.15 71.9 1
15:49:26 2024-01-29 720665 714560 225543 223175 366829 375823 392100 388011 234373 231709 298031 298383 334984 340237 4738300 5046190 7018792 6879574 1202970 1240196 324309 288577 305358 305881 359568 349700 342507 342843 233983 233496 727939 691844 1566934 1547692 479938 474357 706727 708152 884982 864585 915548 916980 953839 972975 947587 1054018 2234801 2351481 1392469 1142451 773931 765581 925099 916943 959310 979214 1001137 1004501 1122076 1129041 5425740 5696081 40.15 71.9 1
15:49:27 2024-01-29 715215 713544 225548 222702 368495 375291 391917 390830 234571 231709 293087 298049 334948 339759 4752808 5119143 7175746 6904436 1184466 1237182 325835 286956 304313 304542 356476 350297 341497 342843 233983 234976 730419 699176 1574482 1528074 477121 476037 698931 705049 892231 865812 907626 917058 963043 975766 936968 1040914 2223198 2338941 1420951 1164331 778912 758400 922439 926280 961355 966641 993200 1013315 1138738 1132311 5537468 5693275 40.15 71.9 1
15:49:28 2024-01-29 723622 715061 227115 223019 365478 375283 392065 387939 234046 236794 293608 295286 336972 340575 4742489 5033120 7058963 6894631 1212108 1237654 324730 288373 304713 305414 358629 348219 341821 342627 234205 234182 729328 688881 1587354 1546592 479938 473650 701225 706053 884576 867041 914368 915756 955942 974387 946952 1049425 2239871 2349814 1392469 1140753 773380 764495 925099 916943 959310 973669 1001137 1004501 1122039 1130674 5425740 5683897 40.15 71.9 1
15:49:29 2024-01-29 713362 713044 224877 222710 367682 375021 391917 390830 234012 236794 293004 298014 337185 342440 4754360 5118034 7164077 6887658 1179431 1235898 328332 286992 308020 306852 355406 349700 341785 342843 233783 234941 722379 698313 1575347 1525904 477462 475701 698212 705002 892231 865812 908598 917058 963006 975766 936952 1041799 2225826 2338941 1420951 1164331 781139 756735 922476 926280 959310 966641 992924 1012592 1137126 1130674 5536311 5683897 40.15 71.9 1
15:49:30 2024-01-29 722209 714555 224851 222706 365442 374123 392100 387722 234491 233904 293813 297077 335852 341542 4742489 5047888 7041461 6874971 1211198 1238533 324911 288757 304713 304320 358665 348710 342302 342843 233983 234217 729328 688881 1560913 1546592 479938 474357 703220 706038 885583 865812 914368 917058 956891 973011 947223 1050178 2234838 2351481 1438557 1140790 773465 765581 923666 917021 958629 973597 1001137 1004501 1118753 1127410 5425740 5683620 40.15 71.9 1
15:49:31 2024-01-29 715453 713284 225837 222895 369013 375979 391808 390133 233908 233482 293033 300557 334772 340985 4742644 5114673 7143688 6893729 1192269 1235861 323912 288575 304603 304542 356440 349452 341304 345794 233054 234941 732503 694335 1572781 1530525 477724 475701 698212 705049 892267 866426 907626 917058 964445 973606 938030 1041012 2225826 2338941 1415083 1162675 780582 756771 924442 927598 962328 964620 993909 1010390 1139619 1134978 5526912 5701854 40.15 71.9 1
15:49:32 2024-01-29 722636 716582 225282 222916 366142 375493 394700 387831 233908 233976 298109 295732 335019 340273 4746804 5064121 7028147 6865593 1197529 1239413 323390 287873 305508 305773 358089 349204 341749 342843 234269 233496 732188 697316 1558102 1540017 479938 475028 704357 710275 883083 862028 918171 919693 952489 964701 946240 1047931 2234528 2354064 1405483 1147340 773931 765581 927732 917021 956592 973597 1002565 1009670 1118790 1125746 5440614 5697602 40.15 71.9 1
15:49:33 2024-01-29 719639 713138 225243 222564 369749 377424 391917 390278 234235 232032 291510 298361 334948 339611 4748627 5109556 7115711 6884350 1197439 1235898 324453 288314 303366 306204 357299 348152 339724 342843 234349 233496 731722 692081 1585849 1535150 478166 477050 701225 704769 886087 867041 904707 913159 957461 975766 943554 1038479 2222066 2342261 1430732 1150063 776693 760064 919826 922342 964127 973002 988962 1008133 1136241 1140068 5505827 5695045 40.15 71.9 1
15:49:34 2024-01-29 716571 715572 223529 223083 368530 374843 394068 388011 235097 232827 293608 297493 334702 342307 4739262 5075352 7062471 6874971 1190474 1235626 324890 286754 304542 305773 356512 348216 342821 342843 233819 234614 726866 701317 1557558 1535150 479221 474357 702330 710275 883074 861757 916325 919693 953875 964665 942279 1050862 2238279 2351481 1424864 1153376 774483 765581 927732 917021 958188 976271 1003184 1010241 1122403 1129598 5470265 5693275 40.15 71.9 1
15:49:36 2024-01-29 722780 714331 227151 221976 368231 375283 392195 388047 234269 232135 291939 296798 335019 339244 4736650 5085308 7106386 6884350 1194875 1235898 324453 288239 302727 305701 357550 348152 340238 342843 234349 233531 730351 692357 1581498 1535150 477790 476903 701225 704005 886787 867041 906680 915756 960210 973606 940842 1039961 2231923 2340600 1432689 1153376 779503 762837 922351 924891 964776 972820 991635 1009689 1134373 1137167 5493238 5692016 40.15 71.9 1
15:49:37 2024-01-29 713357 714539 225837 223109 368530 375291 392472 387939 235097 232827 293156 298014 334948 339246 4736650 5075278 7062508 6869375 1193131 1239413 324890 286992 305472 306132 357825 348710 342821 342807 234349 234217 726549 700334 1555234 1530797 479938 475028 704393 710275 883074 860771 915435 919693 953875 971602 944896 1047968 2234913 2358527 1407402 1150614 773323 765581 929714 920287 958225 975720 1002565 1009670 1119069 1127593 5438857 5693275 40.15 71.9 1
15:49:38 2024-01-29 720665 713544 224881 222082 369412 374195 392195 390278 234046 232066 291733 298413 335019 339611 4742644 5111954 7125037 6874971 1194875 1235898 324911 288757 302692 306420 356512 349204 340202 343059 233983 233531 737668 690855 1553016 1534023 477827 476375 700231 703470 888672 867041 904670 913159 963006 977655 945006 1043996 2229206 2339676 1432689 1156861 780025 760670 920883 926939 964813 973002 994430 1008951 1135443 1133951 5508114 5679843 40.15 71.9 1
15:49:39 2024-01-29 713394 714555 223499 223332 367677 374231 393438 388047 234769 232174 297535 298049 334948 340273 4742644 5068021 7065519 6865593 1191468 1238533 324890 286754 304577 309366 357550 348216 342821 342843 234349 234510 726549 700314 1553453 1530797 479258 475028 703822 710275 883189 860771 915208 923457 955531 970762 943444 1050750 2241723 2355608 1405483 1149795 773931 765013 927661 917930 955127 975757 1001137 1009373 1122039 1127200 5455616 5689215 40.15 71.9 1
15:49:40 2024-01-29 722506 714054 224838 222007 369382 375283 391917 388047 234046 231846 291737 297598 334984 339611 4736650 5098256 7112524 6874971 1191431 1234985 323651 288314 305405 306420 358708 349204 340788 345306 232527 234579 722379 693840 1581203 1528627 476329 475701 699423 705979 894163 867634 907514 917710 962896 977556 938227 1042896 2225826 2335626 1422907 1163280 778912 758511 922439 922010 962721 964584 993909 1010390 1138738 1132348 5522967 5679843 40.15 71.9 1
15:49:41 2024-01-29 719707 713549 224494 222706 368019 373563 392029 387975 233883 236663 297609 297185 334984 339246 4729897 5049721 7009447 6855937 1194018 1236662 322904 287432 305042 303807 357550 348710 341544 342577 234679 233136 727609 696320 1557627 1538983 479717 474101 705221 709084 883166 865167 916212 919669 954852 970195 945845 1052786 2241242 2351481 1434645 1144077 778012 765273 927073 915719 956592 977657 1001137 1007515 1118827 1125746 5427399 5674518 40.15 71.9 1
15:49:42 2024-01-29 719039 713035 224503 222702 368862 374123 391364 390011 233849 236829 292145 298084 334948 339611 4736650 5093535 7125037 6874971 1194875 1234072 322939 288611 306547 304330 356512 348710 340513 346211 232967 234732 723769 693830 1566005 1530247 478143 476338 699921 705049 893291 867041 903382 915756 963043 978530 936968 1038696 2223307 2335626 1424864 1159372 778386 756735 922204 926280 960672 964584 993200 1011870 1137126 1133149 5523993 5685158 40.15 71.9 1
15:49:43 2024-01-29 721694 713544 225832 222550 364930 373598 392065 387975 234012 236829 297498 296349 334984 340612 4723900 5042591 7003807 6856214 1198104 1235898 324911 287670 304791 305522 358378 349021 341257 342735 234571 233392 733093 694825 1554416 1543906 479827 474357 704357 707651 886387 867016 914368 917058 953912 973011 948936 1049364 2238001 2348147 1382346 1140790 773380 764495 924442 916980 959038 973633 1001137 1004464 1123668 1130711 5408588 5675793 40.15 71.9 1
15:49:44 2024-01-29 713520 713044 224842 222554 367387 374231 391917 390278 233849 236699 293010 297113 334406 340273 4733272 5111954 7143688 6875009 1186037 1236228 328332 287347 304529 306852 355798 349700 341088 342375 233475 234871 727189 698313 1562191 1521578 477462 476903 698925 706075 888410 862065 907401 918362 959531 975076 936302 1044031 2225826 2342261 1417039 1165160 778386 760100 922476 922342 959310 964584 992398 1014912 1133679 1130674 5526362 5683897 40.15 71.9 1
15:49:45 2024-01-29 725795 713044 224499 222389 366578 375319 392472 386776 234081 233154 292803 296250 335994 338301 4729897 5011681 7057696 6897144 1211264 1237182 324911 288409 303482 306334 357372 348033 342302 342843 233983 234019 727939 690855 1565833 1543300 478505 471212 701225 704776 883074 867041 914894 913159 952671 973011 946240 1044812 2221992 2347388 1353300 1144077 776140 764495 919826 917021 962075 975067 997539 1002504 1124992 1127410 5440059 5674518 40.15 71.9 1
15:49:46 2024-01-29 713516 711528 224851 222199 366578 374231 391444 390278 233326 232066 292246 296250 334984 340309 4729897 5141916 7121956 6862297 1175255 1237182 324622 286992 304898 305129 356476 347908 340501 342807 233783 234019 727939 699712 1559585 1520975 478542 476375 699735 709268 889002 859988 906979 919004 959531 971602 938152 1043993 2221992 2333042 1347269 1159691 774483 756771 926414 924309 954349 964620 998250 1010846 1129630 1126578 5442934 5675793 40.15 71.9 1
15:49:47 2024-01-29 720665 711528 223499 222706 365514 373563 390812 388011 234081 232663 293119 297705 334948 338946 4733272 5018864 7053242 6879574 1198296 1235898 324682 288918 303508 305989 355940 347663 342579 342566 234463 233752 726549 693345 1562443 1530797 475655 476940 703220 705039 885707 865812 908696 914833 955999 973715 944896 1039999 2228993 2359027 1296726 1150026 780025 763141 919826 919693 964127 973002 987982 1003787 1127994 1134860 5502643 5670471 40.15 71.9 1
15:49:48 2024-01-29 715485 713451 224503 221514 368271 375291 392472 386160 233849 236568 291939 297183 334948 340911 4742413 5090331 7062358 6851324 1190506 1235898 324401 287028 304078 305558 359673 347724 341821 342843 233290 234614 726866 698313 1549569 1530797 478542 472981 701225 708189 884954 859517 913067 919693 956620 969206 940842 1052600 2235098 2344820 1430732 1153376 774483 763412 927732 918160 953811 972315 1001708 1010390 1123668 1123219 5442821 5679843 40.15 71.9 1
15:49:49 2024-01-29 722724 711528 225548 221700 367763 375020 392195 387975 233572 234801 291927 295971 334878 338431 4726062 5083705 7097061 6874695 1194875 1234787 324453 288003 302692 305187 356476 348152 340238 342843 233819 233136 720523 690386 1555808 1530797 477151 476712 700231 705049 888373 867041 907626 913159 957461 975766 940842 1039999 2225826 2337283 1428776 1151736 776693 758952 919826 922342 963442 973002 990372 1005969 1133679 1137313 5490018 5675793 40.15 71.9 1
15:49:50 2024-01-29 713119 713544 228641 223158 367137 374012 392326 387867 234630 232102 292937 296973 336342 341542 4736650 5070399 7050159 6860696 1190618 1235861 324663 286638 305279 305129 356512 348216 342821 342325 234019 234217 732108 698313 1549596 1530797 479598 474357 704892 709771 882448 860771 915548 919693 953163 964665 943554 1050113 2228422 2351481 1430732 1146523 772768 765581 927073 915719 953848 975757 1001137 1009670 1117998 1126403 5423302 5674715 40.15 71.9 1
15:49:51 2024-01-29 714289 713455 226897 221905 368387 375291 391255 387867 233188 233482 292000 299600 333907 340129 4732178 5093609 7143688 6874971 1185432 1230504 324663 286992 302231 305235 355370 348710 340788 342843 232563 234941 728618 695823 1558902 1521578 475282 475364 697223 704005 888955 863936 906339 915756 961607 974387 935637 1043122 2222664 2335626 1420218 1162675 777802 758452 922476 922342 959038 965957 991785 1010428 1134484 1130747 5537410 5689463 40.15 71.9 1
15:49:52 2024-01-29 724838 713435 225837 221874 365335 377424 393306 386740 233849 233154 292182 294464 338219 338358 4723156 5018864 6992163 6879440 1214491 1235898 324465 288757 305405 309330 358125 348216 341821 342843 233290 233496 729328 688881 1561331 1544397 478826 473018 701225 704549 883189 865812 914781 913159 953875 973011 944469 1047831 2239983 2348147 1388702 1140753 773943 762871 922476 916980 959310 973633 999435 1003036 1125600 1130252 5414637 5678737 40.15 71.9 1
15:49:53 2024-01-29 714364 711346 224812 222047 366320 373966 391364 387758 233908 233318 292182 296663 333674 340034 4739262 5104553 7153873 6874971 1182014 1231413 324925 286996 302727 304320 355406 347069 340788 344783 231839 234777 724047 694335 1588349 1525904 475655 475701 697223 701979 892267 864585 907626 916964 963359 975766 936968 1038807 2222664 2335626 1388212 1162675 778912 756735 922351 924965 959310 966458 993724 1012582 1139327 1132806 5524746 5683620 40.15 71.9 1
15:49:54 2024-01-29 719707 712540 225837 222110 364849 375291 390895 387939 233489 233482 296999 296242 334714 341411 4722125 5018864 7003807 6865593 1208613 1232323 323997 288174 304497 305129 358125 346377 340788 342843 233290 233531 727939 688881 1556358 1544124 479938 473687 702257 705039 883074 864585 913717 915756 953912 972324 947260 1049430 2235098 2348147 1413160 1140790 772280 763696 925020 918043 959310 977138 1001024 1006807 1120809 1129850 5399182 5673394 40.15 71.9 1
15:49:56 2024-01-29 714540 711533 223564 222082 366327 373229 391917 390278 233326 236829 292145 296215 332940 339759 4729897 5108195 7143688 6870068 1181171 1230541 324663 286114 303402 309402 355406 348710 340752 342843 233754 234614 724619 697814 1564329 1521578 475692 475364 697223 704005 889705 864585 903732 915756 963043 975766 936302 1038784 2222391 2334422 1386292 1165774 780062 760130 922439 924740 959236 966568 994304 1011832 1133800 1129875 5530860 5685158 40.15 71.9 1
15:49:57 2024-01-29 721204 713311 224503 222082 364342 373598 391479 387357 233326 236627 293266 294189 334714 340092 4720531 5029630 6994481 6856214 1192673 1235898 323997 287265 305469 304842 357586 348463 340513 342843 234019 232777 729991 692060 1567064 1540017 479938 474357 704393 708996 881823 863360 915548 916980 951105 964701 943800 1051957 2241956 2352262 1434645 1146158 773390 765544 924877 915645 955540 975067 998287 1009651 1118790 1124809 5418984 5675793 40.15 71.9 1
15:49:58 2024-01-29 717558 711528 224182 221972 367753 374159 391364 388011 233651 233154 291530 297633 333977 338614 4723156 5090130 7119965 6870068 1194022 1232323 324453 287468 304134 309113 355976 348463 339485 344819 232527 233891 726549 690386 1561011 1528627 476402 474357 697223 704048 891004 866155 905043 914280 964804 977667 938289 1041371 2223046 2337063 1424864 1159691 778357 757304 922726 924965 962597 966641 991785 1010390 1135443 1130638 5521455 5682624 40.15 71.9 1
15:49:59 2024-01-29 718614 713040 224499 222358 364311 375026 393584 387594 233651 233318 293010 294360 334913 339459 4727271 5046190 7014445 6856653 1194023 1235861 324453 287082 304506 304664 356476 348216 340716 341771 234391 233102 730351 692836 1548958 1545543 479938 474759 704219 709037 885126 866399 918171 918362 954852 971420 947512 1049177 2238630 2351481 1413160 1141262 773323 765581 924442 915719 957950 978521 1002565 1003750 1118790 1127999 5412453 5673372 40.15 71.9 1
15:50:00 2024-01-29 710487 711228 224494 222398 365478 373702 392472 390242 233292 233318 292145 297698 332905 339723 4736650 5107541 7145373 6856214 1177746 1232250 324854 286079 304603 305938 354304 349204 340166 342843 233254 234579 726549 698313 1590211 1520332 477462 475926 698925 706281 890883 865167 904670 917673 963005 974930 936968 1044612 2221287 2337063 1382454 1162675 778357 758415 923703 922342 959310 966641 993909 1011870 1134484 1130674 5530860 5674241 40.15 71.9 1
15:50:01 2024-01-29 722724 713544 223533 222358 364056 375291 391718 386740 233651 232991 297686 294394 334948 340333 4727271 5036811 7005093 6847223 1197664 1234035 322943 287064 303579 304664 357264 346267 340752 342843 233947 234652 741318 693830 1561232 1542534 479827 473504 704219 708065 885163 865167 914894 916407 953875 971602 950287 1047794 2228348 2343721 1388702 1138014 772214 762257 922439 918325 958188 975757 998287 1001536 1122076 1125084 5408588 5673232 40.15 71.9 1
15:50:02 2024-01-29 712507 711264 224816 221665 365478 373138 391088 387975 233292 232991 292241 296215 333405 339246 4727271 5098256 7123443 6846835 1177882 1230504 324854 285878 305469 305773 357403 348490 339951 342555 233179 233717 726549 699813 1559508 1520332 476103 475926 697223 706555 888142 862028 904483 915699 959337 973011 934972 1044424 2222593 2335626 1388212 1162675 777802 758379 922439 922342 958629 965275 993200 1010390 1132035 1129041 5529349 5674518 40.15 71.9 1
15:50:03 2024-01-29 721481 711528 223533 222016 364056 375823 392472 386432 233651 232827 292145 294360 334913 339574 4727271 5018864 6994481 6856214 1202282 1236191 322728 288026 304418 305220 357946 348033 340573 342699 232875 233357 724867 688881 1577262 1540017 479598 471248 703146 708295 884327 863287 912935 915756 954377 972288 946240 1044882 2230579 2348147 1353300 1138014 774483 762294 919826 915719 959310 975757 995300 1003220 1121768 1127999 5417994 5665139 40.15 71.9 1
15:50:04 2024-01-29 710487 711878 223525 222164 365469 373702 392195 388011 232609 233482 292373 297495 333907 339246 4723900 5100283 7136021 6859198 1176027 1233668 324694 285936 304899 304914 355727 349626 339545 342699 233182 233856 726549 700314 1547953 1521578 479221 476375 698707 708189 890921 859988 904856 919693 960210 970158 938327 1043993 2230579 2326395 1356686 1156390 772837 758511 927073 922342 954183 964584 995300 1013315 1131233 1126578 5442784 5674518 40.15 71.9 1
15:50:05 2024-01-29 723539 711497 228600 222550 365478 375291 390188 386740 234012 232827 292150 295286 334445 338824 4717893 5008168 7042413 6876637 1201729 1237182 324766 286848 302585 306420 354268 346668 341785 341771 233444 233461 729328 692340 1576007 1537333 476103 474088 702720 703048 882554 867041 912709 910462 953912 975766 944896 1044575 2225826 2357354 1428776 1144077 777802 764495 917807 917021 964127 975067 992398 1003220 1125264 1130674 5493238 5674518 40.15 71.9 1
15:50:06 2024-01-29 712507 711269 224460 221319 365469 374231 390859 388011 233037 236794 291733 296180 333942 341095 4727271 5096979 7100136 6835176 1181250 1234072 324911 286781 302727 303166 358089 348710 338664 342843 232855 233531 725159 697536 1609322 1528074 479938 473687 697223 710275 885583 857821 907664 920382 956035 966650 936968 1047831 2232167 2317238 1432689 1155019 771183 756698 927732 920998 952791 964584 1000423 1010390 1127687 1123977 5435159 5674518 40.15 71.9 1
15:50:07 2024-01-29 721485 710953 228632 222051 364347 375026 390812 390242 233292 232174 293014 295045 333942 339094 4734223 5045470 7078756 6874971 1194022 1237182 323469 286754 304566 305129 354339 349415 341210 342325 233618 232743 726238 688881 1570320 1530797 477077 476375 701225 704048 885583 867016 907626 911828 957977 977147 940805 1035486 2222664 2342261 1424864 1151270 777802 758915 918460 919693 961355 970185 988221 1001573 1127958 1135557 5483555 5663907 40.15 71.9 1
15:50:08 2024-01-29 712507 711492 228524 222011 366578 373966 391671 385581 234012 232286 291441 297771 336524 340354 4726062 5056241 7042501 6854945 1187129 1230504 324658 285936 304078 304664 355406 348463 341268 340775 233983 234386 719383 697316 1557176 1530797 479258 473687 703220 707113 880141 860261 914368 917543 948345 964593 943554 1048065 2235098 2348147 1430732 1140790 771734 763306 925099 914280 953774 974378 998287 1005695 1116044 1124809 5425754 5665139 40.15 71.9 1
15:50:09 2024-01-29 716389 709912 224599 221355 367423 375942 387704 387614 233606 233295 291103 297458 334269 337402 4723292 5081738 7131752 6857772 1188863 1230166 325019 286848 301701 305558 354339 348216 339724 342843 231804 234054 729328 692357 1591336 1521578 474275 474357 695707 703548 892382 863324 905155 913159 961607 975076 935637 1039961 2216553 2331387 1424130 1159140 777802 755687 921131 924965 959038 966641 991078 1007440 1133800 1130478 5504183 5665139 40.15 71.9 1
15:50:10 2024-01-29 717592 712443 225837 222457 365034 374121 392435 387485 233548 232067 292656 296063 333498 341337 4723900 5060516 7002570 6840338 1192393 1232287 323961 286992 305469 304200 356476 347933 340238 342001 234349 232096 719171 692836 1554379 1537333 480689 473687 702294 706075 880551 861418 914368 915756 951068 964665 945568 1047338 2235098 2344820 1434645 1138014 772006 763412 922439 913122 956592 975757 998287 1003036 1115516 1127200 5399182 5673394 40.15 71.9 1
15:50:11 2024-01-29 713345 710273 225837 221679 365335 372956 390630 387831 233153 233154 291939 297077 332869 341395 4723900 5093084 7136021 6856214 1179431 1230166 323912 286114 302196 305558 354020 347687 339724 342807 232855 234054 722379 694335 1568985 1519649 476103 474357 696236 704048 889669 862065 904398 913159 961917 975076 935637 1039961 2216553 2331387 1393969 1156665 777247 755762 921039 922342 958629 964593 988962 1007477 1133800 1131054 5529491 5678458 40.15 71.9 1
15:50:12 2024-01-29 719559 711310 225837 221648 363220 374231 392472 386432 233374 232791 294180 295059 334445 339611 4717893 5018864 6985156 6840225 1205141 1231377 323050 287670 301489 304664 356476 346632 340752 342566 233054 233496 726549 687897 1562507 1539745 479598 472945 701225 705049 882558 863936 910069 913159 952489 970195 944469 1047831 2233510 2342261 1430732 1138014 771221 763412 922439 913122 957950 975757 1000317 1005182 1115859 1127445 5400038 5658363 40.15 71.9 1
15:50:13 2024-01-29 712507 709370 223499 221665 367763 369560 390188 387903 232609 232827 291284 296075 332672 340612 4715249 5082883 7092945 6840338 1173657 1230166 324682 286517 305469 303275 355905 348710 338664 342843 232931 233299 725159 698313 1566837 1521578 479938 475431 697223 708189 888138 857821 906979 919693 957461 964593 936302 1044115 2225826 2314602 1428776 1155019 771183 755687 926414 922910 953706 968437 1000167 1007328 1128463 1125195 5427136 5674518 40.15 71.9 1
15:50:14 2024-01-29 721694 711664 223460 222706 364347 374231 387993 387831 232609 232174 292145 294840 333907 339057 4715249 5018964 7042277 6860696 1194875 1231041 323997 286517 302479 304914 354042 348710 340238 341495 233254 233102 724867 690249 1547259 1529712 476703 476375 701225 704549 885583 864585 906792 912512 956620 973678 940842 1035524 2222868 2345093 1426820 1151081 779461 761638 921039 920851 962001 970040 989470 1003823 1128698 1135557 5490051 5661099 40.15 71.9 1
15:50:15 2024-01-29 712328 710418 225356 222011 366901 373966 391364 384427 234046 232827 291042 297302 332940 339611 4717893 5078575 7031783 6828078 1184618 1233197 323390 285972 302692 305129 355905 346069 340513 342843 232364 233856 729684 696320 1550635 1525271 477114 471881 699239 706111 883101 860261 912283 917053 955264 964593 938030 1051028 2232577 2342054 1426820 1152256 772768 761031 925062 918325 955503 972128 1002565 1009670 1123668 1125342 5446210 5679843 40.15 71.9 1
15:50:16 2024-01-29 721753 710693 224846 221310 363796 373039 391364 387939 232378 236758 291828 294394 333907 338577 4714970 5051827 7069549 6856214 1191431 1230166 322751 287028 301525 305129 354339 348463 338426 342843 232527 234652 726238 688389 1573790 1529712 476365 474357 697941 703048 889669 866426 905043 912512 959531 975583 939525 1042484 2216944 2330430 1426820 1153902 777272 756324 917807 922342 959310 964620 991672 1005657 1134484 1130711 5489899 5655798 40.15 71.9 1
15:50:18 2024-01-29 714387 710450 225535 222710 364347 373174 391917 386468 232643 231492 292182 295320 332940 341448 4705763 5029779 6985156 6840338 1203413 1232323 323014 287468 303666 302955 356512 347125 340238 342843 233254 233136 726549 687897 1603513 1540017 479598 472981 701225 705049 883322 862065 914781 915458 955531 972137 945929 1046703 2229206 2343002 1392469 1137204 771734 760064 921039 916984 958629 975757 997539 1003122 1122076 1127410 5391477 5665139 40.15 71.9 1
15:50:19 2024-01-29 710487 709415 223495 221705 365442 372906 388029 387939 232609 232827 291371 296215 333978 340612 4715363 5082697 7116518 6846835 1176064 1230166 326409 285205 304350 305129 353241 348216 339450 342325 231839 233531 715271 697316 1563589 1519420 476103 474357 697931 704938 887990 862709 905927 913086 962065 972829 932804 1041334 2216553 2328082 1388212 1161622 778386 756361 919826 922342 959628 965275 990802 1008951 1134484 1127374 5512049 5657062 40.15 71.9 1
15:50:20 2024-01-29 718614 711492 223495 221700 363255 373966 391917 385581 232643 232827 292145 295410 332940 339611 4711166 5020265 6975830 6830548 1191753 1232323 322525 286114 304603 303937 355406 346668 339724 342807 232890 232062 725933 690855 1550356 1538983 480195 472690 703220 706555 882927 862709 912822 913049 954377 970195 945568 1043993 2232577 2342261 1349668 1137204 773442 763423 919826 915719 957950 974378 995337 1001038 1121805 1128146 5399182 5655760 40.15 71.9 1
15:50:21 2024-01-29 710482 709411 223529 221471 365186 372875 390812 388011 232609 232827 291292 294874 332405 341095 4717893 5082585 7125037 6856214 1179431 1231041 323947 285677 303666 305129 353772 347970 339724 342519 232604 234732 721471 696822 1554588 1524223 476103 474211 695949 704011 889996 861757 904398 913159 961271 975076 935654 1038479 2216553 2329734 1420951 1158201 776693 755762 919826 922342 956789 965275 988962 1006007 1133837 1129041 5499413 5665139 40.15 71.9 1
15:50:22 2024-01-29 718614 709406 228632 221324 362965 374231 391364 385581 232643 232663 291939 294438 333674 339822 4708514 5013743 6985156 6837456 1200847 1228762 322000 286727 304171 304378 358708 346340 339474 342145 232384 233033 726549 688881 1590334 1541704 478826 472713 700231 703048 880538 866399 912992 912887 952489 970195 946203 1044031 2225826 2338941 1398119 1137204 772280 761214 919826 915069 957950 974378 994393 1000325 1118827 1126403 5393165 5655760 40.15 71.9 1
15:50:23 2024-01-29 710487 709138 223490 221359 364894 372049 390260 387975 233106 232827 291321 295286 332370 341448 4713804 5093759 7130936 6846835 1180055 1230508 326676 286061 303556 305163 355638 347578 338557 342145 232349 234078 721471 696043 1555823 1521578 475764 474138 696236 703775 888226 862101 904821 914317 960210 973011 934308 1039999 2216553 2326432 1392050 1156665 776693 756361 919826 922342 957950 963912 990372 1006723 1134484 1127410 5494791 5655484 40.15 71.9 1
15:50:24 2024-01-29 717554 710450 228632 222033 363220 373174 391364 385617 232643 232174 297265 294394 332940 340092 4701801 5004827 6975830 6880375 1204337 1231878 322871 286848 302623 304057 356333 346450 339688 341735 231804 233102 726549 688268 1570214 1539745 478542 471575 701225 705049 881823 862065 912283 913159 952489 969510 944469 1047085 2222177 2342261 1411240 1138014 769533 763412 921131 913122 955429 974378 998250 1001573 1116044 1125121 5380371 5647697 40.15 71.9 1
15:50:25 2024-01-29 710487 709147 228641 220696 366573 372212 387885 386740 232609 232663 290837 296250 332637 337584 4708501 5078128 7154924 6843445 1172711 1230055 324839 284969 305469 304664 353241 347687 339438 342181 232568 232096 725159 698313 1545809 1516009 476739 475431 697223 706111 888138 857821 905043 915682 957424 970195 934308 1040211 2224513 2326432 1295201 1156665 773437 755629 922476 921035 952828 964548 992473 1010390 1130431 1126578 5489899 5643528 40.15 71.9 1
15:50:26 2024-01-29 718353 709188 228247 221700 364382 374231 387921 385617 233849 232174 291733 294429 333440 337584 4701765 4999297 7034485 6867204 1198296 1230166 323997 286553 303876 303700 353206 347687 340788 341290 233618 232998 719383 692081 1557533 1529712 474275 475701 701225 704938 884954 863972 907664 911865 955942 973606 940879 1037739 2219707 2354014 1317136 1147340 777802 761214 917155 917016 962758 970185 988925 1004086 1126325 1133951 5476006 5655760 40.15 71.9 1
15:50:27 2024-01-29 711332 711528 223533 221001 365478 374231 391917 384427 232678 236497 290932 295767 332905 339041 4715363 5093971 7049614 6835327 1187999 1232323 324911 285205 302727 304129 357403 346668 341497 340739 233290 233496 722379 697814 1547624 1528569 477151 474021 701225 707149 879878 858309 914368 917016 951105 964593 940842 1047560 2231923 2344820 1401645 1144485 771734 763412 925099 913122 954183 972734 998287 1006723 1117170 1124809 5427512 5657062 40.15 71.9 1
15:50:28 2024-01-29 717558 709452 228672 220475 366311 375291 387668 387084 233084 233375 290100 296006 334163 337366 4722685 5078575 7118461 6849716 1176064 1231385 324911 285205 302231 305129 353277 346705 338735 342325 232328 234652 728969 696320 1552534 1512358 474238 474357 696953 704005 885624 859517 905043 915756 957388 972324 933645 1040211 2216865 2332318 1360452 1161848 776140 756771 921131 921688 956592 965275 991785 1010872 1129630 1126614 5512049 5647697 40.15 71.9 1
15:50:29 2024-01-29 721485 709447 228403 221350 365686 375713 392290 385330 233188 233054 291144 294331 333801 337366 4717893 4990138 6989502 6840225 1205725 1230166 324453 286992 300820 304914 355406 346106 340513 341807 232563 233136 723496 686915 1557386 1537834 477114 471575 699239 703048 880391 864585 910069 911865 951141 970688 944225 1043250 2225826 2340600 1351484 1138014 773380 761214 918523 913122 957950 973002 993885 1000325 1118827 1126403 5402544 5647697 40.15 71.9 1
15:50:30 2024-01-29 711821 710381 225837 221036 365300 371868 391219 387758 232437 233083 291066 296529 332869 341058 4701727 5093759 7079163 6820498 1178722 1231915 324453 286079 304313 303240 356440 347368 337643 342325 232129 233264 722379 695289 1585976 1525904 479666 472945 696236 707113 885583 857821 908645 918967 956620 966650 935637 1047301 2225826 2314602 1386819 1153376 769257 756361 926414 918280 950090 966641 998213 1007477 1125264 1123977 5423302 5669304 40.15 71.9 1
15:50:31 2024-01-29 720277 710413 225678 221803 366723 374085 387777 387506 233582 232174 292145 295962 332905 338248 4708514 5019666 7051853 6850033 1191468 1230166 322979 286718 301736 304557 355085 348710 338117 342566 233254 232743 728980 688881 1561002 1529160 476703 476037 698707 704048 889400 866426 905043 911791 959153 975766 939361 1038479 2221287 2333042 1426820 1149795 775587 756765 918296 922342 961355 964620 988962 1004464 1131196 1134341 5474298 5640729 40.15 71.9 1
15:50:32 2024-01-29 716571 710418 225837 222490 363184 372838 391364 385581 233374 232067 292241 294360 332637 340575 4708615 5000856 6980469 6837456 1204281 1231377 322751 286956 301278 304557 356155 346069 339651 341771 232527 233102 726549 687897 1552130 1540017 478505 472241 701225 704549 881896 864548 910031 913159 953163 970195 945568 1043993 2230579 2338941 1390585 1138014 771734 759489 925367 915719 956555 975067 998100 1003084 1122329 1126293 5400038 5661139 40.15 71.9 1
15:50:33 2024-01-29 710487 708378 223495 220630 367754 372802 392203 387903 232540 232827 290957 297531 332637 340207 4708514 5088970 7077874 6809320 1179431 1229293 324911 286079 302231 303240 356476 347651 337643 342843 231804 233600 732503 694335 1582687 1524821 479598 472241 695744 706075 885583 857821 908921 920867 957977 966650 936302 1049327 2225835 2314602 1372529 1150614 768984 757304 926339 920867 951632 969233 1001024 1008489 1125153 1122803 5429619 5658486 40.15 71.9 1
15:50:34 2024-01-29 723756 707260 223464 221284 363255 374231 390043 387903 232378 232676 291284 296141 333405 337511 4705131 5049721 7061205 6837456 1191154 1230166 322489 286611 301736 304878 354304 348216 337608 342530 232855 232062 731722 687897 1545893 1525904 476329 475364 697223 703048 891118 864585 902823 909780 957424 975076 937993 1035486 2216553 2326432 1424864 1151081 776105 756213 918423 922910 961318 969379 990885 1006013 1131675 1130369 5473313 5646382 40.15 71.9 1
15:50:35 2024-01-29 710487 710865 224889 222047 364302 372013 390224 385581 232643 231452 291371 296659 332370 339611 4701801 5018864 6977037 6820588 1197426 1230166 322000 286517 302408 303097 355940 346069 339688 341207 232527 231993 728980 688881 1562025 1538925 479666 472945 702222 706038 879328 860771 912671 913159 948272 964629 944896 1045767 2232577 2343721 1422907 1137977 771456 762147 922388 915307 956863 975757 996792 1002467 1116044 1127926 5388064 5646382 40.15 71.9 1
15:50:36 2024-01-29 713345 708337 228641 220630 365478 372838 387885 386072 232574 232500 290801 296698 332405 339057 4701765 5082883 7112246 6837456 1177746 1226678 323390 285205 301525 305057 353241 347405 338699 341771 232328 234217 715591 694335 1558575 1520295 475764 474357 696236 703048 889488 862028 899423 913159 963006 975588 936989 1042484 2218301 2330157 1418995 1159966 778357 756324 921785 922342 957950 965694 991785 1006686 1134484 1127374 5498715 5655760 40.15 71.9 1
15:50:37 2024-01-29 714947 709374 228605 222011 362636 373138 391364 385581 232609 232174 291948 295024 332869 339611 4701801 5006438 6976438 6828078 1198519 1230166 322000 286844 302196 303951 355905 344657 339450 341771 232527 232062 722125 688389 1585442 1539745 479258 472981 702720 705039 880501 862022 913399 916889 952708 971449 946203 1046898 2235569 2344668 1386819 1137204 769533 761178 923008 915719 957113 974378 994555 1000889 1118827 1127283 5389777 5646382 40.15 71.9 1
15:50:39 2024-01-29 711313 707306 228605 221284 364347 369884 387957 387594 232540 232174 290919 294874 331906 341095 4705156 5081738 7072710 6818699 1169370 1226678 323997 285209 304078 303275 353772 347687 337643 341771 232340 233102 725159 698313 1558187 1512358 478166 475431 698925 709074 888955 857748 904894 920324 959300 970725 936893 1045918 2225830 2317238 1356686 1156665 773437 756361 925099 920867 953468 966641 994592 1011832 1127123 1126403 5419316 5646382 40.15 71.9 1
15:50:40 2024-01-29 718614 710155 224569 221319 364056 373966 387849 384967 233513 232174 291284 294429 332869 337548 4701765 4986828 7004454 6840225 1193943 1228421 322979 285949 303666 304236 354921 346668 340477 340703 233254 232096 720754 690249 1569123 1529657 476781 476228 701189 704549 884216 865167 910181 912845 956620 973376 940805 1035486 2220029 2351481 1305837 1145707 778357 758952 916504 916980 959310 964656 986740 1003220 1125563 1133149 5465021 5637003 40.15 71.9 1
15:50:41 2024-01-29 711313 709374 228524 220665 366314 373702 390224 383241 233292 232827 288806 296610 332405 339057 4701879 5033348 6995741 6801064 1187227 1229558 324453 284969 306709 303168 354304 346596 340202 340177 233367 234652 716642 696822 1542149 1530247 478826 472799 703183 708065 880730 857821 913680 917058 948308 967981 942848 1049327 2230579 2344820 1428776 1139637 769533 762871 922476 913122 954183 975067 997502 1003036 1116044 1124809 5389777 5637003 40.15 71.9 1
15:50:42 2024-01-29 715283 703322 228560 220665 365514 374231 387885 386740 232574 232174 288649 296215 332869 336998 4701801 5063193 7103204 6828078 1179431 1226678 324595 285205 304134 305307 355853 346340 338450 342145 232221 233915 724330 695327 1577231 1516754 476103 474357 695911 704048 885873 862635 904670 913159 959940 973011 934160 1040741 2214978 2329734 1386292 1159335 776140 757919 920860 919471 957270 963912 988962 1009641 1131233 1127999 5497779 5646382 40.15 71.9 1
15:50:43 2024-01-29 719707 709374 225043 220700 362961 375026 391364 384355 232643 232827 290390 294403 333674 336962 4689756 4971160 7005093 6837456 1206026 1234020 323673 286468 302770 303736 354943 345681 340094 341591 232676 234652 726549 686915 1585849 1537834 477790 471539 700691 703048 880597 865812 910069 912081 951068 970195 945967 1043255 2225826 2342261 1353300 1138014 772880 760559 917807 913122 959310 971593 992398 998189 1118827 1124158 5400869 5642355 40.15 71.9 1
15:50:44 2024-01-29 709716 703291 228761 220630 363800 369294 391364 387903 232574 232663 290390 294429 332405 340575 4688219 5082883 7050434 6811765 1175293 1226531 323326 285062 303950 302849 356298 347222 338485 342807 232013 232777 723769 694825 1602139 1521578 479561 473753 696236 709074 885583 856605 906979 919584 956620 965967 935637 1044891 2224244 2312960 1388702 1152556 768984 755824 925099 916980 950090 966641 998287 1007477 1124695 1121558 5417994 5646382 40.15 71.9 1
15:50:45 2024-01-29 717594 707079 228207 221665 363246 373966 387885 387630 233479 231487 291733 295754 332905 338062 4699135 4994735 7037064 6831868 1188825 1229632 322346 286338 301701 304236 354304 347724 337608 340967 232527 231993 719171 688762 1571897 1528074 477430 475364 698212 703048 885583 864548 905043 909817 956620 975497 938327 1035449 2216553 2333042 1424864 1147340 774483 757304 917155 920998 959310 964656 985300 1002504 1128810 1130747 5466468 5642355 40.15 71.9 1
15:50:46 2024-01-29 710487 708337 223938 220630 365442 372575 387957 383277 233326 231848 288721 295958 331906 339334 4699135 5047324 6988762 6810609 1187064 1231385 323014 285214 306014 303133 354304 345789 338664 339710 233254 234286 724867 692836 1571377 1530797 478542 473592 701225 705538 879314 860261 911369 915756 948308 964629 944225 1047555 2225844 2340600 1405483 1138014 769533 762330 920921 913122 953811 975067 998250 1004048 1116044 1124809 5384216 5637003 40.15 71.9 1
15:50:47 2024-01-29 712001 707079 224885 220630 365469 372838 386943 386432 232574 232174 288721 298023 331906 337548 4688030 5073446 7111034 6828078 1173943 1226641 323390 284419 303666 304236 355314 346340 338664 341771 232492 234652 749481 696320 1548399 1516658 475425 474357 695215 703048 887507 860771 905043 913554 959531 972288 933645 1038479 2213820 2326432 1390131 1158314 776140 755687 919826 920998 956592 963912 988962 1007202 1132875 1127999 5502643 5646382 40.15 71.9 1
15:50:48 2024-01-29 717554 708874 228416 220630 362676 373702 391364 385274 232574 232425 291890 295338 333978 339151 4697464 4999646 6975830 6828078 1196105 1229049 321750 286553 303163 303987 355905 346106 339450 341771 232527 232096 725159 686915 1556047 1540017 478505 472945 701225 705049 883074 860162 909030 913159 951105 964701 944896 1046301 2230695 2338941 1413160 1136395 770002 760064 921131 915069 955877 975067 997502 1001752 1118827 1126133 5380371 5638331 40.15 71.9 1
15:50:49 2024-01-29 709443 708078 228399 220634 366983 371723 387632 387069 232506 232592 290773 296110 332042 339151 4688629 5078128 7098613 6828078 1176064 1226678 324658 284769 303703 305129 352218 346668 338664 341483 232328 233136 725159 696320 1547803 1516658 475012 474357 695252 703048 887470 860771 906918 913159 957461 971602 931622 1037906 2210262 2326432 1388212 1156665 776417 756361 919826 920998 956555 963912 988962 1007440 1134484 1127999 5494791 5646382 40.15 71.9 1
15:50:50 2024-01-29 717155 710422 225130 221036 364911 372729 391219 387743 232471 232556 291103 295202 332637 339574 4692435 4997046 6966505 6828078 1199990 1228421 322000 286956 300856 303311 355905 346106 338699 340775 232328 232062 715271 686915 1559048 1537834 478542 472611 701225 705049 880538 859517 907364 913159 950007 964629 943554 1044868 2225826 2338941 1411240 1136395 769533 760602 922575 913122 955540 974378 996792 1001038 1115553 1124809 5383871 5658081 40.15 71.9 1
15:50:51 2024-01-29 709332 710155 225202 220921 366199 369704 392085 387449 232148 232663 290484 294429 332370 339799 4688295 5093946 7065519 6801290 1175293 1226678 323997 285240 303451 302779 355406 346668 337134 342325 231768 232096 722379 692357 1577807 1521578 478542 468886 695215 705039 884327 857549 907626 917016 956620 963921 935654 1044942 2224244 2311320 1368831 1149789 768436 755824 931767 916294 948889 966641 998287 1007477 1125264 1121897 5405205 5658363 40.15 71.9 1
15:50:52 2024-01-29 719012 708401 225837 220458 362636 374231 387921 385617 232333 233119 290390 294403 332672 336670 4701765 5042862 7069084 6837456 1188014 1226678 323541 286754 302733 304664 353772 346668 337643 342843 231047 233240 722379 687897 1547234 1521578 475764 473687 694232 701055 889400 862065 902432 912941 960247 974387 935637 1038479 2214978 2326432 1393969 1153376 776140 755687 917123 922342 958629 963912 990885 1006656 1136516 1131201 5471232 5646382 40.15 71.9 1
15:50:53 2024-01-29 715224 708874 228560 220669 364802 372657 391364 384427 232609 232174 291890 294845 332440 339611 4692435 4999297 6975830 6828078 1199573 1230166 321061 286114 301489 303204 356898 345581 338699 341254 232527 232096 725159 686915 1552861 1537834 478918 471611 701225 705049 880418 859554 908696 913159 951105 968557 944896 1044816 2225826 2335626 1411240 1136395 769533 760064 920384 915307 958225 976271 998889 1002392 1119217 1124663 5380371 5646382 40.15 71.9 1
15:50:54 2024-01-29 710339 707306 225043 220665 366122 369884 387560 386596 232574 232174 288721 298053 331871 339094 4688295 5072466 7097061 6827801 1174348 1225771 322939 285005 300820 302919 352183 346106 338426 342023 232527 233496 721471 693840 1547971 1516658 474749 474021 693214 701055 885707 859517 899461 913159 957461 972324 933645 1038479 2213405 2323822 1392050 1158028 777221 755067 918460 921541 958263 964179 990177 1006769 1132728 1127374 5491534 5646382 40.15 71.9 1
15:50:55 2024-01-29 717360 709919 225206 220665 361120 373174 391088 385010 232609 232174 291321 292587 331906 338541 4681522 4980539 6971037 6832580 1204281 1229293 323961 286114 299908 304450 354339 345020 339688 340739 232527 232131 697109 684956 1558482 1535150 475425 468886 700231 701055 879182 864585 909030 907848 952489 971638 940805 1040951 2223198 2349400 1416998 1142891 775105 761068 917118 912975 959236 972279 992398 998714 1121281 1127127 5442821 5646382 40.15 71.9 1
15:50:56 2024-01-29 710487 703322 223490 220630 364338 373174 391364 386160 231826 232663 290390 295998 332370 339057 4695784 5088970 7042314 6799942 1178588 1229293 323997 285356 301489 303311 355406 344730 337679 342843 231605 232096 719599 693840 1585976 1521306 478166 468886 696236 704005 884327 857821 907626 915756 956620 967074 938783 1051957 2227619 2319536 1325589 1150614 768900 759590 922439 916257 951632 964620 1000317 1006686 1122076 1119148 5427399 5646382 40.15 71.9 1
15:50:57 2024-01-29 719639 703214 223529 220440 362676 374231 387993 385581 231860 232827 290427 294438 332905 336766 4692435 5035376 7041108 6820663 1187165 1225771 323050 286289 300364 303177 353241 346069 337679 342843 231083 232131 722379 688881 1564263 1519649 475425 474088 694723 701055 888138 862065 904708 914004 961991 974278 934197 1038330 2216722 2327790 1393969 1155019 776693 754612 918724 922100 957950 963912 989437 1008246 1133679 1127410 5474298 5637003 40.15 71.9 1
15:50:58 2024-01-29 713394 707038 228247 220669 364139 372611 391088 384427 232355 232174 291284 292622 331906 339094 4695784 4989918 6975830 6821251 1204281 1226678 323050 286553 302561 304236 354339 344534 338699 340775 232328 232096 726549 685803 1568810 1535150 476103 471575 701115 701559 881356 867016 909956 910130 952819 972598 940658 1044424 2221287 2344820 1368831 1142891 774483 761178 915853 912850 962038 972315 992435 999613 1122076 1126403 5430680 5638331 40.15 71.9 1
15:50:59 2024-01-29 709983 707342 228605 220630 364082 372875 391364 386740 232217 232827 290390 296349 331906 339611 4688295 5093039 7046496 6799612 1177882 1226678 324453 285240 303451 303347 355940 345581 339551 342843 231083 232096 719599 693840 1544555 1526173 479510 471285 695949 706053 884216 860261 908884 918362 956472 965284 935637 1050019 2229206 2317238 1343661 1150259 768900 759118 924029 916943 950090 964656 998287 1007515 1125264 1118356 5408588 5647697 40.15 71.9 1
15:51:01 2024-01-29 719439 703286 228243 220669 362132 373702 387596 387630 232217 232174 291289 294403 332940 336998 4692435 5031798 7031783 6801139 1190618 1226678 322036 286150 300856 303987 353772 346705 336627 342566 231554 234106 724867 688389 1559115 1525904 476103 473541 697657 700944 888101 864548 901567 909209 957461 976280 935301 1038442 2213820 2325123 1424864 1148429 774483 754612 915853 920998 959310 965957 988962 1004538 1132875 1129041 5461358 5632983 40.15 71.9 1
15:51:02 2024-01-29 713014 707378 228340 221856 362667 369920 390224 385003 232574 231625 291733 295303 331674 339611 4683434 5005103 6957180 6809320 1202562 1229293 322072 286553 300820 303737 357910 345326 338450 340524 232384 234487 725159 686424 1551258 1539520 478143 471357 699239 701055 880030 863360 909956 909780 950395 964737 942279 1045955 2219508 2338941 1328724 1138014 772280 760100 917155 913122 959038 971593 992435 998189 1118827 1128182 5398691 5638331 40.15 71.9 1
15:51:03 2024-01-29 709289 707338 228480 220440 363291 369884 390260 386776 232217 232174 290390 294394 333676 339611 4688257 5082883 7050434 6796430 1176064 1229632 324177 285628 303446 302672 355833 346205 337501 342422 231661 233357 720989 692836 1610295 1521578 478578 471575 697435 707058 884327 857821 904856 919669 956620 964602 934308 1047183 2223971 2312960 1353300 1147340 767799 756361 925099 916856 950090 965957 998012 1007477 1125264 1119974 5408588 5642355 40.15 71.9 1
15:51:04 2024-01-29 717636 703255 228211 221324 362676 373702 387957 387357 232574 231848 291321 295059 331906 337035 4695784 5028351 7022159 6830738 1189607 1227883 322835 286432 303740 304163 355889 346132 337193 342807 231336 232096 713900 687619 1549454 1525308 476103 474021 695215 702776 888955 863899 902358 911031 959494 975076 936968 1038479 2213569 2323822 1420951 1153376 776140 755288 915853 921651 959310 964593 988925 1001536 1133407 1130546 5465021 5639726 40.15 71.9 1
15:51:05 2024-01-29 714028 703286 224885 221400 364644 372013 391364 385238 232540 232174 291778 292656 331871 339020 4688445 4990063 7003685 6838907 1205137 1230018 323781 285129 302880 305093 353701 344461 339915 340739 232241 232027 716642 686424 1557103 1534023 475425 471539 700728 701055 880141 865130 908993 910242 951068 974387 940805 1042694 2216553 2349814 1382454 1141649 774483 761178 913256 913122 959310 972698 991785 1000325 1122002 1127999 5455616 5635663 40.15 71.9 1
15:51:06 2024-01-29 713345 707306 228569 220251 363765 373138 391073 384932 232217 232827 288802 294360 331836 337475 4688445 5073182 7035790 6791122 1183665 1226604 324911 284969 301736 302776 355889 344425 339617 340703 231768 234616 722638 696822 1577198 1521578 476703 468850 698931 706053 880464 857821 908993 917058 951032 966650 936664 1049327 2223198 2333042 1424864 1147340 771734 758952 922439 913122 950090 964584 998250 1005969 1119217 1117494 5415916 5637003 40.15 71.9 1
15:51:07 2024-01-29 717594 703246 223932 219877 362676 374231 387849 384932 231826 233111 288649 293507 332370 335464 4695779 5036811 7073412 6828078 1188014 1229632 322943 286079 302268 303275 353206 344973 339071 342843 231407 232062 723769 687897 1555013 1521578 476103 473687 693214 701055 890033 862028 902358 910499 957424 974387 935637 1037702 2211995 2322174 1420951 1153376 774483 754686 917155 920961 957950 963912 987443 1003036 1132875 1127142 5465021 5637003 40.15 71.9 1
15:51:08 2024-01-29 713357 707260 225079 220594 364134 372013 390224 384391 232540 232174 291405 294153 333978 339004 4688332 4990214 6966505 6828792 1202487 1226678 323014 286052 302237 304165 354268 344497 338664 340416 231804 232062 722125 685934 1591174 1535150 477121 468850 700231 701055 880141 864585 913587 907848 951068 972288 940805 1041655 2216553 2344820 1366982 1140449 774483 760602 915203 913122 959310 970185 993200 998152 1121207 1127200 5447830 5642225 40.15 71.9 1
15:51:09 2024-01-29 714087 707801 228564 220097 364056 372248 391073 385294 232368 232975 288545 296515 332265 337366 4697765 5074326 7042501 6802278 1182089 1226678 324911 284969 301736 303240 353737 342487 338699 341219 231570 233102 728275 696320 1549152 1521578 476329 468814 698212 704005 880464 857213 907401 917058 952671 966650 935301 1049327 2224244 2333934 1426820 1147340 771734 758952 923666 913122 952115 964620 999711 1005969 1118753 1118320 5427399 5636726 40.15 71.9 1
15:51:10 2024-01-29 719707 709088 225841 220004 366199 375255 387740 385095 232402 233482 291246 295160 332764 336304 4695784 5032991 7082780 6830435 1176027 1226678 324911 284769 301242 304664 354921 346106 338153 341254 231804 233461 720042 694335 1557797 1518541 475200 474021 694195 702549 888138 859517 904398 913159 958816 972975 934308 1038479 2211995 2323822 1386292 1156665 774287 755288 918460 920961 957507 963912 988925 1007440 1133679 1125121 5497779 5654420 40.15 71.9 1
15:51:11 2024-01-29 722612 710422 224885 220489 365945 375218 387740 383063 232471 232031 290318 294360 332370 333275 4688181 4972418 6995741 6837456 1198296 1226678 322979 284977 302268 304914 354921 344461 338699 339675 232492 232062 726549 688389 1560750 1534061 474675 472343 700231 701055 880141 864585 909030 909029 949687 973011 940768 1043829 2216553 2348147 1426820 1141262 774483 760639 913256 913122 959310 970185 993909 998189 1121207 1126403 5473313 5642111 40.15 71.9 1
15:51:12 2024-01-29 712433 710155 225519 220423 364752 373102 391364 383205 232540 232827 288360 295924 330911 336962 4692914 5062791 7023797 6791311 1182089 1226678 324453 284334 301701 302956 353206 342487 338664 340739 231768 233102 722638 696540 1543929 1521578 476329 468850 698212 707561 880141 857213 908993 917058 951068 966650 935338 1049561 2222868 2335626 1426820 1146523 770633 758290 922439 913122 950090 964584 998250 1006656 1120660 1120271 5422866 5641007 40.15 71.9 1
15:51:13 2024-01-29 716571 707406 224569 219259 364338 374231 387740 385509 232540 232827 288694 294394 333978 335684 4688445 5051827 7074794 6818699 1179431 1224865 323997 284773 300574 304236 354921 345544 340244 341771 230850 233136 719819 690386 1553503 1516658 475087 474021 693178 701055 885583 860113 902395 913159 957461 972288 931585 1038479 2211995 2323822 1386292 1158245 775587 755288 918460 919656 958225 965694 990885 1008209 1132728 1127889 5493442 5644934 40.15 71.9 1
15:51:14 2024-01-29 721481 709868 225048 220594 363220 374231 387366 383241 232471 231975 288725 296141 332905 333505 4681484 4968615 6995115 6835327 1194875 1226678 323014 285205 301278 304200 353884 345544 338699 339710 232492 234616 718013 688881 1532588 1525904 474749 472981 701225 701055 880464 864585 907364 908832 953200 975766 942848 1039961 2216828 2350642 1356686 1142451 777272 763348 915681 918128 963405 971447 988775 1003547 1123484 1131201 5465021 5638068 40.15 71.9 1
15:51:15 2024-01-29 710487 707075 224569 220383 365469 372013 387921 382668 232574 232563 288649 295286 330876 337548 4692435 5029630 7018792 6809320 1184380 1226678 324911 284618 302444 303240 353241 344497 340202 338722 232492 232062 739262 695823 1541300 1521578 477114 472945 701225 705039 879868 857821 912935 917058 948308 967074 939398 1044812 2225923 2343721 1426820 1144101 771107 761068 923703 912941 952041 972128 997462 1006957 1115252 1121558 5410768 5638182 40.15 71.9 1
15:51:16 2024-01-29 712065 706396 224921 220286 365186 373138 387539 385545 232540 232174 288613 297077 330876 336450 4689756 5035630 7078410 6818422 1179431 1226678 324453 285205 299908 304165 354921 345825 337643 342577 231047 233102 722638 690386 1570152 1516658 474749 474357 694195 701055 885583 860261 904124 913159 957424 972288 934321 1042484 2216982 2326136 1390131 1156665 775667 755687 918423 921614 955540 961524 987480 1008133 1132838 1126403 5489709 5637003 40.15 71.9 1
15:51:17 2024-01-29 718406 703286 224605 220445 364139 373966 391088 383241 232217 232174 288685 292553 332869 336450 4683070 4955026 6985156 6821254 1198296 1226678 322751 285205 302232 304664 354921 342523 338699 339710 231839 232027 725159 686424 1578603 1525904 474411 471575 699921 700024 880141 863936 908993 908942 954542 976280 940658 1039849 2216722 2352262 1399726 1142891 775587 760100 914340 913122 962038 970185 990372 1000181 1120697 1129041 5455616 5621933 40.15 71.9 1
15:51:18 2024-01-29 710487 703322 224569 219908 364338 372013 387957 382096 232540 232174 288613 294394 330911 336998 4683070 5026175 7000102 6801365 1182969 1229293 324453 284099 303666 302779 353241 342235 339688 338650 231839 232062 725159 695327 1537698 1524549 477114 472611 700728 705039 879603 858309 914127 917058 950080 966577 942316 1047451 2227619 2335589 1426820 1139637 768900 762330 922439 911791 951632 971367 998287 1002504 1112882 1122333 5361560 5623611 40.15 71.9 1
15:51:19 2024-01-29 711313 705905 224573 220594 364347 369884 387267 385581 232378 232174 288685 295320 330911 337035 4689756 5053921 7072602 6809320 1169370 1226678 323961 283564 302727 303240 354420 346632 337643 340775 231320 232062 723769 696320 1538680 1511007 478484 476669 697931 708065 887470 855244 902246 918089 959264 969388 936302 1041484 2219707 2319536 1347269 1152519 771107 755288 925062 918316 950090 963912 993724 1009670 1124695 1124809 5439045 5628966 40.15 71.9 1
15:51:20 2024-01-29 719077 703061 224569 220669 362965 373966 386686 382937 233431 231452 288820 293950 331871 333505 4688445 4961782 7000102 6821251 1189769 1226678 322453 285205 300820 303311 353884 346632 338153 338722 232492 232027 720754 689257 1557216 1527481 477121 476037 700194 703212 885163 863937 904894 907812 953912 975497 938066 1036536 2216553 2338941 1420951 1146976 775587 757304 914415 918052 957950 964620 983163 1000325 1124658 1130711 5443052 5618246 40.15 71.9 1
15:51:21 2024-01-29 709443 707297 223938 220286 364342 369848 387921 382096 232609 231452 288649 295286 330876 337511 4680378 5018253 6972091 6790563 1186382 1231915 322525 284769 304713 302319 353241 345010 340274 339424 233003 233792 722125 692340 1544966 1529027 478826 472429 701189 707058 878892 859650 910031 915345 950117 966650 940842 1044574 2229394 2335626 1403564 1135032 768436 761178 919607 910462 954183 973002 995337 1002504 1114461 1121595 5361560 5609834 40.15 71.9 1
15:51:23 2024-01-29 709480 706396 224569 219947 363255 369812 386686 385274 232182 231848 288685 294429 330380 338301 4680378 5050330 7062733 6790563 1166042 1226641 323014 284720 304603 303901 355889 346450 336992 340595 231661 234214 719599 696822 1557577 1516009 478505 474357 695966 706075 886425 855318 903680 917058 957298 967074 934308 1040174 2220029 2311320 1356686 1152556 768984 755149 922476 918316 948743 963912 993200 1008676 1125264 1123219 5394761 5618246 40.15 71.9 1
15:51:24 2024-01-29 714535 702989 224253 220594 362124 372013 385527 383241 232574 231265 288721 293915 331871 336486 4673954 4961196 6975830 6816368 1193085 1227809 322465 285142 303310 303097 353848 345887 338212 339293 232349 233828 722125 687897 1544136 1521578 476103 475248 699202 703048 883867 861410 909244 909854 953875 975076 938732 1033901 2214978 2340600 1284940 1144077 776140 756735 915853 915719 959038 964620 983126 1001038 1123668 1133149 5447830 5626074 40.15 71.9 1
15:51:25 2024-01-29 709289 703286 223938 220665 363220 369618 387885 383277 232609 231092 288937 296170 333400 338301 4683070 5007559 6952398 6791198 1191468 1226531 320337 285160 303955 302176 356682 344461 337643 340775 231902 233171 714327 688881 1554882 1530797 478166 471539 701115 704048 879255 858265 910331 912512 949723 964629 943554 1043213 2222483 2331387 1384935 1134778 768900 757842 918460 911494 954183 973002 995063 998152 1113939 1123219 5361560 5618022 40.15 71.9 1
15:51:26 2024-01-29 706093 705905 228211 220436 362676 369740 387921 385581 231826 232174 288685 295267 330876 339334 4683070 5035667 7051391 6782312 1176715 1227883 323326 284800 301278 302034 354339 345020 336520 342771 231012 232096 718383 692081 1547828 1521578 478542 468850 694195 706075 883074 857821 904753 917058 953912 963921 934308 1044849 2219596 2312960 1360562 1147340 766701 756361 922476 917021 949416 965957 996792 1006007 1124992 1118283 5395328 5626278 40.15 71.9 1
15:51:27 2024-01-29 717631 705639 228533 219622 364130 373702 387849 385581 231114 232174 290354 293919 331639 335464 4680082 5028351 7062919 6818699 1185470 1225771 322489 286432 301896 303951 355172 345581 338321 342566 231265 232062 722379 686915 1549454 1521578 475425 472981 694232 701055 887507 862672 901075 909209 957424 973011 934308 1035524 2207281 2320527 1420951 1150502 773931 753539 915203 919656 957950 963644 987480 1001573 1132875 1126578 5455338 5625961 40.15 71.9 1
15:51:28 2024-01-29 715403 703291 224573 220440 363112 372611 389898 383241 232217 231812 288802 293755 333942 336195 4684982 4962029 6992324 6813836 1205160 1226678 323014 284769 301810 304200 354776 342487 338664 340224 231768 233956 725159 684956 1561299 1530797 474749 468886 700456 699032 878892 864585 908347 907154 951105 973011 940805 1039961 2213820 2344820 1422907 1138014 773931 759526 913256 912475 959310 970222 991078 1000763 1122039 1126403 5450256 5627624 40.15 71.9 1
15:51:29 2024-01-29 712239 703250 228524 219912 363255 372049 390224 383277 232333 233075 288396 296242 333274 336853 4691054 5065673 7022457 6785720 1180128 1227883 323050 284299 300820 302779 354055 342451 337643 341771 230850 232777 716820 693345 1542871 1517482 475618 468814 696236 704048 881515 856605 906339 913159 952489 962896 936302 1047089 2219508 2320527 1422907 1146523 769014 755629 921131 913122 950090 966641 998287 1004538 1120450 1118039 5395328 5631412 40.15 71.9 1
15:51:30 2024-01-29 716578 703210 228605 219565 364535 373411 387287 386645 231561 232791 288504 294331 331766 333361 4674800 5026104 7041108 6820777 1179431 1222226 323505 285205 300915 304200 353884 344534 337643 341171 230885 233136 724047 689895 1559287 1515582 475764 473687 693214 701055 885583 858909 905043 911828 957461 971602 931622 1037000 2207281 2322174 1384373 1155842 776140 754218 917807 919656 955200 961157 987480 1004538 1131270 1126403 5476006 5627381 40.15 71.9 1
15:51:31 2024-01-29 717433 709378 224389 220489 364139 372993 387849 383134 232241 231670 288504 293329 331906 336176 4674951 4963019 6975830 6813836 1200814 1226678 322072 285276 301170 303865 353772 342487 338153 339710 231839 232096 715271 684467 1589519 1535150 475425 468886 699239 700024 878892 863324 909030 908444 949259 970231 939435 1040211 2216553 2340600 1390585 1138014 772280 758989 917474 911791 957950 964728 993200 997404 1117998 1124809 5426751 5641007 40.15 71.9 1
15:51:32 2024-01-29 712507 709415 225519 219951 365686 369740 390043 384212 231114 232174 288680 293541 330911 336707 4681748 5062466 6989902 6799942 1180372 1226678 324453 283998 301525 302354 352183 342487 339438 338650 231443 232062 718383 695327 1565365 1523585 476402 472611 699239 704041 876363 855831 911045 915756 946932 965284 937365 1044504 2222757 2335626 1424864 1141649 768900 761214 922439 910499 950090 964462 995337 1003036 1114461 1123526 5400038 5641007 40.15 71.9 1
15:51:33 2024-01-29 712433 707397 224533 220255 364342 372049 387725 384427 232333 232011 288577 296868 330876 335464 4685748 5044746 7069084 6801064 1169370 1226678 324911 284099 301772 303240 351893 345337 337134 340775 231407 233792 723769 695823 1547238 1508073 474275 474357 696953 704005 885583 856605 903075 913159 956620 964665 931659 1039999 2213820 2320527 1315215 1155842 770633 754612 919730 918853 950090 963912 990885 1009373 1128316 1124699 5449474 5627624 40.15 71.9 1
15:51:34 2024-01-29 719601 703286 224309 220630 365169 374231 386650 382060 232251 231463 288432 295467 331373 333433 4677303 4958971 6966505 6818343 1194875 1226029 322525 284773 300820 303987 351893 342559 338699 338650 231768 232027 726549 688881 1547642 1528627 474074 471575 699239 700061 879878 864585 907701 907799 950432 973011 940138 1038479 2213405 2348147 1352919 1138014 773931 758989 913727 915421 960995 972092 988813 998040 1122403 1127692 5444578 5608435 40.15 71.9 1
15:51:35 2024-01-29 709872 703250 224564 219605 363291 369920 387704 380919 231860 232174 288613 294189 333171 336486 4667044 5011681 6972204 6785720 1183849 1226678 321678 283935 302196 302107 352218 344497 337643 338140 233025 231670 716642 692340 1553307 1521578 477114 471575 701225 704005 876363 857821 910360 912512 945559 965284 940842 1044774 2223971 2335626 1426820 1138390 768900 762837 921076 910092 952791 970040 997185 1003823 1111873 1119901 5349031 5609872 40.15 71.9 1
15:51:36 2024-01-29 705822 703061 224569 220286 362676 369776 387267 385003 232044 232011 288685 294438 330115 339094 4677040 5050330 7042613 6764531 1168659 1224902 322979 284370 301736 301436 353277 345581 336120 341290 231047 232062 722379 693234 1541584 1519420 478203 473018 694232 705039 884327 855391 904398 916367 956620 965698 932968 1041766 2223198 2315824 1432689 1150614 768436 755215 924406 919632 949639 965166 997539 1006723 1123963 1120271 5389777 5625961 40.15 71.9 1
15:51:37 2024-01-29 718614 705396 228202 220290 360860 372875 387267 385581 231148 232174 290390 294832 330911 335464 4673705 5011681 7036096 6801101 1179431 1224674 323505 284805 302133 303311 353920 344534 337134 341807 230329 232131 715430 689895 1557837 1515582 474411 473018 693178 701055 885702 857052 898109 910536 957424 970688 932991 1037981 2210556 2321184 1360452 1154945 773943 754071 917807 919619 953811 963912 989470 1003750 1130395 1126403 5473667 5619601 40.15 71.9 1
15:51:38 2024-01-29 711073 703250 224569 220630 363112 369848 387957 383241 231860 231487 290390 294168 330876 337584 4673705 4985055 6947854 6790247 1200945 1226678 322525 285276 300630 302991 353737 342451 338153 340188 231605 232027 714757 684956 1550950 1535150 475425 468814 698707 700024 878892 862065 911406 908296 952745 972137 940975 1041409 2216865 2343595 1368831 1138014 771734 759590 915203 914113 957950 964692 991785 997941 1119485 1123977 5414126 5618246 40.15 71.9 1
15:51:39 2024-01-29 706359 705900 225043 219530 362667 369848 387957 384391 231630 232174 288613 294804 330611 337511 4677040 5053661 7042501 6752448 1174386 1222189 323014 284299 300574 302107 353772 342163 336084 340739 230688 232027 718210 691844 1571242 1521306 477754 468778 693973 704901 883867 858309 904894 917021 953729 964335 935489 1047451 2219707 2305382 1355115 1147796 767799 755149 922439 915719 950278 967751 997539 1004501 1120413 1115864 5389777 5634142 40.15 71.9 1
15:51:40 2024-01-29 718065 704897 228560 219565 363882 373138 386686 383241 231114 232827 288613 293954 331871 333275 4680378 5016831 7031783 6801026 1179431 1223130 323014 284942 301810 303275 353884 344534 336591 341495 230294 232096 726866 688389 1549752 1520332 475764 475248 694923 700907 885546 861484 902771 914004 959300 972939 931585 1035486 2207590 2319536 1417039 1154197 774483 753004 917155 918967 954861 961121 985089 1001573 1131233 1126403 5466614 5618283 40.15 71.9 1
15:51:41 2024-01-29 712848 705139 224258 220255 361069 369920 387957 382597 232182 231452 288685 293755 330911 336486 4670999 4968869 6966505 6799942 1201729 1225547 322979 284334 299957 303311 355277 342451 338628 339436 231407 233956 723769 685311 1556021 1534607 474749 468706 700194 699840 879831 865167 909345 907537 948345 972064 942279 1041446 2216553 2341462 1428776 1140449 773380 758952 912572 911791 959310 970149 991785 997404 1118827 1124809 5427399 5617908 40.15 71.9 1
15:51:42 2024-01-29 710487 705900 224889 219259 362956 369884 387957 382025 231665 232174 288577 293915 330380 336450 4673705 5046190 7009447 6780907 1180404 1222226 323997 284299 300820 302319 352183 342235 338414 342690 231483 232998 722638 693830 1544555 1520975 477867 468598 697931 705049 880141 855391 908073 915719 950322 965967 936968 1047338 2219707 2329734 1420951 1146523 770941 756698 920478 913122 950090 966641 998250 1004464 1117133 1117248 5403041 5627624 40.15 71.9 1
15:51:43 2024-01-29 718302 705405 228533 219259 363625 372838 386650 385551 230885 232174 288577 294168 331639 333469 4680378 5015385 7041108 6801290 1177708 1221324 323745 284489 300660 303651 351677 344352 337501 340595 230743 234652 727189 691844 1554646 1512358 474749 473687 693973 701746 884819 857821 901075 910499 958253 970652 930888 1035449 2207281 2320527 1388212 1155019 774483 753683 916987 916980 954861 955642 985300 1003036 1130395 1124809 5476006 5623334 40.15 71.9 1
15:51:45 2024-01-29 713014 706139 223938 219754 363103 369812 387921 382632 231826 231092 290865 293755 330380 336998 4661948 4961280 6952172 6802278 1200842 1226026 321893 284303 301061 303168 354384 342235 338011 338543 231265 233335 723769 683979 1554482 1527481 474749 468814 699202 698995 878268 864893 907020 905271 948308 972324 939488 1038479 2211833 2342261 1420951 1137739 773380 758952 911924 910499 957507 964656 988925 996694 1118790 1124809 5436805 5618246 40.15 71.9 1
15:51:46 2024-01-29 710487 706400 224605 219259 362636 369812 387993 382632 231114 232174 288671 294403 330380 336159 4675064 5061814 6992011 6805743 1181209 1224395 323817 284219 303525 302141 354885 342415 338664 338650 231768 234020 725456 695823 1550253 1521578 475655 472611 701189 705049 876363 854748 908993 914280 947426 963921 935338 1043213 2220029 2333042 1395888 1140753 766701 758989 921131 907812 949416 964584 992398 1001337 1112882 1118320 5389777 5623611 40.15 71.9 1
15:51:47 2024-01-29 714677 705405 224447 219224 362676 372575 386106 383205 231665 232563 287778 292656 330876 333397 4671726 5026104 7072000 6801177 1176436 1224358 324453 283864 302133 303275 351893 344244 336485 339639 231012 232743 722901 691371 1551337 1510213 474411 473687 693973 701055 884170 857821 899423 911828 956620 971348 930888 1037739 2207281 2320527 1356686 1155842 773380 754612 917155 916943 954183 955714 986075 1004501 1127994 1124014 5478339 5617908 40.15 71.9 1
15:51:48 2024-01-29 717594 703025 223781 219565 363616 373174 386650 380884 231826 231289 288613 292622 331648 333126 4667816 4952458 6972091 6820588 1190618 1223093 321938 285535 302446 302319 351857 344534 337608 338650 232241 233792 719383 686915 1555317 1521578 475087 474357 699239 701055 880538 859517 906002 908832 952525 974387 937365 1032430 2207281 2338941 1331732 1140827 773943 755687 913256 913122 957950 964584 984325 998152 1122039 1127410 5443048 5604866 40.15 71.9 1
15:51:49 2024-01-29 706359 702444 223310 220594 363215 369776 387267 382060 232574 230732 288676 294155 335996 336231 4673387 4990063 6927154 6773818 1193906 1223093 319983 285285 300574 301401 355889 342523 336662 339710 231407 233171 723769 686787 1555215 1530797 477077 468850 698212 701746 876399 860261 906339 910499 948272 964399 940805 1038696 2216553 2329734 1386819 1133165 768900 755629 917155 912850 954183 970185 993200 997404 1115553 1121595 5357733 5604866 40.15 71.9 1
15:51:50 2024-01-29 706695 704407 224573 219259 361120 369480 387885 384391 231390 231527 288360 295691 331960 337402 4675556 5064121 7028138 6752485 1171039 1223802 322644 284099 300364 300872 353277 344497 334605 340739 230329 231831 719599 688881 1604347 1516658 477114 468814 693481 705049 880538 852897 905043 915756 952489 962524 931659 1044774 2216553 2302113 1351257 1146523 765157 752430 922439 915719 946019 963912 992435 1001611 1122076 1118039 5378645 5610235 40.15 71.9 1
15:51:51 2024-01-29 713083 704407 223310 219947 362858 369596 385276 386645 232299 230232 288504 294581 331816 335283 4669467 4965608 6995741 6802278 1182089 1222226 319948 283900 302268 301600 353884 345544 334605 338140 231407 233007 724867 684956 1541637 1519420 475425 474021 697435 701055 882448 860162 902395 906890 953641 970231 936968 1029423 2207281 2322174 1382454 1144077 771734 755288 912984 914205 956592 965957 983835 1000143 1123668 1129041 5411623 5600870 40.15 71.9 1
15:51:52 2024-01-29 709289 706249 223531 220387 364649 369596 387123 382525 232402 230161 288504 295933 332067 337200 4654712 4991729 6923874 6771805 1193123 1219594 319794 284334 300785 301389 353241 342235 336627 339436 231047 232679 726238 684956 1546877 1530797 477077 468850 697223 701055 878892 859650 907626 907576 948308 964593 942612 1043159 2216553 2329734 1365133 1131518 767341 754994 917155 911791 953811 970149 993200 997404 1116044 1124014 5353909 5621933 40.15 71.9 1
15:51:53 2024-01-29 707250 705368 224569 219767 364654 370853 387740 384248 231722 231777 288577 295310 330380 338541 4671388 5059871 7012241 6771805 1171874 1219594 322525 284099 302055 301401 353277 344534 334640 340499 230763 232027 729684 688881 1603640 1518814 477114 471307 693214 705049 881823 852933 905043 915756 953912 963240 931659 1043353 2219707 2304738 1386819 1146523 765157 753850 922476 915069 947398 963231 996792 1004538 1122039 1115975 5383871 5623530 40.15 71.9 1
15:51:54 2024-01-29 716571 706102 225206 219088 363112 372838 386378 383241 230895 231924 289271 294275 330876 333505 4673954 5004511 7042613 6783069 1176867 1220920 323505 284099 301810 302872 351893 342559 336627 339710 230365 232777 718613 692340 1546932 1510213 474749 473018 692006 701746 884327 857821 902432 910536 957977 969963 930925 1035524 2207281 2320527 1356686 1155019 773380 754218 917155 916746 954183 955642 986038 1006694 1131601 1125195 5470113 5612709 40.15 71.9 1
15:51:55 2024-01-29 717594 705405 223938 219908 363103 372883 387231 380884 231630 231092 288613 295517 333671 332387 4634738 4934776 6957760 6795092 1189769 1224902 321061 284112 299908 302447 351893 342451 339311 338175 231605 231636 725159 687897 1548692 1520332 473400 471575 699239 697968 878268 862065 907626 906510 948345 972324 939435 1037464 2210422 2349144 1386292 1137540 773380 758379 909076 912808 960274 971367 989470 998003 1120013 1124663 5437930 5604866 40.15 71.9 1
15:51:56 2024-01-29 709293 706405 223938 218848 362132 369812 386650 383103 231148 231452 287693 293507 335996 335501 4657692 5008168 6975830 6766976 1178722 1221324 323769 283529 299872 301436 353884 341380 338426 338650 230329 233956 711260 693840 1538680 1517267 474238 468778 696953 704048 876363 854748 909682 913159 946932 963921 935637 1044812 2213820 2329734 1393969 1142451 770002 760009 921695 911643 950315 969379 994581 1003861 1113130 1119901 5356705 5614239 40.15 71.9 1
15:51:57 2024-01-29 708401 704407 224165 219807 363255 369848 384950 382668 231826 231452 287693 294464 329885 333505 4664474 5037696 7047337 6790247 1167229 1219558 323733 283087 300820 302319 351893 344266 336084 338722 231047 231636 719383 694335 1535033 1503138 474749 474021 695252 704048 883867 854748 902581 913159 955942 964629 931313 1038479 2210422 2319123 1295201 1155550 771107 754144 919767 918325 952078 964326 991078 1006723 1121481 1124809 5448471 5608435 40.15 71.9 1
15:51:58 2024-01-29 714535 704398 223305 220251 363620 371746 384337 380954 232217 230732 288613 293954 331888 333469 4667667 4951924 6985156 6799612 1184581 1223093 320800 284414 299872 302107 351929 344497 336084 338413 231576 232679 722125 684956 1539360 1520498 475425 474357 697223 700558 881850 859554 903867 907799 953200 971602 936782 1033391 2213543 2324484 1420951 1144523 772223 755178 914377 916198 956592 965957 982889 999463 1123668 1129077 5414637 5593958 40.15 71.9 1
15:51:59 2024-01-29 707899 704398 223305 220630 363625 368628 386722 382096 231826 229337 288649 294403 332282 336998 4661620 4989014 6922360 6776348 1190818 1223166 320054 284450 300328 300871 352218 342487 336627 338722 231083 233007 722125 685657 1563184 1530797 476402 468814 697223 703048 876399 857821 909034 911643 949970 966504 940695 1041409 2219881 2330430 1365133 1133526 767799 755629 915853 910499 952791 964656 991785 996694 1116027 1123219 5361560 5609985 40.15 71.9 1
15:52:00 2024-01-29 705323 704407 224569 218913 361120 369184 387885 383277 230759 231289 288373 294403 329885 337584 4667667 5039244 7018199 6738021 1172711 1222226 322525 283502 299908 300979 353772 342523 337329 340499 230329 231993 719599 688881 1580231 1520498 477114 468814 693178 704048 882610 858118 906002 915719 953053 962970 931438 1045955 2219881 2308045 1351484 1146976 766701 754298 921785 913122 947398 964897 994629 1001611 1121244 1116457 5370688 5608435 40.15 71.9 1
15:52:01 2024-01-29 715490 704398 224564 219259 361065 369920 386434 383312 230759 231452 288685 293343 330380 333469 4664339 4990214 7026777 6781614 1177746 1219594 322036 284334 301170 302354 351893 342487 336120 340739 229971 234652 715430 687897 1555734 1512358 474749 471987 693664 700747 884253 857821 902127 910384 958583 971449 930191 1035486 2204441 2314602 1384373 1153376 773380 751625 915444 916980 954183 955678 984599 1002799 1127994 1124014 5458817 5610235 40.15 71.9 1
15:52:02 2024-01-29 715256 705405 223938 219943 361069 369920 387575 380954 231148 231585 288577 292932 330380 333541 4658295 4943024 6947854 6785720 1198017 1223093 321774 283904 300745 302779 351893 342415 337371 338686 231047 231670 712529 684329 1552665 1529657 474074 468670 698138 699251 879442 862709 904595 904880 949444 970195 938783 1039961 2211995 2340600 1422907 1138014 771734 756698 910632 909780 956555 964584 988887 995202 1117170 1124539 5429619 5609796 40.15 71.9 1
15:52:03 2024-01-29 708401 706396 224253 218512 362132 369740 387813 382833 231114 231975 288098 292622 332126 335428 4668279 5015271 6977037 6786360 1178722 1224395 322656 282567 300328 301401 353884 342127 340033 339574 231122 233956 722638 693830 1546174 1520975 476103 468670 697076 705012 876363 852860 906680 915345 947242 963848 935637 1043176 2219752 2329734 1420951 1141262 767799 756735 919826 909443 947361 966641 994341 1002467 1112845 1118831 5395772 5609796 40.15 71.9 1
15:52:04 2024-01-29 710450 704142 223943 218848 363211 371977 384914 382632 231572 231056 287419 293472 330841 333397 4670999 5026104 7056174 6793264 1169162 1222656 323961 283219 302519 303790 351605 342307 337634 340501 230869 234157 718410 694297 1545107 1510270 474074 472611 692006 701746 885126 857821 899720 910499 956620 970762 928836 1033901 2205712 2321331 1352919 1153376 772280 752047 915853 917673 953468 955606 985263 1001573 1130160 1123977 5465021 5608867 40.15 71.9 1
15:52:05 2024-01-29 717328 705400 223938 219908 364139 372838 386378 383103 231630 230732 287697 292384 330876 332621 4652241 4944372 6947204 6781577 1189607 1224247 320740 283329 302415 301259 351429 342307 338831 337962 231590 233299 718013 686915 1540076 1518565 475425 474235 698212 701018 880141 860261 904856 907169 951068 973011 937328 1032119 2207281 2338941 1317136 1140449 773380 756361 912831 913122 956555 966641 984537 998115 1118790 1127374 5411548 5599488 40.15 71.9 1
15:52:06 2024-01-29 706056 705391 223243 219877 362640 369184 386686 383103 232540 230535 288098 293472 331636 336176 4648004 4975858 6910553 6783305 1191468 1223488 318910 284192 301658 300977 354885 342271 336520 338650 231012 232679 713386 685311 1552855 1530797 476703 468778 697223 700871 876363 857821 904707 908832 948272 966650 940805 1041484 2216553 2326432 1366982 1131481 768436 756361 917155 910462 952828 964620 991785 998055 1115252 1119110 5352155 5585703 40.15 71.9 1
15:52:08 2024-01-29 703717 703909 224100 219224 363616 368333 387539 383241 230919 231254 287657 292587 331636 336998 4661620 5044649 7018199 6754014 1171114 1221677 320883 282963 302024 300908 352218 342199 337598 340045 230258 233335 719599 688881 1595067 1536809 477041 468742 692006 704549 881393 852860 904361 915106 952452 961094 931585 1041692 2213405 2302113 1386819 1145707 764624 752047 921131 913122 947398 961085 993909 1004048 1118790 1118354 5365392 5600870 40.15 71.9 1
15:52:09 2024-01-29 715403 702417 224253 219719 361033 369776 385491 384085 231079 230732 288613 293549 329885 333433 4652349 5005791 7016357 6782312 1179431 1220920 320990 284099 300879 301256 351893 342379 336681 340703 229849 233663 720989 684956 1546170 1515319 474074 473382 692006 698463 884954 859650 897767 906899 957977 970158 931585 1033901 2204145 2312960 1364219 1147340 772280 750946 912572 917673 954861 955642 987277 1001038 1127921 1124809 5427173 5604866 40.15 71.9 1
15:52:10 2024-01-29 713520 705139 223938 219224 361033 369812 387231 380919 231653 230732 288577 292897 329885 335174 4667816 4957327 6964975 6776735 1193026 1222656 320990 283467 300958 302319 353399 342127 337608 338140 231209 233171 723769 684820 1558907 1528074 473400 468778 698212 696907 876363 861381 906792 905866 948770 970195 938030 1038479 2207281 2341858 1426820 1136395 771231 756735 910481 910462 956592 964584 988887 994457 1116264 1119937 5412453 5599488 40.15 71.9 1
15:52:11 2024-01-29 708401 704407 224253 218507 362379 369480 387575 380884 230725 231690 287846 296313 331924 336124 4662797 5046809 6995741 6753302 1174386 1222059 322346 282999 300879 301401 354921 341344 335578 339675 229936 231993 724047 691844 1570116 1516658 475425 468742 693214 702549 878892 854106 905043 913159 948308 955687 934308 1046409 2213405 2317238 1392050 1144077 765157 755824 918460 911791 949416 964899 995300 1001536 1117133 1115667 5370966 5599488 40.15 71.9 1
15:52:12 2024-01-29 715713 703900 224406 218512 360781 369596 387175 384424 230874 231868 287549 293684 333039 333253 4660035 4990327 7042501 6773818 1169998 1220920 323505 282963 300879 302319 351857 342451 335578 338140 230132 232062 711363 689366 1553994 1505967 473400 472277 691895 701055 880501 857821 901075 909172 956348 964629 928178 1034675 2202702 2314602 1356686 1153376 771734 752083 915580 916370 952791 955606 983126 1004559 1126288 1121558 5455616 5604866 40.15 71.9 1
15:52:13 2024-01-29 717284 705185 223652 219473 363845 372393 386198 383103 231688 230555 287954 294581 333003 332046 4652241 4938295 6950076 6790563 1184581 1220920 320990 283467 301810 300908 351857 342163 336320 337086 231407 232679 718013 684956 1543199 1518541 474749 473687 697223 700024 880141 857821 903680 906510 950395 973011 939398 1032105 2207281 2333042 1300187 1139980 772837 755824 911924 913122 956430 963912 983133 998115 1122872 1125158 5408588 5606987 40.15 71.9 1
15:52:14 2024-01-29 708279 705602 223638 220489 363804 368448 386470 384460 231688 229910 288613 292587 331636 337279 4661620 4976189 6910553 6757304 1194875 1219670 320054 284484 300958 300554 353920 341897 336049 338140 231047 231314 722379 683005 1569844 1530797 475425 470543 697223 698463 876363 859554 908921 906490 948770 964593 938030 1039961 2210422 2329734 1365133 1135586 769533 763321 912572 910425 953811 964620 991078 994457 1116044 1121558 5407778 5608699 40.15 71.9 1
15:52:15 2024-01-29 709332 705156 224497 219013 364061 369444 387849 381757 230725 231812 287932 294224 332103 333505 4661136 5046190 7003807 6753048 1172711 1217458 321893 283431 302024 301154 353475 341861 336084 340224 229936 232027 715430 691863 1566514 1516658 475425 468742 693973 701055 880141 855391 902097 913159 951068 963921 931622 1044774 2213405 2313289 1338311 1145707 764510 755288 918460 914242 948743 963912 995300 1003711 1120697 1115975 5373394 5609645 40.15 71.9 1
15:52:16 2024-01-29 715187 704398 224569 219027 363103 369596 385491 382025 230370 231848 287661 292755 333039 333397 4661620 5005399 7003807 6780907 1178588 1220920 321061 283900 300745 301015 351893 342415 334605 340439 229543 231314 718210 684956 1563813 1512358 473400 471539 692006 698463 883948 857821 899556 907169 956620 964665 928873 1034675 2201136 2311320 1388212 1150614 772333 751477 913219 916294 955429 961834 985089 1000926 1130068 1124699 5456980 5593769 40.15 71.9 1
15:52:17 2024-01-29 713124 704920 223481 219530 361028 369884 387813 380884 231619 230732 288098 292932 330380 333433 4645698 4924267 6938529 6781184 1194800 1221788 321025 283431 301280 302319 351893 341344 336627 337630 231047 233007 722379 683979 1558536 1521578 473400 468814 697931 696907 876363 860735 907626 903939 948039 970195 936664 1035449 2207281 2340600 1392050 1136395 774549 758437 912764 911605 958263 969379 988057 1000769 1119180 1123831 5407726 5593844 40.15 71.9 1
15:52:18 2024-01-29 705226 704407 223781 218743 362132 369480 386650 382292 231114 231452 287252 292587 331170 333469 4634738 5003759 6977037 6743489 1175031 1219594 322751 282567 300879 301154 351893 342931 337371 338413 230294 231993 719819 693345 1561575 1516385 476103 468778 696236 703048 875741 852897 907626 913159 947426 961166 935637 1044087 2211995 2330093 1393969 1144485 768984 757973 919767 910092 950992 966568 994581 1002467 1109659 1118354 5367475 5603277 40.15 71.9 1
15:52:19 2024-01-29 710215 703397 223301 219228 362711 369380 384032 382060 231079 230732 286813 293507 331636 333397 4634738 5026104 7022234 6781878 1164994 1220920 323733 281742 301768 301859 351857 342451 335578 338650 230763 233007 720989 694335 1529661 1501681 474749 474088 693214 703048 883074 854143 899720 913159 956620 966650 930226 1037981 2216865 2315224 1293385 1153902 769533 752966 918423 917673 950090 961157 988962 1008892 1125264 1121558 5428457 5593844 40.15 71.9 1
15:52:20 2024-01-29 712396 704532 223274 219754 363107 369776 383223 381489 232079 230374 288337 293095 332246 333469 4654862 4947759 6966505 6801314 1182089 1220920 320054 283467 300879 301401 351627 344497 335578 338686 231083 232679 722125 684329 1539451 1516658 475425 474021 695252 700061 880538 858265 899535 907651 955531 973479 936931 1032067 2210556 2323729 1418995 1143707 771107 754218 911777 915719 956863 965275 983133 997404 1122292 1129998 5408588 5599488 40.15 71.9 1
15:52:21 2024-01-29 706657 703900 223274 220286 363870 368628 385527 381489 231114 229337 288613 294438 331170 336962 4648153 4983198 6910553 6771529 1196584 1220920 320504 284370 300745 300133 354420 342138 336355 338423 230850 232679 720989 683005 1549705 1530797 475425 468742 696730 697968 877099 862022 908771 907799 949407 968703 939600 1041371 2210556 2329734 1366982 1134778 769203 758511 911924 907848 953811 968437 990966 994457 1114461 1119974 5376111 5590109 40.15 71.9 1
15:52:22 2024-01-29 709018 703900 224249 218547 363112 369480 387267 384154 230919 231650 287693 292587 331170 333469 4648041 5046190 6994481 6748232 1171039 1220920 321774 282999 300879 300943 352183 341861 334640 339710 229936 231636 716820 690361 1542451 1516658 476103 470543 694923 703249 880104 853959 904894 913629 954377 963059 934123 1044737 2213405 2325123 1390131 1143226 767913 755824 918951 911605 947398 963912 994592 1004086 1116044 1114878 5380371 5593807 40.15 71.9 1
15:52:23 2024-01-29 713520 704142 223938 218654 363107 369920 384914 381489 231114 232174 287131 293755 329885 332351 4648041 5007559 7012203 6781878 1175112 1217186 322525 282567 299957 301859 351893 342415 335578 338686 229614 231993 724330 688881 1561771 1510120 474749 472132 691969 700907 883904 857476 902771 911430 956620 964629 927510 1036423 2204270 2314602 1354803 1156375 772280 752047 913256 915719 952152 955606 983126 1001536 1127662 1121558 5465021 5604866 40.15 71.9 1
15:52:24 2024-01-29 715987 703904 223310 219215 363112 372013 385491 382292 231469 230374 287693 292587 332318 334455 4652241 4919376 6938529 6772378 1189769 1220920 321025 283635 300879 301859 350795 341897 339311 339574 230798 233691 723769 687280 1535158 1520975 474358 471472 697113 698753 876363 859554 906979 905304 950080 970158 938030 1035486 2207513 2340600 1347269 1134778 771734 756771 909187 907848 956592 964584 986038 995240 1114727 1121595 5421865 5595494 40.15 71.9 1
15:52:25 2024-01-29 706902 704403 223781 218507 363882 369740 386070 382022 231114 231487 287455 294403 331170 333505 4654974 5003759 6952172 6757604 1177882 1221360 322751 282669 302519 300906 351460 341128 339034 337251 230905 233335 724047 692836 1556881 1518169 475618 471881 697223 704048 875469 853437 908921 913159 946084 962933 938515 1040179 2213405 2329734 1420951 1138014 766701 756735 918460 907500 947398 965957 993200 1001038 1111269 1118039 5361560 5604866 40.15 71.9 1
15:52:26 2024-01-29 709443 702371 223314 218551 362163 369812 384373 381757 231114 230732 286813 294403 331636 333397 4661620 5027694 7031783 6761887 1167229 1222059 323673 283183 301987 302212 351749 342343 337634 340713 230869 233663 711158 692357 1564201 1508229 473127 471987 692006 700521 880638 856605 903228 907539 955942 964593 927483 1037652 2201016 2314602 1345386 1151736 772006 752083 913256 915719 952828 959217 983163 1001611 1126325 1121595 5461120 5593769 40.15 71.9 1
15:52:27 2024-01-29 716459 703909 223274 218883 363112 369920 385491 380924 231114 230732 287693 293755 332750 332118 4641532 4914914 6938529 6806888 1187127 1219670 320883 283360 302133 302834 351146 342235 336591 336613 230688 232679 723769 687280 1550662 1520975 473064 468850 697223 698753 876363 859517 906333 903939 948279 970231 935338 1031696 2204145 2335626 1295201 1138014 772280 755629 909342 910499 956592 966641 983835 995240 1116044 1124809 5423525 5577728 40.15 71.9 1
15:52:28 2024-01-29 704252 704407 222925 218943 364139 369480 385491 381214 231148 230768 286813 292656 330938 333541 4654974 4993928 6941455 6763447 1180367 1224395 321821 282426 302990 299611 351893 341380 339071 338577 231300 232679 722379 690855 1546197 1528138 476365 468850 698212 703048 873880 853362 904782 911828 944744 961166 935338 1039942 2214978 2329734 1422907 1135107 765157 756771 918460 906473 948743 964390 993200 998189 1109659 1117248 5337792 5590109 40.15 71.9 1
15:52:30 2024-01-29 703761 702403 223310 219071 363107 367520 384032 382632 230759 230374 287585 294403 330241 335247 4668392 5041167 7016979 6754014 1159238 1220054 320764 282567 303850 299470 351893 342523 334569 338175 230329 233048 719599 692836 1542054 1507412 476365 472981 693701 704549 882563 850412 896797 913159 953912 962560 928873 1038517 2212241 2298851 1352919 1147340 765157 751514 919826 915719 946019 955678 988962 1005695 1120413 1118320 5371880 5600870 40.15 71.9 1
15:52:31 2024-01-29 713372 702408 223774 219259 361033 369776 384914 383312 231114 230374 288662 292932 331636 333181 4657449 4990848 7025749 6776348 1174489 1222059 320990 283250 300708 301365 351857 345133 335543 340188 228901 231993 722638 686915 1576381 1510628 473400 472216 692006 698959 884327 857821 900198 910242 956620 964629 930888 1032393 2201136 2312960 1356686 1150614 771107 750909 913219 917021 954861 955570 985239 1002504 1127921 1127320 5453997 5599488 40.15 71.9 1
15:52:32 2024-01-29 715224 704398 223270 219228 361069 369524 385491 382292 231079 230449 287810 292401 332895 334967 4660035 4914754 6939629 6796430 1187999 1219188 320740 283815 300593 301365 351326 342379 336556 336613 230692 232679 725159 686424 1536476 1517482 473400 474088 697223 700024 878892 857821 903680 906881 948308 971565 935338 1032105 2207281 2337246 1294878 1140449 772280 755687 911129 911791 956555 965275 984265 995202 1117133 1126403 5417994 5580731 40.15 71.9 1
15:52:33 2024-01-29 704762 703845 222506 219189 364139 368896 387450 382074 232299 230197 287275 295410 330759 335283 4660035 4990327 6921436 6765727 1194022 1220920 319051 283467 299957 300908 354452 341344 335813 338104 230294 233171 720989 683005 1550507 1529712 476103 468706 695215 696944 876091 857821 904670 904954 947426 967074 938030 1038479 2207281 2323822 1370680 1131481 768436 756361 913219 907812 953505 966641 988925 992264 1114461 1118283 5363301 5585703 40.15 71.9 1
15:52:34 2024-01-29 704288 705193 224358 219285 363654 369596 387395 384460 230942 231112 287918 294510 332031 335247 4652241 5044114 6981411 6753302 1176064 1220920 322000 282532 301810 300697 351893 340828 336084 338365 229739 231993 721228 691844 1543265 1512358 475828 468340 694687 702549 876363 852860 904707 913159 950117 961130 934308 1045476 2211995 2320527 1392050 1143264 767065 755824 918460 909780 947361 963912 994592 1003936 1116044 1112479 5369226 5616578 40.15 71.9 1
15:52:35 2024-01-29 716375 702230 224146 217724 363003 369668 384159 383374 230977 231939 287181 293755 331636 332351 4654787 5012526 7028138 6771805 1172511 1217458 322000 283197 300708 302304 351893 342415 335578 338686 229578 231993 717000 688389 1561987 1508117 473400 471575 692006 698995 883074 857821 899720 907848 954741 964557 927483 1032430 2201136 2314602 1356686 1151736 771775 750909 914340 915719 950090 955570 983126 1003936 1127662 1120729 5461358 5603277 40.15 71.9 1
15:52:36 2024-01-29 717587 704252 223096 219573 362967 369848 385491 382833 231079 230500 287630 293577 332103 331776 4645515 4919591 6923874 6781184 1184581 1222656 320019 283197 301597 301154 351290 342451 338555 336613 231047 232679 727939 684956 1536388 1518169 474411 473687 697223 700024 879516 858309 899386 906890 948272 971602 936968 1031828 2205712 2333042 1302070 1140018 771734 755288 912572 911791 955540 966372 982433 998677 1119069 1128394 5420691 5584516 40.15 71.9 1
15:52:37 2024-01-29 705263 704407 222542 219224 363877 368592 387229 382650 231791 229945 287419 294125 331170 335319 4652241 4980192 6900952 6753151 1188819 1220920 319051 283431 301285 299576 353884 341861 334605 337630 230097 232026 720989 683349 1549230 1529712 476485 468742 696953 699987 876363 857821 907626 907169 948770 966650 939435 1039961 2210745 2323822 1390585 1128689 766794 755902 913219 909443 953669 968437 990885 998827 1114314 1122007 5403217 5590109 40.15 71.9 1
15:52:38 2024-01-29 706286 704403 224339 218813 364134 369184 386686 382292 231585 231634 287252 294374 331170 333433 4652241 5008675 6952285 6753048 1176715 1220920 321964 281742 300328 299364 351893 343908 336591 336307 231012 233007 718210 691844 1541132 1518541 475282 468850 697223 704048 873880 852860 906339 912512 944744 961130 935338 1040174 2214978 2326432 1392050 1134778 765157 759516 919730 907576 950992 969379 993871 999541 1109934 1119527 5322512 5585628 40.15 71.9 1
15:52:39 2024-01-29 701961 701875 223781 218507 360745 369276 383259 382096 230725 230732 286898 293755 330205 336693 4645609 5026104 6985156 6734290 1162689 1217458 320504 283170 302561 299051 351893 342415 336206 338650 229936 233007 719599 690855 1563323 1511007 475655 472713 692006 704048 880638 851014 896760 912887 953163 955651 928836 1038479 2207281 2297226 1393969 1149437 766701 751398 921076 913049 946231 961598 993573 1003823 1119217 1115667 5360745 5590109 40.15 71.9 1
15:52:40 2024-01-29 714187 704187 224253 218512 360997 369776 384302 381721 232200 230732 287648 291688 331170 332387 4645609 4990376 6985156 6742825 1179431 1217421 320019 283431 300247 301365 351627 341861 335732 339436 228866 233007 719599 683349 1579117 1512358 474074 468850 692006 696907 883074 857821 898522 906510 956620 970158 930191 1034606 2204441 2311478 1352919 1152256 771107 751398 914377 918085 952754 957524 983835 1001038 1128316 1121558 5436805 5585703 40.15 71.9 1
15:52:41 2024-01-29 713394 704142 223274 218848 360438 369848 385527 382022 231079 230535 287216 291724 329850 332351 4645613 4912517 6929744 6786446 1184581 1217458 320019 282999 300381 301119 350759 341344 336084 339027 230688 232679 713900 686915 1529994 1516658 473127 468814 697223 695884 875741 860261 906703 905099 948954 972101 938820 1033867 2204369 2343869 1295201 1140412 773665 756361 910303 910462 956555 967751 983835 995165 1115553 1124809 5425740 5580731 40.15 71.9 1
15:52:42 2024-01-29 705249 703407 222890 218507 363877 368038 384878 381485 231114 230338 286777 292622 330938 333469 4652241 4983198 6892644 6743669 1181287 1220054 319051 282999 302024 299540 351893 341344 334605 336578 231209 231828 722982 686424 1567321 1521578 475618 470621 698212 703048 875120 857698 908598 910957 948660 963776 940975 1041409 2219881 2327517 1399726 1130298 764624 756361 918423 909053 950090 964656 993200 999978 1108837 1117494 5323938 5577690 40.15 71.9 1
15:52:43 2024-01-29 703039 701875 223776 218547 363112 367485 385491 382096 230530 230732 286777 293755 330241 336212 4642863 5022532 7000102 6734290 1169332 1217458 320764 282567 301170 298734 353884 344152 335732 338615 229900 233007 718210 688881 1562055 1512086 475655 470543 693407 704363 881319 852830 903416 913086 952819 961607 932991 1041484 2210422 2298851 1432689 1146158 764628 749847 918460 914242 947114 955678 993909 1003936 1117998 1115549 5361560 5577690 40.15 71.9 1
15:52:44 2024-01-29 712655 700316 223628 218542 360925 369480 384302 382096 229664 231092 287657 292451 331636 333131 4639551 4986828 6975830 6762427 1178588 1217458 319051 283205 300284 300487 351893 341825 335732 338686 229578 232679 720989 683005 1558661 1514589 474749 472531 691969 698753 883904 859576 898199 906163 955905 964665 931548 1032430 2204233 2311320 1388212 1144077 772328 749810 910632 915719 954183 955642 985675 998152 1125264 1121595 5418097 5590109 40.15 71.9 1
15:52:45 2024-01-29 710487 704142 223274 219189 360408 368628 385527 382292 230689 230338 288337 292006 331170 333433 4642863 4940693 6937282 6757416 1192269 1216703 320764 282567 299824 301401 351591 340277 336049 339057 230439 232899 720989 683610 1557901 1520975 473400 468598 697931 697759 876475 860261 902702 902307 947426 970050 936968 1035449 2202702 2342502 1388212 1134778 770633 756361 909187 907576 953811 966641 984562 993750 1116044 1119937 5408588 5577690 40.15 71.9 1
15:52:46 2024-01-29 707235 702408 223274 217868 363103 368333 385455 379069 230370 231254 286539 293577 330241 333433 4645609 5014475 6957180 6743393 1175293 1220054 322489 281742 301170 302001 351605 342931 338591 338280 229794 233335 718410 692836 1536715 1516009 475764 468706 694195 702549 875741 853362 904856 911828 947426 961130 932991 1047831 2207281 2322174 1392050 1140790 766814 755824 917155 907848 946019 962924 992398 1001038 1114461 1112479 5369226 5599488 40.15 71.9 1
15:52:47 2024-01-29 713747 702380 223781 217859 363112 369848 384032 380622 230565 231812 286777 293549 331636 332351 4649027 5003227 7022457 6781878 1169998 1222059 322692 283183 299702 301294 351146 342235 337396 338235 229472 233663 713653 688881 1545940 1504894 473064 471539 691932 698811 880501 856605 898405 909016 954649 966650 926134 1032393 2198008 2312960 1352919 1150100 770633 750946 914553 915719 950090 957524 983835 1000218 1125264 1119901 5436805 5581864 40.15 71.9 1
15:52:48 2024-01-29 713394 702412 222890 218507 361060 369776 385185 381752 231079 229981 286813 293343 332282 331346 4645609 4919591 6932291 6783069 1186202 1219943 319912 282461 300988 301860 350087 342235 337634 336542 230814 232679 715271 684956 1541381 1518683 473400 472981 696730 698995 878855 857213 902395 906510 948308 970231 936701 1031369 2204145 2333042 1313370 1138014 771734 754218 909342 910462 956430 963912 981733 995202 1118827 1124323 5399182 5561748 40.15 71.9 1
15:52:49 2024-01-29 704076 701848 222546 219254 361069 367520 384914 382292 231630 229267 287657 292553 330205 335380 4642297 4966827 6905009 6754014 1193123 1221189 318651 283289 300988 299576 351893 340313 334569 337121 230081 231061 720989 681395 1542289 1525904 476103 468742 694195 696944 873880 857821 905043 906244 946754 965284 937328 1038479 2207281 2323822 1368831 1129873 766701 755687 910228 907500 950090 966641 988925 994557 1112882 1116705 5346272 5576750 40.15 71.9 1
15:52:50 2024-01-29 703987 702417 223310 217863 361069 367226 385527 380954 229698 231189 286862 293549 330241 335428 4648923 5033120 6992086 6754014 1177746 1219188 321738 281804 301170 300697 351713 340170 336049 337358 229936 233171 718410 691844 1555059 1512358 474749 468046 693214 701055 875741 850375 907091 911865 947426 961166 931622 1043213 2207281 2323822 1358569 1141262 766701 755288 917807 907132 946019 963195 993909 1001038 1112882 1112246 5370966 5593958 40.15 71.9 1
15:52:51 2024-01-29 710487 702412 223086 217833 363112 369776 383188 380884 230725 231254 286539 292724 331086 331381 4654995 5008168 7035790 6752485 1169162 1221189 322477 281707 299957 301401 350795 341861 337121 337997 229936 231831 718613 689366 1539329 1503138 473400 471575 692006 700061 879841 855391 894222 906527 953163 966650 926170 1033938 2197735 2312960 1351036 1152556 768900 752430 914415 911531 950090 955570 984325 1003220 1123668 1119937 5447830 5590109 40.15 71.9 1
15:52:52 2024-01-29 715552 704137 222925 218883 361060 369848 383223 381752 231411 229981 287482 293542 331655 333741 4647279 4924333 6932291 6760825 1181171 1217458 319051 282567 299599 300908 351893 342451 335732 337630 229971 232026 723496 683349 1545919 1515582 474411 472611 693178 697968 880538 857821 898405 903939 952489 964435 932879 1030633 2204145 2312960 1362336 1139637 768984 751472 910632 915719 954183 963195 981733 998152 1123926 1124809 5399182 5582139 40.15 71.9 1
15:52:54 2024-01-29 707272 702408 223274 219259 360767 367485 385819 382957 231585 229768 288288 293137 330099 335829 4641170 4950085 6912735 6766976 1198258 1219670 320539 283197 299328 300133 351893 340313 335578 337403 230294 232679 720989 681061 1552023 1525904 473400 468376 696236 695884 873880 857821 905043 903939 946754 964593 936968 1038479 2204145 2328082 1366982 1134778 768900 756361 909187 906473 953811 967064 986038 993848 1114461 1118320 5389777 5580731 40.15 71.9 1
15:52:55 2024-01-29 708014 702371 223020 218262 362894 368896 386542 382200 230268 231112 287109 294688 330759 333253 4634738 5021154 6947854 6753048 1174386 1220054 321774 281707 301597 299576 351893 339286 336627 337358 229971 233171 722379 690855 1541462 1512358 475425 468412 695252 701055 873880 851616 904782 912512 947605 955687 935637 1043159 2211995 2326432 1392050 1136395 765157 756735 918296 906473 946019 966641 991785 998189 1108015 1115667 5333966 5589489 40.15 71.9 1
15:52:56 2024-01-29 703109 701202 223132 219266 363003 366789 385532 383374 230942 230358 287365 292587 329671 333505 4653378 5022532 7023797 6743669 1157591 1217186 320539 281742 302826 299331 351609 342138 334309 337665 229936 232679 719599 691844 1535669 1506080 475655 472647 692006 703048 880666 851616 894180 913016 953163 962524 927473 1037000 2207281 2298851 1388212 1147340 765157 749847 918460 913122 944253 955606 991078 1002504 1117170 1115667 5362373 5593045 40.15 71.9 1
15:52:57 2024-01-29 714028 701202 223800 218708 360772 369596 386245 381721 229698 230535 287455 290696 331063 332351 4638988 4986828 6975830 6737983 1177746 1217458 319087 282999 300035 300522 351893 341308 333843 338722 228901 233034 719599 682032 1540985 1512358 473400 468850 691024 696414 883074 857821 897634 904954 955264 964665 930925 1032430 2198437 2308045 1352919 1145707 769533 748017 909790 915719 954183 955606 983133 997914 1128810 1125158 5424070 5593844 40.15 71.9 1
15:52:58 2024-01-29 713345 703763 223016 218507 360381 368628 385527 382650 231079 230510 287711 292006 331170 333397 4642190 4909706 6919878 6753113 1184504 1217458 319794 282567 299920 300379 349702 341584 335578 336071 230329 232026 713900 684956 1520530 1514506 472728 468778 696730 695884 875120 857821 905043 904422 947426 964701 935031 1032430 2202580 2335626 1356686 1134778 771183 756361 907896 907775 956592 967751 985089 997288 1115970 1123867 5411232 5580731 40.15 71.9 1
15:52:59 2024-01-29 702762 702412 223274 218603 364139 368918 384337 379069 230759 230484 287158 293506 329885 333433 4638988 4989517 6952172 6753048 1175367 1217458 322000 281786 305501 299611 351893 340864 336591 336071 230501 232679 720989 690855 1541519 1512358 475425 468814 697223 703048 873261 851653 907626 911828 944744 955723 935637 1041484 2213132 2322174 1392050 1136395 764510 756361 918951 907500 947577 968009 993125 998827 1106787 1117101 5318550 5580016 40.15 71.9 1
15:53:00 2024-01-29 701009 702425 223274 218542 361028 368752 385532 381489 232037 230016 286575 292932 329209 335464 4645698 5018964 6975830 6734054 1159349 1217458 320539 281777 301554 299086 351627 342451 335732 337665 228936 232026 709787 689753 1540620 1507412 475692 468886 692006 703048 879255 848601 894222 913159 951141 961130 927520 1037739 2205712 2294563 1407402 1144523 764624 751398 919767 912695 943545 961598 993834 1002355 1116044 1112442 5353054 5591505 40.15 71.9 1
15:53:01 2024-01-29 712507 702688 223643 217798 360378 369776 383188 381752 229698 231289 286638 292932 331170 331346 4645609 4975933 7013132 6723635 1163294 1215695 322525 281474 300320 300908 350549 341380 336444 339574 229936 233171 717183 688386 1540817 1503138 474137 471611 691515 700061 878596 854143 899757 907206 951105 965284 927695 1033011 2201298 2314177 1326308 1152256 771456 751250 914136 914000 951670 957524 984599 1001611 1122076 1121212 5436805 5593958 40.15 71.9 1
15:53:02 2024-01-29 714364 701338 222542 218577 361033 368664 382007 381214 230725 229302 286777 292373 330241 330844 4639213 4914834 6929204 6766976 1182089 1214937 318604 281821 300320 300261 349738 341380 334569 335600 230294 231665 719383 683979 1539008 1512358 473400 472647 696236 698005 876363 857213 902581 903939 948954 969242 935654 1031496 2201230 2315224 1388212 1138014 769533 753613 909987 910499 952828 962551 979487 995165 1118790 1124809 5408588 5580731 40.15 71.9 1
15:53:03 2024-01-29 702762 702408 221883 219249 361069 366932 383223 382022 231079 228556 286813 293549 329707 333505 4645609 4968257 6886144 6743420 1184693 1220920 318123 282999 299957 299576 351893 340349 337598 336649 229971 231665 716293 682371 1538587 1526847 476103 468046 696236 699032 875120 855868 906002 908979 948954 965211 939637 1038054 2205839 2324484 1368831 1130599 766248 755288 910228 908407 952115 966641 988962 993663 1112882 1115093 5336893 5582139 40.15 71.9 1
15:53:04 2024-01-29 703261 700888 223310 217833 361065 367520 385527 380919 229698 230535 286777 292827 330241 333541 4642386 5035376 6975830 6729487 1166004 1217458 320539 281777 299708 299122 351893 340828 333843 338686 228936 232337 715430 687897 1550953 1515806 475692 468046 691734 700834 879405 853400 902771 912364 950117 960247 931000 1041409 2204441 2292307 1390585 1144523 763964 751472 917807 910235 945034 961085 993200 1003182 1116044 1110798 5349176 5577690 40.15 71.9 1
15:53:05 2024-01-29 712328 701315 223616 217607 360997 369740 383116 382292 229698 231416 286266 292897 331170 331310 4633484 4984629 6994481 6762954 1167752 1213899 321025 281707 299328 300451 350759 343419 336206 338104 228831 233171 709870 685934 1556701 1509931 473289 472552 692074 698753 881356 855868 898162 907537 955531 966650 927176 1032067 2195062 2305382 1356686 1147340 769533 749043 911924 913122 950090 957524 982433 999575 1125264 1121558 5411721 5580731 40.15 71.9 1
15:53:06 2024-01-29 713759 701279 222510 218472 360381 369222 384302 381177 230690 230142 286504 292628 331170 331310 4633484 4910132 6922436 6762427 1185470 1217968 319535 281707 301067 300451 349139 340277 335543 334591 230045 231813 717327 686295 1542241 1518169 472691 468332 696939 696767 874568 859539 904968 902621 944707 966650 936893 1035169 2201136 2334422 1386292 1131481 769533 755824 907896 906473 954183 965275 985964 994557 1114461 1116669 5399182 5580731 40.15 71.9 1
15:53:07 2024-01-29 705263 703635 222890 217798 361065 367485 384878 378961 231937 230697 285864 293238 330170 332351 4642863 4999297 6944030 6743669 1172711 1217421 321025 281636 301170 299540 351303 342688 337598 338577 229849 232971 719819 691242 1535733 1513854 475425 470209 695949 702549 872605 851014 906252 911791 944634 961130 931585 1043979 2207281 2320774 1364219 1138014 764510 755824 917155 909053 945596 963912 991078 998152 1109369 1115667 5322730 5571352 40.15 71.9 1
15:53:08 2024-01-29 702762 699749 222546 217863 360740 366310 382007 383374 230370 229981 286392 292553 328907 333126 4642863 5007559 7005093 6743633 1156716 1217385 320219 281460 302990 299294 350508 342235 336170 339989 229794 233135 719599 692836 1539813 1501793 474976 472241 692006 703363 881319 851014 893908 913159 954100 963885 928873 1037576 2204145 2301167 1295201 1146523 766422 749774 917155 913122 945596 957524 988887 1002467 1117133 1117248 5352155 5580731 40.15 71.9 1
15:53:09 2024-01-29 712560 700289 222890 218848 360345 368074 382579 384042 230370 229071 287706 292451 330205 332856 4633484 4961782 6967685 6745358 1176678 1217606 318427 282862 299854 302342 350616 341958 333771 338472 229759 231991 719383 681061 1557265 1513161 474749 468742 692006 694863 880496 857711 895717 903939 952708 966650 931548 1032105 2198008 2305382 1364219 1140449 768984 746919 908283 913122 953505 955678 982433 995911 1123668 1120729 5389777 5571352 40.15 71.9 1
15:53:10 2024-01-29 706322 701315 222542 218689 359549 366897 384337 382292 230336 229302 286857 292006 329938 333433 4633484 4931301 6922386 6772879 1188755 1219452 319841 281566 297176 300274 350087 339727 337598 336071 229936 232026 720989 683005 1550462 1515319 472057 470543 697435 695777 873880 857821 903680 902621 946754 964629 936302 1032891 2198008 2333042 1358569 1132216 769533 756361 907771 906473 954861 965957 985239 992301 1114461 1118320 5397483 5571352 40.15 71.9 1
15:53:11 2024-01-29 704261 702380 222890 217642 361065 367485 383996 379033 230370 230338 285864 292684 329671 332856 4639551 4976126 6940943 6735150 1176064 1218585 319983 281439 301285 301153 351326 343419 334569 334521 230258 231991 711158 688881 1534525 1512358 474749 468706 697223 701055 871296 851014 906979 907885 942630 955651 932879 1039220 2207281 2320527 1390131 1131518 764077 756361 915853 903902 946268 966641 988962 996657 1106824 1115667 5292015 5563409 40.05 71.9 1
15:53:12 2024-01-29 701267 700280 223082 218320 360956 365317 383152 383103 229664 229981 285980 292897 329173 333505 4636035 5025985 6982003 6739328 1167229 1216521 320504 282360 299111 299505 351893 342407 336206 337630 228760 233171 721228 688881 1550253 1511013 474074 466951 692006 700521 876363 850977 903867 910499 948770 957534 930888 1044612 2205712 2303747 1315074 1141262 763418 752047 913256 907812 948070 955606 993200 1000325 1116044 1113061 5342749 5593958 40.15 71.9 1
15:53:13 2024-01-29 713345 700289 223943 217828 360417 369184 382847 382292 229664 230732 286302 290802 330884 333979 4653378 4980539 7014445 6754845 1168289 1214723 321025 281552 299328 302465 349451 340792 335732 336578 228866 233335 721471 686915 1557798 1501681 472057 471307 690045 696944 878892 852860 900017 907526 952452 965284 927695 1032105 2198008 2305382 1354803 1150614 768900 749280 911924 913122 950090 956172 983561 1001038 1125264 1117494 5436805 5585967 40.15 71.9 1
15:53:14 2024-01-29 713516 702116 222890 218507 360997 369776 383152 379033 233009 229733 287167 291920 331027 333068 4641170 4907733 6920925 6752598 1182089 1217348 319051 281742 299002 299540 349473 341344 336681 334591 230097 231991 715271 683349 1530270 1512358 473064 471575 695252 696980 876363 856605 899757 910277 948770 970195 935637 1029127 2198008 2329243 1311486 1137204 769533 753613 908541 908905 952828 962515 979599 996166 1116044 1121595 5406902 5567378 40.15 71.9 1
15:53:15 2024-01-29 701267 700325 221847 218355 363069 369276 385532 378745 231011 229126 286168 293617 328995 333217 4640103 4966031 6892981 6739088 1180409 1217458 317092 281707 300066 300370 351893 339763 335732 338787 229543 231340 720523 683349 1546512 1521578 475828 468010 695215 698463 873880 852860 903443 906510 944002 961130 935301 1037906 2207281 2317238 1399726 1127083 763794 754218 912572 903902 947398 965957 988962 994557 1106824 1117248 5307102 5557706 40.15 71.9 1
15:53:17 2024-01-29 702813 701202 222980 218075 360781 368230 384194 382833 229562 229804 286159 292684 330134 333469 4633484 5016831 6985776 6715533 1164994 1213936 319087 281645 300247 300102 351893 340792 333807 337358 228831 231991 716820 686915 1570016 1509555 476103 468706 690045 701055 878268 848601 897093 911828 950306 957534 927695 1041484 2205712 2296162 1332960 1138014 761240 749243 915644 907775 943582 955642 991785 1001038 1114190 1109229 5342749 5584013 40.15 71.9 1
15:53:18 2024-01-29 714028 700701 223132 218204 360201 368448 384442 381069 229278 230303 285945 291084 330205 333467 4630179 4982178 6989902 6743669 1160566 1215659 321025 280880 299787 299540 348648 340277 335551 336071 228901 232679 715430 688881 1530443 1503138 472057 468778 689519 695884 879516 853362 897634 906510 953163 965284 926377 1032105 2193410 2305382 1349153 1150259 769533 746919 911529 913122 950090 955903 981733 998152 1123668 1119148 5442049 5572454 40.15 71.9 1
15:53:19 2024-01-29 713483 701170 222364 217728 360381 369148 383188 378997 229698 229020 285971 291119 330205 330308 4634262 4886752 6892369 6753048 1182014 1216558 319886 281746 299708 299505 349175 339763 336681 334556 229936 231991 722379 683979 1540482 1512358 472057 471575 696902 695884 875741 855998 899757 903778 948499 964665 935637 1029127 2198008 2329734 1298575 1136395 768900 754218 907623 907500 954861 963912 981453 996313 1117892 1121449 5395772 5565547 40.15 71.9 1
15:53:20 2024-01-29 701267 701347 222542 218507 361060 369276 383152 378925 230725 229267 285026 293257 329031 332892 4626878 4961653 6872990 6727067 1184693 1215659 316835 281742 299224 300370 351893 339727 336206 336106 228901 231665 719599 680908 1542882 1521306 475468 467315 693214 696907 873880 855391 903718 903939 944707 961166 938066 1035449 2204270 2314602 1381169 1125480 764082 752047 910632 907500 949690 965010 988057 991537 1109971 1115975 5339177 5567378 40.15 71.9 1
15:53:21 2024-01-29 703717 699640 223046 217607 360956 366417 384337 378889 228926 230338 285107 290908 329173 334216 4630179 5004474 6932253 6734290 1172711 1215659 321025 281317 300708 299086 350795 338263 334569 334556 228866 232763 717000 688881 1545687 1510213 474074 467315 693178 701055 871333 848601 905155 908942 943297 955615 930888 1040703 2217790 2314602 1362336 1137204 764322 754388 916987 906399 944216 962961 989470 998512 1106676 1112813 5314705 5561973 40.15 71.9 1
15:53:22 2024-01-29 701924 698232 222503 218262 361069 366088 383085 381752 229664 229267 284991 293862 328180 331381 4620383 4998286 7009447 6739366 1167988 1212143 320504 280780 299497 299051 348648 340085 333843 335600 228511 231828 709787 688881 1547211 1495208 473400 471539 692006 701055 879603 851014 897634 907848 948345 962524 927422 1032393 2198008 2309811 1291569 1150259 766794 750938 913219 912869 948926 957415 986647 1002467 1115553 1118039 5359807 5570543 40.15 71.9 1
15:53:23 2024-01-29 707632 694300 221852 217863 359874 369004 383085 381214 230370 228876 285864 292219 328942 331381 4624105 4907853 6929204 6743669 1177746 1213899 318088 281242 299364 300370 349738 340313 333843 334556 229749 231340 711056 679448 1531135 1512358 473400 471575 692006 694900 876363 855391 898274 903939 947638 964629 931551 1028549 2201022 2315224 1362336 1137977 769533 751398 909150 910994 950090 955678 979637 994332 1116044 1121558 5386340 5561973 40.15 71.9 1
15:53:24 2024-01-29 701267 702107 221156 218494 360992 365317 382275 379033 230976 228326 285864 292827 328180 332856 4629636 4958971 6873251 6724912 1184693 1215659 316614 281707 299818 298146 351627 339286 333843 335565 228901 231665 719599 679689 1555219 1521578 475425 467351 693178 696414 872642 852933 899423 903368 946259 965703 938327 1037277 2201230 2322977 1366982 1130298 765157 754612 908931 904917 951632 964593 983126 991686 1109659 1117175 5380371 5553856 40.15 71.9 1
15:53:25 2024-01-29 704252 701343 223238 217459 360668 366932 384337 379033 229630 230016 285272 291688 329671 332387 4626878 5008675 6929204 6724912 1171874 1213936 320800 281330 300247 299086 350513 338227 334569 338577 228511 232679 717000 688881 1556496 1511285 475211 466622 692006 700558 874568 850867 906002 910303 944524 960247 932327 1042687 2207513 2314602 1386292 1138014 764232 757554 913256 906473 943582 961121 990177 996694 1106824 1111656 5322360 5561973 40.15 71.9 1
15:53:26 2024-01-29 703967 698241 222194 217794 361069 366932 383085 381214 229664 229232 284991 293166 329173 331346 4636243 5012712 7003807 6743420 1160018 1212664 320990 280814 299920 300226 348684 340313 333843 336106 228901 231828 718210 688881 1552254 1495171 472728 471696 691932 701470 878855 851014 898236 909090 951623 962970 930338 1032393 2198008 2300498 1289754 1144077 764628 747655 913256 911644 943582 957524 983163 1001038 1115772 1114053 5342749 5557744 40.15 71.9 1
15:53:27 2024-01-29 708171 698232 221847 217859 359584 366932 382814 382292 229698 228361 285900 291155 328676 331346 4630179 4926372 6942739 6743669 1174386 1213039 317163 281707 297608 299296 349702 340038 333284 337393 228511 231665 716642 681395 1535235 1509492 473326 468598 690988 695777 880730 856421 895531 903666 951068 965967 928836 1029150 2194971 2302113 1360452 1139133 768349 745787 906342 913122 950090 955642 981733 994457 1121244 1117494 5391477 5545866 40.15 71.9 1
15:53:28 2024-01-29 706359 701124 222230 217863 358458 366088 383152 379069 229664 229232 286862 290642 329209 333126 4626602 4924267 6872752 6743669 1188863 1215659 318792 281755 296982 299296 350513 338191 336206 337621 228690 231813 708416 679448 1540605 1520975 472057 469210 696532 695777 872084 857821 905155 899706 944604 964629 935637 1032105 2196446 2331387 1349153 1131555 768436 754686 904777 905061 952828 963231 982433 995086 1112882 1118039 5389777 5561973 40.15 71.9 1
15:53:29 2024-01-29 703261 700321 222542 216966 360952 366381 382579 378356 229664 229302 284991 292932 328676 331381 4626878 4975703 6912674 6724912 1171951 1213936 319087 280618 300496 300188 349487 341104 337598 336668 229794 231991 719599 688881 1532726 1513580 475425 468562 695215 701055 868833 848380 903382 907812 941260 955615 935654 1038479 2205712 2317238 1388212 1133128 762982 754218 913256 902307 944361 963912 988962 994457 1105255 1112270 5292133 5567378 40.15 71.9 1
15:53:30 2024-01-29 699963 698314 222577 217490 360417 364698 383356 382022 229630 229267 285156 292006 328180 333275 4626878 5019563 6952172 6706154 1164994 1215012 319286 283977 299745 298528 351749 341473 333807 336979 228530 231955 714040 687280 1544189 1508073 475087 465966 690596 700024 875741 848601 897093 912194 947638 956857 927695 1038479 2201016 2289657 1409321 1138014 760117 749810 915853 907812 940870 955606 988962 998189 1112882 1107627 5322398 5571352 40.15 71.9 1
15:53:31 2024-01-29 711313 698277 222577 216478 360961 368074 383356 381214 228960 230374 285026 292042 330205 330076 4626878 4970469 6985156 6750009 1170542 1215123 319876 281566 297176 299435 351760 342201 335696 337657 228901 232679 718613 686915 1561478 1505967 472057 468742 689519 694863 881356 852933 895717 903939 952489 967074 927036 1030633 2191850 2302113 1356686 1145707 768436 745436 909005 912904 948743 954822 979637 996694 1123668 1116669 5417994 5553856 40.15 71.9 1
15:53:32 2024-01-29 710482 699291 222194 217833 358468 367520 383152 378997 229698 228911 285026 289180 329707 331346 4624105 4886752 6914442 6755538 1179431 1213752 318648 281530 299147 300795 347599 339763 336206 336321 229366 231594 715271 683005 1543404 1512358 471574 468742 694723 696450 875120 854143 900048 902307 947426 964629 934308 1027661 2194886 2326432 1293029 1134778 770002 753150 906607 906490 952828 961121 978865 993139 1114461 1120766 5399182 5545792 40.15 71.9 1
15:53:33 2024-01-29 701267 699291 221847 217828 361028 365317 381971 378925 230336 228556 285026 292684 328180 332118 4626878 4964316 6884425 6725717 1182089 1217421 316835 281474 299642 298128 351038 339286 333843 335565 229578 230692 717818 683349 1546123 1519420 475087 467351 695215 698761 872642 851653 901716 903939 941963 955687 935637 1035524 2204145 2314602 1393969 1127083 762328 753539 911278 904880 946019 965275 988221 993139 1106039 1114878 5291864 5570031 40.15 71.9 1
15:53:34 2024-01-29 700273 698241 222542 217297 359905 364954 382579 382022 228960 229106 285196 290563 328180 333397 4626089 5041288 6964112 6715533 1165967 1210427 319546 281928 297248 298563 351326 338227 335623 336236 228121 232026 701562 687406 1554525 1508856 473400 465930 690045 698537 873880 848983 899081 907169 946084 956857 926170 1039722 2198008 2298851 1311574 1138390 760155 751472 913256 907612 943582 955678 991785 998152 1108837 1106028 5353909 5572774 40.15 71.9 1
15:53:35 2024-01-29 710300 694313 222568 216478 360417 368369 383085 379069 228960 230016 284791 293039 329653 332249 4634540 4980539 7004817 6741458 1157253 1211674 320054 280386 301011 298528 348403 340313 333843 334627 228511 231665 718210 688881 1522916 1497523 472057 468886 692006 699032 878268 848601 895829 908832 948308 963921 925702 1030963 2194886 2303747 1286123 1147340 766794 747655 910632 910499 944643 954822 982433 1002504 1116379 1115667 5392977 5586645 40.15 71.9 1
15:53:36 2024-01-29 705983 694349 221524 217863 359584 366381 382274 378781 230874 228629 286378 291547 329031 331238 4625121 4898260 6923874 6734328 1173943 1213752 317128 281804 297644 298633 349456 343175 333807 334627 228901 231178 723496 679448 1533063 1509942 473400 468814 691024 694372 876399 855391 895736 902493 946968 965284 931622 1026161 2194886 2302113 1358569 1136395 764510 747619 906607 907812 950090 955642 976739 993139 1116044 1121823 5370966 5537967 40.15 71.9 1
15:53:37 2024-01-29 701267 698015 221191 218978 359617 367414 384369 378889 230268 227707 285793 291618 328038 333253 4633484 4947434 6864210 6729487 1185470 1213936 316871 281707 297248 298389 350831 339250 333843 335600 230176 231340 718210 679448 1552973 1520332 474411 467780 692006 694900 871370 854179 902432 902069 943370 955687 935637 1032468 2198008 2308045 1365133 1125480 762982 752083 909005 903902 947398 963912 985127 990274 1106448 1112515 5322398 5561070 40.15 71.9 1
15:53:38 2024-01-29 703076 701193 222953 217316 360228 368230 385532 380996 231109 229091 285449 290943 328145 332784 4625843 5004187 6912411 6722048 1174493 1213862 318757 280012 299854 297694 349151 339214 335732 335718 229543 231665 715271 687897 1530557 1512358 474411 467974 695178 700521 869645 850410 905155 908444 941224 955615 931622 1037664 2204270 2313102 1388212 1128689 761203 754218 913219 903555 943545 963912 987443 994557 1103651 1111620 5299622 5570543 40.15 71.9 1
15:53:40 2024-01-29 699060 699211 222017 217654 361131 367188 384442 381877 229596 229036 284991 292219 327650 333181 4630179 5008168 6952285 6706154 1163332 1213002 318569 280814 299328 297766 351573 340002 333807 339057 228121 231340 715430 684820 1578090 1507412 475349 468010 689031 700521 876363 848000 899556 909817 949444 957534 927695 1037576 2198008 2286942 1392050 1141262 762051 747141 915853 909099 940870 956848 988925 998115 1113671 1112270 5337792 5565547 40.15 71.9 1
15:53:41 2024-01-29 712065 699216 222712 217281 358719 367520 383356 381177 230471 229126 285067 289919 329173 330344 4633484 4947497 6975830 6748727 1169998 1211674 319087 281207 297500 299034 348613 339214 333843 336613 227414 231991 722205 683005 1566359 1503138 472057 468742 688055 696493 880141 852823 895042 903939 951068 965967 926377 1029127 2188736 2298814 1354803 1144077 767341 745787 907635 911791 948743 954822 981415 997213 1124763 1118758 5418984 5565547 40.15 71.9 1
15:53:42 2024-01-29 709477 699255 221847 217480 358468 367305 383116 378925 229630 228876 285098 289743 329671 331274 4614727 4903124 6905874 6743669 1186354 1215659 318052 281282 297536 299576 348332 338227 336298 334521 228901 231665 719599 681061 1551989 1511007 470718 468010 693178 694789 871333 857213 902358 902493 944707 966650 934308 1031828 2194849 2326432 1356686 1130599 767799 754218 905052 910889 954386 965694 981453 992989 1113130 1120344 5400038 5552604 40.15 71.9 1
15:53:43 2024-01-29 701961 699880 221586 217117 360956 365282 383356 377643 229664 229232 284520 292416 328145 331346 4623829 4961894 6901945 6715533 1171951 1213002 318534 280351 300324 299523 349738 338940 333843 336229 229578 231340 722379 686915 1551650 1512358 474749 467351 695911 701018 870263 851014 905005 907799 940954 957534 933608 1035449 2204145 2314602 1362336 1128689 764624 755687 914102 902121 943545 960976 988057 993473 1105429 1114392 5297659 5560766 40.15 71.9 1
15:53:44 2024-01-29 698711 698216 221847 217654 359829 366149 383356 381752 229471 229196 285076 291119 327650 333397 4630179 4998286 6957180 6698030 1162502 1213397 318052 280814 299292 297209 351290 341326 333807 336307 228156 231665 715430 685934 1594156 1509282 475764 467351 689031 700521 876363 847398 898274 913532 948770 956181 927695 1035449 2198008 2291186 1388702 1140833 759967 750331 915816 908757 943058 959522 990885 998077 1111195 1108878 5333814 5559554 40.15 71.9 1
15:53:45 2024-01-29 708784 694241 222542 216444 359874 367485 383085 378997 229278 229981 284755 292219 329138 330080 4620807 4961992 6990756 6734556 1160566 1209100 320054 282684 297572 300370 347563 339214 333843 334556 228635 232026 712895 686915 1564719 1501681 472057 470543 688055 695777 878892 850977 895042 903939 951068 965284 925062 1031496 2195062 2299973 1356686 1146976 771892 749339 909150 914113 948706 954822 979562 998714 1123631 1118831 5420691 5561973 40.15 71.9 1
15:53:46 2024-01-29 710220 699101 221776 217794 357640 367190 382579 378889 229437 228521 284991 289355 329173 330772 4624105 4903124 6912674 6743669 1181171 1213899 318052 280788 297428 299505 347349 338191 336444 334252 228866 231340 719599 681061 1549615 1518814 471722 465930 693973 694789 870063 856605 899646 899706 944840 970199 936989 1031219 2198098 2327790 1320761 1131910 768984 754612 904036 904880 954386 961085 978827 991686 1111232 1121212 5389777 5552698 40.15 71.9 1
15:53:47 2024-01-29 701267 698241 221807 217122 360057 365246 383356 377787 229630 229036 284121 292932 328145 331346 4620807 4947460 6902221 6712339 1179533 1213899 316832 281326 299787 297694 350723 338263 333843 337071 228795 230657 719171 682371 1574977 1519420 475764 467279 695215 697932 873946 853400 904268 908945 944915 962970 939010 1036499 2201230 2314602 1386819 1125480 763964 753539 910303 903902 947361 963912 987779 991686 1106824 1112479 5322398 5545866 40.15 71.9 1
15:53:48 2024-01-29 701267 697978 222542 217420 360412 366088 383152 378997 229413 229267 284755 291119 328180 332351 4630179 5015830 6948422 6716898 1169370 1214259 319794 280583 299328 298389 349702 340024 336444 334591 228475 231991 715591 689257 1547964 1509555 473490 469210 693936 701746 874568 848565 904826 909481 944915 960210 932991 1037664 2204270 2313139 1388212 1136395 762328 754612 913256 904730 943545 963231 987480 995165 1102925 1110798 5303293 5558006 40.15 71.9 1
15:53:49 2024-01-29 700236 694268 222194 217455 359469 366668 383085 381214 229630 228876 284964 292656 327156 332892 4624105 4998286 6958333 6715256 1155033 1213397 318311 280653 301170 297694 348929 340277 333807 338308 228866 231991 708416 690745 1543809 1501681 475828 468706 690988 700907 878855 848454 896598 911031 950265 955579 927695 1032974 2198008 2286942 1313366 1140790 763611 747141 913256 910462 940870 956172 983126 1000325 1114461 1112442 5337677 5553931 40.15 71.9 1
15:53:50 2024-01-29 709289 694232 221847 217794 358467 366381 383356 382292 229312 228911 285864 291401 328907 330808 4620807 4947460 6947854 6734290 1170926 1211674 316871 281439 297500 299258 348648 338263 333807 339057 228619 231848 715430 681116 1545897 1510628 473400 470543 689613 696989 880104 854712 894368 901305 949933 965175 927695 1029127 2188736 2302113 1356686 1140449 767341 747141 906607 911791 950090 956172 979599 992301 1120973 1118039 5389777 5552594 40.15 71.9 1
15:53:51 2024-01-29 706093 698273 221661 217455 358179 365282 382579 378622 229471 228876 285864 290994 328180 332315 4624105 4919537 6895577 6734290 1187976 1215366 318088 280814 296268 299329 349415 340879 335807 337144 228795 231920 717156 679448 1553331 1519649 471648 467279 694466 694789 870063 858309 903534 898317 943297 964602 934987 1034741 2194886 2322174 1364219 1128985 765157 753683 904408 903902 950090 963912 983835 988827 1108015 1114878 5361560 5529971 40.15 71.9 1
15:53:52 2024-01-29 704261 699531 222885 216780 359869 365282 383152 378925 228926 229302 284955 291155 328145 331346 4624105 5000615 6919603 6720115 1171039 1214974 320254 282920 300646 300904 349594 340989 337157 336906 228725 231955 717000 688881 1540143 1510213 473400 468046 696939 699840 870882 848601 905043 910130 941926 955579 930940 1035486 2202702 2314602 1360452 1134778 762439 753780 913219 902232 942875 962515 987480 996694 1105255 1111656 5291826 5561973 40.15 71.9 1
15:53:53 2024-01-29 700273 694237 221847 217455 360662 364663 382814 381214 229278 229071 284755 292692 327650 332387 4626878 5000446 6977037 6722203 1161561 1215123 318686 281137 299563 297554 350087 341215 333699 336071 228121 231665 716820 688881 1538905 1505584 475425 468778 689519 701055 878855 846798 896994 909172 946932 956857 927695 1033203 2198008 2286942 1351036 1140790 761240 747141 913256 910462 942307 956848 987443 998152 1114425 1109077 5333344 5561973 40.15 71.9 1
15:53:54 2024-01-29 709289 697237 221883 217455 357711 366381 383356 381752 228926 228556 285864 290642 328180 330813 4624105 4947762 6966055 6735150 1168903 1213752 318910 283649 297320 302335 348577 338263 333843 336071 229524 231955 717000 683005 1539391 1503138 470497 470136 688055 695777 878892 851616 893198 904954 948345 963921 925062 1029127 2187181 2296162 1315215 1144077 766794 747141 906607 911791 948743 954822 978865 993750 1122039 1117248 5400869 5537855 40.15 71.9 1
15:53:55 2024-01-29 709711 699291 221847 217459 357676 366381 382579 378925 229630 228556 284991 289355 328907 330808 4624105 4873868 6903281 6744582 1179115 1211674 317128 280862 297572 300158 347314 339214 335732 335718 228866 231340 712529 683349 1554603 1510213 470718 468814 693973 695283 873880 854143 899556 898681 946084 966650 933645 1026161 2191850 2323822 1305971 1134778 767799 751324 904036 905829 950090 961121 978168 991686 1109659 1116705 5385929 5562086 40.15 71.9 1
15:53:56 2024-01-29 701267 700061 221466 216966 360992 365246 383356 376654 229664 228521 284050 290873 327654 330844 4632716 4967796 6880809 6724912 1175367 1212734 320010 281709 299002 297659 349456 338227 333627 336430 228901 231016 713900 684329 1543647 1512358 474749 467315 695252 699032 868796 849737 902659 905866 939192 957534 934308 1035486 2200979 2312960 1364219 1127083 761047 754686 910632 902455 944924 963912 987908 991686 1105255 1112442 5295721 5541803 40.15 71.9 1
15:53:57 2024-01-29 698711 698051 222194 217083 358786 364663 382579 381214 231125 228911 284755 291865 327667 335556 4631737 5009192 6958333 6707639 1166659 1213397 319051 280779 299219 300479 349437 339542 333843 335565 227449 231828 719819 686295 1558696 1507412 473400 467551 691024 696944 871370 848601 894222 907799 944744 957534 926170 1038479 2198008 2300498 1358569 1137204 760155 749080 911924 907500 942875 957524 988962 995202 1106966 1108093 5340969 5563409 40.15 71.9 1
15:53:58 2024-01-29 708437 694232 222537 216409 359545 367485 382274 378673 230901 230055 287013 290290 328499 331851 4622305 4968257 6971939 6734014 1157628 1210390 319570 280026 297572 299086 347599 339214 333843 337352 228156 232026 715754 686424 1530089 1493918 471784 468778 688055 696414 876363 850375 897998 905066 948308 961166 924369 1028511 2188736 2298851 1322610 1146523 767520 746490 909187 909780 946690 953474 979637 997404 1120413 1115667 5414126 5554043 40.15 71.9 1
15:53:59 2024-01-29 712052 694304 221564 217549 359044 369276 383210 379600 229562 228415 284888 290290 328499 330801 4614727 4874172 6891902 6743669 1175225 1211674 316614 280583 297572 298545 347599 339727 333807 335754 228866 230692 713900 679448 1535391 1509555 473064 468850 692006 695614 875120 854143 898274 901342 946754 966650 931585 1025393 2188736 2314602 1309529 1134778 767913 749810 906607 906473 949416 955642 976702 991686 1112611 1119146 5380371 5555574 40.15 71.9 1
15:54:00 2024-01-29 701456 700668 220873 218209 360273 367188 383356 378176 230268 228345 285058 292416 326170 331381 4623243 4942891 6848415 6720115 1185470 1213899 316136 281242 297500 297486 350266 337681 333627 334287 228511 231340 707045 678478 1536425 1520332 473400 465930 692006 695777 868796 852897 899757 902621 941963 955651 934308 1032928 2198008 2308045 1384935 1122784 762328 750219 907222 902307 946019 963912 983126 988827 1106824 1111656 5322398 5561570 40.15 71.9 1
15:54:01 2024-01-29 703261 698949 222399 217281 359689 367188 384442 378961 233299 229071 284121 290563 327667 331310 4617512 5030159 6928928 6706154 1164271 1210814 318828 280026 299061 297729 350266 339542 333843 335565 227449 231665 719819 685934 1545912 1503138 472728 467882 690753 696944 871370 848601 900017 906510 946084 956181 927695 1038479 2195062 2292307 1368831 1137204 759537 747692 910632 906473 940870 957524 988962 997442 1106824 1109902 5322465 5556115 40.15 71.9 1
15:54:02 2024-01-29 705263 698221 221674 216780 360988 366381 381196 378961 231225 229055 284085 292628 328145 331763 4620284 4970469 6975830 6724912 1154861 1208238 319794 279925 297212 298633 347599 341399 333807 334556 228831 232026 721719 685934 1558045 1492736 470718 468778 688055 695921 875120 849807 895717 903939 946932 961130 925062 1029127 2187181 2298851 1307819 1145707 767341 748807 909187 910205 947398 952056 981453 1000181 1120697 1117822 5420691 5561973 40.15 71.9 1
15:54:04 2024-01-29 712512 694313 221501 217584 358611 369276 383356 377787 229664 228556 284884 290916 328676 330443 4608147 4877613 6892981 6738860 1178722 1211674 317128 280983 297536 299523 346553 338227 335732 335754 228866 231016 711158 681061 1529960 1506710 470718 471307 693214 692863 873261 852860 897767 900395 944744 966650 933645 1026161 2191850 2323822 1294878 1133971 768436 751477 905052 907500 951632 960128 977601 991574 1112735 1122007 5388064 5543216 40.05 71.9 1
15:54:05 2024-01-29 701156 700289 220436 217642 359874 366149 383210 378817 230621 227813 284555 292451 326205 331381 4620807 4947434 6869267 6715533 1181287 1212179 315880 280849 297572 297946 350530 337681 333843 334322 228475 230657 716820 679201 1537909 1521578 474411 465966 692006 695777 870063 851616 896197 903298 941963 955723 934972 1032430 2198008 2306525 1422907 1125765 759939 749960 909509 904768 946231 962279 985202 988640 1107130 1112442 5364394 5545941 40.15 71.9 1
15:54:06 2024-01-29 701262 694277 221355 216263 359550 365246 383356 376654 228960 229232 284085 291155 327420 330344 4620284 4940338 6891902 6712339 1175367 1213899 316832 279995 299364 296829 349210 337717 333843 333649 228866 230657 718013 683349 1529461 1512358 475425 466987 694232 696980 869645 851014 903341 903939 939229 957534 934308 1035449 2201298 2315824 1392050 1128179 761593 752281 910228 900801 945558 962333 984989 988864 1106039 1109480 5301340 5557597 40.15 71.9 1
15:54:07 2024-01-29 699244 694016 221847 216444 358498 364116 381436 378997 229027 228911 284156 291119 327685 332387 4620807 5007559 6938529 6678866 1160845 1211674 318052 279925 297212 297694 349774 337681 333807 334591 227484 231665 721337 685311 1528776 1503822 474411 467220 688055 695592 873261 848601 898274 906510 944744 954563 927624 1037981 2201298 2286942 1365133 1137977 760155 749339 914377 904754 940202 956848 988962 998827 1110159 1106525 5322131 5529971 40.15 71.9 1
15:54:08 2024-01-29 705286 697232 221501 216108 359581 366381 382274 378997 233370 229302 283254 290271 328180 331528 4620807 4976203 6966505 6724635 1163891 1208238 318569 279960 297009 300158 347599 338191 333807 336352 227414 232026 715591 683005 1554375 1498166 470718 468742 687568 695777 876363 851014 894131 904954 949970 965019 922255 1029015 2188786 2299973 1351036 1144523 766794 746611 906607 915454 946727 952296 978205 994495 1121929 1115667 5410360 5554043 40.15 71.9 1
15:54:09 2024-01-29 710531 694300 221195 217152 357676 366381 383085 377428 228960 228556 284125 290587 328180 331999 4608147 4877373 6882577 6734290 1177746 1208238 317128 279964 299582 299036 345996 337208 333843 333866 228156 231016 718210 680576 1532773 1512358 470718 465930 692006 693382 870771 855868 902696 899817 942335 965211 932327 1028700 2191905 2322174 1328157 1128689 768349 751212 902479 902621 950090 962279 979599 988864 1107231 1114878 5378645 5544781 40.15 71.9 1
15:54:10 2024-01-29 701267 694241 221501 216622 359874 364990 383085 376353 233405 228911 283462 291155 327156 330344 4617512 4954520 6876712 6701371 1169370 1210390 318088 279499 297644 297946 347670 337208 336097 333830 228156 231178 707045 686915 1526206 1508856 474037 469876 694923 699749 868991 847663 900926 907762 940897 957461 931585 1035174 2198008 2311937 1386292 1126001 760117 753150 911529 899992 940907 963231 984599 990274 1100528 1108446 5269117 5543216 40.15 71.9 1
15:54:11 2024-01-29 696168 693980 221191 216966 358750 365115 382274 379033 233299 228361 284339 290271 326205 332351 4610656 4998286 6938254 6691999 1155893 1208238 317128 279960 299652 296759 349210 339214 333337 334591 228156 231178 715430 687280 1537961 1501495 475425 468598 690008 699877 876289 845414 894219 908444 947426 956181 923554 1032067 2194886 2282446 1422907 1138014 759642 746081 912984 906473 938204 954822 986777 997251 1111269 1106525 5314533 5548873 40.15 71.9 1
15:54:12 2024-01-29 708437 697232 221883 216409 357707 366381 381734 378356 232902 229106 284183 289320 327950 331183 4604862 4940487 6966505 6705958 1160566 1208238 318569 279995 296591 297729 346589 340081 333591 337621 229199 231813 714182 683979 1563531 1500023 470608 469876 687653 695777 876363 850410 893096 902658 950117 961094 925062 1026161 2182579 2296162 1347269 1144077 765157 743638 905052 909136 947398 952056 976739 993787 1120450 1115938 5393165 5548634 40.15 71.9 1
15:54:13 2024-01-29 710487 694340 220537 217117 356672 367895 380866 377220 233184 227848 284210 289118 327950 331800 4608147 4867994 6863172 6724689 1178647 1210390 316614 280424 297320 298875 348779 341436 333807 335718 228760 230515 711158 682371 1568956 1510270 470718 471881 692162 694372 872084 852897 898274 901379 944707 965703 931659 1024626 2187181 2320527 1307720 1131518 766248 751199 903395 905029 950090 955642 974805 988864 1108015 1117248 5376530 5543216 40.15 71.9 1
15:54:14 2024-01-29 698212 694232 220431 216931 359838 366668 382814 376317 229471 228291 283219 291119 326170 330344 4605348 4945492 6865244 6696950 1176589 1214463 319033 282520 299147 297622 350228 340228 333735 336906 228299 230086 723228 679448 1544387 1517482 474411 469173 693936 696767 871026 851014 900123 903592 941260 959227 934308 1032430 2198008 2305382 1393969 1122245 760155 749810 908541 901268 944924 961085 983835 988048 1106039 1109229 5306948 5551134 40.15 71.9 1
15:54:15 2024-01-29 701267 697228 221847 216936 358755 364663 383356 378889 233264 228556 284484 289884 327564 330772 4605348 4990101 6930277 6716898 1169258 1213323 318651 281723 297428 297622 348189 339432 336407 333830 228571 231178 714040 687897 1567475 1509555 473400 468841 692006 699749 869608 847398 901038 906510 940230 956857 930888 1033901 2197735 2309682 1320761 1127885 760155 753113 911529 898644 940870 961121 986001 991686 1100418 1109193 5286316 5543216 40.15 71.9 1
15:54:16 2024-01-29 697154 696783 221466 216780 358714 365115 382274 378961 230078 228326 284121 289479 326135 332351 4614727 4989014 6931990 6687987 1163891 1211563 317911 282121 297176 297624 349678 339542 333301 337346 227309 231143 709870 684956 1567650 1504894 474411 467220 688055 694863 871333 848601 896994 905866 943965 954831 925025 1035449 2194971 2290128 1320761 1136395 759612 747619 910632 903555 940870 957524 987443 992301 1106039 1106525 5330144 5552594 40.15 71.9 1
15:54:17 2024-01-29 703261 696966 221116 216444 359291 365246 378979 377787 233299 227813 283148 291049 326205 330443 4608147 4961557 6951983 6707754 1156604 1211674 319216 279890 297248 297766 348996 338191 332256 334556 227414 230657 714040 686787 1546518 1501681 474411 467974 688055 698959 875120 844925 893898 907799 947426 954794 922402 1032105 2191850 2275801 1367986 1138014 759193 746081 912572 904917 937503 954822 988183 994457 1109622 1106525 5305127 5543216 40.15 71.9 1
15:54:18 2024-01-29 707272 696971 222194 216409 356596 365282 381734 377751 229888 228521 284152 289285 327650 330912 4617075 4933229 6952059 6715533 1157253 1212217 318910 279039 297464 298146 346534 340265 333699 334287 227732 231665 719725 685311 1546082 1493918 470718 468706 688055 694826 873880 848601 895042 903939 947426 961094 922329 1029127 2185627 2294451 1300424 1145707 762982 747214 909187 911881 940870 952056 982433 998115 1114461 1112442 5333344 5543216 40.15 71.9 1
15:54:19 2024-01-29 704261 697228 220431 217122 359341 364698 378907 377184 229278 227618 284520 289836 327366 332175 4615702 4896264 6901728 6717268 1169998 1208238 315880 281376 297074 299632 347563 338191 331825 337584 227414 230657 718210 678478 1541440 1503138 471872 467315 688055 693802 876363 852220 894368 898681 949444 963204 927695 1026124 2185672 2294533 1354803 1134778 765157 742512 903727 909443 948743 954822 976739 992394 1116044 1115667 5361560 5533837 40.15 71.9 1
15:54:20 2024-01-29 702503 697232 221120 217490 356529 365631 382814 377500 230865 227567 285721 289215 326064 333778 4603440 4919537 6881224 6715533 1186164 1211674 316614 281286 296066 298301 348613 339302 333807 335718 228086 230657 716820 677026 1530825 1518814 471722 467220 692006 693530 869645 852897 899720 899929 939192 955687 930191 1032105 2188736 2314602 1401645 1127083 763418 750909 903999 901268 946690 955642 983133 987345 1106824 1110834 5327514 5543216 40.15 71.9 1
15:54:21 2024-01-29 699732 697228 221564 218535 358468 367114 383174 378745 230254 228380 283943 289884 326029 333267 4614727 4990404 6914442 6706154 1166659 1211674 318534 279464 297212 297416 347563 339062 333627 336229 227414 231340 712772 687406 1533829 1505967 472728 467220 691024 696907 869645 847398 898405 906510 941890 956857 927695 1038203 2194971 2305382 1356686 1132216 761240 748713 910814 903866 940870 955606 984562 994557 1103688 1108093 5312712 5540581 40.15 71.9 1
15:54:22 2024-01-29 701961 696824 221218 217013 359689 367188 378799 378140 230577 228345 285481 291547 326100 331418 4616796 4970469 6981135 6706154 1153953 1208238 318757 279039 297270 297766 345476 339542 333337 335754 227414 230981 715430 686915 1543746 1493009 470118 467351 687785 694789 874500 848601 893769 902621 948770 955651 921021 1026086 2182528 2292906 1293385 1144077 765157 746081 907822 907775 944924 946664 978131 998115 1114461 1111620 5386011 5546682 40.15 71.9 1
15:54:23 2024-01-29 707198 697228 220074 216978 357492 367188 378727 376582 228926 227460 284085 289110 325959 330443 4605348 4887017 6873251 6706154 1171001 1208238 315624 279925 297219 297209 347563 340285 332562 335754 228121 230263 716642 678963 1538288 1507139 472057 468778 690045 693802 873880 851580 895680 898644 944707 963921 928836 1021603 2185627 2302113 1352919 1131518 765157 745787 903727 904880 947503 956172 973853 991686 1114461 1118543 5363934 5527817 40.15 71.9 1
15:54:24 2024-01-29 699889 697196 220948 217455 356565 365115 382274 377450 230507 226967 284520 289479 326135 331077 4602063 4917246 6845696 6698030 1185395 1208238 317092 282651 295650 299523 347563 339062 333807 333830 227732 230657 716820 676542 1547526 1516658 470718 467000 692006 691835 867143 852860 898405 898681 939192 955687 928836 1032105 2188736 2312960 1405723 1127885 762439 751477 903358 900630 947398 955570 984265 988551 1107003 1112813 5352673 5555099 40.15 71.9 1
15:54:25 2024-01-29 700995 696478 221120 216263 359188 366928 383356 376317 233229 228521 285849 290325 326205 329345 4605348 4980539 6901227 6696593 1166042 1208238 318052 279464 297572 297946 349521 339542 333807 333830 228866 230657 718210 686424 1561802 1509555 473400 465930 692006 696944 866871 847398 899720 905066 939563 956472 931622 1033938 2198008 2305382 1362336 1124679 759612 751441 909005 901628 944361 962924 985202 990116 1103541 1112542 5286316 5543216 40.15 71.9 1
15:54:27 2024-01-29 698697 697232 221085 216405 357711 365115 382814 378817 233229 227848 283850 289760 325981 331346 4608147 4989014 6929204 6687397 1159736 1210814 316868 279890 297464 297658 349175 340024 332562 336047 227379 230657 712650 683349 1559105 1503138 474712 467882 687082 696944 873224 843729 896570 907799 944707 954156 922402 1032393 2193410 2280463 1354803 1138390 760502 745860 914340 907762 939665 953292 989192 997364 1111549 1106489 5314533 5552599 40.15 71.9 1
15:54:28 2024-01-29 706359 695985 222066 216340 356587 365282 381159 377751 232933 228521 283325 289083 326205 330443 4605348 4933416 6972091 6717306 1152308 1208202 318534 284349 297176 297244 345476 340265 333337 335754 227414 230460 715430 687280 1533486 1488698 470718 468778 689031 696414 875120 846798 893347 903939 947426 955651 921711 1029127 2188736 2297575 1287938 1141649 762328 746008 911777 910092 941003 953793 983835 995202 1109659 1107591 5322512 5537438 40.15 71.9 1
15:54:29 2024-01-29 706322 695985 221466 216409 356561 364990 381159 378925 232832 227813 283687 288268 327389 331183 4605348 4940400 6938529 6706154 1165788 1206452 316903 280008 295686 297694 346518 339542 332868 334556 226709 231178 712650 679448 1558320 1503138 471463 467315 686110 691835 876363 851014 891349 901851 947602 961166 923628 1028473 2185683 2293445 1326308 1142076 766805 744877 905052 907812 946019 946701 976008 994482 1117133 1115667 5401772 5543216 40.15 71.9 1
15:54:30 2024-01-29 704288 696739 220467 216444 355490 364698 383085 376618 233229 227813 284121 287465 327156 331999 4598782 4874172 6878612 6716898 1176064 1208238 316136 279925 297464 297001 345512 338227 333807 333830 228511 229905 712529 679689 1530077 1507412 471722 468778 692006 694789 871333 850375 895829 898733 946259 965703 930338 1024881 2190344 2298195 1328157 1137578 763418 746081 903999 907613 950278 952056 976665 993139 1119217 1113907 5380371 5543216 40.15 72.0 1
15:54:31 2024-01-29 704787 694201 220467 216780 358070 366149 382814 376618 233334 227813 284524 288443 326205 329345 4598782 4891471 6892981 6715533 1179431 1208238 316614 279925 296311 299523 346518 339302 333807 335537 227926 230657 707045 677509 1582288 1511285 470446 465894 692006 691835 870251 855868 902014 896894 940897 965175 932327 1027080 2188809 2320527 1320761 1128689 767341 751212 901438 901268 949416 955606 977840 988827 1106411 1115667 5370966 5539262 40.15 71.9 1
15:54:32 2024-01-29 699963 694232 220467 216258 358755 366149 381159 374400 233264 228326 283183 291155 326170 329310 4608147 4943915 6863926 6688439 1174530 1208238 315148 279799 297536 297802 347599 339542 333103 333866 228121 229262 712409 681116 1538924 1512358 473400 468841 693936 698976 868843 848565 900840 904422 939490 957461 932991 1032105 2191850 2300498 1392050 1122558 757877 747619 907063 902344 943582 955606 982433 985903 1106039 1109229 5308757 5535313 40.15 71.9 1
15:54:33 2024-01-29 701272 697228 221111 216078 357676 366149 382814 376654 233158 228361 283489 289355 326170 331418 4602063 4978261 6891902 6696950 1166004 1211674 318088 279039 297500 296759 347319 338067 333843 333830 227767 230692 717000 686424 1553210 1501527 472953 466879 691478 697759 867106 846569 900840 906399 939563 954831 926170 1033938 2196446 2306409 1354803 1128689 757727 750909 909187 898502 939536 955678 982390 991686 1097269 1108093 5261563 5533837 40.15 72.0 1
15:54:34 2024-01-29 696889 695261 220467 216409 356636 364857 378979 378695 233193 227813 283219 291401 325153 330344 4608147 4981927 6932442 6678018 1156716 1206489 316871 279521 297500 297239 347634 337717 331861 336595 229362 230373 713519 686295 1533994 1502430 474074 469210 687653 699251 874605 843058 893096 906510 947426 953301 922329 1029423 2188736 2283700 1358569 1138014 758530 745024 912572 906473 936839 952056 983163 993625 1109622 1105743 5314894 5544678 40.15 71.9 1
15:54:35 2024-01-29 706322 695985 221812 216533 356029 365246 381159 378320 229450 227813 286020 288408 326241 330443 4602063 4926083 6952172 6706154 1157253 1204471 318534 279222 296555 299946 348248 340118 333289 335573 227821 230515 714040 686915 1519729 1497411 470789 469876 686073 694789 873880 850138 894256 900142 948770 955651 920890 1027117 2179463 2292906 1293385 1144077 764510 745024 906607 907762 943582 946664 978168 995240 1112882 1110834 5397483 5543216 40.15 72.0 1
15:54:36 2024-01-29 707324 696739 220467 216444 357667 365282 378713 375525 228926 227460 283254 289760 327120 329106 4608147 4877744 6873251 6715533 1172711 1216288 318583 282121 297248 297550 345890 340989 332724 333830 228494 229970 715271 679448 1539586 1506342 472057 468778 690596 695283 871333 850375 895717 899817 944561 963921 926170 1021640 2185683 2303747 1352919 1131555 764624 747141 904036 904917 946690 957524 973161 988589 1109659 1115129 5370966 5533875 40.15 72.0 1
15:54:37 2024-01-29 698967 696250 219929 216966 358215 365115 381196 376654 228926 226827 283219 290236 324664 330308 4591923 4912583 6845275 6707412 1185185 1212999 316473 281723 295507 297589 346898 338107 333699 335718 228121 230622 708416 676542 1540688 1516514 470718 467220 692006 691835 867736 853437 900017 897264 937829 955723 930888 1029127 2185627 2311320 1386292 1127083 763418 749810 901438 898681 948743 957524 979637 985941 1105255 1113172 5342749 5529890 40.15 71.9 2
15:54:38 2024-01-29 700995 695261 221125 215182 357676 366003 382544 376317 229611 227848 282786 289075 325644 331528 4592228 4980539 6894599 6697420 1171039 1206773 315897 279561 297104 297167 347284 338582 332598 333830 228121 228980 720069 681395 1528781 1508073 473064 467552 693973 694900 865913 847398 894180 902307 937567 956857 931585 1032255 2191850 2298851 1424864 1119364 757989 746919 905052 898956 940870 957524 979637 983029 1100528 1108093 5299378 5525947 40.15 71.9 2
15:54:39 2024-01-29 700995 695261 221120 215143 356636 365115 381734 376053 228969 227813 282360 288881 325153 330443 4595969 4964316 6893804 6687987 1163332 1206731 316579 279743 297500 295415 345996 338326 333807 332819 227414 229941 711260 684956 1552446 1501681 472057 465567 691515 694900 867143 843022 894180 902307 937567 953447 928873 1029423 2191850 2302113 1383654 1122245 757449 749117 906989 894424 940598 955642 983835 987382 1100491 1109229 5292821 5533837 40.15 71.9 2
15:54:40 2024-01-29 696962 695757 221125 216263 358215 366288 383085 378997 233229 228201 284121 290677 327156 332856 4602917 5005791 6941734 6724912 1174530 1217458 322525 282755 302639 301401 353884 341344 338699 338722 231016 232096 724047 694335 1561602 1515972 477114 473418 701225 707149 882558 860771 915435 922107 957977 974387 945568 1057937 2234838 2357354 1411240 1156665 780025 769255 936339 926147 965786 983481 1016161 1021607 1137162 1139827 5455616 5683897 40.15 72.0 2
15:54:41 2024-01-29 728410 718238 228459 227416 372149 384978 401588 397061 236543 235742 297302 301241 342992 345005 4756987 5104553 7177682 6987003 1238326 1279121 334684 297771 320307 320366 375749 367045 360848 360871 242217 242874 755736 711799 1634046 1581381 495413 486841 728885 734513 925647 907518 955355 961987 996867 1015482 989083 1099086 2346368 2467837 1387796 1196521 811784 799620 984183 977662 1011175 1018738 1050890 1070870 1194742 1192763 5695396 5887375 40.15 71.9 2
15:54:42 2024-01-29 753729 747956 236847 232245 390391 401579 427434 423420 244683 243779 313451 317348 360004 364677 4920125 5310591 7444637 7216205 1283188 1337317 347728 308041 333447 334150 395315 387573 375404 378523 250296 250795 783816 737013 1632688 1618366 505691 501705 752230 755389 953843 934230 984609 989725 1023345 1039217 1005382 1125419 2429820 2532013 1439087 1231268 835184 820900 1008042 1008180 1042400 1048685 1072467 1091369 1232402 1227105 5843043 6063142 40.15 71.9 2
15:54:43 2024-01-29 782502 778261 243485 237642 410386 414700 447059 440654 251103 251639 324451 332466 374663 377753 5096071 5489727 7684560 7469878 1347156 1399759 359974 317814 348719 347453 412336 402465 391776 393231 257172 259428 807299 764454 1682896 1653001 518287 513810 765493 769667 984206 961968 1002575 1002486 1039468 1063127 1030041 1141351 2513272 2639022 1442264 1254168 856384 843054 1037526 1029982 1059977 1074970 1095990 1115257 1253962 1254237 6026099 6254117 40.15 71.9 2
15:54:44 2024-01-29 802078 802622 247489 243391 421353 430142 459452 458568 256690 255566 336590 343894 387688 389599 5244715 5605575 7861743 7640618 1388309 1438737 367494 324812 355182 355503 418723 407841 399148 399160 261720 262436 815046 769831 1710581 1696756 525628 519202 772753 779417 989845 961968 1003180 1017464 1048621 1063914 1020774 1138028 2531817 2655739 1460420 1262563 870213 850825 1031416 1029076 1068894 1085076 1102497 1106989 1241179 1254273 6090049 6325916 40.15 71.9 2
15:54:46 2024-01-29 827383 815836 249032 244714 421016 430154 466719 458538 258328 257215 339862 343541 391281 396349 5304966 5695919 7940107 7706618 1403170 1454138 368830 324812 355757 354153 422683 411571 396867 400866 261244 264305 824110 773151 1725456 1692335 522730 521410 772205 771490 983471 964312 1000433 1001103 1030170 1045824 1020420 1132268 2542075 2650442 1503994 1264641 857608 841727 1029692 1029558 1054212 1060796 1079027 1100776 1250752 1242737 6116159 6340407 40.15 71.9 2
15:54:47 2024-01-29 825805 817383 247876 240827 418848 430226 459994 459220 256690 257973 339680 343823 392141 395701 5321685 5695583 8038925 7764243 1432059 1461320 364060 321473 355182 353091 419973 405367 392932 396925 259781 261018 812605 780970 1744201 1683656 520873 518128 758696 767771 982475 951562 980060 986771 1024937 1045480 1001764 1104046 2527619 2665143 1467682 1240594 853942 838745 1018284 1008180 1034488 1060420 1078257 1085207 1217463 1220109 6123409 6342400 40.15 71.9 2
15:54:48 2024-01-29 828046 823247 244767 240857 418518 426931 459728 454472 257507 254391 339680 345413 391246 396295 5359093 5736004 7928984 7741391 1388421 1465283 365482 322211 351402 353338 418723 409031 393244 394410 260000 262988 815347 771966 1730991 1714669 521243 514814 763023 767624 964808 942237 982442 986145 1012120 1023766 991044 1107097 2531817 2652326 1439087 1268570 853942 830120 1009748 1011557 1042289 1045743 1058757 1072718 1222064 1228845 6127123 6394046 40.15 71.8 2
15:54:49 2024-01-29 838265 826756 245148 241951 419560 430142 462596 459976 256690 255531 341192 343823 394182 396580 5402540 5842080 8094877 7812544 1423903 1478052 365233 322151 354317 355377 422121 410733 395117 396673 259384 262444 829923 781088 1752463 1705212 518287 513774 763461 763324 967152 947256 976017 976772 1007381 1018386 992602 1099086 2542758 2649448 1455726 1259244 844563 832208 1017561 1010804 1033189 1036729 1061147 1078966 1224907 1219677 6198098 6434195 40.15 71.8 2
15:54:50 2024-01-29 833886 832389 245901 240827 423244 432586 465400 463668 257473 256353 339313 349774 395876 396349 5458359 5842064 8206488 7914059 1446482 1488215 363082 323994 357850 355432 423154 410262 396867 400227 260768 262987 823839 783206 1723679 1710883 521243 513810 755948 764978 971316 944253 966725 977662 1012084 1029006 983330 1086788 2538769 2690709 1463122 1253211 853333 838745 1013344 1002363 1033069 1045779 1066458 1072681 1208243 1217951 6277935 6490346 40.15 71.8 2
15:54:51 2024-01-29 844350 839080 246695 243017 426224 431367 468791 464032 259478 257144 342201 351731 398871 403639 5529448 5897346 8166710 7944146 1443540 1500435 367650 324812 358394 360246 428212 412811 396903 400583 264319 263425 827685 789534 1758529 1723743 519763 513721 757566 765594 968562 938099 970283 983270 1013218 1023515 977685 1089774 2546083 2674179 1438633 1262839 858835 839340 1009748 1008180 1038992 1053253 1061940 1065817 1215737 1218277 6311943 6546739 40.15 71.7 2
15:54:52 2024-01-29 853437 845708 249032 245341 426492 436287 474188 470723 260244 257614 347077 350354 402352 408359 5574984 5943780 8239558 8030631 1458231 1509694 369713 326546 358648 360934 428946 414344 400880 399405 265442 266714 827685 796618 1735081 1729319 522730 513846 759775 771601 976395 944926 968865 979783 1014657 1024546 977648 1088377 2568907 2710556 1463056 1268295 862090 843651 1014638 1011050 1038254 1057053 1066269 1071154 1210468 1224466 6393366 6621984 40.15 71.7 2
15:54:53 2024-01-29 858500 854863 249696 246510 431155 437924 477173 468954 262337 260153 348317 355816 406088 408990 5637008 6046537 8334371 8115690 1469644 1521114 369902 329626 360343 360645 431474 419045 403314 403017 263943 269151 833975 801497 1781277 1738566 524029 519900 761398 771052 977782 950021 967450 976239 1011511 1024220 983330 1082113 2577561 2718349 1494552 1259244 856384 848337 1023858 1013748 1035561 1051510 1072594 1078891 1224400 1217804 6494086 6683787 40.15 71.7 2
15:54:54 2024-01-29 857800 859672 252878 247661 432926 440530 477877 479648 262197 260191 349022 358479 408628 410294 5693280 6146469 8426598 8162121 1472830 1529685 374061 330393 365353 362720 432118 423177 403350 409101 265568 269946 834540 794909 1772936 1752076 521986 519900 769034 767771 972734 953435 976712 980479 1002589 1021346 989748 1096153 2595868 2712162 1502178 1284287 861296 844122 1025552 1026147 1043399 1050708 1060269 1075854 1239417 1233478 6462419 6734314 40.15 71.7 2
15:54:56 2024-01-29 876372 865318 251508 249491 436167 445328 481405 477967 264829 260225 353836 358983 413934 414639 5749552 6179786 8473358 8227866 1490702 1546731 376048 333753 365345 364903 438052 424453 408213 408812 267876 273008 834958 809765 1783278 1757058 526038 522518 765765 774814 982691 954607 972029 979557 1013145 1030571 983256 1085181 2609649 2738718 1522417 1272191 864146 854707 1031195 1022236 1036127 1054669 1071252 1078892 1230546 1222554 6537253 6783556 40.15 71.7 2
15:54:57 2024-01-29 874030 871154 253864 250598 439274 449404 486378 483650 265607 263500 353589 359153 415325 418080 5805825 6235539 8486011 8286765 1500135 1555991 378921 336188 368358 369947 441670 423322 409078 410585 271976 272816 843597 811316 1792523 1773852 525890 518984 768997 777140 983353 950021 973090 984049 1013937 1025691 976881 1088186 2613420 2766378 1479101 1287221 870213 855350 1029729 1019597 1038968 1062331 1069728 1075640 1219599 1229175 6683241 6840248 40.15 71.7 2
15:54:58 2024-01-29 876404 877920 255513 250873 440589 449061 489718 486909 266352 263904 357725 365228 418754 420635 5862210 6305703 8598156 8351107 1502654 1570715 378848 336290 370192 369839 441394 427670 411470 412880 272505 272786 846878 808411 1791729 1790857 529788 522889 772753 780338 979641 956445 976017 989023 1013218 1021428 981933 1090587 2622719 2747938 1516045 1290895 875195 857780 1026807 1023725 1046033 1065410 1068885 1072405 1229298 1230951 6679221 6884374 40.15 71.7 2
15:54:59 2024-01-29 885195 883957 257482 251673 442048 450012 495546 491266 265227 265563 357153 366619 420998 424522 5918369 6359212 8685140 8414129 1513892 1576999 379742 339984 369249 370944 444422 429781 411084 412300 274509 273047 841237 817332 1806882 1787149 529035 521410 772205 780338 984169 954077 976017 986919 1013937 1018350 977685 1091374 2632018 2782843 1488004 1292568 875820 860219 1031928 1023762 1044511 1065410 1071252 1074721 1224944 1234511 6782345 6940646 40.15 71.7 2
15:55:00 2024-01-29 888184 889760 258313 253296 446804 455804 494144 493813 269172 265723 361001 368875 424007 427548 5961715 6388858 8716434 8472953 1533475 1586218 383237 340352 369357 369647 446479 433672 413547 412880 273809 277333 858815 827407 1797143 1784796 530542 522860 772753 780893 991253 961968 973090 980479 1011782 1030462 983330 1084466 2648731 2782843 1531529 1290895 871455 860730 1039002 1031549 1040037 1057801 1072816 1081854 1237934 1236260 6720758 6996021 40.15 71.7 2
15:55:01 2024-01-29 907854 894812 259372 255531 448757 458734 498092 495564 269103 266754 360578 367369 427361 431594 6003323 6425329 8850812 8544385 1538481 1595438 385612 340555 376222 372649 447766 432480 414166 419072 274584 278114 859975 820935 1818743 1802008 527159 522752 778593 778956 984904 962910 981742 984049 1003004 1021346 983999 1097756 2659915 2784818 1488517 1322637 879565 856564 1033078 1037392 1053084 1063733 1058270 1079532 1242945 1247107 6821285 7025054 40.15 71.7 2
15:55:02 2024-01-29 903219 903390 260904 255637 452311 458499 501828 497757 269360 269335 362690 369088 428117 432439 6063653 6560667 8822258 8600021 1552248 1604621 386771 342659 373352 376618 450863 434727 414894 414917 276154 279327 856474 835135 1842438 1807808 532055 522860 774985 786264 994809 961968 973937 981191 1013553 1026958 977722 1084466 2673377 2812665 1536675 1296432 876446 866926 1044509 1032528 1045253 1060796 1077488 1082006 1242062 1230914 6823718 7100084 40.05 71.7 2
15:55:04 2024-01-29 913252 906806 261769 256850 451775 463495 504356 503305 271647 268507 366590 370228 432824 433668 6120333 6574914 8952813 8656929 1552286 1617355 389161 342659 376222 378392 452951 439014 414858 419072 277002 278934 871094 830368 1848220 1825563 532055 522788 783850 788159 987356 963336 983807 986808 1011166 1019420 979618 1094591 2678513 2807348 1551333 1318011 882078 862023 1033747 1037355 1054212 1065410 1068123 1072718 1240642 1239154 6967175 7128220 40.15 71.7 2
15:55:05 2024-01-29 910294 910673 260961 258482 456330 464588 504356 501883 271042 269703 367146 370264 439669 435573 6161627 6523259 8965138 8703926 1566617 1620641 390201 342839 377234 377500 452181 439288 419394 422683 276593 279721 868314 830368 1841122 1828070 528585 522752 779733 781112 987002 968143 984546 984669 1002589 1018463 982284 1096153 2680176 2804106 1532142 1331949 884600 859476 1036058 1038428 1054212 1063869 1060392 1075854 1240642 1245415 6960503 7165735 40.15 71.7 2
15:55:06 2024-01-29 913325 916610 263149 259712 456330 462478 507847 504153 271905 269480 367928 375851 435614 436914 6197640 6625528 9016878 8750424 1580503 1631215 392413 345644 376031 377450 453523 442288 418458 422048 276154 280902 877272 837403 1852864 1834781 530165 528233 783056 779417 989808 970942 981742 981191 1001168 1019980 983999 1089811 2687538 2810483 1527585 1333848 883338 861987 1039094 1042201 1053750 1062331 1058847 1078966 1244419 1247382 6998125 7213540 40.15 71.7 2
15:55:07 2024-01-29 918482 919863 263749 259712 455778 465282 510944 504972 272737 272352 367193 375596 436945 440621 6264026 6668088 9100515 8797610 1574872 1637036 393246 345753 378479 378614 453523 442892 419679 422486 279371 280166 880823 836208 1841249 1842890 531298 522824 784205 786264 987002 966816 983844 986919 1004460 1015518 977648 1091401 2698721 2828910 1567885 1328303 885865 865771 1037526 1035919 1056786 1066917 1063565 1075684 1237934 1240067 7102321 7268901 40.05 71.7 2
15:55:08 2024-01-29 931713 925901 265369 259970 457052 470695 510364 509229 273396 273663 369375 376236 438210 440236 6294000 6752668 9129996 8825746 1556525 1641665 389196 345779 378371 378685 455521 442892 423223 421227 279676 280201 875264 842207 1837348 1844275 532055 522824 778294 788279 994809 961968 974479 985483 1010349 1021346 971710 1080462 2695327 2852501 1545576 1320756 885865 869885 1044557 1032454 1049831 1066917 1070743 1082006 1237150 1241526 7076103 7315795 40.15 71.7 2
15:55:09 2024-01-29 940971 929047 266296 261053 459346 468710 510944 505044 275215 271318 369591 376909 440539 445630 6339491 6835945 9148647 8900776 1592182 1650928 392149 347416 378443 378614 456365 441421 421240 422522 279603 283118 890137 851666 1866137 1840273 532055 529053 777189 784034 1001223 971631 973090 977699 1005171 1018458 977722 1078229 2705391 2845860 1565027 1325554 883338 870701 1047977 1041827 1044924 1060798 1066601 1082043 1245123 1244171 6993714 7334552 40.05 71.7 2
15:55:11 2024-01-29 939545 934928 265373 261966 459967 468014 513860 507938 279405 272805 369519 378441 441890 447987 6366749 6797143 9230871 8947670 1595010 1658103 393324 346857 382418 380350 457348 441385 422025 423894 281330 281861 878409 843792 1871033 1858765 530542 522860 786920 788353 991827 967626 982367 986071 1003901 1015061 973710 1091678 2717266 2844388 1551333 1337655 888917 867000 1040485 1041357 1056467 1066917 1060429 1072486 1240715 1243653 7225671 7357733 40.15 71.7 2
15:55:12 2024-01-29 940911 937126 266318 260334 464455 473655 513462 512360 275215 273158 374007 376717 444766 441453 6403868 6889780 9268279 8978084 1585027 1667102 392149 347416 380439 382723 462713 446648 421762 422712 283726 281962 877038 856561 1864946 1860067 534804 529053 779733 788548 1000360 968833 970320 980479 1008882 1024317 971293 1072788 2717266 2862270 1570354 1317072 882078 874977 1046600 1038594 1044511 1060796 1071252 1077321 1244240 1236260 7121159 7404803 40.15 71.7 2
15:55:13 2024-01-29 958342 944767 265980 262839 462714 468854 518080 513172 275333 273122 373406 380975 443185 451923 6443578 6889868 9329154 9045826 1608487 1673002 394504 346335 382455 383241 459121 448917 419915 423858 282925 283441 883892 851924 1896803 1877258 535221 527450 784205 790599 989845 965680 976054 986919 1003004 1012230 968465 1078925 2717266 2858577 1565733 1333848 892730 873737 1041670 1036150 1051177 1068427 1066601 1072486 1237058 1240067 7222941 7469902 40.15 71.7 2
15:55:14 2024-01-29 957474 944762 267405 262834 465446 477201 520023 512360 275552 274378 376848 379893 445537 451850 6504148 7013127 9366695 9091527 1632274 1676361 396984 348991 383032 380954 459877 450083 422536 423930 282126 286351 897165 856215 1912316 1870667 530542 527487 783850 784034 990551 972595 978911 981873 993656 1009697 973424 1085239 2727703 2858577 1530223 1355392 891457 867592 1042298 1045165 1054536 1063905 1057249 1071954 1245123 1247382 7274601 7490558 40.15 71.7 2
15:55:15 2024-01-29 950395 949864 268723 262655 467092 477767 519609 516821 274594 275413 377419 380975 448515 450901 6532703 7052397 9372456 9119966 1622757 1683227 393360 349590 385937 382668 462587 446690 423908 427571 282925 285361 890349 864834 1859916 1862715 530920 529016 779733 784034 1000512 972005 973090 977699 1001168 1021428 974057 1077460 2739704 2863731 1576618 1343173 885273 869465 1047529 1045068 1053461 1059133 1060269 1075742 1254269 1245054 7248521 7527500 40.15 71.7 2
15:55:16 2024-01-29 950094 952580 269276 263610 470083 476717 520023 518135 275531 276559 376314 380744 450521 453467 6570191 7075826 9402798 9136939 1627530 1687601 394540 349272 385937 383312 464338 449666 423167 428175 283526 285998 894577 868098 1891097 1871935 531777 530177 784205 787382 996222 973456 973937 972023 996072 1017182 973872 1078497 2742103 2861045 1569356 1347114 887133 869465 1047529 1046651 1051288 1059133 1055407 1075088 1254343 1245962 7295913 7569021 40.05 71.7 2
15:55:18 2024-01-29 952226 957316 269922 264230 468981 477878 522309 520115 276368 277604 377683 382420 451300 454906 6602668 7132669 9465710 9215813 1641584 1691941 395723 349554 386484 385003 466637 448065 424462 428175 284329 286271 894577 873082 1880364 1882681 532055 530854 785282 787904 998329 976059 977264 973997 993925 1009828 974869 1077423 2745083 2863300 1551866 1344450 888917 871154 1046785 1050639 1052823 1057801 1053904 1071954 1252143 1245584 7356634 7599178 40.15 71.7 2
15:55:19 2024-01-29 957954 959254 270905 264045 468569 477868 523791 522327 276675 276595 378158 383673 450642 453467 6645167 7191867 9436428 9241223 1656942 1700916 399157 350431 385244 385402 467923 451928 423321 428478 284531 287077 910148 870665 1926746 1886504 532055 530552 786435 785093 996222 974874 976054 976276 993186 1012230 972674 1078998 2748990 2877017 1563756 1361824 893368 869465 1042063 1046019 1051509 1062367 1054202 1070392 1244240 1249981 7508645 7644050 40.05 71.7 2
15:55:20 2024-01-29 973891 963089 270143 266562 467518 477724 522829 519307 278439 276595 377856 383673 451977 460007 6674199 7198702 9622315 9281124 1636866 1704139 399830 349590 383898 386488 465282 451854 423465 427269 284161 286674 893332 864385 1916676 1904996 535258 527487 785877 790897 991253 965717 971062 984049 999714 1006489 961364 1072788 2745083 2895457 1562697 1347007 894787 876220 1045299 1038623 1047750 1066917 1065841 1068833 1228840 1239190 7383489 7662583 40.15 71.7 2
15:55:21 2024-01-29 983886 968790 270766 266643 469825 481622 528957 524552 279686 275922 381609 388051 455635 459127 6715561 7140603 9700906 9313140 1632073 1706563 396984 351708 383846 386740 466006 452223 426945 426329 284760 288292 901624 876277 1903199 1898445 535184 530552 781392 790186 1000512 971214 964627 973997 1001132 1009738 964785 1063150 2752904 2894444 1571383 1351261 888917 874977 1053760 1044423 1041994 1057801 1058847 1083235 1245525 1242260 7326947 7695482 40.15 71.7 2
15:55:22 2024-01-29 971094 972270 271041 266394 472634 477760 530639 523000 278932 278226 378389 387785 454700 455765 6753076 7243493 9661063 9366695 1660529 1715836 400113 351636 387582 386740 468782 453882 423872 429728 284090 288292 878761 877530 1935436 1898445 532055 531303 787553 787382 996222 976257 975870 973305 993395 1011672 968465 1072713 2765672 2891276 1618501 1352088 891587 874424 1048237 1051126 1051962 1057017 1050796 1069556 1253651 1245054 7471161 7750964 40.15 71.7 2
15:55:24 2024-01-29 974164 974754 271707 266109 471738 484957 529067 527182 278941 277835 381860 385411 457085 457092 6790591 7373241 9748208 9408596 1654565 1715836 401027 351708 386484 387903 465643 455909 426945 428175 285053 288531 904442 867820 1952472 1918034 535184 529611 786361 794700 994038 968143 970171 983233 1001620 1008094 959171 1066241 2756266 2911955 1552723 1356471 897629 878489 1047915 1035757 1048265 1066917 1064935 1067263 1228803 1238242 7512705 7781079 40.15 71.7 2
15:55:25 2024-01-29 994834 980013 271301 269406 472779 481627 533349 523000 281715 278690 380747 388943 458445 463371 6828106 7229811 9726527 9464989 1663964 1723660 399048 355415 390345 387141 469954 454688 429973 432133 285946 288815 907289 881897 1930122 1899594 531298 529053 782734 786264 1004016 974146 966266 973997 993113 1015482 966158 1066392 2771501 2905642 1601229 1356209 887651 873082 1052833 1046651 1046554 1054510 1057249 1075598 1250716 1240030 7536664 7812867 40.15 71.7 2
15:55:26 2024-01-29 983437 980739 272995 267428 473850 486369 531088 530355 280600 279082 382759 387207 459486 460082 6865621 7400250 9819529 9509373 1660404 1725108 405102 354052 387307 387975 465316 457284 429630 429692 285093 288734 917294 870585 1930079 1925950 534009 525854 784205 790897 995379 965680 969592 980479 996777 1006453 956417 1064605 2763628 2927697 1597391 1350574 892730 878711 1047344 1038867 1042105 1060796 1061940 1069225 1232402 1234511 7569260 7823802 40.15 71.7 2
15:55:27 2024-01-29 986702 987462 271336 268619 476999 485059 534338 528288 280424 279797 382327 387679 459342 465021 6919088 7337622 9781560 9533371 1679227 1729458 397976 353843 386767 387939 468927 454503 426945 429856 285111 288734 901624 886685 1941629 1916964 532055 530552 786435 787941 996222 976257 973090 968479 990239 1006489 964785 1066241 2775078 2895457 1565712 1375063 894006 873701 1042040 1053415 1051509 1054720 1050481 1064572 1245123 1246297 7745424 7885934 40.15 71.6 2
15:55:28 2024-01-29 1000407 988390 271296 269786 475906 488220 531997 527182 281491 279869 383937 387172 459845 464662 6952917 7404926 9904003 9566666 1669919 1734381 399235 353520 387582 387903 470584 456596 430619 430033 285111 288807 923520 886963 1928265 1914242 533574 529053 779733 788502 1002556 972005 963632 971233 993395 1012230 959245 1056847 2780800 2919253 1599310 1368028 889674 874830 1054109 1044795 1047489 1054638 1056912 1072405 1245123 1239348 7612402 7906655 40.05 71.6 2
15:55:30 2024-01-29 994829 989126 273866 269213 475906 488441 531851 532990 282117 277995 385445 389488 460805 463371 6987829 7469960 9927488 9566666 1648696 1738704 398605 353520 387040 388620 471616 455500 429706 428978 287626 288734 918349 885696 1919370 1928963 535221 527450 783850 795266 1004039 968833 966491 973997 1000470 1011851 954685 1060241 2780800 2924410 1616582 1348281 890186 879804 1054221 1041943 1039299 1057801 1060007 1071600 1239726 1236260 7555807 7933003 40.15 71.6 2
15:55:31 2024-01-29 989152 993413 272990 270161 477990 487749 533727 532235 281920 280118 383051 388943 462206 464844 6996923 7576141 9979032 9617900 1651026 1738704 401419 356242 389791 392031 471434 455399 430924 431863 287567 288698 912790 887009 1916847 1927070 534388 527928 783850 793180 1001223 967050 965113 973997 996036 1008623 950062 1053764 2782173 2923117 1582683 1352498 890821 880322 1051149 1041204 1038992 1057801 1059638 1069301 1239726 1236260 7577267 7962927 40.15 71.6 2
15:55:32 2024-01-29 989892 995418 273056 270542 478062 488441 531851 532235 282350 280776 384246 388978 462891 466567 7025059 7626990 10017348 9652966 1651054 1742920 401529 354051 387312 388620 471616 456021 429973 429212 287661 288824 908569 886963 1974611 1936858 534804 527414 781392 792618 999682 967774 963738 971233 993852 1007234 950025 1057183 2782173 2923117 1603148 1356359 890186 879662 1051261 1038808 1038992 1056306 1057306 1068824 1237664 1234511 7631267 7981684 40.15 71.6 2
15:55:33 2024-01-29 993998 996869 273871 270170 478026 491223 535207 535103 281638 281104 386429 390034 463470 466822 7063959 7606582 10027806 9662139 1655813 1747913 398605 353025 387348 389201 472318 457070 430010 428875 288103 288734 905313 886963 1951666 1941981 533631 527414 781675 790897 999091 967087 963738 970232 994805 1000719 950025 1054137 2788115 2923117 1614663 1358294 890821 879040 1051518 1040466 1037605 1054815 1059236 1068024 1237934 1235797 7618161 8002570 40.15 71.6 2
15:55:34 2024-01-29 998376 1001187 274513 268990 480762 487749 535652 531905 282385 280214 384826 391618 466226 468792 7081331 7678027 10124388 9710202 1672519 1752925 399831 354086 386223 389473 474398 455769 430010 427636 288617 288807 920153 893837 1936644 1944742 534425 529053 782501 789740 1000512 970942 960995 968479 993395 1000756 954155 1052786 2791446 2937903 1575149 1368028 891457 878711 1054333 1044372 1039071 1054638 1054165 1069414 1237971 1239348 7695454 8048490 40.05 71.6 2
15:55:36 2024-01-29 998391 1004030 274710 270542 481858 490328 536591 531941 282231 280972 387161 391308 466042 467703 7102931 7651854 10184776 9763619 1688784 1757197 401062 355188 386767 389648 474398 457854 430168 428538 287445 290295 927934 896395 1940985 1936474 532055 528725 783292 788353 1004038 973979 960846 968851 989804 1008809 954834 1046853 2795418 2932337 1601229 1374027 888917 875669 1054545 1041869 1042289 1045743 1053601 1066283 1243357 1236260 7789969 8084850 40.15 71.6 2
15:55:37 2024-01-29 1013465 1003096 274746 271071 477922 489636 535797 531977 284078 279887 387711 393691 467427 472227 7137604 7594575 10092554 9782376 1705763 1762895 402345 355702 389576 390685 475332 456987 428758 431938 287482 291807 917294 900251 1952426 1946452 532055 528871 785877 787382 994809 973631 967450 962818 982807 1000282 955703 1058729 2799398 2923117 1608578 1385369 894006 873701 1045299 1047780 1048265 1056306 1044133 1057208 1240642 1240103 7919869 8094229 40.15 71.6 2
15:55:38 2024-01-29 1023159 1010101 274746 270662 478464 486774 541001 531941 284676 279887 386613 394835 466405 473340 7156361 7684605 10036159 9790564 1703082 1764706 402226 355346 387493 389201 471471 459589 428153 431474 288617 288772 910010 886963 1998575 1964134 533216 522860 785877 789703 989845 962873 963905 973305 984076 993998 945568 1057183 2791446 2940675 1628311 1370173 896565 879662 1040480 1036664 1041365 1060796 1051093 1055645 1227897 1230951 7837003 8122365 40.15 71.6 2
15:55:39 2024-01-29 1012684 1011796 276176 270896 483154 491922 543692 535742 283503 281492 387637 396484 466226 468920 7191258 7784778 10166072 9819891 1672168 1767698 399796 355188 387420 389782 473728 457891 429536 430190 288103 288571 905811 894616 1955785 1960172 532055 522824 779733 791494 998292 962873 959590 968479 991988 1002405 943554 1049364 2799398 2947229 1605282 1352274 890186 882393 1048274 1038594 1038992 1054034 1053079 1063090 1237150 1227231 7745235 8147933 40.15 71.6 2
15:55:40 2024-01-29 1011254 1012444 275947 270928 482199 486738 539854 538310 284078 281929 387161 394835 469183 470584 7222012 7801738 10315704 9875944 1705209 1771470 402262 356008 387312 387428 474398 459589 430204 428875 287756 290639 926463 901542 1999255 1952191 530542 527450 778593 786264 1001223 971214 956752 962855 984201 1003114 950025 1047414 2812051 2944856 1599310 1378991 890371 875669 1050253 1045165 1039079 1048685 1047897 1062901 1239726 1232729 7880160 8159400 40.15 71.6 2
15:55:42 2024-01-29 1026240 1013681 274741 271119 481255 491825 537422 532013 288861 281100 385119 391929 469183 473254 7231391 7653555 10166072 9913679 1721138 1775689 402298 354122 390932 389165 471652 459479 428795 433034 288103 288842 918536 892762 1970186 1977276 530165 525117 787553 788502 991216 967454 969255 971233 981379 993284 946354 1053764 2804704 2941557 1616574 1376043 895284 876220 1037526 1039359 1047520 1057801 1047169 1050996 1232094 1230951 7936942 8197395 40.05 71.6 2
15:55:43 2024-01-29 1021371 1020271 275386 270671 484362 491130 540901 535998 284078 282779 385119 394835 468451 474500 7268629 7857571 10249043 9906792 1686576 1776517 400920 357362 387312 389676 474288 458841 430619 429888 288716 288369 922764 900896 1962955 1964134 532055 522896 780510 788585 996222 964275 956242 964220 984809 991742 939435 1044031 2800718 2946593 1626177 1357951 888917 880359 1048274 1035919 1036131 1051804 1050870 1061910 1228803 1221835 7823754 8216153 40.15 71.6 2
15:55:44 2024-01-29 1011254 1018105 276047 272963 483673 492557 539435 537513 284087 282762 387453 393379 468283 473340 7305098 7846769 10308354 9970599 1726940 1779048 400464 353025 387493 387463 476452 458503 428492 430926 287652 289686 920153 905828 1981027 1964134 529788 526670 784205 782562 991253 970525 963738 961987 976391 992593 947260 1049460 2804704 2941557 1586635 1392774 895713 870538 1040549 1042164 1042289 1051731 1037805 1054067 1232365 1236260 8042141 8253668 40.15 71.6 2
15:55:45 2024-01-29 1031950 1023785 274630 272258 483532 491223 543806 531869 285677 281759 387711 394175 469183 476564 7315573 7857646 10280317 9941815 1686987 1775689 400428 354157 387348 387498 471652 458577 428888 429009 287697 288842 931964 896543 1991571 1975325 530268 522889 777189 788502 992659 959240 952532 965662 983504 993998 935637 1042327 2800718 2942853 1624258 1361824 891457 877760 1040526 1033962 1038019 1054230 1052392 1050549 1226142 1221612 7891335 8266805 40.15 71.6 2
15:55:46 2024-01-29 1014671 1021328 276038 270482 486075 491094 540618 538347 288897 282046 385084 394280 469339 473340 7334557 7861381 10323646 10025947 1745379 1779505 404676 353060 387457 387975 475172 461332 428795 430307 287697 290674 940716 901953 1986886 1973354 527534 522896 783093 781112 987002 968460 960995 963206 976156 991877 946203 1049355 2807381 2948147 1584640 1393767 895284 869269 1038356 1042431 1041550 1049889 1035552 1052792 1231492 1234511 8070357 8291182 40.15 71.6 2
15:55:48 2024-01-29 1029938 1027273 274746 271084 484705 492973 542921 535132 288897 282797 385119 393590 468967 476123 7353352 7988166 10415796 9999053 1714591 1784935 401062 353025 384994 387463 476452 460012 430546 429923 287851 290463 932347 908423 1980187 1970252 530542 525863 776637 783960 995515 965446 953165 959259 980647 993998 939435 1038404 2806699 2946593 1631490 1368028 887651 876220 1045299 1037392 1028988 1043881 1045017 1054142 1227028 1220971 7914241 8300284 40.15 71.6 2
15:55:49 2024-01-29 1030713 1026545 276506 270636 480771 494448 542921 540637 289111 280580 387439 394835 469703 471625 7361561 7820825 10310130 10045946 1735946 1788453 401062 353591 387493 387463 471362 461403 428189 431474 287459 287862 915717 896543 1982613 1988211 529035 521410 781983 786264 981347 959240 958188 962892 975007 982102 934308 1047085 2809990 2948684 1618530 1376549 894787 874977 1032346 1029982 1037776 1048685 1040027 1041734 1219636 1222591 8025383 8274662 40.05 71.6 2
15:55:50 2024-01-29 1028327 1029454 276461 269812 483409 491130 544106 540637 284078 282519 389255 397029 469003 472557 7395451 8002563 10463527 10073117 1726514 1779505 400428 354844 387420 387428 473564 459318 427246 429031 286781 288807 930514 908423 1984459 1973354 527159 522788 779733 778675 985602 967087 956789 956468 966613 982620 940805 1040211 2805999 2941557 1590625 1395328 890821 867000 1037526 1038867 1038710 1045725 1030661 1047343 1226683 1227367 8134751 8346259 40.15 71.6 2
15:55:51 2024-01-29 1038076 1033203 274564 272188 483678 489636 542737 535095 289208 282620 388685 393590 468283 478082 7399479 8030701 10512096 10085425 1721586 1779505 398676 354122 387457 387975 474062 457207 427649 430163 286342 288663 938232 906728 2008171 1969719 525766 521209 772753 779229 992659 962873 947503 953418 972248 991192 935637 1029460 2800718 2946593 1620486 1383912 887133 873181 1044933 1036715 1029127 1042514 1037655 1053279 1226683 1217283 8008377 8369617 40.15 71.6 2
15:55:53 2024-01-29 1042036 1030188 275073 271119 480843 492245 539854 536266 289437 281654 386277 392551 469010 476123 7437723 7908727 10267694 10082496 1721586 1779505 402900 355346 384994 387975 471652 460641 428795 428818 286817 288369 930514 894837 2011646 1988211 526038 519645 774525 783640 988967 955434 949088 961913 974589 984091 930301 1035374 2799884 2963375 1594614 1375882 890186 875669 1037823 1025944 1029720 1048685 1040769 1044704 1208243 1217951 8004519 8359379 40.15 71.6 2
15:55:54 2024-01-29 1023854 1031650 275548 270407 485048 491904 541385 539072 284876 282753 387711 393655 470796 475514 7437723 7965200 10426007 10101253 1735183 1798677 402630 354052 387276 387867 468746 458032 427171 431827 286602 288698 930159 898964 1982368 1996708 528732 519718 779401 782849 978944 955322 954386 958542 966467 973642 928799 1041484 2806699 2944189 1612568 1378473 891457 869848 1028998 1029595 1033069 1045688 1034003 1038446 1217463 1217951 8100880 8370093 40.05 71.6 2
15:55:55 2024-01-29 1033106 1034896 275548 269589 483678 491094 540937 538312 284078 281870 387711 394835 469183 473340 7456480 8068270 10525247 10160503 1753519 1788410 401027 353807 386187 387449 473728 460605 426945 430033 285869 289413 944682 905180 1997867 1985390 522730 519937 777147 776466 977782 959240 951728 952741 962288 973715 932954 1034675 2804704 2941557 1580650 1393767 888917 865771 1031195 1032945 1033069 1036463 1025421 1039928 1217463 1221835 8159598 8402945 40.05 71.6 2
15:55:56 2024-01-29 1039057 1036085 274453 272465 484107 490219 542921 535706 284614 283017 387601 394692 469075 477102 7500662 8148649 10605616 10164909 1734706 1796732 397976 353807 386731 387939 475069 457134 426306 427814 286307 288474 929064 913953 1987146 1984598 524222 522889 777741 776466 982691 961968 951632 947274 965813 980679 931585 1032105 2808697 2932337 1612661 1389800 885865 867592 1033078 1035451 1030207 1035445 1028615 1043945 1227888 1217841 8206104 8406806 40.15 71.6 2
15:55:57 2024-01-29 1049209 1034612 275553 271498 478030 491556 540865 536536 289615 281007 387711 394175 470101 476761 7493995 8131899 10633672 10201537 1733466 1794929 399266 353843 387348 387903 474062 455769 426342 428875 285869 287687 941174 915260 1973050 1984324 522730 520673 773849 777018 984579 959240 946082 944520 963043 986186 932954 1028549 2815393 2948743 1631648 1382935 881476 867000 1035405 1032945 1028257 1034836 1026226 1043292 1226683 1215557 8133750 8431863 40.15 71.6 2
15:55:59 2024-01-29 1050587 1039493 274706 270631 480807 494026 540901 537547 284876 281436 387402 394835 469183 473997 7507132 8062557 10502744 10148147 1717453 1792340 400113 353807 385937 387975 474398 455842 426945 426978 287172 290127 929064 911954 1982625 1990252 525853 521769 772322 779192 985565 953669 938848 948618 968410 982029 920947 1024300 2805766 2941557 1645022 1364236 879565 869885 1033078 1023762 1018998 1038100 1035514 1040141 1213977 1203603 8042866 8412843 40.15 71.6 2
15:56:00 2024-01-29 1041563 1036404 275588 270373 477994 492172 541385 540637 289437 280083 387173 393691 469703 472631 7528971 7962936 10404455 10206298 1733941 1797672 402951 351528 385317 387630 472050 458540 423583 426038 284995 288820 930514 897187 2025381 2000298 523848 513810 768894 777849 977782 948674 942344 952741 964766 970195 916966 1024626 2795418 2950505 1581938 1375063 884600 868848 1028267 1019597 1021673 1039569 1031397 1033631 1199917 1207086 8153194 8450621 40.15 71.6 2
15:56:01 2024-01-29 1031264 1037905 274701 269401 482917 488184 540618 538237 283924 281945 386576 392817 468679 474503 7555803 8066673 10542853 10218996 1732960 1800346 397383 351389 384687 387594 468782 457247 422536 428175 285102 288292 918536 900896 1990204 2003143 524222 513846 770565 777867 974284 948674 942344 950039 960247 964665 916695 1027661 2797407 2947827 1608578 1375063 886387 869465 1023858 1021179 1022397 1039569 1028459 1031336 1203413 1207086 8175010 8461051 40.05 71.6 2
15:56:02 2024-01-29 1035677 1042035 275213 270932 482049 486774 540582 538274 284078 280972 386282 394003 469668 474688 7555689 8107247 10549504 10198936 1735434 1799288 397383 350575 386484 387594 468818 455806 423465 427571 285833 288008 912898 902835 2019646 2003143 523475 513846 768313 777018 974284 948674 940963 950039 960210 964593 917118 1024626 2799398 2950777 1575833 1377461 887133 870068 1024822 1020322 1023317 1041434 1028615 1031959 1199023 1207086 8166668 8479451 40.15 71.6 2
15:56:03 2024-01-29 1033074 1040862 274706 269213 482231 486738 541001 538274 284078 281865 386302 392515 469703 472513 7578404 8056911 10528805 10198898 1735434 1798240 399796 351389 384735 386776 468854 460715 422500 426028 284995 288413 942645 901676 2029876 2005279 522730 513774 770091 777670 976161 948857 940780 948875 959300 966540 917659 1028587 2804704 2937903 1636882 1377025 884600 865088 1019732 1019523 1023849 1035135 1021705 1026091 1203525 1203603 8230009 8488136 40.15 71.6 2
15:56:05 2024-01-29 1038430 1041439 274518 268982 480717 486508 541385 539872 284078 281078 386302 394835 470466 473340 7578404 8095288 10553155 10241934 1730991 1807948 401136 350853 384588 386596 468674 457024 422951 423642 286149 288449 946691 900251 2038336 2001014 522730 513774 767943 774814 974975 944669 939695 944520 957977 965284 913145 1023131 2799398 2950756 1604588 1373913 884600 866385 1019732 1017154 1020448 1036598 1022754 1025323 1199527 1201829 8187783 8485851 40.15 71.6 2
15:56:06 2024-01-29 1040858 1040641 274518 270551 478021 488788 540618 539602 283879 281007 386028 394280 469668 473340 7587506 8147259 10572275 10242817 1740397 1799288 396984 349272 386210 386016 468345 455872 421240 427269 284210 286875 928729 900896 1997172 2001014 522455 513376 767943 774191 968562 944817 936810 944836 952489 964602 913182 1023131 2799398 2939470 1598604 1378510 879565 860730 1017561 1018149 1022553 1027751 1019841 1023099 1203413 1198843 8241703 8509894 40.15 71.6 2
15:56:07 2024-01-29 1040536 1042257 275459 270407 477742 489061 544464 539344 283592 281464 387014 395562 471801 471775 7625298 8181205 10605616 10275336 1735434 1803427 396984 349518 385390 385617 467392 454410 421205 426329 284125 287194 928193 903242 1999175 2006704 521243 512185 765765 772001 968562 943476 935442 944945 952452 962524 913182 1025107 2800718 2941557 1598604 1376549 880820 860730 1017561 1016704 1020912 1029469 1022103 1024698 1203413 1203897 8263251 8522097 40.15 71.6 2
15:56:08 2024-01-29 1044579 1046927 274290 270170 480984 487749 542152 539762 284154 280580 386028 394199 469668 472631 7619580 8169282 10607405 10288828 1737913 1803155 398984 348465 383069 385003 467063 457284 420281 423786 284059 286992 944117 903242 2016877 2006704 521243 513721 765765 772472 968290 942806 935682 943494 951105 964655 914023 1023538 2806041 2946051 1628742 1378843 880845 861442 1014638 1014542 1021305 1030270 1016863 1022693 1198751 1201631 8276189 8535029 40.15 71.6 2
15:56:10 2024-01-29 1038798 1044552 273105 270161 480766 487749 539435 538310 283756 280509 384863 392204 469703 473340 7644055 8113833 10543816 10272212 1735434 1805991 399540 349518 382689 384121 467428 455447 422500 424337 286149 287365 941174 901542 2027738 2011711 519725 512195 764110 772150 968562 940801 933019 942256 952489 957534 908893 1018773 2799398 2932337 1596609 1373634 880820 860730 1014638 1011557 1016792 1030453 1016863 1019742 1195844 1200070 8241822 8544408 40.15 71.6 2
15:56:11 2024-01-29 1039173 1050551 273061 269976 480766 487749 539817 536682 283879 281078 384863 391929 469668 473340 7653434 8113833 10583672 10331416 1735908 1800010 396984 347345 382382 384427 467850 457284 419950 422450 283227 286235 944117 901943 2023374 2010985 519763 512994 763559 769957 966503 940801 933019 940819 948770 955579 910308 1016798 2800718 2932337 1563756 1375063 877062 857780 1012623 1011594 1017514 1028270 1013898 1016840 1197323 1196624 8285615 8544408 40.05 71.6 2
15:56:12 2024-01-29 1041290 1044405 272799 269402 478026 487404 539017 538274 283248 280118 384534 391919 472765 473080 7650127 8140453 10574240 10301757 1734383 1803427 395723 347416 383032 383277 465643 452817 420868 423786 283316 285998 914308 904614 2004717 2010234 519024 512268 763018 769402 964413 940133 933019 937416 947426 954640 907859 1014592 2791446 2932337 1592619 1375063 877073 857780 1013200 1011050 1014629 1026057 1013376 1016024 1189545 1194487 8289108 8558848 40.05 71.6 2
15:56:13 2024-01-29 1047239 1050772 274100 269299 477918 487749 543544 538347 283332 282249 385955 394835 468283 470253 7672191 8251438 10664164 10331302 1742325 1805991 396646 347101 382996 384085 466006 450471 420868 423520 283227 286097 950001 905828 2014581 2013846 518287 511906 760819 768863 963011 940801 930991 938080 947426 956181 910343 1013833 2798728 2932337 1622637 1383629 877700 857743 1011184 1011050 1016672 1027218 1013300 1016766 1192096 1194181 8286422 8591302 40.15 71.6 2
15:56:14 2024-01-29 1040816 1052116 273025 269402 478062 487749 537802 537893 283817 280544 383974 391343 468975 474125 7684537 8160195 10584757 10335721 1735434 1805991 397020 348991 381267 382060 465282 453732 421869 421227 283726 286235 950654 900896 2009808 2009557 516341 510314 759076 769402 968972 936223 927614 938908 947987 953265 901254 1007547 2787841 2937903 1585347 1371149 875195 857780 1012623 1007465 1008305 1027544 1010980 1013837 1179217 1189644 8211441 8591302 40.15 71.6 2
15:56:16 2024-01-29 1055845 1047833 271746 267811 477994 486774 537422 536718 281526 280118 385445 389559 469183 470548 7724069 8140771 10536644 10323905 1740163 1807948 396732 348848 380548 381953 466270 454688 423259 422982 283726 285414 947668 901262 2016734 2010976 516341 507725 756545 765594 964734 934010 926330 935388 947426 952065 898340 1007510 2786132 2932337 1590625 1368028 875195 858267 1009748 1005322 1007589 1024573 1010489 1010846 1186543 1186216 8233775 8562940 40.05 71.6 2
15:56:17 2024-01-29 1042031 1048274 272161 268654 477958 486508 537422 535095 281565 280118 385445 389014 469183 471960 7700327 8183441 10542181 10347785 1723595 1803427 392221 348215 380548 380954 464953 452112 420613 420931 282925 285477 944682 904130 2000109 2005279 515243 507797 755948 767771 968562 933567 922342 934248 946754 954831 897065 1003969 2782173 2948540 1592113 1368028 872077 857780 1013200 1003588 1004696 1018702 1010489 1015319 1180583 1182786 8192630 8587465 40.05 71.6 2
15:56:18 2024-01-29 1064912 1051261 273619 267544 477933 490178 537656 536952 282271 279869 385845 389999 469039 469770 7695525 8187934 10558856 10326342 1714229 1805991 391839 347452 381267 382668 464626 451435 419986 421263 284329 283710 934447 911028 1988268 2001014 516818 510821 756545 765594 967189 935370 922379 931599 944744 956181 894411 1001109 2788115 2941557 1588630 1360121 867736 856564 1013919 1000907 1001754 1020857 1012643 1019046 1183095 1187377 8218251 8604760 40.15 71.6 2
15:56:19 2024-01-29 1063354 1048576 274753 268619 474725 490141 538871 536718 282385 279725 385482 390176 466973 470511 7706835 8234754 10625309 10331416 1714229 1805372 391839 347137 380656 384079 465282 450795 418772 420599 282925 283591 934447 910376 1987030 2006704 516011 509306 757528 765594 965818 934230 920300 931603 945985 953053 899528 999533 2781535 2938849 1572886 1373529 872699 855826 1008314 1003092 1003984 1021419 1009049 1011870 1178762 1184533 8230252 8610059 40.15 71.6 2
15:56:21 2024-01-29 1048344 1051400 272122 267373 476501 486508 536627 535095 281505 279266 384863 388943 469183 470177 7706684 8244079 10596264 10335721 1716677 1807275 390360 346335 378479 380954 466306 451140 422025 422646 284092 283445 928729 912591 1992349 2008849 516341 509881 755836 763315 965818 934230 920577 928955 941926 954156 893437 998147 2782173 2941557 1614497 1357951 865789 854707 1011184 1000081 999059 1009760 1007613 1012322 1180680 1179660 8218061 8628817 40.15 71.6 2
15:56:22 2024-01-29 1065217 1048676 271936 269032 475906 487749 537422 535095 283248 279869 384554 390141 468247 472295 7737842 8257833 10715745 10385515 1745913 1807948 394750 347416 380656 381498 466637 450758 421464 423246 281728 285223 948293 914955 2056385 1991794 510490 507761 752230 756374 965134 935407 916978 922379 941963 954831 897324 990651 2786132 2928179 1580650 1369198 863321 850371 1013344 1005322 995421 1010791 1004673 1013079 1184495 1178767 8272675 8638195 40.15 71.6 2
15:56:23 2024-01-29 1079714 1053247 270883 267829 473654 488441 540618 531530 282182 279833 385152 390475 469039 473939 7744452 8401279 10817892 10415683 1762830 1807497 393360 345294 380976 378961 463968 452112 419086 421227 281330 284170 949808 905828 2047968 2008130 510127 504370 756545 759604 953880 931581 923693 926184 932161 946637 901328 998185 2791446 2913897 1592113 1389800 866246 847357 1005455 1009614 1004696 1011505 996829 1010428 1190408 1185371 8406198 8649964 40.15 71.6 2
15:56:24 2024-01-29 1053829 1057300 271076 267382 476506 486369 540325 531905 281062 279992 383087 390141 468487 473976 7775357 8358269 10755723 10420130 1744179 1807497 393289 343259 377838 379782 466367 452112 417867 418393 282925 283189 941174 906728 2027299 2015950 513039 504014 754402 760811 956624 928942 918302 926221 936949 945740 894779 1001109 2788115 2937628 1610427 1375063 868268 850973 1001875 1003203 1007622 1017247 1001137 1005016 1175849 1183871 8376104 8666331 40.05 71.6 2
15:56:25 2024-01-29 1053538 1053379 270948 267785 477581 485731 535833 532013 281526 279922 382509 387855 468895 471960 7784736 8257833 10656558 10373236 1711786 1810642 389813 346057 377838 378720 465282 447736 419086 418100 282925 281861 925871 911109 1987559 2010700 514503 508866 752120 762310 963047 931470 915560 923616 938897 947747 886581 993172 2788115 2937903 1572671 1363860 865789 850973 1007599 996102 994777 1009949 1001708 1007515 1172117 1169155 8256044 8660151 40.15 71.6 2
15:56:27 2024-01-29 1067879 1053283 271936 267382 474562 487058 537422 535095 282407 279869 384246 388943 469183 469437 7775357 8289754 10755888 10431619 1744663 1810417 390801 348284 378362 378781 465867 449862 419642 419072 281004 284184 942231 918910 2004487 2000298 509403 504760 748623 755764 962070 934230 914052 918316 939563 946565 888078 985936 2780800 2930257 1636882 1356359 860861 851539 1009748 1000355 993294 1009095 1004599 1011832 1180583 1172177 8298232 8688103 40.05 71.6 2
15:56:28 2024-01-29 1065817 1056271 270937 267722 476243 488441 534969 531858 281885 278383 383051 386596 467792 472513 7795557 8340836 10780808 10423358 1745100 1813116 387459 345259 378407 378565 465390 448663 419679 419901 279676 283573 935725 918905 1984933 2003143 509041 504333 752616 754514 957303 931581 916978 917016 934570 948418 891392 983061 2782780 2923117 1580650 1369198 860861 848941 1011184 1001066 989776 1004524 998287 1010390 1180680 1176218 8319837 8690140 40.15 71.6 2
15:56:29 2024-01-29 1069186 1057696 272246 267611 476207 488751 538000 533746 282103 279869 384209 387749 468487 473303 7805248 8441091 10859729 10483202 1766601 1810530 392114 344222 378443 378961 462551 451840 417867 418723 279603 282678 952839 905828 2041596 2018816 507598 503839 755436 757281 950122 928210 919609 921035 927722 945740 896650 992426 2786132 2913897 1571763 1388811 864554 841192 1004016 1006025 1002575 1008799 990223 1005332 1185716 1184610 8411561 8685089 40.15 71.6 2
15:56:30 2024-01-29 1050828 1059234 270887 266153 475906 483514 540618 532013 281885 278383 383051 391893 469183 470019 7814640 8299282 10683896 10453222 1734853 1810530 390681 345259 376632 378961 459841 450402 419679 419072 281330 281848 941697 904130 2020994 2020328 509765 503126 746045 758940 955462 926151 914089 927635 935655 939229 885375 993022 2781950 2923117 1600252 1367660 868268 848941 998322 994616 994505 1013617 996792 1001038 1170533 1172593 8305496 8697495 40.15 71.6 2
15:56:32 2024-01-29 1054541 1057774 270887 265670 475902 487749 536139 532013 280600 279869 383087 387478 468487 468366 7814880 8318682 10774200 10448266 1743414 1810530 392303 347349 377910 378637 465026 448907 419013 417119 279459 283374 952010 916274 2010336 2000298 506086 504553 744914 753552 957982 931581 908696 915756 935655 945740 884821 982367 2780800 2923117 1592619 1356359 856384 848560 1005418 996102 986969 1000674 1001137 1005969 1177165 1167138 8310216 8706887 40.15 71.6 2
15:56:33 2024-01-29 1068974 1057770 270901 267311 474562 487749 531995 531482 281456 279869 382473 385411 466441 474800 7807112 8474643 11001942 10536456 1773676 1818884 391492 345753 376067 378637 464953 448932 414822 419072 279640 281826 954355 911120 2020977 2010985 505691 504553 753151 751523 947430 930223 916978 913159 926101 945740 886581 984509 2780509 2911830 1632223 1371948 856384 842012 1001912 998934 993330 997379 988925 1003787 1188227 1173930 8503697 8713225 40.15 71.6 2
15:56:34 2024-01-29 1060503 1060629 270910 266927 477146 484321 538294 530438 280465 279869 381445 387714 466226 474239 7831630 8464151 10838092 10467023 1740397 1810253 390943 346242 377290 378961 459913 451103 414894 414881 279640 281790 944682 902597 2022129 2018816 507598 501314 746045 755357 949850 922361 910031 919693 929038 935393 885652 988859 2782173 2923117 1564692 1371948 862090 842923 995492 993170 998313 1000710 988962 1000218 1175162 1176295 8455605 8722604 40.15 71.6 2
15:56:35 2024-01-29 1051051 1058772 270910 266678 474987 484198 531887 531084 280456 279236 381285 385446 468817 471923 7841008 8383208 10779962 10457645 1736426 1812673 389161 345265 376222 378961 464624 446398 414930 414881 279712 281326 944682 915109 2003273 2007342 510127 504553 747325 754121 953538 926166 907701 915756 930357 937552 883732 984941 2779404 2935597 1570676 1360234 858835 845925 1001200 989688 986697 1000674 994581 1001001 1163768 1167175 8346273 8712925 40.15 71.6 2
15:56:36 2024-01-29 1063824 1059276 270901 267342 473145 484957 531887 532990 281950 278886 380747 387172 469183 473303 7834988 8370141 10813961 10510151 1749803 1815251 387934 344778 376897 376654 459913 445356 417278 419072 278457 281579 945262 920893 2005966 2007421 505518 503017 745579 750270 954178 926957 903382 910499 930357 943297 880258 978066 2776266 2920108 1576661 1361824 854885 843651 1001912 993170 982706 1000237 992398 1002504 1173860 1163735 8358004 8731983 40.15 71.6 2
15:56:38 2024-01-29 1071265 1060023 270910 266113 473855 486369 536591 531482 280600 279475 382203 387172 466369 472967 7859766 8457178 10915576 10536434 1767351 1815670 391858 344706 376067 375203 459121 448553 414642 418480 277818 281826 943746 908423 2048498 2015950 503720 500216 748807 749279 944956 924855 914240 907848 920041 937588 885559 978799 2782173 2904677 1642490 1371149 853333 839018 998359 996065 989776 993989 984537 999613 1180583 1167175 8515170 8731983 40.15 71.6 2
15:56:39 2024-01-29 1063503 1060775 270896 264485 474562 483245 538183 532235 278932 279869 378569 388051 465818 468810 7876506 8410551 10755248 10491405 1730490 1810253 388006 344778 376222 376654 457723 447736 414894 414809 278709 280078 937218 904642 2023156 2018816 505296 495855 740035 753441 948503 917039 902060 917058 926335 931567 880081 983061 2780800 2921044 1596183 1366074 860861 842325 989822 986882 989813 1001688 987480 991686 1164322 1165517 8427104 8753721 40.15 71.6 2
15:56:40 2024-01-29 1060189 1060775 270838 264278 474562 485607 531923 531941 279124 279689 383014 385985 467427 467335 7869144 8406615 10860505 10523296 1753557 1807497 386771 342767 376031 376053 459841 444969 414894 418480 277623 280933 958164 919197 1978658 2004480 503362 501705 741449 747155 952147 926222 903718 907848 927722 937552 878831 975945 2772901 2919253 1618567 1357460 854279 845324 1001163 991763 984720 999632 993834 1001038 1169703 1161377 8395297 8750740 40.15 71.6 2
15:56:41 2024-01-29 1065748 1063149 270524 265262 472445 484920 536591 530730 281231 279475 381933 387172 465678 472227 7878523 8466186 10876078 10532674 1762313 1815251 390201 342406 376067 376654 458081 446726 413547 418480 277854 280043 951324 905828 2023215 2025196 505518 499619 746777 747007 943578 924947 912283 907762 918358 939229 881580 973789 2780526 2910869 1598604 1371149 852448 837228 996199 993170 986969 993989 981733 995240 1179751 1165453 8515170 8760119 40.05 71.6 2
15:56:43 2024-01-29 1063508 1062397 270910 264446 474562 481663 537422 531858 278932 279475 378497 387172 465678 467703 7887902 8373461 10746429 10521034 1750925 1816296 390129 342659 374903 376224 460747 446398 414570 413973 278245 280043 937218 903318 2073714 2027447 504798 495891 743901 750878 943578 915737 907626 913159 919844 930186 880331 979571 2771501 2913897 1573798 1378510 858411 834520 989822 989688 991220 991697 977472 988827 1164629 1167175 8489622 8760119 40.15 71.6 2
15:56:44 2024-01-29 1053941 1062406 270519 264490 474562 477832 531851 530301 280173 279082 378461 386055 468487 469807 7902755 8392553 10767218 10513296 1721138 1817037 387481 342731 375653 376317 457043 445268 414786 414809 277854 278997 935725 910376 2002261 2015950 505296 495891 738430 750085 948503 914261 896760 912512 920997 928928 873783 978103 2771501 2917341 1590078 1364048 858221 841129 986979 984476 984173 1001688 985337 988086 1162143 1163022 8361929 8766033 40.05 71.6 2
15:56:45 2024-01-29 1068969 1063754 270766 264313 468909 483368 535244 534503 280228 278118 381715 385446 467756 466601 7908562 8431301 10876824 10542053 1754192 1815251 386771 342140 377826 374400 459445 441421 413547 416970 277428 279652 959703 920515 1984677 2010976 503362 498733 739511 746058 947430 922361 898747 904954 921150 935292 878208 970209 2772901 2913897 1596183 1364738 850902 839340 996199 988845 979333 994685 987351 995940 1168765 1162074 8433027 8800965 40.15 71.6 2
15:56:46 2024-01-29 1079116 1066968 270148 264349 469017 482417 536212 530355 281000 277409 380747 387820 466369 470548 7917954 8465926 10895528 10542053 1749803 1814649 390201 341587 375919 376654 458403 444655 409859 414772 278850 278475 950654 908423 2021606 2026635 504079 495855 745282 750878 938237 914261 909824 913629 915761 929455 883844 978623 2777710 2910952 1585347 1384415 855162 832087 989785 991800 986969 991661 975748 988864 1167180 1165458 8477494 8769497 40.15 71.6 2
15:56:47 2024-01-29 1060355 1063939 270901 264454 472779 477760 531923 532235 279830 279082 377892 386666 467792 468772 7914087 8389111 10715727 10523296 1726056 1812673 386735 342731 374756 377803 458719 447321 413403 413354 277480 279721 948293 906728 2014510 2023903 503362 494244 739327 749279 945067 914019 901038 910499 919573 926069 875023 976637 2770930 2913897 1583973 1369198 853942 834776 985579 983242 986969 991697 978902 985978 1162143 1161377 8508487 8778876 40.15 71.6 2
15:56:49 2024-01-29 1057612 1063186 269241 263206 473855 483477 533349 531482 278474 279082 378497 385872 466042 467005 7916038 8425283 10895304 10566504 1754811 1812673 384748 342176 375012 373208 458403 441192 413547 414664 276154 279231 940716 917226 2039366 2006704 500506 495891 736762 745148 947159 917071 895717 902658 920309 931319 869585 967375 2767561 2923117 1588630 1348653 849086 839340 991229 980442 977749 993286 984562 988864 1155191 1152235 8436620 8788262 40.15 71.6 2
15:56:50 2024-01-29 1072036 1063948 268867 264485 468963 482650 531997 528902 280416 277975 378389 386416 467648 472076 7942407 8578527 11027111 10607704 1777250 1817833 388006 340591 373953 372649 457115 446022 409824 413534 276118 279617 944901 912648 2037604 2020251 499795 495855 743062 741612 936871 921053 903075 899929 911881 928682 876340 965764 2772901 2911830 1556712 1369198 844563 829663 992639 986882 980294 982683 978168 994670 1168691 1161802 8571117 8807012 40.15 71.6 2
15:56:51 2024-01-29 1069928 1069760 268449 264234 474562 477796 531887 528374 278937 279259 378317 385481 465024 472631 7944174 8500457 10844998 10566608 1744216 1816680 387934 342465 372788 374364 456401 446447 412349 411685 277359 278344 949808 904534 2022928 2025196 503324 494280 736273 744106 937572 911846 905043 906527 911881 919669 876303 974912 2780509 2911955 1569728 1380961 855772 832481 986168 985409 985570 993017 973081 984991 1160496 1163022 8533731 8797634 40.15 71.6 2
15:56:52 2024-01-29 1057607 1065452 269523 263645 473891 480608 532217 530730 278051 279725 378122 385872 466405 469844 7944174 8488295 10895528 10570189 1752304 1816717 383308 340591 374720 372127 457079 443003 411988 414772 275924 281068 955087 921632 1981359 2011711 500506 497496 736463 743195 945591 916998 895042 901665 919844 930003 866935 964516 2771501 2924030 1578656 1348476 849086 838150 989822 977662 974980 991183 983835 985941 1152923 1152235 8424324 8797634 40.15 71.6 2
15:56:54 2024-01-29 1076161 1066968 268453 264485 471475 477868 531464 528410 280005 278298 378425 385608 466405 472631 7944174 8587700 11008133 10630759 1771142 1820345 387172 340448 375580 371795 457402 441385 412857 414009 275202 278592 955087 908503 2034931 2025196 498378 495035 742010 740812 935032 917071 901075 897264 909197 928538 873747 962976 2769530 2905642 1583973 1365711 843961 830120 990956 985446 977056 983481 973081 990980 1162143 1153866 8587238 8800852 40.05 71.6 2
15:56:55 2024-01-29 1053395 1066964 268229 262795 472482 479841 531815 526067 278090 279082 377288 384301 465213 470253 7961399 8546341 10869074 10560811 1734853 1815251 385035 341142 371628 372649 456166 443882 411698 409846 276118 279721 946777 903322 2015184 2019453 500506 493984 738105 744964 935715 907867 899757 903939 909361 919524 873475 970246 2763628 2904677 1595730 1376549 851509 827768 981273 982316 980567 982719 968166 979539 1155140 1158059 8533649 8826218 40.15 71.6 2
15:56:56 2024-01-29 1061903 1066858 269129 263250 468872 479235 532217 530474 278897 278262 378307 385142 466006 467335 7960944 8505283 10878420 10588947 1754811 1816541 382987 341659 371628 371239 457079 441385 411988 410999 275044 278379 950471 915147 2027762 2009557 498378 494316 733894 740033 942945 913141 892461 900028 917204 924944 865817 965317 2760238 2923117 1593654 1360804 849403 836633 986168 976735 976166 992439 979450 985066 1143751 1148979 8394143 8813466 40.15 71.6 2
15:56:57 2024-01-29 1071452 1066212 269922 263202 468605 480608 532971 531482 278932 276595 378461 384336 466405 466307 7962932 8503962 10964021 10577954 1759839 1817276 385305 338539 373916 371535 458645 442892 410563 412300 275080 279327 940147 920515 2004367 2015950 499795 498203 740015 741464 938361 913067 894294 898539 913238 927414 867095 960883 2767164 2910952 1564692 1352498 843359 836369 988981 980442 968566 984873 980051 985941 1155498 1145627 8451892 8825770 40.15 71.6 2
15:56:59 2024-01-29 1083749 1066903 268229 263601 469380 477868 531887 528410 278897 276136 378425 387670 464335 469141 7969161 8521821 10934492 10574202 1750660 1822739 387445 338361 372307 373066 458106 444078 409295 412880 275976 278898 960416 908423 2032283 2033229 501218 493984 740204 741255 931686 908813 896723 899632 902764 922373 870473 966454 2769530 2894444 1565658 1380474 846978 828943 982451 983976 977749 984873 969546 981634 1162143 1155502 8528179 8807012 40.05 71.6 2
15:57:00 2024-01-29 1062764 1066968 269245 262734 468945 478555 533507 530730 278404 277799 376686 385446 464953 466493 7980589 8461362 10819484 10572200 1726056 1817833 382663 339241 369465 372911 456166 442892 411726 409775 275237 278114 947668 911028 1992599 2020328 501218 492589 733338 743195 936362 910599 894405 902074 910651 917137 867046 967064 2763628 2904677 1573798 1367383 848189 830120 977759 977625 981961 988279 970274 978033 1152923 1153867 8558977 8832433 40.15 71.6 2
15:57:01 2024-01-29 1060358 1069629 268500 263329 471561 481280 530492 528602 279466 278706 378417 383459 464590 468366 7976297 8528915 10923584 10579568 1754811 1817833 380950 339527 371592 369801 457135 442892 409824 409810 274360 279327 952010 917226 2065049 2012415 496504 495817 732264 741085 936834 907867 890448 902864 911943 921069 863867 963663 2762203 2922183 1581193 1361824 849086 832481 981970 973960 974479 989536 977104 981391 1141935 1149588 8406198 8826138 40.15 71.6 2
15:57:02 2024-01-29 1071452 1063579 269015 263320 470412 477832 532217 530730 278836 276100 379996 385330 466369 464844 7985816 8542492 11026998 10619615 1778479 1824510 385576 338468 372452 370944 458645 442892 409367 411035 274816 278934 956626 920349 2042447 2021688 496892 494244 738331 737374 931682 911550 895062 895629 911759 928270 866898 957038 2772585 2911955 1586008 1355093 842157 832481 986168 979520 967120 979250 973853 984165 1152923 1146481 8436835 8838377 40.05 71.6 2
15:57:03 2024-01-29 1082193 1069990 267593 262760 466096 479235 531851 527628 278897 276294 377252 385411 464953 468698 7998800 8563137 10948778 10622857 1754192 1816680 386735 339527 369321 374112 458734 445425 410090 411130 275553 278666 958164 903313 2060713 2035298 499329 493635 738105 742427 926340 904749 899556 898644 902736 919119 871367 965076 2767561 2895457 1545308 1380474 846978 825315 977759 981836 976363 984177 965104 978033 1154570 1154684 8527351 8838377 40.15 71.6 2
15:57:05 2024-01-29 1060498 1069999 267584 262550 469017 477201 530675 529158 278500 276559 377918 385330 465678 467899 7993091 8519542 10899847 10583597 1736426 1820420 382932 339241 369429 372056 458143 441564 410273 410585 275940 278114 952839 917883 2008238 2024655 499795 494684 731997 742255 937028 902325 888922 899669 910651 910583 861562 967708 2762203 2904677 1573798 1359807 848796 830120 974095 972577 974980 984873 971695 972982 1143704 1148517 8461173 8847769 40.15 71.6 2
15:57:06 2024-01-29 1072215 1069093 269245 261957 466092 477760 531171 530474 279860 276274 380303 384610 465862 465717 7989696 8513984 10969847 10622857 1759208 1820420 380915 337448 372189 369249 456166 440236 409367 410999 273557 278114 953548 923272 1992073 2015950 495376 492589 730958 735176 936362 907830 886392 892111 910651 921069 857900 955710 2762203 2913897 1550728 1349724 843961 830120 981970 970506 967156 983311 972387 978033 1142045 1143634 8509903 8857769 40.15 71.6 2
15:57:07 2024-01-29 1079227 1069231 266732 263468 468642 479841 529067 523000 278513 276524 379346 383459 464988 470548 8000447 8649330 11045160 10626462 1763570 1821883 383272 337176 372752 371823 454878 442915 409367 411324 273557 278114 945262 905828 2036061 2034442 496856 490396 734013 735697 926340 909227 894405 890811 902764 921069 867046 954311 2765672 2907581 1575833 1366074 839970 827584 986168 979520 966186 973633 967478 982059 1152813 1146335 8574514 8853906 40.15 71.6 2
15:57:08 2024-01-29 1076166 1073116 265914 262546 468981 479303 532217 522927 277981 277835 378223 385330 463349 470548 8000447 8577338 10876078 10598326 1730490 1817833 380950 338468 369357 369801 453523 442643 410563 410549 273976 278114 956626 910644 2025611 2030960 497583 489487 731997 737750 932112 903096 891461 894461 902764 913127 863867 961071 2762203 2899566 1566656 1380474 845770 823234 975481 977390 974085 982092 960986 974408 1152106 1152235 8565081 8844527 40.05 71.6 2
15:57:10 2024-01-29 1060766 1072085 267361 261201 468981 477201 529139 527628 277788 278262 377382 383638 464988 466271 8049570 8569734 10948314 10649624 1755399 1822974 383026 338325 369285 369947 455843 440269 410563 409451 275363 278506 957401 915576 2058375 2015950 494753 492589 728885 737374 931682 907780 886392 894085 903870 917821 857900 955244 2754356 2913897 1583270 1359376 843961 828943 977759 968442 968258 984873 970311 974408 1133837 1142284 8442459 8863285 40.15 71.6 2
15:57:11 2024-01-29 1078459 1071556 265945 262769 465733 479235 529103 523000 278016 276524 376120 382456 464988 470216 8036858 8685438 11050493 10665214 1772949 1819983 383237 337967 369429 369947 453559 442915 408213 409164 274315 278114 947394 909073 2016857 2028075 494753 489668 734013 732867 926438 907903 893096 888018 900818 921069 861996 948740 2758275 2902617 1571763 1364236 839760 825352 983367 974782 963442 973367 965991 979464 1146293 1143093 8508487 8876902 40.15 71.6 2
15:57:12 2024-01-29 1086909 1074558 266554 262183 467389 477054 533691 526031 278552 275220 378639 386200 463612 467630 8026771 8580376 10979696 10625387 1757256 1821920 384963 336432 367175 369836 454878 442892 405844 409390 274396 277333 955087 905828 2077416 2028673 496152 489668 733894 738179 922462 900685 893110 893864 900008 910475 864516 958077 2763628 2895457 1568733 1380474 844793 823435 975879 978126 972665 979907 962892 974259 1151105 1148870 8546622 8857807 40.15 71.6 2
15:57:13 2024-01-29 1068719 1073111 267548 261131 467947 476863 532971 529231 277225 276524 378223 385223 463648 464151 8019204 8551817 10923425 10641641 1754811 1821920 381752 338230 366846 369947 457225 440278 409983 408812 274584 278114 957401 920809 2014487 2010234 494049 492589 731440 739405 933910 902492 884907 894609 905033 914537 858388 958405 2760238 2895457 1567693 1362543 845770 828943 972438 968294 967156 983481 964618 970213 1139582 1142284 8458656 8863285 40.15 71.6 2
15:57:14 2024-01-29 1075942 1070008 267584 261166 464716 479235 530712 529194 278016 275677 376120 383638 464988 464151 8000447 8546736 11079654 10663676 1784580 1829287 384136 339533 368953 369875 457135 442394 405700 410549 275363 277971 953548 915378 2038750 2024923 494753 492443 733471 733615 927685 904935 888922 888217 902096 915843 859456 950843 2758275 2904677 1573798 1348929 836377 828943 979880 970157 961355 975757 969583 973756 1143704 1136362 8499054 8872663 40.05 71.6 2
15:57:16 2024-01-29 1088535 1070008 266322 261201 466434 478555 532217 525969 277173 274834 376120 385330 461882 466567 8055338 8607769 11020665 10626994 1754154 1821920 383272 335384 369929 369542 453559 442228 405844 408812 273557 276448 946777 909509 2039766 2032998 494989 486877 732856 737476 921154 897023 889662 889219 894613 909379 860739 955820 2763628 2886237 1571763 1368028 839760 820900 974095 974782 968530 973690 958142 970213 1152106 1143093 8583668 8863285 40.05 71.6 2
15:57:17 2024-01-29 1066889 1074531 267009 263400 468642 475296 531354 527446 277069 276118 376664 385765 463434 463423 8026081 8524627 10932936 10635840 1752304 1819974 380915 337483 366288 369911 455843 440333 408790 408236 273809 277850 955838 917807 2015165 2010234 492996 490798 727852 733615 929043 898699 881212 893179 902090 910665 852188 954311 2754356 2895457 1563623 1355168 843359 825389 968539 965625 965786 984081 964879 967614 1137710 1140395 8471957 8870386 40.15 71.6 2
15:57:18 2024-01-29 1070309 1069990 266727 261166 466434 479235 529139 527664 278016 274834 377955 383333 463648 463423 8032229 8679453 11063864 10673355 1757952 1816717 380915 334411 369357 369695 450899 440241 405808 410585 274584 275831 951324 905828 2025032 2037335 494753 486354 730958 732867 922462 901683 888288 887953 896972 914428 861488 951765 2768107 2902683 1565658 1365711 834589 820318 977796 973849 964813 964656 960264 973483 1148475 1139790 8649179 8901453 40.05 71.6 2
15:57:19 2024-01-29 1073107 1074638 265909 260334 467482 477201 532217 523036 275565 276559 376848 383333 460805 464187 8047340 8527501 10860542 10617083 1731460 1821920 379778 335960 367140 368732 453909 437814 407959 409172 275363 274617 950654 915036 2004398 2027447 496874 486769 725754 735771 926340 898181 883974 893414 899896 906605 855873 955281 2754356 2895457 1583270 1359886 840958 820547 967166 965588 968530 973669 960986 963077 1138504 1138144 8531229 8863022 40.15 71.6 2
15:57:21 2024-01-29 1070309 1071552 266767 260325 466434 478555 529774 528820 277221 274834 378639 383028 463577 465166 8031507 8604282 11122145 10706219 1784874 1824076 382091 338260 368657 368799 454520 440310 406022 409101 274548 277333 952010 915373 2043365 2028075 491246 489704 730958 730787 922462 903649 883834 885500 901966 910583 854679 944997 2754356 2895457 1573798 1352610 833994 824147 975481 968442 956321 971629 963174 972289 1142082 1133681 8517919 8881765 40.15 71.6 2
15:57:22 2024-01-29 1085160 1075133 265510 261161 464351 475815 531171 526042 278195 275007 376021 384646 462099 468219 8054655 8640579 11001446 10665594 1756697 1820589 382091 334151 366001 369947 452145 438886 403954 408236 273261 275180 945262 908423 2034833 2034442 494478 486012 730958 733578 917172 894701 887489 886888 891017 906778 859728 950204 2758275 2884190 1593654 1368141 836377 819736 971330 972577 965749 964426 953952 967343 1148806 1141130 8598802 8886457 40.05 71.6 2
15:57:23 2024-01-29 1069909 1074638 266559 260118 467279 476379 531840 527591 275531 276045 376314 385223 462206 462769 8047340 8579793 10960992 10645219 1754811 1825807 378680 336432 368435 368280 453772 439024 408213 405939 273422 276163 954276 917807 2038684 2015950 490549 486841 724727 732346 927096 898699 879887 888217 900077 909379 850343 948778 2757786 2902683 1561588 1360234 839970 825578 967571 964688 963442 973669 960711 963668 1134447 1135557 8483555 8891421 40.05 71.6 2
15:57:24 2024-01-29 1070309 1071556 266732 260325 465177 477201 528729 528374 277173 274606 378639 383339 463648 463459 8054655 8657187 11098221 10724918 1777250 1824510 380648 334411 366846 367691 450827 439980 405487 408236 272650 276519 954276 913363 2072479 2030960 490512 487598 730439 727461 921100 902492 886392 880345 893345 910619 858388 942270 2754356 2898537 1532775 1359886 834589 820900 976793 967032 955877 964692 960264 972982 1140427 1133951 8527351 8875720 40.15 71.6 2
15:57:25 2024-01-29 1082048 1076157 264247 261166 465405 474106 530712 522697 276809 276100 375140 382491 464373 470177 8047340 8586454 10904880 10634760 1730991 1826633 378885 337616 368545 368763 449451 438630 405917 405579 273809 275602 952010 911028 2054870 2033229 493347 485529 724213 732346 922462 894701 881212 886924 893685 901641 852865 951558 2754356 2896554 1591011 1376552 839163 815570 966480 971196 963016 973002 951660 964521 1145828 1138985 8584694 8872663 40.15 71.6 2
15:57:27 2024-01-29 1069728 1073111 265918 259575 464716 473691 530300 528142 275531 275677 375745 384789 463876 465413 8065773 8572591 10875890 10634874 1731460 1821920 380919 334375 366001 369947 450935 436266 405487 405506 274390 274723 954355 915260 2011530 2025196 493347 485292 722641 732631 925122 888535 877067 884054 894650 902199 848680 953051 2754356 2895457 1589500 1358596 836975 819155 964822 962100 965786 974378 955739 963630 1134484 1136500 8624941 8907703 40.15 71.6 2
15:57:28 2024-01-29 1069603 1074523 265329 261177 469080 478519 527500 522964 275427 276136 376314 380994 462241 463459 8066438 8587587 11051558 10692113 1771833 1825807 378680 335714 366552 367727 454448 437360 403386 408236 273036 275373 950471 920515 2019485 2025196 491246 486647 727852 728715 922462 898736 879570 882292 895620 910022 848680 942270 2754356 2900559 1571763 1343844 834157 825540 974488 964002 958263 970753 963616 970570 1136865 1127999 8534371 8905055 40.05 71.6 2
15:57:29 2024-01-29 1091634 1075395 264322 260360 465117 476533 530712 521385 276333 274870 377419 383064 460911 466271 8054541 8642363 11032376 10648473 1754192 1821920 381556 334375 367055 367957 450827 440278 404559 405509 273615 274759 955087 905828 2052858 2037335 492645 486144 728812 733798 918409 891762 884982 889280 890852 905395 857777 949690 2758275 2877017 1563623 1371149 835184 817415 968539 970195 962942 964584 953697 966381 1146293 1134860 8637037 8900800 40.15 71.6 2
15:57:30 2024-01-29 1072871 1074429 265732 259536 464349 475582 531464 523072 275725 275677 376011 384789 462206 465501 8075476 8620279 10999909 10663789 1762813 1820867 378704 337616 368545 367253 450755 437046 405700 405687 272084 275918 955838 917883 2060516 2020328 489047 486318 723252 730787 922462 897208 877067 885500 895583 906706 847967 946345 2752904 2903691 1641144 1352237 838770 820900 964822 959222 959310 975757 958142 960092 1127958 1130674 8461098 8914186 40.15 71.6 2
15:57:32 2024-01-29 1082279 1075390 265068 260291 464752 475815 528270 523000 276915 274343 376277 380975 462855 465866 8054541 8680292 11187003 10726857 1783071 1822508 380346 336207 369142 367691 453486 437573 402676 405867 273036 274688 950471 919197 2050508 2030960 489158 486012 727852 726540 919160 898429 879570 880021 893529 909379 851093 939442 2752904 2895457 1567693 1347124 830435 820900 971330 963317 953910 966641 960227 964447 1134484 1127999 8534295 8914186 40.15 71.6 2
15:57:33 2024-01-29 1090199 1079008 264816 261919 463914 475596 530117 524552 279037 272981 376094 383424 464082 464844 8074588 8649141 11026456 10696236 1744179 1821883 381137 337470 366758 367691 449478 438850 405772 404510 272781 274268 950471 905828 2029800 2037335 491246 485186 724727 731826 915839 891497 881175 885500 889847 902199 852828 945262 2754356 2877017 1591011 1375063 836698 813767 964822 966995 963738 972453 952474 964931 1143593 1135448 8645674 8885776 40.15 71.6 2
15:57:34 2024-01-29 1072996 1079219 265466 259289 466545 474215 530712 523036 275462 274834 375970 384753 461846 464068 8087012 8626336 10979682 10684432 1754811 1824510 378993 336663 365907 367426 452145 435885 404202 403337 273036 274723 949003 919856 2015054 2020251 489158 485976 724727 730787 922462 892130 875744 886303 898729 903907 847854 947621 2755351 2897528 1579116 1358294 837573 820965 962084 960869 959310 973653 955309 957970 1129920 1130674 8511832 8910178 40.15 71.6 2
15:57:35 2024-01-29 1083859 1076153 265068 259532 464059 475442 525976 523036 277104 273924 375938 381313 462891 463423 8066091 8709972 11110624 10726170 1774373 1827105 381137 335714 368619 366265 450974 438393 405734 405687 270554 274582 958963 911109 2028948 2036746 488204 484843 726269 723861 913242 896838 882083 876280 889108 910022 852229 937648 2745083 2892390 1587423 1355168 829844 817378 972711 964688 952115 965275 954377 965732 1134212 1127999 8555649 8907553 40.15 71.6 2
15:57:37 2024-01-29 1083892 1079210 264027 260325 465441 472579 529021 522697 276718 274763 373971 382993 460805 470392 8064027 8686593 11011095 10708515 1744179 1823810 378993 337470 366425 367361 449698 438992 405165 406045 272854 273848 936169 905908 2039355 2040233 490549 484500 724727 730787 913242 891226 879887 885500 887112 900289 852909 946345 2752904 2877017 1591011 1373913 833994 813410 963452 965588 959038 966641 948168 960888 1140427 1133951 8587399 8904122 40.15 71.6 2
15:57:38 2024-01-29 1072796 1078454 264282 260443 465446 471507 528811 526042 278325 275357 374509 383459 464738 464984 8084021 8612093 11001446 10674918 1745379 1823214 378993 335446 364837 367727 450863 435885 403314 403337 273540 273884 950471 919856 2013329 2028075 491797 483856 720688 730787 920501 888096 874498 885596 891300 897677 843026 947020 2752904 2886237 1583270 1356359 833994 816148 959319 957788 959310 970149 951623 958044 1127958 1132732 8652203 8966049 40.15 71.6 2
15:57:39 2024-01-29 1077660 1076162 264256 260443 465446 476306 525904 522927 274976 274378 376241 380531 460805 462713 8094234 8599828 11146126 10755926 1783109 1827105 378645 333825 365578 365451 450863 437573 400946 405473 272266 274496 963651 915260 2043056 2030960 487699 484915 724727 726540 918394 894701 877067 878854 890999 901605 846765 936699 2756266 2900620 1558707 1343392 828167 820591 970330 958819 952115 965957 959690 960888 1125153 1121558 8602915 8928936 40.15 71.6 2
15:57:40 2024-01-29 1093077 1079210 263812 261177 459710 475815 528319 523067 275462 273122 376848 382136 460124 464881 8094234 8663997 11026998 10686574 1752256 1825807 381137 336663 365907 366551 450544 437610 403386 403301 272266 273848 950471 906916 2047233 2040233 489084 483400 725312 731290 914401 890526 879850 884872 884532 899385 852081 944959 2752904 2875257 1557518 1366685 830435 813767 963747 962818 958629 963195 946073 960888 1142082 1129839 8653218 8913960 40.15 71.6 2
15:57:41 2024-01-29 1075967 1078449 265032 260443 462279 472986 531570 522927 275539 274571 375104 383602 460805 465264 8084855 8612395 10963983 10696786 1755399 1828210 378776 336280 364066 365451 450791 435577 403086 404284 272012 274232 966132 920515 2032033 2022935 488428 485873 719665 728715 919160 889262 870627 880616 892896 897677 843026 942270 2745083 2886237 1550650 1356359 835184 817378 957959 955003 955163 964620 951660 955678 1127921 1127938 8606474 8913644 40.15 71.6 2
15:57:43 2024-01-29 1077423 1077685 264247 260082 464788 475815 522909 522964 275157 273959 375140 379042 460124 463075 8102886 8612395 11145825 10763739 1782328 1827105 378668 333825 366462 363264 447765 436992 400946 406008 270626 274688 953436 911120 2045356 2030960 484760 483473 723701 722567 913242 894701 877067 873760 884459 901569 846092 934149 2745083 2886237 1555483 1354967 827576 814993 967571 959222 948070 955678 953697 962944 1131196 1121558 8555371 8952534 40.05 71.6 2
15:57:44 2024-01-29 1091630 1081520 265566 261545 462695 472731 527500 523067 276299 273087 373934 382278 460411 464844 8066444 8697997 10932712 10648435 1730991 1825807 377180 333825 364509 365487 448353 432336 403314 403941 270698 271764 948933 912335 2026557 2028673 489158 481319 717627 726540 915876 887999 873218 880736 887148 892628 843697 940854 2748990 2886237 1568733 1368141 834111 812521 960320 959502 960311 966531 946298 956930 1134336 1130638 8612244 8913998 40.15 71.6 2
15:57:45 2024-01-29 1070027 1079210 264291 260810 466495 471507 522873 522119 275531 274571 372806 380447 461846 463459 8094234 8672350 11063589 10725893 1774373 1827105 378618 333211 367575 364867 452260 432471 400911 405795 270662 273012 958963 922877 2031864 2028075 487699 486107 722701 725065 918446 894590 872704 874853 891743 904755 841699 934940 2745083 2900327 1588043 1340519 825806 818575 966501 955680 949416 963231 956421 960851 1122002 1119937 8593045 8939576 40.15 71.6 2
15:57:46 2024-01-29 1088526 1079109 263412 260994 464784 476196 522873 521588 275462 273959 374802 377877 462628 467666 8103716 8688062 11074410 10717269 1760439 1829287 381100 333609 364360 366115 449441 437159 402833 402555 272121 272179 952010 905828 2066555 2046045 489158 483131 724213 727608 908863 889859 877067 878404 883069 897413 848643 938773 2754356 2879826 1583973 1359886 825806 811105 963452 961677 954183 955570 945699 960888 1135443 1126403 8711516 8913960 40.15 71.6 2
15:57:48 2024-01-29 1082206 1079109 263443 260082 466105 474096 529103 521818 274594 274571 373406 380140 460170 464068 8092207 8598444 10971990 10663639 1744663 1827105 378100 333465 364248 366587 450120 432372 401792 402434 272266 272179 953548 919197 2020034 2029680 489158 484843 717590 727608 917172 885023 869598 880345 889737 891191 839460 941995 2748990 2886237 1547343 1358294 830435 813988 955550 954736 957507 966641 946073 954316 1124695 1127374 8678271 8966049 40.15 71.6 2
15:57:49 2024-01-29 1078341 1080587 264045 259212 464606 475669 526024 526042 276764 273818 374921 378830 459409 461983 8117380 8626982 11082367 10717269 1774373 1827105 377783 332634 366499 364065 449451 434906 401447 403941 270626 272595 944317 922053 2029344 2028075 486245 484843 719665 723080 913242 887906 866852 873104 882955 901562 839460 932206 2745083 2891352 1565658 1339354 825228 815570 964137 952704 950278 962961 955886 959056 1119217 1122007 8583946 8959145 40.15 71.6 2
15:57:50 2024-01-29 1089301 1078346 262166 260228 462519 474361 522801 521588 275531 273158 372515 377279 460124 466271 8112991 8707058 11101272 10720249 1757952 1824510 381137 333753 363405 366845 447415 436229 400629 401814 270734 272179 963651 905828 2053070 2037893 487735 482108 722093 726540 907325 885712 877705 880498 882848 896144 846018 940291 2751428 2873330 1565658 1358107 825806 810529 961004 960869 954183 957524 942335 962210 1132875 1124809 8709773 8952534 40.05 71.6 2
15:57:51 2024-01-29 1079215 1080711 263412 259716 465117 474129 529103 522523 274594 274378 373707 380708 460185 464068 8101087 8620489 11007752 10709612 1761723 1825807 377819 335714 363698 366732 451504 437112 405446 403749 270482 272906 958197 920888 2062585 2023903 485428 483473 715559 722289 916357 888591 870218 876280 887112 896144 841534 935645 2741654 2892390 1634356 1352708 832212 813803 955550 952704 950090 966641 948880 950134 1122076 1121595 8559446 8958833 40.15 71.6 2
15:57:52 2024-01-29 1084389 1078385 264287 260082 459999 473655 522909 522927 275531 272861 374007 378706 460124 462713 8122370 8740178 11177917 10790224 1772192 1827835 378632 333573 366758 363229 448109 435058 400911 404438 269757 273012 957401 908503 2022262 2040233 484737 480603 719665 719495 908004 893433 875781 870762 880570 901562 843660 927463 2735811 2886237 1579116 1352237 824628 811680 964822 958505 944373 957524 946073 955248 1125528 1120766 8558857 8957072 40.15 71.6 2
15:57:54 2024-01-29 1088430 1082279 262201 260810 462678 468746 527520 519823 278129 274287 371573 380034 460134 466822 8112729 8692303 10971873 10692113 1732960 1824510 375520 333681 363698 364356 446163 432336 402110 402133 270626 271124 958963 912335 2004797 2034442 488886 477828 715559 723594 912595 884853 871320 876280 882586 894867 841847 936980 2743605 2882145 1562502 1364738 830435 807053 955550 953651 954183 960890 938876 950134 1127958 1128394 8633229 8966874 40.15 71.6 2
15:57:55 2024-01-29 1069944 1079215 264866 259430 465336 468782 524162 522697 274774 274515 371573 377842 460124 464839 8112991 8661841 11058592 10724933 1764244 1827105 374395 332670 364509 363264 448170 433672 399716 403373 269793 271384 942778 922496 1997037 2025196 485083 481319 714546 719495 915876 888236 865199 870576 888442 897750 834529 932852 2746447 2902683 1560426 1352785 829351 815452 959637 950002 947361 963912 951660 952375 1118790 1118320 8522069 8947693 40.15 71.6 2
15:57:56 2024-01-29 1085434 1078449 263000 260260 462410 468891 522065 520982 275462 272896 372879 378817 460840 465390 8122408 8744360 11138405 10729628 1761446 1827105 378993 333717 360488 364356 446831 436229 401447 400897 270662 273588 948933 906446 2055902 2046045 487508 480458 721712 725656 907733 884746 874535 876280 879928 893235 846046 935607 2745083 2872351 1569728 1357951 823453 807053 958638 957825 950090 954822 940250 954975 1132875 1121595 8681718 8939576 40.15 71.6 2
15:57:57 2024-01-29 1076768 1080727 263184 258916 462714 471724 527128 521349 274594 273122 372543 381313 459480 462385 8112991 8666735 11001446 10709499 1760439 1828210 377036 333537 360416 362684 447765 432106 403403 402570 270173 272595 964545 919501 2041683 2028075 484048 483131 716573 723080 913242 884853 866506 875658 884605 894053 835749 935645 2741654 2884190 1574963 1352610 829844 811680 952838 950002 948743 963912 944692 946013 1123668 1120766 8600329 8939613 40.15 71.6 2
15:57:59 2024-01-29 1082043 1079157 263403 258912 459962 472949 524534 522119 274594 272289 374044 378406 462628 461033 8140616 8711555 11177917 10785900 1781057 1825113 377783 332670 363734 361093 447159 432520 401447 402133 268738 272214 951151 907116 2023588 2034442 482673 477792 719665 717383 906630 891534 871283 867060 879287 899653 841847 926293 2739704 2884190 1577040 1349240 823453 809381 963452 954058 940598 954822 946073 957155 1118827 1115667 8577198 8939424 40.15 71.6 2
15:58:00 2024-01-29 1097878 1084588 263932 259533 459823 472913 522945 520115 275285 272896 374546 378936 460170 463367 8107018 8691804 11004400 10717608 1739842 1821920 374395 333211 362636 362974 444168 432336 400629 400616 269757 271159 958963 908423 2039672 2038783 484527 476340 715559 721541 907325 881685 869118 875658 880570 890569 841847 934274 2743133 2877017 1588890 1372548 829351 806385 952801 955415 950016 959252 938308 951732 1127994 1120766 8636730 8957072 40.15 71.6 2
15:58:01 2024-01-29 1068436 1080857 264410 258912 462705 467320 523049 522327 274594 274095 369555 377912 460159 463371 8125949 8682577 11126480 10748385 1783109 1827105 378351 331664 364531 362430 448152 434597 400313 400933 269757 273704 944317 919197 2041166 2028673 484048 482607 719555 720450 909173 889262 868941 871727 882296 898795 839423 926072 2745083 2891352 1585347 1345088 821105 811680 961004 952704 940870 956848 948880 954316 1114461 1115667 8612055 8957072 40.15 71.6 2
15:58:02 2024-01-29 1098611 1082279 262166 259712 459247 474170 522945 520115 274369 272705 374007 379007 460170 463459 8112766 8700849 11019269 10739227 1745379 1828210 375941 333537 360416 364593 446309 436144 402869 402570 269757 270900 958963 904534 2042944 2040233 485083 476340 715559 723080 907012 880675 870664 875658 880533 890569 841238 935645 2745083 2870410 1593131 1369198 824628 807090 955550 957825 950090 954822 939544 951287 1131270 1118356 8691123 8965252 40.15 71.6 2
15:58:04 2024-01-29 1078459 1082279 262602 258513 460071 468480 525976 519847 279391 273158 371755 381046 459480 462385 8137743 8700717 11063864 10752666 1764231 1826122 374253 331664 364837 362141 448036 432407 401447 402133 268927 271349 955838 922496 2002030 2028075 482673 477864 711446 717420 913242 887369 862704 868908 884569 897750 833785 926109 2735811 2896411 1572886 1343173 823453 810529 956601 944483 940907 955714 944692 945976 1115772 1115129 8534008 8965252 40.15 71.6 2
15:58:05 2024-01-29 1091330 1082242 262096 259351 459427 468710 522682 523031 277348 272529 372661 377842 459480 462307 8152757 8772177 11145938 10725008 1761056 1824076 376649 330625 363734 363809 446418 431691 398894 401814 270209 269663 937591 908423 2034325 2045140 486467 477755 719155 722053 903750 883060 866889 871214 875603 892153 839737 929481 2746936 2878060 1590625 1352540 818762 804661 959319 955304 947266 956500 940808 955603 1121929 1117138 8606090 8966451 40.15 71.6 2
15:58:06 2024-01-29 1085424 1085356 261820 259831 462714 468344 522837 517002 274903 273158 369555 378441 460350 466307 8154065 8651635 10964021 10694321 1734706 1825807 374395 331735 362636 363299 447050 432444 401447 399738 269757 269475 958901 914955 2001938 2034442 487464 477419 712466 722567 908954 881217 867517 876978 881814 886892 835602 932795 2742103 2884138 1584650 1364738 825806 804668 952838 951352 949416 955340 937536 947359 1124695 1119937 8643792 8965252 40.15 71.6 2
15:58:07 2024-01-29 1068786 1082243 262349 258881 460003 470028 524534 522697 274144 273052 369483 378406 459409 463371 8143365 8699176 11074435 10724970 1764244 1827105 373799 332887 362858 363930 448170 434721 403440 403141 267957 271209 962958 920226 2077074 2029517 482330 477792 710445 719458 912855 884189 864547 871371 883069 894687 833238 927426 2735811 2894444 1701791 1350574 825806 811408 952838 947200 944924 955606 945025 944926 1116044 1117248 8590522 8951083 40.15 71.6 2
15:58:08 2024-01-29 1088526 1080674 262170 258876 459629 468818 524162 522327 274559 271993 372507 378111 459766 462676 8131749 8800873 11183358 10780548 1763294 1828738 374110 330321 363625 362684 445788 433377 398931 402097 268927 269628 959703 909445 2033671 2046594 485428 476304 717590 719495 902799 882310 867741 870762 875494 891199 836935 927426 2743605 2867525 1567693 1355392 818762 804742 955550 952704 945596 946556 936764 955401 1123668 1115667 8686517 8959146 40.15 71.6 2
15:58:10 2024-01-29 1085434 1085351 261896 258912 459746 471724 525540 519029 275846 273782 369375 378265 459868 468049 8147637 8638938 10995366 10715034 1733941 1824510 373239 330625 360488 363229 446127 433093 401447 402322 269721 270707 952839 914955 2012085 2037335 485428 476975 710445 721541 908757 878129 862667 873724 880556 884387 833865 932907 2739704 2878772 1603406 1361824 825806 802460 950099 949730 949043 955496 933010 945902 1129107 1122445 8665768 8976273 40.05 71.6 2
15:58:11 2024-01-29 1072830 1082233 264118 258335 459967 468697 522679 520522 275215 272911 369447 376752 460170 463371 8112729 8728945 11082269 10724970 1774373 1829705 374935 329626 363112 361023 448353 431073 399148 403712 268477 270452 957401 923272 2015130 2029517 482673 477864 713499 715279 907659 884945 861368 865830 880661 893419 833970 925872 2746861 2893410 1565658 1339564 821105 810345 956872 944799 940202 955570 946427 944921 1111195 1112442 8527073 8965366 40.15 71.6 2
15:58:12 2024-01-29 1088256 1081444 262125 258912 458493 468746 522309 521219 274594 272410 372244 377279 459444 464030 8124355 8753632 11138681 10739006 1757952 1827105 377481 331126 359836 362141 445533 432336 396903 400045 269054 272202 944317 906728 2085677 2046045 484737 479083 717516 719347 901823 878753 870218 869908 875958 888368 839349 928783 2743605 2867797 1568733 1361824 821110 804056 952161 954058 945983 949998 935673 948033 1125264 1115667 8736728 8957072 40.15 71.6 2
15:58:13 2024-01-29 1079116 1083814 262135 258219 459931 467320 522945 521588 275602 272254 369289 379042 460170 462133 8152757 8713384 11074283 10768750 1767417 1830337 373621 332095 360379 359909 447050 433070 401410 401433 267205 270676 931431 919197 2063762 2025196 481343 477719 710173 716838 908004 880363 862017 868908 879910 890569 832601 926293 2733904 2877017 1591011 1350574 825806 811062 947624 946143 948743 957524 936801 944926 1119402 1118283 8697136 8979259 40.15 71.6 2
15:58:15 2024-01-29 1085438 1082279 262349 257286 459571 471276 523049 523067 275215 271803 372806 379002 459724 462388 8140616 8788422 11176089 10776521 1765498 1827105 374395 329590 363148 361093 444458 433672 399148 400933 268064 269218 953741 907773 2039195 2046594 483360 476375 713499 714699 899827 882936 867741 865830 875115 893721 836935 922887 2741654 2886237 1568733 1354427 815845 802460 957959 950002 940870 946592 936838 948708 1117961 1108410 8608306 8970668 40.15 71.6 2
15:58:16 2024-01-29 1096032 1086011 261892 258734 457808 469362 524313 517733 275860 271888 369483 378936 460170 464357 8162149 8725815 11007752 10694284 1735946 1826679 372906 330625 360416 362684 447050 431110 399740 401469 269721 270707 945262 914955 2014700 2034442 484392 476268 709942 719495 907919 875989 859461 871214 879250 882190 832782 930139 2735811 2877313 1584650 1364123 825820 802423 948973 950190 947303 951096 934856 945902 1125264 1114245 8700529 8979259 40.15 71.6 2
15:58:17 2024-01-29 1080657 1085351 261734 257682 459895 469029 524534 521588 274081 272219 369447 378706 460170 461328 8124317 8719674 11125048 10773131 1783109 1827105 375449 329359 360452 361023 448431 433365 396867 401469 267876 269628 947394 919856 2048849 2039032 480882 479763 716529 717377 903985 882789 865517 865646 878850 890705 833785 921268 2739028 2886237 1561588 1336701 816427 810485 955550 944799 938204 956579 940879 944964 1106824 1110834 8555649 8965252 40.15 71.6 2
15:58:18 2024-01-29 1091929 1085356 261711 258881 459750 468818 520796 517002 275795 272219 369591 376909 460170 464516 8159594 8738189 11106608 10758200 1762966 1828210 377072 329519 361605 362000 445642 433525 396687 400300 268891 270707 947394 906045 2075536 2043136 482673 474893 715052 718800 898164 876261 867741 871177 871402 883670 836935 929089 2743605 2858577 1547343 1356359 818762 802460 950136 950002 943582 947069 935673 950134 1118790 1112442 8734866 8957072 40.15 71.6 2
15:58:19 2024-01-29 1080657 1085351 260996 257286 459967 468014 522873 521588 275023 272670 369519 378706 459486 461398 8168380 8713384 11058592 10755458 1762360 1831359 374360 331628 358717 360934 447050 432370 399994 399171 267277 270263 955023 920235 2027075 2025196 479938 477383 710445 717346 906630 878129 860252 867060 878776 883470 829577 924720 2739704 2877017 1564579 1350574 824628 807053 945331 942788 944607 954822 935673 943586 1114461 1115667 8699024 8976145 40.05 71.6 2
15:58:21 2024-01-29 1078351 1086855 263373 257942 459895 470361 521387 519896 275144 272981 369375 375526 460170 462676 8159885 8722777 11209944 10802128 1791260 1831129 376313 329590 360416 359944 447050 433672 396867 400866 267277 269663 955838 915260 2065144 2038783 479258 477011 714509 713307 902465 882425 861405 861399 872950 892153 832601 919335 2735811 2877017 1572886 1346047 815845 805874 955757 948089 938959 951875 941029 944814 1105928 1109590 8599640 9000579 40.15 71.6 2
15:58:22 2024-01-29 1094701 1085351 261887 258119 458529 468674 520796 516822 276166 271423 369519 376380 459846 463132 8159330 8753632 11129329 10757764 1753541 1827105 375256 329626 358212 360483 444494 433672 399148 400032 268100 270707 957401 905261 2067032 2044857 482330 474190 713499 718948 899827 876959 868272 870613 870602 884569 837349 928901 2740577 2858577 1565658 1356359 815845 801817 950099 949291 940870 945964 935673 948033 1115553 1109229 8725433 8965252 40.15 71.6 2
15:58:23 2024-01-29 1085356 1086891 261486 257070 460039 469362 523791 517002 274445 273698 369483 376682 458803 464068 8169264 8663498 11054512 10802926 1761723 1825807 374110 331377 361459 360717 445739 431574 400277 399026 267098 272238 951849 920888 2040591 2025196 479938 476781 709438 717888 905949 878753 858416 867060 878776 883506 828989 923619 2732361 2877017 1562502 1349046 823458 805838 943591 940782 945596 953438 930008 940822 1112365 1115667 8678271 8965252 40.15 71.6 2
15:58:24 2024-01-29 1060615 1085356 260970 257682 460003 468710 521164 519711 273678 273122 369483 376909 458480 462713 8159885 8705420 11122145 10786660 1774093 1836044 373727 329057 360452 360934 446418 429489 396903 401469 267205 268808 954276 923094 2013970 2034442 479938 477011 710445 713814 903750 880501 858416 860790 877468 888924 827154 919335 2734306 2885965 1559553 1333848 815845 805838 950136 940115 934336 954147 938171 942200 1106411 1108093 8555649 8966451 40.15 71.6 2
15:58:26 2024-01-29 1091602 1083814 261712 258119 460876 470326 519732 519029 275988 271318 369339 376873 459737 465241 8159885 8759698 11130744 10748385 1744216 1825807 372942 329662 358176 359944 440795 433401 399148 396889 267277 270326 955838 905828 2065918 2043688 480961 474357 710445 715279 899377 873779 862704 867060 870748 882959 832096 924905 2734306 2862196 1568733 1352274 816427 801323 947407 949730 940870 942992 929583 947438 1119701 1109480 8742538 8975829 40.15 71.6 2
15:58:27 2024-01-29 1084524 1085364 261747 256868 459535 468697 522873 518246 274127 272113 369447 376682 458803 459947 8150506 8701023 11045160 10748385 1764244 1827105 371530 329626 360343 360934 444494 430463 399712 401201 266198 270707 959784 919311 2048233 2024655 478542 474857 706391 712606 902581 876261 858416 864567 874143 889133 829230 924792 2726426 2872823 1591011 1350972 821105 804742 940879 942788 944924 946628 930883 938036 1115553 1112479 8649695 8966451 40.05 71.6 2
15:58:28 2024-01-29 1076175 1084587 266066 257070 459967 468033 520060 518537 274830 272862 368336 376909 459846 461365 8159885 8707270 11200233 10804761 1779787 1825807 374360 328595 359800 360934 441886 432407 396903 400684 267709 270671 959784 911033 2039118 2041100 478826 475664 713479 710164 898660 881685 862667 859668 872079 889627 833785 916250 2732777 2874977 1564579 1347007 816427 802351 950136 944799 931650 948408 940957 944964 1103688 1106525 8640541 8985208 40.05 71.6 2
15:58:29 2024-01-29 1099388 1086891 261896 257749 456486 468818 522433 517769 275215 271423 372216 376717 458839 464068 8159405 8763120 11130124 10786698 1760439 1828210 376013 330357 358176 360754 441561 433451 396723 396889 267241 270326 957401 906728 2058636 2043688 481303 475701 712453 716875 894918 874398 864584 867060 870132 883356 833275 923619 2735811 2851906 1547343 1355392 815263 800187 947407 947237 940870 942992 930245 945702 1114691 1107627 8753834 8965366 40.05 71.6 2
15:58:30 2024-01-29 1084620 1086891 261892 256495 459211 469090 524534 517002 273642 272028 372433 379002 458609 462089 8159216 8707265 11074435 10755813 1764244 1827105 372906 329662 357637 360934 445788 430768 398867 396817 266456 269440 955023 920629 2023310 2026635 478542 474857 707931 713147 903381 875019 857194 865830 874761 884212 825325 923619 2730418 2877017 1560426 1348653 821110 802315 940916 940510 943582 946628 926174 936703 1116302 1112479 8687018 8984507 40.15 71.6 2
15:58:32 2024-01-29 1082937 1086818 261856 256717 457169 466710 521570 520950 274547 272078 368300 377279 458408 461473 8168987 8738114 11163942 10795279 1791707 1827105 374395 328099 359005 360934 445788 432064 396479 399171 266421 269218 952714 915373 2057912 2037335 477827 474893 710445 712295 897236 879081 858416 859535 871402 883542 827741 918171 2735811 2877313 1553448 1338495 813998 805886 951679 938203 936980 953793 938346 936629 1106824 1106525 8597163 8975829 40.15 71.6 2
15:58:33 2024-01-29 1088517 1082284 261928 257255 455778 467740 521533 520078 275023 270561 369483 375561 460170 460563 8159885 8781433 11177917 10771221 1763570 1827105 372123 328391 360379 359657 441886 430768 395643 400300 266830 269566 952010 907773 2035693 2051879 481155 473432 710335 713307 897347 876261 863325 862728 870840 882955 832601 916813 2737075 2877017 1593131 1347322 811784 798907 952838 944483 934336 944396 933010 942237 1112093 1101731 8612362 8985208 40.15 71.6 2
15:58:34 2024-01-29 1091630 1087663 261155 258080 456812 466710 522679 513950 275215 271388 371065 376454 458803 464187 8178642 8679453 10992376 10726818 1739370 1826908 371424 330251 359150 362418 441633 429598 396723 399171 266421 269187 958901 913644 2012939 2040233 481303 473687 706187 716357 900148 871269 858416 866445 871300 879620 827814 923619 2731925 2874977 1584650 1355984 818762 797885 943591 943457 940870 947069 930282 941962 1120450 1108446 8703550 8994587 40.15 71.6 2
15:58:35 2024-01-29 1079215 1086891 261892 256890 458810 467763 521570 519307 274830 271423 368300 376454 457864 461365 8185108 8738001 11138056 10804761 1778758 1833428 374324 327604 359294 360934 445788 428530 394423 399171 265976 269946 951151 921949 2031710 2037335 478578 474524 710445 712295 897199 876261 857805 860279 872637 886338 824740 915359 2732361 2880102 1563623 1333848 811784 803487 949425 938043 931650 946628 935673 936703 1103688 1105743 8565081 8991103 40.15 71.6 2
15:58:37 2024-01-29 1094741 1088456 261437 257761 458920 469362 519070 513878 275144 271283 369411 376380 460170 465207 8182859 8790722 11176089 10776521 1752293 1827105 373239 329626 357099 360934 440220 432444 396349 396817 265604 269946 954276 905828 2039504 2046594 479938 474021 709942 714230 894168 871232 860182 864603 865040 879584 834715 922267 2735811 2858577 1591011 1356172 814101 797922 945043 945994 938685 944625 930133 946275 1112339 1106379 8697136 8990989 40.15 71.6 2
15:58:38 2024-01-29 1087718 1088283 261451 255778 458565 467702 523049 513986 273607 271458 368336 374479 457085 462713 8159778 8651169 11063864 10771335 1759839 1827105 372087 329092 356062 360680 445788 429477 396200 396187 265639 270516 950262 920515 2025157 2025196 478307 475701 706391 714322 901461 873844 857335 866418 875115 879439 825111 925018 2732777 2877017 1588890 1344413 818762 802460 939545 940078 940870 946556 926844 935336 1115252 1109229 8681495 8994587 40.15 71.6 2
15:58:39 2024-01-29 1077419 1085351 261523 256499 459931 469029 519289 514094 273607 272289 368336 375851 459522 461365 8188831 8713159 11242888 10782930 1779787 1829866 373239 328879 360650 359306 441561 430963 396020 396709 266762 270671 951849 913863 2046008 2040233 475618 473687 710445 711098 894802 880002 860866 858327 869604 883542 830203 912231 2736252 2877017 1562502 1343173 811784 802188 948752 940782 931650 947069 938981 940784 1098824 1101731 8640541 8990989 40.15 71.6 2
15:58:40 2024-01-29 1094706 1087658 261159 256854 460108 468674 519950 513914 274830 271353 369411 374440 457442 464068 8188021 8772633 11113930 10802128 1753504 1828210 372087 329519 357063 360934 441584 431880 396831 396745 265976 269946 957401 905828 2047034 2046594 479221 473687 709438 713887 894168 870542 860108 865794 865004 874564 832601 919222 2738201 2858577 1583270 1352498 811784 797812 948298 943457 933636 937651 930282 942162 1108763 1100103 8621676 8978108 40.15 71.5 2
15:58:42 2024-01-29 1096308 1088210 260385 257687 460876 466381 522559 516053 275109 272078 370321 378504 459594 466404 8194695 8731951 11042192 10748233 1738916 1831007 370940 327604 358105 360934 441922 427779 396795 396889 266795 268773 950471 915260 2020688 2040233 480961 474357 704320 713652 899827 869507 853395 865830 872637 874492 823850 920573 2734306 2867797 1612068 1352200 817593 795519 940879 940782 938168 942992 927491 938036 1119485 1109629 8712595 8990989 40.15 71.6 2
15:58:43 2024-01-29 1083892 1086891 261747 255601 457097 466600 523049 519674 274445 273738 368855 377543 460170 459910 8178642 8738001 11114343 10786774 1771142 1833769 372679 327304 359258 359811 441850 427139 395571 398881 265347 269946 962958 922496 2024773 2034442 477114 475701 706391 709734 899790 876261 852109 857231 873256 886594 824605 919411 2734238 2888242 1562502 1338773 813998 802350 946277 938228 934336 948408 934290 936910 1106824 1108093 8665844 8990989 40.05 71.6 2
15:58:44 2024-01-29 1090076 1085347 263002 255641 457623 470028 520759 520078 274410 271130 369411 376644 458445 458499 8178642 8864366 11210057 10817740 1770421 1831129 372087 327339 359800 360644 440117 429745 395571 398881 267330 269576 955838 909336 2018503 2051879 478143 472531 708322 709074 895750 876261 860252 856624 864393 883242 828952 916166 2734306 2874977 1586770 1344413 811673 800187 946277 940115 930989 945731 935397 938248 1097604 1100139 8612055 9001497 40.15 71.6 2
15:58:45 2024-01-29 1097044 1086891 261141 256850 456450 468344 522309 513878 273642 270974 369447 375851 457406 463371 8178642 8763138 11064728 10781678 1742885 1832122 372825 328560 356777 358946 439807 429100 396578 396817 265533 269566 967719 909724 2037502 2043688 478129 471539 705891 713307 896710 869926 858416 863305 869480 874168 827778 920189 2734306 2862365 1584650 1361824 815263 797849 943591 944799 935000 937543 928967 944253 1108800 1103326 8730301 8998043 40.15 71.6 2
15:58:46 2024-01-29 1107803 1088255 261523 255279 458171 467740 523049 514022 273572 271388 368300 377828 460136 461502 8197210 8719399 11089019 10786774 1764244 1831129 369832 328595 357063 359557 441922 430461 396831 396817 264719 270326 953436 919856 2075827 2028075 476103 474357 703220 710275 900515 873742 853395 860279 871365 880386 823940 918249 2726538 2867383 1586770 1347007 816427 800754 937005 938043 938204 945731 923647 934908 1111232 1108878 8682893 9016940 40.05 71.6 2
15:58:48 2024-01-29 1063633 1088402 261563 256287 459571 465245 519216 518137 273607 272966 369087 376909 459810 459947 8176930 8759972 11220134 10849512 1792541 1827105 372906 327074 357637 359305 442377 429745 393797 396853 265125 269946 951151 915109 2050470 2043688 475425 474357 709438 707149 894802 878129 855901 855373 866300 882190 824120 908918 2726538 2872938 1566656 1339452 811673 802423 948298 934137 930266 948336 932748 934721 1099602 1100953 8555649 9000503 40.15 71.6 2
15:58:49 2024-01-29 1091607 1086891 261155 256495 456325 468033 518044 516966 274830 270526 368819 376909 458803 462676 8182821 8790722 11176089 10776521 1759208 1827105 372645 329394 357887 359557 441155 431073 394978 395279 265125 269151 952714 904534 2052842 2048384 479510 472690 709247 714322 890628 869507 860828 862728 863273 877970 828952 917501 2734306 2860919 1569728 1351536 809163 793199 948936 940782 926271 937507 932070 939446 1105255 1097384 8621676 8998043 40.05 71.6 2
15:58:50 2024-01-29 1099441 1088246 260385 256854 458271 465282 521570 513118 274445 271164 367157 375561 458481 465538 8159405 8719661 11032827 10758200 1751156 1834920 373652 327462 358575 360754 445582 428275 395391 395413 266350 268962 954276 919046 2023802 2034442 479221 474357 703324 712073 899678 867041 851514 862046 873320 875489 821020 922087 2726538 2867525 1580409 1350574 815845 797247 938214 938007 935665 942992 923684 937576 1115252 1106525 8711516 9004470 40.15 71.6 2
15:58:51 2024-01-29 1078938 1088435 261155 255676 456455 465501 519987 518501 273642 270974 367157 375264 459993 460600 8187353 8782066 11161124 10816744 1783859 1831079 372800 326581 358141 359847 445582 430226 393208 396889 264754 269151 949589 922496 2030297 2038783 476402 474357 708433 709231 897111 873779 852751 857231 868177 879258 822770 911582 2726538 2872626 1579116 1333848 811784 800754 942922 932893 931650 948408 931607 932890 1099639 1101731 8575106 9010471 40.15 71.6 2
15:58:53 2024-01-29 1093891 1089750 261747 255531 455134 469325 519841 518356 274268 270856 369267 376909 459450 458535 8182745 8837084 11194793 10802242 1759208 1827105 375772 325633 358903 360934 440499 428494 393208 395863 266012 268773 958963 910376 2049961 2049505 478505 472277 708433 712295 889669 869507 858416 859499 863457 874780 827117 919415 2734306 2858577 1583973 1349163 808201 793240 947624 940840 927649 944318 934105 939587 1097530 1098828 8659406 9004470 40.15 71.6 2
15:58:54 2024-01-29 1103375 1088246 260429 255425 455859 465318 521570 513914 274830 270675 367193 375561 456764 460964 8182821 8762905 11017104 10787457 1733941 1827105 372072 327110 359503 360644 442142 425898 394978 396187 265161 267286 961241 914380 2012866 2040233 478542 471881 701225 712295 894839 866399 853188 865148 869530 874180 823281 919221 2732777 2871713 1629612 1364283 815845 793240 939637 940782 934336 936641 924197 940855 1108015 1100175 8763163 8985208 40.15 71.6 2
15:58:55 2024-01-29 1086709 1088287 261707 254891 456191 464223 522309 517769 273154 270561 367782 377020 458445 457850 8188021 8778663 11178031 10802242 1783579 1827105 370940 325633 359812 358513 441777 429002 393101 396709 266573 268890 962958 924865 2036254 2040233 476103 474357 706391 708189 896710 873742 851504 855373 866991 883465 821020 911561 2726538 2877017 1555483 1331949 809356 799583 943319 932229 930329 947738 930245 930008 1099675 1100175 8606474 8997108 40.15 71.6 2
15:58:56 2024-01-29 1093077 1087663 261896 255244 456325 468033 519754 518537 273642 269737 368855 376380 458803 458499 8188021 8835195 11226117 10817740 1763570 1828738 373124 325597 358176 360390 439807 428494 393065 396889 265568 268395 950471 908423 2046894 2052934 478881 468886 708433 710275 892267 869926 855255 857840 864681 879729 824120 915477 2735811 2859673 1583270 1352498 808201 793240 946277 939502 925090 939292 933010 936703 1098824 1094283 8659406 8987608 40.05 71.6 2
15:58:57 2024-01-29 1104164 1089866 260385 255637 456007 467078 522829 516490 274547 270856 371524 378504 457299 462313 8200451 8787609 11027945 10748233 1733466 1828530 369763 326616 358903 359847 439189 423430 395571 395306 264754 267606 951324 913644 2005527 2037893 478505 468778 701225 710275 894802 866426 850899 860279 865040 870805 822770 919411 2726538 2867797 1631825 1358596 814682 793240 937005 940782 934336 938360 919401 936666 1109369 1101909 8780814 9007435 40.15 71.6 2
15:58:59 2024-01-29 1087478 1090642 261450 255216 456455 465245 522309 517769 273345 272352 370321 376682 457442 457850 8188021 8738001 11114343 10786774 1768614 1827105 369979 325597 360636 358224 440463 423358 394110 396853 265819 268522 959784 922420 2020885 2032998 475425 468489 701225 705039 897528 872504 848486 855297 870132 880863 816230 910031 2729650 2884138 1576169 1344352 811673 800033 936968 934211 935665 944360 922143 932819 1104434 1106525 8706568 8985208 40.15 71.6 2
15:59:00 2024-01-29 1087742 1087663 261155 254075 456002 468033 519216 518537 272737 269737 368891 375851 457442 456806 8187353 8807348 11186816 10802242 1772949 1831129 369867 325597 357637 358799 440035 427816 394110 396889 265819 267921 941240 909336 2031642 2053882 476103 468598 705221 707784 890628 873222 855863 851598 862234 874046 826873 910181 2730418 2874865 1582529 1343173 808201 797885 943591 934211 925615 937651 926832 932912 1094458 1098161 8558977 8985208 40.15 71.6 2
15:59:01 2024-01-29 1097550 1088251 259551 255707 456330 468033 517678 512396 273572 270526 367746 374164 457121 460996 8182859 8772177 11116304 10791111 1744775 1832273 369871 329431 357887 358188 437884 427175 396565 395899 266195 268395 949589 909938 2027652 2048384 475655 468046 701225 709771 893534 867041 852789 857840 864681 874253 824303 915597 2726538 2858577 1659244 1362102 811784 793240 939545 938043 930717 937965 925001 936666 1105255 1096964 8636730 9003966 40.15 71.6 2
15:59:02 2024-01-29 1093151 1094550 259952 254674 456812 466013 521570 512396 273154 271199 367157 376380 456086 462418 8216075 8713272 11034730 10763513 1750379 1831166 369279 325668 357380 359305 440840 425898 393833 394096 264789 267606 954276 920629 2024275 2034442 478986 472981 701225 710275 897384 865198 850301 859535 868213 873018 818584 919017 2734306 2867797 1576169 1350574 811784 793199 937005 933955 931650 937651 920946 932912 1112057 1103363 8711631 9011386 40.05 71.6 2
15:59:04 2024-01-29 1086352 1091516 260971 255275 458234 463714 519987 516966 273189 269772 366377 377864 458803 459511 8197400 8787869 11250905 10837331 1786602 1828530 369902 325597 357304 356574 439153 428494 392896 395593 265255 269566 950952 912648 2040853 2042238 473064 468886 705891 704005 891004 872504 852146 850848 864069 874312 821020 904968 2726538 2867797 1562502 1339731 808003 802039 943554 930240 927686 942883 930294 930195 1097456 1099717 8605404 9003198 40.15 71.6 2
15:59:05 2024-01-29 1090853 1087649 261527 254105 455676 467371 519252 517769 273154 269292 367746 375851 457478 457317 8177867 8813513 11186816 10795279 1765498 1827105 369832 327111 357135 358799 437255 427175 392034 396853 263943 267195 963651 908423 2077533 2052934 476365 470543 705184 707278 890628 870743 855166 854670 860794 879566 824451 908472 2730418 2863300 1582529 1348929 807048 794957 940916 936223 926405 937507 928922 932912 1092907 1094283 8631109 8994587 40.15 71.6 2
15:59:06 2024-01-29 1097596 1090633 259983 255279 455685 468033 519695 513154 273572 269515 368077 376380 456086 460305 8182901 8763201 11088328 10767143 1743414 1832122 369691 326968 357777 357542 439916 425753 397658 394230 266195 268252 949589 909724 2068148 2048384 476103 467315 701225 708226 892378 866967 852183 857840 862234 873018 820725 913976 2724157 2857027 1661506 1360084 810629 793240 938214 936678 929011 936641 923684 936947 1103688 1094516 8631109 8997544 40.05 71.6 2
15:59:07 2024-01-29 1097829 1090638 258778 255672 454463 464260 519252 513172 273189 270974 369157 376380 457085 464179 8200925 8701023 11067760 10771032 1759839 1831166 369832 328391 356403 358188 441850 425898 393208 392056 263943 268395 962958 919122 2035248 2028673 475425 471611 701225 709771 893276 864585 848486 857840 866337 871995 816193 915597 2726538 2867797 1578289 1347007 814101 794358 933682 933548 934336 937579 918048 930147 1108015 1100139 8661613 8985208 40.15 71.6 2
15:59:08 2024-01-29 1078455 1091460 260098 256502 457147 463750 513860 513806 273240 271248 367189 374582 457263 461398 8194581 8788437 11213497 10823415 1795954 1829829 370975 325107 357887 356360 441502 428494 392932 395593 265819 269151 962958 915260 2055067 2043688 473064 468850 706225 701979 889857 871269 850899 847954 863186 874276 821020 904968 2726140 2867797 1609903 1337655 806473 797885 940916 928886 923656 944625 928854 933524 1096752 1097274 8583476 8987368 40.15 71.6 2
15:59:10 2024-01-29 1103317 1088210 258747 255283 455685 467101 516804 512000 273642 269703 367193 373603 459580 464068 8206779 8781450 11157385 10786698 1754143 1827105 369279 327074 356838 357720 436584 428494 393244 393507 263943 268207 949589 905828 2069924 2047113 474749 468082 702330 708226 887507 864585 853432 858327 860321 873765 825550 912483 2730832 2856320 1568733 1350855 806473 790993 942922 935081 921569 935283 926174 935612 1097704 1094352 8663811 8987331 40.15 71.6 2
15:59:11 2024-01-29 1107252 1091452 259547 254140 453649 464105 521201 513684 273642 270474 367193 374479 457121 461000 8206502 8741291 11054512 10767143 1753557 1825936 369979 325633 355757 358224 443049 428087 395117 395701 266573 267428 962958 920363 2025598 2039647 477462 471394 701225 709771 894913 864585 846490 857840 865004 865623 813812 914144 2726538 2867797 1638464 1347693 811206 793240 934345 935540 931650 937965 920983 930185 1109622 1097498 8709935 9003966 40.15 71.6 2
15:59:12 2024-01-29 1081585 1090554 260349 254887 456321 459877 516948 514022 273063 269772 367964 375851 458481 460007 8200925 8778570 11258215 10848711 1794266 1831166 369902 326356 358719 357649 441777 427212 391412 395001 266702 268145 962958 919311 2069429 2042238 474037 471611 705391 704041 886824 869310 849025 850393 862234 872901 818621 903988 2726538 2872938 1566656 1331949 805898 797849 940916 928191 925090 943178 926174 929131 1094494 1097384 8577812 8987368 40.15 71.5 2
15:59:13 2024-01-29 1095489 1089870 258747 255314 455042 465355 516912 513753 273325 272388 369161 374177 457299 462233 8206251 8799995 11154105 10802166 1764244 1831166 369867 327791 357633 358728 438464 427139 392331 394374 263978 266714 958963 911028 2057575 2052934 476103 468742 705391 708691 885702 866426 853358 854521 857184 873100 823355 909232 2734306 2858577 1578289 1348929 804176 793240 943591 934211 922430 937965 930281 932874 1091287 1093401 8699636 9034208 40.05 71.6 2
15:59:15 2024-01-29 1108838 1091406 259876 254852 453613 466306 522162 513444 273084 270665 368264 376909 457572 461097 8218095 8813513 11091920 10776521 1736874 1826417 369979 325597 356802 356574 437934 426500 394387 393784 265630 267571 962958 908423 2034173 2046594 473780 465930 701225 706075 888138 863287 850862 856624 859686 873018 822770 912918 2726426 2858044 1580409 1360234 809356 790846 941013 936833 924322 933854 923647 932874 1100418 1092838 8644728 8993740 40.15 71.5 2
15:59:16 2024-01-29 1097346 1091442 258711 254110 457623 463859 519216 513900 272286 270939 368748 375551 454735 461180 8230684 8700961 11026923 10771183 1748416 1829287 369943 327087 356838 358764 441119 423358 392034 393784 263943 266714 958963 920226 2016857 2048384 477462 468634 699202 709084 895112 864893 846983 857692 865909 865514 814965 915359 2728889 2865763 1603406 1353461 811784 792116 934345 936205 931650 933927 917566 932173 1106824 1096646 8731807 9003966 40.15 71.6 2
15:59:17 2024-01-29 1085434 1091593 259916 254070 456325 459841 519216 513950 272421 269703 368486 376909 458445 458174 8199717 8781762 11238865 10848711 1797205 1837535 373124 327999 357703 356932 441430 427139 390828 394374 263683 267321 959784 917807 2082778 2046594 473015 472552 704357 704048 889632 869889 848412 851033 862197 874492 818584 904931 2725007 2867797 1566656 1332898 804749 797247 940212 926111 922430 939110 926321 926222 1093682 1094210 8574514 8994587 40.15 71.5 2
15:59:18 2024-01-29 1097825 1090601 258680 255244 455685 465245 513860 513900 273537 269668 367122 372486 457406 463371 8225508 8800899 11176089 10785900 1751691 1827105 369979 325633 355429 356610 437934 427175 393172 392607 265255 267160 962958 905828 2054703 2049505 474749 465966 701225 706111 885583 862028 850862 857068 857184 865587 822770 911582 2726538 2850736 1580409 1352498 807048 792116 940879 936205 921776 928637 926321 932912 1097604 1089436 8612017 9022172 40.15 71.5 2
15:59:20 2024-01-29 1102610 1094435 258356 255107 458920 463677 518265 513462 273084 270939 368225 375551 456280 464747 8196840 8731951 11026998 10755775 1741870 1829705 369907 325072 356802 357362 437975 423322 392034 393784 265442 265931 947586 913644 2037254 2043688 476103 465930 697223 706075 886714 862065 848486 854730 862234 870633 817387 909232 2725007 2864671 1632094 1361824 810513 792989 937695 936615 924867 934795 922662 934380 1100104 1090445 8649292 9023267 40.15 71.5 2
15:59:21 2024-01-29 1101008 1093012 258747 255248 451025 459841 518446 512889 273607 269257 368188 376380 456280 462311 8206047 8762905 11026998 10771221 1735946 1827105 368830 325562 356802 357362 439216 423322 392034 393748 265442 265896 965857 914299 2011669 2042554 475764 465894 697223 706984 891859 865030 849407 855887 862051 865406 818752 912469 2723452 2860081 1641144 1364738 811673 790993 935674 934211 926405 935421 922295 931510 1097604 1091328 8640263 9016827 40.15 71.5 2
15:59:22 2024-01-29 1096259 1094545 257884 254075 456002 462515 518446 512446 272511 270526 368225 375851 456728 462676 8216157 8719681 11101272 10814036 1773676 1836044 369691 328099 357557 356039 441481 425789 394244 393605 264693 267428 948675 921551 2120826 2034442 472057 468742 698633 704549 894278 866426 847242 853455 863457 873018 813776 908884 2718644 2858577 1607737 1343289 811673 793240 931696 931562 928974 936641 915303 928737 1106824 1097384 8716001 9000194 40.15 71.5 2
15:59:23 2024-01-29 1089166 1091447 259547 254075 456191 464552 513896 513914 272772 270939 367667 373568 458122 459910 8216157 8766080 11277691 10836993 1787938 1833769 372072 325562 357380 354437 440108 427175 391412 394338 264319 267642 960627 914066 2040632 2043688 471722 466987 703220 701055 885583 869507 851514 848018 859686 874528 819745 899572 2726538 2867525 1582529 1339564 804749 795446 939545 926147 922430 937507 925661 927431 1090514 1094210 8583946 8987368 40.15 71.5 2
15:59:24 2024-01-29 1097606 1091452 258711 255180 455394 470094 519010 513900 273013 270856 369234 372309 458545 462529 8254336 8806192 11169892 10817626 1761056 1827105 372072 325597 355469 356574 436584 426943 392034 391985 265067 266527 948026 905832 2078656 2052934 474411 467315 702720 706111 884327 861418 850899 854730 854656 869986 821020 908918 2730418 2858577 1551413 1349891 804176 789836 940879 935556 919817 928673 927643 934191 1094609 1092728 8671176 9000194 40.15 71.5 2
15:59:26 2024-01-29 1105215 1094632 258747 254040 454290 467371 519619 513716 272456 269292 368005 375551 454735 460637 8218095 8813040 11050765 10786660 1744813 1827105 369381 325562 355469 356288 437624 423394 393208 392931 264693 266527 961371 908423 2037119 2048384 473400 467220 699239 704005 885702 860039 849090 852878 857184 870638 822257 909455 2723452 2844500 1663769 1360234 807048 790734 937005 934211 921122 929994 925009 931472 1096048 1088242 8661334 9022988 40.15 71.5 2
15:59:27 2024-01-29 1106336 1091447 259283 254856 454290 459841 518446 513536 273572 269445 367146 375851 456086 463701 8234915 8753632 11074548 10786774 1744663 1833769 369943 326649 356549 357649 439153 423322 391412 395664 266007 265648 955838 918245 2041544 2044590 475764 469876 697931 708570 892267 859650 844122 855373 865264 864797 815266 911582 2740922 2860081 1627399 1358918 810513 787528 934345 935540 926405 928529 916604 932874 1100454 1092628 8782028 9003966 40.15 71.5 2
15:59:28 2024-01-29 1090750 1091447 259907 253296 456706 463859 520060 513914 272321 269737 368225 376909 456050 455801 8216157 8814301 11130755 10800543 1774757 1836227 368794 324812 357887 355503 437562 425475 392331 394374 264693 266714 958197 924483 2021249 2040233 472728 468742 699423 703048 889705 867041 843486 848620 864681 874253 813531 903797 2725007 2880825 1638464 1337655 807048 793240 930338 926939 927658 937965 916969 924759 1096825 1097384 8734866 9006616 40.15 71.5 2
15:59:29 2024-01-29 1094711 1090638 259515 253257 454327 464917 516875 513914 273154 270474 369087 374440 459410 460772 8216075 8836811 11177917 10823415 1763570 1825936 369867 327342 354644 356288 438063 426536 392331 391709 265255 265967 962958 905828 2062866 2047113 474074 465966 702720 705575 883189 859554 851514 852842 855488 865645 820983 906605 2726538 2861069 1567693 1348929 802459 787528 939545 931290 918249 928637 925661 930147 1089955 1090555 8657909 9036695 40.05 71.5 2
15:59:31 2024-01-29 1100933 1094636 258569 254325 454969 467371 513932 513629 272872 270784 369009 372415 454883 461328 8206047 8793946 11130003 10817626 1753504 1827105 369979 325597 354357 355503 437934 425898 391998 391435 264693 265931 944901 905828 2077217 2051477 473400 467220 700728 705039 882563 862028 851514 852878 853449 865564 820401 907252 2725007 2840303 1562502 1353029 805410 788488 939674 933474 918413 932775 923535 930110 1088127 1088242 8699024 9000231 40.15 71.5 2
15:59:32 2024-01-29 1106415 1092999 258711 253827 450989 463408 519216 513900 273380 269904 368225 376380 456207 459910 8225536 8762905 11071755 10818425 1745913 1829705 369386 324487 355721 357649 438321 422690 390828 391435 264693 265488 955838 919197 2019344 2042554 475764 470543 697931 707058 890666 860261 844568 855887 862051 866337 811800 908918 2718456 2858577 1656981 1352237 809163 788488 931659 934211 925090 928862 919197 931510 1097604 1090278 8763163 8987368 40.05 71.5 2
15:59:33 2024-01-29 1093151 1094540 259329 253045 457029 463896 520023 513516 271905 269668 368225 375851 454735 458449 8225536 8788233 11148033 10805633 1780145 1834920 369835 324703 357197 356815 440539 425283 392294 394338 264319 265931 941776 923372 2040800 2042238 472392 468778 699423 703011 888410 867041 842251 847417 862234 874253 811800 899572 2723069 2876721 1663769 1333848 806473 793240 930338 925622 926344 937965 915425 924098 1096048 1097384 8734866 9000316 40.15 71.5 2
15:59:34 2024-01-29 1094711 1091442 260336 254070 453686 464917 516912 513986 272772 270094 366641 374164 459702 457242 8225300 8902367 11241553 10806024 1768614 1829520 369979 324775 356838 356610 438900 423236 391223 393231 264693 265116 958963 909078 2046913 2052934 474411 465930 701225 705049 882563 862065 849090 851033 853449 870638 816157 903271 2726538 2859673 1571763 1347035 801888 787565 938214 931290 917140 928601 923684 927468 1088405 1089012 8680330 9022172 40.05 71.5 2
15:59:35 2024-01-29 1108937 1094623 258170 253934 454181 466197 518265 515087 272336 270856 369234 374128 455526 460600 8234638 8826190 11069677 10776521 1739155 1831166 367722 331048 355684 355503 437743 424453 391723 392020 264319 265710 959784 912989 2004897 2048049 473400 466229 696236 704048 887507 862065 846602 850393 857221 865478 813812 907588 2721133 2858577 1680963 1359844 807048 789873 934345 932893 924169 932702 922115 931562 1097530 1084948 8649974 9006621 40.15 71.5 2
15:59:37 2024-01-29 1100808 1094550 257414 253812 456325 462515 516912 510999 271456 269737 367667 374725 454345 462385 8216157 8753826 11082344 10804657 1771647 1826642 366618 326625 356802 354401 436477 422690 391687 393784 263428 266527 951849 920515 2005076 2034442 470384 465930 693214 700558 892484 866399 842012 850212 863346 870411 811616 902172 2716313 2867797 1583139 1342235 809079 793056 927695 926939 929011 935980 911134 923586 1097306 1097384 8705267 9006653 40.15 71.5 2
15:59:38 2024-01-29 1083787 1091447 258711 252481 456330 465318 513824 512000 271077 269772 368225 372486 456086 459351 8225536 8813513 11200009 10813774 1771685 1833769 369943 324559 357630 357827 437751 426871 392294 394230 264693 265790 959784 910376 2032042 2057315 471722 466559 699921 701746 883904 867041 849090 844944 856518 871960 817387 897019 2717266 2868400 1580674 1342217 802459 793240 936339 924309 919128 937965 920983 924759 1088091 1087935 8587238 9000231 40.15 71.5 2
15:59:39 2024-01-29 1099990 1092995 258711 253650 455042 465026 516912 512446 272737 268882 366606 373306 457682 461365 8244293 8800653 11142367 10804761 1743569 1832122 368391 327111 355182 354969 437315 427167 394521 391709 264319 266750 943339 909724 2030076 2047113 472057 466559 697223 704048 885583 858909 847882 850996 854052 867027 816230 906265 2724601 2848705 1603406 1358294 804749 787528 934345 934211 919817 927875 918256 927431 1094494 1087472 8612093 9006653 40.15 71.5 2
15:59:40 2024-01-29 1097613 1094540 257915 253296 456330 464765 519379 513409 271625 270834 367557 374582 456179 462643 8237286 8775626 11114080 10814036 1772409 1835073 368565 326649 356838 353869 436584 424453 392069 394736 263945 266562 959015 921835 2021325 2036127 470718 465966 693251 701055 886787 863360 839192 848620 862234 865704 811800 900666 2715708 2867797 1580926 1343201 808201 793240 927073 926280 926344 933963 913020 923586 1100577 1097498 8705851 9013082 40.05 71.5 3
15:59:42 2024-01-29 1085434 1091452 258494 254331 455539 465282 513896 513914 271681 270820 369087 372521 456086 455801 8225536 8855629 11213497 10804761 1764244 1831166 369315 324559 354393 356038 437970 423394 390947 390850 264620 265524 961371 910045 2073599 2052934 472728 467220 701225 703009 880625 857821 849407 849755 853066 863057 819881 909424 2729373 2852694 1563623 1349891 802240 787927 938338 928813 917146 928529 924858 927431 1087612 1087472 8686555 9006653 40.05 71.5 3
15:59:43 2024-01-29 1107124 1094540 257919 255587 450949 459877 518483 513536 273189 270094 367373 375851 455730 460007 8234915 8794810 11039673 10767143 1745913 1831166 368794 324812 354393 356039 437505 424152 391223 390267 265255 264834 954276 918905 2030983 2040233 473400 467882 694546 705049 885546 854748 839167 850429 857257 856465 806989 904968 2711847 2852956 1654719 1348653 802459 781245 924442 926111 917177 919551 909020 924759 1088384 1079100 8574514 8933944 40.05 71.5 3
15:59:44 2024-01-29 1094706 1081504 255077 249442 447842 457568 513517 504972 271681 268507 364376 371893 449311 454048 8131749 8750674 10942106 10668526 1726514 1816296 365012 324559 351118 351225 429586 418785 387220 387659 261612 262620 951849 902835 2011273 2026005 467247 461323 688055 694900 875814 849774 839167 843077 850581 856573 811528 901642 2695588 2830918 1598630 1344413 797670 781245 925099 922342 912562 919551 914118 923586 1088384 1078871 8555649 8914663 40.15 71.5 3
15:59:45 2024-01-29 1086978 1072850 256691 252094 446867 459769 513517 504900 272737 273882 366072 372189 449346 457354 8138495 8711707 11026998 10692113 1742885 1805372 369902 331048 351438 353338 433075 423213 387853 387912 264132 264305 943339 899383 2037629 2019453 470446 465241 699239 703048 876399 856605 848815 847918 854881 865550 821020 908918 2706069 2834100 1550728 1339354 797670 784119 934345 926280 915844 930897 923684 927431 1087612 1090278 8461136 8939727 40.15 71.5 3
15:59:46 2024-01-29 1075275 1066895 259368 255253 450845 459697 510762 509051 275215 271423 365669 372202 454557 459186 8102886 8738377 11041813 10633261 1739805 1803427 370975 325668 355182 355917 432872 422614 387889 390850 265442 265967 944317 901542 2054939 2015950 473400 466559 704393 706111 883189 863324 851541 854161 861274 871673 827154 918020 2706069 2844412 1580409 1343173 805487 792457 940701 931415 922430 936532 931458 934040 1094585 1097274 8454769 8860899 40.15 71.5 3
15:59:48 2024-01-29 1069612 1060780 261523 257255 453613 464880 512824 510962 274976 272635 368188 373532 454700 458986 8064591 8713272 11026456 10627259 1744813 1791772 373727 329092 357307 353834 432800 423177 390969 393159 265819 268359 944901 900251 2001376 2010985 473064 467882 706391 708028 889884 875437 858267 855887 869604 889627 837349 921494 2697110 2840137 1560426 1338773 809356 801323 943591 931562 930366 944360 935673 936666 1098860 1106146 8395297 8816391 40.15 71.5 3
15:59:49 2024-01-29 1062892 1054263 260970 259463 456007 466306 513154 510565 275565 273924 367667 373568 453955 457813 7993091 8657666 10963983 10585288 1739805 1787942 374935 330339 356220 353162 432656 423066 392294 393605 266573 269648 943339 899607 2011318 2000298 473400 470543 710445 710201 893534 876261 862560 862005 875115 893721 842445 926255 2689448 2839115 1568733 1333848 811673 804171 947624 935540 931650 946556 939975 942200 1106824 1109193 8351595 8763154 40.15 71.5 3
15:59:50 2024-01-29 1053307 1050620 263373 258881 457353 468033 514610 513172 276299 275449 369456 373270 451942 453134 7934795 8453022 10835376 10485781 1722001 1778218 374324 333103 354607 353834 436370 421649 393797 392020 265568 269218 948675 906263 2021691 1978965 476103 474357 710445 717888 904022 875019 860071 868641 884532 893452 843044 940854 2693276 2838123 1564579 1343173 819932 802460 943591 943457 946268 946664 935396 948708 1127651 1118320 8445852 8716279 40.15 71.6 3
15:59:51 2024-01-29 1044653 1047492 263992 259712 460186 467409 518274 511430 277649 277230 368078 375672 450760 453097 7897210 8385378 10661728 10425622 1705209 1761360 378727 331628 354357 355468 432872 423851 392331 393520 267277 270136 941240 893837 2000631 1992272 479938 473687 717590 719495 900184 880002 869354 871177 881636 900289 851548 947696 2687538 2830918 1570809 1343173 816427 804171 955550 950002 940870 946628 946073 956608 1127204 1119148 8301198 8686545 40.05 71.6 3
15:59:52 2024-01-29 1046475 1039378 265388 261847 455919 469362 513881 505008 278404 277708 368376 371858 451156 455048 7822251 8447641 10794311 10399016 1717453 1755912 376613 330661 355721 354140 436045 419378 392331 395557 266795 270707 924993 904604 1997048 1969719 479221 476375 715559 718401 908041 885481 867741 871141 892944 901605 851093 946360 2681022 2837775 1562502 1335907 824638 809789 951679 945433 947361 955570 950946 955401 1124318 1126403 8310216 8603574 40.15 71.6 3
15:59:54 2024-01-29 1031411 1028546 264221 260810 457513 464765 512791 510204 278474 278226 365962 373568 450161 452108 7756600 8208950 10510154 10257501 1684328 1744879 378957 331664 354071 354934 432118 421570 392813 393784 267277 269946 928592 891479 2016080 1980164 482673 476001 722738 725140 903271 884749 878168 880021 891631 901641 862681 957913 2678513 2812478 1566656 1341476 818762 804625 959319 955415 949818 956848 951660 965893 1132875 1125746 8216080 8553787 40.15 71.6 3
15:59:55 2024-01-29 1043516 1029692 264256 259536 455998 468033 513881 504972 279042 276559 367667 373532 447127 452145 7709706 8348235 10691513 10270153 1693874 1733721 376470 330983 354978 355163 432768 418049 393164 395557 266795 270635 930469 900251 1966793 1954001 480961 476866 719628 722053 913242 888236 871940 879026 903857 910583 859728 955029 2665419 2828614 1558349 1331949 825806 811680 955550 948618 950090 966641 963042 966421 1122039 1126403 8100735 8488136 40.15 71.6 3
15:59:56 2024-01-29 1020253 1020999 265475 260443 458051 467371 510907 507938 278439 278690 366553 371019 445787 446164 7658163 8066598 10423433 10166904 1664889 1727526 376685 330893 355182 353338 430284 419045 392331 396466 267241 270136 922288 882568 1972457 1960449 481987 475701 722093 723594 909099 889568 883760 880345 898905 918469 871787 960846 2661631 2801270 1551413 1336701 824628 811105 964822 957344 949416 962515 960264 974371 1135443 1130674 8112323 8471947 40.15 71.6 3
15:59:57 2024-01-29 1030760 1019468 264040 261919 456220 467923 504774 504695 279572 278510 364709 368760 445163 451430 7606540 8112883 10423433 10096898 1632268 1713398 375185 332400 351244 351963 430069 416870 393208 393784 267241 268552 932008 880045 1935616 1945694 483360 477579 722056 728715 910655 885481 886392 890540 901457 910583 873710 970246 2656133 2775598 1558349 1351536 828167 810529 959319 961950 963738 968437 961900 972870 1146956 1138742 8209269 8406112 40.15 71.6 3
15:59:59 2024-01-29 1026765 1013232 264327 260325 453305 465427 510944 504732 279817 277178 364339 371539 440533 446685 7539480 8071917 10371816 10042224 1622949 1705351 374360 331628 351118 351190 428854 414452 393172 392020 266830 270326 917984 876845 1950001 1941708 483704 474893 722641 728715 912595 885578 888922 889146 903522 917094 878573 975607 2648849 2771469 1504099 1349163 829944 810529 959319 961950 964425 969379 960986 974408 1143704 1142013 8136196 8351844 40.15 71.7 3
16:00:00 2024-01-29 1019077 1008937 264252 260732 451016 459805 507847 502949 280461 278030 360578 370193 442142 446648 7503374 8089377 10308354 9979330 1627406 1696085 375185 330625 352701 351928 428854 414308 392034 395664 266991 268972 929753 880630 1923501 1934463 485428 478404 723766 730676 917793 885250 888288 893643 910210 921033 880081 978066 2645241 2775598 1569808 1347007 830435 810833 959319 962633 962979 972966 962588 975179 1144634 1143093 8121755 8319319 40.15 71.7 3
16:00:01 2024-01-29 1011254 1002607 263439 261131 455005 461475 504882 500357 279405 278262 360506 369053 440337 445981 7447102 8042980 10287648 9951621 1617731 1690981 373621 331484 350691 351120 428212 415233 394521 395384 266875 269151 911664 876845 1909879 1929557 485428 476340 723152 730787 916486 891226 888124 896627 911163 919596 880579 982367 2633814 2766378 1554195 1347007 832805 810529 959319 963317 966885 974378 963729 975910 1147104 1145591 8053640 8272425 40.15 71.7 3
16:00:02 2024-01-29 1008384 996125 263812 260732 454290 459373 504846 498873 279935 278298 360470 367988 438791 446643 7414316 7942576 10177257 9866785 1601601 1678746 374395 331395 348968 351632 427607 414380 391998 391399 266385 269946 928931 868098 1934298 1928963 485428 477864 728885 732867 913242 888249 895717 897372 910519 919669 889972 983061 2633814 2755203 1544744 1333848 828167 811680 964822 965588 965786 970185 967403 982059 1152923 1144712 7925446 8233930 40.15 71.7 3
16:00:03 2024-01-29 1006234 994809 264106 261919 450845 459697 501646 495850 278758 277995 360434 365883 435976 445523 7336113 7760650 10102756 9847663 1641599 1673981 376613 329128 349213 350930 429765 414308 391776 393159 265382 269946 913437 874401 1959485 1908814 484491 482753 727852 730268 919849 897245 892150 894719 919193 928682 885523 979834 2624541 2766378 1530500 1309599 825806 818575 968539 959465 963738 975342 981453 987253 1142745 1136288 7772476 8177862 40.15 71.7 3
16:00:05 2024-01-29 984836 986996 263851 261173 450917 458645 501046 496031 278094 278690 358230 365883 435614 439540 7306421 7824075 10146575 9805742 1613324 1664462 373203 329662 349214 350894 428515 412481 392331 392076 266385 269151 908891 874334 1902669 1904996 487699 482154 724727 734655 923689 889568 890522 903939 922347 928928 888618 994515 2626480 2760206 1520806 1332097 834589 811680 962084 960869 974479 979214 972387 982334 1143704 1148774 7925446 8140846 40.15 71.7 3
16:00:06 2024-01-29 996231 987722 263812 259532 447540 458865 503999 495923 279489 276559 358230 365764 432749 440273 7268906 7773377 9953230 9724158 1604335 1655740 373239 329092 349249 348180 423822 415233 391776 393195 266195 269576 904345 863352 1911712 1905206 484048 480494 731997 728530 919753 901079 900017 894719 918288 941963 894034 984509 2609705 2753249 1532775 1318951 828167 815607 971330 962818 961355 975757 979637 990704 1147992 1141440 7697294 8087172 40.15 71.7 3
16:00:07 2024-01-29 975975 980739 264023 260443 452311 458572 499292 495537 277173 278298 357153 364715 431684 436646 7212371 7752207 10112101 9734674 1601318 1653278 373061 329448 348042 350679 426365 411534 391776 390231 266568 268145 897039 867940 1891565 1895750 489600 480494 726269 736852 922462 893433 896570 906510 923679 928538 886618 998147 2613411 2747938 1553448 1324522 833399 813988 964822 964002 974980 984873 973891 984465 1144634 1148094 7848423 8066093 40.15 71.7 3
[truncated: 119,753 more chars]
