# Supplementary material for: Methods for Estimating the Detection and Quantification Limits of Key Substances in Beer Maturation with Electronic Noses
Source: Sensors (Basel). 2024 May 30;24(11):3520. doi: 10.3390/s24113520 (PMC11175341; doi:10.3390/s24113520)
Supplement: Supplementary file 1 [file sensors-24-03520-s001.zip › Data/Acetaldehyde/raw data/Day 5/9000ppm3.txt]

Time Date R01 R02 R03 R04 R05 R06 R07 R08 R09 R10 R11 R12 R13 R14 R15 R16 R17 R18 R19 R20 R21 R22 R23 R24 R25 R26 R27 R28 R29 R30 R31 R32 R33 R34 R35 R36 R37 R38 R39 R40 R41 R42 R43 R44 R45 R46 R47 R48 R49 R50 R51 R52 R53 R54 R55 R56 R57 R58 R59 R60 R61 R62 T01 H01 Phase
09:01:00 2024-01-29 627180 621686 161074 157183 258952 264260 285468 284614 181344 179310 218330 220860 250997 253496 4073109 4305271 5956479 5770277 1007510 1041246 235198 207551 219876 220453 266029 257573 245271 246050 171091 172316 624875 586136 1385394 1346399 360079 359384 504736 504630 620318 606447 627355 635513 658675 666346 643100 712207 1730692 1824787 1128459 938834 551595 539474 649097 644867 665688 676218 689529 694550 785298 783990 4577216 4741856 39.05 70.7 1
09:01:01 2024-01-29 623108 622126 160986 161433 259712 263452 286021 283710 181344 179027 216010 220146 251627 254964 4055090 4355390 5931387 5779905 1016761 1041640 235198 207586 218698 220678 265302 258368 243731 246050 171584 172316 621932 588645 1384505 1327296 359554 359743 501887 507702 619405 599717 630820 634308 656313 668482 641207 708667 1729463 1810295 1107789 931415 548833 541224 643136 639751 668057 674928 684858 696498 788786 783157 4567650 4745238 39.05 70.7 1
09:01:02 2024-01-29 631213 620747 160498 159214 258667 264076 286342 283710 181379 179027 216312 223714 250755 253496 4068516 4361579 5955121 5751849 1000283 1042414 236290 207228 218698 220643 265214 256745 245856 246015 170498 173035 624875 592436 1368415 1353697 360713 356507 503912 504567 615617 602652 625431 632962 658128 663395 635985 710077 1731922 1836555 1111845 931528 550673 537372 643136 643915 661665 672349 686630 690265 781430 789909 4593734 4756982 39.05 70.7 1
09:01:03 2024-01-29 631811 623007 160705 161703 259716 263452 287256 282138 182251 178497 216950 221166 250439 254703 4061194 4355391 5950882 5783142 1014720 1042280 235233 207551 219380 220713 264366 258985 245012 245636 170769 172316 624875 586970 1383794 1338434 359554 359237 503309 507666 620318 601369 629891 634580 656814 668446 642189 706952 1724287 1806452 1153380 934137 549107 542687 644795 641638 669683 676363 685617 695392 788860 782124 4535008 4750190 39.05 70.7 1
09:01:04 2024-01-29 633959 623551 161390 157254 259609 264119 287994 282704 181999 179173 216916 221200 250788 254667 4067073 4349214 5955143 5778788 1019588 1042095 235233 207910 219039 220713 264401 258368 245065 245671 171041 172281 621672 586970 1378246 1341092 359832 358696 501496 504774 619843 601062 630708 634616 658209 667358 642189 705951 1724559 1801270 1142997 935502 549107 540815 647338 642093 669683 676363 682629 693719 788031 782124 4498976 4741856 39.05 70.7 1
09:01:05 2024-01-29 625287 621980 161330 159594 259466 266071 285325 285414 181206 179933 216393 221098 251804 255164 4081849 4374055 5959363 5777685 998837 1042414 236290 207586 219192 220396 267481 257537 245271 246880 170227 173382 620461 596260 1375769 1347952 360785 358085 504379 505999 615617 602726 626800 631172 658056 664869 636434 710114 1733779 1839175 1130536 928881 550281 538169 642226 643459 661933 673425 688096 691678 781422 784436 4649200 4741856 39.05 70.7 1
09:01:06 2024-01-29 631065 621672 160986 161439 260448 262646 286969 284800 181103 179990 216544 222123 250719 255686 4069401 4293728 5942345 5769423 1019738 1040286 236210 207910 217983 221332 265843 257537 245306 246015 170769 172796 627817 587807 1385766 1344909 359590 358625 500434 505282 616677 594974 627355 634616 655850 665409 640263 707119 1722662 1810295 1122229 938166 547547 540841 645779 638395 665866 676327 681514 688595 784288 784364 4558459 4748623 39.05 70.7 1
09:01:07 2024-01-29 627145 621252 160840 161461 259708 263452 287697 283415 181344 178903 219017 221030 251524 255938 4066920 4411872 5931387 5760694 1006727 1040544 237258 207407 218698 221085 264966 258333 245065 246430 170769 173071 623404 592436 1423656 1341633 360641 356472 501496 504774 615346 602652 632802 632962 658164 670660 637868 709070 1733742 1824787 1132613 922724 550281 539982 641771 643915 669683 670390 686142 693719 775274 782124 4577216 4741856 39.05 70.7 1
09:01:08 2024-01-29 633285 620995 161113 161587 258948 264296 285539 284326 181344 179344 218367 221200 250614 254667 4075311 4336393 5989172 5785880 1007510 1043964 235716 207847 219876 220299 266064 257970 245065 246528 171432 173227 615872 586136 1374394 1346399 360591 360057 503484 504630 620354 603728 629176 636451 656169 666816 643555 712207 1729463 1824517 1130536 939502 552023 539694 647680 639988 665830 675850 688586 688595 779732 784400 4605826 4751208 39.05 70.7 1
09:01:09 2024-01-29 630361 621690 161011 161578 259716 263856 287634 282301 182334 178497 217323 221200 250788 254703 4085447 4367514 5966170 5787760 1017623 1044666 235198 207621 219416 221177 265555 259861 245236 246050 171160 172831 624875 588483 1394307 1333207 359519 359743 503309 507702 621764 603864 630856 634653 658209 668482 643100 708028 1729463 1806452 1132208 935502 549107 540815 644795 642093 669683 676363 685869 694742 788301 782124 4505133 4732504 39.05 70.7 1
09:01:10 2024-01-29 625730 621216 160986 161622 259534 263891 285508 285557 181310 179662 220828 221200 251207 254209 4068516 4336442 5954152 5765966 1003894 1046730 236515 208096 219275 221142 267669 257321 245306 246845 171584 173278 613766 594556 1379580 1347952 362862 358229 503309 505999 616053 602022 626392 631619 657592 664401 635499 710077 1733779 1840514 1128459 927561 550673 538169 642226 643695 661896 671369 688096 691678 782010 788754 4652246 4751208 39.05 70.7 1
09:01:11 2024-01-29 631222 619829 161020 161843 259534 263232 288102 283896 181379 179027 216010 221883 250823 254311 4068516 4330494 5955121 5773038 1023410 1047585 236150 208131 219240 221918 265072 258190 245852 245601 171160 172316 626021 586970 1397652 1342518 360097 358660 501142 504666 620440 599405 631902 634653 658675 667358 642189 709321 1724559 1806408 1109824 937484 549890 540621 647643 642093 669683 676363 682034 691480 787743 782014 4502439 4741856 39.05 70.7 1
09:01:12 2024-01-29 627893 621220 161015 161574 258553 265108 286378 283781 182045 179027 216683 220486 251242 253319 4074962 4430248 5933119 5770553 1005956 1044989 237545 207992 219275 221537 264331 258261 244960 246461 170701 172656 623404 592013 1395942 1342585 360677 356472 504088 509965 613136 604583 630410 632962 662381 668446 638381 712244 1733779 1831323 1113894 926902 551986 540398 644049 643645 671621 671877 686630 694742 779696 783230 4576940 4738477 39.05 70.7 1
09:01:13 2024-01-29 630861 620085 160866 161808 258983 264331 285940 284215 181344 179027 220900 221200 250474 254276 4068516 4330316 5969283 5770553 1007510 1042450 236125 207263 219889 220431 266189 258154 245166 245188 171483 172144 615872 586800 1376631 1354071 361103 358337 504736 504702 619880 604724 630108 634580 658128 667322 642152 713108 1729463 1824787 1130536 935502 552451 538506 646692 639952 661933 673368 687607 690879 779696 784436 4652246 4756892 39.05 70.7 1
09:01:14 2024-01-29 631181 619869 161011 161578 259716 263452 287899 282916 181919 179275 216497 221234 249674 253566 4066262 4339958 5950882 5770553 1022651 1042022 235961 207586 218018 221332 265621 257902 246369 246148 171379 172949 618772 588483 1374409 1344909 362131 359022 501227 507437 619369 599294 631004 635549 659425 671133 642152 708163 1724522 1804906 1107789 936833 549890 540779 646728 642093 669463 676363 681587 691641 786629 783230 4489833 4738477 39.05 70.7 1
09:01:15 2024-01-29 633639 619869 161011 161613 259530 265108 285032 284650 181379 179061 216683 220520 251242 258637 4074962 4386536 5955121 5770553 998185 1044740 236290 207586 220136 220678 265843 258404 244859 246845 170769 173106 621932 593707 1394686 1344798 360605 358517 506169 508633 618665 606166 632017 632815 658164 667358 638345 714345 1744286 1833955 1124068 928881 553273 542724 643592 644554 669683 674352 688586 695805 779732 781464 4583324 4740308 39.05 70.7 1
09:01:16 2024-01-29 628845 620081 161243 161587 259530 264296 285503 284685 181344 179310 220900 221200 250823 258893 4062721 4298033 5960718 5770553 1007510 1042058 234801 207621 219416 220678 266100 257935 244894 246085 170464 173106 624875 586136 1399946 1344909 362131 359998 506132 507141 620172 603618 627208 636562 658565 666166 643901 711664 1729463 1824787 1130536 940874 551950 539694 647680 643608 665684 676363 687680 689083 781458 784328 4579513 4747822 39.05 70.7 1
09:01:17 2024-01-29 625426 619604 161020 161461 259716 264260 287377 283821 181919 178497 217020 219808 251207 254276 4070013 4361543 5960194 5789257 1016761 1046841 235961 208270 219345 220713 264437 259639 245100 246430 170804 172831 626346 586136 1372990 1337179 359554 359779 503309 510328 621764 601694 635181 636562 658099 673031 643865 711159 1732492 1806452 1132208 934174 549890 544302 647715 641147 669683 676327 685617 697713 784288 783230 4498414 4738477 39.05 70.7 1
09:01:18 2024-01-29 625730 622159 161020 161617 258988 264071 286271 285592 181344 179662 220828 221200 251207 254784 4066262 4361555 5950882 5770553 998185 1042450 235961 207586 220101 220334 266064 258404 244517 246880 170498 173261 628171 592859 1364162 1342585 360749 358408 503520 509699 613172 605440 631717 632705 663358 670440 638199 713652 1739326 1840384 1142997 927487 552843 539222 642226 644554 669500 674172 689567 695805 775310 782050 4589013 4743856 39.05 70.7 1
09:01:19 2024-01-29 629287 620049 161384 161287 264183 263856 286378 285557 181344 179627 216010 221268 251032 253566 4056357 4290640 5960718 5770553 1011027 1044317 234474 208235 219416 220678 267517 258187 245306 246430 170651 173106 624875 588645 1364928 1346399 359554 360322 503520 504702 620354 603728 627024 636035 658675 668653 643335 713191 1734385 1825946 1105754 942181 550673 538821 648363 642056 664309 676363 686630 691779 790047 784364 4583252 4757988 39.05 70.7 1
09:01:20 2024-01-29 624915 621184 161239 161769 260448 264000 287899 284614 181344 179027 216648 221166 251172 254209 4072996 4376963 5930505 5788154 1015445 1042280 234965 208200 219004 221332 266029 258368 244482 247608 170735 173745 633079 593707 1368765 1327296 360749 360794 502597 510328 618458 600141 632802 632962 656814 671133 640154 708667 1733651 1825779 1135468 931491 549107 541992 643100 640474 668589 674659 685120 697254 787743 781978 4580900 4746024 39.05 70.7 1
09:01:21 2024-01-29 629218 624951 161209 161883 259712 264225 287104 285049 181275 179593 220828 222225 250997 254964 4067245 4358470 5959363 5757041 1002462 1044877 236455 207551 219723 221332 266029 257935 246788 246550 170769 173347 626346 592859 1374353 1352475 363664 358049 504022 505999 616490 604583 626800 634308 658164 664833 637370 712170 1733030 1841771 1118076 932744 553033 537877 645841 645745 664272 674172 687947 693410 784126 788729 4658892 4764781 39.05 70.7 1
09:01:22 2024-01-29 633295 621180 160981 161652 260197 263978 288305 283781 181884 179434 216950 222071 250788 256664 4068516 4321185 5959088 5778788 1019738 1043927 235891 208020 218510 221643 266625 257935 246580 246394 171160 172725 627817 589750 1371877 1351333 360605 359165 501851 506717 618458 598376 629176 634616 656814 667322 641882 707119 1723887 1811579 1122229 940202 549107 539150 649558 641799 669463 676110 682371 694588 787597 784265 4490255 4739257 39.05 70.7 1
09:01:23 2024-01-29 628937 620919 161020 161517 259521 265604 286056 284614 181849 179434 215976 221200 250964 256301 4068516 4314650 5969320 5783066 1007510 1045443 235198 207876 219723 220678 267406 258151 245614 246775 171007 173037 624875 586136 1384001 1345444 359554 360830 504230 507437 621842 603728 629139 636484 658675 666816 643718 712207 1730692 1824751 1107789 939502 551950 539694 647643 644829 665323 676363 687680 691641 786356 789909 4575147 4748578 39.05 70.7 1
09:01:24 2024-01-29 625360 623448 161736 157258 260157 263381 287498 283746 182011 179310 219071 221644 251138 254928 4064372 4383187 5922061 5778512 1016170 1042022 235163 208526 218733 221332 266402 258333 244517 247920 170788 173779 622199 593707 1377942 1332446 360785 360600 502953 507666 616677 599294 631004 632264 656814 671133 638345 709172 1730692 1824480 1132613 931528 548717 541224 643136 641368 667789 672349 682555 697291 789978 782887 4572955 4749058 39.05 70.7 1
09:01:25 2024-01-29 631974 623183 161170 157709 258774 264119 286839 283604 181711 179434 216613 222225 249674 253531 4068516 4348931 5959363 5760058 1000720 1041985 237022 208055 219380 220713 266029 257935 246408 246015 170769 173347 627817 592013 1368526 1355481 360749 357546 504022 505999 616490 603728 627706 634758 658164 664833 637370 711934 1733153 1839160 1107692 931528 551752 538169 644049 643608 662868 672349 687273 691678 781974 788910 4655514 4752596 39.05 70.7 1
09:01:26 2024-01-29 633764 623817 161838 157747 259974 263715 288436 283710 182160 179490 217183 222277 250999 254846 4061194 4337057 5957502 5788154 1022651 1045480 236656 208235 218733 225199 266029 258368 246028 246050 171313 173347 621672 587807 1373053 1342740 360677 359707 501851 504630 619843 600141 631902 636448 658405 667358 643100 708667 1724559 1810295 1124306 939502 550673 540815 647680 642890 669683 676363 682555 691641 788860 785858 4499226 4739257 39.05 70.7 1
09:01:27 2024-01-29 619719 621980 161239 159671 260050 266047 286495 285882 182160 179525 217218 221064 252225 255613 4072845 4424037 5959363 5760973 1001034 1042022 236455 208235 220789 221332 266625 259740 245271 247573 171041 173624 631157 593707 1379217 1340834 360785 359707 504621 509174 616677 606457 630856 633859 661960 668446 639737 717475 1741181 1839160 1124068 928881 554614 540815 644505 645538 670633 675814 687680 697787 779732 783188 4586595 4745238 39.05 70.7 1
09:01:28 2024-01-29 629255 620955 161243 157760 259895 265479 286342 284800 181895 179796 218944 222213 251663 256410 4061194 4311076 5960718 5787285 1008046 1042058 235681 208503 220101 220643 267481 258404 245649 246810 171041 174112 624875 586970 1402586 1346399 360677 360866 504585 504702 622112 604583 629660 635998 658419 666310 644926 712170 1731922 1828368 1103719 940840 549107 539312 645742 642093 664816 676363 688586 691678 788860 788910 4580900 4741856 39.05 70.7 1
09:01:29 2024-01-29 623178 621686 161530 161543 260815 263856 287274 284614 182172 179468 216613 221678 252472 254493 4072996 4367773 5929585 5778788 1016899 1041837 235856 208526 218733 221332 266438 258119 245271 247364 170193 173935 624875 594556 1402853 1336231 363668 359743 501887 504738 613136 599663 631004 632066 657744 667358 637370 709284 1731922 1823459 1132613 930203 549107 538957 643136 642093 669209 672385 684570 698544 787743 783152 4567838 4748346 39.05 70.7 1
09:01:30 2024-01-29 630150 621256 161239 157505 259712 264260 287220 284747 181344 179593 216462 222603 251172 253496 4077439 4364610 5965310 5768282 1003178 1041283 236656 208351 219854 221332 267445 257537 246028 246810 171107 173381 623404 594556 1377909 1352475 362862 358372 504663 505999 613136 603728 627319 633859 658164 665373 637370 712207 1733742 1843123 1122229 930637 551458 538169 643592 643608 664548 673296 690058 693682 783979 788910 4652820 4751208 39.05 70.7 1
09:01:31 2024-01-29 631887 621865 161467 161657 260443 263381 287292 285307 181379 179627 216648 222225 251172 253531 4068516 4302358 5955931 5783629 1019079 1046730 236255 208491 218510 221488 266438 258119 246506 246359 171125 173227 627817 587807 1383010 1346399 360677 359707 501851 506717 618494 598412 630108 634616 656814 667358 642152 708163 1724522 1811579 1101684 938834 549107 540549 647643 640694 667789 676363 682592 693190 788761 784400 4560315 4741856 39.05 70.7 1
09:01:32 2024-01-29 627240 621694 161011 161683 259716 263821 288111 283781 182172 179275 216985 221200 251138 253531 4072059 4407851 5934408 5784777 1012539 1045244 236515 208421 219240 221883 265993 258404 245684 246810 170769 173381 624875 594556 1368048 1342585 362826 358086 503729 507666 616053 603728 631787 634758 658200 670363 637407 711701 1733742 1828670 1111859 926243 551168 540815 644049 644554 672574 672349 685617 695768 784297 782050 4576940 4748623 39.05 70.7 1
09:01:33 2024-01-29 634686 621216 160986 157747 258948 264296 287364 284650 182216 179593 216683 221883 250788 254703 4077868 4371109 5956479 5760973 1005956 1046197 237283 208096 219995 221191 266670 259024 246140 246046 171652 172762 618557 586933 1386455 1356260 360061 358589 503875 504702 619843 606728 630587 637384 661960 667358 644012 715399 1733779 1828670 1109824 935502 553236 541224 647680 645009 663878 675338 689567 692235 782563 791214 4652246 4757168 39.05 70.7 1
09:01:34 2024-01-29 632121 620301 160845 157500 259354 263821 288711 283746 182172 179434 217323 221883 251408 254703 4068516 4342235 5959363 5770553 1021923 1046619 236410 208642 219170 221918 266296 258261 246647 246426 172867 173174 615698 588483 1377171 1344490 360677 359743 501668 507128 620282 599627 631004 636448 657634 667106 644012 709172 1724522 1811579 1105754 938834 550281 540815 647680 642093 669683 676363 682592 691678 789978 784328 4520944 4741856 39.05 70.7 1
09:01:35 2024-01-29 623814 621689 160874 157990 258952 265515 287899 283892 182461 179027 217323 221200 251207 253531 4061194 4430874 5943255 5770553 1003103 1044703 237389 207372 219925 221395 265745 259499 247172 246704 170938 173209 623404 591169 1368770 1340723 360569 358337 504736 509174 616677 605440 634271 634758 661924 670399 640227 715268 1742419 1833955 1113894 927561 553665 540851 643849 643608 671145 672349 685617 695805 784297 782014 4577630 4743776 39.05 70.7 1
09:01:36 2024-01-29 634686 621686 160506 157500 258952 264296 286817 284233 181884 179434 216834 221200 250997 255130 4073109 4342235 5956479 5769423 1002462 1042058 237389 207586 220101 221332 266883 258985 246161 245804 171687 172794 621595 587220 1372811 1355619 361873 358193 505810 508968 620282 605440 631004 636484 658200 670440 642152 715362 1733705 1825946 1128459 938834 553665 540841 649055 645538 665866 676327 687716 691151 782010 788947 4637333 4748623 39.05 70.7 1
09:01:37 2024-01-29 630670 620950 161501 161730 259895 264296 288196 282881 182461 179027 217323 221234 250788 254703 4067979 4349214 5959363 5778788 1022614 1044877 235926 208200 219416 222634 265993 258404 246408 246015 171160 173071 626021 588483 1369653 1344798 362372 359599 501851 507437 620172 599995 630559 638372 657592 668411 644012 705914 1732475 1807506 1109824 938166 550673 544302 649245 643915 671145 676363 684570 693682 789707 783152 4502439 4741856 39.05 70.7 1
09:01:38 2024-01-29 623918 620337 161243 157534 259716 265923 287220 284414 182461 179310 217323 221013 251592 256119 4071417 4421367 5959088 5779905 1000996 1042280 236290 207551 220789 221332 266660 259968 245271 246880 170769 173070 628171 591868 1373888 1344798 364198 359492 507607 509821 619559 607158 634606 635208 663254 673983 641662 716417 1739944 1839160 1147150 932192 553665 540851 645420 646451 671584 677319 687680 697787 781974 782050 4583755 4751208 39.05 70.7 1
09:01:39 2024-01-29 632695 620778 161015 157505 259716 265701 287019 285405 181919 179627 216985 221883 251242 255095 4061194 4321062 5970009 5778788 1007510 1044703 236656 207586 220136 221332 266883 258404 246063 246493 171620 172831 617322 586136 1387771 1349589 359554 359454 504266 509603 621856 606581 631828 639372 658056 667250 644815 715722 1734348 1829967 1109824 938191 553665 541114 649405 645501 665866 676363 687680 693373 783460 791214 4637333 4757988 39.05 70.7 1
09:01:40 2024-01-29 631190 621686 161389 161687 260077 264296 288512 283512 182461 179310 217323 221849 251032 257101 4068516 4349214 5955121 5779905 1022614 1043188 236656 208235 219345 225006 266029 258440 246408 246394 171313 172831 630759 587641 1373934 1344490 360641 359779 501887 504738 620354 601168 633592 639279 660396 670988 645569 709135 1728797 1807469 1111859 940127 550673 540923 648596 643915 671474 676146 684570 694742 788860 783152 4492808 4741856 39.05 70.7 1
09:01:41 2024-01-29 623959 621220 161273 161617 258988 265923 286817 284539 182299 179310 217323 220860 251242 253496 4061194 4423760 5941570 5769453 1001034 1042280 236490 207586 220789 221332 266029 259786 245065 247573 170804 173658 621932 592013 1375614 1342814 360749 359743 504266 509211 618021 606298 631787 630708 661996 673434 642073 715102 1743621 1839078 1124068 930865 554614 544302 645319 646451 671584 675850 687680 697490 781684 782565 4577216 4748623 39.05 70.7 1
09:01:42 2024-01-29 624470 622163 161317 161578 260443 264296 287701 284650 182172 179344 216985 221200 252012 253496 4068516 4355090 5959363 5788154 1016836 1044703 236432 208235 219416 221954 266064 260040 245271 246845 171313 173227 624875 586970 1380094 1332152 360677 360830 504022 509931 622112 603301 633689 638395 659608 672358 644926 710114 1728793 1809013 1154593 936853 550673 544302 645878 641983 671584 676218 686444 699702 792784 783152 4536794 4751208 39.05 70.7 1
09:01:43 2024-01-29 627503 622163 161015 161874 260269 264825 287432 285695 181344 180481 216312 222260 251592 253107 4069938 4355212 5960194 5759980 1003178 1042414 237223 208235 220066 221643 267477 257970 246823 246845 170804 173417 617322 593283 1383954 1353697 362862 358372 504736 505999 618021 604583 628693 630974 661996 667322 640249 714345 1737475 1845736 1124306 931415 552023 539312 645841 647581 667108 675562 690274 691531 783007 792224 4660040 4757988 39.05 70.7 1
09:01:44 2024-01-29 631833 623817 161706 157956 260439 264296 289009 284215 182461 179774 218944 222225 251242 255095 4056936 4336793 5955121 5779905 1022651 1045355 236255 208235 219039 225041 266660 258440 246858 246810 171467 173382 624572 587807 1367849 1344490 360677 359962 501887 504702 621672 601099 631787 637907 658092 668482 644012 707453 1728235 1809013 1109824 939502 551458 540887 649515 639988 669683 680008 686589 694400 793273 784026 4537720 4734899 39.05 70.7 1
09:01:45 2024-01-29 623885 621907 161264 157601 258983 266269 287902 284614 182461 179061 217358 221200 252331 256229 4061382 4427344 5946648 5770553 1006487 1042022 238160 207586 219947 222095 266064 259603 245684 247573 171041 173417 624875 591169 1380446 1342585 360785 358121 504736 509211 616641 605440 632755 634758 662968 671413 640300 715634 1738709 1833955 1119999 927561 554614 540923 645742 645046 671621 673368 687079 696795 788594 786487 4583138 4750190 39.05 70.7 1
09:01:46 2024-01-29 631902 623890 161432 160121 259716 265923 286817 285641 182172 180240 217358 222316 251592 254632 4061082 4321062 5973534 5779905 1008947 1045480 236490 208385 220171 221332 267517 259203 246063 246845 171348 173106 624875 586136 1385991 1348629 359590 360322 505013 504738 622112 606298 631004 638432 662344 667358 639974 716417 1733742 1829967 1132613 936833 553665 539186 649055 645501 664853 675850 687156 691678 783153 791030 4608013 4756198 39.05 70.7 1
09:01:47 2024-01-29 628488 622126 161467 157676 260376 264895 287517 284395 182461 178497 217358 220860 251242 256919 4072059 4352164 5950882 5779905 1019003 1042022 236490 208270 219912 222060 265621 260292 245306 246845 171348 173227 618772 586970 1408356 1337018 360677 360576 504022 509607 622112 604583 633689 636520 656169 671378 644926 711554 1729463 1807173 1159611 935502 550673 540887 646692 643003 667151 680189 687607 697824 788761 783188 4499226 4739598 39.05 70.7 1
09:01:48 2024-01-29 623665 623821 161432 157705 260412 264966 286231 286289 181872 180093 217032 221780 251978 258710 4070126 4374055 5962665 5770553 998185 1042414 236656 208270 220066 220713 267740 259603 245306 248200 170804 173502 626678 594556 1377374 1344490 362899 359743 507607 507702 616677 605440 630556 633859 658164 667358 638345 715908 1738709 1843123 1115929 927561 553273 540458 644049 639952 668939 675338 691775 698818 783189 784436 4611654 4747822 39.05 70.7 1
09:01:49 2024-01-29 629101 620301 161881 157701 260707 265231 286674 286052 181746 179933 216916 222123 251838 256410 4077868 4293579 5969246 5777761 1014371 1046999 235233 208921 219723 221332 267740 258404 246408 246845 171194 173417 617322 589485 1370626 1346399 360785 360866 504379 504666 621672 601949 630108 634653 658675 667358 644012 709573 1729463 1820842 1144418 940874 549890 540188 646692 643003 665866 677350 689567 695531 789912 791214 4586595 4750932 39.05 70.7 1
09:01:50 2024-01-29 624952 620337 161535 161687 261284 264260 287850 285370 182183 179990 217253 221132 252646 255649 4063694 4358487 5941570 5789257 1016761 1045133 236375 208595 219841 221643 266918 259603 245236 247991 171194 173417 629664 591169 1387561 1328465 360785 360866 503126 510725 621672 602022 633689 634758 658675 672358 644012 709033 1732512 1815619 1122034 931415 549890 539222 644049 642093 668516 675338 685617 698818 788761 782014 4511354 4732504 39.05 70.7 1
09:01:51 2024-01-29 626698 620337 161020 161813 259725 264331 287153 285592 180999 180230 218635 222397 252155 255359 4072996 4358238 5955121 5744439 1003894 1045443 237057 208235 220101 221954 267740 257970 246650 246880 170804 173382 632650 593707 1369086 1351512 363961 358660 504736 504666 613172 604583 629755 633859 658236 666852 638345 713293 1733779 1843123 1101684 929542 552023 539694 644049 644590 665323 674352 689742 695805 785480 790656 4642867 4747011 39.05 70.7 1
09:01:52 2024-01-29 631227 619433 161556 161392 259540 263821 288102 285619 181919 179662 216648 222448 251207 254311 4065789 4295499 5946553 5779905 1014371 1041283 235716 208921 219380 221643 267704 258187 246063 246669 171194 173382 626346 589065 1370007 1344490 360749 360866 503309 504472 620318 601099 629213 634616 658209 667707 642189 709033 1728235 1819483 1115999 936833 548717 539694 647186 641638 665830 676097 686630 691678 790506 790098 4567838 4741856 39.05 70.7 1
09:01:53 2024-01-29 623039 620117 161565 161504 264255 264076 287791 284650 182207 179627 217137 221234 251978 254604 4068516 4361356 5938074 5777685 1015407 1043890 235926 208560 219039 221643 266634 258917 245649 247573 170227 174213 624875 594556 1373955 1332152 364549 360322 502597 504774 616641 601099 632653 632962 658675 668446 638381 706989 1733779 1824787 1134690 927561 549107 540018 643592 642093 669683 674352 685654 699428 788860 784364 4563468 4738477 39.05 70.7 1
09:01:54 2024-01-29 632157 621247 161277 158056 259712 264296 287382 284685 181884 179468 217020 222603 251032 254276 4068516 4348931 5981503 5744627 1003103 1046730 237283 208096 219995 224867 266918 259203 246858 245671 171721 173417 618557 587732 1375210 1352475 362904 358374 503520 507363 618531 605440 630556 636520 662968 667358 643100 716455 1733779 1832620 1132613 933902 553665 538807 647680 645574 664853 675073 687680 693719 784297 791214 4652246 4751208 39.05 70.7 1
09:01:55 2024-01-29 632189 620995 161530 157814 264333 263452 288508 285121 181413 179627 216683 222414 251242 254703 4061175 4296913 5955121 5789578 1022539 1047859 236586 208782 219275 222577 266741 259024 246647 246810 171194 173347 621672 587388 1375530 1345444 360447 359779 501887 504702 621764 600214 630708 637907 656169 668411 644012 707490 1729463 1810412 1111859 939502 550673 540923 649245 642093 670669 677350 684607 693719 790833 788983 4549080 4741856 39.05 70.7 1
09:01:56 2024-01-29 626698 621292 160870 157919 259530 265475 288508 284539 182461 179468 217358 221234 252012 254276 4061194 4426883 5931387 5761427 1011743 1044877 237913 208642 219960 222627 266296 259825 245852 247396 171448 173571 624875 593707 1426838 1339845 360749 358014 504269 511054 617365 603728 632719 635549 663400 671342 638308 712207 1737475 1829967 1130536 924854 550673 540815 644049 644554 671584 674015 686068 697291 787743 784292 4577630 4751208 39.05 70.7 1
09:01:57 2024-01-29 632121 621898 161243 157952 259712 265072 287256 284650 182172 179627 216950 222568 250997 254667 4067979 4364798 5964439 5760058 1003894 1044877 237389 208642 219889 221741 267196 258226 246717 246669 171448 173606 620222 592822 1383066 1356447 363620 358625 504736 504594 618205 606523 629139 634544 662931 666816 640080 715362 1735505 1843086 1113922 931415 552807 539694 646880 643608 665793 675302 691248 696795 787473 791214 4643422 4751208 39.05 70.7 1
09:01:58 2024-01-29 631078 622130 161975 159143 259540 264014 288102 285557 181884 180162 216985 222603 251767 256830 4068516 4296833 5959088 5778788 1016533 1044666 235926 208921 219380 221643 268305 258881 246541 247290 171652 173641 626346 591020 1386685 1347670 363162 360686 503985 507437 620245 601369 630071 636451 658419 667286 643704 708996 1729463 1819393 1118076 939502 549107 541224 649055 642093 667281 676038 686593 693190 792816 791214 4576683 4741856 39.05 70.7 1
09:01:59 2024-01-29 627067 621211 161501 157388 260448 264225 288517 284650 182461 179593 217171 221234 251592 253886 4068516 4383187 5931387 5778788 1016170 1042414 235926 208560 219688 221954 266847 259167 246028 248019 171107 174247 630048 596260 1378729 1334669 364367 360650 503985 509603 620000 601221 632461 634487 658675 671133 640190 711047 1734385 1824751 1111859 931345 550673 539982 644049 642093 669683 674316 686068 699814 788725 783152 4542594 4741856 39.05 70.7 1
09:02:00 2024-01-29 627485 621216 161350 157496 260077 264296 287697 286396 181310 180481 216462 222568 251802 253461 4068516 4348819 5950037 5759980 1003894 1042377 237223 208200 220066 221798 267258 258151 246788 246810 171160 173779 627817 593707 1376840 1356962 364198 358842 505810 507437 619287 605403 628954 636562 661779 667106 641123 714382 1733742 1848249 1115480 932856 552023 539694 645420 647544 665793 676327 687680 693190 784261 791214 4658892 4757988 39.05 70.7 1
09:02:01 2024-01-29 630930 620310 161590 157881 260448 264225 288915 284414 182461 179627 219751 222414 251592 255095 4068516 4336740 5960194 5782635 1024112 1042022 236410 208235 219345 225199 267293 258949 246858 246810 171605 173624 614269 589065 1369078 1346823 360713 360600 503126 508481 623092 605584 632315 638150 659571 671061 644778 710615 1729463 1811308 1105754 938834 551851 540851 649515 641822 669683 680189 686099 693153 791064 788910 4568800 4742639 39.05 70.7 1
09:02:02 2024-01-29 627508 621246 161526 158166 260448 265072 286378 285557 181884 179627 216648 221883 251242 254063 4068516 4299133 5969209 5777837 1013944 1044280 235198 208455 220066 221332 267740 258368 246028 246810 170769 173347 634143 587807 1383346 1345444 360097 360830 504977 504702 622993 605440 631004 638395 661567 667070 645694 717315 1736853 1831138 1128459 942181 552245 540768 649558 643459 665830 677315 689567 696424 789875 789799 4589835 4748623 39.05 70.7 1
09:02:03 2024-01-29 625020 622126 161530 161648 260448 264225 288111 285049 182461 179593 217323 221917 251242 254964 4068516 4373855 5931387 5787285 1014720 1042280 236290 208560 219380 225128 266847 259167 246028 248165 170498 173935 631157 594556 1366151 1337179 364512 360830 503309 507666 616677 601796 630856 632962 657093 668446 638381 709033 1738673 1832282 1134690 927412 550673 540477 644012 645745 672537 673626 687607 704813 787743 784292 4580900 4748623 39.05 70.7 1
09:02:04 2024-01-29 630972 621220 160981 157919 260001 265072 287256 285423 182426 179911 217288 222568 251207 254667 4061157 4355325 5960194 5744740 1003178 1042414 237993 208055 220528 221954 267258 259567 246788 246394 171313 173106 628920 586800 1369693 1355619 360641 358660 503484 504666 620318 606728 631902 638359 662968 667358 644012 716417 1733705 1829967 1158472 936853 555010 543494 649558 648502 669960 680153 693014 695580 784115 788874 4583755 4755403 39.05 70.7 1
09:02:05 2024-01-29 628937 620991 161253 159482 260264 264296 287989 283746 186041 178497 217848 221200 251592 255130 4068516 4355403 5960194 5787285 1016761 1042414 236455 208560 220101 221954 266064 260809 245769 247573 171313 173624 626346 587807 1376976 1335526 360677 360866 504736 510689 622993 603728 634625 637420 657592 673341 643595 710150 1731649 1811579 1122034 936833 550673 545850 650483 644682 673455 681631 688511 698379 793346 785968 4564279 4745238 39.05 70.7 1
09:02:06 2024-01-29 628697 623853 161239 157923 260448 264331 288102 286548 181746 180663 216648 222568 251665 255651 4061194 4361162 5955121 5769423 1000294 1042377 237389 208560 220101 221798 268493 258368 246063 247955 170769 174022 605693 594556 1374287 1348629 363961 359454 504230 507362 616677 605011 630556 634308 661960 669127 639285 714308 1738709 1845736 1134690 928881 551986 539694 644049 644554 667281 677799 694499 698558 787597 788802 4631742 4756982 39.05 70.7 1
09:02:07 2024-01-29 630635 620045 162043 161508 261473 265231 287220 286396 181884 180196 216648 222414 251734 254311 4077868 4293642 5968688 5774669 1011027 1045022 235163 208741 220136 221643 267740 258767 246063 247573 171313 173935 617322 589485 1360945 1346399 360677 360866 505049 504738 622993 605440 630708 638395 658128 667358 644577 716417 1737475 1829967 1134690 938166 553665 539186 650435 647438 667789 676363 689705 693190 787474 792078 4635553 4766401 39.05 70.7 1
09:02:08 2024-01-29 632881 623624 161428 157538 260443 265072 288915 284038 182761 179456 217323 222225 251699 255130 4094222 4339095 5950037 5779905 1024112 1043890 236490 208560 220066 225199 266438 259203 246823 246810 171379 173382 624572 586800 1372465 1342585 360677 360250 501887 504508 622112 601369 632271 638395 658092 672375 644926 707991 1729463 1806452 1111859 939502 551204 540887 649515 643915 671621 677350 685093 694705 789978 784364 4504370 4738295 39.05 70.7 1
09:02:09 2024-01-29 626722 623624 161258 157546 260412 265338 286839 286884 181849 179877 216985 221234 252507 255323 4073109 4370725 5959363 5770553 996764 1045059 236691 208526 220101 220678 267704 259786 245306 247955 170804 173935 628171 593707 1373746 1342585 363411 359707 505013 508778 617549 603879 631679 633859 661924 667358 640227 717475 1742419 1843123 1119999 927561 553665 541224 644049 645501 669683 676327 691248 698818 783116 784436 4601810 4758517 39.05 70.7 1
09:02:10 2024-01-29 630561 621980 161945 157229 261177 264931 286920 286110 181999 180058 216881 222088 251207 254276 4056357 4296512 5972084 5769423 1007294 1044666 235198 208235 220101 221332 267704 258368 246408 246845 171160 173382 624875 586136 1374446 1342777 360713 360866 504977 508842 622993 604583 630556 637871 658092 667358 643631 716417 1733742 1828670 1132613 939502 553665 539186 650435 646487 668735 676363 689742 691678 784261 791214 4615707 4751208 39.05 70.7 1
09:02:11 2024-01-29 631083 622665 161364 158170 260666 264825 288436 283693 182357 179207 217288 221780 251628 254989 4067245 4352262 5959363 5779905 1022614 1044877 236490 208270 220066 225550 265843 259203 246788 246602 171586 173347 627817 586381 1371699 1339845 360483 360286 501887 504774 622112 601986 632271 638395 658128 670363 644926 709033 1729463 1806452 1109824 939502 551851 540923 650625 639952 670669 677315 685580 693682 793144 790656 4560201 4751208 39.05 70.7 1
09:02:12 2024-01-29 626613 621689 161273 157772 259716 265417 288770 284800 182218 179955 217288 221746 251873 256410 4078820 4413974 5938088 5769423 1010311 1041763 237791 208560 219758 225324 266100 259786 246028 246845 171279 173658 624875 594556 1403816 1342999 362862 358085 503309 510328 613172 603728 632755 634758 662032 672322 638381 713293 1737475 1828670 1109824 925970 550673 540851 644049 643645 671621 675073 686142 697787 788860 784328 4577216 4748623 39.05 70.7 1
09:02:13 2024-01-29 632162 621902 161239 157496 260265 264296 287989 285521 182172 179990 217183 223585 251734 256229 4072330 4361432 5964439 5761086 1002462 1045269 237756 208235 220541 222577 267481 259603 246858 246585 171313 173382 623122 589447 1391482 1352475 363923 358625 503520 504630 618494 606298 631004 637420 663905 667358 642152 716417 1734923 1839160 1101461 931415 553665 540841 648636 646487 665323 676327 688691 693682 786356 792333 4658892 4751208 39.05 70.7 1
09:02:14 2024-01-29 632121 620305 161526 157530 260443 264040 288512 284650 182334 179627 217171 222260 251242 256844 4065789 4342594 5965033 5779905 1022651 1041763 236691 208706 219192 225164 267258 259167 246717 246845 171313 173174 620222 588483 1388873 1345444 360749 360576 503309 504666 620354 601062 631004 637871 658675 667358 644197 707991 1724559 1812977 1126383 939531 549890 540815 649515 642093 669683 677315 685580 693190 792256 788947 4571494 4739257 39.05 70.7 1
09:02:15 2024-01-29 626613 621216 161380 157847 260265 264296 288711 284308 182461 179593 217358 221268 251242 254276 4056357 4414306 5928709 5761049 1012475 1041676 236691 208560 219380 222470 266847 259531 245993 247573 171279 173658 624875 594556 1369869 1336995 363961 358660 501887 507702 613136 604889 632271 634487 658200 671378 638345 710114 1733742 1824787 1109824 927561 549890 540815 643483 639916 670633 674352 685617 698818 788594 784328 4567838 4741856 39.05 70.7 1
09:02:16 2024-01-29 630033 621216 161501 158132 260265 265108 287899 285521 181379 180230 216648 222637 251592 253531 4068516 4364716 5972963 5764516 1004516 1045244 237817 208601 220101 222131 267477 258404 247586 247325 171141 173745 627817 592013 1412406 1354071 364198 358660 503484 504630 618226 605440 630108 634616 661996 667358 642073 715399 1733742 1843123 1115999 931415 552060 539694 644758 644554 665866 675338 691775 697824 786629 790656 4642867 4748623 39.05 70.7 1
09:02:17 2024-01-29 629181 620368 161560 161317 259536 264040 287382 286159 181379 180162 216648 222260 251242 254276 4056936 4281121 5946683 5790195 1022651 1045244 237037 208601 219275 222577 267080 259024 247377 246880 171348 173658 629288 588483 1376452 1344490 360713 360600 502597 507437 622112 601369 632352 639279 656205 667358 644012 707991 1724559 1815349 1128459 939502 550281 540887 649515 642093 669683 677350 685617 693719 791064 790061 4560163 4748623 39.05 70.7 1
09:02:18 2024-01-29 626613 621220 161273 158266 260448 264296 293709 284414 182334 179310 217358 221268 251242 254311 4071417 4407851 5932258 5766119 1012463 1045096 237545 208601 219960 222577 267299 259825 246474 247814 171602 173762 627817 594556 1376770 1342585 363670 358517 503309 509138 618494 603728 634478 634758 661960 671850 640249 711701 1733779 1827375 1113894 926902 550673 540815 643592 644590 671621 674352 686630 698818 788860 784400 4574363 4748623 39.05 70.7 1
09:02:19 2024-01-29 630698 620310 161590 157877 260082 265072 288102 285557 182207 179627 219094 222981 251627 253921 4068516 4355391 5964439 5761034 1002462 1041283 237878 208677 219925 222123 267562 259024 247827 246704 171605 173762 605663 591056 1374593 1355619 362862 360021 503520 504666 619963 606298 630556 636488 663978 667070 643100 716417 1733779 1842816 1065985 931415 553665 540458 647186 645046 665866 675338 690721 696795 786036 791214 4642867 4751208 39.05 70.7 1
09:02:20 2024-01-29 635110 620310 161530 161839 259540 264260 286969 286195 181919 180196 217137 222637 251978 254881 4068240 4290732 5950037 5779905 1016570 1042058 235926 208956 219758 224813 267993 258917 246576 247325 172798 173796 617322 589327 1367786 1344798 360605 360722 504700 504666 622112 601986 630556 639279 659608 667322 644012 710114 1730027 1822168 1107789 940840 550398 540841 647680 643915 667317 679328 689434 695768 791101 791214 4587029 4748623 39.05 70.7 1
09:02:21 2024-01-29 622080 622126 161322 157538 260082 265923 286705 285521 182461 179593 217358 221200 252012 253531 4068240 4420882 5951717 5774669 1005328 1042414 238195 208235 220136 225041 267477 260076 246063 247573 171160 173901 624875 591868 1369542 1342518 364198 358517 506169 510543 620209 608020 634441 637237 664771 673341 644090 716417 1741153 1833955 1117964 927561 553665 544020 647678 647475 670961 676327 687716 699316 784334 784364 4574363 4744440 39.05 70.7 1
09:02:22 2024-01-29 634620 620305 161322 157956 259716 265923 287697 285557 182334 179662 217323 221917 251242 255916 4073109 4348862 5952244 5761200 1008947 1045443 237618 208270 221134 224813 267740 260004 246823 247608 171894 173227 626346 585124 1382687 1349864 360677 360312 507607 510328 623876 608329 633703 641025 663723 672081 645841 718386 1733742 1831053 1111859 940874 555166 540743 651393 647438 668735 680008 691248 693719 784334 792333 4634023 4751208 39.05 70.7 1
09:02:23 2024-01-29 631009 620346 161535 157889 260448 265108 288495 284215 182715 179434 217393 222225 251242 255130 4062445 4349193 5959363 5779905 1022614 1042095 236726 208741 220101 225305 266563 259786 246858 246845 171859 173658 633702 587807 1372942 1342585 360749 360866 503309 507702 622810 603472 636418 641100 662418 673983 645841 712211 1732492 1810652 1113894 939502 553393 544056 651409 643645 673051 679328 685284 695805 790952 784400 4497062 4741856 39.05 70.7 1
09:02:24 2024-01-29 623922 621870 161535 158246 259895 266554 287292 285321 182461 179627 217358 221767 252012 254276 4065617 4427089 5942418 5770553 1006046 1040507 238195 208317 220101 225006 266064 260406 246443 247991 171586 173955 624875 591169 1367849 1342999 362862 358660 503291 510328 616714 603879 634625 638372 665494 675892 640914 715250 1741107 1838788 1134690 930865 555166 543983 646656 647475 670961 676840 686670 698818 787186 784364 4577216 4748623 39.05 70.7 1
09:02:25 2024-01-29 633611 620310 161384 158556 260082 265923 287993 285557 182461 179662 217358 221917 251207 255130 4066262 4336479 5943785 5761200 1003894 1043964 237459 208055 220171 221798 267704 259567 246443 246637 171928 173106 619987 585124 1386537 1354657 360641 359201 505085 504810 621672 603951 630745 638432 663941 668411 645694 717725 1739913 1832527 1134690 936759 555203 543259 650362 646798 665830 676363 689216 694506 786356 790924 4652246 4760284 39.05 70.7 1
09:02:26 2024-01-29 632881 619838 161530 158019 260448 264296 293651 284685 182461 179627 217358 222603 251276 255095 4065617 4324573 5959363 5770553 1022651 1043188 237223 208741 219380 225270 267293 259203 246894 246880 171348 173502 623122 587807 1399496 1343537 360749 360322 503163 504738 622112 601796 629928 638432 657129 668446 644469 708028 1724559 1813088 1107789 940874 551851 540779 650896 643878 673492 681150 685432 695236 792183 790656 4549950 4741856 39.05 70.7 1
09:02:27 2024-01-29 627508 624779 161432 158275 260077 264366 289009 284685 182461 179627 217358 221268 252047 254099 4068516 4417296 5923820 5762334 1013272 1042450 236691 208595 219380 225199 267293 259821 246615 247782 171075 173901 624875 594556 1380429 1340683 364843 359743 503309 508815 616677 603219 632755 634308 658200 671378 639774 710114 1733779 1824787 1113894 928150 551851 544030 645841 645287 673014 674208 687495 699464 788713 788938 4577216 4749058 39.05 70.7 1
09:02:28 2024-01-29 632840 622112 161389 158107 260183 266083 287850 285557 182207 179662 217323 222260 252399 255916 4068516 4336594 5969283 5770553 1006002 1042414 237424 208305 221253 222095 267740 259786 246443 246845 171928 173106 626346 586970 1381917 1353697 360641 359779 506851 507702 623435 603951 630856 641221 663978 668446 643631 716455 1733779 1831323 1134690 934174 553665 540815 649515 649424 668989 676146 690610 693571 784188 792260 4644734 4751208 39.05 70.7 1
09:02:29 2024-01-29 632881 621216 161872 157990 260448 265108 293967 284450 182702 179990 217860 222260 251242 255095 4062721 4349214 5944341 5770553 1022651 1046568 236691 208630 220101 225270 266918 259786 247807 247608 171740 173658 624572 587388 1377482 1344724 360785 360866 503309 507666 622993 602022 633418 640277 658200 670434 643631 709573 1727962 1815619 1126383 939502 550673 544302 650435 643003 671145 678815 686333 695663 795602 789952 4546850 4750190 39.05 70.7 1
09:02:30 2024-01-29 625620 620305 161011 158619 259712 265108 288752 285209 182715 179559 218035 221268 251802 256737 4073109 4427597 5942418 5770553 1006764 1041246 238230 208235 220136 225199 266883 260040 246443 247991 171382 173970 624875 590747 1387961 1342585 362899 358660 504736 510397 618058 603915 634625 634653 664953 673887 641207 715399 1738709 1832657 1109824 924928 553665 540959 645286 645046 667187 675338 686630 698818 784252 789909 4576569 4748502 39.05 70.7 1
09:02:31 2024-01-29 632876 623624 161424 158738 260193 266331 287292 285664 182461 179662 217860 222294 251767 256275 4065789 4345959 5969283 5766441 1004608 1045133 237791 208270 220789 224813 267740 259603 246823 246845 171928 173227 621672 585124 1369748 1352685 360483 359779 505049 507702 622112 603987 631679 638432 664916 668446 640010 717475 1737475 1833955 1111859 931489 553665 539186 647680 646524 665866 675886 689668 695805 786629 792515 4664479 4765597 39.05 70.7 1
09:02:32 2024-01-29 632611 622126 161467 158241 261366 264155 288639 285503 182207 180196 217171 222637 251276 254703 4061194 4302433 5959363 5782912 1019011 1043152 236691 208921 219380 225128 268116 259167 246788 247537 171551 173745 624875 587807 1376859 1344724 360749 360794 503309 507362 621232 601949 631004 638322 660075 671685 644926 709536 1729463 1819483 1099649 938834 549890 539946 649515 643003 669683 680189 687607 695236 793413 792333 4570012 4742370 39.05 70.7 1
09:02:33 2024-01-29 624148 624472 161356 158523 260372 265338 288539 284472 182866 179740 217895 221746 251838 254276 4074322 4420251 5933465 5769453 1006008 1043890 238160 208200 220136 225480 266438 259968 246408 248129 171551 173901 624875 590326 1365553 1339845 362862 358589 504736 510689 617512 606728 636380 634616 665894 672358 641170 716417 1741181 1833918 1138843 926243 553665 543983 645742 645501 672574 675302 687607 697787 789978 784364 4577630 4748623 39.05 70.7 1
09:02:34 2024-01-29 631190 621866 161398 158932 260666 266230 287814 285379 182322 180058 217895 223498 251453 256410 4074322 4358432 5964439 5764791 1002462 1042022 237424 208235 220136 221981 267704 259968 247586 246810 171586 173347 623122 587457 1377821 1355619 362862 359454 504977 507289 619843 603915 631004 638359 665387 667358 644012 717986 1737475 1839160 1111859 933865 554845 539186 649055 647402 667281 676097 689705 697291 786629 793454 4662219 4757988 39.05 70.7 1
09:02:35 2024-01-29 631190 621866 161565 158271 259506 264260 288734 286110 182218 180525 217860 223153 251838 254989 4075251 4299590 5964439 5792284 1019738 1045096 237248 209540 219380 225480 268305 259167 246858 247955 171551 173901 620222 589485 1368925 1346399 362595 360830 503309 504702 621672 601443 630185 638359 657093 667358 644926 710077 1731922 1820773 1126383 939502 550673 540815 650625 643459 669683 677315 687607 694742 794865 791214 4577630 4748623 39.05 70.7 1
09:02:36 2024-01-29 623077 621216 162273 158056 259506 264296 288915 285637 182715 179627 218165 222363 252507 255540 4069787 4380270 5931387 5769491 1013264 1042280 237424 208921 219912 220637 267526 260589 246788 247955 171313 173935 626346 594556 1367199 1336995 364476 359454 503665 511054 617985 603938 634588 634758 662931 672358 640227 713256 1738709 1827375 1136766 927561 550673 540887 644963 645009 672574 676097 687607 699963 788725 784473 4574363 4743705 39.05 70.7 1
09:02:37 2024-01-29 629370 621898 161535 158527 260443 265515 288102 285521 182461 180127 217323 223291 251207 254276 4073715 4361432 5973831 5768282 1003178 1044133 237510 208677 220101 221954 268493 259131 246858 247881 171652 174213 626346 594131 1368998 1351778 364832 359707 504230 504666 617985 606298 631004 634580 664880 667358 641134 716417 1739875 1847045 1122229 931415 553665 540841 646387 645994 668735 676363 693816 699963 788589 791214 4640107 4757988 39.05 70.7 1
09:02:38 2024-01-29 629325 620076 162043 159143 259540 265604 287989 287085 182461 180767 217323 222603 251943 258845 4068516 4299133 5939071 5787764 1023463 1045443 236987 208741 219723 225586 267384 259717 247551 247537 171551 173658 621672 588483 1398267 1345444 360749 360830 503309 504738 622993 602224 631787 640240 658128 670363 643364 710077 1729463 1819169 1124306 939502 550281 540779 650435 643459 669683 679971 686630 695236 794573 792333 4580900 4751208 39.05 70.7 1
09:02:39 2024-01-29 625734 621902 162018 158010 259506 264296 288915 285321 182461 179921 218000 222534 252012 253496 4078933 4373855 5938088 5784777 1013990 1041837 236515 209365 219925 225444 267258 260004 246788 247846 171379 174612 617140 594556 1365226 1338748 365065 360686 504022 509174 618494 603728 633652 635838 658200 671814 641624 710150 1733779 1827375 1111859 928881 550673 540851 644358 639952 671621 676363 687607 698765 790878 784436 4580900 4741856 39.05 70.7 1
09:02:40 2024-01-29 627448 621694 161530 157985 260448 265515 288602 287072 181884 180641 216648 222637 251978 253921 4074322 4358470 5959363 5770263 1004516 1045244 238019 208747 220683 222733 267526 259388 248001 247920 171551 174178 617322 592859 1371492 1355998 363925 359671 504266 504666 620571 603915 630556 635513 663941 667358 642987 716417 1733779 1843123 1118076 933467 553665 540458 645742 646451 668262 676327 693816 699926 788860 792333 4642867 4754596 39.05 70.7 1
09:02:41 2024-01-29 623693 620310 162013 157919 259540 264296 289009 285521 182715 179627 217358 222225 251978 253496 4071417 4383101 5940712 5788154 1017623 1043927 236656 209658 220541 222818 268055 260119 246682 249175 171210 174386 631564 594556 1379025 1335526 365028 360866 504736 510689 621842 603435 632682 635659 658092 672322 643718 713191 1733779 1827375 1113894 932706 550673 540887 645706 644829 673529 680189 689567 699794 793413 784364 4518010 4741856 39.05 70.7 1
09:02:42 2024-01-29 624476 621247 161569 157990 259144 265701 287256 287395 182334 180641 217323 222603 252399 253531 4061232 4367609 5960194 5769423 995931 1045443 237756 208886 220824 221954 269250 260521 246576 248858 171687 174247 621932 594556 1390020 1346563 364624 360360 507607 509965 619332 607158 632802 635245 665716 671133 641624 717986 1743658 1853605 1117964 929459 553665 541224 645878 646451 669683 676363 694840 698765 788594 791214 4624110 4757988 39.05 70.7 1
09:02:43 2024-01-29 629370 620274 162303 161683 259932 265072 287899 287108 182461 180607 217358 222603 251978 255059 4073109 4290640 5968688 5778927 1016533 1045443 237092 209903 219912 225199 268493 259786 247795 248165 171859 174091 627817 590173 1372316 1346399 363266 360722 504700 508879 623054 604443 632728 638359 657592 670660 645162 713153 1731922 1822131 1126383 937522 550673 539150 649515 643915 668262 680189 689076 696795 793413 792893 4583755 4748623 39.05 70.7 1
09:02:44 2024-01-29 622961 620310 162303 157739 260118 265072 288602 285557 182461 179911 217848 222260 252540 255434 4068516 4364336 5959363 5789257 1019700 1045480 236490 208921 220136 225164 267704 260845 245306 248374 171313 173779 631157 589485 1386980 1337426 364198 360650 506169 512099 623876 604873 636354 639006 662418 675167 645841 712207 1733779 1821855 1142997 932800 550673 540815 645706 644682 672895 680189 688586 699831 793236 784364 4530323 4741856 39.05 70.7 1
09:02:45 2024-01-29 629218 621247 161535 158237 260448 265479 288102 287310 182137 180767 216985 222637 252188 253496 4068516 4364710 5951717 5769453 1003894 1042414 238124 208741 220789 225199 268607 258368 246858 247991 171313 174213 624875 594131 1380309 1353697 364512 359743 506851 508879 621454 607011 630930 636562 664734 667250 642876 716269 1739326 1848354 1122229 931528 553823 541077 645706 646487 669209 676363 694692 698765 788860 791214 4633489 4757988 39.05 70.7 1
09:02:46 2024-01-29 629370 621686 162307 161843 260334 265444 288192 287310 182334 180230 217323 222603 251978 255059 4068516 4290255 5960681 5782912 1013223 1047585 236197 209394 220944 225128 269060 260004 246858 248165 171859 173970 624572 590326 1376564 1346399 360749 360866 505121 508419 625241 610784 633554 641602 663321 671097 648599 717363 1739326 1831138 1132613 942640 552245 541224 650435 645634 669426 681277 691812 697787 791101 792078 4583755 4751208 39.05 70.7 1
09:02:47 2024-01-29 623849 620045 162052 157956 259506 265515 288508 286306 182715 180196 218000 221200 252786 256664 4067033 4355437 5950037 5797519 1019738 1043927 236656 208921 220136 225515 267704 261396 246028 248374 171859 173935 624875 588483 1382374 1332115 360785 360866 503520 512282 624798 605011 636539 638395 662344 677808 649211 716290 1739326 1816726 1113894 936811 552245 543838 647643 645287 673956 679256 689380 701699 792780 784400 4499688 4741856 39.05 70.7 1
09:02:48 2024-01-29 623918 620310 162018 157956 260448 265923 287220 287108 182461 180036 217848 221883 252786 253531 4068516 4361116 5955121 5778788 998185 1043927 237223 208921 221515 221643 268493 260845 246408 248933 171313 174213 621932 593707 1374301 1344490 363961 360830 505121 510725 620318 603987 632719 636216 665894 671378 643100 718311 1749265 1852260 1149227 930166 556820 544302 647624 648208 673492 676254 693779 699831 784016 789909 4621323 4744922 39.05 70.7 1
09:02:49 2024-01-29 631111 622126 162273 161761 259536 265479 288242 287310 182461 180230 217358 222603 252012 255095 4074962 4287213 5969209 5770659 1014371 1044280 236656 209575 220101 225164 269410 259567 247551 248165 171620 173935 627817 589905 1389906 1346823 362862 360866 504736 504774 623215 604583 632352 638359 658092 667358 644926 710150 1731922 1825729 1124306 939531 550673 542724 650398 644792 669610 681595 690274 695582 793267 793454 4583755 4757988 39.05 70.7 1
09:02:50 2024-01-29 622085 621211 162147 157877 259932 265072 289009 286195 182715 180196 218211 222603 252540 255470 4068516 4367710 5950037 5788981 1018248 1042450 236045 208956 220136 225164 268493 260809 245649 249178 171674 173935 621932 591169 1390430 1333391 363411 362640 503484 512245 623876 604583 636502 636414 658164 676300 645841 712244 1733779 1820609 1143783 934137 551851 546238 649558 645399 673455 680153 689529 703929 795038 783954 4545836 4748623 39.05 70.7 1
09:02:51 2024-01-29 629246 622897 161526 158376 260448 265923 288698 287693 182022 180801 217171 222637 252012 253496 4072831 4355137 5964439 5770553 1000294 1042022 237424 208921 220789 225515 269034 259167 246858 248758 171107 174526 629664 594556 1378583 1347952 365101 360830 505049 507666 618494 605440 631004 634580 663472 667358 641170 716417 1741181 1848354 1113894 928881 553393 541224 645250 647438 670961 676110 695295 701699 785890 789916 4613332 4757988 39.05 70.7 1
09:02:52 2024-01-29 629334 621686 161847 157852 261919 266296 287220 286871 182461 180230 219099 222500 252012 254881 4068516 4291895 5968688 5788154 1011027 1045516 235726 209429 220944 225235 268871 259786 246894 248339 171498 174213 626346 590326 1361142 1346399 360785 360614 505121 508778 625684 607158 630856 641221 658236 671133 646473 716640 1737475 1833955 1134690 939502 556029 540851 651393 650529 669683 677350 691812 697419 788594 795286 4635553 4766401 39.05 70.7 1
09:02:53 2024-01-29 632541 623453 161535 157956 259140 265736 288806 284800 183051 179627 218375 222603 252012 255881 4068240 4336516 5960194 5779905 1022651 1045480 237424 208921 220824 220889 267384 260442 247586 247573 171928 173814 615698 586970 1372473 1342585 360785 360866 504022 509211 621820 604583 635562 641221 661996 672394 645488 710114 1729463 1815619 1107789 939502 551324 544056 651393 643915 667151 680283 688312 696795 793413 792333 4573289 4750190 39.05 70.7 1
09:02:54 2024-01-29 626544 623890 161326 158510 260416 265745 288915 285592 182970 179911 218130 222397 252542 255059 4061194 4410840 5931387 5769453 1011032 1042450 238160 208741 220136 225550 267704 260625 246823 248409 171687 174178 626346 594556 1394720 1340907 364512 358302 504736 510725 618494 605440 636502 634616 664916 675347 641698 715399 1737475 1832620 1113894 927561 552023 544056 645286 645574 670961 676363 688586 699831 791064 784207 4551960 4758517 39.05 70.7 1
09:02:55 2024-01-29 630177 623890 161458 160108 261182 265781 288148 287167 182034 180663 217137 223291 252399 253921 4066718 4361604 5964439 5769567 1003178 1042022 237791 208595 220789 225235 267740 259349 248423 247991 171586 174178 627817 592859 1364017 1354657 364549 360286 505013 504738 619405 603951 631004 636970 665930 667358 642189 717475 1738709 1847045 1113922 931452 554573 538771 647643 647438 668735 676363 695629 696714 788860 792893 4642867 4751208 39.05 70.7 1
09:02:56 2024-01-29 632611 622934 162224 159594 261919 264966 288436 287167 182322 180663 219144 223153 252435 255024 4068516 4290265 5959363 5779905 1014371 1045480 235891 209575 220789 225041 269060 260004 247586 248409 171721 174369 627817 589485 1370921 1345444 363411 360614 504266 504774 623876 603938 632352 638359 658128 667358 645524 715399 1733779 1830027 1109824 942714 553665 539946 651393 648617 669683 681348 694877 696795 784288 790737 4609117 4751208 39.05 70.7 1
09:02:57 2024-01-29 630486 621686 161467 158137 261883 265674 288288 284836 183481 179490 218645 222466 251873 256133 4072718 4361604 5968688 5779905 1023425 1042022 237057 208956 221134 225657 266336 260625 247621 247991 171894 173779 622309 587388 1368792 1342999 360785 360866 504379 509967 623730 605011 636502 641675 661996 674325 645561 710114 1729463 1811579 1115929 939502 552843 545246 651393 639952 671621 679292 688586 695805 796334 791002 4580900 4751208 39.05 70.7 1
09:02:58 2024-01-29 623959 620346 162455 157923 260118 265072 288915 285909 182796 180525 218505 222895 252294 255649 4078820 4379928 5940712 5796418 1019011 1042058 236883 209658 220789 225235 268493 260406 246443 249879 171586 174526 623692 593247 1368237 1333391 364549 360866 503520 511846 622112 603728 635562 636216 658164 674361 644469 712207 1738709 1827375 1122034 934936 551558 540923 647680 643608 674946 681312 689216 698802 793309 784436 4495772 4741856 39.05 70.7 1
09:02:59 2024-01-29 623444 620959 161530 158271 259532 266554 287697 287310 182461 180230 217393 222397 253318 256374 4082401 4373790 5965310 5778927 1000208 1046841 238124 208921 220789 225128 269711 260338 246858 249178 171348 174526 626346 594556 1363244 1346399 365101 360830 508051 509174 620086 603987 630820 634616 663978 668446 641859 717185 1742962 1851125 1117964 928812 553665 539982 646692 649382 670997 676363 694877 700364 786036 790656 4595974 4751208 39.05 70.7 1
09:03:00 2024-01-29 627485 620305 161931 157948 259325 266554 287899 286991 182461 180230 218000 222448 252434 254703 4075311 4317305 5998544 5792284 1009666 1043964 237532 209184 222066 225322 268493 260040 246894 248409 171859 174386 626346 585302 1392445 1346712 360713 360866 505157 509174 625241 604023 631787 643496 663941 669892 647461 717185 1738709 1833955 1113894 938166 555240 540851 651409 649419 671621 679328 693853 695768 787474 791002 4599711 4757988 39.05 70.7 1
09:03:01 2024-01-29 623959 621216 161351 158590 260077 266776 288602 285121 182842 179627 218715 221883 252786 254881 4074962 4433132 5954152 5784777 1012539 1042243 238866 208782 220683 223203 267669 260845 246894 248409 171586 174247 624753 592859 1399159 1342585 363704 358374 505415 510725 618494 605440 636539 636252 665459 674397 641661 716417 1741181 1833955 1115929 923964 553665 544824 645250 645538 670997 676363 688586 700824 790952 788983 4567838 4741856 39.05 70.7 1
09:03:02 2024-01-29 629370 621464 161535 158560 259506 266331 288806 286871 182334 180515 217358 223705 252399 256083 4066262 4364716 5960194 5770263 1005956 1047474 238019 208817 221409 222890 268162 259424 248594 248197 171740 174248 630759 592859 1376815 1356265 364476 359743 505049 504738 620086 608415 629037 638395 665930 667358 644012 716133 1738709 1848354 1115999 932744 554845 539186 647680 647475 668735 676363 695371 698270 784252 791214 4614731 4751208 39.05 70.7 1
09:03:03 2024-01-29 629287 618531 162082 157601 259971 265958 287697 287400 182461 180515 218000 222671 252786 255130 4058298 4290404 5969246 5779905 1014720 1048181 236410 209365 221875 222577 269250 260263 247480 248645 171790 174386 627817 587807 1377394 1344798 363448 362908 509051 508778 625684 605449 630893 641405 663321 668446 647461 717185 1737475 1833955 1134690 940635 556029 540815 653266 647475 670669 680355 693853 696795 788045 792333 4577216 4745238 39.05 70.7 1
09:03:04 2024-01-29 627236 620368 161565 157914 259540 265958 288508 285121 183109 179061 218715 221883 252047 255165 4065617 4352296 5959363 5789578 1018248 1042058 237057 209365 221267 222854 267491 261400 246682 249001 171825 174317 627817 589065 1375226 1335530 360641 360866 505013 512644 621884 606188 638876 640277 658236 676372 649023 714011 1737475 1815619 1162733 935502 552023 545631 648596 644590 674982 681348 687716 697776 793450 788947 4502290 4741856 39.05 70.7 1
09:03:05 2024-01-29 623959 620346 161560 157923 260448 267597 288196 286432 186004 179662 218375 221917 252821 254881 4074962 4436172 5950882 5779905 1008204 1042095 239304 208560 221550 225657 267740 261364 247339 248858 171756 174282 652483 592013 1372008 1346399 363816 359599 506887 511700 620318 604023 636575 639555 667125 676372 644012 715119 1742999 1839078 1146112 926886 555240 545667 647680 647511 673956 676363 688586 696751 790355 788947 4573289 4745238 39.05 70.7 1
09:03:06 2024-01-29 633090 621902 161530 158628 264187 266589 288508 286991 182842 180230 218035 222448 251627 256131 4069975 4352314 5952244 5770659 1006002 1046999 237993 208270 221550 225270 268493 260004 246858 247643 171963 173415 617322 586800 1389261 1355619 360605 360432 504941 509029 624933 608883 634606 642093 665930 671378 647567 720436 1741181 1833955 1136766 936853 556820 540851 651393 649382 668735 677315 691812 696795 787743 792153 4652246 4751208 39.05 70.7 1
09:03:07 2024-01-29 632139 620341 161931 158266 264627 264331 288037 285557 182842 180230 218035 223136 251978 255165 4061494 4326989 5960194 5779905 1022651 1045059 237935 208991 220101 225692 268493 260040 248387 247608 171894 173970 623122 587807 1390666 1346712 364198 360614 504700 507557 623876 603618 634606 641983 662418 673983 645524 712207 1731247 1821855 1124306 938191 550673 540815 650896 644829 669720 679328 688586 696795 795602 793600 4564970 4747822 39.05 70.7 1
09:03:08 2024-01-29 626323 620346 161569 158590 264364 265515 288619 285699 182970 179911 218070 222294 252821 255095 4061232 4416948 5936483 5761200 1011715 1044666 238195 208921 220789 221349 268418 261176 247551 248374 171859 174334 626346 594556 1383313 1340834 364476 359418 505415 511782 621764 605220 636317 637237 664734 674181 642876 714123 1741804 1831286 1138843 926902 553428 546626 645878 646908 672895 676327 690021 698765 788761 790025 4567838 4742639 39.05 70.7 1
09:03:09 2024-01-29 628845 620269 161565 158552 259501 265923 288915 287310 182137 180801 217323 223101 252751 253886 4068516 4351888 5959363 5777837 1003894 1042058 237653 208886 221479 225586 269250 259968 248352 248723 171859 174491 627817 594131 1382911 1352587 365065 360540 504977 504738 620318 608378 632129 639972 665638 671061 642916 718423 1741804 1849630 1126383 932856 554845 539566 647607 648502 669997 676363 693742 699814 788860 795702 4656144 4757988 39.05 70.7 1
09:03:10 2024-01-29 630440 622121 162043 157563 260697 264851 289009 287274 182461 180767 217358 223291 252364 255130 4068516 4287481 5950037 5786198 1021922 1045443 237389 209540 220066 220889 268985 259750 248178 248339 171894 173901 626346 588645 1376859 1343769 363375 360866 504379 507629 625241 603728 631303 640277 660360 672922 648512 714209 1734311 1821892 1126383 941473 552245 544302 652280 644829 672574 679292 688586 696993 795698 793454 4563316 4752011 39.05 70.7 1
09:03:11 2024-01-29 627145 621220 161838 158809 259501 265701 287827 285557 183225 180196 220333 222603 252786 255095 4074322 4398592 5931387 5784027 1013272 1042058 237791 209575 220136 220889 268493 261176 248004 249493 171467 175014 609981 594556 1357776 1337179 366172 360542 504736 510689 620282 605011 635526 634544 661960 674289 643100 713219 1744249 1835008 1138843 927449 553033 545449 647255 649313 675924 676182 689668 699794 792406 791030 4590306 4748623 39.05 70.7 1
09:03:12 2024-01-29 633782 621902 161535 158594 264355 267338 288711 286871 182715 180196 218035 222603 252012 256670 4072996 4339688 5973595 5769423 1004297 1045059 238160 208560 221515 225515 268493 260809 247586 247991 172442 173624 624275 586800 1365713 1355481 360713 360286 505085 509174 623876 607440 632719 642129 665930 670399 645032 717423 1739944 1843086 1107692 935518 557274 543494 650362 648704 668626 676182 694274 699167 788713 792117 4662346 4764781 39.05 70.7 1
09:03:13 2024-01-29 632116 622566 162013 158451 261919 264296 288915 286906 182461 180607 217393 223325 251978 254881 4068516 4302963 5959363 5784027 1019537 1045059 237424 210337 220101 225621 269060 259968 248352 248374 171894 174456 629288 589485 1370626 1347782 363925 360866 504736 507629 622993 604583 630820 639788 657898 668446 643595 715362 1733742 1829967 1109824 942640 551986 542650 651409 647488 669463 683077 692520 697676 794952 795702 4576569 4746388 39.05 70.7 1
09:03:14 2024-01-29 627365 622902 162018 158527 259937 265515 288106 286226 183051 180230 218340 222603 252399 254276 4055329 4392695 5931387 5788154 1017972 1045355 236656 209575 221134 225621 268493 260773 246894 249879 171313 175049 623692 594556 1368902 1335283 365138 362908 504736 510689 622112 604798 635889 635513 658200 674289 644012 714034 1738709 1829967 1115929 931378 553356 543983 647149 644554 677329 684007 694004 703779 794989 788765 4503120 4748623 39.05 70.7 1
09:03:15 2024-01-29 624470 621685 162052 158590 261878 267455 287661 287395 182970 180196 218340 222500 252821 254454 4061194 4386649 5959363 5778788 1001034 1045480 237424 209248 222556 225199 268871 261617 246788 249143 172184 174491 632650 592859 1367692 1342814 364512 360506 508051 512644 622112 609231 635526 636484 667817 674289 644926 718786 1747955 1848354 1119999 930203 556820 544020 647643 650990 674946 676363 691812 702701 787450 791881 4589720 4751215 39.05 70.7 1
09:03:16 2024-01-29 631083 622742 162464 157471 261131 265887 288602 287561 182634 180594 218000 223101 252364 255095 4085447 4284307 5968688 5777723 1018776 1042058 236691 210085 220789 225586 269060 260004 248352 248933 171928 174491 620222 589485 1368309 1344724 363668 360866 504736 507666 623876 606879 630856 640277 658164 668446 643631 716143 1733779 1829967 1134690 940635 553823 539982 651357 646451 669683 681312 695988 697824 788797 792893 4587387 4750190 39.05 70.7 1
09:03:17 2024-01-29 625360 622126 162200 158485 261919 265745 288915 287157 182970 180036 218528 221234 252577 254989 4058260 4348894 5959363 5789257 1019738 1045443 237223 208921 221134 225586 267704 261689 246858 248758 171894 174213 627817 587388 1384262 1333060 360749 360866 504621 512245 625684 605440 637932 641675 658200 676300 646473 712244 1731922 1814150 1117964 938166 553628 546475 651393 647438 670997 680798 688586 697787 794536 793185 4558832 4749058 39.05 70.7 1
09:03:18 2024-01-29 626553 623890 161394 159028 260412 266598 289135 285379 183156 179899 218715 222225 252364 254881 4077439 4432666 5941570 5769567 1006764 1042058 238898 208560 221289 221503 267704 261432 246894 248933 171859 174491 617322 591169 1376414 1344909 363998 359707 504736 510762 619405 603951 636575 637871 666873 676336 642189 717475 1742419 1833918 1138843 926902 554967 545246 647186 647438 672931 676363 687446 700327 791064 790619 4577216 4748623 39.05 70.7 1
09:03:19 2024-01-29 626434 623853 162102 158961 261473 266189 288879 288048 182034 180698 217253 223153 252612 255649 4074962 4361494 5959363 5778788 998837 1042022 237958 208921 221515 225199 269665 260589 246858 249528 171467 174526 628171 594556 1368874 1347782 365101 360542 508015 509211 620318 603987 632234 635998 664916 669856 643100 717185 1742925 1852291 1115929 928881 555240 540362 646656 650990 672931 680189 694877 700861 786592 790946 4596427 4751208 39.05 70.7 1
09:03:20 2024-01-29 632102 620346 162108 160215 259540 265072 288641 286871 182796 180560 220155 223775 252612 256133 4067183 4327652 5959363 5787877 1022478 1046962 237958 209910 220101 225621 269060 260004 248352 248758 172221 174213 612840 589485 1374703 1346399 362862 360600 504736 507666 623876 604583 631787 641100 658164 670399 645032 714345 1733742 1828399 1111859 940635 552023 540779 650435 645465 670633 684303 695865 697739 792256 791002 4577630 4751208 39.05 70.7 1
09:03:21 2024-01-29 624579 622126 162048 158560 259540 265923 293859 286906 186298 180036 219091 222020 253318 257941 4079487 4355205 5968699 5789578 1021998 1041911 237389 209610 221324 225586 268985 261545 246408 249528 171928 174369 624875 589485 1387271 1333391 363375 362908 505013 513371 621884 606298 638386 638395 658236 676372 648525 715399 1739944 1818194 1115929 935502 552807 545209 649515 645009 676931 682308 690757 700327 795135 790098 4505656 4745238 39.05 70.7 1
09:03:22 2024-01-29 625360 621220 162357 158413 259321 267374 288327 286552 182970 180071 219117 222225 252821 255095 4075311 4427673 5965310 5792284 1001748 1045480 237827 208677 222605 225621 268493 261689 247586 249703 172254 174386 624875 592859 1375293 1342814 364807 360578 508805 513371 622993 609268 638386 637907 668763 676372 639974 717222 1742999 1839160 1119999 928881 556029 546439 649515 650069 674432 676363 687716 698729 790506 791214 4583755 4754596 39.05 70.7 1
09:03:23 2024-01-29 629407 621220 162048 158590 259540 266741 288698 287310 182461 180836 218035 224050 252821 254667 4074686 4364388 5979800 5769340 1003781 1048219 238160 208921 221479 225657 268871 260557 249257 248374 171859 174334 621672 592013 1379882 1356270 365101 360830 505085 507666 621672 607440 631787 640277 667817 668411 644469 717185 1741181 1848354 1091509 933474 556151 540779 649515 649382 669683 676363 696619 698270 784288 793454 4624110 4751208 39.05 70.7 1
09:03:24 2024-01-29 628853 620045 162847 157923 260369 266554 288733 287809 182842 180801 218470 223325 252786 255130 4061232 4293457 5990060 5794182 1013795 1048219 236515 210056 222030 223046 269250 261212 248178 249143 172374 174247 627817 587807 1398157 1347670 360785 363557 509774 509967 622114 607477 632719 643040 664916 671378 648414 718750 1738709 1833685 1113894 939502 556820 540887 653242 650799 669683 679292 693853 697787 788860 793342 4652345 4760560 39.05 70.7 1
09:03:25 2024-01-29 631190 620991 162048 158560 259575 265736 288829 285557 182842 180162 218410 223291 252399 256275 4068516 4339942 5964439 5789400 1024929 1047474 237651 209798 221373 222118 268724 261472 248210 248197 172442 173935 624572 586970 1369028 1340575 362826 360866 503484 510762 626943 607048 636539 642129 663905 676336 649023 714345 1733779 1810412 1122034 939502 553665 547285 653242 646944 673956 682824 688586 698818 795734 792893 4564970 4751208 39.05 70.7 1
09:03:26 2024-01-29 627236 622159 162210 159058 259325 266554 288404 285610 186168 180196 218750 222637 252821 255130 4067493 4416838 5931387 5770553 1014716 1046656 238390 209840 221183 221810 268611 261472 247827 248965 171825 174317 627817 596687 1385693 1342585 366172 360866 506132 511448 620318 605440 636539 637457 664771 676336 643555 714345 1741181 1833955 1138843 928812 553628 545631 647186 645046 672931 679292 689705 704002 796734 791214 4564177 4757988 39.05 70.7 1
09:03:27 2024-01-29 627323 622168 162273 158590 259937 266554 293591 288120 182461 180870 218000 223325 252821 254311 4084768 4364716 5964439 5770659 1008355 1047741 238934 209610 221959 223674 270504 260960 248804 249772 171825 174787 626346 594556 1375210 1354403 366026 360830 505121 508778 622993 610067 634606 638322 667344 669856 642806 718311 1742999 1852291 1107789 931415 555240 540779 647680 648886 671621 677315 697388 700898 788761 793454 4611931 4757988 39.05 70.7 1
09:03:28 2024-01-29 628408 621211 162086 158577 260325 266812 288512 287917 182970 180801 218375 223325 252786 255130 4077868 4305537 5977827 5788154 1009517 1048521 237900 209394 222208 225586 269285 261144 248068 248858 172234 174247 618772 586024 1387628 1346399 362717 363677 508587 510146 625669 607440 632755 643681 666189 673983 649792 719333 1741689 1836350 1113894 940672 556029 540851 653095 650339 670925 683340 695902 697291 788640 791038 4586595 4760560 39.05 70.7 1
09:03:29 2024-01-29 627508 620991 162307 158560 260118 266554 293976 285592 186203 179662 219245 222603 252821 258344 4074962 4358487 5964439 5789257 1019588 1045480 237958 209610 221515 220889 267740 261689 248178 248409 171928 174091 617128 588483 1378246 1340981 362754 360830 506887 512824 626708 608020 638238 642129 663905 676372 649405 716290 1733742 1812977 1119999 940202 555406 547285 653242 646030 672456 682308 689567 698321 796898 791596 4567838 4751208 39.05 70.7 1
09:03:30 2024-01-29 626613 622123 161905 158560 260334 265479 288886 286871 186038 180515 218715 222637 252786 255130 4077868 4383101 5922061 5784027 1016724 1045480 237057 209610 221134 221537 268871 261212 248004 250403 171313 175049 630048 594792 1365534 1337426 365916 362726 506169 510579 622920 606598 635866 638099 661815 674145 644926 714308 1738709 1833704 1136766 928881 552023 544020 646759 645745 674432 676363 687680 700824 791101 791214 4577216 4751208 39.05 70.7 1
09:03:31 2024-01-29 629181 621689 162311 158590 259540 266554 293859 288120 182461 180870 217696 223325 252821 254311 4077868 4364716 5964439 5794804 1003178 1044317 238230 208956 221515 220923 267865 260004 248771 249528 171894 174526 626346 593707 1372754 1353697 365654 360866 508328 509965 621623 608883 633703 638213 667707 672556 645282 718460 1744286 1852291 1128459 931415 556201 543531 648596 649346 671621 676363 697810 700898 788797 788743 4595974 4751208 39.05 70.7 1
09:03:32 2024-01-29 629181 620310 162567 158275 260118 267186 288915 288178 182842 180801 218410 223325 252821 255130 4085447 4295954 5973576 5788154 1010990 1046582 237424 209429 222208 225341 269285 261248 248387 249178 171928 174526 627817 585719 1382868 1348741 362899 362908 509165 509967 625706 610615 635964 645436 663687 673983 649222 721577 1743621 1835166 1147150 940840 556820 540923 652596 651004 670486 680283 694877 697824 787450 797922 4642867 4760560 39.05 70.7 1
09:03:33 2024-01-29 631190 619864 162052 158590 259967 265958 288912 285557 186038 180196 218715 223360 252575 258747 4068516 4349214 5968688 5789257 1024843 1046582 237791 209575 220789 221913 268871 261212 248981 248409 171928 174491 624572 587641 1370158 1344909 363448 360866 504736 509174 624798 604583 634625 642129 664300 676370 650172 714757 1734385 1816726 1132613 940836 553823 545485 653242 644590 671621 681277 690400 696498 798028 792747 4576498 4751208 39.05 70.7 1
09:03:34 2024-01-29 625725 621252 162052 158308 260334 265515 288684 286432 182970 180230 218715 222671 252856 254738 4072059 4376963 5931387 5788154 1019011 1045480 237057 209938 221169 225621 268871 261248 247586 249629 171348 175049 633079 593706 1387795 1333391 365138 362908 504266 512282 622993 603399 636502 637188 658236 676336 643595 715102 1743007 1823357 1138843 935518 553033 543875 649521 645745 673492 681150 688691 702928 795602 789807 4564177 4746799 39.05 70.7 1
09:03:35 2024-01-29 635466 620301 161569 158590 259575 265993 293384 288120 182461 180836 217393 223136 252786 253921 4068516 4358487 5955121 5769453 1003931 1045096 238160 208956 221515 225586 268682 260040 248004 249528 171348 175049 623404 594556 1362148 1353258 365913 360866 505157 508419 622112 603987 631787 636520 665930 670399 641859 717185 1742999 1854895 1138843 931468 555406 543531 648636 648740 671584 680153 697240 700714 788761 792333 4616175 4757988 39.05 70.7 1
09:03:36 2024-01-29 629334 620368 162897 158132 260395 265958 288806 288120 182842 180801 218375 223325 252399 255130 4066262 4296467 5973497 5778927 1014371 1047741 236883 209938 221324 225621 268086 260845 248387 249178 171928 174491 627817 590326 1375925 1344798 363998 362908 505049 508815 622150 605440 631787 641100 658236 670399 647424 715082 1738709 1833955 1113894 942714 556029 544302 655061 651274 672537 684159 696781 699777 793346 795702 4590306 4751208 39.05 70.7 1
09:03:37 2024-01-29 616512 621866 162277 158275 260334 266367 294274 287203 186038 180515 218715 221917 252856 255165 4065617 4355363 5968688 5799038 1019738 1047741 237827 209610 221515 221571 268493 261725 246858 249528 171963 174526 618772 587807 1390441 1335283 362862 362652 505085 513735 625475 603879 639367 642129 662968 676372 650909 716455 1740454 1818194 1162733 936167 553665 547285 650435 646487 678813 686953 693509 700714 795625 792260 4509120 4751208 39.05 70.7 1
09:03:38 2024-01-29 625459 622168 162337 159177 261919 268422 288915 286432 186203 180230 219222 223085 253209 255130 4077868 4429971 5951717 5788154 1009554 1042095 239675 209610 221550 221571 268493 261689 248004 249528 171963 174561 626346 591169 1407609 1344909 364843 360322 504657 512282 620354 604059 638460 640951 667817 676372 644012 716169 1742999 1833955 1115929 927561 555240 546898 647678 650799 675019 676363 689742 702738 792457 790924 4584580 4759596 39.05 70.7 1
09:03:39 2024-01-29 634574 623890 162082 159096 259536 267410 288654 287171 186203 180641 218715 223325 252399 257317 4072883 4355437 5977827 5770659 1007510 1048521 238195 208921 222244 225621 269635 261653 248004 248409 172476 173814 618772 585124 1380546 1353697 360785 360866 508051 510762 625094 609304 634625 643040 667817 673377 647461 718823 1742999 1843123 1120152 935502 556424 540851 651393 650339 669683 676363 694346 698765 784324 792189 4651667 4755403 39.05 70.7 1
09:03:40 2024-01-29 633782 623890 162468 158999 261910 265745 291165 287131 183446 180732 218680 224016 252786 258233 4077229 4308838 5960407 5788154 1024663 1050009 238160 210050 220101 221844 269250 260809 249121 249107 171894 173865 621672 589327 1379025 1346399 363961 360866 505452 508419 624761 605011 632719 642129 658164 671342 647119 715362 1733742 1825580 1103719 941510 551986 540851 652779 644518 670633 685982 691812 699814 796898 793306 4587029 4749058 39.05 70.7 1
09:03:41 2024-01-29 624470 624738 162882 158814 261061 266376 290439 287167 183446 180663 219222 223464 253742 255505 4074359 4380388 5941006 5797519 1019738 1048330 237188 209903 221479 221503 269250 261653 246858 250332 171859 175049 623692 593707 1370160 1333391 365065 362908 504977 513371 623876 604217 637858 638090 661960 676372 644996 716417 1741181 1820773 1115929 935502 553199 545595 649521 645501 676858 682272 690721 702928 796734 788910 4521237 4757988 39.05 70.7 1
09:03:42 2024-01-29 634638 621649 162277 158953 261883 266866 288577 288788 183156 180732 218235 223533 253423 256774 4084768 4364690 5968688 5778927 1006764 1046962 238160 209575 221515 220889 270468 260773 248352 249879 171586 175049 621932 594556 1368869 1348629 366172 360866 507978 508778 622649 603951 631750 636484 665930 670363 644012 720698 1746714 1852291 1119999 930203 555240 540779 647643 650763 672420 678779 697388 702928 788860 793454 4605826 4751208 39.05 70.7 1
09:03:43 2024-01-29 628937 620274 162108 158594 260118 267151 289009 288346 183051 180629 220853 223740 253388 255775 4078820 4311076 5977827 5796141 1010953 1045443 237842 209763 222869 225657 269665 261617 248352 249528 172461 174456 622578 586136 1382178 1346399 360785 363409 509165 510652 625669 610689 634551 642783 665930 672358 649332 719297 1742419 1838889 1113894 938166 557612 543983 653242 651260 669683 679292 693816 698818 789978 793378 4662323 4767353 39.05 70.7 1
09:03:44 2024-01-29 631837 620269 162086 158581 260325 265701 289492 287274 183225 180767 218680 223775 253106 256492 4082401 4342594 5978098 5788400 1026399 1046925 238124 209575 221515 222221 268806 261400 248736 248758 172407 174334 624572 587388 1369385 1342740 363411 360866 504736 509174 621884 605440 636502 643040 663941 675311 649521 714308 1734385 1818194 1145073 940840 555240 547248 654169 646451 672931 683269 688655 699316 798028 793306 4587029 4751208 39.05 70.7 1
09:03:45 2024-01-29 625282 621220 162307 158560 260732 265887 288404 286871 182970 180481 218715 223291 252821 254311 4086898 4389227 5949901 5805797 1016724 1045443 237022 210350 221479 221503 269060 261617 246858 250230 171756 175049 626678 592859 1378796 1329250 365101 362908 505013 513008 623876 606298 638386 639029 661960 676372 645032 716417 1741181 1818194 1115929 934801 553236 545595 649521 645046 676931 682788 690721 700898 795602 788947 4511838 4748660 39.05 70.7 1
09:03:46 2024-01-29 626698 622132 162307 158523 260118 266518 288711 288526 182842 180801 218340 222946 253351 254667 4074322 4370725 5965310 5778188 1002462 1050569 238160 209540 221479 225586 268682 261328 248352 249879 171705 175049 627817 594556 1397151 1350228 366172 360866 508015 509174 622723 607404 632682 636484 666873 671342 643718 718750 1746714 1852254 1117964 930203 555240 540779 647643 651260 672420 677350 697388 702965 788301 793454 4605353 4751208 39.05 70.7 1
09:03:47 2024-01-29 629292 622126 162082 158523 259575 267186 288711 287400 182970 180641 218528 223291 252751 255095 4069938 4311296 5999493 5797227 1011828 1054995 237782 209435 222690 223203 269629 261617 248352 249528 171928 174247 624572 585681 1390952 1348629 360785 360614 510137 509931 622114 609231 634588 639722 667817 673305 646967 719297 1743658 1843123 1103538 934137 556820 540851 652801 652184 670633 679292 693779 699316 790990 793378 4665550 4757988 39.05 70.7 1
09:03:48 2024-01-29 632084 622130 162277 158581 260325 265923 289317 286973 183225 180607 218680 223982 252751 257429 4061194 4330680 5968688 5794890 1027135 1048219 238019 209763 221373 222153 269178 261436 248978 249072 172442 174491 633702 587807 1372624 1347633 363632 362652 505452 509931 626671 606523 636539 643952 663941 675311 649369 714345 1733705 1823357 1128459 940874 551986 544824 653242 644554 671621 681312 690721 700001 798028 793378 4590306 4757988 39.05 70.7 1
09:03:49 2024-01-29 622076 621220 162562 159992 261131 265958 293931 287036 182970 180515 218680 223291 253562 253886 4074962 4367710 5959363 5797519 1023463 1048181 237510 209986 222030 222118 269629 262911 246682 249451 172338 174352 617322 589065 1383301 1331172 363961 362726 507607 513735 627461 603915 640277 641602 663796 676372 647497 717986 1737475 1818194 1149227 936778 555240 548059 653242 647438 677411 684303 687680 698765 796734 792333 4508618 4748623 39.05 70.7 1
09:03:50 2024-01-29 625020 621211 162277 158556 259540 268835 289176 287315 186263 180196 218750 222603 253528 255095 4073325 4439613 5955121 5783066 1003178 1045059 238160 209330 222655 223831 268881 262952 248210 249772 171825 174909 626346 592859 1374608 1344798 365065 360866 509524 513735 624970 612353 640240 640277 667106 676372 648525 722569 1747955 1843123 1138843 931468 558009 547285 650896 652184 676931 680189 690721 700861 788761 792333 4583755 4751208 39.05 70.7 1
09:03:51 2024-01-29 633782 622168 162013 159062 259937 267151 294346 287310 186038 180641 218715 224744 252751 255130 4073109 4358432 5943748 5769423 1003894 1045838 238934 209610 222173 221537 268086 260521 249432 249629 172474 175188 609981 594556 1375100 1356373 366026 360686 507607 508597 622112 607477 631787 641221 668543 671342 645383 718750 1742925 1857557 1128459 933379 555634 540779 649515 649382 672574 677315 697885 700898 792074 793306 4633489 4760560 39.05 70.7 1
09:03:52 2024-01-29 629370 621211 162640 158229 261161 266331 288919 288526 182970 180836 218375 223982 252821 255881 4072059 4290529 5969209 5780119 1020262 1048521 237791 210596 221479 221879 268086 261396 248771 249143 171928 174769 617128 591020 1373100 1348311 364661 363934 506887 508993 626263 607122 635964 642129 661960 671342 648525 715065 1737438 1827375 1107789 940840 553823 540851 652317 646451 671621 685340 695902 698765 795771 793342 4586595 4757988 39.05 70.7 1
09:03:53 2024-01-29 625213 620081 162277 158560 260550 266776 288684 287310 186298 180641 219210 222260 253562 255916 4077868 4370541 5968688 5797519 1022539 1048521 238160 209575 221826 221844 268493 261725 248387 249178 172442 174213 623122 586970 1384456 1343150 364198 362726 507247 513224 627461 608883 640128 645509 664734 676227 649332 714308 1733779 1816726 1138843 942181 555240 547285 653558 649424 676931 684822 687680 698234 795565 792893 4511565 4751208 39.05 70.7 1
09:03:54 2024-01-29 624802 622127 162048 159033 259540 268458 293895 287310 186333 180607 218785 222637 253386 255130 4077868 4442781 5960194 5789257 1008925 1046999 239710 209540 222244 222221 268871 261725 248387 249879 171928 174526 627817 591868 1388630 1344724 365101 360540 507607 513478 621856 611483 640165 640584 669674 676263 645569 720511 1747955 1837838 1119999 930139 558332 546534 650435 650799 676452 676074 691952 700861 793377 792893 4583755 4751208 39.05 70.7 1
09:03:55 2024-01-29 628625 622163 162052 159100 260334 267186 288002 288620 182970 181661 218340 224085 253351 255095 4067033 4367546 5960681 5769453 1005328 1050009 239130 209610 222556 221879 269665 260993 249681 249879 171928 175049 620222 593707 1387436 1355619 365654 361620 505121 508419 622993 609849 634532 641864 669053 673031 645841 721577 1747381 1853333 1134690 935465 556820 540779 649515 651274 671584 680189 695865 698765 788761 798142 4642867 4760560 39.05 70.7 1
09:03:56 2024-01-29 630972 619829 162813 158124 261192 266741 290004 288120 183364 180870 218715 224050 252821 255881 4077592 4296740 5973567 5788154 1015388 1048107 236691 210267 222173 221537 270504 261432 249121 249528 171894 174491 643214 590747 1366302 1346754 363998 360957 509524 510725 628762 607477 633689 643952 665716 674937 651027 723602 1743658 1840384 1138843 942181 558406 543838 655098 651260 667151 681312 695568 699740 791099 793414 4645013 4766513 39.05 70.7 1
09:03:57 2024-01-29 631083 622126 162298 158809 260723 267186 290249 285592 186368 180230 219245 223670 252821 256705 4072059 4355116 5968688 5789257 1025576 1047741 238637 209903 222208 222256 268871 261689 249156 249178 172717 174561 628027 587807 1370825 1344490 363668 360866 505452 510725 622114 605440 637932 639758 661960 672394 646931 717466 1738673 1830979 1128459 940840 553033 540743 653266 647121 675444 684786 689143 698818 798434 793199 4537304 4750190 39.05 70.7 1
09:03:58 2024-01-29 627508 622168 161565 159566 259506 267186 289088 286432 186333 180265 219245 223291 252821 255165 4077868 4435629 5950037 5780119 1010274 1046841 240384 209610 221861 221879 268871 261725 248387 249879 171928 174526 624572 592859 1412843 1344490 364807 360576 505013 513008 621842 607440 639822 640277 666130 676372 644211 717148 1742999 1838963 1145073 931468 558369 548338 651357 651150 676785 681114 692520 704935 792183 792333 4582796 4761383 39.05 70.7 1
09:03:59 2024-01-29 634652 622127 162142 159464 259937 267597 287949 287715 186333 180801 218750 224016 252751 256670 4074962 4364414 5969246 5778931 1006764 1046582 239130 209575 222712 221879 269665 261689 249156 248758 172717 174213 622845 586800 1377584 1355619 363411 360600 509165 509967 625684 610166 635562 642783 666600 673341 647461 719333 1741726 1848083 1095579 935502 556820 544302 652170 651004 672537 682113 697277 703929 792784 797959 4668284 4760560 39.05 70.7 1
09:04:00 2024-01-29 629292 622126 162382 158995 261919 267151 288632 286432 186532 179911 219872 223740 252856 256705 4074962 4374519 5964439 5792546 1019738 1045059 238355 209938 222208 221571 268871 263205 248178 249528 172682 174526 629288 587807 1375805 1337179 363704 362908 505121 513735 626626 603951 640277 643275 664916 676372 649369 715908 1737475 1815619 1124068 939502 555240 548836 654634 648886 674946 685304 688691 699628 797808 796156 4565715 4759596 39.05 70.7 1
09:04:01 2024-01-29 627434 621830 162013 159354 260299 266776 289721 287463 186498 180767 219398 223325 253562 255916 4077868 4420086 5936483 5779905 1015963 1045059 238230 210085 220824 221879 269285 261725 249156 249879 171963 175293 627817 596222 1363906 1341633 366951 360866 505013 512282 622112 603915 638386 636520 665894 676372 643327 715908 1740454 1833955 1117964 934174 553665 545667 649515 646487 677411 683077 691812 704002 798028 791030 4531761 4759596 39.05 70.7 1
09:04:02 2024-01-29 625615 623890 162468 159253 261919 267008 288915 293256 182970 181443 218750 223809 253707 255059 4083687 4373940 5960718 5788154 998800 1046999 238934 209903 222208 225270 268120 261653 248004 250406 171928 175049 620461 594556 1371716 1346399 366172 360866 509884 513008 622993 611065 634625 640007 667344 674325 639974 721453 1751685 1848354 1132208 930203 558406 546862 650483 652646 676931 680283 696893 702965 788594 792333 4595974 4764566 39.05 70.7 1
09:04:03 2024-01-29 632352 623448 162200 158991 261550 267491 289005 288012 183190 180663 218715 223325 252856 256670 4074962 4330316 5977827 5789578 1010990 1048521 238160 209610 222748 220889 267865 261689 248387 249703 171928 174526 627817 584470 1385826 1348629 362862 362908 509524 510762 628508 610166 634625 639988 666130 674361 650909 720904 1741689 1837857 1117964 938166 557612 544056 654169 652184 671621 680319 695371 700001 784324 793450 4654679 4760560 39.05 70.7 1
09:04:04 2024-01-29 634353 623858 162625 159219 261022 265781 290644 287809 183190 180732 218610 223947 252681 256275 4074962 4308859 5960718 5789257 1021788 1046999 238005 210302 220824 221571 268086 260845 248981 249528 171928 174561 615698 589485 1368000 1346399 364549 362908 505013 509174 624798 604681 632755 643040 661960 671342 646473 717475 1738709 1831323 1113894 943567 553665 540851 653242 648886 672574 684339 697388 696751 793273 793342 4586595 4751208 39.05 70.7 1
09:04:05 2024-01-29 625693 620301 162571 158961 261914 267125 290426 288547 183865 180663 219328 222500 253812 258160 4075718 4367759 5968413 5789578 1021193 1047741 237958 209938 221861 221571 268493 263205 248387 249178 172476 174526 615698 586800 1385152 1337179 363448 362908 505121 513735 625706 603987 640277 643952 664916 676372 651050 715399 1733779 1815619 1145073 940874 555240 547285 654634 648391 674982 684975 687680 697739 798028 793342 4574363 4757988 39.05 70.7 1
09:04:06 2024-01-29 627063 622010 162345 158956 260732 265958 289088 287274 183959 181211 219564 223878 253458 255810 4075906 4398800 5933465 5812649 1013272 1047741 239224 209986 221550 222290 269060 261725 248387 249879 171963 174926 627817 594556 1380137 1343769 366172 360830 505013 513008 622112 603951 639367 639555 667344 676372 644012 715119 1742962 1833955 1119999 928881 553665 547248 648599 650339 676931 677350 689705 702429 793236 791214 4586595 4760560 39.05 70.7 1
09:04:07 2024-01-29 631924 622163 162303 159092 259575 267186 288439 287917 185909 180801 218563 225197 253283 257978 4076575 4361432 5960718 5770659 1005956 1047741 239640 209610 222592 221879 269937 261364 249857 249528 171963 174926 621672 592013 1385387 1357120 365101 360866 508015 508419 623164 608801 632755 642129 666130 671378 645694 719333 1742962 1852254 1118076 932706 556424 540851 650435 650799 671621 677386 697885 700935 791064 792153 4626883 4760560 39.05 70.7 1
09:04:08 2024-01-29 630598 620310 163036 158556 260767 266776 288915 288526 182970 180836 218928 223670 252821 255881 4075222 4302029 5993446 5788981 1011027 1048521 237791 209986 222556 225621 270044 261469 248981 249879 172667 175049 611410 586136 1394886 1347916 363704 362286 509524 510762 627105 609268 634625 642746 665930 672358 651283 720904 1742419 1837586 1140920 939502 557612 544056 654169 652184 667151 681348 695902 699963 784288 793450 4661625 4769912 39.05 70.7 1
09:04:09 2024-01-29 632881 621220 162341 159100 260732 265923 288948 287917 186038 180836 218750 224085 252821 256310 4072059 4318089 5976372 5794309 1027004 1048219 238160 209903 220824 222256 269400 261400 248872 249143 171928 174526 624572 587807 1373409 1345444 363998 360866 504736 509174 621920 605440 635112 643040 662032 673851 649521 714345 1732475 1820773 1109824 940171 553273 546475 654169 645046 667151 682343 690231 697739 793301 793378 4586595 4760560 39.05 70.7 1
09:04:10 2024-01-29 623480 620991 162640 158560 260949 265958 288886 287310 186073 180641 218785 223325 253562 254276 4072059 4373582 5959531 5802626 1016170 1048219 238213 210715 221373 222118 269250 261653 248423 250230 171740 175643 620222 594556 1376925 1333170 366691 363532 505049 512282 623435 606298 637480 639734 663978 676372 639974 716417 1740454 1826110 1117964 936833 553665 547248 650896 647438 677890 685340 691849 700935 796898 792333 4511838 4751208 39.05 70.7 1
09:04:11 2024-01-29 625287 621256 162307 159066 264555 268233 293859 287193 186203 180230 219091 222603 253597 255130 4072883 4439613 5947484 5794233 1005956 1047474 239330 209435 222605 222118 268989 261581 248210 249879 171894 175049 626346 591169 1361025 1344761 365065 360830 508051 513735 623459 611102 639822 640314 667106 676372 646473 717185 1742999 1833955 1119999 928812 555240 547285 647680 648428 674946 679971 689742 704002 795771 791214 4561325 4751208 39.05 70.7 1
09:04:12 2024-01-29 626351 622168 162454 159096 260334 266776 293765 293462 182970 180870 218563 223705 253597 254703 4074962 4370629 5952244 5788154 1003140 1050569 238651 210021 222762 221468 270389 261581 248210 250934 171825 175188 621932 594556 1381172 1346399 365913 360650 510569 513735 623876 611065 636013 639915 669711 675347 643631 722553 1750440 1846979 1145073 931528 558406 547285 650483 653109 676931 681312 696893 704002 790464 792333 4595974 4766513 39.05 70.7 1
09:04:13 2024-01-29 630786 620341 162345 159134 260334 268458 288181 288214 186073 180767 218750 223670 252821 256741 4072883 4336594 5986425 5789578 1011027 1048521 238230 209840 223388 223203 270504 261400 248665 249808 172613 174944 627817 585124 1387228 1348490 362681 362908 509884 510762 628953 612353 636502 639988 667106 675347 650446 722569 1741181 1839160 1117964 938166 558009 544824 654169 651260 671621 680283 695902 698765 788797 793450 4671004 4769912 39.05 70.7 1
09:04:14 2024-01-29 633053 621256 162454 159096 261166 265923 288912 288214 185909 180870 218715 224085 252821 255916 4072921 4299997 5952244 5789257 1020299 1045516 237459 210926 221550 221913 268120 261400 248907 249665 172543 174804 621672 590326 1369360 1344650 364367 363934 507247 509749 626572 606728 633689 643225 664300 672358 647388 716640 1738709 1836555 1113894 944762 555240 540923 654022 650339 671982 685376 697885 696788 793273 793342 4586595 4757168 39.05 70.7 1
09:04:15 2024-01-29 625693 620355 162454 158940 260763 267186 288474 286991 186368 180071 219433 222603 253597 258270 4061232 4361656 5964439 5797519 1021081 1045480 238195 209938 222244 221537 268493 261725 248423 249178 172476 174247 623122 588218 1398979 1336884 363559 363420 504941 513661 628799 608883 640203 643952 665930 676372 651086 717428 1733779 1815619 1115929 940729 556201 547285 655098 647511 674469 685496 689742 696751 793301 793378 4576683 4757168 39.05 70.7 1
09:04:16 2024-01-29 627503 622163 162337 159092 260334 265993 288755 287108 186333 180675 219245 223325 252856 255165 4077868 4401593 5945802 5789257 1016836 1047036 238160 210302 221515 221913 269285 261725 248807 250192 171620 175293 627817 594556 1376092 1339423 367064 363568 506887 512136 623398 607158 638238 639335 665241 676191 645841 715908 1741726 1835166 1138843 932562 553665 545667 649055 648041 674946 680833 690757 705077 797867 791214 4554825 4747011 39.05 70.7 1
09:04:17 2024-01-29 627236 622172 162086 158843 260334 267186 293444 293049 182970 180870 218715 224016 253632 254703 4079107 4374042 5956479 5780119 1003931 1046999 238230 209938 222244 221913 268938 261653 248423 250230 171740 175293 623404 594556 1375606 1350821 366691 360866 509270 510433 624380 608662 634478 638286 668726 674937 647774 722607 1751116 1854917 1122034 931528 556996 540779 649515 652184 674946 680798 699875 705040 784288 789854 4595974 4757168 39.05 70.7 1
09:04:18 2024-01-29 632208 621252 162450 159345 260365 268907 293931 288120 186368 180836 218785 224016 253597 257065 4074962 4330040 5990692 5796418 1011828 1049264 239233 209903 222904 221537 270044 261689 249121 249703 172992 174334 620222 586381 1396471 1352475 363632 360866 510245 512245 625706 613660 639148 647308 669527 675167 650639 721817 1747344 1840384 1142997 936833 558406 545595 653058 652925 672537 680212 695902 698765 790878 800224 4674843 4769912 39.05 70.7 1
09:04:19 2024-01-29 633988 621653 162420 159054 261092 265923 290452 288120 186133 180801 218715 224050 252786 256634 4074322 4299627 5968688 5780119 1026086 1048484 238898 209903 221515 222788 269854 261653 249857 249493 172717 174926 624275 587807 1373640 1346399 364512 362908 504230 510689 626801 606298 636539 644409 667795 677808 651111 715573 1739326 1821892 1115929 942181 555406 547103 655098 646414 672895 684267 691915 699777 800293 793378 4584580 4757988 39.05 70.7 1
09:04:20 2024-01-29 634928 622127 162303 159058 260334 267597 289435 287917 182970 180801 218680 224709 252821 255881 4074322 4361579 5960718 5769453 1005328 1045443 239472 209903 222556 222067 270242 261432 249857 249879 171963 175049 623122 592013 1375570 1357303 366172 360866 508015 508778 622774 609698 632719 642129 667070 671378 643631 719260 1742999 1854895 1134690 932781 556996 544302 649405 650156 673492 682113 699837 703780 789875 793454 4610901 4767353 39.05 70.7 1
09:04:21 2024-01-29 630039 623007 162916 158742 261131 267151 288915 288824 183225 180836 218715 223982 253562 256275 4069938 4302632 5977790 5789257 1010990 1045059 237756 210085 222712 220889 268086 261689 249121 249879 172528 175049 620222 586970 1392082 1346675 364549 364634 509884 511484 627069 609231 634588 643952 665857 673305 651283 721416 1742925 1839160 1117964 940598 558406 547015 656924 654582 674965 683161 697773 699740 792185 797490 4643964 4767353 39.05 70.7 1
09:04:22 2024-01-29 633782 623890 162498 159033 261131 267597 291720 286235 183679 180732 219433 223826 253562 256741 4060917 4358545 5943711 5797519 1025576 1046962 238195 209903 221515 222564 269070 261689 249156 249528 172837 174526 643214 587807 1372355 1344687 364512 362908 504621 510689 625944 606728 638423 639952 663941 674325 648873 717986 1738709 1829967 1111859 940635 553665 540887 653242 647438 674449 685088 698158 703929 795588 797959 4599617 4764781 39.05 70.7 1
09:04:23 2024-01-29 633742 621902 163115 158965 261861 267151 289695 288120 186333 180836 219612 223188 254377 255130 4077868 4373975 5968688 5806608 1019663 1048521 237878 210232 222244 222221 268871 263205 248352 249879 172771 174526 623122 587807 1396810 1337179 363961 362251 507978 514828 627548 607440 641644 643695 665930 680198 650325 717475 1737475 1815349 1128138 940840 556029 549613 655098 650302 676931 685340 688691 701662 798902 796756 4569898 4766401 39.05 70.7 1
09:04:24 2024-01-29 627392 624775 162052 159574 260299 267374 290043 287023 186593 180767 219398 223325 253562 255881 4077868 4420251 5940712 5777723 1012475 1046924 239710 210232 221826 222256 267865 261725 248946 249879 172442 175049 624572 594556 1380628 1344490 366172 360866 505013 513735 623876 603987 640277 640189 666094 676372 643718 716640 1742962 1836555 1119999 928881 555240 547285 649055 647438 675938 680283 691248 706081 798028 791030 4599732 4766401 39.05 70.7 1
09:04:25 2024-01-29 641834 625218 162529 159240 261919 267419 288755 288120 186298 180801 219541 225197 253812 256239 4077868 4377174 5969246 5782635 1006764 1045480 238934 209938 222208 221879 268681 261432 249506 249879 172494 175293 620222 594556 1371863 1353697 366691 360578 508015 509931 622993 609268 634138 640314 667070 672322 643631 721416 1747955 1854917 1122034 931528 556820 540923 649515 652838 674909 681277 696811 705040 788761 793454 4595974 4763787 39.05 70.7 1
09:04:26 2024-01-29 632465 623890 162498 159248 261914 268279 290897 288788 183481 180698 219363 223947 253597 256705 4078593 4336594 6003519 5797873 1012466 1048521 238195 210085 223446 221537 270504 261689 249506 249879 171963 175049 629288 586136 1392287 1346399 363925 363934 510245 512245 629209 611029 636013 640024 667033 675311 650325 723029 1742999 1839160 1140920 936833 558009 545631 654634 653109 671621 680283 695902 700327 790470 793450 4652349 4766513 39.05 70.7 1
09:04:27 2024-01-29 632881 623853 163138 158818 261826 266563 290644 288933 183225 181523 219104 224571 253423 256239 4066262 4302578 5968688 5792284 1018015 1048330 237424 210743 222017 221571 268494 261617 248946 249528 172442 175049 624572 591169 1395809 1346399 365065 362004 507656 510328 625706 603915 634138 643681 663941 672358 649369 718750 1741181 1833955 1115929 944762 556820 543983 655024 651260 672931 685376 698879 696714 793236 793378 4599711 4769912 39.05 70.7 1
09:04:28 2024-01-29 627508 620337 162571 159464 261914 267348 291256 287023 184426 180378 220013 223188 253423 258489 4082401 4373975 5976923 5797873 1022576 1048330 238898 210267 222208 221913 268493 263020 249156 249528 173027 174526 624275 588062 1389213 1342585 363668 362908 505085 513735 627105 607440 640277 639988 665930 676372 651013 716417 1733779 1824735 1107789 943383 553665 547248 655098 646487 671945 685982 691775 698765 797826 793414 4586595 4760560 39.05 70.7 1
09:04:29 2024-01-29 623444 624435 162970 158809 261774 266776 288877 288346 183411 181913 219872 223913 254202 257284 4082401 4373903 5933465 5795584 1013795 1045443 239188 210644 221861 222256 269665 261725 249156 249879 172476 175293 627817 596260 1367893 1343769 366951 360866 505049 513371 622993 603987 640277 640007 667817 676372 643595 717986 1742925 1836555 1123814 932192 553665 546862 649558 647438 676416 681277 691738 706081 797867 791002 4583755 4757988 39.05 70.7 1
09:04:30 2024-01-29 627216 622168 162307 159096 260914 267597 287949 293670 182970 181984 218750 224815 253919 257502 4091807 4386553 5969171 5788400 1008844 1047288 239436 210050 222556 221879 270770 261364 249857 250406 172442 175293 627817 594556 1392437 1355619 366951 360866 508769 510689 624527 609698 634588 640277 667106 672358 645694 719370 1747955 1854917 1126383 933437 556820 540851 650435 651260 672420 680283 697872 705003 791101 793342 4614731 4766513 39.05 70.7 1
09:04:31 2024-01-29 630598 621694 163184 159062 260767 267633 293859 288729 186333 180870 219541 224016 254377 256275 4075222 4314500 6002825 5810751 1013186 1048107 238160 210021 222940 221537 268869 261725 249156 249879 173063 175293 620222 586136 1389207 1346399 363961 362576 510245 512245 627548 611029 635562 644645 667344 675311 651320 723066 1742962 1837568 1117964 940840 558406 545631 655098 653109 670961 681348 697388 698270 788797 797939 4685105 4769912 39.05 70.7 1
09:04:32 2024-01-29 632394 620310 162415 159062 260728 265958 291174 287917 186004 180836 218715 224085 252821 256275 4077592 4327328 5974689 5798323 1024843 1048107 238195 210302 221479 222221 270770 261364 249506 249879 172717 175049 621672 589905 1398574 1346399 365101 362908 504977 509967 625684 607158 635562 643040 663436 672394 647461 718498 1741181 1832620 1111859 944762 554967 540887 653242 649382 670997 685376 696540 699831 795171 793378 4605826 4769912 39.05 70.7 1
09:04:33 2024-01-29 627508 621256 162884 158594 260914 267597 288439 287193 186697 180162 220643 223325 253597 256705 4072845 4355437 5990060 5812716 1024196 1048219 238019 210091 222570 222187 268493 263205 249156 249703 173458 174386 614269 587807 1376285 1336958 363961 363386 505085 513735 627069 607477 640277 643645 665930 676372 650822 716417 1733779 1824787 1126383 940635 553665 544824 654634 647169 672574 685376 694840 699794 797789 797412 4595825 4767353 39.05 70.7 1
09:04:34 2024-01-29 623003 621938 162979 158594 261196 266776 289841 288120 186333 180836 219398 224016 253917 254311 4087220 4389333 5968688 5819309 1021998 1049822 237983 210785 222066 222650 270098 261545 249506 251111 171928 175538 633079 595434 1366910 1337179 367210 360957 505085 513735 626205 603951 639822 639299 665423 676372 645524 717986 1742962 1827375 1145778 938166 555240 548447 652779 648886 678851 685376 693853 703965 798028 792153 4511265 4760560 39.05 70.7 1
09:04:35 2024-01-29 625346 622204 162662 159092 260118 268871 289088 288120 186697 180801 220298 223291 254199 255916 4087220 4442781 5964439 5798759 1005236 1051316 239108 209798 223339 222153 270008 263133 248210 250546 172632 175311 622578 593707 1381982 1345444 365654 363153 510245 514828 625684 612436 640017 641826 667178 680198 646473 719370 1746714 1841511 1122034 928881 557612 548447 650932 651260 677890 679328 691248 705003 795771 791632 4586595 4760560 39.05 70.7 1
09:04:36 2024-01-29 627584 622163 162597 159354 260767 267633 288842 293742 183399 181984 218563 224085 254164 255130 4077868 4355137 5956442 5783066 1003894 1048330 239391 210497 222690 224146 270504 261068 249785 249808 172338 175311 627817 594556 1387252 1355619 366691 360866 508015 509931 625266 609947 634551 641221 667106 672358 645546 719333 1746714 1856232 1109824 934137 556820 540887 650435 651260 672931 680319 696811 704502 793450 793342 4614731 4766513 39.05 70.7 1
09:04:37 2024-01-29 629070 621252 163115 159096 260949 268198 293972 293462 186333 181409 219612 224016 253597 256310 4077868 4308638 5977869 5797243 1011027 1048330 237878 210232 222940 221571 270770 261436 249257 250403 173184 174944 622578 586896 1384722 1350228 363816 364695 510496 511846 628028 611065 636502 646602 667198 674325 652743 722553 1746139 1838889 1117964 939931 558406 545667 654833 653109 672420 683305 697885 698765 789948 798011 4668284 4769912 39.05 70.7 1
09:04:38 2024-01-29 633745 621252 162597 159058 261127 265923 290449 287715 186333 180801 219091 224050 252856 256705 4077868 4324335 5968688 5787209 1025576 1049822 238195 209938 222244 222788 270051 261725 249506 249243 172819 174769 618347 588483 1378618 1347670 364367 363677 506887 510543 627277 608020 639330 639988 663941 674361 651372 716306 1733742 1824787 1128459 940729 553665 544020 654169 646487 670961 685376 695371 700824 799159 793378 4582442 4757988 39.05 70.7 1
09:04:39 2024-01-29 623922 621685 162899 158619 261774 267186 289088 288120 186368 180836 219245 224016 254164 254276 4077868 4370541 5959363 5806884 1022651 1047741 237935 210267 222244 222221 268086 261725 247795 250582 172717 175293 623404 592013 1392788 1338378 364809 364449 504977 515924 627461 608883 642064 643878 664771 679265 649865 717185 1744286 1820773 1148488 938166 555240 548836 654059 648886 678851 685376 691812 702965 797867 792333 4511565 4757168 39.05 70.7 1
09:04:40 2024-01-29 623959 621979 162601 159345 260940 268871 293859 288417 186532 180870 219433 223291 254199 255130 4072921 4402367 5956479 5789578 1001005 1048521 238934 210267 222869 221537 269092 261725 248423 250582 172476 175538 621932 594556 1379224 1346399 366731 363275 511942 513515 626708 612687 636391 640131 669674 676155 646922 723432 1752145 1857548 1128138 932781 558804 545209 650896 648966 678370 684044 696354 705077 788761 790446 4586595 4760560 39.05 70.7 1
09:04:41 2024-01-29 634652 621216 162597 159345 261201 265958 288763 288526 186333 180905 218785 224900 253597 256490 4077868 4296913 5960718 5806334 1024843 1048144 238898 210302 221134 222290 268086 261689 249857 249528 172717 174926 623122 589485 1377482 1346399 364807 362908 504621 510725 626837 603915 636575 645213 664625 676011 651186 716306 1739326 1825909 1128459 942181 554304 548059 654796 647475 672931 687440 693816 698765 798989 793486 4595974 4760560 39.05 70.7 1
09:04:42 2024-01-29 628789 622168 162635 159066 261201 266776 288948 288120 186368 180836 219433 223860 253952 254667 4077868 4386408 5955121 5798609 1021193 1046582 237993 210926 222017 222256 268086 261725 249156 250970 171894 175573 630048 594556 1373976 1336231 367210 363677 505085 513735 623913 603987 639367 640951 665423 676372 648525 718274 1748018 1835166 1140920 934135 554614 546293 650822 647256 678851 685340 693324 704502 800028 792893 4504871 4766513 39.05 70.7 1
09:04:43 2024-01-29 625730 621902 162567 159100 260732 267410 293859 293562 186168 180870 218715 223670 253987 255095 4072883 4373975 5968688 5789257 1001034 1048521 238934 209938 223446 221537 269665 263205 248423 250406 171997 175293 626346 593669 1375530 1345444 365913 362908 510606 515193 625241 612870 639822 640314 667142 676372 647192 721490 1752363 1849564 1149227 932856 559600 548762 652280 653072 678260 682767 691664 702928 792816 790410 4596427 4763117 39.05 70.7 1
09:04:44 2024-01-29 632881 625057 162078 159349 260360 267597 288676 288526 186073 181384 218785 225248 253562 255916 4075587 4361356 5977231 5779905 1005328 1047778 239304 210232 222592 222067 268904 261248 249506 249629 171963 175293 627817 594556 1378525 1354657 366691 360866 508015 509931 622993 609268 633689 641859 667070 672394 643667 721453 1750440 1856232 1145073 931416 556709 545463 650909 651150 674965 683077 699875 704317 793125 793414 4633489 4769912 39.05 70.7 1
09:04:45 2024-01-29 631185 621220 163009 158586 262262 267597 293972 293616 186333 181409 218785 224050 253597 258381 4084307 4302632 5986387 5798609 1015388 1048521 237459 210337 222556 221537 268155 261689 249156 249879 172476 175049 624572 588483 1395502 1347952 363998 363934 510606 512282 627585 611102 636502 643681 667142 676336 651086 723066 1747955 1843123 1119999 938166 558406 545704 655061 654389 673418 683161 697314 703929 790955 793306 4671731 4769912 39.05 70.7 1
09:04:46 2024-01-29 632394 622055 163349 158813 262001 266776 288720 293462 183481 181409 218750 224744 253597 256310 4077439 4287435 5969246 5797519 1018813 1049673 238195 211622 222244 222221 268904 261653 249506 249879 171963 175049 621672 590747 1381785 1346399 365902 362547 505121 510725 625742 603951 635112 643496 664953 673377 649369 718240 1742999 1836555 1115929 944762 556820 544020 655527 651260 675407 685124 699726 701699 793340 793306 4620578 4779264 39.05 70.7 1
09:04:47 2024-01-29 630814 622159 162640 159354 261919 267491 289519 287180 186767 180481 220154 223809 253742 257317 4072921 4361162 5960755 5798609 1025576 1048521 238230 210120 222244 222290 268871 261725 249156 249528 173027 174926 626021 586970 1383076 1340834 364549 362908 505085 514192 627548 607477 640277 643645 665930 676083 650362 716965 1738709 1824787 1132613 939502 553665 540923 653706 647438 673051 685376 695902 702738 798975 799657 4603171 4769001 39.05 70.7 1
09:04:48 2024-01-29 624660 623890 163336 158948 261201 266776 289088 288120 183353 180905 219398 223982 254342 254311 4093653 4383187 5969246 5817313 1022651 1049737 238230 210302 222592 222256 268120 263205 248104 250618 172476 175293 624875 590747 1386980 1336231 365138 362004 505157 515193 627548 607477 641886 642129 665930 679337 650362 718240 1742999 1820879 1151304 939502 556029 549224 654833 650339 677411 685376 690757 699831 798028 793378 4570012 4769001 39.05 70.7 1
09:04:49 2024-01-29 628040 622060 162313 159566 261914 267455 288912 287310 186567 180836 219468 223775 253991 255881 4075587 4440332 5960194 5798609 1009646 1045480 240384 209938 222592 222599 269250 261725 248771 249879 172751 175049 618772 592013 1389494 1344761 365654 360866 505157 514922 622993 610202 638153 642129 667214 679980 644613 717185 1742999 1833955 1119999 928881 555240 547285 649515 648428 676931 681312 691775 706081 798028 792333 4545836 4754355 39.05 70.7 1
09:04:50 2024-01-29 629292 621794 162494 159532 261053 267455 290554 288933 183190 181880 218680 224085 253987 255095 4086464 4361356 5969283 5789257 1001791 1050009 238934 210267 222244 221913 268938 261689 248807 250618 171928 175416 623404 594556 1371349 1347952 366691 360866 509884 511883 623435 609268 637326 638432 668290 674361 643667 723618 1752182 1852291 1132208 930203 558406 545667 650435 648966 677890 682343 696893 705077 788761 793636 4593147 4766513 39.05 70.7 1
09:04:51 2024-01-29 634686 625218 162395 159502 261919 268090 288915 288526 183481 180732 219293 223844 253178 257497 4077868 4357480 5977846 5796418 1006681 1046544 239640 209903 222904 222221 270044 261725 249857 249493 172992 175014 621416 587807 1378525 1358509 365028 360866 509524 510456 625684 611967 636502 644866 667142 676849 648873 721416 1742962 1852254 1111845 936167 557612 540851 652317 652646 673529 680283 699875 703965 793377 793378 4634023 4774198 39.05 70.7 1
09:04:52 2024-01-29 629334 621907 163088 159431 263768 268100 290477 289510 183526 181811 219293 223947 254167 256528 4084466 4305568 6007766 5805084 1021193 1047797 237389 210926 222520 222221 269314 261653 249643 250230 172682 175293 627817 591169 1371391 1348741 365913 362801 508015 510725 627512 603987 636230 643952 664916 674289 650288 719297 1742962 1839160 1152082 945433 556820 545850 655759 652646 674396 685376 699377 699553 793413 797939 4618522 4776719 39.05 70.7 1
09:04:53 2024-01-29 631078 621658 162975 159100 261919 267186 288702 286987 184509 180594 219907 223878 254404 257355 4081736 4373975 5969209 5815175 1025538 1048484 238615 210497 222619 222908 268871 263205 249506 249879 172992 174926 624632 586800 1382482 1345444 364512 363420 505013 513008 627069 603987 640277 643645 665894 676106 650288 717438 1738709 1828670 1109824 940840 553665 543983 654169 647402 673381 685376 697885 700861 798028 793450 4599434 4767353 39.05 70.7 1
09:04:54 2024-01-29 625360 621180 162601 159062 261166 267186 289088 288120 186463 180836 219872 223395 254878 256492 4088238 4361356 5968688 5798352 1019700 1048410 238124 210267 222173 222221 270389 261725 248142 250970 171928 175293 621932 592859 1364829 1332115 366172 363934 505085 514828 625706 603951 641188 641221 664880 681159 647461 717148 1742925 1820773 1143783 938191 555240 548566 652317 648850 678851 685376 693816 704730 798028 793454 4520944 4760284 39.05 70.7 1
09:04:55 2024-01-29 625360 622132 162307 159316 259937 268458 288439 287917 186628 180801 219433 223291 254377 255881 4093428 4449260 5974689 5796418 1009646 1045443 240508 209986 222833 222530 269250 263205 248910 250367 172784 175048 618772 592013 1420431 1343769 365913 360830 509051 513735 622993 610166 641188 641675 667106 680198 643595 717148 1743658 1836555 1119999 930203 554845 547285 649515 647438 676416 681277 691738 706583 799159 792893 4539701 4757988 39.05 70.7 1
09:04:56 2024-01-29 627088 622132 162424 159066 260732 267597 288002 288824 182970 181788 218715 224050 254164 255095 4084579 4380122 5984067 5797190 1000214 1046544 238934 210232 222556 221537 270770 261400 248910 251323 171928 175538 631157 596260 1371349 1350550 366951 362908 510967 512608 623876 611918 636013 639788 667817 675311 644577 723580 1751685 1852291 1155457 931528 559202 547248 650896 654036 678851 682308 697885 705040 789875 790967 4593147 4757988 39.05 70.7 1
09:04:57 2024-01-29 633988 623265 162311 159490 260144 268422 289088 288340 186333 180870 219398 223775 253351 257714 4080776 4364690 6001180 5794309 1008925 1049710 239498 209910 222904 222033 268086 261689 249156 249208 173440 174038 619987 586800 1391537 1355619 364977 360650 509233 512644 625706 612870 638386 643681 667142 673815 647424 721416 1747955 1856232 1105754 936833 556820 540887 651357 651260 672420 681277 697872 703965 793377 793306 4614731 4761383 39.05 70.7 1
09:04:58 2024-01-29 629292 620049 162631 159312 260940 268198 287967 288595 186298 181409 219245 224085 253562 256275 4077868 4299439 5991295 5812656 1016057 1051389 237283 210750 222726 222118 270770 261220 249470 249879 172872 175293 626021 592013 1374133 1349955 364512 362004 510967 513224 628916 613224 636502 644590 667106 676336 652244 724636 1747955 1841771 1119999 938166 558406 546439 655098 653109 672574 681277 696893 700291 791064 793486 4668397 4767353 39.05 70.7 1
09:04:59 2024-01-29 632121 621907 162970 158957 261957 266741 288553 293426 186038 181696 218750 224907 253597 256670 4083687 4299886 5969209 5807346 1024929 1044837 238721 210785 221373 222840 270579 261472 249750 250123 172853 175188 630759 589485 1393658 1346399 364809 363677 507570 510652 622150 603915 636354 644866 663941 674325 649405 720184 1738709 1833587 1109824 940874 553665 544020 654634 647475 672152 685376 696893 700788 798028 797939 4595974 4767353 39.05 70.7 1
09:05:00 2024-01-29 626342 621216 162567 159058 261201 267562 288877 288729 186888 181374 219398 222637 254377 256275 4084782 4361431 5968688 5806884 1021193 1044800 238615 210680 222619 222736 270389 263914 248210 251111 172888 174909 626346 589905 1411324 1337179 365101 363934 508015 516179 629398 607404 642101 643496 665857 682122 651283 718203 1741181 1820773 1136278 938834 556029 549343 655098 650302 678851 685376 691738 700589 798028 793306 4552683 4760284 39.05 70.7 1
09:05:01 2024-01-29 627764 622123 162571 159100 260325 267374 288002 288752 186263 181409 218715 224016 254164 255095 4077868 4361356 5969246 5788154 1000922 1048521 239269 210232 222556 221537 268904 261689 248946 251180 172629 175766 623404 596260 1365247 1350228 366877 362835 510894 513188 625204 612353 636502 640277 668763 676849 645524 724610 1752930 1852291 1155457 931415 559202 548447 651393 654036 678851 681312 696893 705003 790470 791002 4586595 4769912 39.05 70.7 1
09:05:02 2024-01-29 634024 622824 162567 159464 260325 267633 287988 288120 186463 181288 219398 224780 252821 256741 4084768 4370922 5969334 5782912 1005328 1046582 239640 209868 222748 222187 268086 261689 249857 249879 172476 175293 624572 591868 1397147 1360831 366581 360758 510499 509785 623840 610846 634441 642930 667106 672358 645524 719333 1751116 1856158 1111859 931378 556820 540743 650896 651260 674909 681348 698899 705040 791064 793306 4605353 4767353 39.05 70.7 1
09:05:03 2024-01-29 629292 622127 162605 159087 260758 268458 287871 288788 186368 180870 219398 224016 253987 256310 4077868 4327229 6007841 5801656 1013990 1050009 239269 210232 223796 222221 268494 261400 249506 250406 172992 174212 620222 586136 1377460 1351549 363670 363825 510748 512678 628326 614097 636428 647158 670660 676119 652559 723543 1742999 1840441 1140920 939428 559600 546439 655098 654036 673418 682308 697885 700824 791064 799139 4671004 4776719 39.05 70.7 1
09:05:04 2024-01-29 632605 621907 163049 159435 261961 266331 288912 293390 186168 181374 218750 224942 253562 256670 4078744 4312235 5960681 5797519 1022515 1050009 238160 210961 222208 222221 268681 261689 249506 249879 172717 175069 620222 590326 1397038 1348629 365913 363934 507784 511782 628762 608883 636317 643952 665642 674181 649186 721539 1743621 1840276 1115929 944054 555240 545850 654597 649309 672931 685376 696811 704784 797463 793450 4595974 4767353 39.05 70.7 1
09:05:05 2024-01-29 627236 620310 162601 159100 261166 267562 288877 287804 186697 180767 219929 222981 253952 256705 4078744 4371011 5960718 5806884 1018965 1048484 238195 210596 222904 222221 268871 267288 249156 249879 172992 174926 621672 587807 1372114 1336995 363998 363420 508015 513735 628472 608773 641915 645708 666580 681014 651173 717326 1739326 1816726 1142997 942144 556029 549343 655295 649842 678331 685160 691211 700552 798989 797922 4576683 4757712 39.05 70.7 1
09:05:06 2024-01-29 629019 622127 162567 159566 260909 267151 289532 287310 186532 180641 219433 223670 253562 256275 4077868 4410840 5950037 5797519 1016170 1047741 238195 210890 221861 222256 269854 261725 249331 250406 171894 175538 627817 595833 1372957 1336958 367210 362908 507210 513371 623876 603951 639822 639335 665930 676119 647567 718236 1748625 1835166 1142997 932856 555010 547066 650946 647438 677890 681312 691738 706788 799049 792333 4530046 4760560 39.05 70.7 1
09:05:07 2024-01-29 627360 622159 162571 159349 260360 267597 288037 293535 183119 181696 218715 224085 254164 255059 4081849 4367817 5952206 5788154 1000968 1046308 238934 210267 222556 221571 268938 261725 248329 250970 171928 175538 621932 594556 1365083 1348629 366691 362908 510967 513371 623876 611102 636267 640277 666094 676336 645524 724685 1755836 1854895 1151304 932856 559999 548963 652280 654965 678741 684044 696893 706838 789912 791002 4596427 4758738 39.05 70.7 1
09:05:08 2024-01-29 635374 622168 162303 159460 261648 268458 288641 288120 186368 180801 219433 224050 253729 257895 4084768 4367804 5977869 5788154 1007510 1047326 240047 209938 223089 222221 268716 261725 249857 249143 173027 174526 614999 587732 1380415 1353996 364549 360866 509884 510725 626535 612436 636539 639988 667178 674060 646510 721416 1747955 1854895 1138843 932818 558332 543838 651357 652074 675792 684044 701372 705858 793346 793342 4633212 4770755 39.05 70.7 1
09:05:09 2024-01-29 631190 621428 162886 160491 261783 267669 287949 293535 186333 181409 219398 224050 253987 256490 4080776 4312041 6003519 5797519 1013944 1048521 238160 210267 222940 221879 268904 261725 249506 250406 172751 175293 629288 587388 1379704 1347952 365101 362293 510967 511883 628472 610578 636502 643681 667106 675823 652743 723618 1747955 1840465 1142997 939502 559202 546534 656924 654854 673492 682164 697810 702813 793346 800087 4684361 4763787 39.05 70.7 1
09:05:10 2024-01-29 634327 623478 162861 159177 261157 266812 290498 288440 186368 180870 219468 225163 253562 256705 4072883 4336857 5961499 5797519 1026161 1048521 238934 210596 221515 222908 268120 261689 249857 249879 172872 175069 623122 589485 1375293 1347670 365138 363420 504855 510762 625706 603951 636575 640024 666189 674361 649405 718750 1742419 1833741 1111859 942677 554845 544020 654634 649346 675407 688550 699726 702281 797918 793306 4594012 4767353 39.05 70.7 1
09:05:11 2024-01-29 626351 620337 162605 159427 263400 267597 289492 288120 186628 180836 219978 222637 254164 256490 4077868 4367759 5960718 5802745 1024892 1047741 238195 210267 222592 222599 268871 263205 249506 249703 173027 174561 626021 586970 1383669 1344490 364549 363677 505085 514463 628028 608883 641188 643681 666873 676372 651320 717475 1738709 1824787 1117851 940840 553665 544056 654634 647438 672420 685376 696595 703779 801318 800224 4603445 4769001 39.05 70.7 1
09:05:12 2024-01-29 623734 621653 163118 159092 261966 267410 291371 288713 186498 180836 219433 223360 254412 258381 4077868 4367661 5968688 5807961 1022651 1047778 238160 210596 222748 222256 268086 263205 248213 250970 172717 174769 626346 591169 1393316 1336231 365654 362512 509051 515193 628508 607477 639998 642129 665930 680292 652280 718786 1742962 1822168 1128138 940202 556029 550002 655795 651260 678580 685376 691248 700861 799726 797922 4579513 4771588 39.05 70.7 1
09:05:13 2024-01-29 628660 625661 162494 160008 261919 267597 289554 287310 186923 180801 219907 223878 253952 256275 4084692 4438578 5950882 5789257 1016170 1045480 239472 210596 222052 222754 269854 261725 249156 250406 172751 175293 627817 596260 1389482 1343769 367210 360866 505049 513735 623435 607440 640277 639788 666600 680198 643667 717986 1742999 1836555 1119999 931415 554845 547016 650435 648886 678851 685340 693853 706849 797862 789854 4522282 4768724 39.05 70.7 1
09:05:14 2024-01-29 627145 624770 162985 159286 261061 268243 288915 289023 183481 180836 219398 223585 254412 255881 4084617 4405480 5960718 5797519 1001717 1048521 239304 210302 223674 221537 268120 263205 248771 251323 172476 175608 624875 593707 1396730 1344798 366172 362908 510821 514463 625684 613738 640277 641221 667178 676372 646967 724685 1749661 1848354 1132208 931415 559202 548836 652317 654036 678851 679292 694346 704002 793413 791002 4593147 4764566 39.05 70.7 1
09:05:15 2024-01-29 634353 625661 162912 159536 261057 268090 290644 288644 183481 181523 219788 225301 253917 256670 4075587 4383421 5990922 5779905 1007399 1046619 239675 210232 222904 222256 268904 261328 250595 250582 172476 175293 624572 594556 1386457 1355619 366951 360866 509165 510725 623876 611483 634625 641675 667178 673851 645524 722516 1749661 1857548 1119999 931528 556820 544020 650896 653109 674982 682824 698404 706583 789912 792153 4605353 4769912 39.05 70.7 1
09:05:16 2024-01-29 632431 622159 162920 161282 261919 268999 290549 288933 183865 181558 219670 224768 254202 257752 4087220 4336594 6003557 5807961 1011828 1048521 239269 209610 222976 222067 268494 263205 249506 249879 173061 174546 629288 586970 1389578 1352703 363704 362908 510698 513008 627548 613738 638423 645082 672491 675859 650325 723066 1742999 1853591 1095579 935502 558009 540923 653242 653109 672420 681277 696884 702965 793413 793414 4630715 4760560 39.05 70.7 1
09:05:17 2024-01-29 629370 621980 163126 158670 261996 268172 290513 290710 183411 181741 219328 223947 253458 256563 4088238 4305697 5999493 5797519 1016112 1051205 238160 210596 222940 221913 268938 262938 249681 250406 172476 175049 620222 587388 1377385 1346399 365138 362293 510967 512282 628545 610833 636502 643645 667070 676336 652743 725442 1747955 1840478 1142997 939502 559999 546862 654833 648966 672574 682343 695605 700327 791137 799175 4681412 4769912 39.05 70.7 1
09:05:18 2024-01-29 632121 621902 162605 159224 261992 266741 289897 293390 186073 181741 219529 225639 254097 256634 4072808 4311944 5961262 5802745 1023972 1049822 238265 211116 221959 222840 268938 261689 249857 249879 172872 175049 624572 590326 1383519 1347952 365654 360957 505085 510725 622150 607085 636050 639988 667075 673851 652280 721453 1742962 1843225 1119999 943420 558406 545246 656796 652888 674946 685376 696847 698802 793413 801436 4652246 4763787 39.05 70.7 1
09:05:19 2024-01-29 632121 621943 162631 159096 261161 267633 289986 287310 186437 180515 219468 224085 253742 258043 4075462 4361494 5984067 5798609 1027687 1049525 239233 210267 222244 222943 269854 261725 249821 249879 172992 174804 626021 587388 1372932 1344909 365101 363420 505013 512282 627105 603951 640277 643681 664953 675859 650325 716914 1739944 1833955 1128459 944762 556151 544020 654169 649382 672968 685376 698936 700935 797463 793486 4595974 4769912 39.05 70.7 1
09:05:20 2024-01-29 626618 621943 162837 159092 261192 267669 288912 287400 186732 180515 219872 223291 253632 256705 4075311 4367671 5984901 5816041 1021156 1050009 238230 210596 222690 222788 269250 267324 249331 249879 173301 175083 623122 587807 1376872 1336995 364843 363459 509165 515193 628508 609268 640941 644590 667817 677324 651357 717475 1737475 1824787 1105754 940635 553665 546089 655098 649113 672456 685376 695902 700861 799590 800037 4595974 4769912 39.05 70.7 1
09:05:21 2024-01-29 623950 620341 162873 159058 261966 267597 291514 293049 186663 180870 219776 224050 254412 255095 4074686 4361356 5979800 5811886 1022576 1048219 238160 210267 222400 222256 270507 262766 248104 251323 172717 175293 621932 592436 1398766 1337179 365913 362547 508015 515558 627351 607477 640941 642129 665930 679337 651320 718786 1746714 1823495 1134243 939502 556820 550002 655795 650799 678851 685376 691577 700898 793301 793486 4564970 4760560 39.05 70.7 1
09:05:22 2024-01-29 626351 622199 162605 159320 261166 267410 288181 293535 186628 180905 219433 224016 254412 255130 4078933 4399596 5960834 5793561 1002425 1048219 238792 210455 222797 222118 270633 261617 249364 251288 171928 175573 631157 594556 1368915 1350550 366951 362908 510967 513008 624577 610773 636539 640314 667106 676336 645524 725200 1752182 1852291 1132208 930203 559600 547285 651393 652673 679850 682343 697885 706081 791101 791002 4586595 4760560 39.05 70.7 1
09:05:23 2024-01-29 634686 622168 162597 159604 260365 268233 288877 288120 186368 180870 219433 224050 252856 257533 4081849 4364414 5960844 5775787 1005956 1046359 240077 210021 222797 222187 270389 261617 250560 249736 172888 175311 617128 591169 1372234 1355619 366172 360866 509270 510328 624798 611138 635599 644719 671538 673851 647461 721453 1747955 1857548 1128979 933474 557612 544020 650483 653109 672456 681312 696884 704002 793273 798048 4682130 4769912 39.05 70.7 1
09:05:24 2024-01-29 632157 619864 163013 158556 261992 266776 288877 293256 186298 181696 218785 224085 253562 256670 4074962 4296833 5969209 5789578 1023243 1048521 238969 211010 221959 222771 270770 261400 249821 250546 172768 175223 626021 590173 1378138 1346399 364955 363677 505121 510762 627316 608883 636539 644866 665930 675347 651372 718274 1741181 1829990 1134690 940635 554845 544861 654634 649382 672968 685376 698879 700935 793337 797975 4602539 4760560 39.05 70.7 1
09:05:25 2024-01-29 625287 621943 162635 159100 261236 267669 289897 288323 186532 180870 219468 222981 254412 256490 4077868 4376999 5960755 5803823 1024806 1048521 239304 210631 222940 222290 269250 263432 249643 250439 173370 175083 624572 587770 1374340 1342888 364367 364449 504977 515156 628472 609304 639998 646291 667597 680198 651320 717986 1738709 1829967 1105754 939931 553665 545246 655061 647511 672931 685376 696893 700898 799542 799175 4595974 4760560 39.05 70.7 1
09:05:26 2024-01-29 623922 621938 163126 159100 261201 267633 288926 288526 186402 180870 219468 223325 254803 258564 4075587 4370814 5960481 5807961 1021193 1048521 238934 210302 222592 222256 269285 267470 249156 250618 172819 175241 612840 589327 1397227 1335862 364403 363934 509019 515924 629252 609527 643473 645046 665157 677359 652743 717912 1737475 1822168 1128459 944594 554845 546053 654869 647511 672931 685110 695371 700898 800191 799740 4596427 4766513 39.05 70.7 1
09:05:27 2024-01-29 623922 623588 163157 159100 262001 267633 288912 288729 186368 181419 219468 224050 254803 255165 4075587 4367773 5933465 5798609 1021922 1048330 238230 211256 222592 222290 268120 263205 249506 251747 171963 175573 621932 594588 1373104 1338378 367882 364964 504977 515193 626535 607725 640165 641712 665784 680125 647424 717185 1742999 1829967 1147773 936833 556029 548836 653169 650046 680332 685376 693853 704002 797808 793342 4517747 4751208 39.05 70.7 1
09:05:28 2024-01-29 625325 622127 162454 159599 259575 269321 289088 287917 186472 180836 219811 223705 254199 258784 4077868 4455480 5951442 5798609 1013272 1048521 240384 210267 222592 222943 269285 263205 249156 250618 172751 175293 627817 594519 1412813 1349113 365913 360578 508689 514279 623766 608736 642101 642019 671612 682122 647405 723827 1750440 1839175 1122034 930203 556746 549613 650896 650799 677890 683998 695491 707627 793265 792189 4564177 4751208 39.05 70.7 1
09:05:29 2024-01-29 627240 624770 162866 159497 261166 267669 288474 288002 186073 182027 219091 224085 254412 255130 4084654 4361356 5967819 5789257 998874 1045516 238969 210302 222940 221571 269383 261725 248981 251695 172476 175573 623404 594556 1372337 1347898 367064 362908 511003 513735 623730 612614 638127 640928 669711 676227 648599 725567 1754262 1860147 1153380 932192 559202 545631 652801 652925 676858 683233 698862 707086 792636 797922 4624624 4770755 39.05 70.7 1
09:05:30 2024-01-29 629033 622126 162940 159316 261157 268198 288641 288264 186298 181661 219363 224085 254129 258747 4078744 4314785 6011852 5811028 1013907 1048464 238863 210267 223603 222221 269314 261725 249681 250582 172992 175135 629288 587220 1405051 1348629 365101 363020 512088 513008 629434 612870 638349 645538 671538 676047 653603 725530 1748625 1844349 1142997 940840 559999 547030 655098 652637 672420 684786 698655 702854 792743 800305 4671004 4776719 39.05 70.7 1
09:05:31 2024-01-29 633053 622132 163084 159570 262367 266741 289757 293877 186333 181949 219433 225092 253952 256670 4077439 4303084 5981459 5805797 1023243 1049636 238160 211439 222520 222256 269724 261725 249857 250582 173027 175293 621672 590747 1372647 1346399 366940 362512 508051 511846 627548 607404 636502 644866 665930 675311 650786 722494 1749265 1840384 1140920 946219 558406 545028 658089 653035 676404 689254 698899 700861 796898 800224 4618522 4779264 39.05 70.7 1
09:05:32 2024-01-29 630635 621175 162979 159599 261192 268386 290162 287310 186732 180230 220154 224050 253597 257497 4083687 4367773 5960681 5806884 1028511 1048107 238934 210743 222904 223287 269250 263205 249857 250230 173423 175293 624275 587807 1383583 1344909 365101 363934 505085 514972 628953 608335 642101 645538 667344 678768 651320 718609 1738709 1835008 1132613 942106 555166 547103 656961 649163 675407 685160 695680 703817 800118 799740 4591928 4760560 39.05 70.7 1
09:05:33 2024-01-29 624844 625394 163408 159100 262001 267338 290197 288526 186498 180836 219929 224085 254377 255059 4077439 4383187 5950037 5806884 1022651 1051205 238160 211256 222904 222943 268904 263205 248423 249291 172717 175538 623220 593210 1380850 1335283 366940 362837 508015 515924 627548 608299 640891 642129 667344 679778 649369 718750 1747955 1823459 1132208 938834 556709 550245 656924 651150 680259 689181 691664 703780 799615 797959 4552683 4766401 39.05 70.7 1
09:05:34 2024-01-29 627503 622132 162567 160118 260334 268646 289721 287917 186732 180767 220119 223982 254377 256275 4087220 4437001 5964439 5797519 1009646 1051688 240721 210232 222940 222908 269854 263764 249506 250582 172992 175416 615698 592013 1392028 1344490 366172 360866 508015 516018 623913 612400 642101 643496 667214 681940 645524 719260 1747955 1839160 1122034 929542 556029 548836 650435 651738 680264 684007 693631 706434 797881 796829 4594427 4763955 39.05 70.7 1
09:05:35 2024-01-29 632824 622163 162886 160050 261131 268386 288912 293390 186368 181684 219978 225475 254342 256670 4083687 4377174 5977846 5788154 1008204 1051168 239675 210302 222940 222256 269314 261689 250169 250582 172837 175538 629288 594556 1388708 1355619 367210 360866 509524 510689 623876 611065 637895 642129 667142 674361 646473 723543 1752182 1860104 1124068 932856 558009 544788 651393 654965 676895 683305 701798 707329 793236 793270 4622310 4775820 39.05 70.7 1
09:05:36 2024-01-29 631637 621658 162970 159316 261161 268422 291165 289564 186593 181374 219433 224744 254097 257248 4077868 4297995 5977790 5797519 1016836 1050009 237424 210890 222940 222221 269348 261725 249857 250582 172751 175293 621672 589485 1397438 1348936 364549 362512 510967 513464 629470 612870 638386 646030 667178 676083 653206 724685 1747955 1843086 1136766 938834 559600 547285 655295 652673 672931 683269 697885 702928 793273 800616 4678905 4778407 39.05 70.7 1
09:05:38 2024-01-29 634234 623629 162980 159502 261891 266741 290471 288729 186628 181374 219907 225267 253562 257497 4086898 4311939 5977790 5801656 1026161 1051500 239640 211404 222017 222943 269314 261725 250595 250582 173268 175416 626021 590747 1389092 1346399 366172 363677 505085 512245 627512 603987 641202 644590 665930 676300 651320 721416 1747955 1841771 1117964 946106 558009 545631 656796 653109 675938 689254 698899 700898 797463 799740 4617513 4781822 39.05 70.7 1
09:05:39 2024-01-29 626915 623895 163023 159507 262227 268243 290057 289018 186958 180801 220119 223325 254377 257248 4072845 4364287 5969209 5806884 1022651 1050009 239269 210926 223446 222943 269285 262230 249681 250582 173268 175416 629288 587807 1400934 1336958 365065 363934 509524 513450 629434 610633 641886 645574 667106 681495 653206 718498 1741181 1824751 1132613 942640 555240 547285 656259 649346 673956 685376 695902 700898 801323 800870 4596427 4767977 39.05 70.7 1
09:05:40 2024-01-29 625360 625399 163389 159244 262436 267455 290330 288933 183865 181488 219635 223913 254342 255095 4078857 4374016 5974689 5806884 1024112 1050754 238195 211587 222940 222943 268904 263205 249156 249325 172872 175573 633079 593706 1368659 1336231 366691 363056 508769 513643 627512 608299 642866 642129 667344 680807 649369 719297 1750440 1824787 1160698 939502 556820 550392 655759 651260 679813 689254 693287 702928 799726 793414 4559193 4767353 39.05 70.7 1
09:05:41 2024-01-29 626164 623812 162391 160451 261919 268963 290092 288084 182553 180698 220048 223913 254312 256959 4089518 4449888 5943748 5811150 1006046 1048521 239640 210232 223989 222754 268086 267361 249331 251323 172872 175293 615698 592436 1372008 1346399 366691 362908 511003 513414 625706 613738 640905 643040 672045 681458 648873 722516 1752182 1843123 1126103 929542 559202 549613 652317 653109 678851 681312 693816 706583 798028 793378 4586595 4760560 39.05 70.7 1
09:05:42 2024-01-29 629065 622168 162597 159574 261166 267633 291598 290567 183679 182318 218951 224953 254272 255775 4084503 4367548 5985780 5788154 1004645 1046830 239330 210596 222940 222256 269794 261725 249607 251323 172476 175538 624875 594556 1376925 1350821 367210 362908 510967 512245 624798 611483 638150 641221 667142 676336 646473 725716 1757201 1857548 1159611 931528 559999 547015 651393 654592 678851 684303 696847 707850 791064 792189 4593147 4760560 39.05 70.7 1
09:05:43 2024-01-29 636460 622127 162571 159608 261919 268835 288921 293462 186697 181741 219907 224815 254195 258114 4084768 4361432 5990655 5802665 1013460 1050009 239675 210232 223317 222805 268494 261725 249857 249879 173579 174526 618021 585124 1387600 1355619 364255 362908 510967 513735 627548 613738 639822 645574 671061 676106 650822 723580 1746714 1857548 1119373 935502 558406 543983 653242 653109 673418 682308 699927 705040 795171 793450 4630715 4767353 39.05 70.7 1
09:05:44 2024-01-29 632807 621685 162847 159100 263289 267410 290303 293877 186697 181949 219740 225440 254584 257281 4077868 4311076 5989172 5802626 1027776 1047372 239472 211221 222052 222943 270770 263205 250595 250582 173180 175416 624572 590326 1373346 1348629 366172 363934 505121 512737 627548 603987 639822 645082 667344 678943 650822 720904 1742999 1839160 1140920 946106 556820 545631 656723 652646 674982 686263 699964 702928 798028 799703 4602539 4766513 39.05 70.7 1
09:05:45 2024-01-29 629292 621207 162866 159349 261774 268458 290655 288120 187063 180641 220189 224016 254199 257895 4074962 4345720 5995205 5820389 1027663 1051426 239295 211080 222940 222943 269250 267252 249857 250439 173303 175538 626021 587807 1375883 1343150 364661 363934 505121 514463 629398 609231 642829 646524 667817 679718 652743 717148 1741181 1829967 1132613 941510 555240 545631 654833 650339 673919 689254 698879 702928 798989 800305 4595974 4767353 39.05 70.7 1
09:05:46 2024-01-29 624807 621220 163138 159096 262515 268422 289616 293426 186697 180870 220119 223515 255154 256705 4080776 4373921 5981503 5822399 1023652 1049862 239498 211080 223138 223339 270008 262265 249681 250582 173458 175049 621128 588483 1386863 1336958 365101 362004 509524 516290 629434 611065 641886 645574 667106 681057 653206 717148 1741181 1824751 1153436 940672 554845 547248 655795 649346 675407 685376 695902 700898 800757 800305 4595974 4767353 39.05 70.7 1
09:05:47 2024-01-29 624026 621789 163242 159092 262795 267669 289827 293462 186875 181409 219965 224050 254733 255059 4083687 4380270 5968688 5817957 1024929 1052702 238757 211115 222833 223184 270770 263505 248978 251641 172888 175942 621932 592859 1374244 1335526 366471 362766 509128 516290 628436 610067 643820 643040 667817 681285 651283 719297 1747955 1824787 1157534 938191 556820 548681 656295 651260 679813 688767 693324 704266 793301 793414 4562089 4760284 39.05 70.7 1
09:05:48 2024-01-29 627063 622015 162307 159675 260369 268458 289827 288120 186697 180836 220189 224050 254412 256490 4084307 4438578 5959363 5789257 1016170 1047103 239763 210974 222463 223529 270389 263727 249610 251111 172888 175468 618772 596260 1361766 1344490 367210 360866 509051 514644 625684 608299 639962 641675 667142 682604 645561 719634 1747955 1838963 1145073 929159 556029 548836 650896 650339 678100 684786 694877 705919 800155 792783 4530323 4760560 39.05 70.7 1
09:05:49 2024-01-29 627185 622195 162605 159566 261201 267669 288877 288089 186333 181984 219398 224085 254377 255095 4081398 4367586 5960718 5788154 1003931 1048521 239304 210596 222976 224146 270770 263804 249432 251996 172888 175538 621932 594556 1369542 1350228 367731 363934 512451 514828 625684 614608 639525 643040 667142 676372 647461 726787 1758617 1852291 1159611 931415 561197 549224 653242 654093 680815 683340 697885 707086 793413 793306 4595974 4769912 39.05 70.7 1
09:05:50 2024-01-29 634657 623711 162605 159502 261166 268871 289757 293462 186532 181410 219776 225511 253597 257317 4073325 4367804 5973586 5789257 1007473 1049636 240384 210778 223639 222788 269348 261725 250595 250791 173215 175678 624572 594131 1378236 1359474 367210 362835 511954 510543 626535 613738 636539 644409 671061 677808 647497 723543 1752182 1858856 1140920 931452 558406 545246 652779 653572 676931 684303 700958 708130 793413 793450 4605353 4769912 39.05 70.7 1
09:05:51 2024-01-29 632536 621685 162866 159574 261166 269285 288667 290326 186663 181409 219776 224119 254412 257281 4084307 4327229 6012166 5798609 1013990 1051500 239675 210302 224147 222564 268938 262952 249857 250970 173061 175049 626021 586800 1383460 1354071 364919 363934 512052 513661 629252 615410 639636 647256 670988 676372 652280 725672 1752893 1852254 1137269 936833 559600 545485 655098 652673 673919 683305 698862 705040 795734 799139 4642867 4769912 39.05 70.7 1
09:05:52 2024-01-29 631907 621220 163388 158923 262437 268422 289088 288527 186402 182019 219398 224942 254377 256705 4083687 4299794 5986775 5798609 1017292 1051316 238160 210996 223603 222256 269759 263205 249857 250582 172872 175507 618557 589485 1378726 1348667 364809 364964 512035 513478 630215 614099 639219 648539 669344 676191 654022 725716 1747955 1845622 1140920 940840 559999 547285 656796 654093 673810 685376 696847 700898 793413 800187 4677044 4773314 39.05 70.7 1
09:05:53 2024-01-29 632844 623448 163126 159114 262363 267374 289827 288268 186368 181857 219433 225440 253987 257101 4081398 4306073 5960830 5793386 1023243 1048107 238934 211587 222748 222599 269536 262938 249857 250582 173061 175538 630759 589485 1398574 1348741 366172 362512 508015 511953 629209 610342 637637 645781 666726 676191 651137 722057 1746139 1837857 1117964 945433 557898 545340 656961 653109 674946 686263 701760 703779 797463 799740 4591928 4760560 39.05 70.7 1
09:05:54 2024-01-29 626581 621694 163152 159868 262001 268422 289827 293049 186993 180836 220154 223325 254412 257497 4077905 4370903 5960834 5807961 1021922 1048144 239269 211032 222976 222943 269285 267397 249506 250582 173337 175171 621672 587807 1377269 1341092 365138 362040 509524 515924 629470 611065 645116 648539 670279 684016 654059 720511 1743658 1824577 1119999 942181 558009 550392 656796 652389 679630 689181 693779 702965 801323 800224 4577216 4758517 39.05 70.7 1
09:05:55 2024-01-29 625679 622015 162975 159604 261961 267597 290709 288526 186697 180905 220119 224119 254377 256525 4078820 4392347 5959363 5807961 1022374 1048521 238230 211291 222940 222977 268938 263205 249857 250403 172717 176065 613106 595434 1371805 1335283 367731 362547 508051 515193 625706 608801 641188 642129 667817 682013 651372 721188 1751116 1841734 1145073 937522 558594 548301 654133 651260 681781 685376 695568 707870 801286 793306 4506549 4760560 39.05 70.7 1
09:05:56 2024-01-29 625282 622163 163009 159604 261783 270116 288912 293462 186732 180905 220154 223860 254803 256310 4084307 4445952 5969283 5807961 1007361 1049264 240721 210085 223674 222977 268086 267361 249857 250970 173027 175538 615698 592013 1371391 1345444 366691 360866 509524 515924 622078 612870 641886 643952 671884 680328 647461 720941 1753611 1848249 1178821 930203 557612 549966 652280 652764 678778 683125 693816 705882 797826 793076 4558459 4754355 39.05 70.7 1
09:05:57 2024-01-29 630814 622204 162861 159604 261201 268458 291783 288527 186038 182307 219091 225283 254981 255165 4086944 4364716 5960718 5789257 1003217 1050009 239675 210778 222976 222256 272302 263205 249506 249291 172906 176065 608552 594556 1377688 1348704 367210 362908 511003 513735 623693 612870 638423 642129 667178 676372 646473 726787 1755954 1856232 1136278 932781 562122 548580 653206 655445 681744 684641 699600 707981 793346 793306 4595974 4770755 39.05 70.7 1
09:05:58 2024-01-29 635793 621685 162882 159570 261131 269250 288702 293535 186732 181409 219942 224744 253987 258328 4077868 4355325 5994964 5797519 1007510 1050009 240384 210302 223832 222324 268716 263205 249892 249879 173702 175049 631243 586800 1378246 1357120 365101 362726 510967 513008 627621 614173 640277 646524 671025 676336 648909 723618 1750440 1861458 1113894 934174 558406 546626 654096 654582 676748 683197 700847 708019 795551 797231 4624624 4769912 39.05 70.7 1
09:05:59 2024-01-29 632089 622132 163122 159604 261783 269357 289638 288933 186532 181984 219776 224779 254412 257497 4084307 4321062 6012166 5803190 1017292 1050754 238160 211291 223639 222256 270360 261725 249892 251323 173061 175416 630759 587807 1382933 1349864 365138 362547 511726 513735 632148 613738 640277 647475 671061 676372 652911 725753 1750440 1847045 1119999 938191 559999 547285 655831 653632 675407 685982 699227 704354 793304 800196 4669472 4776719 39.05 70.7 1
09:06:00 2024-01-29 632844 621252 163684 159206 262830 268386 289792 287927 186532 182019 219907 225336 254199 256741 4078933 4299521 5986369 5798609 1016570 1051205 238875 211622 222976 222290 269794 263020 249857 250618 173061 175538 621672 591169 1369919 1348629 365138 363091 511726 513008 631254 612870 638423 647279 667214 676372 654597 725716 1747955 1843123 1147150 939502 559999 547285 656924 654130 672968 684339 699763 705288 797063 802388 4688337 4787813 39.05 70.7 1
09:06:01 2024-01-29 634290 622168 163088 159570 262001 267597 291348 289027 186923 181823 220119 225475 253987 257826 4084654 4336852 5969283 5798609 1025356 1051500 239710 211439 222208 222977 269571 263020 250595 250618 173027 175416 623122 589327 1376177 1347670 366172 363934 508015 512282 628028 607513 639367 645574 667817 676336 652934 721490 1745475 1840478 1119999 946106 558406 546475 658191 652213 676931 689072 698936 700898 796898 800616 4616175 4778407 39.05 70.7 1
09:06:02 2024-01-29 627434 623675 163250 159507 262262 268835 289897 288526 186767 181164 220975 223913 254768 258111 4077868 4373921 5990922 5806922 1028244 1050532 239710 211439 223639 223667 268716 267324 250595 250951 173458 175293 618557 587807 1366408 1346399 364809 362004 508051 513735 629470 608335 639998 647279 667344 676372 653206 719297 1742396 1833955 1122034 944091 556029 546475 656924 651260 674946 688301 698899 704539 800155 800305 4609542 4777474 39.05 70.7 1
09:06:03 2024-01-29 623812 622453 163546 160717 262659 268783 290330 289153 184520 181661 219965 224050 255230 258771 4087220 4373921 5969283 5806884 1023169 1051500 238969 210961 222976 223171 268086 262265 249681 250970 173458 175416 615698 589209 1380599 1338785 365138 362547 509524 513643 629470 611065 641923 647017 667106 679337 653206 717185 1741181 1824787 1130536 940672 555240 547285 656796 649424 676931 685110 693853 700935 802529 800305 4593147 4762157 39.05 70.7 1
09:06:04 2024-01-29 626169 622204 162882 160349 261919 269577 292196 289023 182620 181270 220700 224571 255019 259063 4081660 4442638 5968413 5802626 1008204 1050009 240721 210302 224025 222977 268120 267397 249857 249291 173027 175573 618772 591868 1385977 1344798 366691 360866 510606 513679 622150 613660 641886 643952 673031 681321 649135 722553 1750440 1843123 1126103 930203 557612 550002 652317 652184 678851 685376 694877 705882 797862 793378 4570270 4760560 39.05 70.7 1
09:06:05 2024-01-29 627240 625661 162670 159608 261818 269285 291466 291389 183994 183011 220013 225267 254984 256133 4094087 4380301 5980628 5805797 1001717 1051205 239498 210743 223410 222256 269794 263577 249681 252351 172837 175907 626346 594556 1362661 1347916 367210 363420 512451 514828 625684 614608 639785 643225 667142 676372 648377 727268 1756074 1856232 1136278 931415 561197 549613 654198 654592 680295 685340 698862 708093 793236 793342 4602539 4767353 39.05 70.7 1
09:06:06 2024-01-29 632621 621658 162827 159608 261166 269890 289317 293580 186628 181661 220559 225163 254665 260406 4066845 4339373 6003206 5808497 1016836 1051500 239401 210926 224304 222840 272302 263205 249857 251323 172992 175538 621672 586136 1390181 1350550 364770 362512 512052 513735 630984 614608 640277 647475 672484 680198 654789 725716 1750440 1852254 1122034 939502 559999 547212 655759 654555 674396 685982 699875 705003 795734 800870 4656144 4769912 39.05 70.7 1
09:06:07 2024-01-29 632431 622347 163611 158590 262799 268422 289897 288728 186663 182538 219776 225248 254768 257826 4086898 4296378 5975149 5823670 1022478 1051205 239188 212110 222833 222908 269759 263020 250595 250965 173423 175538 623122 590747 1372457 1348629 366691 363056 509488 512245 628436 608662 638386 644741 668763 676336 655061 723618 1744883 1843086 1122034 944725 559999 547212 658831 654093 676931 685376 699891 700824 796734 800268 4615707 4774160 39.05 70.7 1
09:06:08 2024-01-29 630635 621680 163092 159608 262001 268458 290709 288526 187028 180801 220189 224709 254342 258079 4075944 4367514 5983791 5816041 1028511 1050754 239472 210926 223603 224152 270008 263950 250560 250582 173544 175293 618347 588642 1376767 1344490 365101 363934 505085 513735 629398 608335 642101 646487 667344 676372 652934 718203 1743658 1833918 1113894 946106 556029 545631 654796 651260 674946 690627 698899 705003 797826 799740 4599711 4763955 39.05 70.7 1
09:06:09 2024-01-29 626581 622999 163092 159320 261966 268422 289792 293462 186993 181451 220807 223670 254733 257497 4084768 4361543 5978486 5821305 1025576 1051389 239259 211411 223567 222977 268938 267586 249156 251459 173027 175538 643214 590326 1391435 1337426 365880 363056 509524 513679 630807 610561 643745 645270 666094 681321 654597 718203 1743658 1823357 1117964 940635 558009 550392 658326 652646 678851 688767 693816 700898 802456 800305 4577216 4769912 39.05 70.7 1
09:06:10 2024-01-29 627058 622168 162979 159566 262367 267597 290709 293462 186958 181374 220154 224085 254768 258711 4084768 4392453 5954862 5811886 1019079 1047996 239533 211446 222726 223529 270770 263950 249857 249291 172442 176065 620222 596566 1370626 1340981 368253 362223 508689 514644 622114 608801 642101 642129 669237 679301 649099 718713 1747955 1839160 1145073 939502 556820 548836 654169 651260 680986 689036 697885 708130 801323 793378 4518010 4757988 39.05 70.7 1
09:06:11 2024-01-29 626346 622127 163005 159566 261201 269700 288912 293535 186958 181661 220154 224016 254946 256670 4084768 4436296 5956479 5807346 1007399 1047848 240015 210603 224706 223339 270806 264697 249785 251996 173250 175907 626346 593707 1370466 1347670 367174 363934 512052 513679 626626 614608 643820 643608 672520 681321 649369 722516 1749624 1843123 1124068 930203 557612 550002 652801 652637 680815 683305 695865 707589 799002 793378 4593147 4769912 39.05 70.7 1
09:06:12 2024-01-29 642713 622195 163092 159604 261166 269060 290414 287081 186958 181661 220154 226174 254342 256705 4084768 4374055 5977846 5788400 1007473 1052702 240881 210974 223896 223339 270221 263727 251265 250934 173440 175749 626021 591444 1395653 1357891 367210 362908 510967 512824 627240 614608 638423 645082 671061 676047 648986 725200 1752930 1861458 1109824 936167 559600 545631 654169 652637 676895 685340 703025 708635 798028 799740 4627928 4769912 39.05 70.7 1
09:06:13 2024-01-29 631009 622123 163108 159599 262358 269700 289757 288566 184251 181984 219907 225248 254377 257281 4084768 4308764 6003519 5816250 1013944 1051168 239436 211256 224405 223426 272302 263768 250805 251288 173563 175503 621672 587732 1392999 1353109 364919 365593 512451 514463 631254 614608 640017 649346 672484 680198 654597 725419 1752930 1848354 1145073 938166 559999 548059 656723 654360 674432 684303 697872 705003 795734 801436 4668284 4779264 39.05 70.7 1
09:06:14 2024-01-29 633053 622168 163384 159349 262839 268422 292196 289070 186663 182272 219929 225440 254981 257462 4081382 4296745 5977752 5806884 1019500 1050754 238195 211622 223603 222754 272302 263577 250805 251605 173680 175924 621672 591169 1372942 1348481 366841 365998 510857 513224 631254 610129 639367 643681 668543 676227 655061 726233 1750440 1844386 1122034 943383 559999 547285 658657 654592 676931 685376 699431 700861 793413 802003 4689143 4776719 39.05 70.7 1
09:06:15 2024-01-29 633951 622159 163434 159591 262393 267633 291595 293670 186958 181949 220154 225789 254412 257714 4077868 4330219 5969246 5797246 1028511 1051316 239802 210926 222940 223667 268904 267288 250595 250970 173268 175171 618347 588483 1371704 1347484 366026 364449 504941 513625 629215 608883 642026 647396 668763 680198 652743 718203 1743583 1832564 1111859 941510 556996 547103 656259 650799 674909 688230 696847 705003 800155 800870 4599711 4769912 39.05 70.7 1
09:06:16 2024-01-29 623849 621870 163109 159455 261992 268458 290233 293462 186697 181984 220119 223982 255160 257213 4087220 4361356 5969209 5816250 1020114 1048521 239472 211256 223603 223477 268938 262632 249506 251323 173303 175416 623122 587807 1391589 1339330 365621 365739 509990 516656 630838 610919 645770 647618 669674 684053 654542 719370 1742962 1825779 1155457 942219 558406 549369 658191 653889 680815 688194 694877 703965 800118 800305 4570012 4767353 39.05 70.7 1
09:06:17 2024-01-29 627503 622199 162601 160151 261166 269060 290709 288990 187063 180870 220807 224085 255160 256741 4097152 4441939 5959363 5798609 1016686 1048521 240384 211256 222904 223667 268904 267324 249857 251180 173027 175538 629288 596687 1378086 1344490 367992 363164 509774 515046 626461 610282 643932 643151 667106 684053 649521 722719 1753611 1843086 1124068 931528 556820 549819 652337 653109 680815 684303 695605 707959 798902 793414 4580056 4769912 39.05 70.7 1
09:06:18 2024-01-29 627216 622204 162975 159637 261966 268871 289695 289404 186532 182434 219468 225440 255160 256275 4087220 4377174 5977752 5797873 1010386 1050754 240384 210926 223989 223287 271187 263205 250595 249325 172992 176065 620222 595833 1368176 1353697 368253 363934 510967 513371 625438 612614 638127 644719 673520 676227 650297 724499 1757924 1862789 1124068 933400 559202 546439 653242 654353 678741 685268 701032 709326 793450 799090 4611931 4767353 39.05 70.7 1
09:06:19 2024-01-29 631637 622123 163126 159629 261779 269736 289554 288667 186958 181949 220154 225126 255160 258293 4084579 4339688 6003519 5806884 1013272 1050754 240215 210926 224340 222908 269759 267136 250419 249256 173579 175416 630759 587388 1375265 1352475 365065 363934 512451 513735 631254 614608 641188 650105 675435 676155 652948 725456 1752893 1860197 1122229 936685 559999 546257 655024 653632 674946 685304 703840 706937 797867 801436 4677308 4779264 39.05 70.7 1
09:06:20 2024-01-29 633053 622127 163519 159092 262865 268198 290303 288492 186532 181984 220119 225475 254412 257826 4083687 4299794 5977477 5807961 1019537 1052065 238230 211622 223603 222943 270394 263205 250595 251323 173061 175714 624572 591444 1370775 1347952 366691 363636 510606 513371 630807 610597 639330 645082 667070 676372 652428 726489 1752326 1848317 1145073 944870 561597 547103 659480 656827 676748 689254 699927 702429 795135 804844 4680382 4787813 39.05 70.7 1
09:06:21 2024-01-29 634437 622267 163122 159595 261996 267597 290745 293535 186697 181661 219965 225475 254377 258111 4077439 4324573 5977836 5806884 1025430 1048144 239675 211256 222556 223632 269536 263205 250948 250970 173027 175538 623122 589485 1371118 1348741 366940 362004 508015 513008 628953 609231 639822 645574 667817 676372 653206 723066 1747955 1845622 1142997 947570 559999 547103 658547 654965 677744 691203 703376 702743 798028 801436 4624138 4769912 39.05 70.7 1
09:06:22 2024-01-29 627508 624956 163439 159604 262358 269851 290233 292977 187063 180836 220224 224016 254803 257895 4072996 4367759 5960755 5806884 1028511 1048521 239675 211439 223639 223701 268155 263764 250595 250934 173544 175416 618557 587807 1375403 1344724 365913 362004 505085 513478 629470 608335 642101 647438 667817 678768 653206 719297 1742999 1836555 1117964 944160 556996 545762 656924 653072 674800 691203 702874 704855 799652 800123 4602539 4769001 39.05 70.7 1
09:06:23 2024-01-29 627471 621943 162861 159570 262398 268692 290233 293049 187063 180801 220842 223982 254412 257895 4065789 4361393 5969209 5806884 1024074 1051205 239675 211439 223639 223287 268086 262265 250595 250970 173579 175293 643214 587388 1377768 1342585 365902 362004 509165 515924 630807 611102 642866 647475 666636 677359 653206 717185 1741181 1829967 1111859 940840 556029 546862 656924 650967 677329 690570 699875 704855 802566 801327 4603445 4769912 39.05 70.7 1
09:06:24 2024-01-29 623922 624476 163546 159608 262367 268871 290463 293535 186993 181845 220154 224016 255195 257281 4077868 4373963 5969246 5816250 1020188 1051500 239304 211256 223603 223287 268938 263069 249506 249291 173303 175416 621672 587807 1398229 1337179 365913 363091 510245 516427 631254 611102 643289 645574 667106 683496 654597 718240 1741689 1827375 1113894 942677 556820 549613 658191 651260 676931 689072 697128 705829 805420 802497 4603445 4769001 39.05 70.7 1
09:06:25 2024-01-29 624655 625218 163542 159574 263294 268045 290533 293499 184509 181845 220154 225057 255720 255130 4087220 4383101 5960718 5817313 1022651 1051500 239269 211291 223596 223322 269759 262230 249156 249325 173061 175538 625794 591169 1395164 1333097 366691 363127 509524 513715 631000 611029 643782 640024 667106 683048 648988 719297 1742962 1822131 1119999 940672 558009 548174 658657 651260 678851 688767 695865 703465 802529 801436 4602602 4769001 39.05 70.7 1
09:06:26 2024-01-29 630630 625218 163242 160008 262445 268055 291525 287216 187028 181696 220189 224744 254913 257248 4087220 4401593 5950037 5806884 1021475 1050009 239304 211622 223639 223287 269348 267433 250595 250612 172751 176311 631903 594556 1392077 1338785 368253 363091 509165 515193 625706 610181 639998 643496 666130 680292 650288 719333 1749197 1833955 1143783 938834 556820 550392 654634 651260 680026 688230 696893 707123 800191 793414 4527402 4767977 39.05 70.7 1
09:06:27 2024-01-29 627093 625218 163023 159574 261061 270008 290295 288937 182587 181558 220154 224016 255195 256705 4078631 4448978 5952244 5798609 1012475 1047326 244175 210778 223639 223667 268938 262230 249857 249256 173061 175171 629288 593707 1409877 1346399 366691 360866 509774 515924 622114 612870 641923 643952 672520 681357 647497 721453 1750939 1841818 1126103 930865 556820 549613 652317 651260 679813 685376 695902 707959 801962 793378 4533229 4760560 39.05 70.7 1
09:06:28 2024-01-29 630602 626105 163181 159502 262558 269106 290127 291975 184122 182712 220013 225301 254984 256528 4084768 4370705 5960834 5798609 1002425 1048144 240384 211291 223674 222754 270618 263768 249857 250403 172751 175942 615872 594556 1367384 1349864 367731 363934 513177 514828 625706 614351 640277 643040 667214 680198 649405 727972 1757201 1857548 1136278 934137 561180 550392 654634 655590 682265 685340 696847 709251 795734 793414 4593147 4769912 39.05 70.7 1
09:06:29 2024-01-29 634686 622204 162979 160161 262554 269639 291361 290567 182553 181845 220700 226200 254237 258221 4088238 4374055 5977827 5797519 1009608 1050009 243968 210778 223989 223322 269724 263577 251301 250970 173027 175700 626021 593707 1382149 1359044 367731 362908 511819 512282 625706 613738 638423 643681 673520 676372 647497 727823 1757201 1864167 1124068 931415 559999 547248 653242 655590 680815 685376 700995 707458 793413 795556 4602539 4769912 39.05 70.7 1
09:06:30 2024-01-29 634197 623302 162635 159431 261196 270116 290506 291121 184509 182156 220594 225163 254272 258984 4088238 4355124 5990744 5797519 1011828 1051521 240881 211305 224340 222977 269759 262006 250419 250582 173614 175293 625704 587807 1370602 1359044 365138 362908 511003 513735 629434 615644 640277 647511 673031 676372 650325 725442 1752182 1861458 1138843 935502 559999 545667 654169 652673 677890 685340 703803 706920 796898 798011 4624110 4775858 39.05 70.7 1
09:06:31 2024-01-29 629370 622163 163152 159637 261992 269321 290249 288492 186732 181984 220189 225232 254913 257284 4091807 4333175 6012166 5816250 1017623 1050383 240011 211108 224376 222943 272302 264323 250595 249291 173301 175538 621672 586136 1386635 1352587 365101 362040 512451 513735 631254 614608 641188 647511 673031 677324 653206 726787 1750939 1854917 1113922 936833 559999 546898 655795 654360 674946 684303 699927 706081 795771 800305 4648928 4775858 39.05 70.7 1
09:06:32 2024-01-29 632157 622163 163684 159100 262874 268871 290449 289070 186697 182019 220154 225440 254412 257136 4072620 4302358 6002825 5807346 1021788 1050009 238934 212181 223603 223287 270976 263205 250595 251216 173647 175538 623122 590747 1378618 1347952 366951 363162 509524 513008 631037 609268 638876 644627 666600 676372 652696 725716 1750440 1847045 1122034 943420 559999 547285 658657 655590 678851 685376 699964 702429 795771 799991 4674767 4779264 39.05 70.7 1
09:06:33 2024-01-29 634437 621938 163118 159608 262001 267669 291525 293462 186993 181661 220154 225475 254412 257895 4084307 4360987 5994266 5812154 1028473 1050009 239873 211291 223639 223701 270770 267361 250595 250582 173303 175293 623122 589327 1381390 1344761 366172 362004 505157 513735 629470 609268 639998 649461 666636 679337 654133 718786 1742419 1833918 1126383 940635 556029 547285 656796 651260 676452 689234 696847 705040 801359 802716 4605353 4773314 39.05 70.7 1
09:06:34 2024-01-29 623954 621685 163422 159608 262804 268907 290709 293742 186767 181570 220189 224050 255622 257281 4084829 4370814 5991774 5822399 1025500 1051389 239533 211446 223810 223287 268120 263034 249892 254014 173959 175784 623122 587807 1381336 1341633 366062 362801 509524 513679 630984 612436 643362 647511 667178 680328 652465 718786 1742962 1829967 1132613 944762 556029 547285 656796 651260 674982 689000 698879 705040 802529 801436 4595974 4763117 39.05 70.7 1
09:06:35 2024-01-29 625282 622236 163680 159599 262839 268493 290546 288054 186802 181731 220189 224085 255801 256670 4084307 4370855 5960760 5836876 1024806 1051500 239365 211446 223810 223529 269655 265259 249506 249360 173337 175573 627817 591976 1379968 1337179 366172 363127 509884 516656 630807 611102 643819 646255 667106 682833 653654 719333 1742999 1824787 1122034 944762 558009 548174 658831 651260 678851 686227 696893 704539 805993 799991 4605353 4769912 39.05 70.7 1
09:06:36 2024-01-29 625463 622240 163157 159349 262839 268493 290709 293571 186732 181696 220189 225092 254768 257502 4075587 4376963 5960444 5810768 1026399 1051953 238827 211481 223531 223564 269655 264697 249364 252387 173440 175328 624875 591976 1391187 1336231 367027 364076 510606 513752 631254 611102 643672 643645 667106 682833 653386 720941 1742999 1824787 1117964 944762 558009 548210 658657 651260 678851 688265 695902 704039 804876 799428 4586595 4763117 39.05 70.7 1
09:06:37 2024-01-29 624577 622276 163418 159604 262804 267669 290709 293462 186958 181443 220189 225405 254803 255130 4075222 4389333 5968688 5807961 1024112 1052354 239021 211376 223388 223460 269655 264510 249014 252032 173440 176030 624875 592859 1390997 1331135 366421 363127 510245 518126 631254 611065 643857 643645 667106 685991 652696 719370 1742999 1824787 1124068 942714 558009 548596 658657 651260 678370 689254 695902 702965 804307 801436 4586595 4769912 39.05 70.7 1
09:06:38 2024-01-29 625015 622199 163414 159125 262804 267669 290709 293462 186767 181731 220224 225283 254630 255165 4084307 4386746 5959363 5813168 1021922 1049264 239136 211474 223353 223495 270770 264437 250452 250717 172888 176400 625185 594556 1402959 1337179 368514 364964 509488 513450 627585 610166 643932 643952 668763 683496 651320 722569 1749197 1828670 1143783 939502 557612 548983 656295 653109 681059 688230 695902 707086 800191 799175 4546186 4756336 39.05 70.7 1
09:06:39 2024-01-29 627512 622204 162635 160369 260767 270116 290709 293049 187098 180905 220877 224085 255195 257101 4087257 4447824 5943785 5798609 1015445 1050420 243968 211622 223011 223701 268938 267361 250166 251996 173370 175960 643214 594556 1400767 1346399 367992 362908 508587 515924 622150 611065 643857 643040 671061 684053 647461 719297 1750902 1844386 1122034 931452 556820 548836 652779 651260 681781 685376 697885 707996 802566 793414 4520944 4766513 39.05 70.7 1
09:06:40 2024-01-29 624993 622163 163005 159599 261961 269060 288948 288365 186697 181857 220154 224085 254843 256310 4084768 4392747 5977836 5798609 1001680 1048144 240215 211326 225044 222788 269794 262265 249506 249325 173061 175942 627817 594556 1376859 1344668 367210 364191 513140 517485 629246 617227 643932 645323 673983 683014 651357 727972 1756674 1849632 1132208 930057 561597 549793 653872 653668 680026 683340 695902 708130 798028 797412 4595974 4760560 39.05 70.7 1
09:06:41 2024-01-29 631710 621979 163118 159637 261996 269321 290454 288965 186402 182434 219503 226016 255195 256310 4084307 4377174 5973534 5789257 1004438 1050009 240384 211291 224025 223322 271445 266911 250595 250055 173061 176065 626346 596260 1369423 1353109 368739 364412 513067 513588 627425 613628 641434 643878 670879 676227 649295 730013 1759700 1864167 1136278 932856 561597 548836 654634 657803 682749 685376 700424 707923 795135 793450 4599711 4767353 39.05 70.7 1
09:06:42 2024-01-29 635825 622159 162866 160118 261748 270116 290674 288667 186958 181949 220154 225248 254377 259127 4072845 4342347 5977790 5789257 1007510 1051500 241202 210926 224340 223443 269794 267092 251301 250758 173544 175538 621416 590326 1381862 1359474 366951 362908 512268 513972 630103 616168 640165 646835 672886 679694 649186 725530 1757924 1861458 1124068 931415 559999 546257 654169 655517 679813 685376 702877 707959 793413 797939 4609117 4770755 39.05 70.7 1
09:06:43 2024-01-29 632431 621943 163384 159633 262323 270116 290233 288930 186958 182272 220154 225405 255160 258293 4087220 4339747 6003519 5801656 1013272 1053045 240721 210890 224692 223253 269794 262230 250384 251323 173977 175293 621672 587388 1376681 1355619 365028 363934 512451 515193 631254 616205 643694 650848 675435 681159 655024 727748 1756674 1849630 1147150 938834 559999 548059 656759 658228 676367 685268 698899 706044 796898 802315 4661625 4769912 39.05 70.7 1
09:06:44 2024-01-29 633053 621974 163684 159574 263636 268835 290674 288965 186958 182561 220119 226139 254808 257497 4077868 4305214 5977846 5805797 1017292 1051168 238195 211658 224340 223477 271031 267739 251301 249325 173579 176065 623122 592013 1358778 1349269 366691 364218 513177 514922 633044 614608 641188 648428 673520 682495 656813 728823 1752893 1848317 1144295 940840 561597 549114 658657 656017 675370 685340 701260 704966 796862 802570 4668021 4767353 39.05 70.7 1
09:06:45 2024-01-29 632807 621974 163384 159608 263206 267633 290709 288965 184250 182399 220154 225946 254946 257895 4083687 4299886 5973460 5805797 1021751 1054720 239269 211658 223603 222977 270996 263577 250965 249256 173579 175819 624572 591169 1374816 1350550 366951 363927 510245 513735 631254 610166 640003 645574 667106 676372 654578 727599 1755836 1849630 1145073 944614 561597 550529 660488 658228 678741 689254 700995 705829 797867 802534 4637333 4786084 39.05 70.7 1
09:06:46 2024-01-29 632043 622150 163126 159608 262545 269250 291595 288526 187132 181374 220842 225440 254946 258328 4083687 4361356 5977752 5814509 1024037 1051500 240011 211439 224076 223287 268494 263034 250595 249291 174012 175538 624275 587807 1375326 1344490 365913 362801 509774 516656 632148 612870 643782 649382 667178 680807 655061 719297 1742962 1836313 1136766 946219 557612 550392 659516 652074 677954 690155 697773 704818 804840 802570 4599617 4770755 39.05 70.7 1
09:06:47 2024-01-29 629302 622231 163501 160195 262769 268692 291534 288054 187098 181949 220842 225570 255160 257317 4087220 4398592 5968688 5816250 1021922 1050009 239472 211305 223989 223667 269759 262265 249892 250787 172751 176757 634594 595858 1384321 1334042 368514 363091 510698 513679 628472 611029 641359 643952 669017 681321 651283 721453 1751685 1833704 1124068 936833 557612 549613 655061 652888 684653 692071 699875 709102 802383 797959 4528258 4767353 39.05 70.7 1
09:06:48 2024-01-29 625360 626105 163512 160339 262363 270497 290057 290567 184767 182156 220189 224709 255552 256705 4087220 4442781 5970009 5806884 1013350 1050754 239325 210926 224340 223667 268938 265447 250419 250020 173544 175661 621672 592859 1379524 1344450 367210 362908 510967 513715 625706 614351 643782 643645 672045 681357 648414 722457 1752930 1843086 1126103 931378 557612 550392 654169 652646 681781 685124 697662 712066 805993 797394 4528084 4775820 39.05 70.7 1
09:06:49 2024-01-29 627063 622204 163161 160205 262367 269377 292085 290250 186958 182561 220154 225604 255804 256670 4087220 4383367 5978251 5806884 1004645 1051316 240384 211270 224340 222908 270583 262850 249857 250787 173268 176193 626346 594556 1382985 1346399 367992 362004 513634 516290 627069 616352 642101 643952 673483 677359 650325 725277 1757201 1854895 1136278 934137 561180 548947 655098 656554 681985 685304 696847 710300 797867 799053 4613049 4773220 39.05 70.6 1
09:06:50 2024-01-29 634686 624508 162985 160339 261748 270116 290471 290495 187028 182283 221236 225405 254946 259162 4084466 4361656 5994964 5797519 1009646 1051500 240890 210926 224376 223632 269794 264141 250595 250582 173821 175293 625704 587807 1372659 1360972 365913 363420 512451 513735 629434 615222 641644 648428 674020 676372 651283 726228 1752219 1861458 1115929 935502 559999 546439 654634 653134 677890 685376 703062 707959 798028 800305 4629875 4774996 39.05 70.7 1
09:06:51 2024-01-29 631083 625399 163507 160138 262620 269711 290092 288930 186923 181984 220189 225604 254913 257788 4083687 4320508 6012129 5806884 1013944 1051500 240047 210939 225044 223322 270394 262230 250948 250403 173579 175946 630759 586970 1388341 1351778 365913 363056 513634 515193 632596 615915 642101 650375 675435 677359 655061 727823 1752182 1856307 1113922 939502 559999 547285 657725 656054 676416 685376 700995 707086 798028 801928 4652246 4773220 39.05 70.6 1
09:06:52 2024-01-29 633782 624735 163615 160942 264120 269557 290568 290361 182587 182839 220700 225946 255552 257533 4084466 4302852 6007803 5806884 1019500 1051500 238898 212138 224376 223477 271031 262775 251124 249325 173423 175819 624572 590326 1378027 1350550 366172 363927 513177 515193 632148 615208 641188 650375 674020 679301 652696 726071 1752182 1850977 1124068 939502 562800 549224 658657 656554 675901 685376 701223 706583 798028 802570 4648177 4776719 39.05 70.7 1
09:06:53 2024-01-29 634686 626282 164226 159507 264208 269142 290604 289739 182587 182712 221072 226315 255376 258114 4083687 4311944 5986313 5811028 1018776 1051500 238934 212287 224340 223287 270618 267397 251124 250020 173890 175942 623122 591169 1371083 1350821 367210 366257 511003 514463 632596 611967 640277 645574 667178 680198 654615 727823 1752930 1848354 1124068 943383 561180 548836 659590 656322 677890 689254 700958 704002 797463 802320 4688455 4779264 39.05 70.6 1
09:06:54 2024-01-29 634428 622199 163641 159637 262961 268549 293734 290567 182587 182168 221045 226350 255054 258186 4082401 4315353 5977752 5806183 1028360 1051168 240553 211658 223639 224550 272071 267397 251301 249291 173856 175538 627471 589485 1380392 1347952 366691 362801 508015 514463 631935 610166 641886 647511 666094 680198 654133 721453 1747955 1841918 1117964 946106 558009 547285 656796 653109 677890 690275 702563 708130 799553 802570 4602539 4776719 39.05 70.6 1
09:06:55 2024-01-29 627419 622118 163654 159641 262804 269285 290709 289018 183664 181741 221320 224815 255411 258150 4072695 4370578 5973497 5815175 1027042 1051500 240384 211446 224340 223667 268494 263069 251124 249291 173977 175538 626021 587807 1378830 1340834 366172 362801 509524 513679 631701 613738 643782 650105 667178 680807 655061 719297 1742925 1832564 1130536 940672 556029 547285 658326 651260 676416 689234 697872 706583 804240 802570 4595974 4769912 39.05 70.6 1
09:06:56 2024-01-29 626346 621689 163493 159599 262804 269060 290709 288054 187063 182019 220189 224467 255733 259040 4082401 4361318 5964961 5812103 1025538 1051500 239604 211622 223989 223632 270770 263736 249857 249291 173579 175573 621672 589065 1407977 1337179 366172 363636 510606 513752 632326 612870 645227 647511 667214 683349 655308 719333 1742925 1827375 1122034 946106 556820 550002 658657 651260 677890 689036 697885 705077 804876 799991 4595974 4760560 39.05 70.6 1
09:06:57 2024-01-29 625015 623780 163645 159599 262839 268871 290745 288002 187063 182283 220189 225440 255731 256239 4084390 4392842 5967531 5820400 1023131 1050009 239710 211968 224147 223667 269794 262815 249857 252707 173319 176065 624875 594787 1375038 1343666 367210 363927 510245 513752 631254 611102 644732 644814 667178 684348 653654 724685 1748018 1829967 1126103 943309 559202 549793 660708 653109 680815 689234 695902 705040 806624 802570 4587029 4769912 39.05 70.6 1
09:06:58 2024-01-29 627240 622240 163384 159671 262839 268698 291525 288054 187098 181984 220842 225440 255766 256479 4083687 4395878 5965310 5806791 1019079 1050754 240384 211622 222976 224499 272338 264697 250948 250194 173579 176065 621672 598827 1361042 1343731 368775 361969 509165 515924 625669 611065 642833 643496 667214 681321 649369 719370 1752145 1845736 1126103 936560 557612 550002 655098 652646 683023 689975 698879 707959 803702 793450 4511565 4766513 39.05 70.6 1
09:06:59 2024-01-29 625360 622042 163353 159637 262795 270497 289792 289070 187098 182019 221187 224779 255766 256741 4089284 4427307 6000341 5812994 1009608 1054453 241738 210785 224706 223701 269314 262632 250595 250403 173890 176065 626021 592859 1387513 1346712 367210 363825 512088 513715 627548 612893 645732 645082 674056 683314 649332 722516 1755954 1845736 1126103 931415 557612 550392 654169 653109 680815 685376 697885 709541 802566 793450 4536794 4767353 39.05 70.6 1
09:07:00 2024-01-29 627508 622204 163379 159671 262398 269285 289827 289880 186732 182596 220154 225440 255592 256275 4087220 4367514 5969246 5808497 1007510 1049898 240313 211481 224003 223529 271720 263914 250948 250787 173027 176065 627817 594556 1378244 1350821 368253 361969 512451 514738 627425 614608 641188 643952 671097 676047 648909 726306 1759700 1860104 1134243 931415 561615 549613 654634 656591 681023 685376 699964 707421 795734 793450 4596038 4767353 39.05 70.6 1
09:07:01 2024-01-29 634850 622010 162979 160118 261783 270116 290709 288492 187028 181984 220842 225475 255016 259162 4083280 4358432 5994964 5797519 1009608 1053858 240917 210820 224742 223564 270255 264697 251265 251288 174064 175749 618347 588645 1375259 1359044 366680 363825 513177 513735 629470 615915 639980 647365 674533 676372 650822 725716 1755954 1861458 1117964 934174 559999 546862 654634 654093 678370 685376 704099 707996 796898 800305 4614731 4769912 39.05 70.6 1
09:07:02 2024-01-29 629334 621979 163418 159667 262363 270497 290471 288772 186993 182019 220189 225440 255160 257281 4084768 4329399 6003557 5807961 1013944 1051168 240135 211340 225304 223495 272723 264510 251089 252032 174029 175907 623122 587641 1414535 1355619 365138 362512 513177 513377 632413 612929 643015 650375 675010 679980 654877 727823 1752182 1860184 1124306 936833 559999 547285 656759 655590 676931 685376 703025 708130 798028 801436 4645613 4779264 39.05 70.6 1
09:07:03 2024-01-29 631190 621943 163714 159599 263233 269926 290233 289677 184181 182561 220189 225824 255195 257533 4084654 4308764 6012129 5807961 1016533 1053082 239269 211658 224376 223322 271235 264661 251332 252707 173717 176276 632231 589065 1401702 1351438 367174 364878 513868 515193 633044 614608 640928 651311 672088 680198 654651 725828 1755425 1852438 1147150 944762 561217 548836 660561 656554 678370 686263 702526 705003 796898 802320 4674730 4779264 39.05 70.6 1
09:07:04 2024-01-29 634469 622199 163335 160113 262523 268458 292138 288089 187132 181984 220877 226366 255189 258328 4075587 4345390 5969739 5806884 1029090 1051316 240384 212287 222940 223701 270618 267136 249304 249291 173924 175924 633254 591444 1383669 1350228 367210 364964 509342 514119 630625 610883 641644 647511 667142 677359 656310 725716 1751685 1845736 1144295 948923 559999 548836 660561 655091 679296 690275 703599 705040 797826 801154 4634545 4779264 39.05 70.6 1
09:07:05 2024-01-29 632494 622204 163532 160151 262804 269736 292040 293462 183450 181409 221222 225283 255195 258763 4075587 4358320 5977832 5816250 1028207 1050146 240384 211658 224376 224741 269571 263034 252108 249291 174168 176065 624572 589750 1371822 1350794 367027 364964 509019 515924 633007 610919 645494 649236 669711 679265 652660 722516 1748989 1839160 1112367 944762 557612 547258 658831 653109 677890 690311 701032 706920 802529 801154 4602539 4769636 39.05 70.6 1
09:07:06 2024-01-29 627240 622159 163422 159608 262839 269321 290780 288667 187098 182019 221187 224085 255587 257930 4084617 4383187 5977827 5816250 1028978 1051555 240384 211658 224412 223701 268904 262667 251301 249256 173891 175328 618347 587807 1375697 1345444 365953 365739 511552 516620 632559 612723 643672 649273 671612 683569 655024 721416 1746714 1834892 1113894 946498 556820 549613 658657 652184 677880 688230 696847 705077 806053 801154 4602539 4772456 39.05 70.6 1
09:07:07 2024-01-29 625463 622163 163536 159608 263426 269321 291631 289421 187063 182019 220877 225440 255980 256670 4084654 4374016 5960718 5816250 1025576 1050754 239710 212287 224376 223701 269794 262850 249857 250856 173579 176065 629664 592825 1375116 1337179 367210 364182 510606 518126 630998 612204 647615 645781 671136 684168 655024 723395 1753611 1829967 1157534 940635 558406 549829 659553 654500 681781 689270 695902 705932 802493 801436 4567838 4760560 39.05 70.6 1
09:07:08 2024-01-29 626252 622245 163122 159637 261196 270878 290268 290572 183065 181696 221377 224744 255587 257101 4084768 4448978 5943753 5807961 1015443 1050754 240059 211587 224376 224394 269759 265177 250948 250612 173614 176065 621672 594556 1413297 1346438 367210 362908 509524 513715 625706 615479 643819 640024 671097 685021 651372 725698 1757924 1844386 1126103 932856 558406 551563 655061 653109 681781 685376 697885 712104 804913 793414 4537531 4769912 39.05 70.6 1
09:07:09 2024-01-29 626618 622231 163161 159944 262576 269321 291218 289880 187028 182469 220189 225604 255552 256670 4084307 4383367 5969283 5803823 1004645 1051500 240384 211658 225044 222977 271031 263069 249892 250821 173303 176263 624875 594556 1369542 1347952 367992 362547 512965 513752 628508 612965 641886 639988 674718 683349 652280 727935 1760391 1856070 1159611 935518 562800 551954 656961 656408 682712 685160 699377 707421 793301 798011 4602539 4769912 39.05 70.6 1
09:07:10 2024-01-29 634813 622236 163161 160360 262428 269926 290745 290710 186802 181984 220189 226910 255195 257533 4081698 4374128 5978508 5798609 1012501 1051500 243932 211622 224412 223667 271256 263804 251301 250438 173303 176171 630759 594556 1372617 1355347 368253 362004 511003 513735 625742 613916 640277 640024 673031 679301 651283 729751 1760152 1860104 1158663 935518 564006 551062 655098 657876 684204 685304 701872 711126 797316 797975 4605353 4779264 39.05 70.6 1
09:07:11 2024-01-29 634924 621979 163157 160718 262253 269926 290745 288527 187063 182019 220877 226308 254412 258364 4087220 4358245 5977864 5789257 1007473 1051500 244311 211305 224412 223701 269794 262230 250416 249325 174047 176263 626021 592436 1377861 1359044 367210 363677 512181 513008 627548 615915 640277 647054 676543 676372 650362 726379 1759700 1864167 1130173 933474 559999 547285 655061 658696 682154 685304 702951 712178 795625 797830 4605353 4769912 39.05 70.6 1
09:07:12 2024-01-29 634686 625284 163379 159940 261992 270497 290709 289277 184509 182307 220842 225789 255195 259162 4084913 4361579 6012204 5798609 1013272 1050754 243968 211587 225044 223667 269829 262775 250948 254014 174168 175538 622222 587807 1373314 1359044 366172 363677 512451 514463 630807 612699 639057 648959 675046 676372 651357 725557 1757201 1861458 1119999 935502 561197 547248 654634 654093 679296 685088 705702 711051 797389 800196 4618344 4779264 39.05 70.6 1
09:07:13 2024-01-29 631185 621689 163676 159599 263399 269926 289792 289880 187063 182596 220189 226387 255305 257497 4072883 4302358 5995586 5816250 1016836 1050754 239710 211622 224886 223322 270618 267397 250948 250263 173579 176488 643214 586970 1381033 1350550 366172 363127 513831 514463 632148 615479 641644 650375 674056 678824 652732 727935 1752219 1850880 1126103 938166 560349 548447 658191 656554 676452 685376 700461 707870 797808 802424 4662802 4784395 39.05 70.6 1
09:07:14 2024-01-29 633538 623890 164209 159561 264085 269321 290780 290516 184509 183036 220189 226174 255587 258147 4096572 4287325 6003519 5817313 1017329 1051500 239472 212322 224376 223322 271256 267470 251301 250055 173614 176065 623122 590326 1374817 1351778 366172 363962 513540 515193 633081 614498 639998 650836 674056 680292 654615 726416 1752219 1848354 1124068 939502 562050 549613 658657 656627 676931 685376 700995 707123 798028 802356 4677308 4784395 39.05 70.6 1
09:07:15 2024-01-29 633952 625661 164106 159574 264313 269106 290745 289880 186767 182886 220842 226596 255446 257895 4081698 4297148 5994964 5817313 1020336 1051500 239507 212322 224376 223701 271445 267433 251301 250055 173649 176135 632231 592013 1374646 1350550 367210 364765 512268 514463 633044 612870 641188 647511 670587 677359 655613 726416 1755954 1849564 1126103 944762 562486 549613 660561 657556 678851 688230 703062 705077 798028 802392 4686794 4792925 39.05 70.6 1
09:07:16 2024-01-29 636423 622127 163572 160297 262734 268692 292824 288825 182998 182457 220842 226524 254981 258364 4090135 4336740 5977864 5817313 1029090 1048548 243897 211693 223639 223736 270653 262265 249338 250055 173926 176065 626021 589485 1375109 1350821 367210 363091 509524 513735 631254 611065 639509 648959 667178 680343 652696 725200 1750440 1845736 1124068 947452 559999 548836 660561 654628 678851 690275 704099 705077 797862 801154 4627928 4773220 39.05 70.6 1
09:07:17 2024-01-29 634411 625281 163959 160166 263469 269972 292343 288937 183698 181568 221391 226037 254984 259091 4081660 4380413 5974252 5816250 1029711 1051500 240384 211622 224376 224707 269724 262815 251655 249291 174012 176157 628920 589485 1401908 1346399 366691 363056 509976 515193 632148 611102 642797 649382 669491 678311 655061 722479 1747955 1841581 1122542 942677 557612 548836 658657 653109 677890 690204 698899 706546 803665 801719 4605353 4776719 39.05 70.6 1
09:07:18 2024-01-29 627508 622087 164082 160229 263803 269377 291996 291074 183158 182388 221200 224606 255839 258150 4084579 4377031 5978517 5821305 1028511 1051500 240384 211587 224340 223701 268904 265929 251124 250020 174134 175942 624572 587807 1386422 1344218 366172 363091 510245 513715 633044 615479 645190 649382 667214 681285 653618 722479 1742962 1833955 1134690 943346 556996 548836 658657 652646 677890 690204 698899 707086 804876 801154 4609117 4767353 39.05 70.6 1
09:07:19 2024-01-29 627508 622127 163719 160171 263610 269285 291996 290982 185025 182572 221284 225046 255804 257752 4084791 4377031 5990060 5820400 1027042 1053452 240135 211743 224692 223701 268904 263473 250948 249291 174168 175538 629288 587807 1375615 1342585 366172 363091 510606 513715 633044 614134 644732 649419 670793 681321 653654 719370 1747955 1833955 1134690 940635 557612 548836 659590 652852 677890 690240 699891 707086 804876 802356 4611931 4774807 39.05 70.6 1
09:07:20 2024-01-29 627063 622199 163676 159667 263610 269285 291525 288930 182687 182318 221284 225163 255733 257862 4091807 4389839 5978265 5830724 1026049 1052814 239675 211658 224340 223598 270359 263842 249857 250577 174012 176065 633702 590747 1398865 1340030 366691 364182 511003 516694 632148 613304 645722 647475 667214 684831 654578 720904 1747955 1828670 1120253 944725 558406 549369 660525 652646 678851 688194 698604 705040 807195 802320 4609117 4769912 39.05 70.6 1
09:07:21 2024-01-29 625360 622168 164199 159637 264014 269285 292040 288930 183065 182272 221369 225440 255945 256492 4096358 4389501 5983223 5825339 1024589 1053452 239727 211587 224692 223701 270171 263657 250205 252707 173911 176065 615698 590747 1387772 1337179 366951 364758 510967 516694 633044 612870 645722 647581 667178 685349 654578 724685 1749197 1832292 1157274 943346 559999 549865 660525 648966 681781 689754 697885 706583 806624 799991 4599711 4776719 39.05 70.6 1
09:07:22 2024-01-29 625436 622236 163650 159637 263606 269060 292201 288667 182687 182272 221152 225981 255766 256705 4086723 4402151 5974689 5820200 1019663 1051500 240384 212287 223860 224221 272843 262999 251301 251381 173027 179029 614269 597132 1369734 1336995 369037 363091 510245 515924 627351 611065 642833 639988 667178 684795 654597 723543 1752182 1835350 1131814 940840 559600 549829 659590 652673 682022 690275 697610 707589 802493 801436 4570012 4769912 39.05 70.6 1
09:07:23 2024-01-29 627508 622236 163176 160621 261957 270116 291525 293949 183225 181696 221644 225440 255980 257497 4087220 4456012 5979800 5811608 1019041 1051352 240499 212216 223674 223736 269759 263034 251193 250368 173599 176065 623122 596260 1368402 1344798 369299 363374 509524 516290 626590 611065 643289 641799 667214 682797 650325 721453 1752145 1842852 1126103 936833 558009 550392 654833 654036 683989 690204 698899 707959 804270 797975 4524467 4760560 39.05 70.6 1
09:07:24 2024-01-29 635908 622204 163418 160365 261992 270878 290471 288492 187132 181823 221187 224709 255801 256705 4084307 4448978 5987497 5812154 1008166 1049862 240988 210750 224901 223564 270806 263438 250595 250368 173579 176065 621672 593707 1374474 1346399 367210 363677 512414 513752 628648 616352 644732 645574 673983 684276 651283 723029 1752930 1845736 1126103 933467 558406 550392 654169 653109 681297 687927 698879 710081 804840 793450 4539701 4767353 39.05 70.6 1
09:07:25 2024-01-29 627508 622015 163379 160373 262799 270116 290268 290472 187098 182886 220807 225981 255552 256705 4084768 4380247 5964961 5808497 1007361 1051426 240650 211481 224548 223564 272135 264510 251265 252743 173544 176558 626346 596260 1371677 1355998 369299 364449 513177 514828 627069 615915 641188 643377 674973 680771 651320 727447 1759700 1857548 1159611 935502 562013 549757 656924 658022 682504 685376 697835 707959 800289 797975 4595974 4776719 39.05 70.6 1
09:07:26 2024-01-29 635825 622199 163157 160621 261966 270497 290709 288689 182687 182399 221187 226104 254768 258079 4084768 4374055 5994936 5797519 1009666 1050123 241631 211340 225109 223598 270891 264697 252364 251996 173717 176276 626021 593571 1381200 1360972 367992 363934 513030 513078 627512 615479 640277 646487 673874 679718 652009 727410 1759700 1866742 1128138 934174 562013 548447 655098 658451 681504 693107 703599 710044 795771 799139 4609117 4769912 39.05 70.6 1
09:07:27 2024-01-29 636129 625624 163126 160595 262367 270687 290709 289070 183065 182605 220842 226104 255195 259162 4084617 4349436 6009760 5798609 1011828 1051500 244382 211439 225463 224152 273108 265447 252009 251551 174064 176030 622845 589327 1375911 1360210 367328 363934 512451 513735 629434 618066 642064 650069 675046 679718 652280 727044 1758617 1864098 1126103 934137 559999 547285 656458 655554 679813 685376 705138 709541 798028 800305 4611931 4779264 39.05 70.6 1
09:07:28 2024-01-29 632157 622163 163379 160331 262402 270432 290709 289844 182653 182561 221187 226139 255766 259227 4084307 4342786 6003519 5806884 1013870 1051500 244275 211587 225362 224591 271031 265447 251796 251996 174446 175608 623122 589047 1382035 1358509 365989 364964 513868 516290 632148 612965 641395 650836 674718 680198 654597 725828 1752219 1866742 1109824 937892 560349 547285 655759 655554 678370 685110 704637 707959 797826 802003 4624110 4773314 39.05 70.6 1
09:07:29 2024-01-29 631855 621938 163676 159633 262804 270116 290436 290841 187063 182596 220842 225981 255587 257930 4084617 4311572 6012166 5820400 1015388 1054611 240215 211622 225520 223667 271031 262265 251124 250403 173612 176488 615698 588483 1402666 1354071 366062 364076 513868 516290 633007 617227 645768 651297 675010 680807 653654 729863 1757201 1852254 1126103 942181 562013 548836 658657 656554 676931 685376 700958 707086 798028 800027 4658990 4779264 39.05 70.6 1
09:07:30 2024-01-29 634373 622199 163680 159599 264014 268871 290551 289844 184637 182886 220189 226682 255552 257895 4084307 4302852 5986313 5807961 1020262 1052067 239269 212287 224886 223667 271445 262230 252099 250403 173891 176065 623122 591169 1372689 1348629 366691 367036 514596 516179 634731 616352 643198 650689 674314 683086 657858 729863 1756928 1852438 1149227 942106 562800 550099 660057 658488 677890 685160 700995 709289 798028 802320 4668284 4776443 39.05 70.6 1
09:07:31 2024-01-29 635553 622204 163723 159608 264230 268835 291631 289880 186767 182596 220189 226682 255195 258293 4084307 4287325 5977790 5806183 1024701 1053564 240384 212584 224112 223736 271031 267281 249304 250020 173856 176065 624275 591169 1374816 1349864 367210 363927 509774 514463 632384 610773 641915 649461 671136 680162 655024 725530 1752893 1844386 1122034 946106 559999 548447 661649 656518 680543 692293 704637 707086 802456 802320 4618522 4786084 39.05 70.6 1
09:07:32 2024-01-29 632045 622163 163641 160365 263237 270116 292040 287923 183638 181661 221914 225475 255552 259527 4087220 4361318 5977790 5817313 1030825 1051555 240384 211658 224886 224898 269348 263069 251301 249291 174168 175942 619987 587807 1377954 1348629 366691 363127 509524 515193 632148 612353 643782 650046 671538 683014 656924 722881 1748625 1843001 1147150 946219 559202 548836 658657 648966 678851 692149 703025 709140 802566 801154 4611931 4779264 39.05 70.6 1
09:07:33 2024-01-29 626252 624701 163676 160016 262834 269890 291595 288728 183258 182019 221604 224971 256016 258293 4084307 4383409 5977827 5816250 1028940 1051555 240384 211622 224886 224707 269314 263069 251301 249325 174168 176228 628921 588645 1409903 1346675 366951 363127 510337 515924 633044 612870 643819 650375 670989 682531 656347 724118 1753611 1842752 1136766 944870 558406 549929 660488 653999 678851 690275 698899 704743 805870 802320 4605353 4779264 39.05 70.6 1
09:07:34 2024-01-29 624770 623743 163680 159884 263417 269285 291525 290061 182687 182399 221222 225126 256016 257101 4087220 4377031 5977827 5825615 1026161 1051205 240384 211658 224728 223701 269536 263912 251124 250403 174012 175819 623122 587807 1380491 1341633 366691 363927 511003 516730 633044 613738 645722 650375 671061 683314 654615 722243 1751761 1836350 1145073 944614 561234 552738 661461 653499 680741 692180 701203 706583 807195 802356 4601810 4769912 39.05 70.6 1
09:07:35 2024-01-29 629739 626424 163676 160443 263198 269096 292280 288728 182687 182272 221187 225789 255195 257136 4081398 4392347 5968688 5812103 1022651 1049942 239472 212287 224340 223701 269829 262265 250595 251381 173458 176558 620461 595081 1375505 1337179 368253 364218 510967 513788 631254 612436 645227 643645 666948 685385 654615 725716 1747955 1829967 1126103 944870 560797 553522 661461 656827 682228 692670 697773 706937 806477 803437 4586083 4780127 39.05 70.6 1
09:07:36 2024-01-29 627485 625602 163388 160286 263101 269321 292682 288089 182720 181984 221568 225946 255980 257533 4086944 4413974 5968688 5817313 1021193 1050009 240047 211658 224340 224359 270770 262850 251301 251591 172784 179064 621672 596707 1385562 1336995 368775 363127 510245 513679 629398 612436 642833 639988 667178 685313 655061 724685 1752219 1828696 1138313 940598 559202 553522 661649 656324 684653 691140 697536 708019 804848 802461 4576569 4769912 39.05 70.6 1
09:07:37 2024-01-29 628771 625384 163150 160595 261966 270116 292343 288933 183225 181696 221679 225440 255980 257533 4087220 4429332 5968688 5807685 1019700 1051519 240135 211658 223989 224394 270394 263034 251301 250612 173634 176558 623122 597132 1388915 1344490 369299 363920 510245 513679 628472 612870 643326 642783 667214 683314 651320 723066 1752219 1848083 1126103 938834 558406 548174 656259 648966 686602 693160 701835 712178 804766 799558 4527985 4776719 39.05 70.6 1
09:07:38 2024-01-29 636392 622272 163641 160485 262699 270878 290709 289000 182687 182019 221821 225197 256016 257497 4087220 4452153 5969320 5808497 1010311 1050812 241060 211291 225679 224325 269794 263877 250948 250821 173614 176311 629288 592859 1375439 1346399 367992 361969 512814 513788 629202 612929 645722 645574 675046 684312 652280 723655 1752219 1848354 1140348 931379 558406 548983 654169 653109 681781 685052 698879 713158 807139 800224 4549774 4775820 39.05 70.6 1
09:07:39 2024-01-29 628225 622240 163497 160373 262804 270116 290709 290551 182998 182851 220807 225475 255945 256741 4096572 4373625 5977864 5807961 1004645 1050420 240384 211658 225044 223477 270996 263034 250595 250856 173579 176558 617322 594556 1371083 1350662 368253 363091 513904 513752 629434 616505 641886 645306 676959 685313 653206 726342 1759700 1852291 1130173 930865 561217 549829 657858 655554 682022 685376 696811 707996 801850 800050 4607600 4778407 39.05 70.6 1
09:07:40 2024-01-29 634579 625647 163538 160887 262699 270116 291800 290231 182687 182272 220939 227404 255160 257497 4084617 4377174 5977864 5799038 1009628 1051205 239657 211439 225044 223701 270618 262230 250800 250403 173856 176311 626021 593707 1378236 1359044 368253 361969 512451 513735 628720 616352 640277 646524 674533 677324 653416 727972 1760116 1864098 1126103 932706 559999 548059 654796 656054 680778 685376 705175 710081 796898 800305 4626560 4783472 39.05 70.6 1
09:07:41 2024-01-29 632541 624775 163841 160523 262664 270806 290604 289704 182965 182399 221369 225981 255766 259127 4087220 4345959 6012166 5807685 1013870 1051592 244139 211439 225679 223701 270996 263034 251301 249325 174780 175573 614269 587807 1381141 1357084 366172 364928 513540 515924 632148 616205 641886 650836 675046 677359 648988 726379 1757201 1866471 1122229 936833 560385 547285 655795 656054 678370 685376 705175 708498 797862 802753 4633489 4784280 39.05 70.6 1
09:07:42 2024-01-29 632541 625666 163266 160305 263500 270615 293169 289774 183124 182457 221355 226000 255590 258293 4084032 4327229 6024293 5816250 1016836 1053082 240384 211693 225679 223701 271235 263034 251301 250787 174134 176311 633254 586136 1390925 1351778 366172 363672 513904 515924 631892 612965 640941 651297 675046 680328 653654 726379 1752219 1858866 1118076 938166 561217 548836 658657 656554 677890 685376 703062 709289 793337 800027 4652246 4779264 39.05 70.6 1
09:07:43 2024-01-29 633090 622240 164308 159978 264208 269829 291348 290480 182587 182874 221081 226350 255769 258150 4084768 4308602 6012166 5810960 1020262 1051592 239130 212620 225044 223701 271480 262265 251301 250438 173856 176311 623122 592013 1374337 1350821 367210 365057 512814 515193 633044 613738 642101 649461 667214 677324 656077 725828 1752219 1848354 1126103 946106 562050 549613 661498 658022 680815 690275 704136 706081 793301 802392 4671004 4779264 39.05 70.6 1
09:07:44 2024-01-29 634437 621979 163680 160147 262874 270116 293370 290978 185166 182353 221666 226543 255054 259534 4084768 4364690 5990664 5817313 1029090 1052479 240881 211658 223674 224707 271256 262850 250416 250403 174168 176065 627471 590173 1385362 1350821 367210 363091 510245 515193 632148 611138 641432 650375 667178 677359 653848 725753 1752182 1847045 1124068 948801 559999 548836 660561 655590 679813 694632 705175 707123 801359 802320 4637333 4779264 39.05 70.6 1
09:07:45 2024-01-29 631153 625394 163566 160373 263242 270116 292520 293976 183798 182062 222013 225895 255698 259713 4084503 4383514 5999493 5817957 1028940 1053045 240384 212287 224728 224950 269794 263473 249338 252707 174203 176065 621416 589065 1395336 1348629 367210 363127 510245 513643 633044 612870 643819 651027 667178 680328 653654 723618 1749265 1840441 1122034 946106 558406 548447 660238 652673 678851 693304 704099 709289 804913 801190 4611931 4779264 39.05 70.6 1
09:07:46 2024-01-29 627508 622015 163680 160365 263233 269979 292075 288763 183511 182019 221604 224744 256016 259448 4096358 4373790 6002825 5825615 1025576 1053452 240313 212251 224886 224846 269348 263912 251973 250717 174168 176065 626021 589750 1375057 1342585 366691 364218 511003 516730 633081 614608 645758 650836 672045 683349 654651 721490 1747955 1836555 1111859 943818 557612 548836 660057 653109 677890 692028 699927 707123 806053 802356 4611931 4769912 39.05 70.6 1
09:07:47 2024-01-29 625730 624914 163684 159675 263237 269321 291631 288965 187132 182605 220877 224119 256016 257533 4075222 4377103 5986504 5830724 1026124 1051555 240047 211693 224728 224533 270478 263877 250595 252477 174047 176311 614269 589485 1386051 1338785 366175 363962 511726 517497 633081 614608 647172 650105 671061 685349 656577 721453 1744286 1828670 1138843 943420 557612 548983 661649 653109 678370 688265 696847 707086 802315 801755 4605353 4775858 39.05 70.6 1
09:07:48 2024-01-29 625725 622240 163744 159633 263680 268999 291933 289439 183225 182596 221222 226174 256016 256986 4087220 4386549 5993169 5830724 1026271 1051426 239533 212251 224656 223736 270653 263438 250628 251872 173977 176435 627817 593707 1376097 1336995 367210 364509 511003 517497 632596 613229 647172 646524 667250 685385 655577 723655 1747955 1828670 1124068 945160 559999 549865 660561 648966 680815 691541 696317 707123 807195 802356 4605353 4765661 39.05 70.6 1
09:07:49 2024-01-29 625725 625602 163710 159633 263645 269321 292520 288939 183191 182307 221568 226208 255980 256310 4086898 4392347 5985780 5831805 1027042 1054490 239498 212443 224548 224603 271221 263842 250595 251416 173856 176311 626346 593707 1376097 1337179 367210 364800 512414 517899 633044 613738 647615 647511 667250 685385 655577 723618 1749661 1828670 1124068 944762 559999 549865 660561 649002 680815 690275 696811 707123 807195 802392 4605353 4779264 39.05 70.6 1
09:07:50 2024-01-29 626102 622312 163749 160399 264085 269357 291933 289000 183258 182596 221568 226208 255698 256525 4084913 4389829 5957022 5819309 1019041 1051426 240686 212145 224233 224916 270478 263552 251832 251417 173579 179350 623122 597132 1399017 1343546 369299 363636 510245 513522 628953 613738 644312 643645 667250 686963 653206 724685 1752219 1833955 1149020 940171 559202 549901 659123 654130 684062 692329 696847 707996 804876 802570 4537304 4769912 39.05 70.6 1
09:07:51 2024-01-29 627010 622339 163719 160373 263952 270878 290533 289915 183545 182469 221413 225475 257370 257533 4090737 4439613 5977864 5812103 1008835 1051500 239657 211340 225017 224881 272723 264511 251301 251486 174029 176558 615162 593707 1373053 1357121 368253 361969 513177 516730 629209 618525 647135 647438 676001 685119 650069 725716 1755954 1848354 1128138 931452 558406 549829 654334 652673 683059 686263 696847 712211 806053 798048 4545559 4775858 39.05 70.6 1
09:07:52 2024-01-29 629628 622344 163570 160518 263426 270116 290815 290692 184766 183211 220224 226208 256016 256741 4096358 4383320 5990692 5817313 1006076 1050754 244003 211693 229230 223667 271221 266011 251354 252743 173924 176558 626021 594556 1379849 1352475 369037 365481 515363 518862 630361 616541 643819 645574 678398 685349 654597 725864 1758867 1852291 1132208 930754 562486 552817 656796 656554 683578 685376 696847 709846 801962 801436 4595974 4769636 39.05 70.6 1
09:07:53 2024-01-29 632431 622303 163676 160399 262834 270116 292075 290472 186767 183211 220224 226208 255980 256776 4084768 4386590 5978508 5807961 1004645 1050812 240721 211693 225520 223667 271480 263657 250948 251626 173924 176988 617322 596260 1374819 1350228 368775 364964 515823 518126 629288 618103 643289 644590 676188 685385 653912 727484 1759700 1854895 1134243 932856 562087 549901 656796 656591 683542 685376 696811 709038 801323 801436 4595974 4769912 39.05 70.6 1
09:07:54 2024-01-29 632881 625633 163719 160388 263237 270116 291525 291423 187063 183665 220224 226910 255980 257136 4087220 4399889 5991047 5806922 1008120 1051316 244139 212357 225044 223736 272311 262810 251301 251416 173614 179064 627817 596260 1372647 1354071 369824 365739 513904 516290 628363 616955 643473 645781 674827 679301 651357 731019 1761402 1866742 1134243 935465 564812 551172 656961 659961 683989 689254 703840 710044 798028 800305 4608993 4776719 39.05 70.6 1
09:07:55 2024-01-29 636239 622199 163536 160913 262760 270878 291525 289844 183225 182886 221568 226489 255980 259928 4096572 4361543 6012443 5815175 1012550 1054314 239291 212323 225520 224325 271221 263438 251301 249291 174725 176030 622575 588645 1395022 1360972 366691 364964 514961 516546 632376 618103 644850 651187 677501 681086 654486 728749 1759700 1869391 1136766 939531 562398 548836 656686 659457 680295 689036 706681 710081 798989 800853 4624110 4786084 39.05 70.6 1
09:07:56 2024-01-29 631153 622204 163680 160369 263645 270878 291756 290524 182687 183013 221533 226489 255980 258293 4092776 4333407 6025092 5821462 1016836 1053452 240721 212251 225679 223701 271804 263069 251301 250787 174412 176558 614269 587388 1399176 1352587 366691 364473 513904 516290 634602 618066 643857 653072 676812 684053 656924 730383 1757924 1861519 1149227 939502 562013 549613 660708 658451 678370 685376 703789 708916 797826 801755 4654716 4780127 39.05 70.6 1
09:07:57 2024-01-29 634642 622010 164547 159608 264454 270080 291595 290285 182653 183176 221369 226174 255945 258328 4084579 4308975 6003519 5815973 1018739 1053082 239153 212287 225362 223667 272276 263069 251655 250752 174467 176435 615698 589485 1377798 1352737 366951 365050 513904 515924 634878 612965 642829 653094 675435 683496 658794 731986 1757924 1853297 1145073 944197 564006 550392 661498 658524 678370 691203 702988 708093 798028 802356 4690416 4788620 39.05 70.6 1
09:07:58 2024-01-29 635825 625570 163714 160510 264446 268458 292520 289844 182653 182851 220877 226875 255766 258364 4093053 4299627 5977790 5816819 1029090 1051555 240890 212251 223953 224898 270996 262815 250765 250577 174168 176065 624275 590326 1378433 1350821 367731 363636 510245 515193 633708 611967 641395 651297 667178 681495 658374 726228 1753574 1844349 1145073 946270 559600 549929 659947 654965 679813 693304 704599 707870 803555 802284 4618522 4786084 39.05 70.6 1
09:07:59 2024-01-29 627508 622236 163719 160339 263610 270080 292244 289642 183638 182434 221568 225092 256016 258293 4087220 4370743 5977790 5825615 1025576 1051519 240721 212251 225044 224707 269794 263948 251301 250787 174134 176311 643214 589065 1381188 1342585 367210 364182 512451 516730 634878 614608 647632 651950 672995 685349 656541 723029 1751761 1836350 1147150 946219 559999 553522 662592 654965 682228 693160 699377 708130 810778 802392 4609117 4786084 39.05 70.6 1
09:08:00 2024-01-29 627236 622276 163710 160365 264419 269700 292966 288851 183638 182851 221568 226489 255980 258747 4084768 4392453 5968934 5829772 1024843 1051500 240384 212804 225044 224707 271221 263438 250772 251977 173856 176594 626346 594556 1388535 1337179 368514 365277 512451 518228 633044 613738 647135 646524 671025 685385 656272 725716 1752145 1832564 1149227 947570 561597 553522 662869 654965 682712 693088 699302 707944 808230 802284 4609117 4780127 39.05 70.6 1
09:08:01 2024-01-29 627240 627232 163680 160557 264234 269321 292343 289000 183225 182434 221533 226174 255980 256705 4086898 4398592 5973497 5826665 1025576 1054202 240215 212953 225044 224359 271445 263657 250948 252363 173856 176558 623404 595434 1403630 1337179 369027 365313 511726 518228 633044 613738 646654 646524 671025 685385 656541 726750 1752182 1833864 1130173 944054 559999 555096 662289 657761 684204 692113 699837 708019 807085 805984 4609117 4786084 39.05 70.6 1
09:08:02 2024-01-29 630366 626717 163645 160591 263610 269700 292520 289704 183225 182019 221533 226174 255698 257533 4087220 4408437 5968688 5815175 1019663 1051500 240721 212620 224692 224707 270996 263657 251301 251556 173301 179314 624572 597375 1372337 1342585 369299 363891 510245 513450 629398 612870 643745 643645 667178 685385 654133 723618 1752182 1833918 1147025 940840 559999 549865 659590 654093 685092 693160 698655 709102 802383 802497 4569337 4776719 39.05 70.6 1
09:08:03 2024-01-29 627185 622272 163118 161188 262367 270878 292244 288667 183991 181984 221977 226000 255980 257895 4084617 4444889 5964439 5806884 1018936 1051228 244246 212287 224376 225054 270996 263657 252063 250821 174134 176435 622578 597058 1373955 1346712 369299 362512 510606 513752 627351 613738 645450 643645 671025 684312 652743 724647 1756928 1847045 1128138 939502 559202 551844 656759 652709 686073 692257 701798 713957 806331 801182 4537710 4775820 39.05 70.6 1
09:08:04 2024-01-29 629260 625796 163680 160369 263473 270878 290533 289739 183765 182561 222035 225440 256508 257895 4093653 4452153 5973586 5816250 1012475 1051168 240025 211622 225233 224707 270394 263842 251301 250856 173891 176311 621672 592859 1396716 1346399 367992 363934 511003 516730 628472 612929 645758 647475 674973 685349 651320 723618 1757201 1847045 1128138 934137 558804 549793 655098 648966 685767 688230 698367 712174 807195 801359 4544920 4775820 39.05 70.6 1
09:08:05 2024-01-29 629558 622060 163370 160523 263504 270497 290546 290798 183551 183048 221377 225895 256733 257246 4093653 4402091 5986350 5806183 1006076 1051500 241060 211658 225679 223632 271031 263438 250948 251556 174012 176558 618772 594556 1374998 1351778 368775 363127 514998 516694 630807 616505 643782 645538 677918 685385 654133 726379 1760950 1852291 1157534 931378 562013 549635 656796 656554 683023 685376 699377 709809 801889 801436 4608013 4793474 39.05 70.6 1
09:08:06 2024-01-29 634686 626608 163576 160818 263469 270579 292343 289880 183158 182816 221377 227264 255766 258111 4096358 4383736 5990744 5806884 1010386 1052702 239325 212322 225362 224394 272276 262265 250625 251171 173856 176983 630759 595833 1375955 1355619 369299 363056 513067 515193 628472 616352 641644 645538 675010 680292 652743 730143 1761438 1864167 1153380 934838 564085 549721 656259 660428 684025 688230 703062 710081 798028 800305 4602539 4773220 39.05 70.6 1
09:08:07 2024-01-29 637406 627438 163443 161037 262690 270842 292697 291945 183571 182839 221737 226701 255160 259527 4093653 4370667 6014057 5806884 1011739 1051555 239824 211658 225362 224394 271066 265823 250800 250403 174168 176523 619987 592013 1380112 1361666 368253 362512 513540 514463 629434 617554 642101 649382 675046 678311 652244 729713 1760116 1867905 1149227 935502 561597 548836 656259 659457 681504 687711 706178 712174 798028 800305 4605353 4776719 39.05 70.6 1
09:08:08 2024-01-29 634850 625181 163469 161085 262956 270734 291933 290383 183444 182874 221426 226708 255804 260186 4093053 4364690 6020792 5817313 1010386 1051555 239991 211658 225679 223701 271445 263877 251301 249291 174725 176193 619756 588645 1386286 1360972 366691 362004 513634 515193 632148 613001 641923 651297 674718 677359 653206 726379 1757201 1868148 1140920 936833 560783 548447 656259 656518 680815 689254 706178 710081 799159 802497 4624110 4769912 39.05 70.6 1
09:08:09 2024-01-29 631190 624403 163684 160166 263228 270698 291933 291176 185295 182897 221426 226385 255839 258221 4097657 4342847 6028598 5820437 1016836 1054342 244275 212287 225679 223736 271445 263582 251301 250821 174203 176065 624572 587388 1395986 1355619 366172 363127 513904 513643 634428 617145 641850 651297 676959 679337 654116 728281 1757201 1864098 1120152 939502 563201 548836 658657 656591 678851 685376 704883 707959 797826 801154 4648848 4779264 39.05 70.6 1
09:08:10 2024-01-29 632568 622015 163723 160061 264049 270116 290745 290560 183065 182932 221630 227149 255733 258257 4084768 4314650 6025092 5817313 1018285 1052702 239640 211968 225499 224308 271480 263034 249304 250787 174012 176263 623122 587807 1394392 1350821 367210 365057 512965 515193 633978 612929 639998 651297 675915 681285 655577 728516 1757201 1852198 1128138 940840 562885 550392 660561 658524 678851 689254 702526 708635 793301 802356 4677676 4779264 39.05 70.6 1
09:08:11 2024-01-29 634474 626286 164235 159464 264481 269321 291800 290436 187132 183176 221187 226910 255698 258876 4084352 4312041 6011400 5816250 1024701 1055989 239675 212953 225044 224394 272311 265177 252328 250821 174168 176435 623122 592013 1370239 1348629 368253 365313 512451 515558 634428 614337 642101 649419 672520 679337 658008 728281 1757201 1849632 1128138 944762 564486 550392 661967 659457 678851 689234 705890 707086 793301 802428 4691458 4782672 39.05 70.6 1
09:08:12 2024-01-29 634432 622199 163434 160621 263610 270116 293797 288527 183832 182307 222262 226875 256016 259563 4084637 4358238 5994777 5829633 1031458 1055239 240721 211622 224376 225089 271235 265447 252364 250368 174134 176065 623203 589485 1371594 1351778 367210 364182 509524 515193 632834 612870 642833 651297 667214 680328 654116 725716 1752930 1845736 1140920 948801 559600 549613 660057 654592 680815 693304 705175 705882 802529 802356 4611931 4786084 39.05 70.6 1
09:08:13 2024-01-29 630366 622240 164217 160514 263645 270116 291933 288089 183798 181696 222262 225981 255980 259527 4087220 4373767 6009760 5831805 1031458 1054490 240948 212145 225571 225264 269759 263877 249338 250403 174760 176488 622488 587807 1376786 1346399 367210 366776 511003 513752 634428 614173 645758 651040 671061 682352 654615 723618 1747955 1839160 1117964 943383 559202 549613 660057 652637 679813 693829 703099 707959 806053 802392 4614731 4785204 39.05 70.6 1
09:08:14 2024-01-29 627236 622236 163710 160369 263645 270116 292280 290824 183225 182596 221568 225092 256051 258111 4096670 4395820 5994964 5836876 1028398 1051500 240650 212478 225289 224950 269655 263771 252009 250368 174168 175819 619987 588483 1385745 1342518 367210 363962 510967 513752 634841 614608 645758 651297 667214 682833 655808 722516 1747955 1839160 1109824 944762 558406 548836 660057 649002 678851 695124 703062 706920 804876 802392 4605353 4779264 39.05 70.6 1
09:08:15 2024-01-29 627236 625620 163680 160134 263645 270116 292343 290637 187167 182640 221533 225092 256016 258111 4084654 4383187 5999493 5825615 1031344 1052479 240543 212478 225289 224950 269689 263807 252009 252477 174585 176276 628921 587807 1389051 1346399 367064 365998 509233 513715 633081 613738 645722 651224 667214 681357 654615 723580 1749265 1839160 1117964 943383 558406 548836 660291 648966 678851 693304 703562 705919 804643 802356 4618573 4779264 39.05 70.6 1
09:08:16 2024-01-29 627240 622267 163753 160373 263680 270116 292520 289844 183065 182434 221568 225981 256016 257136 4093653 4374016 5973590 5825615 1026049 1051205 240135 212521 225145 224846 271839 263842 251089 251907 174064 176558 627817 592436 1378160 1341092 367992 364800 512451 520710 634767 616147 647632 647511 672009 687936 658794 724685 1750902 1829967 1140920 945433 559999 549865 661967 652673 681781 690275 696847 708635 808913 802428 4611931 4782672 39.05 70.6 1
09:08:17 2024-01-29 627508 622231 163719 160147 264234 269321 292966 289677 183511 182561 221568 226174 255980 256275 4084654 4383426 5969246 5825615 1024112 1050812 240384 212989 224728 224741 271235 266200 251973 252189 174029 177053 629664 596633 1392975 1336810 369299 365170 512414 517424 631254 613738 647615 648539 672565 685349 652696 725716 1757924 1836555 1129474 940840 559999 549937 659590 654592 684098 693304 696811 707996 804913 799991 4562089 4779264 39.05 70.6 1
09:08:18 2024-01-29 627145 622308 163126 161160 262358 270878 292556 289132 183798 182019 222262 225824 255663 258328 4084881 4459267 5973572 5817313 1016170 1051500 240393 211658 225362 224707 270583 263912 249338 251206 173959 177018 623122 594094 1408777 1346563 368775 364449 512414 517815 629693 617227 647632 647511 675046 688120 651987 725716 1757201 1848354 1128138 935518 559202 549793 655795 652673 684062 689754 698899 712174 807195 800305 4524279 4779264 39.05 70.6 1
09:08:19 2024-01-29 627063 622046 163714 160659 263237 270878 290709 290321 183225 182723 221568 226174 256051 257533 4096572 4411517 5986350 5816250 1007398 1053864 244311 211622 229230 224741 270394 263912 251301 251381 174168 178994 629288 592859 1375403 1350550 369299 363530 514998 518119 631628 618103 649429 647292 677808 685385 653669 727823 1758617 1852254 1128138 931378 559999 549865 656961 654130 682058 686263 697872 712211 806053 800305 4555208 4779264 39.05 70.6 1
09:08:20 2024-01-29 628889 622231 163684 160689 263237 270687 292520 290731 186993 183630 220842 226910 256016 256776 4084768 4380160 5977864 5807961 1004645 1050420 244175 212287 225044 223701 272727 263473 251301 251626 173891 179064 624875 594556 1378603 1351778 369299 365998 515326 518589 630551 617665 643932 645781 674864 682831 653058 731986 1765193 1861458 1134243 935518 564486 549829 656796 660428 684098 690715 703062 710155 799159 800305 4605353 4779264 39.05 70.6 1
09:08:21 2024-01-29 636276 626526 163527 160655 262830 270878 291827 289844 183225 182631 221568 226875 255587 258763 4093428 4374055 6003557 5807961 1010386 1052702 239858 212287 225362 224741 271445 263034 250834 250787 174168 176435 626021 593707 1400083 1359044 369027 362040 513540 515193 631037 618066 643234 650385 677844 682122 653595 729863 1764710 1869317 1117964 935502 561217 548836 658363 658696 681781 687228 707184 712211 800146 800027 4624110 4782672 39.05 70.6 1
09:08:22 2024-01-29 631071 622240 163710 160655 263645 270878 290780 289880 183225 182596 221568 226208 255663 258328 4096358 4339095 6025092 5807961 1015314 1053082 244003 211658 229266 223736 271445 263473 249338 250821 174760 175942 623122 587807 1380906 1355619 366172 363127 512473 513486 634428 616541 641923 651077 676739 684570 656850 730942 1760428 1868123 1136766 939465 563201 548836 658191 658524 679813 689072 707184 710044 800155 801118 4652246 4785204 39.05 70.6 1
09:08:23 2024-01-29 632153 622231 164244 160629 264049 270878 290780 290321 183383 182921 221258 226910 256051 258364 4084913 4317983 6029396 5825653 1017292 1051322 240384 212322 229230 223736 271895 263105 252418 250856 173855 178779 623122 587807 1384494 1351512 367210 365349 513231 513679 631128 616469 643055 652683 676959 682352 658794 731948 1762662 1853605 1149227 942181 563201 550879 661461 659274 678851 686263 703062 708878 801318 802428 4671004 4791133 39.05 70.6 1
09:08:24 2024-01-29 634652 622276 164274 159671 265201 269926 292520 290762 182687 183176 221222 226910 255791 258364 4087220 4309132 6003519 5816250 1020336 1051555 239710 212690 225233 223736 272727 263289 250068 250856 174203 176435 615162 591169 1362901 1350550 367731 365384 512509 513715 631200 613001 641395 651297 676001 682352 656613 728590 1758617 1854895 1151304 942181 564006 551954 661930 659274 680507 690227 702914 709140 797789 802428 4674843 4774987 39.05 70.6 1
09:08:25 2024-01-29 634411 625661 163779 159667 264490 269926 292520 290762 182939 183211 221222 227262 256016 258364 4084307 4299590 6007803 5817313 1021788 1051555 239710 212989 225044 223736 272311 263473 250416 250821 174203 179029 623122 591169 1376991 1352737 368253 365384 513540 515924 634878 614608 640941 649419 673031 680328 658510 728553 1757201 1852291 1128138 947570 564812 551062 663339 659814 680778 690168 704451 708523 801428 807040 4688450 4788878 39.05 70.6 1
09:08:26 2024-01-29 636456 622308 163676 160819 264128 269357 294701 290637 183258 183013 221568 227394 256016 259162 4084654 4324573 5995001 5822513 1027624 1051500 244311 212989 224376 225054 271480 263105 250451 250438 174134 176757 626021 591169 1372008 1349864 368253 363927 511457 515193 632148 613738 640941 650836 671575 680328 656577 726379 1755954 1853628 1126103 946106 562885 549613 663810 660103 682712 692149 706067 708056 801997 808418 4661325 4794549 39.05 70.6 1
09:08:27 2024-01-29 635773 624591 163680 160306 263680 270687 292343 290082 183698 182019 221604 226875 255801 259162 4090737 4377198 5994964 5817313 1026161 1051205 240721 212655 224340 224428 271445 262265 250416 250787 174168 176435 626021 591169 1371704 1349864 367992 364182 510606 514828 632148 612870 640451 650375 671025 679337 656577 726660 1752219 1849632 1126103 947452 563812 549613 662436 659494 682675 694632 706960 706863 801428 802320 4670049 4792031 39.05 70.6 1
09:08:28 2024-01-29 635558 622236 163538 160476 264208 270579 293413 288527 183832 182053 221786 226770 255801 259563 4087220 4370814 5994927 5825615 1029090 1051592 243932 212357 224025 224741 271515 263069 250834 250856 174223 176311 652483 590326 1377946 1350550 368253 365998 510606 514828 632596 612870 641432 650375 671061 679337 656077 726379 1752219 1849632 1126103 947452 562885 550002 662436 660158 680026 692329 706178 708411 802493 808271 4660040 4797218 39.05 70.6 1
09:08:29 2024-01-29 636345 622132 163749 160629 263680 270687 293975 290567 183832 182019 221568 226875 256016 259563 4084913 4358245 5994927 5825156 1028511 1053045 240890 212287 225520 225020 272648 263877 250556 250752 174725 176311 624275 587807 1391454 1346399 367210 364729 510967 516694 634694 614608 647135 652221 671061 684312 656040 724647 1750440 1841771 1117964 943383 559202 550392 660525 653595 680295 694282 704062 707421 806624 802356 4629875 4794658 39.05 70.6 1
09:08:30 2024-01-29 628488 625661 164439 160523 264058 270317 292449 289669 183638 182851 222062 225197 256592 258293 4096471 4395902 5994927 5825339 1028511 1051500 240810 212287 225520 225054 270325 263912 251832 250787 175026 176311 611300 587807 1377166 1346399 367210 365050 510967 516694 634428 615479 647632 652239 674496 685385 656577 723580 1750440 1833648 1115929 946106 559600 549793 662436 654965 680778 691247 700424 709140 808913 802392 4611931 4796355 39.05 70.6 1
09:08:31 2024-01-29 627145 625642 164282 160519 265121 270353 293583 290692 183698 182944 222035 226840 256663 256705 4096078 4386304 5977827 5829772 1025576 1054314 240721 212287 225520 225054 271580 265094 251301 251556 174134 176435 624572 590326 1383757 1337032 367731 365313 513177 518997 634694 615479 649549 651297 673983 685385 657972 723618 1752930 1832564 1136766 946106 559600 549829 662436 652637 680815 690240 698862 708635 806854 802428 4605353 4776719 39.05 70.6 1
09:08:32 2024-01-29 624148 626993 164455 160460 264349 269972 292824 289739 183537 182839 221737 226666 256916 256670 4087220 4395303 5986350 5834980 1026049 1051500 240553 212620 225362 224707 271410 263912 250595 252707 174168 176558 620222 592013 1373187 1338785 368253 365313 512451 518631 634878 614097 648590 650069 672484 685385 656541 724647 1749265 1829967 1128138 946106 559999 549865 662252 652673 681781 691283 699875 708130 808083 802392 4605826 4776719 39.05 70.6 1
09:08:33 2024-01-29 626618 622240 164205 160489 265019 270337 293576 289942 183571 182712 221462 226543 255769 259505 4102418 4389333 5977440 5835765 1026049 1052702 240384 212620 225203 224777 271445 263842 250948 252363 174168 176558 626346 594556 1371424 1337179 368253 365313 512451 518265 633942 614097 647669 647438 672009 685385 656577 725716 1751685 1832564 1128138 945832 561597 549901 662436 652709 681023 693039 696847 708130 802315 802356 4609117 4779264 39.05 70.6 1
09:08:34 2024-01-29 627508 625824 163719 160625 264410 270116 293413 289607 183638 182596 222325 226631 256486 258043 4101212 4418099 5985724 5819347 1019079 1054314 240025 212620 224692 225578 271839 263912 250416 251591 174168 179154 624572 597984 1371363 1346399 369299 363091 510967 519231 629398 614608 645722 645046 672520 685991 654133 725716 1757201 1848354 1128138 939502 559999 549793 658657 654592 687045 693304 700995 710081 807195 802003 4533872 4776719 39.05 70.6 1
09:08:35 2024-01-29 627508 628335 163710 160655 263233 270443 292280 290321 183798 182561 222226 225440 256769 257930 4105348 4458807 6002825 5825615 1013197 1054202 242383 212074 225679 225054 270583 263912 251301 251486 174168 176558 623122 592859 1393261 1348741 369027 362004 512451 517862 629470 616469 647615 648886 676480 685385 652743 725716 1759700 1849596 1156755 935502 559999 549829 655795 654093 684062 690204 700958 713768 807195 800305 4540034 4779264 39.05 70.6 1
09:08:36 2024-01-29 627508 627444 163719 160663 263610 270497 290745 290833 183225 183141 221533 226524 256415 257533 4096572 4398858 6002825 5829633 1007436 1053791 244311 212287 229266 223667 272065 264546 251301 252152 174012 179154 618772 596260 1385571 1356154 369037 363927 513990 518363 631254 617849 645190 646487 676047 687936 652696 728516 1761365 1857548 1157534 931415 562885 553012 658657 658488 684098 685376 698404 710081 802529 799991 4611931 4782672 39.05 70.6 1
09:08:37 2024-01-29 632601 622276 163680 160877 263610 270878 292343 290762 184766 183758 221152 227932 256769 257895 4096572 4389617 6019991 5817147 1011828 1054966 241738 212443 225679 224672 273144 263034 252241 254173 173750 176558 617128 597132 1384383 1354403 369299 363127 513904 515924 629434 612929 642526 645574 676001 683314 654133 730699 1766175 1864098 1156628 935502 564486 553485 658657 660428 686073 686263 702526 712029 797826 801436 4605826 4782672 39.05 70.6 1
09:08:38 2024-01-29 636723 625864 163676 161134 263842 270878 292520 289660 183511 183013 221568 227614 255756 259127 4096471 4373903 6019179 5819347 1011715 1054490 242248 211446 225319 224916 271720 263771 251149 250403 174203 176311 626597 591020 1382911 1362904 367992 362801 513904 516656 632148 617376 641886 651297 676959 680028 654133 727410 1761402 1866742 1126103 935465 561977 549613 656759 658451 682527 687711 707184 713224 799159 802716 4623833 4779264 39.05 70.6 1
09:08:39 2024-01-29 633810 622240 163710 160625 264014 270878 291534 291044 183258 183176 221533 226682 256769 259127 4084654 4349060 6029396 5823490 1019079 1054016 240650 212181 225679 224568 272135 263771 252364 251803 174550 176558 615698 587807 1392948 1352512 367621 367036 515363 513679 631164 616505 645310 652683 676959 682797 656613 728590 1757201 1856232 1128138 940840 563685 549104 660561 659961 678851 689254 704099 707688 797826 802392 4671004 4788705 39.05 70.6 1
09:08:40 2024-01-29 635829 622281 164503 159671 265302 270497 292485 290692 182687 183176 221533 226596 256051 258364 4084654 4318372 6012091 5816250 1019500 1055878 239931 212705 225535 224846 273003 263771 252364 251486 174550 176877 624572 592859 1369487 1351778 367210 365384 513761 517721 634734 616469 641886 653146 674718 685506 658510 730143 1758450 1856307 1128138 940635 564085 549793 661967 660428 679813 688230 704099 707959 799553 802464 4702579 4785204 39.05 70.6 1
09:08:41 2024-01-29 636732 624628 164618 159940 265302 270497 293002 291458 183225 183758 221377 227614 256016 258364 4093053 4309132 6003482 5816250 1024701 1054202 240215 213288 225362 224846 272898 265929 252684 251486 174064 176558 615698 592859 1376193 1352587 369037 366234 513177 515924 634878 614337 643820 650799 672959 681285 659013 732717 1757201 1852291 1128138 946106 564887 549369 663847 660428 680062 691283 708191 708130 798989 807040 4690416 4786084 39.05 70.6 1
09:08:42 2024-01-29 636497 622267 163749 160663 264014 269700 294103 289475 185025 182596 221906 227420 255766 259127 4078744 4336870 5994964 5825615 1029090 1051519 243968 212620 224340 225089 271445 263069 252720 252707 174793 176894 622131 591169 1372875 1351438 368253 365816 510894 516290 634391 613738 642833 651297 671061 683086 654578 727823 1752182 1853605 1126103 948801 561180 550002 662436 658218 681781 693340 706681 708130 802493 802356 4634545 4779264 39.05 70.6 1
09:08:43 2024-01-29 632769 622267 163439 160629 264045 270497 293725 288492 184247 181984 222574 226840 256016 259745 4086944 4373865 5994927 5820400 1030483 1051592 240890 212287 225679 225403 270941 263842 250590 250612 174603 176311 621416 590173 1383854 1351512 367731 364111 510894 516656 635997 614063 645574 652683 670988 682316 655540 726228 1752930 1843086 1119999 946106 559999 549613 660561 654592 680815 694354 705175 707959 804913 802392 4614731 4788616 39.05 70.6 1
09:08:44 2024-01-29 627508 622204 163744 160365 264045 270116 292352 289844 183798 182596 222070 225248 256769 258945 4093053 4376898 5977906 5826665 1026308 1051500 243968 212620 225679 224741 270394 264758 251301 250856 174725 176311 623122 589065 1387228 1346712 367882 367036 513831 518888 635742 616352 648404 652764 673801 685205 657972 723655 1750440 1836313 1126103 946106 559999 553048 662252 656827 681504 692293 698367 708635 806902 802428 4611931 4786084 39.05 70.6 1
09:08:45 2024-01-29 627063 625864 164209 160629 264450 270116 293413 289880 183798 182596 222035 226875 256769 257645 4084654 4395468 5977515 5834980 1025576 1054314 240384 212989 225362 225054 271480 263877 251301 252398 174168 179224 626346 596687 1388296 1337405 369299 365384 513067 521081 634731 615298 647484 647329 672886 689190 656395 727711 1757201 1837857 1132208 945832 563201 553757 663376 656554 683542 694124 699763 707421 808913 802356 4602539 4779264 39.05 70.6 1
09:08:46 2024-01-29 629407 628780 163714 160625 264454 270116 293896 289642 183798 182758 222262 226875 256016 258364 4096358 4410840 5973497 5829772 1024552 1054202 243968 213288 225362 225089 272085 263912 250625 252398 174012 175811 623220 597132 1377356 1341633 368833 365349 512088 517460 632148 614424 646392 648539 672886 685205 655061 726675 1762165 1844386 1151763 942181 560797 552658 659590 658228 687532 694282 701032 710118 806331 802320 4546186 4779264 39.05 70.6 1
09:08:47 2024-01-29 627508 627412 163779 160655 262830 271047 292280 289642 183798 182596 222297 226489 256769 258364 4096358 4464709 5977864 5826665 1014682 1053082 240797 212287 229230 225124 271031 263912 250068 251626 174447 179064 623122 594556 1377611 1350550 368775 362547 513177 520710 630361 616541 649088 649419 677698 687753 652948 726638 1760913 1853605 1153380 936853 561597 553522 656723 654628 684062 690275 701872 714276 808913 801436 4556937 4776719 39.05 70.6 1
09:08:48 2024-01-29 627485 627887 163783 160886 264049 270878 291964 292128 183225 183758 221533 226910 256769 257533 4096358 4386441 5990655 5817313 1006002 1054202 244246 212804 229338 223736 271480 263948 251301 252187 174168 179064 620222 594556 1384424 1350821 369027 363927 514026 519034 632148 619232 647153 647017 676119 685385 654877 730830 1766709 1853605 1155457 932856 563201 552903 658045 657803 685551 689254 698936 711632 804848 802320 4602539 4779264 39.05 70.6 1
09:08:49 2024-01-29 631227 627444 163684 160663 263641 270878 292032 290833 187167 183758 221187 227227 256236 257533 4093653 4389698 5994927 5807961 1005188 1053118 239824 212322 225520 223770 273144 263473 250068 252011 173891 179224 626346 597132 1371083 1353697 369299 363127 514633 516427 629470 613001 641886 646524 677918 685991 654133 730699 1765193 1864167 1159611 938191 565251 549793 659050 660318 685890 690191 700847 710081 799590 801436 4617513 4779264 39.05 70.6 1
09:08:50 2024-01-29 636718 625688 163714 161143 263242 270878 292520 290285 185025 182851 221604 226524 255980 260000 4084654 4380383 5994964 5798609 1010386 1059516 240428 212471 225859 224898 271515 263877 252720 250403 174482 176435 621416 591169 1400179 1360972 368253 362547 513540 515193 630807 616541 643324 650836 676959 679301 653206 728516 1761438 1869302 1130173 935518 563201 550245 658831 659311 682712 691203 707146 713039 800256 802497 4621323 4785848 39.05 70.6 1
09:08:51 2024-01-29 634979 622276 163400 161143 263732 270878 292075 290762 183798 182886 221914 226910 256620 259964 4093053 4342203 6029396 5817313 1016112 1054648 239824 211693 229338 224707 271895 263912 250416 250856 174760 176065 615698 589065 1378542 1360008 367210 363927 513231 516427 634878 618358 644769 653146 675095 683349 655577 730143 1760116 1872193 1104991 939502 562885 550002 660708 659164 681159 691094 707109 713345 802566 805984 4660040 4788616 39.05 70.6 1
09:08:52 2024-01-29 633433 626993 164628 160369 264490 270878 292075 290833 183450 183618 221604 226910 256589 258945 4096572 4315110 6029396 5826665 1020299 1054414 240384 212804 229230 224394 272346 263473 252454 251381 174238 179029 624572 589485 1387553 1352475 368775 366448 513628 513715 634770 612965 643511 652221 676480 683314 659480 730736 1759426 1852291 1128138 942714 564486 551881 662436 660428 680295 692633 704841 710819 801318 806895 4688073 4794658 39.05 70.6 1
09:08:53 2024-01-29 634411 622303 163719 160915 265856 269865 292959 291044 183511 183211 221604 228161 255769 259677 4084617 4312250 5994964 5820400 1026161 1052337 239325 213323 225096 225054 272311 263473 250834 251206 174482 179029 624275 592013 1379904 1351778 368775 365057 512088 513679 633081 614608 641886 651297 672045 681321 658474 728516 1757201 1852291 1128138 947452 562885 548174 663376 659457 681754 693304 706681 708635 802529 808844 4669472 4791234 39.05 70.6 1
09:08:54 2024-01-29 636146 625201 163581 160595 264419 270878 294103 288733 183798 182897 222013 226840 256016 259563 4093773 4374042 5994927 5817313 1030483 1053452 239325 212322 225044 225787 271031 263657 250834 250787 174760 176558 619987 589485 1372582 1351778 367992 364253 510967 513679 633978 613738 644769 652221 667214 681321 656040 726787 1752182 1845736 1126103 948801 559999 550002 660561 656554 680815 694390 706681 709001 804307 802428 4630331 4797218 39.05 70.6 1
09:08:55 2024-01-29 628040 625683 164659 160561 264379 270806 293164 292565 183765 183036 222084 226875 256733 256741 4095360 4405034 5994927 5836017 1026086 1053082 240721 212989 225520 225124 271480 264869 251124 252398 174203 179099 626346 593706 1375116 1337179 368775 365384 512451 519070 634428 615208 649088 648464 673031 686236 658510 726108 1752182 1833955 1149227 945433 562800 553084 663376 655590 683542 693829 699688 707996 806890 802428 4605301 4774987 39.05 70.6 1
09:08:56 2024-01-29 626826 627438 164490 161305 264208 270878 293996 289774 184179 182909 222467 226701 256987 259019 4084913 4435995 5960718 5817313 1019663 1053082 244246 213360 225044 225438 271480 263912 250451 251626 174168 179224 615698 598410 1401294 1346399 368543 364218 511726 516694 630807 614608 645758 646067 672045 685385 652696 726787 1758450 1841818 1135343 940635 559555 553048 660094 656322 687045 694354 700995 710118 807195 802090 4549433 4785306 39.05 70.6 1
09:08:57 2024-01-29 627508 625901 163749 160655 263390 272374 293644 290692 184307 182492 222851 226385 257238 258948 4096244 4464897 5977827 5826665 1017548 1051555 240831 212287 229266 225472 273108 263948 250416 251626 174289 179064 624572 593707 1387461 1347952 368775 362547 512451 517497 629470 613037 648627 648501 676480 685385 653206 726270 1759700 1852291 1130428 935502 559600 549865 656796 654093 686073 691770 700723 713805 806890 800305 4536464 4776719 39.05 70.6 1
09:08:58 2024-01-29 627508 625860 164238 160663 264049 270878 290780 291845 183698 182967 222160 226631 256987 257788 4107076 4398953 6003557 5824277 1004645 1058006 243968 212812 229338 223701 271895 263912 251301 252187 174223 179064 627817 594556 1393965 1350821 369299 366517 514026 518265 631254 619269 645758 646524 676155 685385 652696 728553 1761438 1856121 1132208 931452 562885 553084 659590 659690 686073 686263 699927 710081 804307 801154 4611931 4779264 39.05 70.6 1
09:08:59 2024-01-29 633127 627448 163714 161031 264049 270878 294025 290833 183225 183630 221568 227846 256486 258114 4104752 4392827 6003369 5808497 1011815 1054202 239991 212655 225679 224741 272602 265447 251639 251381 174238 179064 626021 594556 1399995 1360972 369299 363091 513904 515193 632148 613037 641432 650375 678101 681321 653411 731775 1761438 1870626 1130173 935518 564085 550392 656796 661365 684062 689754 707184 714313 797826 799991 4614731 4775075 39.05 70.6 1
09:09:00 2024-01-29 636239 626526 163749 161173 263636 269689 292280 290285 183798 183176 221914 226945 256769 260366 4084428 4370860 6024942 5825615 1013272 1053118 239692 212039 225571 225054 271860 263912 250068 250787 175179 176311 624572 587807 1375265 1360972 367210 363127 513267 513788 633978 618358 644769 648772 676119 680328 654651 728590 1759700 1867942 1109824 939502 562885 548836 658831 659494 681781 688230 705978 712211 802456 802392 4642867 4788616 39.05 70.6 1
09:09:01 2024-01-29 633085 622308 164464 160621 264490 270878 291631 290798 183258 183246 221914 226980 256051 259276 4096572 4320508 6037664 5831805 1021193 1057678 240721 212655 229302 224428 272898 263771 250765 251591 174203 179064 624572 588483 1395952 1351778 368253 366191 513628 513715 634770 613001 642870 653146 676959 683385 660181 730699 1759700 1856232 1117851 943420 564486 549793 662436 660428 680815 695489 705175 707458 799590 807076 4686416 4788616 39.05 70.6 1
09:09:02 2024-01-29 635825 627434 164240 160659 264525 270116 293690 290762 183225 183640 221604 228321 256051 258945 4087220 4311976 6013204 5822399 1029090 1055989 241060 213480 225253 225089 272918 263069 250834 252743 174516 176930 617128 592013 1400675 1351778 368775 365206 512451 513643 633081 614608 641923 651027 672520 681357 659013 728553 1758617 1852291 1128138 948801 562885 548983 664281 660428 682022 694390 707184 705919 804913 808253 4658000 4788616 39.05 70.6 1
09:09:03 2024-01-29 635553 625869 163779 160697 264490 270504 293611 289000 183832 182596 222681 226910 256016 260320 4084913 4380074 6003557 5836876 1031458 1054202 241738 212847 224548 225881 272170 263771 251500 251206 174725 179064 628921 590892 1375512 1352737 368253 364765 511003 515740 634281 614173 644769 652683 671061 681357 656077 725828 1757201 1849669 1147150 948527 560783 550392 662436 657520 680026 694124 704979 709074 804913 802464 4620812 4794549 39.05 70.6 1
09:09:04 2024-01-29 630366 625642 164652 160693 264490 270878 294288 289035 184663 182434 222801 226174 256769 259964 4102455 4386536 6007803 5839945 1028609 1057417 241595 212812 225607 225456 271081 265395 252720 251837 175074 176523 626021 589485 1376255 1344490 367210 367036 513904 518192 635779 616352 648754 652925 674973 685349 657972 725163 1752182 1839160 1117964 946106 559999 549721 662436 654057 680815 693793 702489 707923 806854 807003 4615225 4795450 39.05 70.6 1
09:09:05 2024-01-29 627236 625787 164425 160625 264984 270878 292959 291044 183832 183176 222574 226910 256944 257497 4096358 4395576 5994889 5844346 1028700 1054574 240881 213004 225211 225509 271755 265395 251973 252048 174550 177053 624028 591169 1395937 1342585 367992 365349 513177 519401 636645 616352 649549 651297 674496 688778 659947 725679 1752930 1832564 1144295 946106 559999 549901 663847 654555 682564 692293 700424 707923 809209 807003 4618522 4786084 39.05 70.6 1
09:09:06 2024-01-29 627014 626749 164455 160625 265267 270878 293413 290841 184126 182978 222226 226875 256016 257281 4096358 4401719 5977790 5834980 1026049 1053082 241060 213323 225520 225509 272446 266577 251973 253317 174064 177302 621932 595833 1384657 1336810 370349 366234 513177 519364 634428 614608 648540 647329 672995 689263 658474 728973 1760428 1836555 1136278 945433 561143 554685 663847 657985 686037 694318 698862 707923 808913 802392 4599711 4786084 39.05 70.6 1
09:09:07 2024-01-29 630888 626512 163719 160935 264454 270497 294345 290791 183832 182700 222609 227264 256769 259091 4096358 4420086 5956442 5826665 1022651 1053452 239291 213473 225362 225089 272085 263948 250800 254173 174324 177645 630759 597970 1364634 1347670 371139 364843 513233 518862 631071 614608 647135 646487 673520 685097 656421 727786 1759700 1844391 1153380 939502 559999 549865 658657 655554 688019 694354 703025 714276 809486 802570 4533872 4776719 39.05 70.6 1
09:09:08 2024-01-29 627453 625824 163719 161014 264269 270443 291631 291880 183798 183141 222226 226682 257309 258293 4105278 4442781 6004137 5834980 1011017 1051500 239991 211658 229500 225054 271221 265289 250033 252187 174725 176824 630759 595833 1378535 1353797 369299 364111 516094 519255 633905 621551 649364 649199 678878 689263 654597 727562 1762203 1854880 1132208 933437 561180 553720 656796 656554 684062 689234 700424 714313 807195 802570 4586595 4786084 39.05 70.6 1
09:09:09 2024-01-29 629338 626749 164201 161198 264454 270878 292343 292368 183191 183758 221568 227394 257129 257930 4102418 4392746 5995315 5824554 1007510 1054314 240025 212301 225679 223736 273180 263912 250416 252363 174134 177253 621952 596707 1373888 1353697 371139 366517 518024 519231 632038 618176 645770 649000 678321 685991 655024 732816 1767702 1869478 1137799 936853 565690 549865 658657 662303 687422 690275 706178 713768 797826 799991 4618522 4795450 39.05 70.6 1
09:09:10 2024-01-29 638316 626742 163710 160901 263641 269655 293172 291867 183798 183176 222226 226875 256016 260768 4105924 4399240 6012166 5816250 1012550 1054202 240059 212804 229230 225089 272276 263877 251604 251556 174203 179224 622131 594556 1374597 1360972 369299 363091 513904 516546 632834 619861 644850 651150 678842 683569 654486 731280 1767223 1873278 1124068 935502 564614 551881 658657 661834 684025 690204 709051 714127 797826 801154 4627928 4788700 39.05 70.6 1
09:09:11 2024-01-29 635441 625824 163439 161173 264230 270443 292485 290692 183798 183176 222253 227420 256769 260330 4096358 4361543 6042334 5825615 1016836 1054611 240025 212620 229338 225054 272311 263912 250800 251381 175284 176311 624572 587807 1397223 1356335 367210 366257 514026 513752 631164 618358 647615 654891 679694 683170 656431 733705 1762937 1870779 1124306 940840 564486 550392 660525 661094 681744 688194 707184 710044 801323 802284 4661625 4797968 39.05 70.6 1
09:09:12 2024-01-29 634474 622272 165031 160480 265262 270878 293093 290745 183258 183793 221879 227738 256769 259127 4108623 4305703 6029396 5829772 1020262 1054611 240384 213473 225679 224707 272862 263877 250834 251591 174411 179099 624572 592859 1369592 1351778 368253 366448 514026 513752 636119 616541 643289 653146 677918 685991 661612 733517 1760876 1857557 1130173 944197 564776 552738 664281 661365 680815 689754 705175 710619 800118 808216 4697769 4783939 39.05 70.6 1
09:09:13 2024-01-29 636276 625864 164367 160659 265258 270116 294138 290692 183638 183211 221914 227932 256016 259162 4096358 4336577 6003519 5825615 1026161 1054611 241572 213473 225362 225089 272918 263438 250834 251556 174725 179029 624572 592013 1374340 1352475 368775 364729 512451 513643 633942 614608 642833 650967 672995 681285 658474 729713 1761126 1854895 1151304 948764 563201 551954 664281 660245 684167 694318 708191 709289 802419 809418 4662802 4797218 39.05 70.6 1
09:09:14 2024-01-29 634887 625815 164244 160997 264454 270878 294345 288965 184374 182561 222645 226910 256051 260043 4099493 4383288 6012129 5834980 1031219 1053082 244311 212953 225679 225787 270618 263912 250800 250821 174725 176558 622845 589065 1383669 1355188 368253 364218 510967 513752 630862 614608 648590 653146 672045 683349 658241 725716 1752182 1845622 1147150 950279 561597 551563 662399 657294 681744 697021 705992 712687 807195 807040 4629875 4788616 39.05 70.6 1
09:09:15 2024-01-29 627508 626726 164628 160629 264490 270878 293413 290762 183798 182897 222297 225981 257309 259127 4096572 4386304 6009760 5834980 1031647 1054611 244346 212989 229266 225595 271031 265130 250590 252743 175249 176558 626021 588645 1402599 1344761 367992 365349 513904 519437 634770 613001 649549 653801 675046 685385 658977 725716 1753011 1839160 1113894 946106 561597 553522 665906 657761 682712 694138 702877 711126 811786 806858 4621323 4793753 39.05 70.6 1
09:09:16 2024-01-29 627508 625534 164618 160693 265705 270468 293611 290745 184374 183211 222262 227579 257309 257849 4120698 4401719 6003519 5848516 1028282 1054202 244275 212989 225679 225601 272085 265130 251301 252363 174725 179099 624875 592582 1397005 1340030 368775 366155 513177 520340 631164 616352 649549 650339 674973 685385 659480 726787 1752219 1833918 1151304 946106 561217 553084 663376 658228 685627 696601 701872 711126 811786 806858 4612491 4785208 39.05 70.6 1
09:09:17 2024-01-29 630187 628335 163676 161684 263601 274378 294167 289607 184374 182596 222609 226875 256769 258984 4096358 4457070 5960825 5825615 1021156 1054202 240393 212989 225362 225787 271445 263948 250590 251801 174725 179314 624572 597151 1397546 1351624 369299 363091 512088 519600 630361 612929 648627 647475 675046 687449 654133 725716 1759700 1849632 1130173 938834 559999 549865 658191 655554 687532 694318 703062 713805 809303 802388 4546850 4794658 39.05 70.6 1
09:09:18 2024-01-29 627434 627225 164449 161298 264419 270478 291595 290762 183798 182967 222609 226489 257489 258328 4107439 4448978 6012166 5825615 1010274 1052702 240025 211658 229662 225089 271445 265130 249304 251977 174690 179294 630759 593707 1376767 1348629 369027 363672 513628 519805 633044 619707 649467 650339 676119 689263 654597 726379 1765193 1854917 1155457 931452 561180 553048 657725 656554 685067 689234 700461 715875 807195 802570 4599617 4797218 39.05 70.6 1
09:09:19 2024-01-29 632939 627087 164330 161401 264313 270878 293164 291613 183225 184050 221568 228321 256881 258221 4105924 4395893 6003519 5826665 1005114 1054648 240025 212989 225679 224707 272762 263912 250033 252433 174203 175501 626346 597132 1385977 1354657 370349 364218 514063 517996 632148 619232 645227 647475 676155 689584 654116 732332 1766447 1861458 1154593 936833 565690 554685 660525 661834 688019 688230 703062 713261 802493 801154 4618522 4796355 39.05 70.6 1
09:09:20 2024-01-29 636082 626608 164365 161440 264313 270878 293075 291472 186064 183455 222623 228800 256051 259527 4103519 4406192 6020792 5816250 1011106 1054377 240393 212953 229266 225089 272311 263473 254150 251977 174725 179350 624572 594556 1386668 1360972 369299 363127 513904 515924 632148 618322 643782 650375 675095 682316 655061 732853 1770216 1873278 1159611 936167 564486 550209 658657 662303 686073 691770 708191 715197 798989 801154 4624624 4788616 39.05 70.6 1
09:09:21 2024-01-29 637879 627438 164256 161367 266020 272411 292959 291542 184307 183490 222815 227439 257951 261028 4102418 4361281 6033705 5830821 1015314 1054648 240059 211693 226883 225089 272276 263948 250800 250821 175319 176311 619451 588645 1387230 1360972 367731 363672 513990 513752 631128 619269 645722 652673 676155 683084 656077 730699 1760116 1870589 1134690 939502 562885 550392 660561 660428 682117 689234 707016 713261 802529 802428 4651969 4797968 39.05 70.6 1
09:09:22 2024-01-29 634411 622276 164613 160625 265055 270770 292272 292325 183731 183455 222467 227792 257023 259384 4110618 4327328 6042334 5834980 1021998 1056180 240890 213024 229374 225089 272918 263948 250800 252011 175004 179099 633702 589485 1391750 1354657 368514 366484 514026 513788 636638 616505 643782 653146 676959 683314 659984 732853 1760950 1856232 1130173 943383 564486 549829 663376 660428 680815 690240 706178 707421 799553 807076 4687068 4788719 39.05 70.6 1
09:09:23 2024-01-29 636460 623780 163753 160746 265267 270116 293413 291507 183664 183560 222013 228308 256627 259785 4096206 4324334 5991314 5834980 1026161 1054648 240721 213516 225607 225089 272311 263473 250800 251591 174203 177018 617128 591169 1372932 1352475 368775 366155 513794 515924 634878 614608 641886 651297 674496 682797 660451 730662 1757201 1854821 1128138 948801 564486 549793 664318 661365 683023 694354 708191 710844 800155 808216 4693767 4795450 39.05 70.6 1
09:09:24 2024-01-29 636456 622276 163710 160659 264269 270687 294380 292091 183832 182596 222297 227652 255733 259713 4101212 4351920 6004142 5825615 1034981 1053828 239291 212804 225044 225822 272586 266348 251569 251206 174725 179029 621416 590326 1375219 1351507 368253 365021 510967 513679 634878 615915 644732 652683 672520 682352 656541 729988 1755954 1852438 1124068 948801 561597 550392 662436 657985 680986 694390 708191 709038 804913 802428 4624624 4795450 39.05 70.6 1
09:09:25 2024-01-29 632431 622303 164507 161155 264490 270878 294701 289642 184408 182307 223029 226653 256769 259709 4096168 4389689 6003369 5844346 1028903 1054611 244110 212977 225679 225752 270996 265094 250625 251206 175179 176435 628921 589065 1375034 1346399 367731 365057 512451 518265 631164 612929 649088 653146 674777 685385 658510 726233 1752219 1845736 1128459 945433 559999 548983 662436 656790 681781 694390 705138 708498 802315 809395 4621323 4782652 39.05 70.6 1
09:09:26 2024-01-29 628937 622312 164468 160659 264490 270878 292959 290798 183832 183211 222297 226208 257489 258399 4096572 4395968 5999595 5848498 1028511 1054314 244003 212989 225679 225124 272481 265431 251832 252363 174760 179064 620222 592013 1401820 1340683 368253 365384 513540 519841 634770 612965 650936 652683 675046 686272 660451 725716 1757201 1833955 1126103 946106 560946 553084 664318 655590 682022 693829 700760 707996 809245 808216 4621323 4797968 39.05 70.6 1
09:09:27 2024-01-29 626878 626785 164650 160693 264520 270497 294345 290356 184086 183211 222445 226910 256769 257497 4100075 4389333 6019179 5850338 1028511 1055989 241060 213480 225679 225752 272311 265537 251655 252189 175200 179204 622309 591169 1388132 1337041 368775 367323 513904 519841 634770 612965 650474 652239 674533 686236 659516 726416 1752219 1837586 1130173 946106 562050 554721 663847 656591 684062 694318 698899 707959 808066 802464 4605353 4797968 39.05 70.6 1
09:09:28 2024-01-29 627360 625905 164464 161023 265298 270687 293164 290321 183865 183176 222609 227420 256769 258364 4105924 4401593 6008925 5858981 1028511 1054128 241024 212847 225643 225648 272551 265395 251655 252468 174725 179294 627817 595280 1390561 1336995 368775 366155 513540 519695 631200 616352 649549 649879 675046 686236 660217 725313 1755954 1833955 1128138 946106 562050 553120 663847 656054 684098 699662 699927 707996 809245 807076 4611931 4788719 39.05 70.6 1
09:09:29 2024-01-29 627360 627438 163749 161173 264525 270497 294345 290285 183832 183220 222645 227614 256769 258147 4096358 4401593 5980628 5827675 1024196 1051693 241060 213331 225289 225682 272170 264582 252720 254767 173873 175811 624572 597132 1396730 1342777 370917 367036 512451 516730 631254 614608 647024 646712 673068 685385 654651 727972 1758617 1839160 1149768 940672 562050 554721 662289 656591 687045 694390 699964 710081 802315 802320 4556899 4779264 39.05 70.6 1
09:09:30 2024-01-29 627508 626586 163601 161324 262830 270806 292343 288755 184247 182596 222801 226717 256769 259517 4096572 4450688 5960755 5826665 1019079 1055915 242931 212705 225499 226513 271340 265023 252720 252294 174585 177053 629288 597690 1394591 1350821 369299 362801 512088 519600 629252 612929 649088 647475 675046 685133 654133 726787 1759700 1850943 1130173 938166 559999 549865 658657 656054 688019 694354 703062 714350 806890 799991 4530936 4786084 39.05 70.6 1
09:09:31 2024-01-29 627508 627448 163744 161027 264454 270478 292040 290833 183798 183176 222645 226717 257489 258364 4105817 4445807 6012166 5826665 1012512 1055091 240059 212322 226920 225578 271839 266105 252720 252294 174655 177302 615698 594556 1402525 1352147 370076 365998 513990 519841 633081 619707 650244 649236 676155 689263 652696 726379 1767702 1854917 1155457 933474 560783 553084 656796 656591 684098 690240 700995 715366 807195 799991 4567838 4785204 39.05 70.6 1
09:09:32 2024-01-29 627508 624827 163753 160915 264516 270878 291933 292368 183798 183246 222106 226945 257489 258364 4102998 4440332 6012166 5826665 1009666 1054648 240025 212989 225218 225089 271895 265130 252506 252929 174759 177391 621672 594556 1381723 1352147 369299 364878 516827 522194 633942 620145 649088 649419 680213 689889 654615 728516 1765193 1857511 1155457 933474 562885 554330 658657 659494 686073 689270 700995 714350 806053 802356 4601585 4779264 39.05 70.6 1
09:09:33 2024-01-29 630744 628882 163788 161173 264450 270878 294701 292368 183511 184377 221604 227614 257129 258364 4096358 4389617 6003519 5817313 1005188 1053593 240025 212989 229266 225124 274016 263877 250834 252398 174168 177550 627817 597542 1369850 1355619 371130 364622 516460 518126 632038 618103 645770 647475 676119 685349 652732 735654 1770585 1864098 1160698 936167 566092 553084 659590 661834 687045 688230 704637 713261 800793 801190 4605353 4785204 39.05 70.6 1
09:09:34 2024-01-29 636728 627444 163753 161177 263641 269432 292343 290559 183832 183176 222297 228321 256016 259162 4094238 4383326 6003557 5817313 1010915 1053864 240059 212989 229266 225124 273180 263473 250869 252398 174238 179420 624572 597132 1392028 1361800 371139 366517 515363 516472 632075 618103 645310 648281 676886 683797 652660 733970 1767702 1872045 1152558 936167 566092 549901 658657 663095 687045 691319 706681 714350 799590 800027 4615225 4788616 39.05 70.6 1
09:09:35 2024-01-29 636728 628331 163744 161211 263610 270478 293449 290559 183832 183211 222262 226980 256769 260804 4094087 4383421 6029396 5817313 1013272 1054342 240797 212655 229302 225124 272311 263948 251639 250856 175039 176435 631064 590326 1376893 1362904 368504 365481 516057 516620 633832 619087 644663 653609 678878 684053 656458 731464 1768959 1873278 1149227 936833 564409 550392 658657 659961 682022 691094 709088 714313 800793 802392 4633489 4784051 39.05 70.6 1
09:09:36 2024-01-29 633090 627001 164503 160920 264525 269655 292343 290833 183798 183246 222297 227614 256881 259162 4096609 4326454 6029396 5836017 1018776 1054611 244075 212840 229374 224741 272346 263948 250800 252187 174481 179099 624572 587807 1385265 1353697 367210 365349 514026 516463 636645 620742 647153 654928 678878 685277 658364 732184 1762165 1864353 1145690 940840 564486 549019 661967 661760 680748 688230 705175 710081 801780 807112 4677044 4785204 39.05 70.6 1
09:09:37 2024-01-29 634686 625638 164806 160629 266118 270497 293449 290621 183991 183793 222070 227649 256769 259162 4096471 4321582 6012129 5826665 1024701 1054377 240384 213473 225679 225089 273180 263877 252454 252011 174760 179224 626021 592013 1371411 1352475 368775 366484 513904 513752 634770 612893 643511 651040 674754 685506 660194 731627 1761892 1857557 1153380 948089 565251 553291 664318 661834 682058 694141 708116 709467 801323 809395 4705852 4795276 39.05 70.6 1
09:09:38 2024-01-29 629742 625792 164618 160911 264490 270878 292959 290762 184213 183176 222766 225789 257129 259527 4096572 4380194 5994927 5839144 1028282 1054314 239325 212953 225679 225403 271445 265537 250416 252152 174969 179029 624275 589485 1396766 1344490 367992 365349 513540 519805 634734 616789 649549 653146 675046 688776 659480 725716 1753574 1840272 1151304 947570 563201 554271 664281 657761 684653 693613 701872 712090 809172 807003 4618522 4786084 39.05 70.6 1
09:09:39 2024-01-29 628466 626603 164473 160886 265267 270497 294309 291062 184086 183141 222574 226910 256769 257497 4102927 4407851 5986369 5844346 1026124 1054202 240721 213473 225679 225124 272276 263912 250033 253174 174168 176983 628171 595504 1376036 1341092 369299 365349 513030 519401 634428 615479 649051 648391 673983 690236 659443 726342 1757201 1836555 1136278 946219 563201 556281 664318 658341 685405 694174 701872 711126 810562 806967 4602539 4795538 39.05 70.6 1
09:09:40 2024-01-29 632266 626749 164209 161031 265161 270878 294309 290285 183832 183141 222609 226910 256769 259091 4096358 4423542 5969250 5829772 1022651 1053828 243968 213288 225362 225438 272085 264688 250800 252927 174134 175932 624572 597132 1377651 1344490 370612 365349 512451 516694 632596 614608 647595 647438 672995 689263 656040 727823 1759700 1839160 1145778 942640 562013 555612 663266 659634 688595 694174 701872 714087 807085 806555 4578031 4788340 39.05 70.6 1
09:09:41 2024-01-29 630740 627530 163645 161396 263754 270066 294103 290516 184783 182886 222958 226647 257129 259127 4102418 4469756 5973576 5825615 1019079 1051168 240762 212953 225679 225787 271445 264688 250800 251977 174760 179350 624572 596260 1404737 1348857 369299 363091 512268 518228 631254 612929 648627 647475 676001 685385 654597 726750 1759700 1850843 1130173 938834 559999 549901 658657 655554 689576 697095 705386 717395 810635 802534 4527985 4792918 39.05 70.6 1
09:09:42 2024-01-29 627453 627187 164175 161027 264243 272411 292032 292014 183798 183176 222262 226701 257489 258328 4102998 4455330 5978256 5829772 1016170 1054314 240866 212620 229625 226102 271445 266092 250590 252152 174725 179314 624572 593707 1377946 1350228 369299 363056 513904 518997 631701 619438 650474 651297 676083 689263 654597 726108 1762203 1850906 1132208 934100 561597 549901 658191 655554 686073 691734 702799 715032 810525 802388 4551555 4792085 39.05 70.6 1
09:09:43 2024-01-29 631088 627014 164434 161441 264419 270878 292280 292365 183731 183723 222035 227227 257489 258076 4117441 4386460 6003519 5825615 1007510 1054574 239657 213360 229302 224741 273180 264688 250416 252927 174568 179385 626346 596260 1381098 1353697 370086 364729 514063 518228 632148 620145 645685 648428 675962 685385 654615 732853 1768959 1865419 1138313 936167 565288 554685 660525 663243 687532 688230 703062 713768 802529 802119 4620388 4811176 39.05 70.6 1
09:09:44 2024-01-29 637860 627014 164444 161552 264313 272411 294095 290762 183832 183211 222297 228714 257023 259527 4096296 4412214 6012166 5815175 1013272 1054611 240393 212953 229230 225089 272792 263473 251604 251942 174411 179350 622131 596260 1386912 1360972 369299 363127 513904 515924 631254 617412 641886 649382 677918 682316 655061 732853 1768959 1873278 1140348 936167 565288 549757 658657 662303 687045 691283 707916 714313 799553 804421 4626560 4803227 39.05 70.6 1
09:09:45 2024-01-29 637293 625683 163370 161522 263869 272411 293164 290621 184273 183176 222062 227385 256733 260768 4108275 4380301 6029396 5820400 1013272 1053828 240728 212287 229500 225124 272276 263948 251569 250821 175340 176558 628563 589485 1379409 1362904 367731 365998 513592 513715 634428 619232 645722 654073 676155 682316 655077 730662 1761438 1873278 1117964 939502 563685 550392 659123 660158 680986 689234 706015 714276 802529 802392 4642867 4796355 39.05 70.6 1
09:09:46 2024-01-29 634686 627438 164869 161037 265161 272411 294271 291374 184146 183583 222431 227757 257383 259091 4104998 4339688 6029218 5834980 1016836 1054202 239325 212989 229625 225054 272601 263948 250800 251591 174446 179279 624572 587807 1392866 1353697 368253 366412 514026 513788 636153 618322 643819 654073 678878 684795 660415 732853 1762203 1856232 1153380 940635 564887 549829 663376 661365 680815 689718 706407 708964 801323 808787 4689761 4783939 39.05 70.6 1
09:09:47 2024-01-29 634648 625833 165048 160973 265869 270662 294060 291916 183731 183910 222303 228181 256592 259749 4102226 4324520 6012091 5836597 1026161 1053828 240917 213923 225520 225438 273109 263842 251219 251977 175061 179154 626021 592013 1373461 1352475 369037 366993 512814 513643 635779 614608 643252 652239 672995 683278 656577 728480 1759700 1851983 1128138 948801 562848 551172 664318 659420 681985 694390 708695 707996 804876 807003 4656144 4797968 39.05 70.6 1
09:09:48 2024-01-29 630898 626522 164473 161143 264450 270878 293988 292007 184817 182607 223406 226736 256627 260222 4101212 4399013 6012091 5844281 1031955 1054552 241631 212804 225859 225787 271187 264688 250834 251591 175284 176558 624275 589485 1382573 1349269 368253 365313 512088 518228 635885 612893 649549 654073 674496 685349 660671 725716 1752182 1845736 1113894 944833 559999 548947 662436 655517 681781 694390 706178 710044 806890 809395 4627928 4788625 39.05 70.6 1
09:09:49 2024-01-29 627508 626490 164763 160993 265298 270878 293861 290524 183832 183758 222708 226596 257854 259677 4101212 4389403 6003482 5846335 1028282 1053452 239291 213323 229266 225682 272692 265537 251301 252398 174725 179154 621672 591169 1380068 1341092 368775 366448 513904 520982 634770 612965 650474 651950 675010 688203 660451 727823 1752219 1833955 1130173 946106 562050 554293 664244 655590 683542 694354 700995 707959 810451 807076 4614731 4788719 39.05 70.6 1
09:09:50 2024-01-29 627508 628335 164468 160911 265293 270878 294345 290692 184374 183176 222958 227614 257309 260444 4096130 4408099 5996618 5844346 1026049 1054379 241060 213623 225679 225787 272692 263912 252684 253847 174568 177515 626346 597542 1388780 1340683 370349 366155 513540 519805 633978 615479 647632 647475 674020 687720 659210 727447 1759700 1839160 1156628 946106 562449 555542 664318 658488 687045 694390 699927 710044 808340 802428 4596427 4788616 39.05 70.6 1
09:09:51 2024-01-29 630261 628508 163753 161177 264454 270878 294380 290153 184247 183315 222958 227420 257489 259527 4102340 4442638 5995241 5839065 1024112 1051555 240025 213323 225679 226032 272657 264688 250800 252636 174447 175467 624572 597984 1374057 1346399 370876 364765 512451 517862 631254 615479 647669 647206 674020 685385 654615 727823 1758617 1843123 1141211 942181 561180 554685 662592 656591 688019 694390 702526 713224 809245 802392 4549433 4786084 39.05 70.6 1
09:09:52 2024-01-29 627503 626749 164235 161426 263645 273108 292966 290285 184374 182921 222922 226875 257489 259377 4096358 4456377 6011739 5834893 1012539 1054453 242078 212251 225026 225438 271895 265502 252684 252294 174690 175501 629288 594519 1380503 1350448 369299 364218 514063 519805 633044 620705 649549 649419 676155 689263 656643 728480 1761402 1854917 1157534 933865 562449 553866 658657 657985 685551 690982 700958 715875 807195 799991 4586595 4779264 39.05 70.6 1
09:09:53 2024-01-29 627923 627439 163753 161143 264490 270878 292966 292573 183638 183793 222226 227579 257129 257895 4105817 4386498 6023483 5840143 1007510 1056458 242078 212812 225679 224950 273840 263912 250590 253139 174203 175501 618772 597542 1399803 1353697 368833 364765 516460 516730 632148 619232 645695 647511 676155 685385 654116 732853 1769329 1865419 1158663 936833 566092 554685 660525 662303 688019 688265 705138 713768 802493 802320 4614731 4788616 39.05 70.6 1
09:09:54 2024-01-29 636456 627232 164205 161430 264419 269689 293896 290798 183832 183211 222645 228640 256810 259964 4105924 4386498 6012166 5827416 1015443 1057491 242562 212812 225679 225648 273804 263771 251850 252294 174690 175501 615162 597132 1387428 1360210 370612 364182 514633 513679 632148 619861 643782 649419 675131 685011 652660 733933 1770216 1870626 1157900 936167 566092 549865 658657 663243 688068 692293 705978 715329 800155 801154 4624110 4795487 39.05 70.6 1
09:09:55 2024-01-29 638043 625901 164118 161426 264049 270478 293413 290798 184414 183211 222801 227932 256769 261392 4102998 4380157 6012204 5825615 1014716 1056308 242931 212705 225679 225682 272812 264582 252272 251837 175109 177302 621416 593707 1382347 1364839 369299 363636 516460 516656 633044 619269 643782 651040 680213 682316 653654 730662 1766447 1870626 1153380 936833 563685 549491 658657 661365 684062 690275 706015 715601 800191 802320 4630715 4777094 39.05 70.6 1
09:09:56 2024-01-29 632641 622303 164244 161143 264454 270478 292966 290692 183832 183595 222226 227614 257129 259745 4084654 4349065 6038017 5826665 1018285 1054611 239858 212705 227240 225352 272933 264917 251500 252294 175144 177053 617843 588608 1394110 1356335 367731 365313 516424 516730 636638 619999 645648 655001 676155 685349 660158 732853 1761402 1865419 1128138 939502 564887 549793 662436 660428 681993 689754 706178 710044 802493 807040 4671004 4797968 39.05 70.6 1
09:09:57 2024-01-29 636221 622267 165036 160629 266118 270878 293413 292680 183511 183793 221914 227967 256949 259527 4096358 4302645 6012091 5825615 1025430 1054648 240721 213623 225679 225124 273180 266200 252720 252189 175039 177053 619987 592859 1382779 1354071 369299 366820 514596 513679 634698 612929 643782 652221 674864 683278 661388 731775 1760391 1857548 1130173 947452 565288 549563 663923 661834 684025 694354 708191 707688 801926 809395 4715748 4797968 39.05 70.6 1
09:09:58 2024-01-29 636456 625387 163744 161139 264490 269689 295001 289330 183832 183176 222801 227811 256051 260366 4096572 4386676 6012705 5830821 1030483 1053864 244346 212989 225520 226329 271445 263948 251219 251591 175039 177112 628563 589750 1377370 1352147 368775 365170 513233 518126 636193 615886 647632 648966 673520 683349 660671 727007 1755917 1845622 1149227 947570 559999 548947 662436 656554 681023 694390 707687 710081 807195 807076 4624110 4783939 39.05 70.6 1
09:09:59 2024-01-29 630187 625629 164503 160788 264525 270878 293164 291423 183832 183176 222801 226174 258028 259527 4102418 4392626 6012166 5836017 1030409 1054202 244110 212989 229302 225124 271031 265537 250800 251591 175284 176558 627471 587807 1380007 1348629 368702 365242 513904 519659 636681 617831 650362 655001 676849 685385 659480 726475 1753611 1841771 1140920 946106 561602 549793 664281 656054 680026 694354 705386 709001 809281 808824 4620824 4788616 39.05 70.6 1
09:10:00 2024-01-29 631009 627191 164613 161426 265298 270878 295389 290321 184374 183176 222993 226910 257489 259745 4105924 4417111 5986369 5836876 1026161 1054202 244210 213473 229266 225822 272692 264688 250869 253562 174203 176122 618772 596777 1371621 1342999 369098 366155 513177 520710 634459 616242 647336 647365 674864 691212 659800 729863 1762128 1839160 1143783 942106 562885 556281 664318 658451 688019 697095 700995 709971 802315 802464 4590306 4788719 39.05 70.6 1
09:10:01 2024-01-29 631009 628155 164240 161576 264485 275489 294380 289880 184408 182827 222993 227420 256949 259127 4096358 4444889 5971195 5825615 1022651 1054611 240025 213323 225362 225822 271860 264688 251429 252189 175039 179350 618557 598573 1369754 1349864 369098 363672 512451 518301 631254 612929 649252 650111 678732 689081 655061 727748 1762345 1853605 1155457 937522 561597 553048 658831 656554 688595 694141 703062 716385 811100 801784 4537342 4788616 39.05 70.6 1
09:10:02 2024-01-29 627448 627712 164240 161173 264490 270878 292343 291719 183798 183793 222035 226945 257489 258841 4102455 4402018 6007602 5830821 1006681 1052702 240025 212989 225218 225089 272085 265130 250416 252398 174725 177408 624875 594556 1373100 1351778 369299 364765 514099 519841 633081 620218 649088 649382 676191 690091 658520 732994 1765966 1862825 1159611 935518 565214 554539 661461 660428 687045 690275 701032 715235 806624 802320 4620388 4788616 39.05 70.6 1
09:10:03 2024-01-29 633090 628595 164235 161426 264261 270878 294501 292093 183511 184085 222106 228640 257129 258328 4094087 4386526 6007841 5816250 1013944 1054202 240059 212989 229230 225822 273180 263657 250834 252363 174203 179420 623122 596260 1368773 1355619 369353 364218 513904 513679 631254 618066 642833 649419 677918 684348 652660 733970 1772262 1873440 1135804 936811 566092 553522 659516 663243 687909 691140 707184 714350 799590 802351 4625126 4787813 39.05 70.6 1
09:10:04 2024-01-29 636728 625860 163753 161468 263632 269689 293195 290798 183832 183211 222262 227420 256051 260988 4096572 4374016 6012438 5825615 1012428 1054314 240797 212655 229464 225664 272953 265130 251604 250821 175162 179029 621165 590326 1394606 1362904 368253 363127 513990 518089 634878 619707 644769 654073 676191 681357 654615 730699 1766447 1873440 1145073 940874 564812 551172 660020 661255 682749 693160 711224 715181 802420 802428 4642867 4798871 39.05 70.6 1
09:10:05 2024-01-29 633090 625638 164908 161230 264525 269689 292556 291684 183798 183630 222262 227614 256769 259162 4096358 4327328 6029396 5826665 1017292 1055878 239291 213024 229770 225158 273180 263912 251219 252363 175039 179224 624572 587807 1418423 1352587 369027 366484 514099 516730 636675 618358 644769 652709 676119 685385 661461 732890 1761438 1857435 1132208 942714 565981 554702 665697 663095 682712 691140 707109 712178 802566 809821 4695788 4792085 39.05 70.6 1
09:10:06 2024-01-29 636691 627412 164618 161173 265705 270687 294238 290692 183798 183793 222297 228640 256451 259964 4105924 4321062 6012129 5826665 1024701 1054648 243968 213923 229266 225629 273180 263912 251604 252187 175109 179204 624275 592436 1381593 1351778 369299 366484 513904 513486 635704 612929 644732 652683 675046 685349 661461 732332 1760950 1856232 1123087 948801 565690 549865 664898 663566 686108 694102 709051 711164 802383 810430 4701770 4784639 39.05 70.6 1
09:10:07 2024-01-29 634648 625606 164520 161328 264485 270878 295280 289466 184568 182932 223057 227614 256769 260402 4102340 4380202 6012166 5836017 1030558 1053118 240059 213323 225362 226171 272727 263948 252154 252011 175284 179099 619987 589905 1375697 1352475 368775 365384 512451 513752 631200 613879 645758 649002 674020 683349 658510 728000 1757201 1853716 1126103 948801 562013 549563 663376 658524 682058 694390 709051 714957 806367 806931 4631742 4810822 39.05 70.6 1
09:10:08 2024-01-29 631083 626485 164503 161065 264525 269655 294020 290727 184663 182596 223029 226174 256949 260222 4096572 4389333 6004142 5836017 1031955 1054648 239325 213323 229302 226171 271256 265351 251569 251591 175319 177018 621416 589065 1388482 1346399 368253 365349 513067 518265 635704 612965 649549 652673 675046 685385 658547 726787 1752219 1844279 1140920 946106 559999 549865 663847 654592 681023 693829 703062 709578 811100 811865 4622310 4797218 39.05 70.6 1
09:10:09 2024-01-29 627434 627225 164633 160929 265661 270878 293484 290551 183832 183513 222552 227579 257489 257533 4101212 4398592 6004147 5836017 1030558 1053082 244175 213623 229302 225787 272953 265879 250033 253209 175039 179169 620222 593706 1407099 1340412 368775 366484 513540 519841 631200 613001 650474 650836 675046 687755 659984 728516 1752219 1833955 1145073 946106 563201 554721 663923 656591 684135 694390 700995 709541 810462 807076 4609542 4797218 39.05 70.6 1
09:10:10 2024-01-29 631078 627566 164360 161548 264349 270878 295066 290692 184086 183211 222645 227299 256769 259494 4096358 4438974 5977790 5835018 1021922 1051555 239325 213323 225520 225856 272085 265094 250834 252363 174203 177538 624572 598410 1379830 1346399 369358 364765 512907 517862 631701 612893 649088 647548 675435 685385 654651 725277 1762203 1848249 1165726 940672 561217 554293 660561 658022 688019 694390 703099 713298 806926 802351 4546186 4786896 39.05 70.6 1
09:10:11 2024-01-29 629802 626490 164404 161075 264128 271235 293718 290657 184723 182909 222851 226489 257489 258399 4105817 4470897 6012204 5836017 1014602 1054202 240866 212655 229338 225822 271445 265130 250834 252398 174482 179420 624572 593707 1376991 1350821 369299 363127 513904 519437 631254 619861 649549 651297 675643 686236 648988 728009 1761438 1852291 1130173 935502 560797 549937 658191 656554 686559 693304 703099 716422 809245 801154 4560315 4785204 39.05 70.6 1
09:10:12 2024-01-29 629101 627438 164494 161484 265055 270878 292967 292913 183765 183945 222467 227439 257383 258186 4102998 4418370 6012166 5836120 1007510 1053118 240059 212989 225218 225089 272727 265351 250068 252433 174603 177266 630759 594556 1370466 1351512 369299 365057 517561 519878 633081 621572 648627 649419 676263 689263 656077 730180 1761438 1857534 1136278 931452 564486 554721 660561 660428 687045 689270 700995 713768 806053 802392 4615225 4785204 39.05 70.6 1
09:10:13 2024-01-29 634652 626789 164503 161177 264490 270806 293611 292325 183698 184132 222155 228216 257058 258221 4107076 4386498 6019179 5817313 1008120 1054379 239858 212840 229302 225507 274052 263912 250834 252433 174203 179420 621672 596707 1370695 1357120 370349 364218 513990 513715 631254 616578 643819 648959 675607 685349 652732 733970 1766447 1865263 1162733 936167 566092 553084 660094 662303 688019 690275 705175 714350 800191 801755 4614731 4788616 39.05 70.6 1
09:10:14 2024-01-29 636311 627434 163779 161032 263680 270478 293896 292015 183698 183568 222708 227760 256881 259892 4096320 4392827 6021294 5828024 1013272 1053452 240094 212322 226920 225682 272311 264723 251569 250856 175162 176523 628563 589065 1376261 1360972 367731 363672 516827 513752 631128 620181 645795 649038 676155 681321 654615 730699 1761438 1874921 1122034 938166 564085 550392 659590 660428 682058 690275 708129 714350 803738 802464 4642867 4788719 39.05 70.6 1
09:10:15 2024-01-29 634478 622303 164507 160915 264525 270478 292966 293055 183832 183793 222297 227649 256521 259312 4096130 4336386 6037904 5826665 1019079 1057211 241060 212989 229572 225089 272762 266200 252720 252398 174725 179259 624572 587807 1387392 1355619 367992 366484 514099 516730 636675 620742 645758 652746 676155 685385 660488 733517 1761438 1857472 1155457 940672 565690 549901 664318 662303 681781 691319 706681 710081 801962 808824 4680382 4788616 39.05 70.6 1
09:10:16 2024-01-29 636497 625833 164503 161232 266118 270497 294138 291719 183671 183793 222262 228490 257129 259563 4094087 4327494 5994852 5830724 1026161 1054648 239325 213638 225499 225717 273144 263912 251604 252398 175039 177289 621595 592436 1373549 1351778 369037 366155 513634 513715 631164 612929 644769 653146 673728 682833 660488 730699 1758867 1854895 1130173 948801 564486 549829 664898 661365 684062 694390 707053 707996 804913 809418 4675068 4797968 39.05 70.6 1
09:10:17 2024-01-29 635591 625624 164657 160857 265298 269689 295738 290538 184408 183048 223029 227614 256769 260804 4105924 4370725 6012054 5830724 1034943 1057211 242078 213623 225362 226522 272346 263948 252765 252154 175284 177053 624915 591169 1372698 1352288 369299 365313 512451 513715 634734 615915 645758 652673 674460 684276 658510 727654 1757201 1853790 1126103 949476 562613 549757 662436 658451 681985 694390 709097 712137 807195 808144 4627928 4795450 39.05 70.6 1
09:10:18 2024-01-29 633295 622276 164732 161143 265267 270878 294309 290727 184663 182886 223499 226139 257489 260330 4096572 4380119 6018357 5858981 1028511 1056421 242078 213445 225679 226348 271410 265910 250800 252398 175340 177266 609891 589485 1395152 1344490 368253 368078 515326 519841 636153 613001 651400 654073 676959 689263 660488 726750 1754708 1843077 1119999 946106 560797 549901 664318 656249 681985 694318 703025 710044 810426 809395 4621323 4795712 39.05 70.6 1
09:10:19 2024-01-29 627508 625787 164702 160915 265891 270878 294702 290798 184374 183758 222609 227579 257489 257895 4096572 4404849 6003482 5855221 1028398 1055989 241024 213816 225679 225997 272708 265360 252720 253812 174533 175811 621932 597132 1382540 1342888 370612 366377 513177 519364 635507 615848 648552 648886 674973 688239 660671 727926 1760950 1839160 1152558 944122 562848 555935 664318 659420 687532 694390 700958 710081 808913 802428 4596869 4788616 39.05 70.6 1
09:10:20 2024-01-29 630707 627657 164244 161177 264454 270878 294060 290321 184374 183176 222766 226910 257489 259491 4096572 4429332 5970009 5834980 1024158 1054305 242006 213374 225643 226155 272170 265023 252720 254495 174585 177550 626021 597375 1370695 1346399 369618 365021 513140 518192 632596 616352 649549 649188 676849 688776 655061 727823 1759700 1852254 1126103 939502 561197 552622 660238 656554 688994 694390 704637 715366 809266 801154 4536794 4779264 39.05 70.6 1
09:10:21 2024-01-29 628845 627412 164468 161173 265258 271046 292520 292128 184408 183758 222922 226840 257489 258623 4096572 4405406 6003519 5833933 1007473 1054574 239858 213153 227598 225543 272898 265919 252364 253034 174899 177302 621672 596566 1376060 1354071 370086 365242 514099 519841 633978 621829 649512 649842 676227 689263 659457 732295 1766447 1860104 1157534 936167 565288 554721 661967 661365 688019 691283 702526 714238 807195 802356 4615225 4788616 39.05 70.6 1
09:10:22 2024-01-29 638529 626753 164240 161684 264234 272723 293164 291648 184374 183758 222609 227738 256769 261058 4096572 4380301 6029119 5825615 1013795 1056143 240831 212989 225183 225787 273144 264909 251779 251591 175441 177018 623984 590943 1385561 1363343 368775 364622 516827 518862 636645 622251 647447 653595 676191 683349 656577 732668 1761402 1874606 1117964 941831 565288 551172 660561 660428 682022 692028 708093 714313 804876 802464 4652246 4788616 39.05 70.6 1
09:10:23 2024-01-29 633085 626522 164763 160877 265302 270878 293377 292093 183832 183793 222262 227932 257489 259162 4096358 4321062 6029396 5826665 1019500 1055878 241060 213623 224521 225089 273180 264688 250834 252328 174725 179099 624572 589485 1411740 1356447 369814 367265 516827 518862 638492 618176 645508 655001 679804 685313 661424 733933 1761438 1860179 1132208 944762 566092 549901 666207 663243 680986 692293 707184 710044 802493 810540 4699140 4783977 39.05 70.6 1
09:10:24 2024-01-29 636460 626749 164473 161400 265896 270497 294380 290692 184374 183758 222574 228321 257241 259964 4096358 4342936 6007803 5839144 1029090 1054648 239991 213623 225362 226137 273180 263912 251990 252187 175284 179350 627471 591169 1373168 1352475 369299 365869 513794 519327 636645 616352 645574 655001 673838 685845 658328 731948 1760950 1854917 1153640 951638 562885 551954 664318 660428 683542 698246 708056 710081 807195 807040 4637333 4797968 39.05 70.6 1
09:10:25 2024-01-29 632714 625864 164622 161177 265267 269689 293611 291044 184851 182851 222993 226910 257309 260732 4105164 4386423 6012129 5844346 1028511 1057407 240025 213623 229500 225822 271480 266390 252720 252398 175319 179154 626021 590326 1388251 1346399 368253 365349 514633 520613 639363 619861 652870 654891 676886 690724 660305 727674 1760153 1843001 1122034 948126 561597 555096 666170 656372 681985 694390 703062 710977 813480 809395 4624624 4795450 39.05 70.6 1
09:10:26 2024-01-29 626737 626753 164763 160989 266318 270878 295531 290833 184374 183211 222993 227773 261216 258111 4100075 4401719 6007803 5844585 1030558 1054314 239657 213623 224770 225822 273144 266390 250416 252398 175162 179385 624572 591169 1402851 1342585 369037 366448 513721 521756 636638 613001 651400 651964 676188 691103 661277 729343 1759175 1840384 1153380 948984 564006 555506 663923 657985 685803 694282 700958 710007 810999 808787 4614731 4795450 39.05 70.6 1
09:10:27 2024-01-29 630479 627703 164622 161173 265267 270878 295245 291861 184374 183211 222958 227773 257489 258399 4102226 4417111 5977790 5836017 1027927 1051555 241060 213623 225679 225787 272501 264723 250834 253174 174168 176122 634594 597132 1374047 1342585 370876 366412 513540 518997 633978 615768 648590 649419 675046 689081 660201 729751 1762937 1841734 1143783 944197 563201 556146 664281 659274 688019 694390 700995 713120 809450 802428 4580900 4795450 39.05 70.6 1
09:10:28 2024-01-29 630925 627716 163749 161260 264454 269655 294024 291044 184408 183211 222993 227359 257489 259745 4102226 4441217 5977827 5839144 1022651 1051555 240393 213153 225679 226522 272311 265537 251569 252433 174760 177289 624572 597984 1362285 1346399 369358 363927 513634 518265 632148 612929 649549 647511 674681 685385 654578 726379 1766709 1860048 1155457 938092 561597 552903 660020 658696 688921 694138 705100 716385 809245 801154 4543278 4786084 39.05 70.6 1
09:10:29 2024-01-29 632767 627712 164468 161173 264525 269655 292520 293608 183832 183758 222609 227614 257489 258909 4105924 4458344 6012204 5834980 1013235 1053082 240797 212989 225183 225822 272276 266537 250834 252433 174725 175467 623122 594131 1380503 1351778 369299 364218 514026 519841 634878 621742 650474 651297 676227 688239 652696 730389 1765193 1856232 1134243 935481 564737 556676 659516 658341 686935 693160 703690 717256 809450 802284 4595974 4798871 39.05 70.6 1
09:10:30 2024-01-29 630474 627712 164503 161586 265754 269689 292959 292609 183798 184377 222262 227614 257489 258364 4111783 4421367 6012166 5834980 1007510 1053828 240025 213623 225183 225089 273144 265130 250416 253174 174780 175535 629288 596260 1376767 1351778 370086 367557 514135 519841 634428 622012 647632 650339 680125 686272 656541 732853 1766447 1861188 1139794 935502 566092 555643 662326 663566 689972 692180 702914 714127 805870 807127 4624624 4797968 39.05 70.6 1
09:10:31 2024-01-29 638039 628114 164464 161426 264490 269655 294138 291987 184086 183211 222993 228960 256769 259563 4102998 4402018 6012166 5826665 1005114 1051555 239824 213323 229338 225124 274016 265316 250834 253209 175004 175966 615698 597114 1373379 1353697 370349 364765 514099 517862 632596 620145 645722 649419 676227 685385 655771 733970 1768959 1866742 1157534 939502 566092 554721 660561 662082 689336 695287 704878 715218 802383 805984 4622310 4808356 39.05 70.6 1
09:10:32 2024-01-29 637698 627434 163788 161552 264384 270443 294067 292867 183832 183675 222744 228660 256769 259745 4102543 4396100 6023483 5817313 1013272 1054202 240762 212989 229662 225787 272953 263948 252166 251932 175319 179350 622845 592436 1382921 1362904 369225 363672 513954 513679 633978 620181 644769 648700 676155 683314 654116 731738 1767969 1874606 1153380 938166 564486 549369 660708 661365 684062 691770 711150 716087 805993 807090 4641175 4804077 39.05 70.6 1
09:10:33 2024-01-29 635374 626712 164728 161392 265302 273492 293611 292325 184374 183758 222801 227773 257129 260252 4096358 4342786 6042334 5836120 1020262 1054648 240025 213623 225218 225986 273180 265316 251569 252433 175319 175501 624572 589209 1394068 1352475 368253 366448 514135 517862 637575 620181 645758 654166 676191 685385 661461 734492 1765193 1861458 1132208 943818 566092 553084 663923 657979 681504 693039 708191 710081 802529 810285 4711878 4806624 39.05 70.6 1
09:10:34 2024-01-29 639446 627266 164628 161552 266349 270878 295073 292128 183865 184085 222552 228040 257129 259928 4094087 4324260 6012166 5826665 1028035 1057715 240059 213923 225520 225822 273180 263912 251639 252011 175004 179350 627471 591169 1373754 1352737 369299 365313 513177 513752 634734 612929 646691 649002 675010 684312 660451 728553 1761402 1857548 1130173 950152 564486 549829 664898 661834 684025 694390 708093 710044 806053 809395 4639838 4806624 39.05 70.6 1
09:10:35 2024-01-29 634611 625688 164725 161474 265621 272411 294823 290348 184952 182561 223728 227579 257376 261104 4102418 4389716 6012166 5836017 1030446 1056928 239858 213623 229338 226329 271445 265537 251604 251977 175880 179350 622131 589065 1378684 1346399 368775 366191 513540 519878 636675 617885 651400 653668 676959 686009 660488 727972 1752219 1843086 1142218 946106 561180 549865 664318 656554 684167 694390 705175 710118 811072 810540 4624110 4796355 39.05 70.6 1
09:10:36 2024-01-29 628899 627443 165196 161075 265785 270878 293988 291542 185544 183583 222815 227792 257851 258111 4102998 4386498 6003407 5844346 1027624 1056657 239657 213623 229302 225822 273180 265981 252684 253174 175004 179330 629288 593057 1392583 1336995 369299 367293 513904 521424 636638 613001 650784 654073 676959 688239 661461 726379 1756928 1839160 1124068 947452 562050 555886 663923 656554 683023 694390 703025 712537 811682 809395 4624110 4783939 39.05 70.6 1
09:10:37 2024-01-29 628488 628776 165040 161471 266394 270770 295102 291916 184757 183618 222886 227757 257595 258150 4105924 4392786 5990618 5845369 1026086 1054314 244311 213623 225499 225822 272762 265316 250834 253952 174725 175845 624507 596283 1386391 1337032 370349 367293 513904 519841 634878 612929 649549 650836 675046 690056 660451 728516 1759700 1839160 1137051 944762 562885 555971 663887 659494 688595 694390 700995 710155 808340 807040 4593147 4788616 39.05 70.6 1
09:10:38 2024-01-29 631009 627712 164468 161207 264490 270770 295653 290551 185993 183071 222851 226770 257454 259820 4110618 4444889 5989172 5829772 1024929 1056935 240059 213623 225679 226171 272311 265130 252720 252398 175039 179455 615698 597132 1374860 1347952 369618 364765 512451 518265 632148 612965 651400 649419 676001 689263 654615 726342 1760950 1849632 1155457 940840 561217 553485 660561 658488 690008 694390 705175 715197 809281 802356 4546186 4788705 39.05 70.6 2
09:10:39 2024-01-29 628845 627707 164464 161168 264520 270891 293520 290692 184783 183513 223406 227299 257890 259419 4108106 4427711 6012129 5840143 1010386 1053864 240059 213323 225812 225472 273180 265981 250834 253174 175004 175568 621672 596260 1400367 1352475 370086 365349 517079 522632 634878 622893 650474 651297 681604 692117 658510 733933 1768959 1866742 1138313 936833 566898 557188 662906 663243 690008 692293 705175 717443 806890 808253 4624110 4797968 39.05 70.6 2
09:10:40 2024-01-29 637511 629956 165597 162244 266972 272170 297509 295785 184952 185517 224272 228601 259485 261140 4127033 4411720 6046617 5854721 1017292 1068312 242315 218141 227357 228515 278213 269059 255319 257779 177045 177828 632231 604069 1416395 1370166 373916 369808 522702 524387 641303 627412 655084 656591 685133 694399 663339 741034 1794186 1891640 1172908 949144 573732 562943 671630 672450 698175 701281 712308 723622 816363 815492 4661325 4854080 39.05 70.6 2
09:10:41 2024-01-29 645947 640191 167470 163908 272198 276510 301312 299611 186834 189529 226512 230945 262044 263030 4169547 4540393 6097285 5946477 1047719 1082114 244972 215791 230417 230792 279713 271823 259898 259023 178953 179305 642529 612545 1421505 1381317 376112 369880 521410 526574 644986 628816 660699 660465 684126 696651 663200 737260 1798014 1878777 1173706 961156 573732 566317 677899 670766 700194 707668 711766 721458 818299 817907 4678108 4882136 39.05 70.6 2
09:10:42 2024-01-29 651479 649551 167708 163612 271533 277129 303258 300261 187421 189493 227445 232243 261867 264428 4190330 4490293 6148496 5972009 1066354 1088379 242384 218166 230701 231434 279183 273813 260264 259702 178076 177828 640521 603989 1411752 1384624 372489 369880 517116 522532 640177 624660 651054 658597 676191 688776 662399 733970 1789834 1888962 1159611 962596 572068 559560 672583 670545 688019 697168 709171 713768 804270 808979 4764791 4882136 39.05 70.6 2
09:10:43 2024-01-29 657030 647010 165066 162236 269402 275664 299523 298633 186019 185306 225969 230716 259805 263802 4178166 4474780 6136884 5959870 1041296 1085308 242078 212620 228613 230135 278604 269536 256967 257596 175179 179385 633271 605719 1404751 1395124 370954 364800 513904 513643 633978 620218 640941 650105 672520 676372 645383 718277 1782398 1891640 1147150 945433 562885 550002 660238 659961 680815 687711 702563 705919 795602 793450 4728905 4869312 39.05 70.6 2
09:10:44 2024-01-29 655167 648633 162601 160147 265709 273686 297928 297108 183798 183048 225134 232858 261620 262970 4180740 4473665 6113369 5920946 1031294 1079159 237615 209400 225619 226417 275700 265945 252025 254022 171928 175363 629288 604625 1407410 1382298 368253 363677 509379 511782 625684 611102 633689 637420 661996 667358 630961 708028 1769370 1875936 1142997 936833 556424 540887 650435 653109 672931 678815 691775 699963 779732 783224 4689761 4867557 39.05 70.6 2
09:10:45 2024-01-29 655167 646085 159481 157378 260369 266554 290745 290153 181919 180196 220154 225475 253987 256310 4152684 4392899 6090564 5861881 1034868 1074396 232075 206468 224039 222840 270806 263169 249014 250334 169585 170984 627817 590326 1401765 1374059 359824 357260 501069 503939 617549 602022 622668 632257 649150 658099 625538 696828 1742999 1839160 1103719 939502 549890 537372 645779 643915 662427 672385 678585 681937 772920 773026 4652481 4826024 39.05 70.5 2
09:10:46 2024-01-29 647784 646990 158911 157378 260334 266776 292520 289343 182715 179061 221950 224119 255980 257533 4168841 4473302 6089918 5901481 1046406 1078981 232247 206089 223738 223529 272723 264136 250824 251111 170125 172144 630759 597114 1397592 1378968 361103 358625 496071 501646 618205 598629 621678 630206 646747 655425 626328 689604 1750167 1839160 1118076 940840 546770 537044 645878 638395 661896 672385 676358 683445 775310 775315 4661625 4872784 39.05 70.5 2
09:10:47 2024-01-29 656564 649277 160866 161177 263948 269285 295445 292644 182970 180230 222993 227649 256368 258147 4221478 4528222 6146437 5966945 1060016 1088379 234474 206365 224886 225822 272862 266200 252720 252707 171687 172966 627133 600119 1400489 1383279 362646 359563 500871 505999 622112 601986 629213 634611 649114 659498 628304 691747 1760391 1843123 1132613 947452 550351 540923 651393 643915 669413 676363 677357 686532 780834 775423 4684084 4914868 39.05 70.5 2
09:10:48 2024-01-29 662229 656254 162078 158015 266153 269655 297399 295012 186437 180836 225134 233185 258259 261648 4280397 4581026 6216046 6011978 1065593 1097301 235198 208956 225601 226557 275735 266167 252411 253707 172784 175363 636644 605362 1404145 1392499 362646 360722 506887 508879 625647 608765 629584 635549 654389 661887 631906 699555 1779989 1878745 1162712 952667 558132 544056 654634 651260 665866 676363 686356 688525 779140 784328 4874020 4975656 39.05 70.4 2
09:10:49 2024-01-29 672652 662082 163365 159637 269023 273910 300570 297764 187098 182307 225589 229690 261284 263653 4311668 4626379 6267494 6079169 1063311 1106819 240721 210267 227357 229386 276546 269725 254355 255271 173977 176453 638115 610594 1432228 1402426 366026 360686 506169 510506 623766 610615 634606 634487 656778 667286 625466 699623 1789797 1886467 1145073 943309 558406 550392 652337 654036 674873 676363 682518 693645 786282 784338 4831398 5011747 39.05 70.4 2
09:10:50 2024-01-29 674608 667236 164767 161426 269777 277324 301312 301365 183832 183176 226705 231105 264723 267820 4364648 4729385 6341704 6134052 1092975 1116039 240890 212918 228064 231303 278211 270594 257540 257166 175669 176088 636171 611788 1447902 1413721 366990 365998 507833 512554 629252 609947 632728 638176 654170 665565 634368 697734 1794933 1895861 1145073 964613 561197 550002 661649 655517 672931 685376 691738 695236 784288 791214 4953583 5067045 39.05 70.4 2
09:10:51 2024-01-29 684232 674596 166082 162785 271498 279892 304967 303987 185350 184834 228861 233840 267243 268855 4414540 4734359 6357926 6200229 1089857 1125259 240428 217763 230271 230758 279713 271753 258769 260286 176285 178109 644000 621076 1426062 1407425 369299 367036 510748 518126 632971 614063 638201 639734 657561 672484 634634 700622 1811391 1898129 1175434 961802 565015 556401 662436 658228 682228 689254 687680 699814 795698 791774 4891527 5093264 39.05 70.3 2
09:10:52 2024-01-29 678892 676245 167939 163874 274945 279892 306336 306096 186182 185258 230360 233643 266843 270626 4439571 4681678 6452251 6232770 1079036 1131559 243026 213928 232306 231434 282784 272690 259497 260178 177951 179271 658842 624638 1444244 1426340 370086 367036 516827 520710 633795 621829 641434 641038 664698 673031 636511 712174 1831170 1927180 1180378 960720 570542 559560 663376 662673 682022 685232 691775 700824 791101 795322 4924229 5126224 39.05 70.3 2
09:10:53 2024-01-29 683957 684890 171422 166059 276403 281909 310104 306960 187387 185517 231835 236284 269256 273495 4483046 4803010 6509503 6270258 1094516 1140385 244972 214811 233997 233292 283648 274172 260840 259996 179319 179589 655769 622392 1446255 1445765 369655 368078 516057 518862 635668 621682 636354 644866 665711 667286 636548 711159 1837540 1949486 1140920 969467 569324 556860 664318 664316 682265 686263 699726 706583 795135 793414 5000577 5177483 39.05 70.3 2
09:10:54 2024-01-29 692047 690971 167742 166795 278374 285031 310140 310007 188271 189830 233321 237749 271800 275019 4517715 4867595 6528212 6330411 1105481 1149579 246487 216149 235912 234443 285668 276123 261057 261843 179237 180192 656689 621964 1466206 1450904 370349 366999 518615 519841 642133 626768 643324 650848 668690 673442 641024 713034 1844237 1938124 1193722 976698 573325 559560 671439 668392 681597 689754 699377 703742 799086 799991 5060583 5209456 39.05 70.3 2
09:10:55 2024-01-29 699995 695980 169379 170642 278518 287104 311118 311569 189063 186299 234783 237418 273537 274360 4551955 4902076 6574839 6356782 1110089 1152919 248432 217194 234597 235930 286772 278446 262694 262646 180215 181622 660821 626893 1480880 1461181 371891 367588 519715 521351 641033 627286 642829 650848 670513 674460 641998 714123 1852230 1968432 1173314 977798 574548 558842 668745 671239 688019 693757 703025 707923 800146 801154 5069988 5239357 39.05 70.3 2
09:10:56 2024-01-29 699280 700089 169948 167637 279371 288906 315439 311171 189825 186299 239798 238145 275215 276082 4582876 4907881 6658767 6406267 1103677 1158810 248467 218245 236451 237157 287985 279644 262694 265550 180375 183102 661016 634552 1474826 1452910 373616 369808 522702 525723 642212 629261 649252 650848 673520 682122 641969 717089 1864188 1960584 1186609 975010 575091 567521 669692 669596 690951 694318 699102 710044 808913 803706 5039562 5276845 39.05 70.3 2
09:10:57 2024-01-29 703076 702412 171618 167671 282885 288906 315956 314128 190458 187766 234684 238875 275324 278637 4611435 4886752 6626542 6443728 1125780 1167967 249972 220330 236051 239273 287155 281335 265156 267222 180478 184819 671281 640344 1469510 1452910 376112 373024 521593 527319 643799 626731 650713 651004 668543 684016 647678 713108 1860212 1946750 1211479 993045 575365 568728 677899 669596 687799 699203 699875 707086 811645 809395 5128373 5310968 39.05 70.4 2
09:10:58 2024-01-29 717627 703286 173020 168732 284641 290294 315797 315153 190891 188722 236104 241185 275496 279603 4648923 5015385 6631700 6467070 1147028 1174690 248966 221399 236086 239679 288904 281335 266861 267222 182201 184303 671467 637153 1499094 1470427 375314 371919 523072 522693 647666 629261 647669 653889 671501 676119 649521 717874 1872173 1972631 1170873 995221 581959 568434 678860 676771 688019 699653 705138 709991 806624 813593 5200586 5331032 39.05 70.4 2
09:10:59 2024-01-29 716578 711533 173175 169935 285539 291925 316530 316105 191795 189317 237237 242137 278335 281294 4671726 5011681 6801785 6490279 1128230 1176427 249416 221745 238324 239679 290595 282929 266825 269413 182455 185892 672481 644941 1477427 1475478 376959 373552 527705 530492 646678 634740 650060 651964 675435 685506 641859 717363 1880207 1973428 1217840 985922 579474 567856 676156 672225 696200 702239 700847 714276 816093 802464 5145233 5359088 39.05 70.4 2
09:11:00 2024-01-29 717054 714555 174321 170646 287158 292405 320941 315118 195575 189151 238746 243417 278793 282720 4685748 5022463 6696069 6542080 1153841 1182923 251250 222979 238359 240029 290701 281433 268813 268458 183815 185892 680425 639430 1487727 1480492 377179 373665 523112 528101 652303 634234 649549 656322 673520 681495 651372 720511 1881551 1982684 1211479 997423 583696 570342 681790 679726 691969 699203 709200 712137 808940 810119 5229883 5385467 39.05 70.4 2
09:11:01 2024-01-29 718614 718574 174317 172081 287882 294229 321012 317132 196023 189386 239895 244201 281385 283117 4720531 5009705 6782160 6574843 1141701 1180011 252267 226841 239134 240767 290595 282958 268813 270008 183978 184484 680058 651151 1483638 1480492 379595 373630 523076 532070 649538 632807 651054 654360 673520 685097 651372 718386 1884241 1970090 1215720 1006704 581959 573972 685560 674786 693178 703404 704451 710044 818645 811477 5284455 5413563 39.05 70.4 2
09:11:02 2024-01-29 728410 720644 175346 172359 293300 296031 321689 319799 195988 190547 239895 245160 281420 285797 4741860 5122800 6826222 6574843 1138028 1189799 252912 227356 240694 240801 294336 283258 269796 268904 184564 185677 678543 651151 1516532 1493918 379595 373630 530735 532070 651380 638377 651054 654360 678695 685097 647604 722532 1897650 1996150 1224201 996676 583623 574414 680553 677767 700194 703404 707072 718465 818031 811686 5220477 5427277 39.05 70.5 2
09:11:03 2024-01-29 732559 721165 176465 172419 289576 295164 324969 320804 192114 191787 240472 247056 282350 284960 4767358 5175646 6863926 6621394 1150666 1195585 254114 227427 242536 240870 293887 285182 270366 270734 186702 185643 686120 644651 1522284 1508931 378445 373106 530735 532070 653265 637439 651400 656591 677698 683014 645694 723752 1907042 2014630 1239043 1000982 589653 579125 682800 683346 701189 703332 709051 718428 813675 811369 5216750 5460390 39.05 70.5 2
09:11:04 2024-01-29 727377 728434 176757 173219 289902 297428 324969 321101 193180 190882 242248 246503 284131 287351 4786089 5111654 6798648 6640125 1171874 1199018 253724 224087 241783 242319 295931 284964 269703 271998 186369 186846 681918 650221 1515389 1502072 379595 377648 532240 534338 658680 640295 652014 661870 679694 684053 651372 723432 1905350 2019564 1222080 1003842 589653 574451 682758 685877 700194 703079 712161 718171 811682 811441 5261863 5479120 39.05 70.5 2
09:11:05 2024-01-29 732787 731664 180920 173529 291706 297919 324969 323091 193348 192428 242589 246982 289745 286472 4797673 5126572 6844846 6677698 1176905 1202603 255288 224434 242159 243848 295931 285873 270338 271152 186964 187467 673423 650686 1535320 1507412 378438 378252 532240 534338 658680 638413 653108 661144 677735 685991 652948 724536 1912143 2025307 1233481 1010334 589653 574597 682067 683829 698175 707165 715296 718171 815785 817907 5314743 5497851 39.05 70.5 2
09:11:06 2024-01-29 737720 734269 180951 174399 291973 297919 325787 324037 193381 192767 243174 248285 290561 286244 4826028 5139977 6882577 6715533 1172598 1207492 255681 224747 243707 243883 294051 287630 270596 270583 187489 187303 696728 651151 1540047 1508073 378668 377346 530735 535096 656782 637889 654580 660208 675709 685991 653875 723432 1913281 2018927 1228441 1012340 591338 575488 686082 684870 697187 707202 714373 718129 817521 819643 5357733 5525671 39.05 70.6 2
09:11:07 2024-01-29 740347 737801 181298 175530 293204 299605 325893 324987 194422 193106 243797 246634 285701 286745 4851646 5170111 6905009 6734054 1185432 1209299 256504 225478 243535 245148 297392 287666 272164 271375 187489 188057 708852 653952 1530946 1516009 378704 378894 533372 534787 660547 641202 653939 664148 681215 685061 653095 725051 1916005 2034553 1219960 1011776 590614 577895 686082 688907 703146 709384 715973 719338 815208 817907 5326475 5536776 39.05 70.6 2
09:11:08 2024-01-29 738690 736350 177654 175232 295356 299338 326842 323917 194590 193988 243833 246669 286421 288581 4873852 5207722 6892682 6734054 1177894 1215695 255288 226213 248427 244429 296698 288310 271494 272692 188017 188518 692182 654949 1548798 1521578 379865 378519 535172 536409 660547 642764 657932 665600 682255 685991 650179 723469 1923934 2034553 1230562 1011776 594755 581098 687541 689884 706690 708130 712815 719338 817521 819773 5293938 5562086 39.05 70.6 2
09:11:09 2024-01-29 753981 742024 177841 175788 295767 302052 327600 325875 194624 193106 245688 246669 286603 292200 4885622 5235424 6952172 6738021 1174530 1217458 257295 226055 244027 245012 296698 288779 271838 273144 188281 189278 690666 654482 1568527 1535655 381799 377081 532126 531779 656782 642801 656525 660172 680732 685169 647279 726672 1930794 2034553 1239043 1011013 592224 582815 687054 687932 704174 707099 708056 721421 823160 820766 5356705 5557744 39.05 70.6 2
09:11:10 2024-01-29 747655 739341 178518 176285 295075 302799 329889 324859 195198 194331 243857 249700 287273 297503 4910196 5322550 7041108 6772199 1169741 1217458 258885 226213 243992 245389 297147 288266 273959 273946 188414 189347 702756 664774 1538798 1529440 383333 378857 537554 539253 658680 648247 658562 661181 684195 692679 649222 723196 1928046 2028186 1234802 1018234 591951 583676 690018 688470 708359 712417 714136 721458 827690 819156 5382085 5600870 39.05 70.6 2
09:11:11 2024-01-29 757910 747293 178407 179675 296717 303106 327866 327424 195232 198077 249329 249700 288277 292425 4926569 5304277 7092008 6808626 1179431 1219631 258522 227620 244027 246769 299651 291330 273158 274593 188546 190508 701218 669059 1534332 1519420 381530 381037 535172 542390 664032 644737 662471 667057 677881 689263 654789 721577 1925304 2028186 1236922 1031023 596450 581545 696911 691697 702257 712151 717503 718614 820932 826991 5440059 5602240 39.05 70.6 2
09:11:12 2024-01-29 749998 750112 178407 180395 295629 302681 330889 325945 195842 194331 244868 249700 288684 297865 4945309 5280658 6993195 6841989 1197426 1226678 258124 228398 244027 246907 299444 291015 273994 274785 187706 190208 705833 663827 1548011 1535655 380919 378857 537554 539072 663796 647599 658402 664221 681940 684975 648763 724462 1938850 2047408 1253885 1018075 596875 587526 691904 690392 708396 708202 711803 724085 820761 819156 5398905 5628791 39.05 70.6 2
09:11:13 2024-01-29 755169 751697 179572 180068 298045 303142 332900 325981 196455 194876 245624 251302 289083 293353 4961852 5383901 7106386 6830435 1176064 1230166 262897 227690 245571 246942 300425 291633 273767 276316 187740 191144 696602 670016 1556468 1535655 383876 378821 536516 542590 660731 643823 662583 660355 680323 692679 651137 723752 1933227 2020171 1259064 1031757 593876 585624 696209 687932 702257 712417 714785 718208 829218 827892 5515089 5657062 39.05 70.6 2
09:11:14 2024-01-29 760357 753797 179942 180360 296785 304121 329925 331480 195876 198580 245659 249735 290502 292665 4975661 5282193 7052439 6888812 1198296 1230541 260558 228398 245571 249066 300032 296173 275255 274856 188627 190843 727718 663827 1550910 1540017 382719 383160 540495 540981 668089 648795 660661 666110 682458 685205 650142 726084 1947652 2052072 1256005 1024792 599084 587895 692171 692982 708212 713407 713902 722520 823196 820419 5436805 5675793 39.05 70.7 2
09:11:15 2024-01-29 762128 756537 180391 176846 298045 304780 333983 329675 196967 199072 246210 252603 290299 293552 4990284 5400177 7178551 6898184 1175225 1235898 259579 228043 246400 249066 300768 291575 274515 276582 188793 191579 718912 670016 1608352 1542276 386493 380819 537552 543397 661484 644847 663725 662266 679841 693133 654988 723543 1933978 2029352 1254733 1035435 593910 584724 696209 689395 705147 716295 715973 721148 829877 828746 5531104 5677056 39.05 70.7 2
09:11:16 2024-01-29 761906 757104 180499 176850 297716 306933 332665 331749 197584 198930 247853 251302 292106 294885 5013069 5351868 7082817 6902369 1208635 1235898 258035 229857 245606 249241 301339 292726 276559 276546 188993 191782 708911 670016 1551973 1552930 383005 381969 541334 543544 665752 649941 658168 664221 681904 689190 650288 727447 1947982 2056444 1251764 1021737 597305 585847 691941 694268 708898 712381 712345 726755 826805 820491 5508114 5691562 39.05 70.7 2
09:11:17 2024-01-29 770533 761146 181889 176328 301353 306681 333983 332990 197104 195069 247179 252882 293665 296333 5031773 5424819 7150974 6944111 1197622 1237967 258000 229857 247126 249591 301128 292946 274870 277981 189555 192085 693697 670120 1597142 1548308 384163 383196 537445 544316 667675 645763 662583 667011 676155 689263 655061 725200 1948461 2050618 1239043 1032834 598546 587063 697232 696606 703822 712417 715146 721421 824363 828746 5560535 5731985 39.05 70.7 2
09:11:18 2024-01-29 765410 757436 181923 177438 300197 306897 333983 332018 197755 194765 247980 251337 293764 295592 5050477 5442972 7180989 6952620 1184655 1243353 259545 229857 247643 248891 302752 291882 275906 278568 188993 193337 722714 677739 1567048 1555852 386640 381575 538242 545477 663362 645763 664000 663280 676191 694327 654133 725709 1944885 2033962 1288807 1041357 597300 586647 699211 690863 704357 717133 716482 721970 832338 831275 5571361 5744877 39.05 70.7 2
09:11:19 2024-01-29 769951 765110 181893 178283 299637 309105 333983 334001 197790 199211 248363 252494 298329 295565 5059829 5379432 7114897 6967028 1212669 1245118 258788 231065 247962 249591 303213 292090 277178 278177 190411 192751 721468 670016 1583631 1572135 386915 381824 541371 542701 664304 649254 660699 661810 686101 693838 654059 729530 1955534 2054601 1243283 1029558 597300 585559 693260 690429 711373 716085 715464 725281 832550 820491 5517513 5742520 39.05 70.7 2
09:11:20 2024-01-29 774567 765642 181962 178565 300190 309470 335872 334001 198375 195373 248783 255256 298101 297234 5078533 5418669 7208019 7005650 1214290 1246444 260373 231129 248310 249351 301339 292982 278011 278425 190880 192751 747116 671936 1581294 1562889 385509 382996 543715 544316 670665 652665 662405 668212 685359 685169 651283 727823 1960344 2071635 1276390 1032491 603294 592560 697196 698088 711410 712417 717503 725010 820342 826991 5530860 5770577 39.05 70.7 2
09:11:21 2024-01-29 779442 767314 182961 178275 301845 306933 334600 333648 198375 196427 249268 254473 294412 297487 5078738 5488903 7246267 7024380 1211694 1247134 260408 231327 248694 249143 302903 294975 278011 278389 191320 192927 727718 672898 1581708 1567337 387189 384109 542944 540720 671140 651279 662471 669523 686586 686272 654133 725864 1964800 2069006 1249644 1033452 603182 585595 696209 699078 711446 712966 717286 725281 825531 826955 5530860 5779929 39.05 70.7 2
09:11:22 2024-01-29 778889 770309 182540 179129 302837 306933 336693 333648 198409 196598 248783 255291 295240 297595 5106589 5489824 7273203 7047449 1206865 1249825 260373 231688 249250 251616 302043 295914 277302 279354 191019 193502 721468 675313 1597730 1567337 387189 383139 540259 540491 669715 649604 660185 671058 686101 690020 656813 728516 1959196 2080895 1269893 1033106 604041 585919 696209 700070 711105 715137 719398 725795 825531 826371 5530860 5797542 39.05 70.7 2
09:11:23 2024-01-29 777230 766418 183124 179442 303015 307185 338481 334001 198478 196427 249168 256042 294129 297342 5126530 5497351 7306340 7057621 1207264 1252560 260996 232259 249250 251704 304030 295570 277071 279748 191286 193944 731245 677509 1587833 1567677 386640 384826 539877 544242 669715 648905 659718 671058 686101 693132 655613 727447 1960616 2081485 1286594 1038333 601639 585883 697232 699574 709293 716085 722104 726347 825684 827576 5549671 5806908 39.05 70.7 2
09:11:24 2024-01-29 776679 770822 183154 179606 301985 308186 338731 333181 199378 196598 249554 256042 297347 299846 5129356 5522632 7338388 7061130 1214662 1255280 260996 232722 249357 250429 304030 295118 278742 279573 190648 195104 708969 684467 1583173 1563236 386366 385372 540641 545463 671177 647566 661898 667556 682122 688274 656577 728000 1965923 2074699 1272058 1041165 602754 585654 698221 698583 707356 715008 722618 726076 828632 826992 5585863 5825638 39.05 70.7 2
09:11:25 2024-01-29 774477 774793 183732 179765 303373 309086 337710 333718 200143 195985 250429 256760 295259 301230 5141091 5538596 7362703 7076070 1218149 1259361 261135 233029 249955 250603 304922 295534 278154 279573 191251 195003 712680 683979 1606748 1571802 387189 383103 540259 543924 670702 649443 662170 668685 681604 689278 656577 727447 1964240 2078199 1272058 1042054 606697 585559 699211 699078 708396 715008 721592 727790 828668 828777 5617918 5836041 39.05 70.7 2
09:11:26 2024-01-29 775026 777277 184320 180299 304258 309086 338493 334724 200283 195950 251176 256042 296841 302120 5153349 5542805 7362703 7094989 1214030 1261485 261100 233029 250131 250394 305388 296194 278118 279218 191460 194185 724897 683005 1616082 1575779 387464 383210 541024 546755 671653 649437 661232 671533 686101 691550 656577 728590 1969862 2089676 1277742 1043390 603182 588891 698716 700567 710602 717129 723682 727968 825056 826992 5579320 5836041 39.05 70.7 2
09:11:27 2024-01-29 778996 778092 184360 180338 302981 310060 339983 334419 200632 196906 250963 255935 295947 300974 5162701 5549897 7374502 7120364 1217160 1263280 261900 233157 250694 250847 305746 297491 278190 279518 191896 194588 747116 683005 1596866 1576897 387739 386192 542175 544693 671177 650818 661232 670837 686101 691328 656577 728590 1969862 2091163 1261230 1040171 605012 589307 698716 699971 711337 717165 723682 728484 827448 828121 5596699 5867284 39.05 70.7 2
09:11:28 2024-01-29 781440 779190 184320 180866 305293 310530 340820 334688 200912 197214 251140 256291 296189 302334 5181405 5562539 7371362 7135643 1222979 1265079 262668 233357 251050 250917 304601 297563 279223 281330 192532 194150 732832 681061 1599653 1582227 388565 385442 541031 545463 670993 653127 662170 672486 685133 690249 654615 727447 1979109 2090616 1249644 1041790 606626 592829 700204 701033 714509 719222 721518 728447 827874 829918 5613579 5861905 39.05 70.7 2
09:11:29 2024-01-29 788375 779782 184927 180909 304369 310024 341888 336746 200317 197866 251529 255901 297537 302120 5198164 5591724 7372119 7159284 1229030 1265079 262808 236632 251652 251721 304315 297239 279725 278370 193247 194730 747116 681395 1592660 1584992 387739 386057 546271 547116 675439 655645 664161 671533 685133 688239 652911 726342 1981922 2088874 1264486 1045054 606588 595809 701198 701565 715522 718292 718888 727931 828596 829918 5663809 5895400 39.05 70.8 2
09:11:30 2024-01-29 794914 781545 185495 180619 306987 310530 340341 338820 200317 197935 252310 256291 297918 300596 5209461 5626122 7362557 7169043 1236025 1263558 263649 236668 250163 252320 305997 296122 279266 279253 192672 195139 744934 684467 1600677 1586117 386915 384865 546657 547153 672963 654683 661700 668685 686586 689243 653206 728553 1983065 2099103 1287218 1041049 605762 596231 700701 700567 715522 717214 718014 727378 834699 832629 5700160 5895797 39.05 70.8 2
09:11:31 2024-01-29 793462 783239 185361 181008 306123 313409 339791 338855 200632 197866 252774 256469 297988 303872 5222037 5542102 7381498 7165712 1237080 1268199 262563 234690 252612 251721 305899 297036 278453 282162 193447 198055 739180 683979 1637306 1602282 389671 383103 545849 545921 669715 653686 662170 665743 685169 694399 655061 728553 1983331 2080636 1278555 1044133 603182 595387 700204 698088 715522 721359 716741 730111 836516 829918 5681349 5895405 39.05 70.8 2
09:11:32 2024-01-29 797987 786414 184942 182131 306114 313409 341888 338855 200912 197901 252524 257533 299381 300596 5240956 5556162 7325225 7164861 1225828 1270758 264459 236668 252720 251721 307005 299996 278553 279515 193894 195139 739180 683349 1629864 1602010 387718 383139 544273 546307 669241 655840 665614 668175 685169 698327 652696 726342 1981922 2084288 1287218 1049594 602066 595387 701198 698088 717553 721431 718888 728484 836480 826956 5690754 5910857 39.05 70.8 2
09:11:33 2024-01-29 796854 788644 185491 181547 306555 312933 341371 341425 200597 198522 252810 255901 299659 302500 5248689 5594118 7362853 7168221 1223092 1272778 265306 236978 252504 253190 305899 296618 279922 280157 192977 194086 745132 694335 1603392 1591946 389118 383139 544273 551306 668767 649020 668094 665707 682122 698060 653618 725716 1973423 2062783 1274224 1059358 603294 594124 705863 697099 709024 721431 718304 726200 837735 834234 5747188 5929532 39.05 70.8 2
09:11:34 2024-01-29 787251 788906 185370 182127 306119 313599 342731 338820 204903 197901 254023 258930 299624 304773 5256194 5610033 7414363 7175091 1206591 1271875 264353 232014 254150 252107 306608 299392 278505 281029 193352 194524 734419 690855 1632848 1595337 390571 385171 541104 550406 669715 653127 670474 670535 684162 694399 657543 723618 1976529 2071758 1286594 1065095 603855 592938 707402 701064 711373 721879 723720 727902 835611 834234 5728377 5938023 39.05 70.8 2
09:11:35 2024-01-29 794598 788924 186608 181806 306450 313444 342997 340622 201615 198936 255211 258667 300395 303921 5275032 5679708 7544930 7216833 1231191 1275491 264054 232985 252648 252529 305899 300444 278418 282143 193623 194658 736006 686915 1646190 1595337 389394 387217 544201 547964 673951 653686 664161 672297 685205 693313 655577 728553 1988355 2102024 1280721 1046987 610208 594825 702303 705194 717553 720307 722618 728558 829841 829397 5728377 5956753 39.05 70.8 2
09:11:36 2024-01-29 802686 791223 186090 182995 306865 315586 342636 341654 201897 199040 254563 259365 299765 304171 5276605 5600996 7362975 7226205 1231320 1276445 265936 231980 254455 252529 306397 299996 279726 280894 194852 194120 761399 688881 1606905 1609205 390020 385478 547139 549201 671653 659045 668094 669633 687900 698327 653206 727305 1982680 2072317 1287809 1058880 605981 594969 706363 700917 716537 725512 718014 725281 835263 836039 5808877 5957617 39.05 70.8 2
09:11:37 2024-01-29 793471 793397 186466 182712 306879 315658 342780 340766 202037 198660 255320 258147 300252 303458 5284277 5642159 7463471 7216557 1218519 1278012 265271 233020 254150 252107 306148 300208 279071 282598 193588 194996 737593 693840 1616021 1595337 390883 386636 541140 550406 671653 649020 669390 670839 685615 694399 656613 723580 1981649 2081149 1274224 1068926 607490 595117 709411 702098 712957 723981 725781 725010 834699 836666 5744773 5959873 39.05 70.8 2
09:11:38 2024-01-29 796846 795653 187039 182596 307738 313778 344901 341281 202037 199006 255232 257361 302157 304336 5282574 5713411 7557946 7258514 1240570 1278329 264494 233020 252720 253871 305180 300311 280118 280798 194408 194692 751877 688881 1618008 1604557 388841 387799 549018 550406 676963 658579 666161 671533 685169 690249 653206 726342 1994014 2099784 1266607 1048103 608048 594933 702303 702134 716537 719258 717286 728521 835882 829433 5777870 5992539 39.05 70.8 2
09:11:39 2024-01-29 802356 795711 186577 183215 306987 315436 342888 342280 202037 199145 254277 259538 300398 304700 5307173 5643764 7373182 7235577 1231320 1281998 266941 234409 254150 253729 306397 299851 281025 280262 194852 194692 748703 695823 1612478 1604557 387754 386041 549018 553536 670993 658579 669997 667666 685130 694399 653206 724685 1988355 2079418 1302085 1064339 604470 594861 708210 699078 711410 721508 717250 726755 841796 836666 5827713 6001128 39.05 70.8 2
09:11:41 2024-01-29 796159 798000 186537 183137 308724 314734 343449 342014 205151 199179 258706 260063 303112 302678 5312333 5723792 7572656 7286610 1243122 1281089 265714 233020 252720 254118 305437 299984 281007 281029 194888 194692 750290 690855 1626834 1607705 388565 387253 549018 551186 676963 658579 664198 671533 685133 690284 653206 728516 1996183 2102798 1289384 1049594 606626 597776 701198 701070 716537 720307 716741 730667 834084 833966 5811108 6008873 39.05 70.8 2
09:11:42 2024-01-29 809445 798046 187164 183311 306843 315911 344937 343015 202699 199631 255141 259538 302652 302678 5329279 5711035 7459222 7249149 1230443 1281998 266157 233217 254543 253729 310309 297275 281042 281958 193930 195912 733824 700314 1611258 1604557 389984 384288 546035 552751 670665 654184 668094 669633 684162 697177 656577 727305 1988955 2089442 1295446 1065574 605762 593759 707402 697996 711373 726092 724184 727604 841198 837594 5820233 6023431 39.05 70.8 2
09:11:43 2024-01-29 799698 798073 190381 183315 308380 315370 346157 343015 205294 199214 254377 258319 302510 306248 5331037 5726739 7533943 7305065 1259814 1286421 266157 234660 252720 254118 308006 299851 281082 281975 194852 195301 743942 693345 1646519 1620783 387682 384900 548206 549627 672013 658077 663889 667703 685205 694399 654133 728590 1997601 2098730 1276390 1056624 605762 594861 702339 700383 719518 725381 722120 730519 838884 832270 5770296 6003355 39.05 70.8 2
09:11:44 2024-01-29 810718 800274 187128 183280 307843 315947 342997 342951 202886 199735 254377 258353 303077 306000 5331037 5722666 7529990 7286610 1233602 1281998 266122 234135 252720 254975 307325 300129 280580 282551 193894 195878 720135 699436 1629048 1604557 389394 386636 544237 550929 675014 649056 664161 671533 685615 693838 658510 728590 1997601 2118156 1310937 1056624 610966 598845 705193 705974 718809 721287 724638 730519 830226 833449 5784810 6012011 39.05 70.8 2
09:11:45 2024-01-29 811639 797943 190101 183898 309597 317698 344937 343015 205221 199805 253597 260730 302652 305946 5349741 5724513 7442100 7277245 1235715 1283769 266976 233774 257921 254154 308327 299102 281559 283131 194000 195946 729658 702323 1626064 1611489 389753 384324 545885 553144 671653 653722 666812 668685 683642 695185 655613 726750 1991182 2090356 1279955 1072551 606626 596693 706363 702559 713442 728593 724564 729841 837662 836666 5833542 6029232 39.05 70.8 2
09:11:46 2024-01-29 802686 802612 188120 183341 309781 315947 343449 343015 205473 198833 254687 259719 303077 306536 5357375 5744924 7563330 7328209 1262517 1287486 266157 234695 252720 254509 309652 300311 281497 281887 194751 195776 740767 694335 1645404 1622997 387682 385478 548630 549590 673000 658579 664161 668685 685205 694399 654133 728553 2006056 2114442 1280721 1054086 606626 599622 703192 701064 715412 721224 717250 731743 837735 828157 5811919 6024777 39.05 70.8 2
09:11:47 2024-01-29 811906 802652 190345 183350 310103 317734 342997 342986 205721 199214 254377 259143 307716 308067 5366465 5710229 7555850 7314706 1231191 1283805 267387 234135 252720 254900 307075 301161 281152 282713 194705 195369 750488 703713 1627777 1604557 388841 387569 545464 553144 676963 652728 665651 672334 683642 690320 660201 729751 1998621 2110733 1308724 1065686 610966 596194 708368 705048 711337 720932 723682 726384 834589 836630 5804731 6046603 39.05 70.8 2
09:11:48 2024-01-29 809261 802693 186540 182967 310255 315947 343449 343537 205651 200118 254164 259719 303503 306608 5377797 5722666 7470076 7314706 1238842 1287523 267798 234135 253085 254900 308257 300099 282797 281923 194888 195335 764852 703713 1612332 1613777 389984 384900 548630 549806 671029 656682 669997 669909 683834 697617 654515 723469 2001118 2090030 1274224 1072310 606626 594933 709914 699019 712957 725295 720464 727790 840812 837257 5852732 6046829 39.05 70.8 2
09:11:49 2024-01-29 804833 804972 190746 183968 309785 315947 345556 343015 205434 200153 254769 258353 302510 306500 5377797 5770022 7600632 7341503 1258840 1289387 266976 233809 252720 255720 308292 299736 281936 282147 195196 196928 748703 696320 1620263 1618399 388841 387562 549915 551968 677703 660263 666372 671350 689728 691149 651210 730942 2005397 2111763 1282887 1054337 607923 599123 705156 703784 717553 721359 716778 731780 838256 829433 5869460 6063927 39.05 70.8 2
09:11:50 2024-01-29 815684 805528 190412 183933 310464 317734 343414 343502 201710 199526 255161 259504 302510 306033 5387149 5773733 7584336 7332338 1236025 1290030 266976 234496 257485 255506 307325 301271 281676 282908 195024 195912 742355 705222 1626996 1611489 389394 387547 547200 553462 678846 654799 665976 672964 683460 693169 656395 729874 1997601 2118156 1319872 1064853 610966 594179 703868 706267 715016 721251 724351 730667 829841 829469 5822432 6068307 39.05 70.8 2
09:11:51 2024-01-29 816532 805842 190585 184229 308411 318633 343449 343502 201398 200293 253987 261597 307932 306515 5396501 5773657 7557946 7313634 1231320 1291218 267387 234135 253544 253906 308363 305096 280306 283648 195024 195980 739180 703212 1636759 1621756 392084 387547 545318 552751 673524 654983 671430 673441 683980 694399 656113 721490 1992597 2099856 1304298 1075156 610716 595094 710418 706267 714509 725512 723720 725684 833517 837849 5888271 6069841 39.05 70.8 2
09:11:52 2024-01-29 806109 804398 190452 184229 309785 315428 346598 343502 205364 200502 254769 260583 302720 306608 5396239 5758628 7492715 7352168 1242414 1292937 267798 233774 257958 254509 308292 300057 282797 281423 195506 197205 790813 700838 1634141 1625282 391616 386457 550539 554716 674481 660300 669046 669085 686101 694399 653229 724462 2001590 2087393 1311040 1070889 609225 600863 709914 702061 716537 723695 718014 727235 838957 835412 5916487 6086444 39.05 70.8 2
09:11:53 2024-01-29 807168 808390 190612 184159 309750 315947 346562 344955 201676 200432 254733 259504 303881 306464 5413568 5814263 7647259 7383569 1256554 1291218 266905 234100 257849 256190 307755 302603 282479 281764 195806 197482 776323 698313 1637050 1626438 389948 387655 550539 552902 677886 660447 666124 671533 688046 692044 652706 727786 2005360 2119479 1290737 1057375 610095 599622 704366 704124 718535 720271 717250 728484 834048 829433 5870175 6097234 39.05 70.8 2
09:11:54 2024-01-29 818710 806976 190675 184447 309785 318633 344705 343502 201676 199805 255196 260297 302720 306212 5421297 5843382 7701262 7383833 1249485 1291218 265678 234496 255120 255224 310309 300797 280544 284822 194711 196422 737593 700314 1658651 1627596 390579 387145 545427 550369 674941 656845 665822 672736 685133 693277 657858 727410 2003287 2116583 1302378 1061629 611585 601290 705364 706267 718608 720271 719398 729681 832265 829397 5895806 6105939 39.05 70.8 2
09:11:55 2024-01-29 818809 808189 188187 184478 311573 318633 345520 345574 201364 200467 255231 259935 303423 306464 5428452 5794548 7619282 7375678 1245555 1294817 266656 234684 254473 255544 308151 302015 281527 283278 194675 196866 731657 706363 1652537 1620667 389671 386893 545647 551968 676411 652691 663109 672450 684126 690249 656040 727373 2000441 2127183 1319872 1063411 612020 597500 704329 707770 717553 721481 725265 730630 828596 829361 5887271 6110507 39.05 70.8 2
09:11:56 2024-01-29 818689 807250 190541 184478 309276 316965 347555 343537 201710 200432 254342 262363 302931 305530 5424557 5823553 7630146 7370398 1230701 1296693 266849 234357 254931 254511 308116 302871 281295 283578 195126 196218 740767 703330 1659846 1627099 392303 387145 545006 551968 673524 654148 669997 672010 684089 694399 654615 720904 1997601 2099562 1299872 1077451 610966 597150 710418 706231 713499 725512 724750 725684 833481 837849 5912471 6110680 39.05 70.8 2
09:11:57 2024-01-29 807131 808189 190750 184318 309998 315947 347608 344500 205686 200922 257133 260730 304106 308307 5436175 5792721 7546705 7395460 1246499 1298575 268409 234322 255410 254724 310748 301161 282726 281528 195780 197482 761399 700816 1645725 1624920 390535 387037 550575 553144 673487 659979 669997 668648 684126 694363 651372 722516 2003287 2087393 1304543 1072737 610869 600136 709411 702098 716537 725335 716482 726717 837699 829433 5945613 6115964 39.05 70.8 2
09:11:58 2024-01-29 810442 811732 186799 183867 311670 317734 346562 344240 201676 199179 255231 261093 302510 309069 5435042 5828616 7663559 7404855 1267945 1301348 265271 234858 253120 254118 310166 300217 281874 282713 195161 196184 768130 697814 1653230 1641517 390571 386059 547431 549590 672606 656645 664161 668006 685133 694399 653206 727305 2006847 2107274 1306511 1066648 606626 599511 706197 700007 719118 725725 718341 727415 839298 829361 5954110 6120329 39.05 70.8 2
09:11:59 2024-01-29 809532 811158 190849 184007 310255 317734 347643 343466 201710 200467 255982 259143 303001 308379 5435004 5862252 7684885 7404742 1270082 1296680 265936 235739 254869 255222 309661 301271 281936 282846 195496 196388 768130 698716 1684275 1639037 387754 385442 548594 548776 672936 658077 663146 667629 685133 694363 652764 727963 2006847 2113476 1308724 1060114 605651 594933 702303 699971 717045 721638 716741 730111 838328 829918 5878602 6125330 39.05 70.8 2
09:12:00 2024-01-29 820334 811773 190790 184517 309750 318370 345485 344738 202336 200432 255196 260730 303423 306608 5456871 5884755 7746991 7445821 1265718 1300401 266905 234392 257849 255720 310785 302015 282762 281887 195780 195912 748703 702323 1643118 1632327 388841 386241 550186 551968 676963 659979 662170 668648 686101 689243 649369 726379 2006847 2119207 1313150 1059633 606626 598371 702303 701070 715522 721359 717503 728521 837068 826920 5915528 6125330 39.05 70.8 2
09:12:01 2024-01-29 823456 811732 190929 184482 310255 316965 344966 343502 201744 200432 255196 260992 305823 306320 5463412 5894080 7749838 7447074 1264323 1296680 266905 234555 257813 255685 308222 301587 281940 281909 195506 195912 748703 701820 1651263 1632217 388841 386600 549407 551577 676400 659475 662133 667666 685615 689207 649410 725716 2009700 2117976 1308724 1059321 610208 599640 702303 702098 715522 719226 716993 727378 834699 829361 5931061 6134695 39.05 70.8 2
09:12:02 2024-01-29 823528 813529 190746 184487 310726 317889 343449 345007 203740 200154 256523 260884 305106 306428 5458373 5895844 7749563 7426109 1257082 1298557 265678 234649 257885 254900 308327 302981 280118 283525 195161 196272 747116 698313 1634776 1629571 387682 387799 546657 549590 674978 654574 663617 672964 687072 689243 653206 725716 2008273 2117705 1326428 1063259 611585 598335 704366 706267 717553 717259 718341 726347 828596 828121 5912585 6139732 39.05 70.8 2
09:12:03 2024-01-29 823537 813529 190684 184167 310042 318974 348614 346910 201609 201590 255055 261144 304235 307309 5473663 5845252 7662747 7426184 1239842 1296680 267798 233937 254150 255720 308006 302026 281122 283180 195161 195912 779153 712075 1650668 1620667 388841 387217 546657 553536 676448 652764 664198 671533 680089 686236 654133 723029 2003287 2124168 1304035 1067132 608911 595387 702303 703165 712921 719222 723645 726862 828632 829361 5895806 6144075 39.05 70.8 2
09:12:04 2024-01-29 825625 814141 188054 184197 310113 319535 345379 346420 201643 200888 255020 262590 305214 306536 5471317 5857958 7669496 7427091 1239567 1297636 267798 234392 257885 255720 308041 299899 281126 282748 195024 195912 766491 711061 1644529 1622997 388841 386277 545885 553144 676963 649020 664125 670582 680089 687720 654133 723029 2003287 2125675 1308560 1066189 609338 595387 703155 703626 711410 718215 723682 726347 829490 829361 5906109 6172398 39.05 70.8 2
09:12:05 2024-01-29 825800 813995 185845 184768 309643 320213 347875 346910 201643 200887 255161 262769 303001 308343 5483035 5864279 7667500 7404817 1235284 1300438 266157 233774 254112 254474 308222 300355 280811 283229 195024 195946 745132 706735 1668380 1632217 391196 386021 544237 551577 671653 649020 669045 670582 681086 694399 652875 717185 1997601 2104795 1297659 1081957 611079 594252 709411 704160 711373 721643 721518 722997 829877 834234 5961317 6150993 39.05 70.8 2
09:12:06 2024-01-29 816202 813959 188090 184307 310113 317625 348657 345019 201398 201063 257170 261388 303846 308779 5473990 5845552 7581706 7427091 1247741 1298594 266976 234392 258067 254900 309914 300845 281668 282885 194852 196218 756659 710282 1631105 1627225 387718 385372 544273 552751 669715 649020 665614 665670 676227 694399 654133 720904 1997601 2099514 1293233 1080522 606194 593430 706363 701064 709794 725594 721005 725684 834734 834593 5955100 6174242 39.05 70.8 2
09:12:07 2024-01-29 813836 815148 186536 184478 310761 318633 347084 345442 202235 200467 255125 262262 303458 308089 5490021 5853238 7604540 7442036 1252645 1300438 267798 233902 253509 254687 308292 301161 281936 281226 195816 195301 773046 707746 1628799 1635807 387754 386021 549018 553536 671432 657611 668094 663755 680089 691292 647033 717148 2001120 2086669 1302378 1074085 606626 598795 708405 700070 712417 721143 716319 724640 839335 834630 5989523 6175534 39.05 70.8 2
09:12:08 2024-01-29 816511 815836 186540 184171 310949 317734 347328 344500 201537 199805 256270 260911 303001 310273 5497856 5888442 7695482 7451134 1252036 1300438 267798 233996 253120 254509 308257 299060 281900 281248 195196 195267 786024 707746 1645065 1632217 387718 385191 549018 552751 672606 656645 667108 663718 676263 691292 646967 717148 2003287 2093617 1302085 1075920 604901 594861 709144 698857 712392 721251 715824 722298 839723 834630 5972042 6161882 39.05 70.8 2
09:12:10 2024-01-29 818589 816414 186536 184185 311198 318408 347465 343502 202336 199805 255161 262106 303001 309324 5507221 5895731 7695760 7464552 1253855 1300438 267798 233217 253085 254687 308292 305239 281936 281029 195196 194962 750885 707746 1650195 1636969 387718 385442 547431 552751 672459 656609 666634 663213 676227 690284 647567 719671 2003287 2086632 1287218 1075584 607490 599622 708368 700033 713442 723463 714225 722298 838814 829433 5969876 6162324 39.05 70.8 2
09:12:11 2024-01-29 816207 815616 188748 183898 311233 317734 347084 346910 201537 200293 256377 260332 303458 309324 5503295 5888442 7703211 7460506 1253538 1303210 266976 233344 253509 254509 308327 300444 281870 281423 195816 194726 777962 706735 1631299 1635511 387718 387292 549018 552751 672606 658579 667619 666036 680125 691779 645488 716640 2009688 2090902 1282887 1077334 606306 598772 708172 699997 711886 721417 714373 721421 837478 829469 5972921 6170789 39.05 70.8 2
09:12:12 2024-01-29 818142 816418 190755 183552 310290 317734 347120 343431 202650 200467 255161 262145 303001 306284 5508725 5880078 7636376 7455187 1249695 1300438 267351 233414 257958 254118 309944 300948 281971 281887 195196 195912 763214 711809 1645481 1636992 387646 384288 547431 552751 671506 655182 664198 661774 676155 693132 651448 718274 2008994 2091014 1308724 1078779 605762 598772 707830 698583 709293 723573 714410 723569 838219 829397 5980921 6179946 39.05 70.8 2
09:12:13 2024-01-29 819658 816118 186531 183867 311269 317480 347120 346641 201710 199944 255982 260764 303001 309834 5507221 5904317 7712536 7464552 1253818 1303210 267610 233379 257921 254474 308292 300736 282209 281887 194741 195335 782068 711809 1634523 1635696 389671 384060 546657 551968 671177 653722 666372 666583 679731 692122 647279 718460 2000126 2086521 1302085 1078102 605012 597500 708405 698088 710372 720271 714373 721384 836516 835960 5973789 6162024 39.05 70.8 2
09:12:14 2024-01-29 816336 815968 190790 184263 310761 318183 346562 342951 201744 200467 254377 262145 302966 308379 5518077 5880078 7632496 7464552 1251309 1300438 266941 233379 252732 254118 308967 300099 281936 281852 194544 195335 761575 710790 1667541 1637052 389394 383139 546271 552604 669532 656845 664014 664221 680323 693169 649521 718386 2005397 2086595 1319872 1075920 604470 597923 706363 697099 709401 720851 715315 721421 835882 829397 5972921 6176818 39.05 70.8 2
09:12:15 2024-01-29 816336 817844 186277 183765 310286 317734 348367 343537 201777 199805 255196 261597 303001 308343 5529656 5903660 7684772 7473917 1249970 1304136 267124 232985 257994 254154 307791 299524 281668 280175 195024 194996 750290 709266 1652753 1639226 389763 385155 547212 552323 671616 655499 664014 664221 680805 691212 646759 717438 2001157 2091163 1313150 1075118 605762 597316 706363 699041 709293 720851 713358 719338 833460 829361 5983181 6181246 39.05 70.8 2
09:12:16 2024-01-29 817530 816077 190786 183898 311193 317734 346562 343502 202336 199805 257812 261597 303001 306284 5527429 5899468 7679286 7473917 1249970 1304136 266753 233020 253120 254118 308257 299524 281971 281029 194579 195301 784150 712830 1635012 1641517 389948 384145 547394 551858 671616 656845 663977 663750 676155 688274 645032 717725 2001863 2095632 1306511 1078479 602960 595387 705364 697099 708396 721359 715973 719338 834699 829361 5972921 6186315 39.05 70.8 2
09:12:17 2024-01-29 814215 816082 187659 183928 310286 318408 348591 342951 201777 200258 254769 261597 302966 308379 5527429 5890222 7657319 7483283 1252645 1303210 266976 233020 257885 254118 308257 299102 282514 283726 194604 197344 755051 709266 1640205 1641517 390785 384721 547358 551894 670665 655645 664198 661774 680695 688239 645841 716417 2001157 2089787 1317576 1074355 606626 597923 706363 698583 710332 721431 710252 719301 834699 826956 5993404 6190887 39.05 70.8 2
09:12:18 2024-01-29 821126 818463 190826 183346 310281 317734 346041 343537 202336 199665 257337 261562 302966 308415 5527429 5901180 7682937 7474602 1253538 1300438 266941 232014 255120 254441 310309 300979 281883 280854 195055 195199 779153 710434 1664976 1641517 389948 384558 547431 551968 671177 655499 664125 663280 676083 687755 645199 717874 2001157 2086669 1315363 1074355 604901 594861 706363 698088 710332 720397 711766 719301 834699 829918 5984025 6186901 39.05 70.8 2
09:12:19 2024-01-29 820544 817880 190750 183739 310246 317734 348121 343502 201537 199492 255231 260730 305214 309360 5517801 5927160 7710873 7473917 1255304 1305058 266656 234675 254689 254013 307685 300663 281887 281091 194711 195029 784150 710790 1646474 1641437 389948 384578 547431 551577 669715 654683 664161 663280 676119 686272 644926 715908 2001157 2091274 1315363 1074355 604901 594861 705863 697099 708756 719352 711766 718245 834699 828157 5991732 6191417 39.05 70.8 2
09:12:20 2024-01-29 821126 818494 188182 183355 310721 317734 346562 343537 201744 199665 254769 261163 302966 308415 5534201 5917115 7682937 7493812 1252608 1305990 266611 232557 254869 253766 309907 300839 281848 280571 194509 194692 769768 708395 1645725 1641437 388841 383174 546657 551186 670665 652764 663183 662340 674145 686272 644012 714382 2001863 2087393 1310937 1075622 603892 594825 705863 697099 710409 719339 710252 718208 834108 829332 5996853 6195764 39.05 70.8 2
09:12:21 2024-01-29 820609 818453 190719 183315 309900 315947 348367 343502 201710 199179 255161 260695 302510 308053 5536781 5910142 7733436 7494371 1258915 1304062 265130 232916 255229 253305 308006 300311 280188 281897 194741 194624 758225 703713 1640755 1645980 389948 385372 547044 548813 667821 655645 663654 662745 676227 688274 644012 715082 2001157 2090653 1331184 1071973 604901 594861 704366 698583 712957 720851 710252 720908 829877 827576 5994697 6192740 39.05 70.8 2
09:12:22 2024-01-29 816299 818499 187654 183893 310975 315947 347643 343502 205434 199526 255231 260332 303001 309106 5524741 5925532 7747268 7503905 1258915 1305874 265271 236919 257958 253270 309871 301088 280785 281861 194852 194692 759812 705350 1654487 1649486 387682 383139 545464 546343 667821 654683 661195 661774 680125 689243 644926 716677 2001157 2099821 1328922 1071210 604582 597076 701198 698088 713499 719258 712382 721458 831088 820491 6003252 6196360 39.05 70.8 2
09:12:23 2024-01-29 817530 820884 190238 183355 309781 315947 349356 342951 201086 200293 255161 258388 303916 306536 5536781 5948990 7756647 7503449 1260413 1302141 265342 234344 254869 253270 308257 300129 280153 280783 194746 194086 759812 705726 1633176 1651671 387416 383174 546657 549590 668767 654683 664399 661810 676155 687755 643100 716417 2006847 2089136 1313206 1072737 604901 597353 704366 698583 711373 719294 709134 718204 828632 826371 5994735 6197522 39.05 70.8 2
09:12:24 2024-01-29 819988 820925 187927 183350 309936 315947 347120 343502 205469 199214 255196 259969 302755 309324 5546227 5929504 7762131 7501747 1268584 1305874 264459 236919 257958 253128 308151 300311 280153 281458 193965 194996 743545 703834 1649764 1654175 389394 381993 541140 545114 666877 649056 660229 662340 681604 688274 639974 718684 2001157 2098297 1302085 1071210 604152 594825 701198 697099 711446 719258 710252 719338 829841 820491 6020487 6214710 39.05 70.8 2
09:12:25 2024-01-29 816421 820921 190336 183769 311133 315947 347394 343466 201398 200153 255231 259657 305644 309070 5555103 5950868 7749838 7491023 1259480 1303987 265838 231945 257921 253340 308041 299102 280153 281211 194888 194086 784517 706735 1657427 1650999 389675 382798 545849 545535 667349 653722 660222 661774 676263 686308 643100 715082 2001120 2099821 1299872 1071210 603182 595589 701198 697099 711410 719258 710252 720908 829877 820455 6011861 6210121 39.05 70.8 2
09:12:26 2024-01-29 820572 820921 187923 183315 311573 315947 346598 345894 203170 200223 255770 259442 305357 308234 5546977 5929732 7750978 7501747 1269679 1302141 264054 236883 254150 252529 307325 299428 279922 281029 193930 194692 767515 704339 1657699 1650656 388841 381958 541104 543888 665898 653127 658822 661870 680125 687272 639974 718647 2001120 2096812 1316193 1071973 604152 596231 700701 696606 711410 719258 710252 719338 829254 820455 6020524 6205820 39.05 70.8 2
09:12:27 2024-01-29 820025 820921 190074 183641 310950 315694 349778 345894 201330 200188 255020 259865 304270 305350 5530012 5926911 7749838 7491061 1268621 1304024 264459 236811 257849 252529 308257 300099 280188 281176 193930 194692 763214 703212 1669223 1650999 389675 382834 544310 545535 667349 652764 660222 662340 676263 686272 642189 717475 2001157 2099821 1299872 1071210 603182 595167 701198 696606 711410 718210 710215 719338 829877 820419 6020524 6242841 39.05 70.8 2
09:12:28 2024-01-29 822955 825148 187505 183587 310078 315766 347501 346420 201436 200258 255020 259330 305356 306464 5559559 5943780 7749838 7504288 1264939 1305990 265236 237037 257995 252494 307290 300275 280122 280416 194509 194355 784517 706363 1643283 1650656 389118 382530 544201 545041 665898 652728 660149 663280 676191 689263 643063 717986 2001120 2102761 1297659 1071973 603294 596231 700701 696040 711337 718174 710215 719301 828596 820347 6029128 6228959 39.05 70.8 2
09:12:29 2024-01-29 820743 823100 187395 183723 309608 315730 349282 345687 203028 200049 255090 259935 303881 304600 5552426 5962062 7760887 7491136 1270120 1304875 263614 236776 254150 252459 307290 299355 279691 282961 193282 194086 775821 702323 1661147 1650999 389675 382494 541067 543852 665282 654054 660699 662340 676155 685385 642152 716417 2006810 2099784 1297659 1071210 603182 593722 700204 695018 711337 717129 710141 719264 827389 820347 6060731 6230797 39.05 70.8 2
09:12:30 2024-01-29 820923 820707 187182 183555 309825 315911 347049 344955 201086 199805 257170 258970 303881 306464 5548613 5943855 7759275 7513775 1273755 1304136 263579 237073 254150 252494 307255 299815 279726 280531 193894 194658 766491 703834 1657763 1650656 388841 381922 541067 543852 664848 654054 660699 662340 676155 689263 642152 716417 2001863 2099784 1297659 1071210 603294 595387 699211 696040 711337 717129 710178 719264 830115 822982 6054477 6235252 39.05 70.8 2
09:12:31 2024-01-29 821193 822628 190341 183320 308380 315874 348143 343191 205616 200083 255125 258319 303635 306140 5553786 5960190 7749838 7511379 1261091 1304055 264494 236632 252720 252529 306362 299355 279691 279960 193965 195276 739180 705726 1645065 1648316 387739 381958 544237 546271 665862 649020 661158 662340 677918 685385 639737 714308 2001863 2087621 1297659 1071210 602754 596805 701198 696040 710298 720398 709088 721155 829012 824878 6055796 6219729 39.05 70.8 2
09:12:32 2024-01-29 818685 820921 187456 183111 309967 315580 346284 343466 205329 200350 257534 259684 302931 308379 5574014 5960190 7766420 7522103 1255603 1305837 265271 237001 252720 252529 306362 299815 280881 279253 193894 194052 775821 711809 1639356 1641437 387464 381922 541104 548315 667785 652202 661640 659494 674020 685349 641207 710077 2000441 2086320 1299872 1075081 602325 595167 704155 695786 708200 718474 709163 716273 831405 826633 6028556 6233142 39.05 70.8 2
09:12:33 2024-01-29 823461 822664 190341 183118 311527 317068 345520 344955 201052 198833 254733 259935 302475 308270 5563413 5960862 7738810 7522103 1255327 1307764 265306 237001 252720 252494 306826 300063 282669 279678 193930 194052 782484 711809 1647554 1646104 387189 381958 541140 548740 666841 653127 659681 658524 674973 685385 640263 710077 2000441 2083357 1313150 1077334 604375 596194 704192 694344 708322 719490 709126 716236 829804 820455 6037373 6237714 39.05 70.8 2
09:12:35 2024-01-29 821126 824562 190305 182705 309488 315947 345243 343015 201364 199179 254733 260297 302933 308343 5561753 5943892 7735067 7534321 1257119 1303987 265271 236632 253592 252494 306362 299355 279796 279218 193930 195276 764177 705726 1638644 1650656 387739 381922 544450 543852 663873 653127 660699 660465 676630 685385 640263 714345 2002540 2111886 1293233 1066189 601574 592646 697903 694798 710372 717930 708056 719227 826769 819351 6042103 6233104 39.05 70.8 2
09:12:36 2024-01-29 823461 823830 186351 183739 307839 317467 346562 344955 205364 199596 254342 259719 303423 306000 5572779 5960862 7777814 7512500 1271335 1304789 262808 236668 252720 251721 307290 297635 279859 280104 193112 194086 763214 702323 1667534 1654175 387739 380782 542944 544316 663873 651022 658822 660465 678178 685133 640424 716027 2000126 2109115 1297659 1065352 602434 592155 697196 692945 709905 715942 709051 721544 826185 819643 6033036 6233218 39.05 70.8 2
09:12:37 2024-01-29 825467 823247 186473 183280 306944 318183 344966 343015 205329 199179 254129 259504 302510 305065 5569735 5977934 7790475 7535483 1277662 1304136 261970 236776 252454 252107 307075 297599 278453 280104 193247 197987 739180 705726 1679544 1654175 385546 382115 540802 543544 665355 650064 656057 660610 677209 683086 638199 714160 2005397 2114524 1322134 1059633 602325 594545 695224 696516 708359 711270 707184 718208 825531 820620 6019948 6237714 39.05 70.8 2
09:12:38 2024-01-29 825467 823247 186342 183246 306480 318183 344483 343015 205364 199145 254342 259323 303202 304636 5553748 5977897 7801630 7540898 1277699 1304136 261787 231980 252684 252107 307290 297599 278453 279909 193112 194018 761575 703212 1678195 1657251 387464 382115 543678 544206 666193 650788 654256 658378 678878 685133 640044 717562 2003287 2108018 1297659 1063146 602213 592756 695224 691930 708359 717136 708739 718208 825019 818485 6046424 6228825 39.05 70.8 2
09:12:39 2024-01-29 821193 823247 186347 183315 307409 315874 346598 344955 202910 199457 254377 259504 306541 304350 5576755 5973604 7777814 7530110 1271936 1303987 262808 236668 252720 251721 306113 299573 279231 280236 192977 196202 763214 703212 1668245 1660213 387702 383123 542138 544316 664304 649254 654757 658305 678571 685349 641134 715399 2001863 2107612 1324397 1066648 598657 590374 695921 692187 709401 712417 707016 718208 825019 818485 6042117 6233104 39.05 70.8 2
09:12:40 2024-01-29 823537 824992 186090 183734 309985 315947 346562 343015 205294 199179 253562 259504 302966 304564 5582144 5969353 7787140 7530110 1275232 1304912 261240 236704 252256 251721 307075 297311 279301 280132 192672 196064 763214 707240 1691067 1660165 386330 382655 542944 544316 667178 651169 653902 657985 676959 681357 641160 716269 2003287 2108952 1297659 1059936 598657 590792 693260 692456 706354 712345 707184 718717 825531 818485 6037180 6228825 39.05 70.8 2
09:12:41 2024-01-29 825890 823834 186086 183311 307343 315947 345485 343015 205259 199145 253952 259108 302931 304350 5574189 5969390 7768265 7539475 1275220 1305874 261205 233542 252684 251511 306753 297194 279725 281927 193001 196112 774156 703713 1681997 1660062 387189 382655 542523 543544 664341 649437 653439 659671 678398 684276 638381 715399 2005397 2105510 1295446 1063411 599005 591046 694696 690917 707857 712381 707687 717153 825531 816104 6046461 6233104 39.05 70.8 2
09:12:42 2024-01-29 825545 823830 185526 183280 306904 315911 345485 343015 205259 199179 253987 259108 304750 303673 5572779 5973674 7796465 7512537 1275183 1304136 260961 233249 252360 251478 309215 297419 279761 279691 192532 195687 761575 703713 1705560 1658882 386640 382115 541408 542774 664267 649443 651977 656554 674973 680292 639265 714308 2000441 2108769 1324397 1058491 599728 592337 693187 691441 705355 710234 705175 717153 824363 816104 6009718 6228825 39.05 70.8 2
09:12:43 2024-01-29 825731 823247 186090 183315 306415 315911 345485 343015 205259 199145 253597 258388 304143 303637 5576755 5977897 7796465 7530110 1277405 1307850 260996 232842 252326 251547 308597 297888 279761 279861 192497 195241 761575 703713 1667971 1655174 385872 381503 541408 542774 661928 648482 654580 657556 674496 679337 636434 714308 2001863 2108498 1326659 1058491 599875 591918 691978 690917 705355 710234 706178 717153 824946 816104 6028556 6238177 39.05 70.8 2
09:12:44 2024-01-29 827883 824413 185495 182955 305952 315911 345208 343015 205224 198971 258851 259261 303503 304700 5576755 5977934 7796465 7549044 1275877 1307847 261066 232957 252504 251547 306825 297383 278383 279371 192164 195139 759936 704339 1669266 1658699 386366 381037 540641 542701 663399 647529 651977 656090 676001 682316 638284 713800 2000441 2099821 1293233 1061629 599005 590176 693187 688932 707356 712345 706681 716064 825531 816104 6046461 6237714 39.05 70.8 2
09:12:45 2024-01-29 823849 824413 185960 182696 307378 314914 345520 342690 204938 198971 253562 258353 302475 304564 5581982 5969390 7791383 7534208 1268509 1305953 262668 232630 252648 251336 305437 297563 278492 282162 192837 195139 761575 702710 1650720 1655525 387390 382241 540641 542774 662929 649437 654941 658734 676480 683314 638345 713256 2000441 2102798 1322134 1066648 595823 590139 694895 691844 707857 712417 707184 717443 825684 816104 6046499 6233267 39.05 70.8 2
09:12:46 2024-01-29 822867 823247 186086 182230 308345 313957 345485 343015 204903 198833 258888 257851 302054 307276 5578165 5988299 7784783 7546342 1262614 1307727 262843 232049 252648 251372 306500 296748 279761 278370 193247 194150 761575 703713 1648566 1649712 386640 382115 542175 543544 662275 650357 656878 658058 674020 683314 636474 709033 1997601 2092763 1291020 1071210 599005 592337 696209 690429 706354 715430 704637 714313 823160 818485 6063861 6237714 39.05 70.8 2
09:12:47 2024-01-29 820859 822669 186347 181931 308345 314399 344447 344688 204903 198971 254377 258319 303503 306500 5581498 5991031 7775404 7519379 1254432 1307847 263176 232013 252256 250951 306861 297167 279725 277982 192777 194150 759936 703713 1653146 1655599 386366 382386 539877 542390 661990 647529 653476 658265 675010 681321 636470 710077 1996183 2096587 1316193 1066648 597379 589307 695884 690863 706354 712417 706178 715366 824511 811477 6046537 6228825 39.05 70.8 2
09:12:48 2024-01-29 821126 824413 186086 182101 307843 313086 344930 343015 204760 198971 253562 257464 302828 307821 5585859 5980496 7768489 7531524 1254710 1300438 262843 231764 252146 250742 306451 296784 279761 277525 192503 194014 751877 704719 1667410 1654420 386366 381575 540641 541238 662188 648978 654941 656090 674056 681321 636166 709573 1991900 2096587 1319872 1069412 598231 592100 695224 690863 706354 712151 707184 714350 823196 816104 6046537 6256330 39.05 70.8 2
09:12:49 2024-01-29 820859 823251 185530 181605 306485 313957 344966 342749 204938 199353 255608 257898 304035 304921 5593962 5987492 7782229 7528731 1264323 1303987 261205 232049 251901 250533 306861 297888 279761 278510 192133 194730 758298 702710 1678081 1656348 385546 380770 539495 541238 660547 645592 651091 656591 675046 681321 636434 710114 1996183 2101797 1319872 1065095 597300 585919 693187 689884 705854 712345 705175 716385 824092 811405 6046499 6233267 39.05 70.8 2
09:12:50 2024-01-29 821126 824147 185566 181804 308687 313670 347629 342762 201932 199040 255320 258181 304357 303957 5589852 5977934 7787140 7539475 1268621 1303951 261787 232049 251901 250707 306861 297036 279564 278553 192030 194730 759936 703212 1660951 1657523 386093 378894 539877 541238 660547 646999 652939 654665 675046 681357 636470 710114 1997601 2096587 1319872 1070062 597300 585919 693453 690374 706354 712345 705175 716385 823160 811405 6059524 6233656 39.05 70.8 2
09:12:51 2024-01-29 823461 825201 185248 182422 308425 314734 345899 342906 201755 199006 255501 258181 304357 307191 5583265 5986383 7794162 7512537 1265014 1304948 261605 232049 252256 250533 306861 297888 279367 279748 191861 194730 770824 702710 1653304 1655174 386183 381037 538315 541238 660547 647493 652014 654665 674020 681321 636434 709573 1997601 2096587 1319872 1066648 597300 589270 693187 689884 705854 711844 705175 714313 820725 811405 6063937 6232635 39.05 70.8 2
09:12:52 2024-01-29 823537 824956 185389 181988 308719 313778 346892 342834 202037 198971 254741 258284 303503 304410 5590114 5984063 7824878 7528679 1274058 1302104 260373 232049 251866 250533 306717 296582 279367 278176 191460 194185 758298 702710 1669575 1657523 385273 378894 538315 540472 660547 645592 651018 652746 673983 680328 634566 709033 1991937 2097124 1288807 1063146 597300 585919 691978 689395 705355 710269 704099 715366 820798 811369 6060731 6236441 39.05 70.8 2
09:12:53 2024-01-29 825218 824303 185323 182518 306946 315178 346220 342460 204938 198556 258742 258147 302650 303388 5577493 5999347 7801630 7544855 1273755 1303987 260157 232538 250874 249420 306861 296618 279367 278405 191460 194185 758298 704719 1671161 1655174 382968 378894 539495 540472 661484 645592 649103 652709 673031 680198 630961 710077 1991937 2096587 1319872 1058880 596450 585559 690507 688907 702221 707135 702563 715366 820969 813301 6054477 6244407 39.05 70.8 2
09:12:54 2024-01-29 828157 825508 185161 182088 305520 315394 343414 342449 205007 197901 255572 258319 301982 302750 5577770 5977972 7790512 7539592 1275877 1302104 259579 232049 251086 250184 306861 295538 279367 277982 191425 194150 759936 703713 1675366 1657523 383876 378894 538315 539671 660547 645100 650474 652709 667214 676372 634818 709033 1991937 2104289 1322134 1059471 597300 585919 690018 689884 700202 707202 703376 714016 820969 813986 6035558 6242591 39.05 70.8 2
09:12:55 2024-01-29 829757 823247 185526 181850 307122 315874 344937 343015 204903 197901 255320 257891 303290 304600 5587247 6004715 7824441 7534208 1274967 1304136 259579 232049 251086 249454 306825 296165 279367 279712 191425 194185 758298 702710 1668250 1657523 384127 378894 538315 539671 660080 645592 651400 652709 667214 676372 635719 709033 1996183 2102798 1301532 1057375 597300 585919 690886 689664 703146 709274 700847 715764 821006 813986 6029091 6242311 39.05 70.8 2
09:12:56 2024-01-29 828985 824408 185500 181508 305516 315911 344756 342762 204760 197866 255355 257891 302049 304564 5593962 6009708 7824441 7546315 1275220 1302141 260157 232049 251086 249420 306861 295713 278974 278189 191460 194185 758298 702323 1678069 1656348 384456 378894 538315 539253 660080 643699 650474 649002 667250 676372 634818 709033 1996183 2099821 1293233 1060984 598152 590402 691413 689847 702683 708883 703878 715181 821006 813986 6028556 6253117 39.05 70.8 2
09:12:57 2024-01-29 829757 824413 185394 181512 305268 315947 344719 343015 204760 197901 258742 257926 303077 306547 5600598 6018405 7824441 7539475 1270581 1302104 259579 231886 251086 249420 306861 295713 278778 279446 191425 194150 758298 702710 1675063 1655174 384730 378857 537934 539253 659613 643699 649215 653146 667214 676372 634818 708028 1996072 2104496 1317610 1058603 598231 590402 690960 691807 703146 703295 702874 713224 815955 811369 6024787 6269762 39.05 70.8 2
09:12:58 2024-01-29 830346 825001 185044 180969 305982 315874 342997 343015 204582 197901 255339 257533 303077 306292 5591509 6029392 7859867 7565274 1273755 1303210 260443 232049 249289 250150 306609 295677 279171 278997 191257 194150 759936 706363 1655248 1649712 380955 378894 539495 541238 658132 645592 649088 653704 667142 674900 632691 706821 1999695 2104608 1288807 1058603 600288 590402 691978 691844 701229 703404 700461 712612 816412 811297 6035558 6243129 39.05 70.8 2
09:12:59 2024-01-29 833891 824997 185365 180974 305516 314914 342997 343015 200912 197935 258523 256715 302652 305349 5610392 6020787 7869179 7555774 1265482 1300438 260771 231688 249114 250567 305746 294775 279367 279210 191390 193878 775821 705726 1645403 1645980 382304 378894 538351 541238 661964 645592 648791 657798 671538 674937 632838 707007 1998273 2104608 1302085 1060002 599728 585919 691978 689941 704145 703295 700958 710118 814018 811504 6011899 6242311 39.05 70.8 2
09:13:01 2024-01-29 834044 825586 184879 180974 305516 313957 342997 343015 200912 197935 255159 257107 303041 305566 5585783 6011974 7874784 7565274 1262853 1303210 260771 231327 249325 250917 305102 295713 278974 278997 191460 193878 767720 704719 1645290 1644936 380992 381037 539877 540562 665720 647599 652179 658414 667070 675203 638432 709098 1990396 2111979 1299510 1064822 597379 585110 689981 690917 700194 707115 707184 715235 809853 810762 6028556 6247079 39.05 70.8 2
09:13:02 2024-01-29 832889 824997 185111 180999 305516 313993 342997 343015 200912 199179 252810 257533 303290 302714 5593684 5983120 7813032 7539475 1258915 1300438 261729 231886 249571 250184 305531 295426 277373 278536 190655 194185 738634 709037 1663161 1641437 382849 378641 535230 539760 663362 641092 649438 656139 664734 674937 636585 700894 1984479 2091288 1310822 1079006 599728 586647 696209 690989 696090 706105 705175 709251 811413 816177 6001965 6247529 39.05 70.8 2
09:13:03 2024-01-29 833891 820916 185370 180939 306236 313993 342997 343015 200912 198556 254745 257499 301769 306500 5592893 5993315 7777814 7539705 1240131 1300438 262005 230608 250345 250533 304087 296618 278190 277560 190822 194014 758298 713853 1679749 1640394 384744 380964 535267 541932 660204 642001 654655 654537 665857 679301 637857 702961 1984704 2080909 1313085 1075920 594755 586013 694732 685913 696693 710234 700995 709289 818372 816141 6029166 6256881 39.05 70.8 2
09:13:04 2024-01-29 820854 822664 185201 180943 305490 313957 343449 342713 200912 197935 252810 258319 302440 304600 5593849 5952313 7693886 7500675 1246851 1300438 260806 231129 249536 249386 306645 294668 278190 279748 192310 194009 758298 714877 1641346 1641517 381960 377843 536408 542316 656600 642111 651128 650967 665930 676047 632801 699293 1982717 2074053 1297659 1071973 593984 587063 695884 685840 697187 706070 698825 708093 820896 811405 6029128 6255999 39.05 70.8 2
09:13:05 2024-01-29 819884 824408 185165 181203 306987 313051 344937 341906 201473 197488 254636 258284 301451 305494 5600875 5977972 7740513 7539475 1255051 1304136 261170 230896 250238 252059 305458 295426 279725 278817 191286 193738 752472 710790 1641699 1646007 382771 378677 538315 542774 660731 643663 655047 655001 669711 676372 632324 702961 1992597 2068748 1306511 1069493 596450 585847 693187 687932 701229 709703 699875 706920 816363 811297 6063861 6255999 39.05 70.8 2
09:13:06 2024-01-29 825531 824413 185460 180874 306450 313738 344937 342413 200912 197866 255141 256469 302652 306399 5600875 5994959 7787140 7534020 1255641 1305058 262126 230648 250551 251704 305388 295534 278118 278105 191611 192786 758622 706363 1661678 1650656 383297 378461 537554 539678 656709 643627 651863 652221 671501 680198 634368 707119 1991182 2092763 1315347 1067005 594755 587063 688028 686399 701192 706105 699927 712137 818460 810540 6072548 6247079 39.05 70.8 2
09:13:07 2024-01-29 822352 825581 184738 180663 306987 312019 343414 342460 200912 197866 252810 256463 303077 303601 5593774 5994959 7768228 7550386 1266760 1305988 260053 230790 250482 250997 304600 295498 278706 278925 190949 193878 766286 702710 1667733 1657850 383078 378180 536307 536409 658349 644847 647632 651297 667817 672358 630939 706616 1991182 2096587 1319872 1056757 596450 588312 688028 687932 700194 703368 696847 710081 815171 810540 6037810 6255999 39.05 70.8 2
09:13:08 2024-01-29 829720 824997 184320 180939 306123 314878 342997 340622 201333 197523 254277 257285 302404 304064 5602245 6012199 7858490 7569227 1273718 1305953 261079 231474 249883 251350 306105 295154 278154 279390 190509 193607 759936 705726 1679756 1655599 380919 377929 537409 537204 659613 643934 645722 654073 666094 671814 631085 704498 1994014 2101052 1302085 1056982 598404 588729 690997 689884 701189 702305 699377 707923 812865 811113 6029128 6256445 39.05 70.8 2
09:13:09 2024-01-29 830341 824413 184578 180633 306987 314878 342925 342460 200912 197832 254277 259212 302192 305529 5600875 6029316 7884140 7555586 1267666 1304025 260199 230502 249079 250184 303213 294775 278830 278105 190753 192962 774156 703713 1652723 1646193 378740 380768 537934 538037 662275 644847 649549 656090 667070 674325 636843 706616 1984742 2113476 1315323 1063411 596875 583227 688028 689884 697187 703368 706178 710044 806890 811113 6019137 6242165 39.05 70.8 2
09:13:10 2024-01-29 832576 824997 184289 180909 306555 313188 342997 341978 200597 197935 252702 257464 302652 304268 5600875 6006854 7794162 7546446 1254890 1300438 259579 231332 248410 249282 304102 294740 277373 278997 189819 193714 755020 714111 1671308 1632217 378668 378821 532018 540855 661953 638377 650936 653668 662032 672358 634368 699349 1979109 2085914 1306297 1075920 597300 583950 693187 690592 697187 707383 704062 705003 808030 811405 6011997 6265378 39.05 70.8 2
09:13:11 2024-01-29 830314 823247 185196 180014 306191 311983 342997 343015 200283 197901 252810 257464 301698 304528 5598967 5963805 7679061 7491061 1245797 1302200 260338 230144 249254 253577 305962 295821 277266 277560 189986 193878 741911 713092 1660461 1641165 380955 376479 532018 540399 654284 640026 651400 649382 663436 674836 629229 698526 1983331 2062820 1287218 1066189 595751 587895 691978 686885 698670 706070 698604 706583 816363 811832 6046499 6247529 39.05 70.8 2
09:13:12 2024-01-29 824713 823839 184871 180303 305525 312019 342997 341942 200376 197523 255178 256681 301451 306904 5619336 6006290 7800014 7533945 1255327 1304136 260373 229821 249988 251530 304138 294775 277763 277786 191089 192692 755020 703713 1646144 1655350 383260 377648 536112 536372 654783 643934 647595 649879 668507 673815 631085 707119 1988355 2096587 1313085 1057375 593910 586232 686082 685989 697187 703368 698879 709001 816363 809395 6046447 6251537 39.05 70.8 2
09:13:13 2024-01-29 825805 825581 183542 180943 305147 312457 345424 340358 200912 197248 252558 258930 302778 304663 5608703 6012124 7829668 7558206 1269213 1305988 259114 230214 249464 253613 304994 294489 277763 278568 190153 193032 756659 702710 1669023 1657431 382106 377081 532126 535579 654783 641841 645722 650339 665930 671850 629229 706341 1989768 2098618 1317610 1053937 593636 586647 686082 685355 697187 702305 698604 709001 814594 807040 6037180 6256445 39.05 70.8 2
09:13:14 2024-01-29 827297 825590 183538 180943 305652 313444 345206 340622 201300 197660 254132 257327 301591 304478 5614116 6021615 7833766 7550375 1276128 1304136 257966 230573 249464 253649 305102 293877 277959 278961 190187 193326 751743 703713 1666241 1657523 381763 377081 535172 536372 656709 642111 645685 651297 667547 670327 629192 700930 1991182 2099784 1293233 1055836 596450 587159 687541 688636 698670 701245 697885 709140 811609 810271 6029128 6256445 39.05 70.8 2
09:13:15 2024-01-29 830346 824562 184332 180668 304680 313670 342816 341522 200807 197419 254204 257327 302105 304385 5609876 6046726 7857538 7576936 1276491 1304136 258754 231129 248484 248970 305102 295374 277763 278177 190153 193032 766696 707746 1659792 1653903 380405 376515 535965 536409 659146 642751 645227 653146 667817 671133 628748 703724 1991182 2099784 1297659 1059633 597025 587063 688065 689395 699202 701245 696540 709140 808637 808216 6029128 6266599 39.05 70.8 2
09:13:16 2024-01-29 837345 826961 184145 180611 306906 311876 342262 342870 199796 197694 254132 256647 301698 302678 5609990 6029279 7882290 7577536 1263791 1303210 259545 229857 247926 249386 303213 293841 278154 277786 190187 192074 764852 704719 1678807 1641437 378632 378894 536527 537204 661521 643934 647669 653668 667070 671378 633021 704034 1984742 2108915 1322265 1063146 595178 581509 686082 690433 695215 702269 704099 709251 807195 810540 6022675 6273440 39.05 70.8 2
09:13:17 2024-01-29 832889 825581 183848 180732 306411 312754 342852 341762 200283 197866 252310 256681 301343 303217 5610240 6012011 7842364 7548840 1256185 1300438 258754 230214 248658 248590 303249 295190 276136 278177 189986 192997 741911 706735 1655789 1646305 378704 377684 532240 534860 658680 639261 645227 653146 658200 671133 634368 698266 1980515 2087393 1279955 1066648 596529 583264 691487 688907 690588 702305 698862 703965 807195 810155 6024138 6259971 39.05 70.8 2
09:13:18 2024-01-29 830514 824451 185020 179597 305917 311948 342406 342496 199969 198646 252630 256681 301204 305529 5614116 5993441 7757075 7512500 1233954 1300438 259545 229143 250274 253684 302752 294740 276559 278568 190020 192997 761575 709774 1658721 1639109 382682 378519 532240 538000 654783 637439 649549 648886 658200 676336 633675 698851 1973460 2071942 1299510 1071096 592224 583713 691978 681826 693141 703404 697885 705792 816106 813840 6037674 6268961 39.05 70.8 2
09:13:19 2024-01-29 825536 824399 184285 180014 305800 311734 342708 340802 200562 197008 252846 256681 300783 306088 5610240 5973716 7725684 7530110 1251309 1300438 259579 229821 248694 253328 303213 292946 277744 277786 189853 193302 756659 711809 1661646 1641571 378740 377081 535209 540053 656245 642111 651400 650375 665930 674361 627217 698834 1984468 2087393 1310822 1063411 592294 585133 687054 682827 700010 703151 699190 708603 813872 806858 6086100 6265378 39.05 70.8 2
09:13:20 2024-01-29 824363 825586 184040 180192 306987 311002 342997 340909 200317 197556 252810 255901 302192 302218 5611597 6012086 7796465 7548840 1255678 1300438 259976 229108 248729 253613 303924 293841 276984 277201 190222 191782 753382 705222 1657218 1649486 380955 376551 535965 537204 652900 643021 648590 648923 667817 675082 629229 702462 1984742 2091125 1313085 1053899 592224 583421 685636 684528 698613 702125 695754 710113 813835 807127 6059486 6254602 39.05 70.8 2
09:13:21 2024-01-29 825196 825581 183124 180619 305227 313623 342888 338855 200772 197214 252774 256681 301240 303670 5610240 6012199 7805790 7589074 1270120 1304136 257966 229857 249079 249941 303888 293488 276238 277786 189589 192692 755020 701709 1681223 1655492 380614 375950 532018 531743 652900 639806 643289 647511 663941 668446 627143 700930 1982408 2095101 1315347 1057057 594301 585248 685673 685539 696053 702276 695148 709065 811786 802428 6051217 6265810 39.05 70.8 2
09:13:22 2024-01-29 827649 825513 182799 180584 304263 312055 342961 338855 200772 196700 252774 255935 300783 302714 5609876 6009708 7815116 7555699 1271936 1300438 262897 229857 248310 253044 304138 293393 276595 277786 189589 192692 755020 703212 1677167 1657523 378704 375386 532018 531707 652900 640295 641850 649419 664916 667092 625502 698798 1992417 2101950 1295446 1059358 596525 586122 687955 686738 699165 701779 697388 707086 807195 802428 6038220 6256881 39.05 70.8 2
09:13:23 2024-01-29 834808 824997 183701 180014 305585 311805 340855 341701 199691 196906 252810 255901 300818 303374 5619605 6028914 7846464 7567571 1272242 1300438 262861 229179 248484 249591 304173 292946 276047 277396 189853 192388 769359 702710 1699113 1657523 378704 375087 532054 531743 652827 640259 641886 649382 664916 667106 629075 701695 1987566 2097786 1288030 1059358 596520 585270 687431 686885 697187 698711 695568 706974 808340 802392 6045018 6265810 39.05 70.8 2
09:13:24 2024-01-29 833932 825153 183697 179765 305908 312933 341371 341425 200317 197097 252810 255867 300818 302466 5609990 6046222 7852417 7567571 1272427 1300438 262897 229179 248410 249591 304637 293599 276595 277786 189028 192692 768534 703212 1681066 1659258 378704 374823 532018 535096 652900 641081 643857 649461 664625 667250 627402 701307 1990396 2099276 1302085 1058603 596450 585403 686082 688470 698399 699167 696847 707086 806053 807127 6020562 6265810 39.05 70.8 2
09:13:25 2024-01-29 835073 825581 183697 179735 306123 311471 340855 342773 199656 197214 252774 260478 301240 302218 5610240 6028914 7843092 7558206 1270544 1300438 257931 229143 248310 249241 303924 292911 276559 277786 189028 192388 759117 701709 1666151 1658699 378704 374788 534471 535023 655084 641389 643932 647329 662822 667250 627402 701919 1988355 2092763 1286594 1054086 594726 585500 684071 683902 696200 699203 694161 707086 808674 802464 6046461 6256445 39.05 70.8 2
09:13:26 2024-01-29 829132 826705 183115 180299 304299 312968 342683 339642 200317 196632 252810 255901 300783 302430 5611597 6036293 7824441 7554227 1265014 1302141 258754 229108 248729 250084 303249 293599 276559 277396 189555 192353 753382 702710 1649055 1659031 382304 375928 534615 535096 654156 640112 645310 648539 664152 667286 625502 698266 1982717 2099276 1315347 1055701 593910 584989 685636 685354 696200 698148 694840 705040 808030 807090 6037824 6260947 39.05 70.8 2
09:13:27 2024-01-29 830346 824997 183534 179760 305191 312968 341888 338891 200143 196598 252774 255901 300625 304562 5611597 6013981 7824441 7548840 1266704 1300438 257966 229108 248694 249591 303213 295374 276524 277396 189028 192412 755020 703834 1668272 1659788 381489 374155 533750 535096 654156 638902 642797 646487 662968 667358 626291 700511 1984742 2092763 1293233 1056341 595327 584575 684144 683902 696200 697168 695629 705040 807195 802428 6029166 6260947 39.05 70.8 2
09:13:29 2024-01-29 830346 824147 183568 179726 304762 312933 341371 339916 199344 196291 252774 260807 300783 302218 5611597 6031295 7805790 7550300 1275877 1300438 258885 229821 247891 249415 303249 293144 276274 277535 189945 192406 755020 704719 1664299 1659258 380135 374083 533750 534338 649191 638413 639998 650385 665930 667286 621947 697771 1985895 2096587 1304035 1058880 596450 582852 684107 689450 697187 699274 696811 706081 802529 802428 6033498 6256445 39.05 70.8 2
09:13:30 2024-01-29 836447 825572 183119 179700 305693 311038 340855 342014 199031 197214 252346 260589 300886 301723 5600875 6029241 7867121 7576936 1260714 1300438 257966 228861 247678 249799 301126 294390 275993 276403 190049 191643 751743 703834 1649062 1655205 380135 377684 533372 531743 659792 640170 641886 651297 658236 667358 631906 698798 1979109 2098074 1306297 1064019 593488 576834 685597 683939 690008 698184 698936 703965 806624 807076 6010543 6275175 39.05 70.8 2
09:13:31 2024-01-29 833891 824920 182790 180299 304727 311983 342406 340394 199691 197043 251955 257464 300783 303915 5620949 5994847 7790475 7554264 1257106 1302237 260273 229574 248041 249906 302150 293635 275500 278069 188821 192856 735356 711568 1659237 1636786 378519 375964 530177 534410 656782 631028 643819 651224 656169 667358 628304 693751 1975120 2080353 1304035 1071973 594755 580206 690018 685913 690137 701317 696847 698270 802566 809395 6007611 6266233 39.05 70.8 2
09:13:32 2024-01-29 832702 823830 184161 179134 306123 311720 340855 341461 199517 197214 252310 255901 299906 305566 5609876 5998539 7757210 7549044 1238326 1303826 259406 228257 248342 249870 302940 293734 276118 277360 188959 191782 726484 709774 1687431 1641331 378740 375386 530735 534860 653229 631028 644732 645082 657129 672358 627380 694738 1973460 2055385 1286594 1069686 590545 582444 689040 680690 690100 701317 691812 699831 812830 808216 6046461 6265810 39.05 70.8 2
09:13:33 2024-01-29 820859 825110 183410 179447 305693 311002 341924 338309 200143 195985 252382 256681 299179 304626 5620949 5977972 7733436 7539366 1249921 1301348 259441 228257 248303 249591 301020 292019 276595 275664 190953 191643 788214 707746 1638986 1641437 378366 375243 532054 537240 649191 638450 647669 646524 663436 670399 621911 698354 1977704 2074699 1306297 1059633 589634 580278 682758 680690 696200 702305 694877 706081 810426 801154 6072624 6256445 39.05 70.8 2
09:13:34 2024-01-29 824363 825586 183049 179447 305227 311261 342997 338309 199656 196632 251955 255158 300783 300581 5610240 5994847 7813032 7555774 1259814 1302274 258885 228398 247891 249066 302007 292698 276065 276546 188924 191747 726484 701709 1664087 1655492 378704 374226 532240 533580 652340 636538 640671 644627 658236 667358 626068 698798 1983058 2092763 1291020 1052409 593066 583480 683588 681899 695215 698318 691775 703729 807195 802356 6032189 6256445 39.05 70.8 2
09:13:35 2024-01-29 832712 824997 182957 179451 304299 313141 340855 338891 199691 196291 252560 260589 299871 301759 5611597 6042292 7857613 7587755 1272130 1300438 258885 228967 247300 249066 303213 292019 275713 276261 188924 191782 753382 703713 1687113 1655735 378519 373665 532240 533580 649155 637926 642101 647475 661960 667056 625624 697857 1981922 2090653 1295446 1057375 593989 583676 684107 685913 696423 695140 695902 704002 802529 801154 6029128 6256881 39.05 70.8 2
09:13:36 2024-01-29 836847 825110 183084 179447 304655 312181 340305 341978 199170 196598 252810 260701 299906 301991 5628795 6046499 7897327 7599951 1263419 1300438 257966 228398 246400 252866 302083 292946 276330 276122 188993 191179 777487 703713 1678009 1645074 378519 376587 532018 531743 656782 639353 641616 651297 663004 667358 629229 697771 1977431 2099821 1287553 1061629 592224 576680 682758 681899 690988 695176 698404 704804 804307 802392 5999345 6256445 39.05 70.8 2
09:13:37 2024-01-29 833896 825577 182794 179735 304263 311038 341611 339880 199691 196598 251140 258204 301416 303296 5625927 6019175 7768302 7548840 1253098 1296680 259431 229108 246400 249429 301374 292812 275677 277786 187774 192353 726484 712815 1649766 1631958 378250 375386 529199 534592 655318 633841 641923 650375 656814 667235 625538 691674 1969862 2068785 1300924 1071210 593910 576870 689040 683902 690314 700259 698879 696714 802529 808824 6011936 6275175 39.05 70.8 2
09:13:38 2024-01-29 832889 824413 183705 178599 306123 310095 340305 340622 199101 197076 251632 257374 299730 304515 5623535 6020174 7747694 7511206 1233566 1299515 262635 228203 247962 248542 301410 293429 273994 277271 188627 191782 746827 711300 1651110 1641437 378547 373963 528825 531707 650458 633841 643324 639988 658209 669892 625502 691711 1973497 2053932 1313085 1066648 587975 580278 687054 678764 690988 699274 691738 696751 809281 802464 6042179 6255935 39.05 70.8 2
09:13:39 2024-01-29 823132 823251 182801 178633 304900 311739 341360 338570 199552 195746 252076 257300 298717 304225 5621937 5994884 7751654 7550375 1249970 1299515 258000 227690 246435 249066 301833 292197 275713 274628 188993 190843 782484 706735 1647428 1641437 379595 374226 532018 534823 651416 638450 644769 643681 662032 668482 621911 699498 1977704 2079159 1297247 1053661 587975 576942 681790 678764 693178 698974 691812 704002 806926 800305 6076974 6256445 39.05 70.8 2
09:13:40 2024-01-29 823276 827851 182836 179525 304440 309701 342816 337692 199517 196495 251776 257300 299695 300719 5611321 6012086 7794682 7544981 1259480 1300438 258885 227690 247926 248891 301374 291798 274905 275996 188924 191445 751743 702710 1671008 1650656 380676 373665 531486 533202 650458 637439 639962 639988 658200 667358 625624 696783 1981922 2083853 1310822 1049334 590545 581992 681307 680690 692126 694390 690721 702965 806053 800027 6037787 6272036 39.05 70.8 2
09:13:41 2024-01-29 830519 827131 182633 179597 303160 311805 340604 338368 199900 196188 251883 257120 299591 301723 5618250 6012124 7812844 7559618 1273755 1298557 258522 228753 246365 248471 302256 291540 275255 276087 188793 191579 751743 705222 1693162 1655674 378250 373034 531863 533202 653265 636466 640277 645538 658128 665301 623817 696790 1981922 2091839 1295446 1056706 593910 581956 682758 683829 693178 698051 694803 702392 800118 802570 6051217 6264464 39.05 70.8 2
09:13:42 2024-01-29 837456 827663 182914 179559 304972 310824 340784 340909 198409 197043 251883 256943 300712 301717 5613967 6046537 7871068 7577423 1262517 1300438 259431 228327 247091 250084 299479 292019 275484 275628 188959 191074 736006 703713 1645875 1644936 379558 376515 532994 534338 655745 637889 643015 650339 658200 667322 627823 699349 1973460 2099562 1280610 1061741 590508 577895 682274 679867 689483 698318 698879 702891 802493 804734 6025259 6263271 39.05 70.8 2
09:13:43 2024-01-29 832596 827035 182442 179662 303338 310024 340305 339559 199517 196564 251082 255901 299836 302685 5627629 5994847 7823929 7553050 1255252 1299478 258704 228363 246330 249066 301339 292197 273158 277591 188331 191747 735356 709037 1662913 1641437 378250 374190 527705 533580 652863 632951 642101 647475 656814 664833 627402 691637 1972663 2074626 1301772 1069412 593066 576798 687054 682863 688019 696904 695568 698558 802456 809028 6016639 6265378 39.05 70.8 2
09:13:44 2024-01-29 834479 824413 182505 178963 304404 310024 338731 339606 198444 196427 251632 257481 298684 304552 5617913 5995084 7770226 7523268 1235142 1296730 258754 227267 246365 249241 301230 292429 274378 275664 190416 191411 726484 711809 1623717 1632217 380135 375087 528825 535096 651380 633841 644732 645634 656778 671133 626512 690619 1972663 2059812 1308560 1066259 587975 576982 686082 679171 688811 700148 692027 698669 809401 806555 6049346 6265378 39.05 70.8 2
09:13:45 2024-01-29 822680 823392 182474 178565 303427 309555 340580 336640 199934 195408 251104 256216 298440 302182 5617913 6003627 7740513 7535483 1251031 1300438 263082 227620 246365 248471 301303 296767 276100 275435 188331 191109 758298 710790 1656566 1641437 378519 373630 532240 534787 652360 638377 643782 644866 658200 667358 625624 698851 1979109 2084400 1304035 1053447 589653 581182 680677 678470 691932 698246 692027 705980 807049 798957 6046424 6265378 39.05 70.8 2
09:13:46 2024-01-29 828252 825586 181928 180063 302663 312658 341852 336746 199621 195950 251529 256760 298892 302193 5619605 6012199 7790475 7548840 1268621 1300438 258088 227857 246365 248471 302009 291540 274414 275664 188331 191411 736494 702710 1672051 1655174 378519 371954 530735 532070 650458 630992 640277 643952 658128 663395 623338 695269 1981922 2089416 1293233 1055967 594301 581327 682721 684565 694429 694210 691628 703315 800293 800305 6051217 6265810 39.05 70.8 2
09:13:47 2024-01-29 835269 825586 182505 178565 304927 310024 338766 340394 198409 196257 251919 256042 299381 301791 5619605 6046612 7871068 7577423 1272845 1297600 258704 228363 245536 248471 301797 296666 274870 275242 188331 191109 764177 706735 1658979 1650888 376912 372512 531863 533580 653729 636466 641188 646487 658128 663359 623817 698563 1985895 2093287 1297247 1057094 593877 581182 682237 685539 693899 698318 694840 700861 797789 802645 6046461 6265810 39.05 70.8 2
09:13:48 2024-01-29 838256 826752 182470 178599 304227 309555 339791 339845 198375 196427 251706 256042 299346 302548 5625965 6046612 7871068 7577423 1260714 1299478 258885 228046 246330 248856 300768 293785 274799 274785 188627 190720 751743 703713 1690400 1641437 377982 375350 530735 532070 653822 634598 640277 647475 660396 667707 630006 696642 1976013 2092539 1271512 1060002 591338 576968 681790 681656 687532 694029 697240 700254 801323 799991 6019137 6265378 39.05 70.8 2
09:13:49 2024-01-29 832707 824413 181932 179129 302837 310024 340580 338820 198997 196257 250363 258097 298892 302548 5619605 6003402 7809366 7548840 1254890 1296680 258088 228363 245950 248507 300846 291540 273158 277165 187706 191747 745838 710554 1658593 1640272 377447 373106 526887 533202 653081 631755 641421 648539 654705 665193 627365 690447 1971798 2071538 1322265 1072737 590614 577895 686082 682624 688994 698184 695902 696795 801997 802392 6029204 6265810 39.05 70.8 2
09:13:50 2024-01-29 830482 824997 182918 177973 305111 309086 339791 339606 198375 196598 250751 256042 298023 301723 5628971 6003402 7768214 7544855 1233038 1294770 259614 227009 246330 248471 299444 291984 273158 275664 188001 190808 726484 709266 1658025 1636858 379595 375140 528293 534190 650506 631755 643473 642019 655668 667106 621760 691431 1972663 2059812 1299872 1063184 590494 582835 685560 679937 690988 700148 689002 697787 806016 802570 6046461 6256445 39.05 70.8 2
09:13:51 2024-01-29 825462 824992 182505 178254 304263 308151 340820 338273 198409 195408 251706 256042 298475 302182 5619605 6000449 7721862 7520744 1250415 1299515 258885 226950 245915 247705 300881 296173 275484 274821 187740 190808 742944 711809 1650905 1645168 378482 375140 531450 535096 650845 636092 645770 645781 661948 667250 623338 695269 1975469 2080784 1301772 1057207 586720 577064 680273 677104 692089 696642 689742 700861 807195 799102 6081328 6256445 39.05 70.8 2
09:13:52 2024-01-29 823533 825581 181923 178407 303338 311553 341888 337526 198444 195985 250927 256042 299626 301344 5619605 6012049 7790199 7544855 1257504 1299515 258885 226247 246365 247705 300846 291096 274378 274628 188890 190265 751743 704339 1686040 1650888 378519 374990 531826 531923 648400 637900 641039 642129 658675 665337 621980 696642 1975469 2084839 1308560 1049186 589653 576915 680341 680208 691969 694354 689567 699794 802493 800305 6037787 6256881 39.05 70.8 2
09:13:53 2024-01-29 830042 824997 181928 178565 302345 310966 339755 337254 198997 195373 251706 255725 298475 301827 5618250 6027529 7824192 7559618 1268621 1299515 257330 227302 246330 246977 301339 293214 274551 274958 189611 190866 764177 703212 1669701 1655525 378519 374080 530286 532033 649545 631028 638423 643645 661479 662355 621906 693714 1976980 2092763 1293233 1055836 591804 576915 680824 681345 691076 694354 691211 698802 799726 800305 6037787 6256881 39.05 70.8 2
09:13:54 2024-01-29 836475 825581 181928 178561 303302 309519 338766 339880 198375 195815 251529 256042 298928 303123 5619605 6046650 7861468 7572003 1268194 1296643 257365 228116 247172 247805 301091 291899 274500 274679 189575 190404 753382 707746 1656309 1651023 376112 373702 530359 532070 651160 636543 639330 643645 657592 660960 621357 693714 1977704 2087122 1299510 1054263 591873 576834 680341 681345 691076 694390 691812 699794 798028 797939 6024787 6265810 39.05 70.8 2
09:13:55 2024-01-29 834667 826752 181923 178531 302734 309086 338731 339880 198065 195950 251104 255465 298963 303123 5628971 6056005 7861743 7555737 1276782 1301311 258636 227922 244710 248330 301619 292873 274657 274644 189611 190369 756659 705726 1645160 1646104 375846 375140 530515 532825 653081 634634 640277 647618 658056 663431 625624 695269 1969862 2097124 1282924 1058565 589233 576261 678897 681173 688019 694390 695865 700327 797463 799740 6029091 6256881 39.05 70.8 2
09:13:57 2024-01-29 834419 825577 181893 178565 302345 308186 339827 337799 198409 196598 249940 256580 298928 300403 5619605 6029279 7870793 7588278 1254890 1298575 257946 227197 246016 247911 298431 292698 273017 274558 188297 189909 755020 703713 1654416 1643853 377447 376467 527705 531135 653229 632943 638876 643645 656814 663359 621947 693222 1972663 2086544 1297247 1060387 589653 575854 680824 680690 686037 694318 693816 698818 800289 799991 6001137 6256445 39.05 70.8 2
09:13:58 2024-01-29 834804 824413 181928 178527 302381 310024 338766 338820 198375 195985 250715 257042 297780 305451 5626079 6012011 7791661 7559801 1239567 1298575 260345 227127 245466 248227 298990 291061 273158 274821 189611 190404 748466 712830 1625012 1628747 377872 374083 528451 531707 651160 632943 643362 645082 656814 667358 621911 689604 1966197 2062735 1289867 1069686 586303 576261 682758 677767 685551 698184 693816 697787 802529 802570 6037824 6265810 39.05 70.8 2
09:13:59 2024-01-29 825613 824399 181928 178283 302841 307865 340891 337254 198375 196257 249940 256760 298023 300842 5619605 5984063 7711097 7527477 1243800 1298520 258124 227151 245606 246977 303443 293288 273122 275628 187706 191144 738634 713341 1658559 1639000 377447 372579 527705 534338 646678 632047 640905 641675 658821 667322 620113 689115 1969862 2066185 1297247 1063411 587138 576906 682758 676771 691478 697168 689567 699963 804840 799740 6076974 6265810 39.05 70.8 2
09:14:00 2024-01-29 825301 825581 181932 177973 304227 308116 340544 337290 198375 195408 250927 254864 298928 302548 5615599 6025297 7798087 7550240 1253538 1300438 258885 227022 246224 246907 299514 296347 273122 273144 188690 189312 736494 702323 1645532 1650888 378519 371658 528451 530529 647135 630992 638386 641221 658209 661461 620149 693185 1973460 2084048 1288807 1052586 589634 576834 680824 680208 690988 692329 687372 698818 799553 797975 6037787 6256881 39.05 70.8 2
09:14:01 2024-01-29 832296 825586 181893 178003 302412 310060 338731 337799 198776 195035 251140 255684 298023 303123 5628795 6046886 7878570 7567571 1273755 1296643 256468 227302 245364 246942 301197 296173 273959 274401 187541 190309 736494 703713 1667106 1654532 376378 373024 528825 528957 648619 633841 636465 643040 656864 662069 620186 691674 1975469 2087393 1308380 1054086 590508 577895 678897 681863 690498 694354 690757 698234 796898 797708 6020562 6260909 39.05 70.8 2
09:14:02 2024-01-29 836266 825586 181824 178531 302476 308186 338255 338891 198065 195408 250327 255010 300613 301400 5624911 6046424 7880393 7578376 1259814 1296717 257946 226757 244815 248507 298990 292483 274186 273144 187740 189347 761575 703713 1665759 1641132 375846 373106 530359 531693 653265 630762 639822 645574 656169 662427 623853 694502 1964277 2090653 1292181 1057375 587700 574633 677899 680208 687532 694318 695629 698270 795771 793450 6011861 6251985 39.05 70.8 2
09:14:03 2024-01-29 834673 825315 181640 178288 301104 308222 338766 337514 197927 196461 250077 255795 300141 301047 5617799 6012011 7812774 7540913 1253994 1294807 256934 226915 244815 246942 299479 296342 271838 275700 188945 190543 735356 709037 1667660 1640272 376378 371954 525877 531317 651380 629297 638423 639988 654578 659534 622934 689539 1964436 2071684 1324579 1065574 589846 577077 683068 680623 684062 694390 691775 694742 796898 802315 6010543 6265810 39.05 70.8 2
09:14:04 2024-01-29 835077 824408 181893 178003 303044 311298 338481 338570 198272 195305 250220 255936 300141 303542 5628971 6020637 7791661 7554227 1238324 1294889 259431 226722 244815 248123 298990 296666 273158 274821 187740 190243 726484 714111 1628012 1632217 376378 373665 528451 531707 652340 632723 641886 643681 656313 667358 626512 690223 1962009 2063113 1287553 1069686 585469 574633 682274 674786 684098 697168 691775 696795 802566 802003 6042141 6261343 39.05 70.8 2
09:14:05 2024-01-29 824713 827584 181934 178113 302699 309542 341468 337148 198272 196325 249411 255971 297848 302652 5626079 5990650 7703211 7520744 1243262 1292973 258704 226915 247786 246942 301339 292045 273158 275242 188546 190976 744574 713092 1656898 1641437 376912 371972 527168 533580 645729 631153 642101 640314 656814 666852 618290 688590 1969862 2065891 1297247 1060387 586303 576870 680824 675778 689090 698318 687156 698818 802566 797975 6081328 6254117 39.05 70.8 2
09:14:06 2024-01-29 825881 826752 181824 177939 303195 309967 340126 337349 198237 195305 250327 254438 298928 301869 5626079 6025297 7807459 7558206 1253538 1300438 258885 226213 245606 246942 301307 296173 273451 273981 188297 189312 753382 701820 1647721 1654420 377982 372761 527296 528957 645273 632943 636539 640314 656814 659534 618875 690619 1972390 2084436 1286594 1053335 589233 576577 678897 678764 690008 690311 688586 699041 798028 793450 6045102 6268960 39.05 70.8 2
09:14:07 2024-01-29 838654 827338 181754 178152 301956 310419 337438 338784 197755 195373 250363 254975 299609 301869 5619605 6055347 7852417 7556787 1267718 1299478 255751 226282 245193 246562 300389 292045 273122 273981 188945 190076 761575 701709 1696005 1655174 376912 371972 527705 528547 647630 632943 636050 642129 658675 659235 620149 691183 1974065 2084436 1299510 1054300 590471 577895 678860 680690 690716 692329 690757 696714 795771 797922 6054477 6268961 39.05 70.8 2
09:14:08 2024-01-29 839574 827338 181605 178373 302133 309433 338802 338570 197618 195950 249554 254900 298475 301131 5620949 6046612 7880393 7576936 1264323 1298557 257727 226213 244438 248123 298328 295755 272876 273109 187740 189312 759936 703713 1646762 1641562 375314 372808 529235 530941 652802 634740 638876 644627 658209 661461 621687 691711 1968192 2090653 1280610 1057375 587138 574364 676940 678764 686037 692293 695491 700886 797867 797830 5990375 6265810 39.05 70.8 2
09:14:09 2024-01-29 834676 824997 180814 178237 303141 309086 338695 337799 197790 195069 249340 257120 297087 301047 5620949 6007798 7796465 7538083 1250415 1294843 257330 226915 244403 246977 298572 296173 272705 274593 188414 190577 726484 712584 1660617 1627262 375314 371658 523148 533202 651380 629297 640277 643645 649222 662163 623817 686565 1964800 2067540 1310694 1071210 587975 574633 682758 679988 688321 694174 691664 693042 797353 801967 6054477 6256881 39.05 70.8 2
09:14:10 2024-01-29 833003 825586 182220 177095 303338 307650 338220 338166 197446 195408 249554 255291 297780 302756 5620949 6007709 7777814 7528402 1231320 1296663 258885 225862 245606 246977 300131 296739 272324 274365 188546 189909 745188 707746 1671017 1640272 378250 371398 523112 532070 645729 629297 641188 640277 649222 663431 619638 688031 1964240 2050618 1282168 1062654 587975 580156 682721 674640 687945 694282 685957 694250 804657 800123 6042141 6256445 39.05 70.8 2
09:14:11 2024-01-29 824632 820464 181681 177833 302694 307936 339552 336782 198065 199036 250660 254473 297572 303037 5611597 6007761 7746102 7531440 1249080 1296717 258704 226213 245193 246562 298607 296128 273959 272311 187740 189347 779153 705726 1642292 1644936 376912 370807 529235 532825 646678 634593 641188 641221 656169 665373 619917 693714 1969973 2082135 1297247 1053463 586266 577895 677376 674640 687385 693347 686481 699777 801889 793378 6034732 6256445 39.05 70.8 2
09:14:12 2024-01-29 829928 825146 180775 178565 300513 308186 339791 335733 198409 194765 249625 255291 297782 301017 5617913 6044035 7835261 7558206 1267718 1298557 256031 226247 244850 246182 299514 291633 272705 273946 187411 189944 726484 701709 1676153 1655174 376912 371972 527705 528137 645765 632495 634625 640767 656814 658344 618326 692380 1977478 2084104 1310822 1054086 589653 579125 679552 680617 689972 690275 687716 697824 795465 796829 6020576 6256445 39.05 70.8 2
09:14:13 2024-01-29 834671 820207 181353 177722 301463 308116 336728 338309 197584 195204 250327 254508 298058 301230 5620949 6047407 7852417 7561208 1271936 1296717 256934 226985 244027 246562 301230 291633 273122 273144 190956 189347 736494 705726 1660859 1650656 374217 371972 527705 528994 649078 632943 635112 643496 657488 658128 622589 691526 1971798 2086484 1292722 1051976 589653 574414 676940 679726 687532 693075 690610 698818 793377 793342 6029175 6256482 39.05 70.8 2
09:14:14 2024-01-29 836861 825586 181322 178003 301913 307685 338802 337763 197172 195985 249554 254508 297742 299979 5611321 6046612 7874784 7555774 1257119 1296717 257150 226213 244403 246977 297182 295791 272705 273109 187706 189015 751743 701709 1658971 1641437 375626 371990 527705 528957 651380 632723 638236 645213 652786 662069 624591 690484 1966201 2073010 1313009 1060387 587975 572938 679589 678617 682749 690240 687680 694249 796518 799175 6001137 6256445 39.05 70.8 2
09:14:15 2024-01-29 834484 824731 180741 177722 300548 308186 337710 336746 197893 195069 249554 256042 296224 302120 5620949 6012049 7796465 7538083 1247741 1291985 256934 226247 244027 246942 299254 295755 272289 274365 188281 190208 736494 711300 1679344 1629645 374217 370807 526047 531813 650699 627303 639219 644866 652823 665350 623400 685367 1963404 2063150 1313009 1071210 586228 573748 681790 676256 683059 697870 691812 693756 793337 798011 6037824 6256881 39.05 70.8 2
09:14:16 2024-01-29 828823 825581 180818 177277 303338 306933 338766 337537 197172 195408 249378 255684 297122 301984 5611597 5991276 7749838 7530110 1229567 1294807 257330 225164 245606 246562 300713 296352 271458 273946 188945 189347 743550 709266 1677889 1639226 377945 374044 526047 531171 647738 628190 639182 640077 649042 664880 616437 686565 1964240 2055455 1297659 1063306 585886 576391 681790 674127 687045 694390 684607 691752 801318 793486 6063937 6266233 39.05 70.8 2
09:14:17 2024-01-29 827653 825137 181609 177133 302841 306970 338766 336510 198065 199247 249625 253545 297122 302548 5611597 6020674 7796465 7538083 1249970 1300438 258522 225513 244815 246182 298607 291915 272289 272657 187740 188718 736494 704844 1665810 1650813 377447 373024 529162 530346 646724 633804 635378 638395 654851 659498 616473 690335 1974065 2081485 1282168 1047917 589653 577895 678380 676808 688019 688265 686630 695805 798028 793378 6029166 6256881 39.05 70.8 2
09:14:18 2024-01-29 832889 825577 180814 177434 301145 308222 336693 336817 197755 199107 250363 254508 297988 301230 5619336 6046612 7880393 7572003 1259814 1296680 256970 226003 244438 247705 297633 296001 272946 272481 189344 189802 755020 702323 1655262 1646104 375204 374080 528305 528775 651380 632943 636539 639988 657474 663472 622897 690619 1964240 2093001 1275982 1057207 586303 572461 675028 677533 684062 690275 691812 696795 793486 793184 6019948 6256482 39.05 70.8 2
09:14:19 2024-01-29 830482 825577 180745 177939 300811 307650 338457 336239 197549 195339 248537 255256 297502 300913 5619605 6029241 7852074 7550240 1252570 1296643 255716 225985 244368 246660 300768 292434 273049 274644 188546 190035 736995 707746 1677114 1641243 375131 373024 523814 527319 647666 627249 637326 642129 649042 658344 620076 687756 1963404 2066075 1317637 1066648 588957 574560 681790 678727 682986 693268 690412 689535 793377 800305 6019948 6265378 39.05 70.8 2
09:14:20 2024-01-29 833891 824740 181283 177087 301104 307615 336658 337254 197240 195001 249307 255256 298032 300842 5625965 6007686 7759275 7535483 1231320 1296663 258202 225969 247172 246245 299532 292568 271318 273003 188546 189174 733269 709774 1693179 1639000 377447 372498 525264 530200 645901 627339 638839 636934 649186 664880 612933 686528 1964800 2055455 1304298 1061898 584637 577895 680824 674237 688019 694390 683562 693645 797789 793378 6072586 6270281 39.05 70.8 2
09:14:21 2024-01-29 825800 826738 181318 176855 302841 307891 338457 336239 197721 195339 250116 254048 297052 302548 5628971 6012124 7813716 7540913 1250816 1300312 258202 225723 244710 246421 298431 291936 275106 272065 189477 189140 780819 705726 1634788 1650888 377336 372761 527632 528474 643799 632943 636354 638359 653854 662069 617485 690619 1972390 2082625 1304035 1049594 586720 577625 674991 674786 687045 688194 684570 697017 798028 793306 6050375 6256881 39.05 70.8 2
09:14:22 2024-01-29 830079 825581 180780 177408 301857 309086 337674 335698 197721 195829 250327 254473 297924 300440 5624958 6041778 7833766 7569332 1269213 1301348 255326 226108 244675 245592 300907 291281 272219 273074 188546 189278 752972 703330 1689807 1655350 376112 369880 526108 528873 643763 630670 632719 638395 655314 658078 616437 690030 1972663 2079122 1286594 1050828 587975 577077 676414 678283 688723 688265 688586 696795 792780 792153 6037787 6265378 39.05 70.8 2
09:14:23 2024-01-29 836213 826789 180780 177408 301181 309433 336151 337254 197412 194731 249589 254048 297502 300135 5627629 6046650 7885986 7588078 1262095 1301348 256722 226038 243992 246907 296698 291427 273822 272636 188546 188946 771407 702323 1646919 1641562 374866 371398 526924 528101 650458 632047 634625 643952 652931 658344 623338 688590 1964526 2085914 1317637 1057094 586303 572597 676462 674786 681781 689198 689705 695494 795135 793414 5984620 6255999 39.05 70.8 2
09:14:25 2024-01-29 835077 824413 180676 177408 299602 308151 336693 336204 197378 195035 249132 256042 296154 300367 5628971 6015824 7794162 7559801 1252608 1294889 256504 226178 248499 246682 300343 292490 271423 273074 188017 189347 743347 713853 1643677 1627335 373616 372761 523040 531800 649538 626490 638423 643496 652895 663395 621943 685516 1959196 2059812 1307512 1068926 583807 572021 678860 673724 682638 694390 689180 693190 798028 793414 6037810 6256445 39.05 70.8 2
09:14:26 2024-01-29 827070 825001 180745 177129 301463 306933 338731 335733 197104 195339 248747 255256 297924 300440 5628971 6006351 7706656 7522103 1237117 1294889 256616 225723 244745 245319 298293 291239 270974 273856 188281 189347 733718 711300 1638802 1639109 376112 369880 523072 528994 643122 626969 639148 636411 652895 661461 616430 686040 1966197 2050956 1290460 1058528 583807 577486 677899 672261 688019 694390 685580 694705 797826 792747 6081328 6265534 39.05 70.8 2
09:14:27 2024-01-29 823461 825581 181288 176821 301881 306933 338695 334724 197412 199282 249197 254118 298104 299315 5625776 6029279 7814800 7548840 1264542 1300401 256828 225286 244780 245389 299877 291075 271838 272657 188281 188980 746827 700314 1661656 1650656 376378 369880 523076 526538 644072 629334 632682 637420 654851 658308 612668 689011 1969862 2081149 1310822 1054086 587975 577077 676940 677730 687532 689454 687607 695768 792219 790967 6029608 6260909 39.05 70.8 2
09:14:28 2024-01-29 834405 825581 180745 178773 300934 308081 335645 338046 197104 199280 249482 253659 297707 301339 5632954 6046499 7880393 7621769 1257119 1296730 256504 225969 246126 246111 295836 291948 271458 271825 189078 188518 726484 702323 1641792 1641437 374747 372250 526108 527355 649538 631153 634625 641799 649150 658344 623338 689011 1964800 2081278 1288197 1057375 586303 571177 677899 676735 680815 688194 689567 691641 793236 797975 6001137 6265810 39.05 70.8 2
09:14:29 2024-01-29 835588 824413 180676 177408 300513 308151 336658 336475 197138 197075 249304 255085 296842 302145 5632954 6018353 7772796 7540861 1231870 1295724 258088 224747 244027 246111 296698 292045 271199 273109 188414 189112 730044 709774 1678530 1631381 376912 372498 523072 528957 645901 625570 637288 635962 649078 659498 617305 683710 1962009 2049165 1293233 1060114 584637 577486 680341 673724 685067 694354 682320 690624 797789 793342 6046499 6260909 39.05 70.8 2
09:14:30 2024-01-29 827070 825586 180784 176850 301073 308488 340175 338272 197638 196522 250148 252777 297397 302010 5625889 6020712 7784849 7544981 1249970 1296680 256504 224747 244780 245389 298293 291330 271458 272276 188546 188649 745188 701317 1663040 1650656 376378 369880 526620 526538 644072 629297 632719 636448 655043 658344 617305 688521 1971262 2085335 1279955 1054086 587138 576669 676462 676771 687045 687711 685580 694742 793377 793388 6029128 6256881 39.05 70.8 2
09:14:31 2024-01-29 836484 825101 180538 177154 300682 308488 338733 337657 196932 196522 248641 253873 297888 300088 5628971 6047145 7867121 7567571 1256223 1296409 255751 225129 243312 246147 297924 291221 271423 272015 188546 188683 756659 702323 1652031 1641443 374747 371362 526924 527355 649538 632245 634102 643040 649186 658344 621980 689539 1963404 2072052 1290460 1057375 585886 567892 676940 674750 680778 687711 688586 691641 793413 793342 6009718 6262075 39.05 70.8 2
09:14:32 2024-01-29 834961 825550 180573 176787 299496 309871 336516 336604 196967 195020 248990 255080 295671 301230 5618027 6011974 7801892 7540861 1239567 1291218 257295 225321 248252 246147 295836 291244 271423 272276 188281 188980 750402 713092 1652951 1622619 373052 372498 523040 531317 649078 628335 638423 642129 649114 662427 621943 686565 1956924 2058352 1285238 1063411 581325 567928 677899 672927 682477 694390 688586 691641 799159 793450 6029128 6271549 39.05 70.8 2
09:14:33 2024-01-29 824326 825549 180676 177061 300828 306464 338588 336365 198065 199280 249132 255649 296189 302021 5638336 5977860 7703211 7521827 1247741 1298511 257114 225129 243992 245424 298572 288622 271873 272883 188017 189278 747851 711809 1656435 1641437 374217 369880 523148 530905 640177 629297 639548 638359 654887 662893 617305 688521 1964240 2067540 1288197 1055836 582978 576261 674955 672450 688019 694354 686105 697291 797826 792333 6092305 6273440 39.05 70.8 2
09:14:34 2024-01-29 824563 827301 180642 177311 302167 306933 338422 334688 197584 194731 248783 254121 298032 300234 5619336 6020712 7787140 7534096 1259296 1298557 256504 224816 244780 245509 297633 290828 271423 272276 188281 188980 733269 701709 1648086 1650656 375846 369880 523040 526306 644072 629297 631787 637384 653890 659498 616868 688558 1969862 2074662 1285764 1052586 587138 576261 674955 675778 686602 686227 686630 693682 793236 793235 6050147 6263550 39.05 70.8 2
09:14:35 2024-01-29 837456 827338 180465 176817 300961 308669 338943 339471 197001 194697 248922 253694 297087 299061 5620949 6046612 7874784 7572971 1267945 1296680 255716 225164 243707 246147 299605 288694 272254 271770 188149 188980 753382 703713 1646787 1640239 371891 369880 526108 527355 647630 631153 636380 642129 654389 658344 619675 690671 1964800 2086817 1282924 1055836 584637 567892 673013 674750 680986 685160 690437 697419 793273 795702 6014922 6265378 39.05 70.8 2
09:14:36 2024-01-29 833299 825581 180288 177557 301348 308669 336658 335698 197104 199140 249041 255687 297086 301230 5613893 6020599 7796465 7536835 1243679 1293970 256468 224781 243707 245939 296733 290363 270596 272276 188017 188683 726484 713853 1643631 1629902 372489 371972 523004 530529 647630 626490 638423 642129 649114 660996 620113 684505 1955534 2053945 1285238 1066374 581325 567892 676940 673257 680631 696331 690021 692460 796752 796829 6045018 6251985 39.05 70.8 2
09:14:37 2024-01-29 824703 825568 180676 176821 300934 306897 338766 337794 197001 194731 247944 254864 297086 300980 5620949 5975258 7675235 7500675 1237006 1294889 255786 224781 248850 244600 299496 290363 269772 273109 188246 188980 737905 711300 1638346 1639109 375048 369287 523072 528547 642212 626490 636539 636451 649150 659569 615557 686003 1963404 2062827 1317637 1053937 583623 575561 677376 672302 685927 693160 683899 691494 799496 791033 6068241 6265378 39.05 70.8 2
09:14:38 2024-01-29 825809 825133 180676 176753 302211 306933 338220 334419 197104 198965 248399 253945 296189 297955 5614243 6020750 7784924 7539475 1259296 1294807 255681 224434 244027 244635 297775 290327 270974 272050 188017 188126 733269 700314 1645078 1650656 375314 369880 523004 522765 642133 627412 630856 634616 649186 657345 615994 686528 1969862 2080390 1308560 1054493 587101 575744 675453 674640 686639 685268 682408 693460 792780 792333 6037824 6247079 39.05 70.8 2
09:14:39 2024-01-29 836312 827343 180711 176362 301357 309105 335609 335698 197502 198651 249132 252917 296224 301126 5619605 6068502 7846827 7559618 1270120 1296717 254114 226377 248427 244977 298084 288680 271199 272050 188017 188683 746827 705222 1663901 1650656 373015 369844 523040 522801 643835 629334 630856 639372 652931 656385 612933 689278 1968095 2088546 1301772 1054086 587138 572684 675453 676552 686639 688230 688586 694742 788168 790960 6029128 6256881 39.05 70.8 2
09:14:40 2024-01-29 837657 825586 180425 176328 300709 306933 336693 336746 196455 199072 247980 253659 297924 299351 5611597 6037937 7857802 7558206 1260714 1295724 255502 224816 248463 245148 297709 291364 270561 271186 188281 188057 726484 701709 1642681 1639037 373916 372498 523040 525759 647630 629297 631787 641221 651228 658020 623032 686231 1960556 2070067 1285935 1058603 585469 571962 674955 673760 678851 685376 687562 692310 790992 793342 6010543 6256445 39.05 70.8 2
09:14:41 2024-01-29 832889 825586 179976 177129 302118 309105 336693 335698 197227 198965 248573 254473 295706 301230 5626079 6029316 7790774 7539475 1235142 1291218 257295 224781 248041 245768 295801 290363 270596 272050 187489 188683 733269 713092 1638110 1627612 373052 371972 522774 530529 647172 629107 638090 640891 652783 663941 620821 682306 1958770 2051419 1289867 1063411 580427 572057 677899 669303 680778 689718 682555 687583 797826 795533 6037787 6256881 39.05 70.8 2
09:14:42 2024-01-29 821121 825033 180421 176332 300513 306667 337201 334185 197104 195149 249132 253659 297822 302120 5617913 6020637 7768228 7556567 1248192 1299515 256683 224747 243822 244806 297390 290477 273167 270807 188510 187796 758298 703713 1638935 1650888 375314 369880 525264 528122 643468 630001 633703 636562 653224 656241 615847 686342 1968684 2078199 1299510 1050164 586303 575882 673965 674237 684062 685376 682481 693446 790470 791214 6049714 6256445 39.05 70.8 2
09:14:43 2024-01-29 834712 825581 180140 176332 301217 309105 334671 334759 196933 198790 248783 252882 297714 300270 5619336 6046612 7861743 7567571 1264323 1292973 255716 224781 243707 245985 295836 288658 271458 271375 188017 188518 755020 703437 1679283 1641655 372992 371791 527543 528650 647026 629151 633405 641983 649042 659388 621889 688521 1961600 2084436 1298712 1057459 583807 567384 673060 671786 680778 685376 686147 691715 790542 789890 6019948 6248128 39.05 70.8 2
09:14:44 2024-01-29 832889 825001 180110 176888 300579 308669 338493 334653 196796 198930 248015 254900 296805 301230 5620673 6012049 7787140 7534208 1247741 1294889 255323 225129 243707 245354 296491 290810 270596 272276 186964 189278 743550 713853 1668588 1634564 373523 371936 523072 528811 648659 628660 636354 641038 648128 659534 619675 683945 1956795 2053528 1287553 1063509 580839 571556 676671 670545 678851 692329 686630 689572 797757 793342 6029189 6256445 39.05 70.8 2
09:14:45 2024-01-29 823461 824413 180144 180457 299593 306357 338220 333683 196967 199176 247980 255291 295706 299943 5620949 5977785 7693886 7511379 1238362 1293970 255716 224781 248288 243883 298328 288694 269807 272862 187347 189071 745838 711809 1664038 1641628 373470 368552 523035 527955 642139 625570 636539 634616 649222 662895 614122 685516 1963404 2061819 1324763 1057020 581325 573712 673965 671021 686073 693075 682592 691678 798028 790656 6081328 6256445 39.05 70.8 2
09:14:46 2024-01-29 824354 825581 180680 178021 300970 306933 337438 334464 197104 199001 247980 254083 297087 297559 5626003 6038201 7790512 7548840 1264692 1296680 254683 224747 248499 244185 297523 288369 273049 272030 187970 188546 745188 701317 1660270 1655492 374829 369398 524557 522729 642212 627448 632166 636525 649150 655389 615994 686528 1969012 2077928 1292722 1050341 586303 574190 672502 674823 684098 685376 686142 691715 790538 790656 6011899 6256445 39.05 70.8 2
09:14:47 2024-01-29 839534 825137 180425 176299 299602 306572 336658 336239 196489 199211 247770 253768 296189 297631 5622051 6025012 7824192 7539475 1253098 1291218 254650 225619 244940 245109 297811 290214 270748 273003 187489 188843 730440 709774 1672800 1639109 371927 369880 521224 527372 644781 625103 630856 638432 647698 658565 617381 680410 1955020 2059812 1292181 1065890 584637 567928 678897 674750 681781 689270 688096 688525 788797 793378 6011936 6265810 39.05 70.8 2
09:14:48 2024-01-29 832296 823251 180745 180355 300124 306933 335645 336475 196611 199001 247980 254083 297086 300307 5628971 6011974 7779677 7531440 1237327 1296663 256436 223326 243957 244837 297811 290182 270748 272100 188017 188899 740272 707746 1693896 1636786 375323 369736 522802 526946 641303 621943 635866 634758 649314 658344 614686 681449 1960616 2049165 1319872 1058565 581325 574633 676940 671497 684062 691806 678548 687583 795734 792226 6081570 6256445 39.05 70.8 2
09:14:49 2024-01-29 824632 825581 180429 180346 300965 306933 337201 334688 196967 198965 248050 253659 297924 299645 5627462 6012124 7790662 7558504 1262890 1298301 255182 224677 245778 244460 297811 288604 271060 271445 187489 188421 741911 701209 1691762 1655350 375012 369844 522600 527372 642212 627249 631902 635549 649186 654468 614686 685553 1964800 2072317 1308560 1051948 586303 574190 673013 674309 684062 685376 684607 691678 784288 788983 6037824 6256881 39.05 70.8 2
09:14:50 2024-01-29 834044 825320 180174 180501 299567 306572 334635 336274 196523 196259 248015 252917 297714 299387 5624958 6046650 7926298 7592076 1254890 1296693 255326 224677 245085 244942 296973 291015 270596 271221 188546 188415 733269 702710 1663921 1641443 372761 372498 522232 522765 646221 627448 630374 640277 649533 657579 619675 684505 1957799 2066075 1292181 1059471 584637 567892 675028 672809 678851 685376 685617 688595 788761 791038 6005975 6261768 39.05 70.8 2
09:14:51 2024-01-29 834437 824997 180140 176328 299113 306644 335680 334724 196796 199001 247980 253694 295259 302523 5630301 6020599 7803540 7544703 1238287 1294700 255467 224590 243707 245012 297248 288793 270939 271410 187489 188126 743550 713092 1645722 1627704 369763 369880 523072 528957 646221 622015 637932 640314 647216 658344 617381 681970 1955009 2053528 1285238 1066302 580464 570195 674991 670545 678851 691806 687607 689736 793486 791002 6020487 6256881 39.05 70.8 2
09:14:52 2024-01-29 825853 824413 180140 180426 299637 305926 337473 334185 196489 199316 247597 254473 295259 300307 5629008 5999488 7679136 7526111 1238842 1291218 255716 224608 248391 244097 297633 288550 269807 272205 187191 189015 728432 712815 1659749 1639109 373052 368436 523072 529625 641303 627412 635562 635549 649186 659498 614686 684542 1960616 2063113 1303752 1053335 579568 571214 672583 669596 684062 689270 681587 691678 795771 784473 6076974 6243658 39.05 70.8 2
09:14:53 2024-01-29 823461 825581 179856 176332 299563 306933 339693 333414 196796 198616 247980 253305 295706 297595 5617444 6046839 7823854 7547435 1264323 1294770 253689 224816 243851 243848 297523 288477 269807 271221 187489 188057 743550 701709 1680834 1650656 373523 368141 521497 524387 641757 627928 631004 637457 649186 654008 615994 686565 1962961 2078199 1292181 1054892 584637 567892 672312 672809 682022 685376 686630 691678 788589 788983 6029091 6256445 39.05 70.8 2
09:14:55 2024-01-29 835073 820460 179606 176504 302128 306284 336151 334688 195876 199072 246453 254072 296834 297342 5642230 6027785 7813032 7540861 1250994 1293970 253867 224643 243707 244394 297212 288581 268882 272241 186964 188649 727163 709037 1663657 1636858 369727 369808 520083 522657 645296 623775 632234 638359 649074 658344 616437 681196 1954145 2056444 1287553 1066648 581288 567748 676940 672450 678851 689718 687607 688488 791028 793454 6024857 6255999 39.05 70.8 2
09:14:56 2024-01-29 830029 825618 180706 180289 300513 306861 336115 334688 196284 196522 248115 254193 297714 299549 5626003 5990918 7678472 7491192 1240963 1294889 255467 224399 243707 243439 297598 288694 269737 271825 186964 188817 733718 711809 1646206 1640272 372416 367552 522332 527319 640396 625534 634588 634580 649222 658344 613706 684468 1960594 2063113 1292181 1054198 580301 571141 673538 671782 684025 690240 682555 690587 796898 790656 6081328 6260909 39.05 70.8 2
09:14:57 2024-01-29 824632 826756 180305 180355 300893 306572 339453 336768 197446 196211 248221 253519 299131 297378 5636981 6029392 7809366 7548840 1264692 1296680 254683 224590 248814 243848 296733 288838 269772 271410 187489 188057 745188 701209 1671093 1655324 374181 368696 523814 525131 641303 628067 631004 634580 649150 653936 614649 687013 1966197 2072281 1292181 1051089 585294 572829 673060 673760 683506 685376 685083 691605 788860 788874 6032866 6255999 39.05 70.8 2
09:14:58 2024-01-29 836851 825361 180499 178396 301357 306608 336516 336062 196318 195020 247838 252742 297852 299170 5637008 6059562 7895419 7578376 1258287 1295724 255288 224399 243116 245354 297847 288635 270974 270548 187489 188023 765202 703713 1647394 1641437 369727 369880 525264 522729 645236 629224 630856 640277 649114 657309 617997 687542 1960616 2084400 1271353 1052409 582564 568728 671630 672450 680024 685376 688096 691605 784288 791214 6028556 6264578 39.05 70.8 2
09:14:59 2024-01-29 834294 825361 179938 176753 298484 306500 337776 336840 196625 195971 247802 255045 296143 301600 5627386 6020599 7787140 7540584 1236025 1294889 255681 224399 243707 245148 297392 288622 269737 271186 187358 188057 730044 714111 1653408 1627838 369691 369880 522702 527355 643835 625546 636193 638395 649533 658344 617344 681449 1954145 2050618 1278296 1063411 578649 567820 673538 669085 677890 690240 685580 689046 793413 792893 6032189 6262577 39.05 70.8 2
09:15:00 2024-01-29 824562 824928 180287 177763 299426 306717 337532 333857 197070 198859 247561 254438 294984 299761 5628971 5977934 7675235 7511379 1240608 1293970 255467 224399 243707 244438 297598 288071 269737 271860 186964 188649 745188 712815 1638679 1640462 372452 367552 522332 528652 640396 625606 635562 634580 649114 658056 614686 684505 1960616 2065922 1313009 1049260 579474 571141 671630 669085 683023 688230 681514 691605 796898 784400 6089272 6264021 39.05 70.8 2
[truncated: 171,010 more chars]
