# Supplementary material for: Methods for Estimating the Detection and Quantification Limits of Key Substances in Beer Maturation with Electronic Noses
Source: Sensors (Basel). 2024 May 30;24(11):3520. doi: 10.3390/s24113520 (PMC11175341; doi:10.3390/s24113520)
Supplement: Supplementary file 1 [file sensors-24-03520-s001.zip › Data/Acetaldehyde/raw data/Day 5/9000ppm4.txt]

Time Date R01 R02 R03 R04 R05 R06 R07 R08 R09 R10 R11 R12 R13 R14 R15 R16 R17 R18 R19 R20 R21 R22 R23 R24 R25 R26 R27 R28 R29 R30 R31 R32 R33 R34 R35 R36 R37 R38 R39 R40 R41 R42 R43 R44 R45 R46 R47 R48 R49 R50 R51 R52 R53 R54 R55 R56 R57 R58 R59 R60 R61 R62 T01 H01 Phase
09:21:00 2024-01-29 663441 649277 171945 167966 277521 283542 306906 306096 195746 190547 231078 236614 266809 272266 4283612 4591994 6254169 6063904 1045880 1088379 250494 220330 233961 232933 281484 275171 259432 263714 180478 183684 639071 617726 1416066 1401097 380453 377272 533750 537474 655084 638231 670877 668429 696081 708103 674736 749117 1816721 1905984 1179013 973923 582978 576261 688330 682624 709256 717129 723682 734983 834699 829433 4806633 5003712 39.15 70.5 1
09:21:01 2024-01-29 655201 653027 171889 168004 277856 282108 306336 306096 196125 190813 231799 235556 269856 272193 4289725 4549532 6321452 6063904 1053349 1091245 250145 221054 234362 232933 282081 274329 260225 260212 181555 182753 639487 608794 1443432 1410938 380676 377005 535107 534949 655084 640076 663940 668939 700424 708319 677339 754860 1827110 1930910 1171711 971170 586303 576261 684071 682827 710372 712345 724750 736554 832265 830157 4783548 4990167 39.05 70.6 1
09:21:02 2024-01-29 655167 654438 171065 169029 276432 283542 306799 303879 196297 190247 231835 236284 266809 270662 4289725 4582362 6267101 6063904 1066386 1089701 249347 221399 232306 232968 283427 273909 261057 260827 181141 183137 644871 611783 1418933 1399731 380135 377648 531716 534986 660457 640170 663977 676316 698073 707283 682338 758031 1820424 1921721 1179013 973923 585294 571556 684699 682863 704284 715430 730616 736030 829841 829397 4840797 4994360 39.15 70.6 1
09:21:03 2024-01-29 665799 654674 171614 168845 277290 282678 306942 305666 195781 190547 231438 237749 266554 270662 4292964 4633526 6211148 6072591 1057146 1088379 249312 221745 232505 232286 282024 274101 259828 261843 180124 184268 639071 617828 1429757 1390524 378704 377648 530735 537584 657881 639040 671759 675356 697177 709393 680640 749734 1811101 1903517 1186609 978089 581288 567856 686648 680690 704247 717236 728027 735095 834699 829469 4851182 5001487 39.15 70.6 1
09:21:04 2024-01-29 664553 652986 172195 167928 278374 281352 306336 305773 195575 191148 230881 237382 266554 270662 4283414 4577818 6248450 6059288 1038807 1088379 251664 221019 233267 232021 283450 273874 260998 261843 180409 183684 639586 616661 1415447 1397748 380135 375950 532018 537204 653858 640909 670766 671313 698551 710396 675416 750743 1818889 1912994 1179013 970157 581288 573676 684140 680470 711337 717093 725781 736067 836740 829882 4769011 4994360 39.15 70.5 1
09:21:05 2024-01-29 654755 653945 172200 167936 278374 282417 306336 305200 195918 190512 231438 236119 267621 270554 4289725 4582479 6257775 6068245 1053455 1091474 249972 221399 233632 232251 283450 273491 260225 260645 180443 183137 666077 610039 1425734 1401719 378519 375350 532018 531779 656746 641202 664161 671826 700645 706272 676783 757919 1825613 1932846 1183083 967324 587138 573676 682758 685391 709061 712129 726407 737116 827389 829918 4825557 4990129 39.15 70.5 1
09:21:06 2024-01-29 659436 654443 171653 168465 277556 283662 306942 304842 195918 190380 231078 235556 266843 270590 4292964 4636660 6267213 6072591 1059514 1088379 249139 221054 233232 232251 281029 275242 259432 260610 181429 183102 651940 609491 1437745 1392499 378519 376214 529199 531815 657712 630992 666124 670802 694751 706272 681459 754388 1817800 1914353 1176978 979483 586303 571962 687955 683829 703324 716448 726480 731557 828461 834234 4895038 5001487 39.05 70.6 1
09:21:07 2024-01-29 658552 652981 171887 168495 278105 281852 307299 303275 196262 189982 231637 237015 266774 273108 4283612 4506846 6294453 6046579 1044812 1090699 250494 220083 233796 232286 281958 273909 260805 260212 181268 183437 640015 610797 1420998 1410938 378704 374261 531969 534338 654192 638413 664125 669633 701024 707108 674809 755799 1827434 1926297 1187153 965986 584637 574451 682721 682329 709868 712201 724712 736548 834108 829361 4765606 4985545 39.15 70.5 1
09:21:08 2024-01-29 656296 654443 171465 169004 276671 281958 307720 304450 195988 190414 231799 236284 266774 270662 4283451 4590298 6257775 6063904 1063010 1089664 249173 221781 232469 233444 282819 272726 260225 260645 180478 183102 640521 612983 1436018 1399731 380135 378216 532994 531707 659613 641202 665651 673797 699735 703413 678787 755799 1816721 1934663 1181795 972926 584637 571151 682758 684565 706244 712237 731655 739145 827389 829397 4830484 4990280 39.15 70.5 1
09:21:09 2024-01-29 665976 655098 171908 168469 277521 282678 306942 306096 192640 191351 230360 237050 266774 270554 4286667 4663761 6220474 6072591 1059770 1088379 253644 221435 232868 232968 281958 273945 260998 261878 180443 184045 644594 615783 1416313 1387570 379595 377648 531486 538037 658214 639261 669997 673284 695242 707392 679749 748417 1810534 1906219 1176978 978496 583206 571962 686648 682624 704211 719999 731492 732635 832119 829433 4867040 5011634 39.15 70.5 1
09:21:10 2024-01-29 664387 653018 172225 167793 278685 281878 306942 306528 195645 190616 230916 236850 266554 270626 4283612 4577254 6248450 6059288 1039924 1088379 251877 220436 234362 231860 281958 274364 260998 261878 180443 183718 646758 615179 1416660 1397748 378632 375051 533372 537656 654320 639806 670952 669633 696227 706114 673746 748054 1816684 1907297 1179013 971122 583623 574305 687098 681472 710372 719999 723571 735357 837438 833449 4783548 4999248 39.15 70.5 1
09:21:11 2024-01-29 654382 652950 172165 167966 278374 281817 308678 305881 195918 190582 231438 235158 266843 270662 4283612 4582479 6285752 6063904 1051140 1088123 249347 220401 233673 232251 282231 273945 260225 260827 181429 182974 639977 608301 1444375 1404707 378519 374226 533372 531707 655781 640295 663617 669633 694255 703147 673783 758031 1824515 1925633 1191223 967399 586303 574633 684662 686514 712625 712093 727814 737041 830226 831020 4810959 4985008 39.15 70.5 1
09:21:13 2024-01-29 654872 652863 171618 167793 276706 283613 306942 305544 191749 190247 231474 235590 266774 270590 4289725 4605383 6267101 6063904 1066241 1088379 249139 221089 233267 233292 282998 274364 260225 260247 181555 182974 644871 607098 1423220 1392499 379326 376515 529199 531707 656947 635531 664161 672964 696227 703413 682721 753278 1817837 1916575 1179013 977477 586303 572021 687054 683902 705147 712165 730895 733752 830226 836484 4888019 5003712 39.05 70.5 1
09:21:14 2024-01-29 662190 654165 171958 168902 276635 282678 306762 306096 195781 190905 231332 237015 266369 273108 4289725 4588998 6221384 6063904 1055299 1088379 249416 221089 232505 233327 281940 273945 259467 261044 180443 183137 640521 618422 1416017 1392499 378776 376515 530323 534860 652863 636952 670068 672486 696227 709243 681753 748586 1811119 1897012 1172908 978089 580839 572865 687054 678764 705355 719381 727109 734685 838109 835267 4824743 5008753 39.15 70.5 1
09:21:15 2024-01-29 658900 649277 171644 169846 277521 283471 308316 304270 195883 190547 231078 237433 269172 272121 4277308 4530824 6262667 6046579 1044700 1088379 250180 221519 233632 232286 281993 272726 261057 261044 180478 183590 643421 613421 1416889 1407939 378776 375914 532240 531707 654192 641656 666124 669633 701329 709208 677789 755799 1821924 1916208 1187153 964651 582978 574597 681790 681656 708396 712417 724750 740125 834442 829700 4744932 4975660 39.05 70.5 1
09:21:16 2024-01-29 657036 653763 171026 169000 275820 281852 306336 304413 196262 190212 231601 235590 266774 270265 4274260 4587036 6257775 6063904 1068020 1088379 249381 221089 232541 234187 282028 273909 260260 260031 181015 183137 644871 608002 1416325 1397748 379595 376214 529199 534912 655781 636952 664161 673284 694255 703124 680787 754351 1815255 1919293 1179013 973231 585469 567892 684107 683383 703288 712381 728655 734983 828668 835813 4848689 4982812 39.15 70.5 1
09:21:17 2024-01-29 663681 653536 171511 168898 276432 282784 306942 305200 195746 190905 231352 236249 265930 273108 4278601 4579200 6239125 6046806 1049155 1087607 250738 220365 233232 232286 281161 274729 259397 261079 180443 183137 646942 613346 1438929 1396757 378740 374226 529199 534860 652802 636988 668094 669633 695242 710278 679786 749923 1812678 1896749 1167721 976003 583206 574633 687541 679726 705854 714590 724701 731743 836552 834234 4817695 4989978 39.15 70.5 1
09:21:18 2024-01-29 655167 649137 172027 168402 277342 282616 306942 304236 196093 189351 231871 235556 266705 273072 4274260 4512547 6267196 6046579 1044896 1088379 250482 220401 233632 232286 281958 273945 260623 259815 181268 183137 639998 609926 1423720 1408938 378704 374261 532240 534338 649119 639806 664125 669362 699735 706114 674846 753924 1824081 1916282 1191223 966711 584637 574633 683105 681345 709401 712381 724750 735541 834428 828777 4772174 4995005 39.05 70.5 1
09:21:19 2024-01-29 655130 652877 170996 168936 276056 282536 308678 304521 192081 190178 231474 236284 268947 270662 4277308 4581026 6257775 6046579 1063311 1088123 249972 221816 233232 232251 283569 273526 259467 260862 180478 183172 639071 611595 1411847 1397748 378250 376515 535230 531779 658680 641656 667108 670802 699083 703377 674773 752742 1824515 1931820 1181048 967399 586303 571214 682758 683939 710409 712417 728101 735541 826221 830157 4802409 4995246 39.15 70.5 1
09:21:20 2024-01-29 662662 654298 172062 168435 277608 283436 306798 306636 193003 190876 231438 236084 266843 270590 4283612 4630074 6248450 6060063 1061680 1088379 253644 221089 233267 232286 281451 275242 260998 260862 180512 183427 640521 609057 1450408 1388554 378519 376551 530735 537240 660261 634634 668094 672809 695242 703413 681205 753613 1817837 1912711 1174943 980596 586303 571214 688065 683866 706354 715043 728655 731186 828632 836666 4884303 4995109 39.05 70.5 1
09:21:21 2024-01-29 662185 654169 171954 168928 276564 283546 306617 306456 193138 191235 231296 236474 266671 273688 4274260 4579653 6249700 6046579 1049303 1088123 249450 221089 232868 233652 281690 274364 259467 261079 180443 183172 639071 617503 1423482 1395768 380919 376214 530359 535615 654192 635531 668843 671533 696227 709743 681753 749191 1812405 1899889 1170873 978089 581288 574404 687541 679726 705355 715008 726298 734570 835889 835449 4812601 5001487 39.05 70.5 1
09:21:22 2024-01-29 658012 654634 171993 168588 278250 282897 309114 304093 191485 189844 231692 236144 266671 272927 4274260 4502323 6267271 6046579 1047794 1089701 250528 220083 233796 232320 281958 273526 261057 260212 180512 183216 637139 612658 1415450 1408938 378740 375087 531969 534338 653265 640295 664198 669159 702089 708210 676279 755878 1821924 1921905 1187153 964651 582978 574633 681790 682514 709401 712417 724750 736621 834699 829361 4755412 4992122 39.05 70.5 1
09:21:23 2024-01-29 654703 653013 171371 168894 277031 281640 309721 303950 193138 190109 231657 235944 266705 270482 4282976 4583778 6257775 6054482 1063462 1088379 249381 221054 231817 233444 282108 272690 260260 260645 180478 183172 643421 610951 1415468 1397748 380135 378216 531486 534338 658214 638377 664198 674823 699772 707392 680787 755501 1816684 1920653 1179013 972958 584637 567856 683105 682863 704357 712417 731320 737116 829841 829469 4830442 5005259 39.05 70.5 1
09:21:24 2024-01-29 664383 653058 171614 168495 276742 282504 306834 305845 193309 190772 231332 238011 268820 270590 4286261 4614769 6197461 6046579 1053891 1088306 249450 221089 232505 233489 281923 274364 259863 261044 180512 183172 640340 617503 1440929 1395768 380955 376515 530735 534860 652863 636506 669997 671533 694111 710278 681753 750095 1807538 1894323 1179013 978089 580427 572461 687054 678764 704357 715546 725781 732821 836516 836039 4797640 4994360 39.15 70.5 1
09:21:25 2024-01-29 656231 649313 171687 167970 277521 281387 307334 304700 193273 190772 231585 237136 268983 272770 4286261 4505936 6262639 6046263 1044031 1088379 252090 220948 233303 232286 281958 273526 261057 260247 181334 183555 637139 612545 1417608 1408938 378740 375686 532240 534717 649191 641202 665651 669339 700302 708210 677789 755799 1821924 1913350 1189188 964651 582978 574633 681159 681656 709401 712417 724750 737250 834957 828157 4746033 4976253 39.15 70.5 1
09:21:26 2024-01-29 654703 654216 171614 169034 276697 282205 307049 304700 196023 190247 231621 236404 268983 271781 4283202 4579200 6248450 6046315 1066354 1090699 249381 221244 231817 233583 282784 272726 260658 260282 181302 183137 645234 609926 1417818 1397748 379595 377684 530735 531707 657748 638377 664198 674786 699278 703799 680787 754495 1816758 1925596 1181048 972540 584637 567856 683588 682863 705584 712417 730764 736591 829914 829505 4830442 4982963 39.05 70.5 1
09:21:27 2024-01-29 666008 653054 171653 168503 276706 282788 305908 303879 195816 190582 231114 237749 265965 271976 4296836 4584211 6228876 6046579 1053876 1088342 249416 221399 232904 233327 281599 274957 261734 260862 180443 183590 639071 616943 1415043 1392499 380919 375986 530359 535615 649191 636016 669521 671533 696227 710314 681753 746661 1807538 1896749 1176978 976698 580464 572902 687541 679726 705355 715124 725781 732858 836552 836666 4802306 4985008 39.15 70.5 1
09:21:28 2024-01-29 656136 649317 172045 168503 276738 281949 307084 303347 196058 189351 231871 236284 265999 272916 4273304 4519685 6280096 6046579 1052637 1088123 249381 220807 234347 232286 282784 274172 259828 261193 181451 182847 646942 607322 1422131 1401719 378519 374261 531607 531707 656282 641202 664161 669633 694291 703413 673746 755067 1824515 1925633 1191223 966711 586303 574633 682836 683902 709293 712381 727333 734462 828632 828157 4802306 4972221 39.15 70.5 1
09:21:29 2024-01-29 654715 649308 171373 168000 275927 283679 306942 304986 195816 189420 231672 235556 269097 270590 4270994 4610974 6251589 6063790 1062897 1088379 249000 221054 233267 233281 281187 274364 260009 260247 181302 183009 637139 608189 1422086 1392499 379326 375986 528980 531743 656819 634598 665651 667029 694950 703413 682237 755037 1816546 1913248 1179013 977514 586303 572057 687541 683902 703859 712417 728618 732300 827462 836075 4867957 4990167 39.15 70.5 1
09:21:30 2024-01-29 661424 649277 171108 168495 276247 282713 306942 304342 195645 190582 231114 236319 266369 273108 4274260 4565753 6247131 6046391 1050377 1086689 250912 220401 233267 233327 281676 274993 261734 261044 180981 183718 660458 615292 1438485 1396757 378776 375051 530735 535652 652582 635567 669521 669633 696227 710314 680236 753724 1812678 1896786 1189188 976698 582564 575446 687541 680208 707356 716121 725265 732858 837735 836075 4802306 4985008 39.15 70.5 1
09:21:31 2024-01-29 654238 649277 171891 168004 277983 282138 307264 303382 196058 190304 231871 236319 266774 273108 4261869 4497722 6292752 6042070 1047376 1091474 250042 220723 233817 232251 281923 273945 259467 259488 181796 182835 635259 609057 1424997 1408938 380676 374297 532240 534338 652900 640295 665651 669633 698255 705583 674809 755067 1824241 1922871 1173706 967399 585469 574305 683588 682863 708756 712381 725265 735806 832302 829397 4770765 4968672 39.05 70.5 1
09:21:32 2024-01-29 654698 649299 171104 168995 275824 282832 306336 304236 195851 189420 231672 235590 266809 270662 4268172 4593037 6254654 6046466 1062859 1088342 251205 221378 232924 233548 281549 273909 260295 260066 181015 183172 645000 608869 1444732 1396757 379595 375950 530552 531743 656746 636502 664198 672845 694183 703413 682237 755067 1816721 1916465 1181048 973923 585469 571214 686082 683902 704357 712417 727548 734983 829877 834234 4839181 4985008 39.15 70.5 1
09:21:33 2024-01-29 660196 649277 171380 168499 276283 282713 306942 305666 195680 190449 231114 236319 265965 272916 4271214 4575479 6211811 6046315 1053792 1085186 249312 221258 232725 233804 281781 274223 261734 260827 180443 183137 640521 618323 1403292 1392499 380919 376515 529235 536163 655084 636538 669997 671533 695242 709743 680787 749987 1807538 1894323 1179013 976698 580427 571177 687054 679726 704357 716625 726815 732858 834120 834270 4802315 4981456 39.15 70.5 1
09:21:34 2024-01-29 657965 649272 171644 167995 276733 280924 307299 304736 195610 190282 231114 237085 266369 272302 4268172 4498750 6239982 6035525 1046363 1090727 250599 220224 233124 233154 282607 275221 263215 260869 181416 183102 636067 613421 1447171 1406941 381760 375315 532240 534717 654192 641854 665939 670582 701752 709172 676758 758069 1820594 1916428 1191223 963280 583623 574560 681790 681656 709401 712417 725738 737630 836475 829918 4744416 4961547 39.05 70.5 1
09:21:35 2024-01-29 654900 649240 171065 168995 276176 283074 306942 304200 195988 189879 231835 235556 266774 270626 4270994 4583778 6252474 6046810 1067462 1090727 251789 221307 233088 233583 281423 274187 261734 261756 181416 182962 637139 607419 1427482 1396458 379595 376214 530140 535096 656636 636429 664161 675282 694147 703413 682721 755501 1817318 1915425 1181048 975309 585886 567928 687271 683866 703786 712417 726480 733863 829535 834197 4846734 4983038 39.15 70.5 1
09:21:36 2024-01-29 658826 649240 171580 168995 276207 282642 306942 305630 195918 190547 231078 236614 268309 273301 4274260 4580093 6225364 6046542 1053792 1087607 252445 221271 232945 233967 281781 274258 261734 261521 181003 183544 646942 617828 1447075 1396458 380919 375914 529729 537763 652863 635944 669521 671533 697214 711099 682237 750827 1813233 1894640 1186423 978089 581288 574118 688028 680208 705854 716049 726815 732821 837699 836039 4797228 4979809 39.15 70.5 1
09:21:37 2024-01-29 655167 648979 171887 167932 277281 281843 307729 303275 195953 190212 231438 236815 266334 272687 4270994 4495272 6257775 6029208 1043213 1088379 250145 220365 233673 233444 284971 276541 260952 261720 181416 183381 642129 610513 1419514 1409705 381489 375279 532240 534338 653081 641081 663977 669596 701293 708139 676191 755538 1823219 1920543 1189188 964651 584637 576261 682758 681826 710409 712417 724750 736589 834699 829325 4752813 4976940 39.05 70.5 1
09:21:38 2024-01-29 654900 652986 171307 168879 276635 281865 307014 304664 196023 189386 231637 236084 266774 270626 4274260 4581026 6248450 6046579 1062972 1091504 249347 221710 232541 233687 282616 276149 263215 261720 181347 182997 640521 608719 1417818 1398444 380676 376336 530662 534717 656673 637402 666372 676797 698182 707392 682237 755463 1820424 1915425 1179013 973231 584637 567856 684107 683829 704284 712417 728618 736030 828596 829469 4860884 4982757 39.05 70.5 1
09:21:39 2024-01-29 661533 649204 171490 168495 276345 281852 306545 304914 195746 190247 231438 237015 266554 272229 4274260 4579200 6201823 6046542 1055539 1087607 249381 221555 232832 233455 281923 274329 260009 263237 181312 183742 639071 618271 1427076 1392499 381760 376865 531933 537763 655084 636429 669316 673441 694183 713416 682721 749080 1810647 1896025 1196992 976698 580390 571141 687054 678688 704320 717093 727851 732821 835263 837849 4797228 4976229 39.15 70.6 1
09:21:40 2024-01-29 657965 649015 171614 167966 277512 280104 309224 305164 195711 190512 231043 237015 266334 270698 4270718 4512026 6248450 6039021 1044774 1088379 249450 220401 233560 232251 281962 272655 260840 260610 180409 183439 643421 615179 1424074 1407703 381760 375207 533336 535096 654156 641964 665902 669596 700230 709243 676758 752705 1817837 1915425 1185118 964673 581288 574118 680824 680690 708359 716180 724750 737112 836475 829918 4731389 4975656 39.15 70.5 1
09:21:41 2024-01-29 664080 649245 171610 168728 276702 281852 306942 306096 195575 191148 230719 237749 266774 270590 4274260 4642905 6197574 6063904 1053143 1087607 249347 221555 232469 232968 282134 273909 260009 261044 181057 183718 639071 617541 1408736 1393140 382849 378307 530140 537381 654620 637900 667983 671423 696610 711099 682237 748290 1807501 1897100 1183083 978089 581288 574154 688028 680098 705854 717460 725781 732821 836516 835412 4806633 4992122 39.15 70.6 1
09:21:42 2024-01-29 655163 649240 171644 168469 277521 282037 307264 303987 195988 190247 231114 237015 266334 272516 4264908 4489398 6258280 6037867 1041818 1088379 249416 220365 233961 233396 281958 274137 261022 259815 180981 183427 638568 610797 1420439 1408938 378704 377272 533714 536464 655011 640112 665429 669486 701074 710104 676575 757342 1819979 1919182 1191223 966327 585294 574597 682758 681790 710409 712237 725781 737144 834699 828741 4762205 4982757 39.15 70.6 1
09:21:43 2024-01-29 655201 649281 171108 168728 275824 283109 306617 304236 193555 190212 231835 235556 266809 270626 4271420 4593130 6248450 6046579 1065927 1088379 249347 221364 233267 233489 281029 274329 260225 259850 181268 183102 637139 608189 1419506 1392499 379595 376479 529199 535023 658817 639040 665429 673441 698203 703268 682610 758255 1819721 1915504 1179013 976698 586303 574404 688028 683829 703822 712417 729816 732635 828596 836666 4858500 4990280 39.05 70.5 1
09:21:44 2024-01-29 658579 649240 171465 168503 276671 282722 306942 305200 195918 190247 231043 236249 265930 273108 4274260 4573566 6221384 6046820 1050750 1088379 252535 220401 233068 233327 281493 274364 259432 260827 180443 183102 639071 616060 1422746 1392499 378740 375914 529199 534823 653081 638353 667797 672031 696647 711401 682163 750679 1809168 1895861 1176978 976698 581251 573748 688604 680098 705854 718474 725781 732858 839611 836666 4806633 4982925 39.05 70.5 1
09:21:45 2024-01-29 654811 649173 171618 167966 276742 283672 307014 303311 195781 190212 231438 237015 265965 272477 4270994 4495992 6267101 6038163 1041409 1088379 250703 220401 233760 232286 282064 274137 260658 260031 181015 183102 639998 607852 1416928 1406941 378704 375350 532994 531477 652827 640259 667801 669339 703173 711364 676611 755314 1823016 1923604 1166973 965949 585469 576261 682758 681863 712211 712417 724712 739407 834699 829361 4755412 4973391 39.05 70.5 1
09:21:46 2024-01-29 653336 649236 171648 167995 276207 283688 306942 304700 193555 189386 231637 235556 266809 270626 4277308 4593037 6248450 6046579 1064362 1088379 248966 221054 233632 233292 280798 274329 260225 260282 181429 183102 635710 606243 1422751 1392499 379595 376214 529948 531707 656782 637826 666087 670875 697031 703124 682537 757637 1815712 1917075 1179013 979483 587138 572243 688028 685391 704320 716448 731976 734008 827389 836666 4859809 4975811 39.15 70.6 1
09:21:47 2024-01-29 659549 649015 171490 168817 276626 283343 306942 305666 195918 190582 231114 236284 266774 273495 4264908 4563506 6234683 6046542 1041371 1087607 249381 220365 234362 232286 282125 274400 260998 261079 181126 183555 645471 612983 1419867 1392499 378632 376467 531486 537584 654192 637402 669997 669433 696227 709208 679268 752852 1818889 1899433 1193654 974315 584148 576523 687955 682624 710409 718174 723682 734460 838109 829397 4787822 4975656 39.15 70.5 1
09:21:48 2024-01-29 653040 649245 172011 167936 277556 281865 306942 305164 196262 189420 231438 234795 266554 271903 4264908 4512547 6276538 6029208 1047798 1088379 249381 220330 234362 232251 282784 274137 260225 260212 181590 182812 641971 608189 1416065 1406941 379595 374261 532994 531441 652900 640259 664125 669633 698218 707108 674809 757769 1826126 1929074 1170963 966674 586303 574451 685186 685539 712249 712345 725781 736591 832265 832123 4770765 4966621 39.15 70.6 1
09:21:49 2024-01-29 654734 649240 171618 168004 276436 283578 306942 305164 193555 190212 231078 235356 266809 270590 4264908 4602296 6239125 6046542 1059449 1088379 248966 220864 233267 232286 280698 274978 259432 260247 181302 182974 634280 606234 1416023 1392499 378519 376214 529199 531815 658680 636432 667108 671786 696227 703413 682237 757284 1814691 1917075 1176978 979445 586720 571032 689003 686026 704174 717387 730970 732226 827426 835449 4871498 4982757 39.05 70.5 1
09:21:50 2024-01-29 659764 652055 171337 168055 276247 283343 306942 305093 195575 190547 231043 236757 266369 273108 4264908 4560549 6229799 6042221 1047376 1086836 250912 220365 233267 232286 281267 274329 259432 260827 181091 183172 637621 614199 1436075 1392499 378704 377001 529235 535994 653265 635531 669521 669909 695735 711315 680787 751398 1807538 1892710 1169716 975706 583623 575154 688028 680617 708359 719490 723497 732598 839446 834234 4797228 4986312 39.05 70.5 1
09:21:51 2024-01-29 654895 649209 171685 167519 276706 281865 306942 303240 196262 189351 231799 235919 266334 272745 4267950 4491185 6276426 6042221 1044812 1088379 249416 220401 233997 232713 281958 273909 259467 260031 181429 182684 644286 608735 1443987 1406941 380135 374226 532240 534949 653822 640295 664161 669633 698218 707174 674809 758036 1823219 1927586 1175701 964651 587064 574341 685636 685539 710372 712201 725670 737004 830869 832270 4769921 4961547 39.15 70.5 1
09:21:52 2024-01-29 653336 649204 171618 167970 276697 283970 305432 305164 193203 189948 231078 235158 266809 270590 4274260 4605568 6248450 6046579 1060279 1088379 248966 221399 233267 232286 280602 275242 259432 260645 181302 182557 639071 607322 1418994 1390524 378519 376515 529199 531779 658680 636432 668094 670839 695242 703413 682237 755083 1813966 1912711 1179013 977514 586303 573589 689585 686514 707193 718474 728507 732114 830226 836484 4874020 4975811 39.05 70.5 1
09:21:53 2024-01-29 662185 652784 171610 167835 276671 283648 306942 305953 195610 190547 230916 236476 266369 272687 4270994 4569875 6239558 6046579 1044387 1088379 250528 220330 234033 232933 281923 275013 260009 261626 180773 183718 640521 613421 1411752 1392499 378668 376204 530735 537240 653265 637439 670952 669633 696227 710243 677789 749613 1815255 1896749 1183680 973923 583807 576261 688028 682551 710298 720471 723386 734274 838851 829325 4792094 4985008 39.05 70.6 1
09:21:54 2024-01-29 653316 649204 171984 167827 277485 281817 306942 304272 195988 190109 231835 235158 266554 272229 4264908 4511715 6285476 6042259 1047794 1088379 249347 220899 234362 232829 282586 274364 259863 261044 181268 183137 640521 607913 1427135 1401719 378519 375087 532018 535023 656782 641656 664161 671533 698218 703413 674809 756176 1821924 1927180 1187153 966023 586720 574597 682758 685913 710296 712165 729854 739107 831996 832270 4806866 4973633 39.15 70.6 1
09:21:55 2024-01-29 656145 649240 171640 167966 277235 283458 306474 305164 192594 190247 231078 235312 268983 270363 4268172 4611556 6239125 6046579 1060279 1088379 248966 221399 233232 232286 281064 275242 260998 260827 181141 183172 640521 607755 1421591 1390524 378519 376515 530359 536030 658680 636469 668094 672809 695735 703413 680787 753929 1813966 1912936 1176978 977514 586303 571141 688065 683866 706354 716085 732014 735095 830189 838187 4876986 4979216 39.15 70.6 1
09:21:56 2024-01-29 660773 650932 171644 167932 276706 282784 306798 306528 192465 190512 230719 236284 266334 270373 4270994 4563620 6229799 6041943 1038404 1086836 251310 220401 234528 232021 282068 274364 260814 261478 180443 183172 645471 612432 1448001 1392499 380405 374261 533750 537240 652900 640295 668369 670582 694147 707144 674736 746588 1815255 1904561 1186423 971085 582978 575446 686123 680690 710296 717241 724750 735506 837187 834593 4774029 4983038 39.15 70.6 1
09:21:57 2024-01-29 655201 653238 172062 167903 278142 283603 306942 305164 193068 190905 231078 236084 266774 269456 4272311 4562481 6239125 6046579 1051251 1088379 253537 221781 233232 232251 283366 273491 260260 260645 181015 183590 640521 609776 1430399 1396757 380135 378519 532018 531513 659613 641656 667108 674273 700266 703147 678306 753241 1816684 1927476 1182455 969467 583807 567820 682274 682827 708359 712417 730801 735541 826185 829361 4806397 4968559 39.15 70.6 1
09:21:58 2024-01-29 663534 653439 171481 167903 276528 281711 306942 306190 192196 191183 230163 236735 268784 269721 4274260 4634891 6193146 6046579 1049635 1086836 249347 221399 232505 232320 281887 274172 259828 261661 180089 184010 646683 615783 1436090 1383279 380919 376515 530359 534823 652900 636016 668879 672010 694111 710278 681753 746624 1807538 1897012 1174943 976698 580839 572021 687541 679726 705355 716143 726815 732858 836516 835449 4800634 4991169 39.05 70.6 1
09:21:59 2024-01-29 657192 651398 171541 168397 277768 281640 309551 304057 195883 190282 231078 237015 265965 272396 4270994 4492845 6264073 6037904 1042896 1087607 249450 220401 233267 232286 281958 273526 261057 261454 180478 183137 637139 610797 1412719 1405944 381760 374261 532994 534338 653265 640295 665614 670582 702358 709208 677789 755067 1821924 1920543 1169716 964651 584637 574633 682758 680864 710409 712417 725265 736621 834699 829397 4748632 4971302 39.15 70.6 1
09:22:00 2024-01-29 654734 651393 171507 168660 275677 284092 306870 303986 193273 190074 231764 235521 268947 270590 4266628 4605009 6248450 6042221 1056772 1086836 248620 221054 233372 232251 281029 275242 259467 260645 181015 183137 640521 607755 1456411 1388554 378519 376515 529199 531815 656819 634598 667619 671823 696227 703413 682237 755261 1812678 1912334 1174943 977514 586303 571177 688065 683902 705355 715008 728655 732300 828632 836666 4874020 4976086 39.15 70.6 1
09:22:01 2024-01-29 661439 651320 171685 167898 276105 283202 306402 305436 192734 190443 230936 235909 266774 272614 4264908 4563506 6237293 6046579 1038869 1086066 249381 220401 234528 232251 281493 274435 260631 261079 180443 183555 636171 612545 1442183 1392499 378632 374226 531863 537240 653265 638413 668369 668648 696227 706611 676279 749191 1812678 1898129 1179013 971122 582978 576261 686082 681656 709293 717129 723682 734983 834699 829469 4780989 4976036 39.15 70.6 1
09:22:02 2024-01-29 651479 652779 171984 167827 278118 281711 306798 304807 192734 190443 230936 235381 266740 270183 4264908 4550267 6235816 6046579 1053951 1085234 253609 221781 232505 232251 282784 273491 260295 262934 180478 183137 640521 609926 1412038 1392499 380402 378555 532054 531743 659613 642111 667108 674823 700266 703413 678823 753960 1816721 1931099 1159611 968258 584222 567820 682758 681826 706354 712417 732434 736621 826841 829433 4809269 4981456 39.15 70.6 1
09:22:03 2024-01-29 662501 649200 171610 168567 277146 281640 306762 305594 192734 191044 230254 237644 266451 270410 4272121 4582918 6192997 6037758 1054032 1085296 249381 221399 232505 232286 281923 274137 259467 261044 180409 183660 639071 616060 1410381 1388554 378776 377382 531216 535994 653858 636502 669353 671823 694219 709243 682237 748623 1808276 1898093 1174943 976698 580876 567928 686082 679171 704357 717165 725929 732858 835263 837849 4803202 4990280 39.15 70.6 1
09:22:04 2024-01-29 658012 648218 171725 167966 276706 283471 309006 303026 193068 190270 231332 236509 268559 272084 4265720 4494378 6282911 6044172 1044661 1088400 249381 220401 234033 232251 282558 273526 259863 260247 181463 182557 648413 606458 1426766 1401719 379326 374261 532994 534338 655513 640295 664161 670582 694255 703413 676488 756213 1823219 1925633 1169716 967399 586303 574633 683588 684907 709293 712417 725414 735541 829877 829361 4792927 4961566 39.05 70.6 1
09:22:05 2024-01-29 655167 653902 171490 167610 276238 283145 306942 304700 193273 190683 231550 235277 266740 270446 4272121 4621675 6224829 6046579 1056019 1088379 253644 221293 233267 232286 281958 274329 260264 261878 180409 183590 638115 612251 1419117 1383279 378519 377382 531863 538073 658680 638413 670376 673833 695242 704098 680787 750827 1812405 1903517 1196992 978089 582978 571925 687541 680864 706354 718716 730801 735621 833517 835449 4853084 4985008 39.05 70.6 1
09:22:06 2024-01-29 663178 648711 172225 167397 278374 281817 306690 306096 195610 190616 230865 236569 268416 270373 4259892 4537455 6239125 6035525 1044387 1087667 249381 220807 233632 233188 283684 272655 260260 261079 180443 184044 639071 615179 1436513 1400724 378776 375950 532090 534860 652900 642111 668094 671058 702089 710278 676279 753613 1816758 1915072 1181048 961876 581325 573748 681790 681656 709905 716448 725781 737704 835299 827892 4708518 4973391 39.05 70.6 1
09:22:07 2024-01-29 652386 649240 171065 167995 276247 281584 306540 304236 195781 189420 231114 235625 266369 270373 4263871 4575479 6246672 6037904 1062934 1090699 249347 220401 232904 233409 281458 274152 260519 260031 180478 182847 638568 607456 1416897 1392499 379595 375950 529235 534338 656782 636016 665614 672772 694219 703413 682721 755030 1814109 1912711 1179013 973649 585469 571177 686082 683866 703786 712417 727548 734983 828632 835485 4832193 4975656 39.15 70.6 1
09:22:08 2024-01-29 656641 649204 171031 168499 275824 281852 306942 304950 192979 189982 230396 235919 270881 272723 4265886 4578219 6232845 6046504 1041409 1085296 249381 220260 233997 232251 281064 274400 259432 263237 180808 183172 637621 612545 1412324 1392499 378632 373928 530735 536445 653265 636469 668369 669633 695735 708210 677789 748438 1812678 1896786 1164686 972540 582978 575446 687541 679831 707256 717165 723682 733938 835299 829469 4783548 4973391 39.15 70.6 1
09:22:09 2024-01-29 651015 649204 171575 167755 277548 281584 306942 304272 195645 189982 231114 234830 266843 270363 4255556 4547012 6237766 6029058 1049274 1087607 249797 220401 233267 232079 282793 272690 259467 260680 180965 183172 640521 606458 1426628 1393791 378250 375999 532054 531779 657748 641202 667145 672302 699772 703413 674809 755948 1821924 1929459 1176978 964651 585469 571177 682274 684907 708756 712417 728655 736658 826805 828157 4792927 4975656 39.05 70.6 1
09:22:10 2024-01-29 658648 649200 171460 167970 276706 283872 305504 304914 195575 190282 230360 235590 266774 269999 4264908 4643055 6219035 6037716 1059836 1087460 248620 221125 232904 232286 281958 275379 260742 261079 180443 183172 637621 608622 1437959 1383279 378519 377418 531486 539401 658680 638413 669390 674823 695242 707144 680787 750257 1807953 1901922 1172145 976698 582151 567856 686082 682140 705147 718210 730764 733938 832338 834234 4846734 4975656 39.15 70.6 1
09:22:11 2024-01-29 661719 648711 171919 171201 278374 281781 306942 306312 195559 190616 230360 236319 265999 270626 4263306 4511415 6251050 6029058 1041296 1085112 250425 220913 233632 232286 281958 272726 261092 261756 180409 183137 643421 612983 1407365 1404948 381760 375386 532240 534338 653265 641537 666124 669633 701329 709779 677789 755158 1816758 1909292 1185118 961876 581325 574597 680824 681173 708396 712417 725265 737181 829356 829918 4727276 4954473 39.15 70.6 1
09:22:12 2024-01-29 659278 648639 171065 167962 276176 283109 306942 305164 195848 190380 230881 236249 266369 273130 4259892 4558496 6224512 6053645 1038404 1085308 251382 220877 233052 234340 283578 274187 261734 261843 180443 183975 641058 616943 1434573 1395467 380676 376179 532054 537964 656518 642111 669353 671533 694219 708175 673746 746661 1815255 1907297 1181048 966023 581251 572829 682758 680690 710798 717205 727851 739369 835263 829325 4722016 4961547 39.15 70.6 1
09:22:13 2024-01-29 655167 648961 171614 167782 277548 281423 306942 304700 192559 190247 231043 236249 266740 268891 4260005 4556000 6229799 6048501 1061355 1088400 251382 221604 231964 232829 283158 273349 261734 260904 181129 183067 634638 608869 1419002 1396458 380676 378569 532994 535096 659613 641081 665939 674823 700266 707392 680787 754351 1816546 1928363 1173314 968294 584637 567784 682758 681863 706354 712417 731840 739369 829877 829469 4812601 4976940 39.15 70.6 1
09:22:14 2024-01-29 662170 649204 171061 167962 276635 281817 306942 304450 195575 190512 230360 237749 266149 270554 4264908 4624147 6197574 6037589 1053351 1087589 252157 221116 232689 233548 281549 274223 261734 260904 180843 182997 639071 616943 1409189 1391511 378776 376479 530552 534787 655121 636466 669997 673257 698166 710278 682237 749154 1808565 1894323 1176978 976698 580390 572021 687625 679726 705854 716772 727333 733901 837441 836039 4797228 4982757 39.15 70.6 1
09:22:15 2024-01-29 654734 650476 171580 167966 277086 283603 306942 302956 195918 189913 231438 236249 265965 272840 4263343 4505283 6285752 6037867 1047794 1086836 251346 220771 234404 232760 282634 274223 261734 260939 181451 182962 639071 607102 1434000 1401719 378519 375051 533750 531477 656600 642111 664125 671533 698218 706871 676721 755501 1823219 1925633 1169716 964651 587138 574597 682067 685355 711373 712417 726480 736062 828596 828741 4799496 4966304 39.15 70.6 1
09:22:16 2024-01-29 655413 649209 171584 167932 276706 283308 306510 304342 196020 189948 231043 235158 266740 270554 4267950 4582362 6239125 6046542 1059777 1086836 248586 221054 233309 233444 280818 275608 261514 260722 181451 182962 639071 606085 1457650 1390172 379595 377612 532240 538000 659613 636506 670766 674237 695735 703413 680268 753464 1812678 1907571 1168598 977514 584637 567892 688028 683866 706354 718174 730764 732821 829877 837849 4867040 4985008 39.15 70.6 1
09:22:17 2024-01-29 662662 648187 172045 167637 277521 282678 305971 304914 195711 190547 230360 236249 266740 270626 4264908 4560239 6225872 6029208 1038152 1085267 249347 220401 233232 232251 283684 275954 261698 264424 180773 184162 637621 616943 1412842 1400433 382574 376300 535267 537167 653786 642111 668843 672302 702321 710243 674773 752504 1819913 1912711 1183083 964651 581288 572902 682758 680690 710834 716049 726815 737667 836480 829918 4712578 4966304 39.15 70.6 1
09:22:18 2024-01-29 653311 648984 171575 167970 277000 281352 306654 303987 195918 189948 231438 236249 266589 270590 4270994 4570024 6243129 6029246 1059222 1088379 248966 221399 231781 233292 281958 272726 260623 263237 181347 183450 632851 611600 1421928 1396458 380135 378036 533442 535096 657994 638377 666087 674786 701788 708210 681569 755030 1817837 1925271 1179013 970359 584637 567784 682758 682477 705355 712417 731840 737116 829877 834234 4816039 4976036 39.05 70.6 1
09:22:19 2024-01-29 663141 649204 171465 167936 276441 281865 306690 304700 195746 190247 231114 237583 265930 270626 4261593 4592733 6188089 6046542 1053797 1086066 248966 221399 232505 233327 281923 274329 259467 261044 180375 184022 639071 618021 1419631 1389184 380810 376071 530698 537763 655084 638353 670363 672486 697214 711279 682721 749812 1808565 1897012 1181048 976423 581959 573712 688028 679726 705854 716828 726815 732821 837699 836666 4793803 4973391 39.05 70.6 1
09:22:20 2024-01-29 654703 649168 171337 167928 276662 281852 306942 302814 192728 189913 231114 236649 265930 272266 4258591 4488875 6267101 6020566 1043993 1086836 250145 220365 233267 232286 281923 273909 260442 259419 180981 182974 642856 609200 1419641 1411441 381489 374119 532994 534338 655084 640059 663940 669486 700084 709393 676794 755575 1826126 1921905 1173706 966711 585469 574268 685673 681863 710409 712381 725781 737116 834108 829361 4755412 4954398 39.05 70.6 1
09:22:21 2024-01-29 651389 648979 171039 169116 275780 282771 306942 303026 195953 189420 231438 236026 266334 270554 4264908 4580522 6229799 6037867 1061380 1088379 249381 221054 233232 233524 281029 273909 260623 260212 181505 183102 643421 607322 1431186 1395124 380405 379150 530140 536618 658031 637447 666960 674877 697141 707283 682721 754388 1815255 1915698 1181048 978089 586720 572021 688028 685730 705355 717460 728618 732858 828632 836666 4865518 4975656 39.15 70.6 1
09:22:22 2024-01-29 660291 648675 171099 167962 276477 283308 306510 305129 195746 190512 231078 236249 266554 272323 4264908 4573566 6229343 6029208 1044387 1085259 250494 220330 233961 233037 281029 274364 259432 261044 180443 183555 637621 612267 1411546 1392499 378632 376737 531340 539109 653118 638353 670915 669486 697141 713234 678603 751212 1815255 1894323 1179690 974315 583623 575817 688028 682140 708396 720508 725265 733938 837735 835449 4783548 4976940 39.15 70.6 1
09:22:23 2024-01-29 651442 649137 171891 167658 277281 281781 306581 304700 192933 189948 231043 234795 266774 270626 4253795 4553208 6266284 6029208 1048042 1087607 253644 220401 233961 232217 281958 273491 260044 261044 180443 183137 639071 606458 1432023 1397748 378519 375914 532018 537381 658387 643292 665828 673441 699096 703232 677339 758255 1825613 1924374 1185118 964651 586303 574812 682758 685840 709794 716448 729854 739070 827426 828121 4787822 4968935 39.15 70.6 1
09:22:24 2024-01-29 656641 649168 171614 167932 276706 283105 306043 305200 195746 190414 231078 235556 266774 269721 4255556 4618264 6220474 6029552 1058767 1086836 251010 221244 233267 232286 281458 275242 260814 261044 181015 182847 640521 607755 1436939 1383279 378519 377346 531863 538037 659146 639715 671759 678242 696117 707319 680121 751212 1812427 1907816 1174943 978785 583807 567892 688115 684528 706354 717348 730764 732783 834104 837849 4859595 4975656 39.15 70.6 1
09:22:25 2024-01-29 661644 649556 171891 167401 277983 282884 306510 305630 192196 190547 230360 236649 266334 270590 4255556 4544533 6220474 6029208 1035748 1084490 249347 220401 233267 231860 282819 273945 260814 261114 180375 183753 639586 613383 1436699 1392499 378668 375950 532054 537620 654320 642111 670766 671350 700645 711132 676377 750145 1815712 1908888 1181048 966327 581288 572829 682758 680690 713131 719999 727851 735541 835263 828157 4731389 4957971 39.15 70.6 1
09:22:26 2024-01-29 655167 649168 172002 168900 277983 281038 306942 304936 195610 190247 231078 236249 266774 268891 4261629 4559688 6229799 6042221 1046257 1086836 249972 221054 233997 232217 282968 273491 259828 260862 180478 182974 639071 606458 1426783 1397748 378519 375051 533372 531707 657881 641202 664198 671533 700645 703160 677655 760009 1823016 1924264 1185118 966327 587138 574378 682758 683902 710296 712417 727702 739182 828596 829325 4782662 4961847 39.05 70.6 1
09:22:27 2024-01-29 655167 649132 171337 167962 276706 283109 305576 305164 195610 190339 231078 235158 266774 270137 4264908 4622745 6239125 6037867 1059527 1087607 249139 221054 233232 232286 281064 275242 259432 260645 180478 182684 641971 606458 1420577 1386227 378519 376515 532240 537620 659613 636502 669774 673760 695242 703413 679492 754505 1817318 1908925 1172908 979483 586303 571704 689981 686026 707857 718174 731320 732923 834363 839034 4881826 4992122 39.15 70.6 1
09:22:28 2024-01-29 661719 648218 172187 167932 277325 282480 306942 305881 195610 190414 230719 236319 266520 270590 4261869 4555245 6220474 6029208 1035234 1085296 249347 221054 233796 232055 283251 274364 260998 261878 180409 183730 641058 613421 1417577 1392499 380676 375950 531860 537656 654819 642111 669353 671058 700682 709208 674773 751361 1815637 1918850 1179013 967361 581959 572756 684699 681107 712392 720508 727851 734983 835263 832050 4732115 4964306 39.15 70.6 1
09:22:29 2024-01-29 656136 649015 171490 167962 277512 280955 306336 303987 195781 189386 231078 236284 266369 270590 4261869 4560125 6229799 6029208 1058767 1086836 253360 221745 232868 232251 283103 272690 260260 260645 180478 183427 640521 609491 1411074 1392499 379865 378252 533750 531743 660731 642111 667108 674823 700302 703413 680720 754495 1815255 1929074 1179675 970736 585294 570746 684699 684565 704174 712237 731655 737004 829841 829469 4825636 4969846 39.15 70.6 1
09:22:30 2024-01-29 661893 649173 171515 167970 276441 281781 306942 304700 195610 190737 231078 237085 270846 270626 4261629 4589459 6193259 6029208 1050750 1087607 249416 220401 232541 232968 281493 273945 259432 260862 180443 183172 639071 615179 1404488 1390524 380955 376479 529984 535615 652863 636466 670339 672486 694111 711817 682721 750864 1812405 1894323 1203223 977798 581959 575073 688604 678617 705208 717967 726703 734907 839446 835857 4792927 4975773 39.15 70.6 1
09:22:31 2024-01-29 653238 648182 171610 167962 277235 281826 306371 303311 195645 189948 230719 236284 270810 270662 4252524 4485403 6248450 6011941 1041409 1084454 250145 220855 233303 232251 282037 273526 260623 259454 180478 183137 635259 606085 1420800 1401719 378668 374261 532240 534338 653265 638413 664161 670582 701825 708210 676794 755501 1816684 1922015 1187153 961913 583392 574268 682721 682279 710298 712273 724601 739182 834552 831644 4743421 4954473 39.15 70.6 1
09:22:32 2024-01-29 651396 649132 170768 168499 274980 281975 306942 303879 195953 189351 231078 235556 265965 270590 4256955 4586516 6229524 6029552 1058392 1086836 253609 220401 232904 233050 280297 274400 259432 260645 180981 182812 641971 606271 1415206 1388554 378519 375950 529199 531743 656819 634634 667108 671823 696720 703413 682721 753278 1812678 1912711 1176978 977393 586303 571141 688028 686514 706187 717315 728507 732672 830226 836557 4858121 4973391 39.15 70.6 1
09:22:33 2024-01-29 657853 649405 171507 167928 276013 282713 305432 304700 193068 190443 230396 235919 265965 272650 4243444 4570839 6207082 6020604 1038442 1084490 249347 220401 234362 231860 282046 274364 260631 261044 180409 183753 634721 612394 1413646 1392499 380135 375087 532018 537240 654819 640295 668879 669633 694147 708210 674773 746707 1812678 1905910 1181048 969467 581325 574597 684071 680690 709293 720471 725005 736330 836401 833449 4755871 4961472 39.15 70.6 1
09:22:34 2024-01-29 655163 648675 171610 167498 277465 281443 306942 304200 195575 190212 230719 236076 266740 268891 4255556 4550569 6220474 6029208 1051888 1086836 249622 221089 233267 232251 282956 272761 260009 260645 180443 183137 629992 609416 1406193 1392499 378519 377272 532054 534823 658680 642111 667145 670839 699772 703413 674809 756139 1821924 1929730 1181048 964651 586303 571177 682758 685391 709256 716448 730412 740162 828902 831498 4792094 4973619 39.15 70.6 1
09:22:35 2024-01-29 658482 649096 171465 167932 276671 281781 306222 305953 192196 190547 230163 236249 265965 269849 4261869 4621787 6184023 6046579 1052264 1085259 253573 221435 232868 233247 281923 273945 259467 261878 180089 184010 641608 615179 1407301 1381317 380650 377648 530735 536445 654819 637439 669390 672809 694183 709243 682721 746588 1805996 1894323 1184532 973923 580427 567856 686082 680208 705355 718774 726480 734460 836884 836999 4792094 4961472 39.15 70.6 1
09:22:36 2024-01-29 658863 650206 171758 167903 277485 280496 306942 304736 192640 190737 230577 236815 265930 270626 4254439 4486058 6244002 6012354 1041409 1086836 249416 220365 233267 232251 282019 272655 260260 260212 180478 183102 641971 608757 1411214 1401719 378704 375087 531863 534338 653265 641081 666124 669633 701329 710278 677753 757397 1816758 1909292 1187153 961876 582978 574154 681790 681656 709401 712417 725265 736631 834699 826992 4742494 4963062 39.15 70.6 1
09:22:37 2024-01-29 652701 651393 170971 168785 275611 281817 306942 302850 195645 189351 231078 235277 268748 270518 4255556 4571939 6220474 6024627 1059903 1083722 251310 220436 232541 233327 281064 273526 260225 260031 180443 182847 646321 606458 1416092 1392499 379595 376479 529199 534338 655781 636466 664198 674823 694219 703413 679890 755067 1812678 1912711 1179013 972540 584637 567928 686611 683902 703822 712417 728064 734983 830152 834270 4831655 4975924 39.15 70.6 1
09:22:38 2024-01-29 657928 650472 171243 168622 275831 283139 306834 304735 195575 190212 231078 236284 270846 271976 4253795 4550267 6229799 6029246 1039849 1082114 249381 219714 234033 232286 280837 274820 260998 260862 180443 183137 639796 611670 1413345 1389539 378632 374226 530735 536972 653265 637439 667387 669633 696227 711050 678270 751398 1812678 1895407 1158817 971122 582978 575854 687541 679903 709293 717165 724750 733938 835299 829505 4780712 4971302 39.05 70.6 1
09:22:39 2024-01-29 652127 650932 172088 167744 277378 281676 306834 304521 192734 190374 231043 234795 266554 270137 4254439 4550402 6239125 6024904 1046257 1086836 253573 220401 233303 231860 281993 273526 259863 260645 180443 183172 639071 605595 1430100 1392499 378519 375950 532054 531779 658680 642111 667619 672334 700302 703413 674846 755030 1820631 1928363 1146408 964651 586303 571214 682067 685913 709293 716448 730245 737402 827389 829361 4790381 4966664 39.15 70.6 1
09:22:40 2024-01-29 660838 651361 171954 167898 276524 281711 306870 305989 192127 191044 230218 236509 268605 269721 4255556 4639124 6179659 6029208 1053143 1084426 249000 221435 232541 232320 281923 273945 259467 261661 180124 184174 630171 615345 1414655 1383279 382144 377081 530735 534823 653858 636538 669737 670839 694183 710314 682721 746661 1811391 1894323 1179013 975309 580427 571177 687054 679726 705355 717200 725414 733938 836552 836666 4783548 4972111 39.05 70.6 1
09:22:41 2024-01-29 655163 649405 171958 167865 277396 283070 308678 304057 192599 190143 230972 236639 267852 270482 4255556 4474780 6239558 6024904 1041409 1086836 249416 220083 233267 232217 281958 273526 261092 260247 180443 183181 635710 609926 1416169 1401719 378740 375350 531969 533580 653265 640295 666087 669633 703617 710278 678787 755799 1816758 1916465 1187153 961913 582978 574633 681790 682440 709905 712417 725265 737741 834699 829397 4727276 4956952 39.15 70.6 1
09:22:42 2024-01-29 652407 648223 170562 168503 275540 283095 306243 302955 191451 189282 231332 235416 267852 270183 4254462 4583778 6220474 6035525 1057488 1085296 253609 220436 233068 232251 279944 273980 259432 260247 180478 182847 634280 604519 1420693 1387570 378519 375950 529199 531743 656782 634598 667145 671823 696227 703413 682721 754500 1812678 1912711 1176978 976423 585886 571214 688028 683939 705355 715821 728692 732895 828668 837257 4856601 4947375 39.15 70.6 1
09:22:43 2024-01-29 656682 648948 171610 167962 276274 282713 306690 305379 192933 190304 230865 236144 266671 272084 4253719 4577397 6247379 6020604 1035486 1084841 249381 220401 233068 232251 283353 273491 261432 261079 181619 183718 642529 613383 1409728 1391123 378740 375422 532090 531779 649191 643021 669723 671533 701329 710314 674846 751138 1814490 1911356 1183083 961193 581288 574364 681790 680208 709905 716448 725781 739115 834084 829332 4699140 4966028 39.15 70.6 1
09:22:44 2024-01-29 657030 647010 171074 167966 275815 282912 306079 304272 195302 189982 230396 236004 267816 272563 4255026 4559231 6220199 6024904 1036461 1085342 249347 221089 234362 231790 281817 274400 259036 261079 180409 183753 636171 613143 1415158 1390524 378668 374297 532018 538911 653858 640295 669390 669633 694183 709247 674809 750864 1815255 1907297 1181048 968777 582564 574633 684107 681656 710332 718752 725781 737265 834048 829397 4752813 4966304 39.15 70.6 1
09:22:45 2024-01-29 652596 648218 171650 167405 277983 280924 306942 302955 195457 189948 230916 235625 266369 268380 4254439 4550380 6228694 6024904 1059946 1088400 251028 220365 232469 233327 281458 272726 260044 261720 180443 182847 635710 606458 1409458 1392499 379595 376214 530359 534338 656282 637900 664198 674823 698255 704098 682721 755575 1815255 1905245 1181048 971849 584637 567892 685597 683866 704357 712417 730245 736067 829877 834270 4811459 4966304 39.05 70.6 1
09:22:46 2024-01-29 657928 649551 171065 167995 275824 281887 306942 304272 195575 189420 230719 236284 270917 270734 4250561 4560239 6219781 6020416 1038442 1084490 249347 220401 234477 232113 281581 274364 260814 261079 180805 183032 636171 611557 1412139 1390524 378668 374801 532240 536482 652900 639842 668879 669433 694147 707677 675801 746661 1812678 1906131 1181048 968294 582564 574633 685597 681656 709293 717241 723720 736067 834084 829469 4746809 4962765 39.15 70.6 1
09:22:47 2024-01-29 650238 647270 171610 167397 276742 281352 306726 304272 195575 189420 230396 234468 266369 270003 4243444 4537455 6227638 6028523 1049387 1085267 249972 220365 233668 231825 282536 273526 259432 260827 180409 183172 639071 606742 1431863 1392499 378250 375950 532054 536581 658680 642111 667108 671786 699735 706272 674773 758069 1821924 1928363 1181048 964651 586303 571141 682758 685877 709220 716448 728655 737107 826769 832453 4787822 4956952 39.15 70.6 1
09:22:48 2024-01-29 656845 648644 171465 167928 276631 281746 304967 305881 192559 190212 230719 235521 266554 269721 4256842 4629678 6179584 6020416 1053389 1084537 250993 221329 232469 232286 281458 273909 261698 261739 180055 184104 639071 613421 1416694 1386227 378740 376479 530323 535579 652863 636429 669997 672486 694111 710243 682721 746624 1808565 1894323 1179013 976003 580301 571214 687541 679726 705355 717160 727851 734983 836480 836666 4787822 4964026 39.15 70.6 1
09:22:49 2024-01-29 653715 649542 171857 167928 276671 281549 306942 303027 195746 189913 230881 236614 270846 270626 4242898 4460298 6263602 6028523 1045880 1086853 252090 220189 233581 232148 282015 273909 259432 259815 181954 182533 639071 605800 1411546 1401719 379595 377001 533714 534338 653786 640259 664161 670386 698146 707392 676242 757695 1821924 1927204 1171711 964651 586303 574560 682758 683829 710409 712381 726815 737116 829841 832453 4784404 4956952 39.15 70.6 1
09:22:50 2024-01-29 651479 648187 171584 167936 276662 282766 305111 304664 195438 189948 230719 235158 266774 270193 4260005 4628668 6197579 6050114 1056809 1085230 250676 221413 232725 234585 281781 274223 261550 261808 180375 184010 641608 613758 1406106 1381317 378704 377612 530735 538145 656947 637889 669390 673797 694183 709743 682721 751054 1807280 1897012 1190762 975309 580715 567856 686568 680208 705355 719222 727511 734983 835263 836630 4793803 4973391 39.15 70.6 1
09:22:51 2024-01-29 657030 649551 171426 167928 277254 280461 306942 303275 192301 190247 230360 237015 265527 270590 4255556 4489641 6229799 6025226 1043903 1086816 250042 220260 233124 232182 282390 274978 261734 261756 180306 183102 641971 611670 1407008 1401719 381760 375315 532240 534717 654192 641363 668278 669633 701788 710243 678270 754351 1816721 1910790 1179013 959075 582564 574118 681790 681656 709905 712417 725781 737741 837215 828121 4717897 4947263 39.15 70.6 1
09:22:52 2024-01-29 651442 649551 170759 168461 275362 281852 306942 302813 195883 189351 231078 235158 265930 270554 4246204 4577771 6229799 6028931 1060482 1087589 250458 221116 233088 232829 280461 274258 261734 261756 181609 182927 633030 606587 1412481 1388554 379326 376250 529016 535096 657675 634562 666087 674766 697031 703413 681331 755799 1812678 1912711 1203223 976698 586303 571141 688115 683902 704357 716448 728618 732821 828865 836666 4853235 4947338 39.15 70.6 1
09:22:53 2024-01-29 657030 649751 171074 167966 275815 283465 305791 304664 192196 189948 230360 235521 265930 272382 4252524 4551617 6211148 6020566 1044387 1082114 252445 220083 232981 233247 280889 274258 261365 260939 180340 182927 629992 611670 1413773 1390524 380676 374190 529948 535994 653229 635944 669997 669633 696227 713652 680787 751398 1807501 1891640 1175701 968294 582978 574597 687541 680690 709130 717093 723720 732821 836480 834197 4778416 4954661 39.15 70.6 1
09:22:54 2024-01-29 651123 649547 171430 167787 276671 281790 306402 301716 195953 189151 231114 235158 265930 270662 4247709 4506501 6267101 5994810 1047794 1085417 249347 220365 233709 232726 281711 275954 261698 260143 181451 182383 639071 606362 1425850 1402426 379595 374190 532994 534717 654320 641081 663977 670582 698182 707392 676242 760122 1820631 1918815 1171711 964651 586303 574597 684213 683866 709293 712417 725621 735587 829841 828741 4787822 4956952 39.15 70.6 1
09:22:55 2024-01-29 653311 650476 171618 167962 275780 283109 306474 303311 195645 189351 231078 234795 265930 270101 4246204 4605009 6197574 6029246 1058617 1084454 249972 221054 232868 232251 282526 274765 260523 264387 180808 182997 642529 611234 1417884 1379925 379950 377468 531826 537964 658606 638340 669316 676279 698203 707108 681753 750219 1807953 1903517 1198757 973923 581288 567820 685327 681173 705355 719222 730764 734983 834699 835449 4811347 4966304 39.15 70.6 1
09:22:56 2024-01-29 660048 649551 171954 167368 277163 280924 306942 304914 192196 190547 230325 236649 267517 270554 4253795 4492845 6234683 6008342 1041409 1082114 249381 220365 234097 232251 281923 272690 260658 261720 181221 183439 635710 612268 1450850 1401719 382304 375735 533115 535096 655084 642111 667545 670582 702321 713416 679752 757416 1816721 1915972 1187153 961876 583807 575446 682758 679867 709905 712417 725781 737741 834699 829325 4734029 4954661 39.15 70.6 1
09:22:57 2024-01-29 651942 649547 171035 168427 275591 282678 306942 303311 195918 189351 231078 234830 265965 270137 4255556 4574519 6220474 6011946 1064718 1085259 249139 220864 233267 233292 282798 273909 260009 260247 181268 182858 638568 607456 1429364 1393140 379595 376371 530698 537381 659717 636543 669409 673760 696720 703413 682237 755538 1812678 1911356 1162730 978089 586720 571177 688028 683902 707356 715546 730801 732783 829218 837257 4860036 4964026 39.05 70.6 1
09:22:58 2024-01-29 658113 649286 171346 167936 276693 282678 305935 304914 192639 190535 230719 236084 265965 270554 4250751 4545873 6216046 6011941 1035091 1083619 249381 221054 233267 232251 283450 272726 259397 261626 180375 183718 649517 613421 1416982 1395124 382301 375663 534508 536618 655084 642001 670191 671423 700121 710243 674773 751027 1820213 1912711 1181048 959075 581251 573712 681753 680690 709905 716448 726815 737741 835263 829918 4701888 4933183 39.15 70.6 1
09:22:59 2024-01-29 651442 649092 170768 168469 275082 281817 306581 302814 195781 189351 231114 235192 266520 270137 4246204 4583778 6229799 6020566 1063311 1082114 253680 220365 233232 232251 280602 274364 259432 260247 181015 182244 635710 606026 1417530 1388554 380135 376228 531648 536544 658031 636543 666960 674877 697885 703268 682647 753777 1813966 1910529 1179013 978496 586303 571177 688028 683866 705208 715008 728655 732821 828632 836999 4849199 4954436 39.15 70.6 1
09:23:00 2024-01-29 656609 649291 171065 167962 275815 281936 306294 304700 192196 189948 230360 235556 265930 270662 4253984 4545873 6211148 6011903 1034749 1085259 248966 220401 233267 231503 282268 273526 260631 261661 180409 183137 616937 612983 1411086 1388554 380135 375950 534850 539678 656989 641891 671908 672450 698073 709563 676377 751810 1816301 1907261 1181048 961876 581959 572720 681790 680208 710834 716085 727851 737144 835889 831864 4703172 4961847 39.15 70.6 1
09:23:01 2024-01-29 652834 650011 171074 167991 276247 281352 306942 303063 195610 189317 230881 235521 265930 270327 4235574 4565259 6216439 6011903 1056912 1084494 248966 220401 232904 232286 280139 274400 259432 262934 181015 183102 631421 606458 1412990 1387570 380132 376479 529199 534823 658854 638353 667760 675319 697141 703304 682684 755687 1817594 1908925 1176978 976698 586303 571141 689585 685730 705854 715043 730764 732821 830226 837849 4860036 4954398 39.15 70.6 1
09:23:02 2024-01-29 656682 648832 171610 167957 276078 282678 306079 305164 192196 189982 230360 235556 266520 270554 4247709 4542632 6211148 6011978 1035486 1084490 248966 220401 233632 231860 283251 273526 260998 261661 180409 183369 639586 613421 1410030 1392499 378668 376214 535230 537620 653822 642111 671796 673294 702986 713416 676857 748748 1816301 1916551 1179013 964949 581214 572865 682758 680208 712392 717752 725341 736621 835889 830157 4715945 4964026 39.15 70.6 1
09:23:03 2024-01-29 654238 650016 171104 167903 276706 280924 306942 303133 195610 189386 230396 235556 265745 269531 4255556 4553208 6220474 6011946 1054277 1085259 249972 221399 232505 232251 283139 272690 260225 260610 180443 183102 640521 609057 1413684 1392499 379595 378216 532994 531707 660731 641202 667619 674823 703173 703196 681056 757769 1817594 1921463 1183915 968978 584148 571151 682758 681863 705854 712417 734107 737801 829804 829433 4810120 4964026 39.05 70.6 1
09:23:04 2024-01-29 660520 649828 171074 167970 276436 282019 306942 304200 192196 190614 229967 237050 270846 270137 4252524 4608189 6178771 6024866 1053792 1084490 248620 221054 232541 232286 281493 273909 259467 261079 179839 183555 639071 613421 1406755 1383279 378740 376515 529984 534823 652863 636502 669390 672486 694111 711817 682537 752852 1813160 1894515 1179013 976660 581544 574293 687431 679616 706354 715043 726815 735058 839335 836630 4784404 4973391 39.15 70.6 1
09:23:05 2024-01-29 652312 649092 171065 167782 276635 281352 306942 302354 195610 189351 230396 235556 270810 270662 4246204 4472666 6257775 6011941 1044774 1086836 249347 220321 233796 232251 281887 273491 259432 259996 181268 182233 640521 603989 1435784 1400724 378519 374226 532240 533580 654783 640295 664125 669633 694255 707392 674809 756176 1824081 1926339 1173706 964949 586303 574451 684699 685424 711886 712201 727851 738842 829841 829325 4769011 4953574 39.15 70.6 1
09:23:06 2024-01-29 651479 649551 171337 167666 276666 282678 306244 304236 195540 189386 230325 234830 266369 269495 4243178 4620815 6183172 6020566 1053014 1083685 249972 220899 232868 232251 281690 273718 260264 261843 180409 183137 642529 614388 1425977 1381317 378519 377081 531486 537204 658680 638413 668879 674273 695242 707392 680787 751583 1807501 1906673 1180285 978219 583206 571556 686648 682624 706208 720508 730616 732672 832854 835449 4830489 4964026 39.15 70.6 1
09:23:07 2024-01-29 658579 651128 171926 171091 277983 281352 306510 305630 192336 190512 230163 235919 270881 270590 4246204 4517757 6211622 5994739 1038442 1084454 249381 220401 233232 232251 281980 272620 259828 260645 180375 183137 639071 613421 1411109 1398739 378740 375350 532018 531743 654192 641400 668094 671533 701293 711315 676758 755087 1816546 1911567 1207376 962850 581959 575221 681753 680654 709364 716375 726703 740765 838851 829918 4705852 4952356 39.15 70.6 1
09:23:08 2024-01-29 650904 649551 171039 168618 275311 281887 306942 303275 195645 189317 231114 234795 265965 270363 4247709 4587036 6220474 6029208 1056809 1085296 248586 220436 233232 232251 280420 274400 259251 260282 181126 182812 640521 604473 1439859 1383279 378519 376758 531486 537240 658680 636016 667896 674309 695242 703413 680305 752504 1807538 1906990 1196992 976698 584637 571962 689585 685539 707319 719999 730653 731594 832587 836484 4839143 4952437 39.15 70.6 1
09:23:09 2024-01-29 658863 648373 171610 167363 277122 283872 305325 305164 192196 189948 230002 235556 270846 270035 4247709 4530360 6201823 6011941 1032935 1085296 249381 220401 233267 232100 283648 272690 259432 261079 180409 183718 640159 613421 1429624 1392499 378668 375914 532090 538911 652900 643021 669353 672486 700302 713416 674809 753613 1815255 1910002 1183083 961156 580427 572865 681679 680470 712392 718328 727296 740275 838851 829845 4701770 4976714 39.15 70.6 1
09:23:10 2024-01-29 652369 650822 171895 167970 275560 281905 306942 302814 192944 189838 231114 235521 265561 270363 4247709 4574519 6229799 6020646 1062039 1083685 253609 220365 233267 232286 280267 273526 259432 260031 180478 182522 634280 602644 1417206 1388554 379326 376214 529199 534717 656782 636469 664198 670839 694147 703413 680850 756653 1809494 1911360 1155752 975309 584637 571177 687054 683902 704646 716230 732014 736260 830226 835893 4839068 4973391 39.15 70.6 1
09:23:11 2024-01-29 657030 649092 171099 167962 275535 283813 306043 304093 195575 189420 230360 235277 267852 270698 4246204 4550583 6206727 6011978 1035449 1085259 249173 220401 234528 232217 281594 273945 260264 261079 180805 183172 628563 611158 1410040 1388554 380135 377001 532994 537620 653895 640295 668879 669433 694147 708210 674773 746698 1811391 1907027 1179013 967399 581325 574633 684107 680690 710332 717254 725265 736892 836884 833966 4742494 4964200 39.15 70.6 1
09:23:12 2024-01-29 654863 650467 171857 167405 277556 281029 306690 304057 195540 189351 230360 235556 265965 268604 4249232 4553208 6220474 6011978 1054137 1084490 253609 221781 232541 232713 282072 272690 260044 260247 180409 182812 639071 607531 1406892 1392499 379595 378216 533750 535023 659613 641656 667108 674823 700302 703124 680787 755501 1812678 1922015 1157534 967399 583807 567820 682758 681863 706354 712417 732397 736621 830152 834593 4792094 4957112 39.15 70.6 1
09:23:13 2024-01-29 660838 650472 170962 167903 276202 281896 305647 304236 192424 190137 230254 236945 267654 270554 4248055 4550402 6211148 6003800 1047719 1082114 250180 220365 232541 232968 281144 273909 259432 260645 180375 183102 639071 612394 1447249 1391511 380650 375087 530359 535994 654192 636506 669997 671533 694147 712390 682237 753929 1807501 1892981 1187153 973923 581325 574633 688028 680208 707356 716687 725781 733938 838364 836039 4791147 4963231 39.15 70.6 1
09:23:14 2024-01-29 658284 650932 171511 168393 276065 282961 304967 305486 192127 190380 230360 235556 266369 269168 4253908 4617555 6179998 6011978 1050038 1082114 253644 221054 232541 233071 281493 273945 259432 261079 179839 183718 646942 613421 1406455 1383279 380919 376515 530735 537763 652863 636502 669997 672486 694147 713416 682906 751588 1807464 1891640 1179013 973923 580390 572461 687054 678764 705355 716085 726815 733901 837735 836666 4783548 4966626 39.15 70.6 1
09:23:15 2024-01-29 652099 648909 171067 167865 276528 281676 306870 303470 191634 189144 231296 235182 270775 270662 4238250 4498750 6224122 6011941 1043956 1083722 249272 220401 233303 231860 281958 272690 259467 260282 180409 183137 638709 604733 1422281 1392499 378250 376515 532018 531779 658680 640909 668094 672334 700266 703413 676279 757360 1816758 1925633 1203223 964651 584637 567928 682274 684907 709905 712417 728692 737704 826221 828157 4774170 4956952 39.05 70.6 1
09:23:16 2024-01-29 656919 649401 171446 167869 276381 281676 305003 305057 192196 190276 230183 235182 267852 268748 4235574 4632011 6169452 6011941 1050787 1080546 249000 220401 231817 232320 281152 273526 259432 260645 180839 183137 637621 613346 1409959 1386587 378776 376228 529235 534823 654192 635567 668369 672486 694147 710314 681753 746698 1807501 1888691 1181048 973923 579887 567964 686082 678764 704357 716157 726815 733938 836516 835485 4774170 4953420 39.15 70.6 1
09:23:17 2024-01-29 651343 647712 171108 167831 275962 282271 306798 302956 192599 189282 230577 236144 267065 270193 4246204 4470121 6248175 6010510 1041409 1085296 249381 219987 233668 232829 281805 273526 259432 259454 180512 181945 638077 604087 1423103 1401719 380135 374261 532994 533360 652936 640295 664198 669633 698255 707174 674809 755538 1816721 1916208 1171711 964651 585469 574633 683105 683383 709256 712417 725781 734425 831676 829397 4764791 4947600 39.15 70.6 1
09:23:18 2024-01-29 648705 647716 171065 167928 275855 281949 304537 303986 192822 189838 230612 234493 267852 269387 4248666 4635927 6216135 6007653 1057258 1085271 249972 221054 232868 232217 281458 273526 260264 261878 180124 183590 646087 611670 1411668 1379360 378668 377382 531110 537620 656782 637439 670376 674309 694219 708210 682237 746735 1804713 1898129 1184532 973923 581251 567856 685597 680208 705355 719496 728655 734983 834699 835485 4774170 4956952 39.15 70.6 1
09:23:19 2024-01-29 657960 647716 171065 167797 277556 280069 306942 304700 192022 190339 230112 236962 267557 270446 4245634 4474460 6221384 5999015 1039924 1083685 249416 220890 233380 232251 281958 272690 260658 260212 180443 183102 635710 610039 1413382 1400724 378740 375087 532240 534338 653265 641202 666161 670582 702358 710278 678270 757496 1816721 1912142 1189188 961876 583807 574633 682274 680864 709905 712417 725265 737741 834699 829397 4727276 4942844 39.15 70.6 1
09:23:20 2024-01-29 649554 649097 171031 167995 275397 281887 306726 303063 195610 189317 230719 234914 267780 270049 4248666 4591308 6220199 6026066 1053764 1083721 253680 220436 233267 232957 280783 274820 259432 260247 180478 182592 641971 606183 1427015 1383279 378519 376551 531863 538145 658680 636502 669997 673833 695242 703413 680787 753613 1807538 1901904 1176978 976698 584637 567892 688065 683383 706354 717165 731840 732858 832302 836666 4839821 4966304 39.15 70.6 1
09:23:21 2024-01-29 656714 647716 171644 167256 277361 281584 305612 305200 192062 189982 230002 236119 270846 270301 4245006 4511303 6215331 6003332 1040135 1084463 249416 220365 233232 232251 281887 272429 260952 260282 180409 183172 640521 611670 1428478 1400724 378740 375087 532240 534338 653265 641854 667145 669633 701825 710278 678306 754388 1813436 1908088 1185118 959111 581325 573748 680824 680690 708396 712417 725265 737741 835882 826956 4715254 4947600 39.15 70.6 1
09:23:22 2024-01-29 649628 648633 171074 168258 275384 281989 306079 303311 195645 189317 230719 234795 265965 269757 4247823 4603375 6197688 6029246 1054137 1082151 253217 220401 232924 232251 281458 273945 260264 261079 180805 182997 638115 609491 1413588 1377406 379595 377059 531486 538037 658214 638413 669390 674823 693097 707179 681753 751583 1805996 1897859 1164768 973923 581288 567856 685112 680690 704357 719258 730801 734983 834108 834270 4797228 4956952 39.15 70.6 1
09:23:23 2024-01-29 658611 647707 171618 167248 277556 280380 306726 304736 191928 190282 229645 236319 270620 270301 4246204 4474780 6228600 6018282 1037944 1082179 249381 220365 233267 232795 281676 272690 260260 260212 180409 183137 634280 610669 1415315 1400724 378740 374297 532240 533775 653265 641202 666161 669633 702358 711364 677789 753960 1815433 1913753 1187153 959075 582978 574633 681790 679867 709401 712417 725781 737741 834699 828193 4727276 4944074 39.15 70.6 1
09:23:24 2024-01-29 648557 647716 170531 168004 275011 281887 306942 303311 192594 189351 231078 235192 265965 270137 4243444 4568024 6224235 6020454 1055186 1085308 251028 220401 233232 232286 280210 274400 261698 261720 180478 182812 640521 606570 1431757 1387212 378519 376551 531486 537240 658680 636053 667424 673833 695242 703413 680305 752541 1808065 1901913 1174943 976698 584637 567892 688065 682863 706354 717165 730838 732858 832302 836666 4839821 4961847 39.15 70.6 1
09:23:25 2024-01-29 657643 647721 171648 167648 276742 281817 306079 305666 195302 190282 230037 236111 270881 270590 4246204 4524354 6215218 6023407 1040917 1085308 251382 221058 233088 233154 281887 272655 260840 260610 180409 183404 639615 612983 1434389 1400724 378704 375771 534508 534717 654192 642111 668057 671058 702285 710779 678750 757528 1817837 1916392 1187153 960832 581288 574560 681790 682352 709905 712417 725781 737930 837068 829918 4718612 4948824 39.15 70.6 1
09:23:26 2024-01-29 649437 649551 170554 168728 274941 281781 306424 302601 195848 189282 231078 234760 265930 270137 4245649 4574519 6211148 6034699 1059149 1084537 250852 220842 233088 232795 280657 274223 261365 260610 180981 182812 641971 606620 1417066 1383279 378519 376515 530735 539295 659466 636016 669997 673760 696227 703413 680787 751027 1807464 1904561 1172908 979208 584637 567820 688028 683829 707356 716981 731283 732783 829877 837849 4839256 4956952 39.05 70.6 1
09:23:27 2024-01-29 657960 647716 171575 167372 276671 281781 305111 304557 191784 189948 230325 235556 270846 270137 4245926 4531087 6201823 6016606 1036813 1085308 251382 220877 233052 232113 283189 275173 261734 261486 180215 183485 642529 613308 1426202 1398106 378704 375315 533750 535096 654192 642948 669045 671533 701825 711279 677753 755224 1816546 1912716 1183083 959038 581251 573712 680824 680690 708898 712417 725781 737741 835263 832453 4709213 4948824 39.15 70.6 1
09:23:28 2024-01-29 648594 649092 171074 168085 275555 283118 306942 303027 195813 189317 231078 235264 265965 269721 4246204 4593037 6211148 6024866 1056733 1085197 250885 221081 233088 232182 280889 274678 261329 260904 182648 182962 640521 609829 1419346 1383279 378519 379383 532203 537964 659613 638340 669316 674677 696720 707392 680787 751398 1808565 1905947 1174943 976698 582978 567856 687541 682624 706354 719222 730801 734423 834108 835412 4825444 4956952 39.15 70.6 1
09:23:29 2024-01-29 658900 647716 172002 166805 278178 281603 305791 305164 191928 190547 230128 236084 270881 270265 4242898 4499107 6210873 5994805 1040666 1084494 251700 220771 232981 234477 282642 274589 261734 260904 180340 183509 637621 613143 1411892 1397748 378740 375350 533750 536464 652863 642111 668094 671058 701293 711182 678787 755799 1816546 1912803 1183083 960148 581325 573712 680824 681173 709401 712417 725781 737810 837068 828121 4715254 4947600 39.15 70.6 1
09:23:30 2024-01-29 649517 648638 171104 167898 274936 282678 306258 302708 192389 189351 231078 234760 265965 269685 4242898 4593037 6201823 6011941 1052227 1085259 250500 220401 232981 232113 281247 274993 260962 260904 180877 182997 629992 606587 1438966 1385825 379326 377045 532240 538000 658680 640170 671908 674750 696227 707392 680787 750345 1807464 1903517 1174943 976698 582978 567820 688028 681790 706354 719298 730764 734460 834108 836630 4832344 4956952 39.15 70.6 1
09:23:31 2024-01-29 659833 648633 171891 166772 277947 281549 305791 305164 192196 190247 230325 235590 265930 270590 4242898 4495358 6206727 6003295 1039886 1085259 249347 220436 233267 232251 283070 275173 261734 263237 182379 182997 640521 612281 1414339 1400433 381760 378072 534508 535096 652863 642111 668094 671707 702139 711279 678750 753278 1820424 1918062 1185118 960148 581288 573712 681790 680690 709401 716448 725781 737741 835263 826956 4699815 4948927 39.15 70.6 1
09:23:32 2024-01-29 649554 649092 171065 167966 274936 281887 306942 303311 195610 189317 230916 234795 265930 269813 4236852 4590446 6210873 6020566 1053801 1082179 253644 221019 232868 233154 280210 274785 260998 263237 181221 182858 636171 607480 1426944 1383855 379595 376901 532203 538762 658497 637366 668369 674786 695735 708210 680640 753724 1807501 1903963 1179267 976698 584222 567856 688028 681826 706354 717165 731840 732858 832265 836630 4834850 4964026 39.15 70.6 1
09:23:33 2024-01-29 656677 647716 171896 167185 277521 281746 306007 305630 192062 189948 229967 235590 270846 270518 4246204 4517757 6211148 6007616 1042371 1082114 249347 220401 233032 232251 283017 272620 259828 261009 180089 183439 639071 613204 1409655 1398444 381489 375771 534887 536618 655084 643825 669886 671533 700761 710278 674809 754781 1813361 1907302 1181048 961057 583623 574560 681790 681656 709401 712417 725781 737787 835882 826956 4722016 4948824 39.15 70.6 1
09:23:34 2024-01-29 647566 647712 170768 167970 274713 281781 306942 302354 195610 189151 231078 235158 270644 269721 4235498 4574519 6197574 6011941 1052190 1082114 249972 220365 233196 232217 281267 274364 260264 261009 181091 182974 639071 606026 1430216 1381888 379595 379959 532203 537474 658570 638195 671908 676316 696117 707392 680787 748784 1805377 1903246 1172908 975309 582978 567820 688604 682624 706354 718783 730764 733938 832302 834197 4827950 4960487 39.15 70.6 1
09:23:35 2024-01-29 658428 647712 171653 167036 276706 281550 306043 304700 192062 190212 229967 236284 270810 270265 4236852 4502589 6192223 5986714 1038807 1082078 249139 220401 233232 232829 283115 272204 259467 260645 180249 183555 637621 613030 1401919 1395124 382032 375628 533299 535698 654156 642001 666923 670435 702139 712408 678603 755799 1815255 1915425 1161737 961057 584637 574633 682586 681826 710372 712417 725781 736548 834108 829361 4736655 4943015 39.15 70.6 1
09:23:36 2024-01-29 648978 649092 170522 167995 274905 281781 306942 302779 191987 189317 231114 234830 270917 269721 4236852 4571270 6215093 6003295 1060279 1082151 248620 220330 233232 232251 280139 274137 259432 259815 180478 182522 635710 604696 1419724 1387212 378519 376179 530177 538145 659792 636543 669923 675356 696647 707283 681569 755075 1812678 1909109 1176978 978089 586303 573181 689003 685391 707356 718328 734107 732821 829804 838441 4853661 4953420 39.15 70.6 1
09:23:37 2024-01-29 657030 647721 171069 167618 276706 281887 306007 305164 192196 190247 230360 236241 270846 270554 4243178 4536158 6206727 6007616 1034749 1082114 248931 220829 233267 232217 283251 273491 259071 261661 180375 183718 642529 613534 1409728 1391511 378668 376479 532090 537240 656947 641891 671796 672964 699590 710135 676857 753724 1815008 1912711 1157747 961839 581251 572865 682758 680690 711337 717129 727851 740690 836480 829325 4690416 4954773 39.15 70.6 1
09:23:38 2024-01-29 649480 649551 171031 167962 275820 280924 308411 303275 195575 189351 231078 235521 270917 269721 4235574 4556000 6197574 6011941 1056912 1083685 248586 220436 233232 232251 280175 274364 260998 260247 180981 182557 634280 605286 1414661 1383279 378519 376479 530735 536409 658680 634634 670766 676316 696501 703341 680121 750879 1812427 1908888 1172908 979208 585469 567928 688065 683866 707821 717995 731840 732858 829877 838369 4853122 4960487 39.15 70.6 1
09:23:39 2024-01-29 658109 647712 171346 167368 276671 281817 305111 304736 191952 189386 229967 235556 270846 270137 4246204 4538238 6211148 6003299 1034013 1082078 248966 220176 233267 232217 282916 272690 259432 261079 180249 183427 641058 612870 1411248 1392499 378668 375914 532054 536409 652863 641656 668843 671313 701179 713416 677302 749812 1813717 1910678 1181048 962888 581959 572829 682274 679726 710798 718328 725378 737667 835889 831827 4712689 4945398 39.15 70.6 1
09:23:40 2024-01-29 649480 647721 171035 168118 275780 281317 306942 302814 195575 189351 230719 235826 270846 269721 4236852 4558778 6220474 6011978 1062439 1082114 248586 220401 233232 233327 280602 273753 259828 260031 181347 182974 637139 603989 1428393 1388554 379326 376228 529199 534338 656782 635531 666124 672297 694183 707174 684029 758888 1815712 1914080 1179013 973812 586303 573589 687431 683866 704320 712417 728618 734685 830226 836002 4832457 4947301 39.15 70.6 1
09:23:41 2024-01-29 654225 647721 170912 167970 275788 283872 306079 303347 192196 189386 230360 235556 270775 272092 4243178 4541899 6229500 6003332 1035374 1080546 248966 219679 234362 232678 281458 274137 260264 260827 180409 183137 641058 609926 1436100 1388554 380135 374226 532240 539295 649155 638413 669353 669633 694147 711291 677789 754505 1814265 1905317 1179013 970157 583206 575671 686648 682624 712392 719186 725265 736591 836475 834593 4746033 4947301 39.15 70.6 1
09:23:42 2024-01-29 649628 647716 171618 167372 277556 280924 306942 303987 192371 189386 230360 235521 266334 268442 4236852 4536308 6201823 6003332 1054277 1085259 248586 221089 231817 232251 282784 272620 260009 260247 180443 182847 640521 608301 1409752 1392499 380135 377950 532994 531707 659613 641081 667108 674859 701329 707392 681753 758069 1813436 1929074 1170929 969090 584600 570342 682758 683594 706244 712237 732770 737107 829218 829469 4787822 4947600 39.15 70.6 1
09:23:43 2024-01-29 660233 651054 171039 168051 275824 281781 306942 304236 192062 190247 230002 237490 271000 269757 4246204 4545510 6201823 6003332 1047682 1082078 249450 220401 233232 233327 281064 274172 259432 261009 181186 183137 639071 612545 1454956 1387570 380919 377272 529199 536030 652827 636538 669997 671533 694111 712426 682721 752281 1807501 1894052 1165726 975010 583623 574341 687991 681620 708359 720508 726186 733715 839446 836039 4774170 4956952 39.15 70.6 1
09:23:44 2024-01-29 655167 647721 171465 167305 276238 282862 303789 304700 191987 189386 230325 234795 265965 268891 4243178 4611556 6183172 6011903 1057258 1082114 249972 221054 232541 232251 281690 273945 260264 261079 180409 183137 641058 609491 1431924 1381317 378519 376551 531486 537240 658680 637926 668879 674273 695242 707392 680787 748969 1805377 1903517 1174943 976698 582978 570673 689095 684006 707193 720508 730653 732672 832155 835231 4835798 4933220 39.15 70.6 1
09:23:45 2024-01-29 658826 647607 171618 166705 276706 281440 305827 305057 191928 189948 229967 235556 270775 270101 4244785 4498563 6201823 5994702 1036599 1082114 249173 220365 233068 232217 283450 272429 260998 261044 180017 183555 634721 612983 1419203 1392499 378668 375364 532054 535615 652863 642111 669997 669339 700302 710278 674773 753613 1812678 1907027 1181048 959075 581288 572902 681790 679469 712392 717785 726592 740803 838256 829882 4688337 4947600 39.15 70.6 1
09:23:46 2024-01-29 648519 647721 171711 167860 275784 282634 306942 303063 195575 189179 230632 235521 270846 269773 4236852 4543512 6211148 6007616 1062556 1083685 253680 220401 231817 233466 281887 272726 260225 260031 180409 182522 635710 606026 1412053 1388554 379595 376479 529199 534949 656245 636502 664198 674786 698218 703196 679890 756176 1815255 1912711 1183591 970432 584637 567856 685597 683866 704357 712129 732014 736330 832550 834089 4820392 4957112 39.15 70.6 1
09:23:47 2024-01-29 656998 649291 171035 167936 275118 281711 306474 304165 192196 189386 230163 235556 266923 270734 4239874 4541899 6202310 5994777 1040519 1081311 249381 219644 233303 232251 280833 276149 260998 260645 180375 182557 636171 609057 1410040 1387570 379595 373665 529984 535615 653265 638377 669997 669633 696227 711315 680787 752281 1807538 1892981 1152949 968294 583623 574633 687541 681173 708396 717129 725738 733603 839372 836999 4761462 4958323 39.15 70.6 1
09:23:48 2024-01-29 648446 647607 171584 167363 276742 280946 306510 303950 191987 189351 230360 234830 271333 269495 4236852 4524391 6197574 6007377 1056131 1083685 250497 221054 231781 232320 281958 272655 260260 260212 180795 183172 637318 607755 1407180 1390524 379595 377987 531486 531707 658680 639806 666124 677278 701293 706114 681753 756176 1813966 1921905 1174943 967399 583807 567820 682684 682827 706354 712417 732918 735541 832550 835813 4801527 4957112 39.15 70.6 1
09:23:49 2024-01-29 659838 650206 170936 167903 276211 283804 306726 304022 192196 190304 230829 237015 270965 270324 4235423 4553826 6192997 6007667 1049252 1081311 249381 220401 232541 233002 281064 273909 259432 261044 180409 183137 639071 613421 1426279 1388554 378776 376214 529199 536177 652863 636502 669997 672486 694147 712124 680887 753613 1809356 1892981 1180285 973923 581251 573712 687541 679726 707193 716625 726815 734983 838364 836666 4791951 4957112 39.15 70.6 1
09:23:50 2024-01-29 650981 647648 171745 167860 276492 281676 306906 302354 195680 189019 231078 234830 267333 270446 4235536 4500104 6253321 5994810 1046149 1085296 249381 220211 234033 232251 281958 275758 259467 260247 181141 182395 639071 603989 1416057 1399731 379057 374297 531607 531707 656782 643021 666124 671533 699278 707392 676758 759553 1821924 1921647 1187153 963280 587064 574597 683588 685391 710332 712417 727739 736727 829841 829361 4770557 4943004 39.15 70.6 1
09:23:51 2024-01-29 655167 647643 171208 167869 276484 281676 304931 305021 192161 189386 230360 235158 265930 268891 4232472 4616502 6171028 6011702 1050886 1082114 249759 221089 232541 232320 281923 273526 259432 261661 180120 183753 644871 614032 1401495 1379360 378776 377987 530359 534823 653858 636502 669353 673294 694219 712354 679890 748290 1805996 1892981 1176978 973923 580016 571214 687541 679726 706354 717191 725892 734983 838109 836666 4774170 4957167 39.15 70.6 1
09:23:52 2024-01-29 653066 647497 171507 167894 276564 281817 306906 301892 193003 189179 231296 235521 270810 270662 4226141 4481312 6257500 6007653 1047047 1084527 253680 220401 234033 232113 281993 273526 259467 260862 180443 182847 639071 605871 1422961 1391511 378519 375386 532054 535615 658680 642111 667145 671823 700302 703413 676794 756213 1820631 1925633 1185118 963280 586303 572902 682758 686921 709794 713001 728655 737704 827426 829361 4774170 4933183 39.15 70.6 1
09:23:53 2024-01-29 656453 649140 171676 168325 276096 281817 304967 304807 192196 190276 230254 235381 267852 268748 4243178 4614769 6171066 6008333 1050787 1082151 253609 221089 232541 232320 281923 273945 259467 261661 179839 183753 637621 613421 1406455 1381317 378776 376551 530735 535652 654783 637439 670376 672809 694219 712390 682721 751398 1805996 1892981 1181048 973923 580464 571177 687054 679726 705355 717165 726480 734983 836552 836666 4769011 4953420 39.15 70.6 1
09:23:54 2024-01-29 651050 647258 171403 167827 276421 283070 309042 303168 192599 189810 230289 236109 267664 270518 4233533 4447639 6248450 5994777 1043641 1086836 249416 220365 234033 232251 282160 273945 259467 259850 181736 182395 639071 603989 1411241 1399731 379595 377001 532240 534338 654819 640295 664235 670863 698255 706114 676794 759655 1820631 1925910 1173706 963280 586303 574633 684107 683939 710332 712417 725414 736585 831676 829397 4764791 4944074 39.15 70.6 1
09:23:55 2024-01-29 649510 647716 171129 167812 274728 285044 305755 303026 192664 189248 230774 234691 267852 269927 4238942 4583778 6188721 6007653 1056959 1084490 249972 221089 232904 232713 281923 274137 260264 261079 180409 183172 642529 609057 1426823 1379360 378519 377081 531863 539678 658680 637475 669353 674823 696227 707174 680787 753077 1807538 1903517 1174943 976003 583807 567892 688065 681863 706354 719258 731914 732895 832302 835449 4827950 4947600 39.15 70.6 1
09:23:56 2024-01-29 657849 647716 171644 167107 277556 281817 305612 304914 192022 190374 230112 236144 267476 270029 4242296 4490444 6197408 5994739 1040880 1082849 251310 220401 233303 232286 282855 272239 259863 260862 180124 183137 639071 613544 1412568 1395768 378704 375386 532054 531779 652900 643294 669521 671533 702321 711315 676279 756827 1814729 1910002 1183083 959075 581288 572902 681790 680690 709905 713006 725781 738826 836552 826956 4681640 4938248 39.15 70.6 1
09:23:57 2024-01-29 648557 647716 170488 167995 274976 281852 306942 302814 195610 189144 230865 235113 267816 269885 4235423 4581996 6197574 6026066 1053764 1083759 253217 220401 233016 233084 281341 274400 260631 261044 181057 183137 640159 606458 1416519 1379360 378519 377360 531486 538073 658680 638413 669426 674859 693622 707144 681753 748821 1807538 1901897 1170873 973923 582978 567928 687054 680864 706354 719375 732434 735020 834699 834270 4821999 4956952 39.15 70.6 1
09:23:58 2024-01-29 658432 647258 171644 171007 277556 283070 306079 305200 191661 190247 229841 236284 267369 269855 4242296 4486882 6209157 5994739 1042409 1084494 249381 220365 233267 233026 281676 275368 260658 260247 180443 183137 643421 609650 1420526 1399731 378776 374297 532240 533397 654192 641202 666161 670582 702358 710825 678823 755104 1816758 1916465 1189188 959075 582978 574633 681790 679867 708255 712417 725781 737778 834699 828777 4717897 4926125 39.15 70.6 1
09:23:59 2024-01-29 647636 647716 170531 167970 274972 281852 306942 302814 192594 189151 231114 234830 270917 269721 4247709 4581517 6218536 6007653 1058505 1083722 250957 220119 233232 232251 280210 274364 259432 260541 181015 182847 641971 604303 1414388 1383279 378519 376551 530735 537240 658680 635604 669997 674859 696227 707392 680787 755874 1811391 1907297 1176978 976698 585469 571177 689529 683939 707894 717200 731877 733938 829877 837849 4839821 4953420 39.15 70.6 1
09:24:00 2024-01-29 657030 647716 171337 167498 276706 281852 305182 305200 195302 189982 230199 235781 270846 270137 4235574 4531951 6200304 6019104 1041409 1083722 249000 220546 233016 232182 283216 272620 260225 261079 180409 183474 637621 612545 1409585 1393791 378740 375950 532090 531779 652936 642111 669521 671533 702358 711853 676831 755986 1815396 1911447 1181048 959075 581325 573748 681790 680902 709401 714505 725781 737875 836552 826956 4681489 4947600 39.15 70.6 1
09:24:01 2024-01-29 647529 647716 170676 167936 276207 281549 306460 302354 195540 189351 230881 235158 270881 269721 4235258 4555245 6218536 6021759 1059898 1083767 250676 220401 233232 232251 280175 274572 261550 260212 180981 182522 635710 604733 1411452 1383279 378519 376515 530698 536409 659343 636016 669521 673760 696227 707392 682449 752705 1811391 1907297 1179013 978089 585886 567928 688028 683866 707857 718792 731840 732858 829841 837849 4839821 4943888 39.15 70.6 1
09:24:02 2024-01-29 656555 646537 171039 167368 276247 281817 305111 304592 192196 189948 230360 235556 270846 270327 4242898 4511715 6219895 6019104 1040666 1085308 251382 220189 233560 232251 283450 272620 260004 263237 180340 183520 636171 613421 1427769 1395124 381760 375350 532240 534338 654192 642111 668094 671533 702358 711817 678787 755874 1815255 1912711 1185118 960148 581325 574154 681790 680690 709401 716448 725781 737741 835263 828121 4705852 4945295 39.15 70.6 1
09:24:03 2024-01-29 647072 647716 170497 168434 274905 281799 306942 302779 195711 189317 230881 235264 271000 269721 4236554 4556000 6207559 6028523 1055299 1083767 250428 220687 233016 233154 280893 274785 260998 260680 181186 182522 645471 604630 1428364 1381317 378519 377807 532166 538037 659613 636502 668369 674273 696227 707392 680787 753613 1808565 1905910 1186423 976698 584637 567892 688028 682863 706354 718174 731877 733938 832302 838441 4825181 4956952 39.15 70.6 1
09:24:04 2024-01-29 657256 646806 171456 166738 276671 281584 305576 304914 192196 189948 230002 235556 270810 269777 4235536 4514536 6197862 6026066 1040516 1083767 251382 220224 233088 234742 282726 274978 261734 261009 180409 183555 639071 613308 1411892 1397748 378704 375386 531982 531707 655084 642111 669045 671533 702358 711315 678787 753241 1815255 1912716 1183083 959038 581325 573712 682274 680690 709401 716448 727333 739619 835889 828157 4699140 4938337 39.15 70.6 1
09:24:05 2024-01-29 647529 647721 170759 167966 275357 281900 306942 303027 192022 189351 230916 235158 270846 269947 4235687 4562629 6211148 6026935 1056695 1085234 250676 220758 233160 232829 280692 275064 261550 260869 181164 182939 637621 605595 1438902 1383279 379595 376228 531863 537620 660080 636502 671908 674859 696227 707392 680787 754798 1807538 1907224 1168838 978089 584637 567892 689529 683866 707356 718215 732955 734460 832302 837849 4839821 4956952 39.15 70.6 1
09:24:06 2024-01-29 657026 647258 171584 167401 277521 281817 306043 304950 192196 189948 230360 236119 270881 270137 4236852 4520981 6192997 6003295 1032852 1085197 251133 220154 233309 232182 283542 273384 261734 261704 182250 183544 636171 613421 1405605 1391511 378704 376228 535230 536263 653786 642111 669353 672486 700121 710278 674736 753077 1812678 1907027 1181048 959075 580839 572865 682274 680690 711337 716589 725378 737704 836516 829918 4693767 4945295 39.15 70.6 1
09:24:07 2024-01-29 649933 647716 171069 167662 276697 280960 306942 303027 192196 189351 230396 235521 265192 270075 4233833 4543936 6211148 6003295 1060166 1082114 251310 220154 232219 233909 281711 273384 261734 260541 180912 182997 634280 606587 1416092 1391160 379595 376214 529199 534949 658817 636466 667034 672809 694219 703124 684552 756213 1812678 1911434 1179013 972540 585886 572021 687054 683902 704357 712417 728655 734983 829841 836666 4821063 4954773 39.15 70.6 1
09:24:08 2024-01-29 654698 647716 171031 167970 275824 281852 306510 303311 192739 189386 230325 235556 267055 270698 4236852 4530861 6197574 5994739 1033676 1080546 248966 220365 233997 233753 281746 274116 260962 261521 180340 183416 637621 612545 1413949 1389184 380676 376035 532018 537204 653858 640873 671796 673441 699205 710278 674773 751740 1815255 1907504 1183083 961876 581288 572902 682758 680690 711373 717254 726443 737704 835889 829325 4688450 4938337 39.05 70.6 1
09:24:09 2024-01-29 650430 647721 171069 167363 276702 281029 306942 303275 195540 189351 230360 235556 271036 268891 4254590 4537455 6211622 6003332 1060279 1083685 248966 220401 232179 233292 281915 275758 261734 261720 182896 182858 637139 605719 1432482 1389184 379595 378344 529089 535096 656746 636502 667108 672297 699083 703160 681813 756176 1812678 1914336 1172908 973923 586303 572057 687541 685391 704357 716448 730245 734983 829877 837849 4837342 4956952 39.15 70.6 1
09:24:10 2024-01-29 654703 647716 170793 167782 275788 282077 306043 304236 195302 189948 230360 235556 270775 271976 4236852 4536158 6210873 5999015 1034981 1082179 248966 220401 234528 232829 281779 274364 260631 261079 181060 183474 636171 613261 1428714 1389184 380676 376371 535267 539220 656984 643441 670814 667029 699241 711315 678785 753511 1813966 1907371 1181048 964539 581325 572865 683105 680690 712417 718716 727511 737250 836516 829361 4688186 4944074 39.15 70.6 1
09:24:11 2024-01-29 651352 647712 171618 167671 277321 280692 306942 304236 191987 189386 230396 236084 270881 268666 4235574 4546741 6201823 5994810 1054025 1081311 248620 221244 232306 232286 281958 272655 260260 260282 180443 183102 640521 608328 1413947 1391160 380405 377203 530698 535096 656636 638195 665939 674640 701293 707144 681885 757862 1817837 1915425 1181048 968294 584637 571962 686082 683902 705355 712417 731877 737116 831713 834234 4797640 4956952 39.15 70.6 1
09:24:12 2024-01-29 657030 647716 171031 167801 275824 281852 306510 304200 195302 189948 230360 236441 267243 270626 4235536 4544348 6197574 5994739 1039070 1082114 249450 220105 233632 232320 281029 274329 260998 260645 180443 183172 645471 609926 1412354 1387799 380676 376204 533336 537474 655084 639623 671908 670472 698698 711401 678750 749886 1812678 1901257 1181048 968777 582978 575854 687054 682279 710332 719316 725265 736591 834048 834197 4755412 4953420 39.15 70.6 1
09:24:13 2024-01-29 653311 647456 171065 167363 276662 282678 305111 304700 195267 189386 230360 234433 270881 268927 4226427 4595503 6171028 6011903 1055656 1082114 249972 221054 232541 232251 281458 272726 260264 261114 180089 183172 636644 610797 1415537 1375456 378668 377648 531486 539678 658817 639948 673308 676316 699193 709100 682684 750443 1806989 1898358 1186609 972540 580427 571962 687054 680690 705355 720406 730764 736479 835882 835485 4780989 4933183 39.15 70.6 1
09:24:14 2024-01-29 657965 647263 171307 170993 277326 280069 306942 303986 192062 190247 229645 236319 270585 269947 4236852 4470897 6220474 5994739 1039924 1082151 249381 220401 233232 232251 281809 272690 260658 260247 180965 183137 641971 608757 1405322 1397748 378740 375928 532240 531707 652863 641891 667797 671670 702102 711171 679639 755389 1817800 1916476 1189188 959465 581325 574597 681790 681993 710409 712417 725781 737778 834048 829736 4705463 4938351 39.15 70.6 1
09:24:15 2024-01-29 647566 647721 170020 167962 274972 281878 306942 302354 195575 189317 230916 235192 270846 269849 4236852 4558778 6211148 6003332 1059335 1082114 253644 220365 233068 233431 280306 273526 259467 259850 180478 182557 642142 603637 1407460 1383279 378519 375950 529199 536618 658680 634634 668094 676316 697031 708203 682537 756839 1810534 1908925 1179013 975929 587138 571177 689040 684870 705355 718328 730764 734423 828632 837849 4839821 4933271 39.15 70.6 1
09:24:16 2024-01-29 655860 646801 171104 167363 276671 281817 306043 304700 192062 189420 230002 235590 270620 269721 4224793 4520676 6192997 5990431 1033504 1080510 249347 220401 233267 231860 283251 272726 260814 261114 180124 183172 633271 612667 1409139 1388554 378632 375950 532054 537620 654819 641854 670376 671533 699241 713416 678303 752589 1815712 1908925 1179013 964949 581959 573125 684699 680690 711410 718215 726480 738543 838145 829361 4709213 4938248 39.15 70.6 1
09:24:17 2024-01-29 650430 647712 171346 167074 276738 280170 306942 303311 192196 189351 230199 235356 270775 267241 4233833 4524391 6193146 5994739 1056772 1081348 248966 220365 232179 233002 281493 272726 260225 259454 181060 182557 637854 603989 1439394 1388554 379595 375856 529199 534338 656282 637439 666124 674859 699241 706114 682721 760047 1816263 1914043 1181302 970157 584637 571556 686160 685539 704174 712417 731877 737116 829877 836999 4802409 4951250 39.15 70.6 1
09:24:18 2024-01-29 657696 647716 170802 167903 275824 281821 306079 303347 191928 189351 230163 236649 266352 270265 4235536 4543936 6197574 5994739 1041371 1078260 249450 220022 233267 233188 280210 273980 259432 260645 180284 182974 637621 609650 1415821 1384624 378704 373928 530359 536962 653265 636502 669997 671058 694147 713416 681753 753613 1806951 1894677 1167721 972926 582904 574451 687991 680617 707821 719490 725670 733901 838364 836075 4775980 4938248 39.15 70.6 1
09:24:19 2024-01-29 649546 645561 171095 167401 276477 281387 306510 302283 192389 188722 230916 234632 270775 270554 4224793 4499752 6248450 5990468 1044910 1083722 249347 220365 234362 232251 281958 272726 259467 260282 180512 182395 629992 603126 1415763 1397748 378519 374261 533372 531671 655781 640170 664198 671533 699241 707392 676279 759038 1816758 1920114 1171711 964949 587556 574305 684699 683793 711923 712237 729408 739182 829695 829361 4755412 4939452 39.05 70.6 1
09:24:20 2024-01-29 649501 647258 171140 167818 274980 281887 305827 303311 195302 189317 230396 234597 270881 268927 4232509 4586609 6179885 6003369 1052227 1082114 250151 220401 232904 232251 282152 274137 260264 261079 180805 182881 642529 606458 1410307 1374059 379326 377324 531486 537656 658680 638413 669390 674823 693622 707179 682237 748290 1805996 1897859 1170873 973231 582790 571962 687625 682624 705744 719186 730653 734834 833334 834089 4818558 4953574 39.15 70.6 1
09:24:21 2024-01-29 657965 646801 171678 171127 277588 282925 305827 305164 191928 189982 229967 235556 270846 270035 4233833 4486440 6192997 5978191 1039924 1082114 249000 220436 233267 232713 283340 272204 259863 260862 180375 183172 645471 612394 1408575 1392499 378704 375950 532054 537344 652863 643021 669997 672486 702394 713416 676794 752705 1812678 1907297 1181048 959465 581288 572902 682721 680507 712392 718474 727814 737630 839446 832270 4698520 4938351 39.15 70.6 1
09:24:22 2024-01-29 648622 649060 170873 168000 274980 281817 306942 303026 192839 189317 231114 235192 270881 269757 4236852 4565259 6211148 5994739 1062589 1082114 248586 220365 233032 233223 280139 273909 260191 259996 180478 182812 644871 603989 1421663 1387212 378519 376479 530323 535579 658680 636396 669045 673760 697214 707392 681813 757322 1811391 1910208 1179013 976003 586303 571141 688028 684870 708200 718872 733059 733715 830226 838332 4853122 4951129 39.15 70.6 1
09:24:23 2024-01-29 655201 647258 171924 167835 276591 281746 305791 304878 192196 189913 230218 235556 270810 269721 4230515 4504871 6197574 5998469 1039886 1082114 249381 220864 233196 232251 283423 272620 260191 261079 179982 183684 639071 613421 1419851 1392499 378740 378075 532018 534787 652863 643934 669997 672486 703886 712318 677273 753241 1815255 1911085 1183083 959038 581251 574118 682274 680690 710409 716194 727109 742883 839335 832270 4692310 4943004 39.15 70.6 1
09:24:24 2024-01-29 649166 647716 170488 168469 274945 284476 306942 302956 195848 189317 231078 234795 267745 271575 4235687 4565259 6197409 6011903 1053792 1082078 248586 221019 233196 233188 281029 274978 260998 260827 180478 183102 639071 606183 1416568 1379360 378519 377346 531863 537620 659613 637402 669316 674786 696227 708391 681753 753729 1808565 1903517 1194916 976698 584222 567856 688028 683346 707356 719222 732397 734008 834957 838782 4829824 4961869 39.15 70.6 1
09:24:25 2024-01-29 658432 646619 171549 167359 276662 281781 305540 304378 191813 190178 230128 235556 270881 269721 4233533 4511603 6192498 5977594 1035486 1080510 248966 220330 233267 232182 283022 272655 260998 261044 180089 183718 633271 612545 1408489 1392499 378668 375350 532054 536409 653822 642111 669353 672964 701256 712318 674773 751101 1812678 1907261 1181048 960832 581251 572425 682758 680690 711337 717093 727851 737704 837071 832087 4693515 4945362 39.15 70.6 1
09:24:26 2024-01-29 650796 648987 171323 167831 276457 280657 306942 302779 192196 189317 230829 235277 265896 269649 4230515 4537568 6197574 5994665 1055944 1080473 248586 220365 233232 232251 280175 274294 259432 259996 181126 182522 644871 603989 1423635 1383279 378519 376228 530698 536372 659613 635531 669997 674273 697214 707392 682721 754351 1812678 1909731 1153757 976698 585886 571141 689529 683866 708359 717205 732360 734983 829841 838441 4852471 4961869 39.15 70.6 1
09:24:27 2024-01-29 656993 645665 171481 167835 276029 282735 304931 304664 192196 189386 230325 235556 270881 270049 4227182 4521555 6197409 6002750 1035049 1080473 249347 220365 233232 233188 283450 272655 261365 261044 180089 183718 634721 613143 1405289 1390524 378704 375914 532090 537726 654284 643021 669353 672964 701293 711817 676242 753613 1812678 1907297 1181048 960832 581288 572865 682274 680690 711337 717057 727851 737704 837107 829361 4684361 4945322 39.15 70.6 1
09:24:28 2024-01-29 650246 647607 170936 167890 275646 281216 306437 303901 192723 189213 230845 235287 270846 269721 4232359 4546741 6201823 5994702 1062439 1082078 248931 220365 232832 233292 281047 272655 260225 259815 180409 182939 637139 605595 1411193 1388554 379595 375914 529199 534717 656709 638279 667071 674786 698182 706079 681849 758851 1812678 1911567 1179013 970396 585469 567892 686082 683866 705854 712417 730727 737078 829877 836039 4812601 4938248 39.15 70.6 1
09:24:29 2024-01-29 655164 647420 170902 167869 275413 281746 305899 302919 192529 189775 230703 235381 266913 272193 4233533 4530785 6197499 5977566 1031770 1078944 249347 220401 233961 231503 281958 273909 260814 261079 180805 183137 633271 611670 1407637 1387212 378668 377272 532018 536409 653822 642111 669353 672964 700266 711817 674773 750493 1812678 1907027 1181048 961119 580427 572829 682758 680690 711337 717187 727851 737704 836480 829325 4684361 4939452 39.15 70.6 1
09:24:30 2024-01-29 650165 647456 171685 167835 276386 282870 306870 302884 192564 189213 230703 235346 267664 269253 4235687 4530974 6197296 6003295 1058505 1082078 248586 220365 233032 233409 280139 273491 259432 259996 180443 182522 640521 606570 1424274 1383279 378519 376179 529199 534823 658680 635531 668094 673760 694111 707392 681295 755799 1807501 1907366 1179013 975309 586303 571141 688028 685355 706354 716085 730801 732821 829841 837849 4839821 4945309 39.15 70.6 1
09:24:31 2024-01-29 655167 647447 171074 167835 275962 283325 305755 304912 192127 189810 230183 235381 267476 270410 4229523 4511415 6197574 6002750 1035412 1081880 248966 220330 233068 231825 283216 272690 259969 261079 180215 183555 637440 612545 1412744 1389777 378704 375386 532018 534823 652863 643477 669997 672486 702321 712318 677753 753241 1815255 1910002 1183083 959465 580839 573443 681790 680208 709758 717967 727333 739640 836516 828157 4685100 4930080 39.15 70.6 1
09:24:32 2024-01-29 648978 647721 171039 168313 276405 281034 306762 304332 192594 189706 231154 235607 267476 270183 4235574 4546741 6202571 5994707 1060279 1084537 251028 220330 232868 232286 280139 273909 261365 259454 180443 182812 635710 603557 1409466 1383279 378519 375914 529199 531779 658680 635531 668094 672772 697214 703413 681331 755799 1807538 1911356 1179013 976003 586303 571141 688028 685355 705355 715008 730764 733901 829218 837849 4832193 4945295 39.05 70.6 1
09:24:33 2024-01-29 654238 647258 171074 167928 275586 282642 305791 304200 192290 190304 230794 235805 267521 270229 4238942 4541148 6197353 5994824 1034013 1081311 248966 220365 232981 234592 282819 273491 259432 261843 180375 183718 639586 613421 1412145 1388554 378668 376479 532090 538000 654284 643477 671327 671786 700266 711279 674809 752467 1812678 1907371 1181048 961839 581288 572829 682758 681656 711373 717165 726995 737787 837735 829325 4674692 4941770 39.15 70.6 1
09:24:34 2024-01-29 652816 647721 171456 167662 276635 280692 306942 303311 192605 189351 230396 235805 267745 269054 4220206 4534100 6210665 5990431 1062976 1083649 248931 220365 232505 233489 281781 273491 260260 260212 180478 182939 628212 605286 1404904 1388554 380135 376479 530735 535096 656746 638279 666124 674823 699205 706079 681849 757732 1815255 1911567 1181048 968294 584637 567892 686082 683866 704320 712417 730764 737116 829841 835449 4799774 4945295 39.15 70.6 1
09:24:35 2024-01-29 655057 647712 171039 167936 275353 281817 306510 303311 192196 189386 230360 236049 267243 270337 4238354 4524316 6199242 5990431 1035449 1082043 251028 220295 234693 232251 281157 273909 261329 263237 180805 183102 636171 608398 1405557 1383279 380135 377272 532018 537240 654819 641202 669390 670582 694255 709743 674773 751398 1810534 1906990 1181048 966023 581325 574597 684107 681656 711337 719222 726815 735504 835889 829397 4721983 4938248 39.15 70.6 1
09:24:36 2024-01-29 653311 647716 171618 170958 276706 280889 306942 303987 192196 189351 230325 235356 265930 267241 4228790 4521086 6199501 6008850 1059410 1082114 248586 220330 232255 234742 281029 272655 260623 260212 180443 182997 634280 607022 1407054 1387570 379595 376515 530735 534717 656746 638377 667071 676293 701293 706079 680850 762202 1812678 1912789 1157747 968777 584637 567856 685112 683829 705355 712417 732918 738842 829877 834234 4806633 4954773 39.15 70.6 1
09:24:37 2024-01-29 657030 647443 170768 167936 275775 281804 306079 304200 192196 189386 230325 236284 266352 270137 4227500 4538029 6188608 6018282 1037164 1081275 249312 220022 234693 232251 281676 274400 259753 261044 180409 183137 628563 611600 1425320 1387799 380676 375950 532018 538037 655781 642111 671327 671058 698218 710278 676721 748858 1812678 1906219 1157747 966023 582564 574597 684107 681656 711373 719312 724351 735541 835853 829433 4715368 4938351 39.15 70.6 1
09:24:38 2024-01-29 653336 648638 171104 167964 276671 281157 306942 303311 195575 189351 230719 235711 270775 269531 4233533 4537481 6216439 6019104 1062876 1085308 251028 220224 233068 233292 281029 273491 260260 261720 181268 182939 638568 603989 1427819 1389184 379595 376515 529199 531779 658680 635980 668094 672772 694183 707392 681849 756102 1811391 1909809 1154084 973923 586303 572021 689040 685391 706354 716589 730801 734460 829218 837849 4839821 4948824 39.15 70.6 1
09:24:39 2024-01-29 655167 647452 171074 167970 275860 282642 306043 304700 192196 189386 230360 235556 270775 270373 4227500 4517897 6188217 6019104 1032430 1085308 251205 220877 233052 234477 283216 273491 259432 261661 180249 183730 639586 613143 1404633 1388554 378668 375914 535267 538108 655282 643021 670814 670839 700302 711817 676758 753077 1812678 1907297 1183083 961876 581325 572902 682758 680690 712957 717165 727511 737741 836516 829361 4684361 4928896 39.15 70.6 1
09:24:40 2024-01-29 649517 647712 171108 167936 276247 281458 306402 302814 192594 189317 230360 235521 270810 269721 4229636 4540286 6197688 6026897 1052213 1083767 250676 220260 233088 232829 280692 275100 260962 260610 180512 182847 640521 605706 1438691 1383279 378519 376551 532240 538037 659356 637439 669353 674786 696227 707392 681753 753613 1809356 1903517 1174943 976698 584637 567892 688028 683346 707356 718210 731877 732858 832302 837849 4827950 4938248 39.15 70.6 1
09:24:41 2024-01-29 655167 645359 171108 169142 276671 281746 305111 304700 192062 189948 230325 236076 270810 270137 4227500 4501697 6193146 5997687 1040880 1083656 251382 220678 233088 232864 283074 275551 261734 261521 180306 183520 631064 611670 1417024 1392499 381760 375878 532018 531779 652863 643021 669774 672486 702358 712318 677789 755799 1813966 1910002 1183083 959465 580839 573270 681790 680419 709256 715043 727333 739876 836480 828741 4680382 4932411 39.15 70.6 1
09:24:42 2024-01-29 648234 647716 170497 167991 274936 281909 306942 302566 195610 188985 231078 235192 270775 269685 4227500 4565259 6201548 5994739 1059723 1083656 251274 221152 233124 234742 280593 274258 261734 261756 181451 182927 637139 606668 1429617 1383279 378519 376551 531716 537584 660080 636466 669997 676316 698698 707392 682721 755799 1809243 1907261 1176978 976003 586303 571141 689040 685877 708359 717129 732955 734423 829877 838441 4839821 4945398 39.15 70.6 1
09:24:43 2024-01-29 648978 647258 171337 167629 276666 280496 306942 303275 195610 189351 230719 235556 270846 269531 4227500 4537644 6197408 5977603 1056809 1079745 253395 220401 232981 233513 281640 274152 261734 260143 181597 182962 629621 605286 1410609 1387212 379595 378344 529199 531779 658680 636466 669409 673760 694111 707392 682850 756466 1812678 1909809 1179013 975309 586303 572021 688028 685877 706354 715043 731840 734983 829841 837849 4830442 4947600 39.15 70.6 1
09:24:44 2024-01-29 655167 645851 171069 167932 275595 284275 306043 304236 192196 189386 230360 235556 270585 270072 4224488 4511415 6188721 5977603 1034013 1082141 248620 220365 233267 232505 282819 275368 261329 262034 180202 183474 639586 613143 1409427 1389184 381760 376300 535267 535978 652863 643021 667860 672486 702175 712318 677237 752742 1812678 1911356 1159742 959465 581288 573307 681790 680690 709256 715097 726815 739913 836480 828157 4677676 4928896 39.15 70.6 1
09:24:45 2024-01-29 647784 647447 170768 168469 274945 280924 306942 302354 195575 189185 230754 234830 270810 269495 4227500 4549532 6201823 5994739 1059297 1080510 248586 220401 233267 232968 280179 274364 260004 261720 181347 182823 631421 605719 1413486 1386367 379595 376371 530286 537763 659466 637900 669521 674786 694111 707392 683691 755874 1807501 1910621 1172908 976698 586303 571753 688065 683902 706354 716085 731877 734708 829841 837849 4837342 4938248 39.15 70.6 1
09:24:46 2024-01-29 655982 645851 171099 167782 276247 281852 304788 304950 192196 189386 230360 235242 270775 270137 4227500 4514536 6183172 5977603 1032542 1078981 249347 220510 233232 231860 281993 273909 260631 261079 180249 183590 636896 612907 1412739 1388787 380676 375807 534887 536263 655084 643897 671908 673441 701024 711853 674809 755158 1815255 1910080 1159742 959075 581959 572829 681790 681385 711337 716625 727851 737829 836516 829095 4658131 4930117 39.15 70.6 1
09:24:47 2024-01-29 647566 647716 171069 167820 276234 280496 306690 303027 192196 189351 230360 235521 270810 269721 4210977 4528222 6188721 6006280 1056772 1080546 253716 220365 233267 232968 280837 273526 260260 259850 180478 182557 638568 603989 1427628 1388787 379595 376264 529162 536237 659269 636543 667909 675356 697177 708391 683064 755501 1811391 1910002 1181048 976698 585886 571177 689003 683902 705355 717236 730764 734983 829841 837849 4821063 4938248 39.15 70.6 1
09:24:48 2024-01-29 655163 646999 171074 167928 274980 281817 305576 303240 191928 189351 229967 235521 270775 270662 4224205 4518160 6193259 5977603 1034013 1080276 248966 220401 233303 232251 283684 273491 260004 261079 180249 183718 631821 611670 1414252 1389777 381760 375928 535230 537381 655084 643934 669923 672964 702175 712210 678123 756951 1815255 1910002 1183083 960832 581251 573885 681790 680690 710372 715043 726815 739640 836516 828741 4677676 4928896 39.15 70.6 1
09:24:49 2024-01-29 647529 647716 171035 168347 275824 281549 306942 302814 195575 189351 231078 235516 270846 270173 4227500 4543936 6206727 5994739 1062439 1082114 253609 220365 233267 233327 280214 274364 259863 260031 180512 182812 637139 604733 1406892 1386587 379595 375592 530177 535059 659792 638353 667946 675356 700185 708892 686123 760122 1816301 1911085 1157747 973923 587101 572865 688028 685913 705355 715008 732014 734983 829841 837849 4827950 4947600 39.15 70.6 1
09:24:50 2024-01-29 655167 645892 171069 167928 275824 281852 306079 304700 195540 189386 230360 235556 270620 270337 4224488 4517757 6179608 5977603 1034013 1080546 248966 220365 233303 232044 282819 273526 260631 261843 180124 183172 631821 613421 1402892 1387570 378668 375950 532090 537620 656947 642838 673308 673331 699626 711135 675655 750990 1815825 1908888 1174943 963280 581288 572865 684662 680470 711373 718457 726480 737833 839372 829361 4681451 4928896 39.15 70.6 1
09:24:51 2024-01-29 649474 646873 171495 167338 276662 280069 306942 303311 195404 189351 230360 235158 270585 268029 4220319 4531441 6193146 5977603 1056809 1081348 248966 220436 232342 233327 281475 272726 260260 260212 180443 182847 631600 604733 1411480 1388554 379595 376515 530359 534338 656782 637439 666301 677278 701179 709284 684662 759580 1813717 1914353 1157747 970157 585469 567928 686082 683902 706150 712273 730764 737228 831088 835813 4798979 4938248 39.15 70.6 1
09:24:52 2024-01-29 653332 645359 171065 167928 274945 281852 306079 303987 192062 189386 230002 235556 266352 270698 4218148 4530510 6188089 5977603 1035486 1079159 249000 220330 234693 232182 281577 274364 260814 261079 180805 183172 634721 608869 1419011 1383279 378632 375628 532054 537656 654855 641656 670376 671533 701179 712912 678303 753966 1813121 1908653 1181048 964262 581959 572684 682758 680690 711410 718716 729296 737144 835853 829361 4692930 4928896 39.05 70.6 1
09:24:53 2024-01-29 649474 646801 171341 166604 276706 280034 306942 303275 192062 189351 230002 235192 270810 267743 4218148 4525391 6192223 5977641 1052637 1082179 253217 221054 231817 233188 281997 272690 260260 260645 180443 182847 640521 607913 1410895 1388554 378366 377684 532240 534986 659613 641202 667619 675814 702358 703160 681532 759505 1815637 1927365 1177554 965986 584600 571151 682758 684565 707356 712417 734035 738013 829768 829469 4774170 4938337 39.15 70.6 1
09:24:54 2024-01-29 657965 646806 171069 167928 276247 281878 306510 304236 191928 189948 229645 236684 270775 268927 4233570 4526123 6192498 5994739 1043903 1078981 249450 220365 232904 232968 281029 273945 259467 260645 180443 183137 637621 610142 1433902 1386587 378776 375386 530735 536030 649191 638353 669997 671533 694147 712390 679853 757360 1807733 1891985 1165726 972233 582790 574451 687991 680580 708359 719999 726815 734983 838993 836999 4757332 4947707 39.15 70.6 1
09:24:55 2024-01-29 645947 646797 171499 167405 276738 281352 306510 304200 192371 189386 230360 234107 265930 269721 4227500 4517897 6197574 5990431 1052376 1082188 248620 221435 231781 232320 281958 272690 260260 260247 181126 183102 640521 606458 1402594 1388554 378366 378194 532240 531707 659613 641202 667108 676844 702358 707144 679853 756250 1812678 1924997 1164768 968399 585886 571556 684699 684565 707282 716375 733849 740237 832302 834234 4782662 4934729 39.15 70.6 1
09:24:56 2024-01-29 657960 647643 171099 167782 276247 283070 305971 304272 192196 189386 230199 237050 270656 270035 4223372 4538852 6193146 5990431 1044387 1080546 250145 220211 233303 233431 280637 274364 259467 261079 180478 183172 640159 609491 1427980 1383279 378632 374226 531486 538911 653265 638413 669390 670582 694147 712371 680305 751064 1812678 1894323 1193654 970083 584457 576005 689585 682624 710372 719195 726703 735918 839446 834052 4746809 4948824 39.15 70.6 1
09:24:57 2024-01-29 645194 646801 171499 167372 277143 281034 306942 304236 191952 189386 230360 234632 265965 269721 4224488 4519685 6192498 5978438 1052749 1081348 249622 221435 233068 232251 282832 272726 260260 260680 180443 183137 631421 607755 1414553 1388554 379595 378288 532018 531779 660080 642111 668094 676808 702394 703413 680787 755575 1812678 1925633 1177554 966711 583807 571962 684176 685539 708359 716411 732844 737630 830226 834630 4774170 4934716 39.15 70.6 1
09:24:58 2024-01-29 658896 647721 171065 169375 276247 281900 306402 303879 191661 190547 228967 236735 270810 268927 4223597 4532573 6174890 5990431 1044742 1079782 249416 220546 232541 233002 280833 273561 259467 261044 180409 182881 637621 615671 1432638 1383279 378668 374226 530359 535652 653265 636538 668369 670582 694147 712390 681753 753729 1807538 1892981 1175701 969467 582978 574633 688604 682279 710335 720508 725744 734871 842018 835857 4754364 4945295 39.15 70.6 1
09:24:59 2024-01-29 646102 645883 171780 166701 276697 280959 305971 303311 192360 190005 230199 234830 265965 268927 4217307 4526272 6192997 5990431 1047820 1082114 249797 221625 232342 232286 282586 272690 259863 260247 180409 183137 640702 607456 1414080 1387570 378063 378252 532018 531743 660080 642111 668094 676844 702394 704098 681753 756213 1812678 1924849 1157534 965749 584637 567856 682104 682863 706134 716230 732695 740728 829145 829361 4783481 4945295 39.15 70.6 1
09:25:00 2024-01-29 658219 646801 171065 169312 276528 281746 306942 304236 192202 189982 229645 236509 270691 269341 4217307 4532573 6192498 5977603 1044387 1078181 250389 220365 232904 232968 281064 273945 259467 260680 180443 183137 636171 609926 1459078 1386587 380919 375051 529235 535652 654192 636469 667387 672010 694219 712426 679890 752170 1807501 1891640 1191223 971122 581325 574633 688028 680208 707894 717165 726592 734685 841833 837594 4763797 4941830 39.15 70.6 1
09:25:01 2024-01-29 647694 646801 171333 167726 276697 281387 306474 302070 195848 189317 230916 234072 265745 270446 4221478 4524617 6193259 5977603 1050392 1080510 249972 221555 233232 232251 282828 272690 260260 260827 181186 183137 631421 607755 1415252 1388554 380135 378497 532018 534787 660547 643021 668094 676771 702394 707392 680787 756139 1815255 1929459 1161687 966711 584637 567820 682758 682827 708359 716448 734035 737741 832587 836406 4773229 4943004 39.15 70.6 1
09:25:02 2024-01-29 658900 647570 171204 167744 276211 281887 306079 304664 191818 190408 229931 236779 270775 269433 4236852 4536158 6192223 5994702 1046940 1081408 249416 220401 233068 233943 281458 273945 259432 261044 180409 182812 639071 612705 1453601 1383279 378632 374226 530735 537763 654192 637402 668843 671533 694147 712390 682237 754686 1812678 1892981 1191223 968258 584222 576261 688028 679867 709905 719258 725781 734983 838920 836666 4769517 4947707 39.15 70.6 1
09:25:03 2024-01-29 647784 647270 172019 167574 277342 282870 306474 303311 192196 189351 230360 235277 267852 268406 4220319 4539927 6197408 5990431 1050842 1082114 253609 221399 232868 232251 282784 272690 260800 260645 180443 182939 640521 606458 1409139 1388787 380135 377648 531486 535096 658680 638413 667619 677287 701293 706611 681849 757695 1812678 1912711 1181048 968258 585469 567662 686082 685355 705355 712417 731840 735269 831088 835449 4810120 4954781 39.15 70.6 1
09:25:04 2024-01-29 656333 645706 170971 167903 275646 282620 306330 304022 192062 189317 230360 235521 266726 270410 4232660 4522077 6192498 5990431 1033938 1082253 248966 220771 234693 232217 281923 274400 259432 261114 180409 183752 636171 610797 1417588 1383279 378668 376214 532090 538000 655781 643021 671327 670839 701024 711817 676279 753729 1812678 1911356 1183083 961876 581288 574154 682758 679831 712957 719222 726480 737741 837735 829131 4690416 4947707 39.15 70.6 1
09:25:05 2024-01-29 649554 647466 171472 167894 276290 281443 308338 303097 192734 189248 230901 235486 267618 269721 4226226 4546741 6197574 5994739 1056908 1082114 253609 220401 233267 232286 280139 274400 259432 260282 181015 182812 632851 603660 1423790 1382298 378519 376551 531486 537620 660277 636502 668369 674823 697214 707392 681965 752170 1807953 1904525 1172908 976698 584637 567892 689040 683829 707356 720109 732992 733901 832302 837849 4839747 4947600 39.15 70.6 1
09:25:06 2024-01-29 658052 647250 171993 167271 277804 281211 305935 305021 192127 190241 230183 236474 267065 270373 4227500 4474280 6201823 5977603 1038442 1082114 249381 220330 233303 232251 281923 272655 260623 260645 180409 183102 641971 610797 1420932 1397748 378740 375386 532240 535096 652863 642111 668094 671533 702394 712354 680787 755575 1815255 1912711 1183083 958782 582978 574597 681790 681656 708756 716448 726815 740162 836475 829361 4715254 4935930 39.15 70.6 1
09:25:07 2024-01-29 646578 646801 170864 168648 275109 282862 306509 302672 192734 189248 230972 235346 267852 269993 4227182 4565259 6192498 5994702 1056809 1080510 253644 220401 233267 232320 280402 274364 259432 260247 181505 182684 635352 603989 1410002 1382298 378519 377324 531486 538000 660080 636538 669353 674823 694111 705583 682237 755874 1807538 1905947 1166803 976003 584637 567928 689040 683866 707857 719222 732955 734460 832891 838441 4827950 4945295 39.15 70.6 1
09:25:08 2024-01-29 656762 645806 171614 167363 277235 283872 305755 304878 192022 190109 230254 236144 267664 270121 4238942 4511603 6197107 5977603 1037944 1081311 249347 220365 233303 233154 281958 272655 260623 260827 180409 183102 640521 611393 1419745 1395467 378740 375350 533750 534153 652900 643477 668094 671533 703388 712354 680787 755030 1816546 1912803 1161737 958100 582564 574633 682274 682140 710409 716448 726815 739968 834084 828777 4708506 4935930 39.15 70.6 1
09:25:09 2024-01-29 647784 646999 171065 167629 274972 282678 305791 303026 192629 189144 231154 234552 267664 269577 4232547 4581996 6192498 6003332 1050693 1082179 250321 220401 233267 232286 281064 274400 259211 260862 180478 182974 629099 603836 1416613 1378487 378519 377648 532240 538037 660080 638413 670851 676293 694111 706150 682237 751064 1808565 1902168 1168838 975309 583807 567856 689040 682827 706354 719375 732955 734983 834699 836666 4816039 4945295 39.15 70.6 1
09:25:10 2024-01-29 657691 645888 171653 167688 277947 281554 305612 305057 192062 190304 230794 236369 267333 269885 4232890 4481011 6197688 5977687 1038404 1082114 249381 220401 233652 232286 281958 272726 260840 260247 180805 182974 635710 608622 1406071 1395768 378740 377272 532240 534338 649191 641656 667582 671533 702394 711817 680305 756176 1815255 1914801 1189188 959465 583807 574633 682274 680828 709256 712417 726815 739913 835882 829397 4717897 4932411 39.15 70.6 1
09:25:11 2024-01-29 646578 646801 170912 167827 275797 283471 306942 302034 195575 189351 231078 235521 267780 270072 4232890 4554060 6199778 5994739 1054900 1084537 249972 220365 233068 232286 280175 275100 260998 260645 180443 182557 640521 603836 1437473 1378383 378519 376515 532240 539678 659613 637926 669390 674823 696720 707211 681753 753613 1807501 1903517 1174943 976698 584222 567856 688065 683346 706354 719258 732397 733938 832891 837849 4821999 4938248 39.15 70.6 1
09:25:12 2024-01-29 645629 646797 170497 168004 274525 281781 306942 302354 195575 189019 230916 235158 270466 269721 4219331 4573517 6190399 6019104 1054062 1078944 249972 220401 233344 233444 281993 273909 260264 261079 180965 183276 628563 606234 1416313 1374059 379595 377928 531486 538110 659613 638413 671363 676293 694219 709243 680850 751398 1805377 1897859 1162733 971122 581325 567856 686082 682140 706354 720815 731877 737265 834699 836666 4778416 4933145 39.15 70.6 1
09:25:13 2024-01-29 656762 646797 171465 166709 277556 280645 306510 304914 191928 189982 229967 236284 270395 270003 4227500 4455861 6204967 6000266 1037944 1082029 249347 220365 233267 233258 281923 274978 261734 260247 180409 183137 632851 610520 1423316 1395467 378740 375386 532240 534986 652863 642111 668094 671533 703388 713416 679823 755603 1816546 1912711 1187153 958782 582564 574633 682274 682140 709293 716448 726815 741002 835299 829397 4701805 4932411 39.15 70.6 1
09:25:14 2024-01-29 646578 647254 170527 167970 274945 281817 306942 302354 192594 189185 231078 234830 270810 269757 4227500 4559239 6202571 6019916 1055539 1085308 250640 220260 233232 232251 281493 274785 260814 261634 180478 182812 645471 605706 1419073 1378487 379595 377382 531863 538037 660080 640295 670851 676808 694147 707144 679890 753077 1805512 1900821 1174943 973923 582978 567856 688028 681826 706354 719258 732397 734983 834699 836666 4821999 4938248 39.15 70.6 1
09:25:15 2024-01-29 656762 645856 171648 167120 277556 281576 306079 305200 191928 189982 229967 235590 270395 269757 4218148 4480269 6197386 6001104 1040173 1083767 251382 220224 233088 232829 281655 272655 260658 260247 180202 183102 637373 608974 1423145 1396757 378704 376204 532203 534717 652900 641656 668094 671533 703388 712354 680268 756176 1816546 1913716 1189188 958100 582978 574633 682274 680828 710409 712417 726815 739876 835882 829361 4708518 4928896 39.15 70.6 1
09:25:16 2024-01-29 648356 647258 171065 167397 275824 282788 305827 303347 195575 189351 230881 234795 270846 268891 4224488 4586516 6182897 6026066 1056053 1083767 250676 220913 233088 234742 281878 274643 260595 261009 180443 182974 639586 605334 1433024 1374059 379595 377684 531863 538073 660007 639842 671363 676329 694147 708210 682721 752504 1805377 1900821 1172908 972540 581325 567856 687054 682140 706354 719258 732955 737116 834699 836075 4803202 4938351 39.15 70.6 1
09:25:17 2024-01-29 656758 645888 171653 171162 277326 280833 306510 304700 191730 190247 230002 236284 270585 269757 4235687 4464709 6197896 5997687 1037906 1082886 249312 220260 233124 232182 281781 274978 261734 260904 180271 182939 641971 610797 1399175 1395768 382304 375914 532994 535096 652900 641994 667946 671533 703388 712354 680787 755575 1815255 1912973 1187153 958100 581325 574597 682274 681656 709905 716448 726815 739913 835889 828741 4692440 4928896 39.15 70.6 1
09:25:18 2024-01-29 645173 646344 170462 167966 274936 281352 306942 302390 195575 189019 230916 234830 270430 269531 4224488 4553394 6197408 5994426 1059723 1083656 250247 220154 233160 233385 280069 274031 261734 261756 181517 182383 635710 603989 1432173 1383279 378519 377419 530588 536409 659613 636466 669997 676316 697067 707392 684361 755799 1811391 1907297 1181048 975309 585886 571214 689040 685391 707894 717165 731914 734460 830115 838441 4837342 4938248 39.15 70.6 1
09:25:19 2024-01-29 654703 643998 171069 168900 275860 282466 305111 302955 192062 189420 230163 235590 270585 270324 4224168 4514536 6183685 5994702 1034013 1082114 250921 220807 233709 232044 282572 273839 260998 261556 180306 183544 636171 612663 1414241 1387212 378668 375950 532090 538145 656481 643021 669353 670839 701293 711401 678785 753613 1812678 1905988 1181048 959075 580876 572865 682274 680690 711373 717129 726480 737865 836552 829361 4661362 4928896 39.15 70.6 1
09:25:20 2024-01-29 645726 645888 170522 167928 274967 280959 306942 302708 191987 189317 230719 235158 270810 269306 4221478 4537481 6188089 5994229 1056772 1080546 253644 220436 232904 233479 281229 275368 261734 260143 180912 182835 634280 603989 1405757 1389184 379326 376336 529199 531779 658680 636016 667872 674273 694147 707392 682850 755277 1812678 1907297 1181048 973923 585886 571177 688028 685913 705355 716157 730838 734983 829877 837849 4837342 4947600 39.15 70.6 1
09:25:21 2024-01-29 653674 645879 171074 167666 275824 281852 305576 304700 192062 189386 230360 235556 270620 270626 4227500 4511415 6192997 5990468 1032542 1078981 248966 220365 233997 231503 281835 275954 260962 262034 182379 183276 633271 609664 1401400 1383279 380676 378344 535267 537438 654783 643021 670376 671823 701038 712354 676758 753613 1812678 1912440 1159742 959111 581325 572938 682067 680208 711446 717165 726480 737778 837735 829361 4698898 4928896 39.15 70.6 1
09:25:22 2024-01-29 647566 646801 171108 167393 276432 280727 306942 303311 192196 189351 230199 234830 270739 268604 4221478 4531441 6192723 5977566 1057146 1082179 253644 220401 231817 233223 281887 272690 260225 261720 180808 182858 632851 606308 1410331 1387212 379595 376371 530662 534934 658386 638353 666124 674309 698255 706114 685562 760197 1812678 1910002 1164978 972233 585469 567928 686082 683902 704357 712417 728655 736067 829841 836666 4811684 4938248 39.15 70.6 1
09:25:23 2024-01-29 652349 645400 170793 167890 274980 281387 306043 303347 192062 189351 230199 235356 266166 270662 4227500 4533266 6192997 5977641 1036642 1078981 249381 220022 234362 232251 281078 274172 260814 260827 180409 182881 636171 609419 1419309 1387799 380676 375279 534508 537891 657451 642908 673826 671533 694219 710314 676794 752852 1813121 1909109 1181048 964651 582790 574305 685112 681656 711410 720550 724351 735088 835299 829469 4701694 4928896 39.15 70.6 1
09:25:24 2024-01-29 649474 645888 171618 166805 276733 280692 306726 303311 192062 189317 230360 235356 271071 267840 4211254 4524504 6188089 5977641 1052302 1080546 253680 221089 231853 232286 281967 272690 260260 260247 181126 182881 631421 605719 1424899 1389184 380405 378344 530698 535096 656636 638231 666923 675632 699590 707641 682850 757769 1812678 1912440 1181048 968368 584637 567964 686981 685913 705355 712417 730764 737265 829914 836666 4809166 4938248 39.15 70.6 1
09:25:25 2024-01-29 653238 645892 170955 167928 274980 282046 306043 303347 192196 189420 230325 235556 266352 270373 4227500 4531087 6192981 5977603 1033504 1079159 248586 220365 234693 232471 281923 274329 260814 261443 180375 183137 634721 611393 1404614 1383279 381760 376192 535230 539678 656984 643897 673346 673441 700084 712138 678303 754798 1815255 1907571 1163732 964912 581251 572829 682758 681656 714456 719222 727474 737667 837107 829325 4684361 4930080 39.15 70.6 1
09:25:26 2024-01-29 649166 647452 170996 167936 276176 280924 306726 302319 192196 189317 230719 235123 270810 269721 4223296 4537481 6197574 5986126 1056912 1079159 248966 220401 233232 232286 280175 274137 259969 260212 181233 182777 637139 603989 1427246 1383405 378519 376515 528980 538911 660731 638353 671430 676797 697177 708319 682610 754165 1809564 1907571 1176978 976003 585294 571962 689492 684834 708359 717174 732212 733901 829841 837849 4830442 4942977 39.15 70.6 1
09:25:27 2024-01-29 656758 645359 171074 167726 276441 281817 305075 304914 191928 189351 230325 235556 267101 269685 4224168 4511603 6183172 5994191 1032542 1079159 248931 220365 233032 231503 282899 273455 260998 261044 180518 183137 639586 610572 1399012 1383279 378668 377807 532090 535994 655048 643750 671759 673294 701643 712174 677606 755112 1815637 1912722 1183083 959465 581251 572865 682684 680617 711923 716049 727333 737741 838703 828157 4671618 4926564 39.15 70.6 1
09:25:28 2024-01-29 647784 645847 170497 167970 274945 281317 306942 302319 192196 188985 230881 234795 270775 269495 4218148 4546741 6179608 5977603 1053040 1079159 250855 220295 232868 233084 280175 274364 260998 260247 180443 182360 639071 605595 1436090 1379360 378519 376515 531486 537204 659613 636016 669261 677278 697031 707174 681606 754537 1809564 1905107 1172908 975706 584637 567820 688028 683866 708200 720508 731803 732821 829841 837849 4818295 4935930 39.15 70.6 1
09:25:29 2024-01-29 656296 643926 171031 167065 276211 281781 304967 303347 192167 189351 229967 235521 270703 269270 4211254 4511603 6183172 5989097 1032542 1079159 249312 220365 233232 231860 283216 272690 259432 261079 180249 183684 628563 611670 1402295 1388554 378632 375914 532054 537204 654783 641854 670339 671786 702674 714933 678785 756568 1813717 1908925 1157747 960832 581959 572243 682758 680690 711373 717165 729296 740486 837071 829325 4677308 4930080 39.15 70.6 1
09:25:30 2024-01-29 648705 645856 171031 168482 275744 281029 306438 302814 192196 189317 230719 235158 267101 269721 4218148 4537481 6183172 5977603 1059372 1079159 248586 220330 232541 233652 281122 273491 260225 259454 181091 182812 642499 603206 1428679 1383279 379595 376228 529199 531743 658680 636016 668094 673760 694183 707392 686049 760009 1812970 1912722 1133386 973812 586720 571839 689455 685657 706354 716049 731840 734983 832513 838925 4825444 4938337 39.15 70.6 1
09:25:31 2024-01-29 654900 644899 171039 167637 275560 281900 305111 303311 192062 189351 230325 235486 266726 270301 4223597 4524051 6179608 5993371 1029535 1079159 248966 220176 233232 233753 281958 272690 260998 261843 180375 183555 633271 613534 1403191 1383279 378668 375350 532018 535957 652863 643477 669316 672964 702358 712354 676242 754686 1818421 1910529 1159742 960148 581959 572720 682721 680580 712898 719490 727851 739434 837699 829325 4671355 4926564 39.15 70.6 1
09:25:32 2024-01-29 648594 648827 170497 167970 275366 281352 306942 302247 192739 189282 230719 235158 270775 269270 4230515 4543512 6201823 5977603 1056734 1079159 248931 220365 233232 232968 280139 273491 260367 260031 180443 182522 636960 603557 1406892 1384391 378519 376479 529199 531779 658680 635980 669045 674750 694147 707392 682813 755501 1807501 1910529 1179013 977100 587064 571032 689492 685694 706244 719999 732212 734237 829804 838441 4848067 4942977 39.15 70.6 1
09:25:33 2024-01-29 654895 645883 171796 167515 276671 281874 305075 304700 192062 190247 230360 236026 266913 269685 4224488 4502224 6183172 5994191 1034013 1081460 249139 220330 233232 232055 283216 272655 259432 261079 180237 183137 633271 611670 1400033 1388554 378668 377807 532054 536409 654320 643021 669390 673441 702321 712354 676758 754686 1812678 1906990 1183083 961057 583206 574268 682721 681620 710372 717967 727776 744171 839446 831608 4674767 4933599 39.15 70.6 1
09:25:34 2024-01-29 647324 645851 170768 167966 275078 283120 306510 302354 195540 189151 230881 234795 267278 268891 4211254 4565259 6175337 5994702 1050693 1079159 249972 220365 233032 233084 281458 274400 260264 261079 180443 182812 636171 606458 1417362 1374059 379326 377346 531486 538073 659613 638413 671363 676293 694147 708139 682721 749960 1805996 1900821 1194916 973923 582978 571962 688604 682514 708200 719199 732770 736479 834589 836448 4813506 4945295 39.15 70.6 1
09:25:35 2024-01-29 658052 645874 171074 167633 277521 279218 306942 304093 192395 189913 229967 236284 266913 269721 4229636 4452177 6206727 5989097 1037664 1078981 249381 220365 233267 232251 281493 272655 260623 259996 180443 183067 637139 605719 1428092 1397748 378704 375350 532240 535096 652863 640170 668094 671533 703388 711817 679786 756653 1816546 1913680 1189188 959038 583807 574560 682758 684528 712355 716230 727109 740010 836401 834039 4728714 4930080 39.05 70.6 1
09:25:36 2024-01-29 647324 646769 171403 168516 275788 282651 305075 303311 192196 189970 230632 234632 270775 268891 4224488 4593264 6164521 5994824 1053792 1079159 249972 220401 233068 232286 281717 273526 260998 261878 180805 183137 635173 610142 1406434 1374059 378668 377928 531486 538000 656746 638377 672353 674859 698182 711817 682850 751398 1805996 1894052 1188685 972503 581251 567892 687054 680690 706354 723573 733583 736855 838109 836484 4767986 4948898 39.15 70.6 1
09:25:37 2024-01-29 656762 645851 171065 167363 277521 282271 306258 304200 191928 189948 229609 236614 266923 270049 4205212 4448645 6206729 5994191 1039182 1079159 249381 220330 233596 232726 281581 273491 260225 259454 180478 182487 635259 604069 1413457 1396757 380676 374226 532240 534338 653822 641202 666124 671533 702358 709208 678750 758851 1816721 1922015 1193258 963243 586303 576261 684107 683902 711337 712417 725378 740125 837484 834557 4754364 4935943 39.15 70.6 1
09:25:38 2024-01-29 648705 646656 171035 167782 275815 283211 305576 303914 191987 189351 230325 234795 270810 268891 4235687 4586516 6179998 5995474 1053792 1080692 249972 221054 233232 232286 281690 273945 260631 261878 180409 183427 640115 609926 1407145 1374059 378668 377648 531486 538073 657712 638413 672353 676808 698182 711279 682813 753724 1805996 1894323 1166803 971812 581251 567892 687054 681173 706354 721359 730764 737116 835263 839377 4763797 4947707 39.15 70.6 1
09:25:39 2024-01-29 656688 646624 171472 167860 277254 280034 306942 303311 191928 190304 230254 236334 267101 270101 4219331 4448645 6216046 5993409 1038442 1078944 250145 220176 233267 232251 281887 272726 261057 260031 181091 182812 632440 603989 1414893 1397748 378668 377001 532240 534338 652863 640295 667108 671341 702358 710779 678787 758400 1816721 1916195 1169716 959111 585469 575854 683068 682863 710834 712417 727851 737704 835882 829433 4739608 4935943 39.15 70.6 1
09:25:40 2024-01-29 649628 645706 171468 167599 276457 283163 304431 304165 192196 189351 230325 234795 267745 269289 4223372 4597753 6126758 5977603 1049289 1079159 248586 221054 231781 233188 281144 273526 259432 261044 180089 183684 639071 612154 1395780 1377406 380955 375950 530735 535615 652863 636466 670952 672486 694219 712390 681849 751212 1805377 1888962 1174943 973231 581251 573748 688028 680690 706354 717129 726443 736067 838993 837849 4755412 4947707 39.15 70.6 1
09:25:41 2024-01-29 651029 644722 171507 167599 276298 281640 306762 302176 192804 189013 231240 235123 266726 270590 4220319 4472092 6224438 5977603 1044068 1082078 249972 220365 233997 232217 281958 272726 259828 261044 180409 183102 640521 602265 1428955 1388554 378519 375914 532054 534823 658680 641854 668094 673321 702321 704062 677789 763875 1816721 1921721 1161737 961876 587138 572902 683068 686921 711373 715043 730801 739876 829841 829397 4755412 4945322 39.15 70.6 1
09:25:42 2024-01-29 647562 645883 171950 167797 277235 281640 306366 303844 192196 189282 230577 234260 267852 269541 4218148 4511823 6180125 6002750 1052451 1082114 249347 221089 232306 232320 281967 272690 260225 260827 180478 183137 632851 606587 1407180 1386587 378668 378216 532240 531743 660080 641202 668094 677767 703388 708210 681368 759516 1812678 1921905 1181048 967124 584637 567856 684071 683866 706354 716180 734035 737704 833517 834234 4790381 4934734 39.15 70.6 1
09:25:43 2024-01-29 657030 646999 171031 167835 275958 283872 306438 304057 192161 189248 230254 236840 267029 270183 4230236 4528984 6188721 6000266 1041107 1078887 249416 219987 233796 232286 280602 274137 259969 260645 180409 182974 637621 608301 1404982 1381888 378632 374226 531863 537204 652900 638450 670376 671533 694183 710243 679786 751212 1807538 1894323 1185675 967399 582978 576807 688028 681309 710332 719478 725781 734799 835853 834234 4728791 4935930 39.15 70.6 1
09:25:44 2024-01-29 649517 646801 171465 167643 277556 283070 306690 304838 192459 190137 230739 235971 267440 268298 4232547 4527850 6188834 5977603 1057071 1082179 248620 220820 233267 233327 281029 273491 260225 260212 180478 182557 635710 602265 1411766 1383279 379326 376515 529199 534860 659613 636016 669521 674823 694183 706114 682331 758036 1812678 1910002 1181048 975309 586303 572021 690018 686651 706354 717129 732434 734983 829841 840404 4860567 4938248 39.15 70.6 1
09:25:45 2024-01-29 654338 643953 171618 167401 276706 281781 305111 304700 192022 190339 230147 236004 267557 270219 4223485 4496510 6188721 5993371 1035486 1079159 249347 220260 233303 232286 281655 272655 260658 260610 180443 183137 632851 609637 1419430 1392499 378740 375386 532994 531743 652900 643021 668094 671533 704384 712390 680787 756176 1815255 1907297 1187153 959190 582978 574597 682274 680828 709256 716448 724351 739913 835299 829361 4699140 4926564 39.15 70.6 1
09:25:46 2024-01-29 645947 645624 171074 167401 275815 282793 305791 302282 195575 189317 230719 234517 267369 269433 4229868 4584777 6173847 6006317 1055299 1078944 249972 221054 232868 233119 281693 273945 260264 261843 180409 183172 641058 608189 1406796 1374059 378632 377684 531863 538073 659613 639353 672353 677803 697726 710278 681849 753077 1805996 1898093 1182455 972503 581325 567892 686082 681656 706354 721395 732955 735504 835299 837849 4755412 4938248 39.15 70.6 1
09:25:47 2024-01-29 655163 645851 171610 167368 277983 280461 306942 304700 192062 189948 230163 236649 270549 269921 4216709 4446203 6214100 5985649 1036963 1082080 251346 220330 233760 232320 282125 272690 263215 260506 181091 183137 635710 608301 1404610 1395768 378740 375328 532240 535096 652900 641656 668094 671819 704384 712390 680787 760197 1816721 1916158 1169716 959075 584637 575854 682758 682863 711373 716448 727333 740965 836475 829469 4717897 4928896 39.15 70.6 1
09:25:48 2024-01-29 646771 646801 171074 167932 275591 282826 306510 303275 195575 189317 231078 234795 270881 269773 4216709 4581996 6184872 6003365 1054062 1080639 253395 221307 233160 233548 281887 274364 260631 261878 181060 183439 634721 606397 1408137 1374059 378632 378252 532240 539678 659613 640295 672353 676808 694255 710278 681849 753613 1805996 1896749 1192839 971122 581325 567892 686082 682624 706354 720815 732955 738842 834084 836666 4765606 4941770 39.15 70.6 1
09:25:49 2024-01-29 655158 645888 171653 167363 277947 280692 306726 304236 191765 189982 230163 236484 270775 270137 4220319 4456075 6223472 5990847 1037944 1080692 249416 220401 233832 232251 281817 274223 260623 260031 181015 182557 635259 604064 1418624 1398739 378632 374261 531982 534717 655318 641994 667108 672010 702394 710243 678823 760047 1816758 1922029 1177695 963280 586303 575446 684107 685391 711373 712417 726480 737741 834108 829469 4756208 4928896 39.15 70.6 1
09:25:50 2024-01-29 646615 645888 171065 167778 274972 282713 306079 302956 195575 189351 230754 234795 270846 268891 4221478 4589887 6171178 6018282 1052965 1082191 249901 221364 232868 232968 281493 273526 261698 262279 179982 183718 637129 611670 1418535 1376526 380919 377396 530735 536445 656245 638377 672353 674823 698218 712426 681885 753188 1805996 1891369 1176978 973231 581288 571177 687541 680690 706354 719258 728618 737265 838957 837849 4765606 4945295 39.15 70.6 1
09:25:51 2024-01-29 651474 645847 171465 167936 276477 281781 306942 301895 195575 189151 230916 235521 267278 270337 4218148 4457129 6197107 6000266 1044844 1083767 249901 220913 233817 234577 282784 272726 260044 261044 180443 183439 638032 604733 1414322 1389539 378519 375243 532054 536618 658680 642111 667619 672334 702358 705583 678270 760093 1816721 1921647 1183083 959111 587138 573712 683068 686921 711373 714505 730245 737856 829254 829433 4746033 4919544 39.15 70.6 1
09:25:52 2024-01-29 651462 645883 171104 167629 276432 281852 304646 304272 191685 189386 230360 234830 270846 268477 4224488 4602404 6127052 6010620 1047376 1079123 251028 220260 232689 232829 281317 274223 259969 261044 180284 183172 639071 613383 1395705 1380451 378776 375950 530735 535885 652863 637439 668333 670839 694219 712426 681885 752207 1805996 1891640 1183083 972540 581325 574597 688065 680690 707857 718278 727851 736067 840217 837849 4755412 4935930 39.05 70.6 1
09:25:53 2024-01-29 647315 645856 171108 167671 276706 281467 306726 302390 195610 188756 231438 234517 270359 270554 4223597 4500104 6229799 6007147 1044311 1083767 251028 220749 234254 232182 281900 273768 261550 260904 180443 182522 637621 602345 1410017 1393140 378519 376479 532090 531779 660080 642985 669997 674786 702394 707392 678787 756213 1816546 1924849 1183083 961876 586303 571177 682586 687661 710871 715079 732992 740130 828668 829433 4755412 4938351 39.15 70.6 1
09:25:54 2024-01-29 656136 646801 171069 167936 276468 281352 306294 305200 191661 190282 229645 236649 270775 268477 4224488 4536158 6174890 5977641 1049155 1082179 252090 220617 232924 234851 281352 274258 261365 260939 180340 183253 629992 612708 1412991 1383279 378740 376737 530735 536409 652900 637926 669390 672486 694219 712426 681753 755261 1811391 1892981 1158817 968059 583807 576261 689529 681381 709256 720585 726815 736591 838993 836666 4752073 4938248 39.15 70.6 1
09:25:55 2024-01-29 644909 645851 171337 167397 277326 280924 306942 303987 191987 189386 230396 234468 265965 269531 4211254 4522175 6188721 5977613 1044772 1081408 249794 221533 233016 233119 283109 272620 261734 260974 180340 182962 640521 607022 1405754 1388554 378632 378519 532054 536999 660364 642111 668094 677840 704384 709785 679853 759038 1812678 1925633 1181795 966711 584637 567892 683588 683902 707356 716448 735080 739351 832338 834234 4774170 4935005 39.15 70.6 1
09:25:56 2024-01-29 657497 646797 171074 167903 276243 281781 306510 304236 192405 189386 230396 237050 270395 269721 4223409 4511415 6188089 5986163 1041371 1079159 250354 220022 233016 233479 281668 274187 261365 261556 182379 182997 631421 608328 1403191 1383279 380676 376204 531486 538000 652900 641081 673346 671533 694255 711315 679786 752445 1812678 1895136 1159742 967399 583392 576261 688028 681863 711373 720393 726815 735545 835299 835449 4728905 4924277 39.15 70.6 1
09:25:57 2024-01-29 649510 645400 171495 167397 277556 281047 306510 303063 192336 189386 230396 235556 270881 268604 4227500 4511823 6193108 5977641 1057900 1079018 248620 220436 232342 233943 281715 276333 261734 261720 181221 182962 628212 605440 1404904 1386227 380135 376371 530286 531743 658680 636502 668094 676316 699193 708391 683889 758162 1813717 1907375 1181048 973231 586303 572865 689040 685950 705355 715079 730801 734983 829877 838441 4821063 4938248 39.15 70.6 1
09:25:58 2024-01-29 654238 645847 171039 167936 275855 282713 306294 303382 191650 189386 230360 235556 270430 270590 4218148 4508198 6179885 5985649 1031074 1080510 249000 220436 233267 232251 283450 272690 259246 261634 180271 183474 633271 612545 1401605 1389777 378632 375771 535267 536618 655084 643477 669997 670839 703886 712138 678640 755501 1812678 1910529 1181048 958100 581325 574364 682274 681656 708756 715142 725414 741819 837735 829397 4680382 4928896 39.15 70.6 1
09:25:59 2024-01-29 645365 645883 170802 168351 275016 281449 306942 302390 195575 189317 230431 235054 270549 269721 4223597 4540286 6188834 5977641 1050787 1080546 253609 220365 233267 232286 280210 274400 260998 260282 180443 182858 631421 603989 1411329 1380906 379595 377504 532994 537891 660474 638231 673826 676808 694147 707144 682721 756951 1807501 1903517 1176978 975309 585294 567928 689040 683633 708396 720307 734035 734983 834699 839034 4797640 4938248 39.15 70.6 1
09:26:00 2024-01-29 655673 645391 171653 171127 277983 280692 306510 304700 191928 190282 230002 236319 270466 270173 4215142 4448978 6197896 5985649 1035412 1078981 249381 220365 233303 232079 281690 272690 260693 260645 180375 182847 635710 609200 1425903 1397111 381760 375100 533372 535096 655084 641056 666449 671497 702175 709707 678823 758437 1818889 1919182 1169716 961640 584637 575446 686160 683383 711337 712151 725414 737746 834699 829505 4748541 4919544 39.15 70.6 1
09:26:01 2024-01-29 649209 645888 171371 167662 275016 282678 305147 303311 191987 189317 230396 234107 270395 268891 4215468 4577270 6164521 5978438 1054137 1079159 250115 220436 233303 232286 281612 273491 260264 261878 180284 183172 638115 607568 1403549 1374059 380676 377396 532166 537781 658570 639207 671729 676625 698073 710099 684662 752467 1802805 1894323 1190762 971122 581251 567892 686082 681656 708200 721395 732434 734462 834120 836666 4755412 4935930 39.15 70.6 1
09:26:02 2024-01-29 655167 645888 171099 167717 277556 280069 306294 304022 191661 189420 229680 236319 270359 269757 4223597 4454593 6206727 5985649 1035486 1079159 249381 220401 233303 232286 281757 272726 260658 259488 181091 182847 642499 606383 1404510 1395768 378776 375364 533714 535023 655084 642038 667946 671819 704275 711135 680121 760122 1816546 1916195 1169716 957715 585294 575854 682758 681863 709830 712165 725929 739595 835882 829433 4714532 4931303 39.15 70.6 1
09:26:03 2024-01-29 645365 645883 170497 167970 274980 281703 306942 301472 192774 189282 230396 235123 270739 269397 4218148 4537481 6183172 5977603 1056818 1079159 248586 220365 233232 233396 280267 273491 259467 260212 180443 182777 634280 602345 1410609 1381317 378519 376479 529199 537763 660731 638353 669811 674640 698203 709282 684662 755687 1810459 1907261 1179013 973923 585886 571177 689981 685840 707857 717129 732955 734834 829877 839034 4830442 4938337 39.05 70.6 1
09:26:04 2024-01-29 655201 643921 171465 171091 276697 281352 304466 304700 191952 189948 230325 235556 267278 269495 4214840 4483467 6183172 5985649 1035049 1079159 249312 220365 233267 232251 283662 272620 259828 261044 180089 183718 634721 611346 1416382 1390524 378704 375386 532054 535615 654284 641818 671759 673331 702066 712246 678603 758069 1817594 1912994 1183083 960148 581214 573748 682758 680690 713405 716557 727851 740965 837735 833449 4681017 4932411 39.15 70.6 1
09:26:05 2024-01-29 645938 645856 170721 168792 274874 281781 306726 302354 195575 189282 231078 234795 270775 269685 4199182 4546741 6179847 5977603 1049946 1080546 253609 221054 233267 232933 281258 275013 260814 260827 181057 182812 630528 604266 1426031 1374059 379326 377892 532240 538073 660080 640259 671363 676293 697067 710323 682537 752021 1808565 1904834 1174943 975706 584457 571962 688028 682827 707356 720388 734409 737078 834699 837849 4816039 4938248 39.15 70.6 1
09:26:06 2024-01-29 655167 645847 171653 168603 277743 283471 305576 303843 191928 190212 229967 235919 267243 270288 4218148 4480269 6183685 5989097 1038442 1079159 249347 220401 233267 232251 283547 272655 260225 261079 180409 183427 619756 608794 1408436 1390524 378740 375914 532054 534556 653822 643934 669997 672486 703886 711836 678493 755240 1817800 1912994 1158994 958100 581959 574414 682758 682140 710224 715133 725378 743414 837735 832270 4671004 4926564 39.15 70.6 1
09:26:07 2024-01-29 647167 645851 170522 167991 274910 281817 306510 302390 195540 189185 230881 234795 270846 268927 4224168 4556000 6192498 5977566 1056058 1078981 253644 220401 233267 232251 280175 275401 259467 260247 180478 182812 640521 603557 1414610 1377406 378519 376515 531486 537620 659613 637657 669353 676293 694111 706114 682721 755599 1809564 1907779 1174943 975929 586029 571962 689981 686514 709328 719258 734806 734983 833517 838816 4818558 4945322 39.15 70.6 1
09:26:08 2024-01-29 655668 644899 171950 171091 277552 280889 305827 304950 191661 190212 229645 235590 270359 269721 4218148 4464432 6197574 5984826 1036925 1078981 249347 220365 233267 232251 281923 273526 260840 261720 180409 182812 638568 604206 1401166 1392499 381489 375350 532240 534338 652900 641202 668094 671533 704384 711853 680787 758437 1819913 1919802 1167721 960795 585469 575300 685400 684565 712392 716339 727776 739839 833780 829505 4738977 4928896 39.15 70.6 1
09:26:09 2024-01-29 647265 646791 171039 167666 276441 281953 304610 303347 192062 189386 230360 234142 270810 268855 4224488 4591966 6150814 5994191 1047756 1079159 248966 221054 231817 232286 281690 273909 259467 261044 180089 183555 630885 611670 1400287 1377406 380919 376515 530735 535615 653822 637402 669316 671786 694219 712160 681885 754724 1805996 1891640 1179013 972926 581959 573863 689003 680617 709093 720508 727814 736442 841833 838441 4746033 4939452 39.15 70.6 1
09:26:10 2024-01-29 647784 643994 171099 167827 276430 281352 306510 302692 195953 188722 231438 234795 266726 270554 4208213 4484809 6179885 5994229 1047024 1082114 249622 221054 233632 232217 283317 273491 260044 260862 180409 182974 639071 602719 1409367 1386587 378519 376214 532054 534823 659613 643477 669521 674786 702358 707392 678787 759244 1816758 1925633 1161737 961156 587519 574404 684662 689450 713442 719490 732770 739733 830226 834630 4762205 4938248 39.15 70.6 1
09:26:11 2024-01-29 645947 645878 171788 167223 276671 280946 306079 303275 192022 189970 230396 234433 270917 268855 4218148 4506700 6179942 5994191 1053876 1078944 248966 221089 231781 232286 281958 272690 260623 260429 180409 182974 647227 603989 1412067 1383279 379595 376214 530359 535096 656819 638377 667619 676771 700266 707377 683852 758949 1810534 1910002 1179013 968258 585886 571177 686082 685391 707696 716266 733583 739070 831530 836520 4805545 4942977 39.15 70.6 1
09:26:12 2024-01-29 653061 645395 171039 167924 276156 282665 305791 304200 192371 189386 230360 235451 270395 270662 4218148 4514536 6183172 5985649 1032936 1079159 248620 220365 234528 232055 281923 276149 260998 261079 180409 183137 634721 609926 1402594 1383279 378668 375950 532090 538037 654819 643787 671363 671823 700302 712354 676758 754505 1805554 1905910 1167971 959075 581288 572902 682758 680690 712417 718716 729854 741294 839409 833339 4673391 4926524 39.15 70.6 1
09:26:13 2024-01-29 649157 645851 171039 167464 276247 280692 306762 302316 192196 189317 230360 235277 270395 269469 4208213 4531441 6179847 5977603 1056908 1079159 248586 220700 233267 232968 280210 274137 260044 259850 180478 182522 634280 602265 1410574 1381317 378519 376515 530359 536445 659613 636016 668406 674823 693953 704098 681849 754388 1807538 1905910 1179013 973923 586303 571177 690018 687661 708396 717232 732955 734423 832587 838583 4820392 4945362 39.15 70.6 1
09:26:14 2024-01-29 655164 643812 171515 167155 277893 281458 305719 305164 192062 190304 230163 235556 267101 269721 4219052 4480269 6178771 5978768 1032848 1079159 249381 220401 233267 232286 283251 272655 260260 261079 180124 183555 637621 610797 1408661 1390524 378776 376250 532090 534860 654551 643934 670952 670875 704384 712426 679552 755030 1813398 1910002 1185118 959465 581325 574597 682758 681656 709293 716864 726443 741566 838957 829361 4683439 4928896 39.15 70.6 1
09:26:15 2024-01-29 647784 646808 170936 167903 274803 282541 306726 302354 195575 189019 231078 235242 267476 269270 4215468 4565259 6183172 5978443 1053797 1078981 253644 220436 233632 232286 280236 275206 259467 260645 180478 182812 640521 602519 1431907 1381317 378519 377382 532240 538037 660547 638377 670851 676808 694183 706114 682721 755799 1805996 1903517 1192839 975309 584637 571177 690018 685877 708396 720851 734035 736067 834699 836533 4826518 4943004 39.05 70.6 1
09:26:16 2024-01-29 656993 644727 171780 167330 277333 281980 305612 304985 192196 189948 230360 235590 270775 269721 4224168 4492680 6179885 5984826 1038442 1082114 249416 220401 233267 232320 281958 272690 260658 260645 180805 183102 631421 609491 1400103 1392499 378740 376228 533372 531743 653822 643021 669045 672486 704384 712426 681270 756176 1815255 1915154 1189188 958100 582978 576261 682758 680828 709256 716448 724351 742093 836516 829433 4699140 4928788 39.15 70.6 1
09:26:17 2024-01-29 647669 647260 170962 167599 276528 282581 304466 304521 192161 189810 230541 235158 270846 269018 4207276 4593037 6154921 5977603 1053040 1079159 249972 221435 233032 233223 281923 273526 259467 262279 179839 183753 643101 612380 1427846 1374059 380955 377684 530735 537204 656245 638377 672390 674823 698218 712426 682886 753077 1805554 1892981 1190762 971122 581288 571177 688028 681173 706354 721359 728655 737116 838993 839034 4757912 4928896 39.15 70.6 1
09:26:18 2024-01-29 647599 645616 171676 167570 276421 281826 306834 303168 192734 189282 230901 234621 267664 269957 4217570 4511603 6183172 5985649 1045031 1078711 249272 220436 233267 232251 282819 272761 260618 260862 180409 182974 639071 604303 1414691 1386811 378519 377720 532090 534823 660547 643477 668406 676844 703886 707392 680787 756250 1816546 1925633 1194916 963280 584637 567892 682758 685913 709905 715008 734035 739913 828632 829469 4755412 4928896 39.15 70.6 1
09:26:19 2024-01-29 655449 645856 171408 168347 276386 283872 305791 305737 191859 190443 229539 235979 267476 268712 4224168 4570728 6145871 6007897 1043641 1079159 249450 220365 233267 233361 281493 273980 260044 261079 180805 183137 639071 609926 1455400 1383279 378668 376737 531486 538037 652900 638413 671327 671533 694255 712390 681753 755799 1811391 1894052 1164931 967399 583807 577077 689040 681863 710332 720307 726815 735088 838957 836666 4743421 4935967 39.15 70.6 1
09:26:20 2024-01-29 645947 644007 171460 167372 277321 283070 306690 303062 192022 190005 230254 234691 267476 269289 4220208 4510386 6179457 5985649 1055978 1080546 248620 220436 231817 233444 281822 272690 260295 260645 180443 182847 631421 605800 1403484 1383279 379595 376250 530735 531743 658680 638377 668094 677287 700302 707144 683889 759467 1812678 1911356 1181048 968294 586303 571214 687054 685391 705854 716448 731283 735504 832302 837849 4792927 4928896 39.15 70.6 1
09:26:21 2024-01-29 653311 644917 170527 167970 275595 281945 306079 304764 192126 189970 230829 235640 266282 270518 4220119 4521559 6178771 5998469 1034981 1079159 251310 220119 234528 232286 281064 274785 259432 261079 180409 183172 636171 608189 1404329 1383279 378668 375986 532090 538073 656746 639966 672353 671533 698255 712354 678306 754835 1807538 1904525 1183083 964651 582978 575446 685112 679867 713462 720312 726480 737704 837735 829505 4696460 4926564 39.15 70.6 1
09:26:22 2024-01-29 649474 645892 171099 167683 277592 280553 306942 303311 195302 189386 230829 235640 267780 267814 4223485 4521814 6179885 5988228 1055944 1080510 248620 220401 233267 233583 281064 273526 260260 260247 181126 182974 645000 603126 1413662 1383279 379595 376228 530359 534823 659613 637475 669045 674823 694255 706114 683889 757229 1812678 1911085 1181048 973923 586303 572902 689529 686958 706354 717245 732992 736067 831088 837158 4826997 4945295 39.15 70.6 1
09:26:23 2024-01-29 655167 643998 171069 167666 276247 282678 306043 304736 192196 189420 230360 235556 266958 270337 4216709 4512136 6180744 5977566 1032542 1082080 249347 220365 233267 232113 283684 275368 261734 261878 180375 183718 641058 611829 1397519 1384624 378740 376250 532162 537240 654855 640006 672353 670839 700302 712390 678270 751101 1812678 1907297 1185118 962596 581325 573712 684107 679867 713499 719370 728618 739628 838364 829469 4668021 4925384 39.15 70.6 1
09:26:24 2024-01-29 648978 646533 171104 167405 277326 281029 306942 304022 195302 189386 230360 235556 270430 268100 4216709 4532760 6188608 6002750 1056056 1078887 248620 220807 233267 233292 280175 274137 260618 260247 181164 182847 635710 603126 1414587 1380451 378519 377081 530359 536445 660547 637475 668879 674859 694219 706114 681885 754963 1807538 1907361 1179013 975309 586303 572193 689529 685913 708396 718430 734035 735792 832302 835980 4821063 4934729 39.15 70.6 1
09:26:25 2024-01-29 655167 643994 171108 168051 276706 282700 305576 302990 192062 189386 230360 236061 270395 269531 4218148 4512618 6175323 5990847 1037944 1081311 249381 220401 233632 233281 283946 272620 260225 261044 180202 183206 637675 610951 1417437 1391511 378812 377272 532090 534860 654320 639970 671400 672772 702394 712426 678306 755911 1813966 1907105 1161737 959465 581325 574190 682104 681656 713499 717165 727548 741122 839030 829433 4661362 4928896 39.15 70.6 1
09:26:26 2024-01-29 647784 645888 170539 168004 275824 281584 306942 302390 195610 189351 230396 234830 270430 269531 4218148 4541899 6192868 6009685 1052965 1082191 250676 220401 233303 233247 280724 274400 261698 260939 180981 182812 631421 602644 1414427 1368094 378519 377117 532240 538073 660080 638413 669426 676808 694183 706114 680850 755948 1809243 1903214 1174943 973923 584637 567928 690018 683939 708396 721359 734557 736591 834699 839034 4811684 4934818 39.05 70.6 1
09:26:27 2024-01-29 656762 644904 171648 167181 277592 281900 306079 305236 192202 190017 230163 235919 270881 269721 4223597 4486440 6189291 5982293 1037944 1082191 251736 220224 233617 232286 282222 272690 261092 261009 181095 182997 634280 609604 1393863 1395768 380955 376228 531233 531743 654320 641854 669045 670839 704384 712426 681753 760234 1816758 1913716 1165726 958100 582978 574633 682104 681863 710332 715043 725965 742093 835889 829433 4701770 4919544 39.15 70.6 1
09:26:28 2024-01-29 645947 643994 171108 168085 275820 282713 305863 303347 195302 189351 230719 235134 270846 268891 4199219 4564291 6160464 6010510 1053863 1081460 249937 220913 233124 232864 281817 274223 260814 261878 180808 183206 632728 609926 1403795 1374059 378668 377324 532240 539106 659613 640295 673381 677840 699772 712426 683889 751027 1805996 1897859 1166803 971159 581325 571177 687541 679867 706354 721490 732955 735550 836552 838441 4762205 4938248 39.15 70.6 1
09:26:29 2024-01-29 654900 645359 171298 167894 277521 280069 306222 304200 192062 190080 230128 236649 266726 269813 4211798 4435995 6197296 5996807 1040917 1082228 251382 220189 233817 234742 281781 274187 261734 261756 181268 182487 638568 603989 1422369 1398106 378519 375279 534129 531779 658680 643750 668057 672297 702321 707072 678750 760633 1816721 1924196 1167721 960557 587138 574560 684699 686885 712380 716448 730764 739876 829841 829397 4759605 4926564 39.15 70.6 1
09:26:30 2024-01-29 651426 646542 171341 167368 276631 282642 305039 304914 192196 189351 230325 234795 265965 268855 4227500 4600769 6155196 5990341 1052363 1081903 251062 220913 232725 233351 281746 274223 261468 261669 180306 183509 639071 612545 1403337 1379468 381494 376228 530698 534787 654284 637402 669316 675282 698182 712426 682850 753353 1807280 1891640 1183083 971122 581251 574328 689003 680690 707356 717339 726443 736841 840775 838441 4746033 4926564 39.15 70.6 1
09:26:31 2024-01-29 649633 645323 171039 167553 276671 281559 306510 302000 195610 188722 231078 235020 267243 270554 4199182 4486058 6188834 5989097 1044994 1082179 249512 221546 233709 232760 283074 273768 261734 260939 180340 182927 639071 604473 1402751 1387212 378519 378216 532054 538145 661484 643934 669997 676808 702066 709211 680787 756176 1817837 1928363 1172908 963965 584637 567892 682758 685391 709401 717460 734557 740965 829218 829469 4750200 4926564 39.05 70.6 1
09:26:32 2024-01-29 655167 644867 171026 167928 276450 281870 306510 305630 191661 190547 229609 235556 267618 268568 4218148 4558496 6161911 5994191 1044387 1078394 250145 220365 232981 235803 281435 274152 261550 260939 180306 182962 639071 610669 1444667 1381888 380676 374190 530735 537584 654657 640170 671290 672486 694219 712390 680493 755079 1820098 1892981 1162730 968777 583807 576261 689529 682827 709256 720271 727333 737116 838957 836630 4735578 4930080 39.15 70.6 1
09:26:33 2024-01-29 645763 645851 171891 167372 277947 280924 306942 304236 192774 189386 230360 235556 265896 268029 4224168 4534703 6198065 5994191 1058012 1080510 248966 220365 232868 233687 281711 275368 263029 263237 181312 182835 632851 603989 1409752 1388198 380135 376336 530250 531707 658680 637402 668094 677278 700682 709393 683889 762747 1813717 1910002 1183083 973923 586720 572388 689040 685877 706354 716331 731840 736030 831052 839034 4818558 4932411 39.15 70.6 1
09:26:34 2024-01-29 653311 644872 171035 168334 275788 282678 306043 304236 192774 189386 230360 235677 267101 270662 4214802 4511603 6173847 5989097 1032542 1079159 249381 220510 233267 232217 282784 273909 259432 262034 180271 183404 631821 611670 1409473 1386227 381760 376300 535267 538145 656984 644847 670339 672297 704115 712102 678750 757416 1815255 1910529 1183083 959465 581325 574154 682758 679600 711337 717093 726407 740965 838328 829131 4674955 4930080 39.15 70.6 1
09:26:35 2024-01-29 646085 645851 170825 167928 276626 281317 306496 302247 195575 189317 231078 235158 270775 269721 4214526 4534392 6179998 6001102 1053792 1078944 248586 220365 233232 232251 280833 274785 260998 261044 180443 182858 629992 603989 1411870 1377966 379595 377504 532203 537854 661608 638231 673826 676256 694147 706611 681581 756951 1807280 1903517 1176978 976003 584600 567892 689003 683829 708359 721395 734035 736030 835882 839034 4816039 4939452 39.15 70.6 1
09:26:36 2024-01-29 655167 645100 171887 167065 277521 281781 306007 305200 192062 190212 229967 235556 270775 269685 4214802 4483829 6183172 5989097 1032815 1079159 249139 220401 233596 232251 283242 272394 260401 261079 180089 183137 636171 610797 1410497 1394307 382304 375928 533750 535096 655084 643860 669372 673441 705272 712354 681753 756139 1817318 1912789 1187153 958100 582978 575177 682721 680828 709794 716448 725341 741917 836480 829361 4688224 4919544 39.15 70.6 1
09:26:37 2024-01-29 645947 645359 171065 167793 274980 282678 306043 303311 195540 189317 230881 234985 270775 268855 4218148 4568024 6164521 5977603 1053792 1079159 249972 221329 233232 232251 282037 274329 260264 261661 180375 183172 633271 606197 1403592 1372111 380676 377928 532921 540447 660007 640076 672683 676588 700185 713599 684626 753576 1804053 1898129 1168838 971085 582978 567892 687054 681558 709209 721395 732955 736783 834048 837849 4759605 4935930 39.15 70.6 1
09:26:38 2024-01-29 654925 643957 171099 167778 276671 280074 306942 303275 192062 189386 230360 236649 266352 270137 4214802 4435629 6210873 5984826 1037702 1079159 249416 220365 233632 233084 282169 273491 260623 260247 180478 182812 636668 603989 1406519 1395768 378668 374261 533714 534986 656947 640909 667434 672964 704238 712912 680566 762371 1821924 1919182 1171711 963280 587101 577077 684071 683866 711337 712129 729408 737704 835882 834161 4727276 4923052 39.15 70.6 1
09:26:39 2024-01-29 647324 645588 171065 167662 276238 283145 305791 303275 192196 189317 230881 234795 270810 268855 4218148 4577270 6164521 5977566 1053792 1079159 249972 221054 233232 232286 281887 273909 260916 261878 180409 183137 644594 609057 1423345 1372541 378632 378216 531863 538037 660731 640170 675269 678725 698073 710635 685636 752854 1805615 1899668 1166803 971085 581325 567892 688604 682624 706354 721359 732955 736855 838851 837849 4759605 4939452 39.15 70.6 1
09:26:40 2024-01-29 645947 643994 171099 167662 275820 283211 305111 303275 192196 189317 230360 234760 270810 269306 4217570 4568024 6162132 5994191 1054065 1079159 249972 220401 233267 233281 281923 273909 260631 261878 180409 183172 631821 609491 1423563 1372111 378632 377684 532240 538073 659613 640259 673344 677803 701143 713416 685038 754798 1806989 1898556 1166803 972650 581959 571962 687054 682624 707356 721395 732658 736548 837068 837849 4762205 4932411 39.05 70.6 1
09:26:41 2024-01-29 654900 643962 171610 167363 277983 280069 306510 304236 191765 189948 230002 236649 270775 269721 4208796 4429994 6188089 5975461 1035412 1079159 249416 220365 233596 232286 281945 272655 261057 260429 180443 183137 634280 608189 1423901 1395768 378740 375914 532240 535096 653822 641854 669045 673441 704384 712426 681459 760431 1818889 1914353 1163732 959465 583623 574414 682721 682624 710409 716448 727333 742883 838851 829361 4688375 4919544 39.15 70.6 1
09:26:42 2024-01-29 645947 645395 171048 167726 274945 281887 305147 302814 195575 189151 230719 234795 270810 268891 4205175 4574519 6153328 5977603 1053143 1079159 249972 220401 232868 232286 281887 274364 260631 261079 181057 183137 641058 606458 1421180 1374059 378519 377324 532240 538073 660547 638450 671327 676771 694183 707641 682721 755158 1809564 1906399 1174943 975010 584637 571962 689981 685539 709364 721359 734557 736591 834699 838816 4809269 4938248 39.15 70.6 1
09:26:43 2024-01-29 655167 643953 171618 167368 277521 283872 305039 305200 192196 189948 230325 235556 270775 269809 4205175 4480269 6174373 5985649 1037424 1078981 249381 221019 233796 233037 283613 272620 260260 261079 180124 183172 631064 611234 1430075 1388554 378740 376214 532126 538145 654819 643934 670339 672297 704384 715440 679786 755603 1815255 1913248 1183083 959685 583733 574451 682758 684079 712392 717894 727814 742093 836516 829433 4708866 4919544 39.15 70.6 1
09:26:44 2024-01-29 645947 646983 171412 167666 276662 281870 305147 304236 192196 189420 230360 234830 270881 268855 4218148 4586516 6155196 5977603 1050787 1078887 249972 221054 233267 232968 281923 273945 261432 262498 180089 184010 640115 610797 1412980 1371126 380919 378252 531863 538000 656782 638413 672830 676293 699735 712426 683889 753613 1805996 1892981 1170873 974315 582790 573723 689585 682140 707319 721404 732014 738342 839446 838925 4752813 4939452 39.15 70.6 1
09:26:45 2024-01-29 651973 644899 171346 167586 277147 280465 306942 303773 195267 189948 230396 236757 267243 270137 4199182 4441939 6206727 5984826 1036963 1078944 249450 220401 233997 232286 281923 273526 260623 260031 181312 182557 636668 603989 1406286 1395768 378704 377272 532994 531671 654783 642111 668094 672486 704384 711315 680787 760670 1816758 1921634 1168598 963280 586303 576858 687625 686514 712775 717423 729408 741444 836994 834016 4736655 4926376 39.15 70.6 1
09:26:46 2024-01-29 645629 645323 170768 167966 274976 282881 306581 303026 195610 189317 231114 235158 270810 270265 4205212 4549532 6170991 5998469 1049200 1080601 253609 221089 233267 233513 281940 275013 260814 261661 180443 183137 630885 605751 1429858 1374059 379595 377950 532240 539678 660547 640749 673344 677803 694219 709243 681849 751064 1805996 1900821 1172908 973231 582978 567892 688028 684528 708212 724598 734969 738129 837068 837740 4769906 4928896 39.15 70.6 1
09:26:47 2024-01-29 654900 645878 171472 167662 276635 280692 306942 303275 192675 190074 230396 236319 267278 270363 4214802 4435629 6211148 5984826 1040666 1080546 249416 219987 233997 232251 281940 273491 260225 260031 181015 182522 636668 602265 1421738 1396757 380135 374261 532994 534338 654320 641537 667619 671533 702321 709707 678787 764930 1816758 1919182 1191223 961913 586303 576261 685597 685913 711373 716230 729854 740690 834552 829325 4744932 4928896 39.15 70.6 1
09:26:48 2024-01-29 647784 644904 171337 168249 276381 283535 305111 304628 195540 189386 230360 234552 267521 268855 4218148 4593264 6155196 5977603 1053792 1079159 249972 221399 233232 232968 282143 273945 259467 262279 180553 184010 641608 610797 1407633 1372111 380919 377360 531863 538000 656746 638413 673344 676808 699241 712426 683889 753613 1805996 1894052 1170873 972540 581288 571177 688028 681656 706354 721359 728655 736892 840601 838816 4763797 4945362 39.15 70.6 1
09:26:49 2024-01-29 653066 643953 171465 167671 276671 281593 306798 303974 192196 189317 230916 235919 266726 270229 4218148 4444889 6216161 5994191 1044068 1080510 253609 220401 234362 232044 282784 273526 260225 261079 180443 183172 629992 602978 1424309 1386227 379595 378252 532126 535615 661484 643934 668369 678320 704883 706114 680787 759659 1816758 1925633 1194916 963965 585469 571177 683551 687445 709293 716058 735080 741002 829804 836999 4754364 4935943 39.15 70.6 1
09:26:50 2024-01-29 657030 645411 171476 167898 276697 281817 305432 305881 191928 190772 230218 236614 270810 268442 4216313 4561362 6137694 5978452 1047719 1078944 249381 220401 232904 233489 281931 273945 260260 261079 180478 183137 647943 612545 1394569 1383279 381530 375650 531486 536409 653822 638377 670376 671786 698218 712426 681885 755030 1807538 1892981 1167721 968331 582978 576261 690018 679831 709905 720307 726443 737228 841444 839034 4759401 4938301 39.15 70.6 1
09:26:51 2024-01-29 647516 644758 172027 167658 277378 281640 306834 302990 192196 189386 230396 234795 267745 269469 4212140 4511490 6178771 5994191 1049645 1080546 249972 221781 233267 232286 282908 272726 260260 261044 181057 183137 631421 604361 1406472 1384624 378366 378497 532090 534823 661990 643934 669997 678320 704384 706647 682721 758851 1809526 1927204 1159611 964651 584637 567892 683588 683866 710409 715133 735080 742093 831088 835449 4762687 4947707 39.15 70.6 1
09:26:52 2024-01-29 656956 646619 171507 167957 276249 281817 306078 304521 192734 189351 231043 237583 270359 270265 4229636 4513923 6179608 5977687 1035374 1079159 249312 220365 234693 233223 281493 274820 259217 261661 180443 183172 636171 610633 1439694 1383279 378668 375950 532054 538073 656746 642111 671876 672486 699772 712354 678787 752281 1812678 1906020 1183083 963965 582564 575854 686082 680828 713499 721359 727548 737838 837735 834270 4688224 4924139 39.15 70.6 1
09:26:53 2024-01-29 651406 647260 171507 167860 275682 281247 306942 302672 192384 189248 230936 235346 267654 269306 4211554 4525391 6179302 5977603 1056809 1079159 253644 220401 233632 232320 280637 274364 260004 260282 180981 182557 634280 602265 1408029 1380832 379326 377382 531486 537620 660547 637475 669390 676808 694183 707144 681368 757491 1807538 1907297 1179013 973923 586303 572021 690018 686921 709401 720307 734557 737116 834108 837122 4811684 4928896 39.15 70.6 1
09:26:54 2024-01-29 655167 645878 172027 168834 278087 281640 306366 304199 192161 190443 230218 236394 267476 269957 4208796 4452563 6188721 5985649 1035449 1078181 249416 220546 233632 232286 281958 273526 261092 260247 180478 183137 637854 605719 1419589 1393791 378776 375386 532240 535096 654320 642111 668094 667029 704384 712390 680787 759553 1815396 1916465 1169716 959465 584637 576261 683068 683670 711410 716448 725929 741219 835925 834234 4714532 4926564 39.05 70.6 1
09:26:55 2024-01-29 643934 645851 171074 168325 275535 283294 306473 303062 192734 189248 230936 235053 267852 269577 4223207 4568024 6183172 6009479 1050787 1079159 253573 221089 233303 232320 282041 274364 260814 261114 180443 183172 634721 604436 1423862 1374059 379595 378252 532240 538110 660277 640295 673381 678320 694291 710278 683620 753613 1805377 1898129 1168838 971122 582564 567928 687054 681345 707356 721431 734035 735577 837068 837849 4794668 4931303 39.05 70.6 1
09:26:56 2024-01-29 655158 645624 171674 171087 277983 281034 305791 304663 192057 190339 230218 236509 267476 269993 4223597 4461807 6233650 5984826 1037702 1084264 249450 220365 233997 232320 281993 273945 261634 260031 180512 183137 637139 603989 1413833 1397111 380135 375386 532054 531743 656746 642111 668094 670839 702394 709743 680305 764930 1816758 1914742 1175701 961193 587138 575991 685597 685950 713499 715942 728655 739719 834108 829505 4746033 4926564 39.15 70.6 1
09:26:57 2024-01-29 647072 644899 171108 167553 275011 282726 306079 303311 192629 189179 231027 235020 267369 268783 4223485 4589835 6144559 5994702 1050890 1080546 253644 221462 232981 233327 281958 273561 259863 262498 181491 183753 633702 610797 1434730 1372111 380955 377684 531486 538037 656782 638450 673381 676808 699241 712426 683889 751027 1807501 1894052 1172908 972540 581288 571214 689040 681656 707356 721458 730801 735545 839030 835944 4765606 4938248 39.05 70.6 1
09:26:58 2024-01-29 651050 643994 171486 167662 276477 280069 305908 303347 195302 189351 230396 236735 266958 270157 4217457 4442314 6220199 5978768 1038442 1080639 249381 220401 233832 233188 282642 274172 260658 260247 180478 182522 635259 602067 1407963 1393791 378668 375350 531233 534986 654819 641656 667619 672486 704384 711328 680305 760009 1816758 1920653 1150992 961876 586303 576261 686082 685950 712453 716448 727548 737778 834699 829541 4741865 4919544 39.15 70.6 1
09:26:59 2024-01-29 645726 645395 171108 167666 276697 282815 305147 303347 191952 189351 230719 234830 270917 268927 4216709 4584777 6152884 5978438 1050787 1080639 249794 221399 232868 232320 281739 273526 261329 262471 180124 183172 636644 609491 1406499 1374059 378704 378252 531863 538110 658680 639842 673381 677324 700266 712390 683369 753724 1803432 1894323 1164768 971849 581325 567964 688028 679831 706354 721431 732434 735541 837143 838441 4746033 4924193 39.15 70.6 1
09:27:00 2024-01-29 653233 643994 171337 167932 277983 280069 306942 304272 195267 189948 230396 236649 267314 269757 4207276 4437099 6215331 5995130 1043413 1078981 248620 220365 233910 232079 281958 273909 259467 261044 181347 182742 637675 601405 1416092 1388554 378519 377272 532054 531779 658214 642111 667145 670839 701825 707641 678860 760707 1816758 1922601 1163732 959075 587138 574633 684107 685913 712957 716448 730282 739913 832265 829469 4746033 4928896 39.15 70.6 1
09:27:01 2024-01-29 649014 645395 171108 167401 276278 283357 305576 303347 195302 189351 230916 234795 270501 269244 4211254 4594050 6144409 6004556 1053825 1080601 249972 221435 233267 233258 281715 274223 260998 261878 180124 183172 636644 610956 1404870 1371138 378704 378252 531863 539678 659613 640295 673381 677803 700266 711889 683889 751064 1804713 1896749 1168838 972540 581325 567928 687054 679867 707356 721476 732992 735541 836552 838441 4755412 4932411 39.15 70.6 1
09:27:02 2024-01-29 654234 644003 171495 167666 277592 280893 306942 305200 192062 190247 230360 236850 267278 270173 4215142 4442788 6233270 5991699 1039620 1082997 250390 220224 234126 232286 281958 273909 260225 261720 181555 182487 638077 603126 1429411 1399102 379595 375386 532054 531815 658680 641891 668094 672334 702394 708175 680305 764968 1821924 1921721 1189188 959111 587138 574633 684144 687932 713462 713037 730801 740965 832302 829469 4752813 4919544 39.15 70.6 1
09:27:03 2024-01-29 649014 644904 171371 167820 276693 282713 305612 304272 195166 189351 230431 234795 270501 268891 4206143 4592584 6159844 6008850 1047376 1079049 250993 221222 233052 233479 282121 273909 260225 261843 180770 183987 619529 612545 1401400 1374059 381799 377288 531340 536372 655745 638377 672316 673760 699205 712426 683889 755224 1805996 1894052 1181048 973194 581288 573712 689529 681173 707356 719186 728618 737116 840775 839034 4750200 4930080 39.15 70.6 1
09:27:04 2024-01-29 649359 643880 171074 167637 276671 281746 306942 302319 195746 188985 231438 235322 267101 270373 4208796 4466316 6224162 6010582 1044387 1082141 251028 220260 234347 234477 282700 274187 261734 261009 180409 183102 629992 602067 1424738 1387212 378519 377648 532054 536507 660327 643934 670952 676293 704384 708391 680787 758363 1817837 1925596 1179013 962559 586303 571177 684034 687895 711337 717093 735080 741529 829804 829433 4752813 4928896 39.15 70.6 1
09:27:05 2024-01-29 655167 645359 171069 167894 276631 281887 305540 305881 191615 190247 230325 235521 270810 268406 4223597 4577254 6144820 5996807 1048402 1082179 251205 221222 232888 233548 281746 274223 261734 260939 180306 183067 639071 612545 1405881 1380451 381348 376443 531486 536409 654284 639261 671796 672772 698182 712426 683852 755874 1808565 1894323 1181048 971085 581325 574597 690018 680690 708359 719222 727511 737116 841407 839034 4750200 4920708 39.15 70.6 1
09:27:06 2024-01-29 647516 643921 171099 168085 276635 281781 306726 302107 195883 188688 231240 235298 266726 270554 4205437 4479488 6175398 5984826 1047733 1085234 249548 221426 233124 232113 283074 273995 261734 260904 182390 183509 646683 605719 1428184 1387212 379595 377324 535230 535579 661484 643934 670952 678242 704092 706079 681753 758363 1816684 1931099 1194916 963280 585886 571141 683551 686885 709256 716589 735080 742056 829841 829433 4755412 4928896 39.15 70.6 1
09:27:07 2024-01-29 655167 644863 171430 167903 276599 281781 306510 305630 191661 190547 229967 236249 270846 269136 4205175 4567875 6126959 5994191 1047019 1079101 251310 221462 232981 236136 281676 274258 261734 261739 180877 182962 639071 613143 1401166 1383279 381457 375350 530735 537307 656984 638340 670339 673441 698182 712174 686537 755426 1808565 1891640 1167721 968294 582978 575854 690018 682140 709905 719316 726443 737116 841407 839034 4756208 4935930 39.15 70.6 1
09:27:08 2024-01-29 647056 640263 171580 167633 276671 281655 306942 303275 192944 189019 231438 234760 270810 270518 4217570 4508102 6183172 5994191 1044812 1081311 250500 221364 234290 232760 282968 276149 261698 261704 180375 182997 629992 603126 1417134 1389184 380405 378605 532054 535579 661484 643257 671281 678764 705382 706079 682721 762408 1817837 1925633 1170873 964651 584637 567892 683551 686885 710409 716049 736127 742056 829841 834197 4759605 4930080 39.15 70.6 1
09:27:09 2024-01-29 645675 643926 171610 167363 276671 281317 306726 303987 192196 189351 230360 234760 271536 269397 4208796 4510709 6175196 5994191 1057263 1079159 249347 221555 231781 233444 282784 272690 260840 260645 181025 183276 632851 608328 1411779 1387212 380405 376901 531450 535096 658460 639587 668094 678320 702321 709707 686574 761716 1812678 1912711 1183083 970045 586303 571177 687054 685913 707356 717460 733998 737144 833481 838441 4803202 4928896 39.15 70.6 1
09:27:10 2024-01-29 652166 644946 171039 168000 275780 281817 306043 303987 191952 189351 230360 235556 266726 270590 4214802 4513923 6175436 5989097 1033504 1079159 249347 220365 234693 232251 281958 274364 259211 261843 180409 183392 636171 610075 1405557 1385878 381217 376336 535267 537891 658386 644847 674787 675356 701788 712390 678750 753353 1815712 1907571 1183083 959075 583623 575221 684071 682624 714509 720815 728655 740965 838957 829397 4684361 4926564 39.15 70.6 1
09:27:11 2024-01-29 648483 643921 171465 168080 276635 281436 306942 303027 192196 189317 231078 235677 270739 269685 4211554 4521793 6179998 5984826 1056809 1079159 253644 220401 233596 233327 280175 273909 260225 260282 180478 182522 635710 602265 1403775 1383855 380135 377059 531450 536263 660474 636843 671908 674677 699193 710396 683296 758572 1810106 1908925 1193258 975309 586303 572425 690568 686738 708359 719222 734035 736030 831640 839034 4831398 4935930 39.15 70.6 1
09:27:12 2024-01-29 653311 643658 171074 167671 276247 282642 305540 304200 192196 189351 230325 235556 270775 270265 4208796 4511603 6173572 5983992 1034013 1079159 249381 221364 233596 233188 283684 273491 260044 261843 180124 183684 633271 612267 1415447 1386587 381760 376228 536789 538688 656984 644847 672206 675356 704201 712246 678603 755389 1812678 1907375 1185118 960757 582527 574081 684071 682624 715945 719258 728581 742181 838993 829505 4654641 4926564 39.15 70.6 1
09:27:13 2024-01-29 647694 645355 170921 168503 275824 281549 306654 302814 192944 189351 231438 235521 270810 269495 4218148 4531039 6183172 5989918 1055944 1078944 248966 220864 233596 233687 281029 274137 260225 260645 180478 182974 637139 602265 1406040 1383279 379595 376515 530735 538911 660364 639953 671908 676110 700185 710396 686123 757014 1813717 1907261 1181048 973923 587138 572684 690507 686848 708396 719321 734969 737265 832265 837748 4827950 4932411 39.15 70.6 1
09:27:14 2024-01-29 654238 643735 171104 168089 276671 282678 305576 303240 192196 189948 230360 236026 270775 270101 4208796 4511715 6188834 5985649 1032542 1078981 249347 220401 233303 232968 284117 272690 260044 261878 181619 183718 627133 611670 1402810 1387570 378704 377807 535172 537204 655745 644737 673788 675319 704275 712282 678640 756839 1815712 1914353 1176978 960148 581325 574560 682758 682624 713426 718138 728581 742130 840666 829469 4665550 4926564 39.15 70.6 1
09:27:15 2024-01-29 647232 644867 170725 167970 275560 281817 306676 302319 195575 189317 231078 235486 270775 269721 4208796 4534663 6173847 5985649 1053275 1079159 248586 221054 233796 233327 281029 275206 259828 261044 180478 183102 639071 603989 1414039 1374059 379057 377648 532994 538073 660547 640295 671363 679208 700112 711328 684662 757342 1808528 1905107 1179013 975617 586303 571105 690018 683902 709401 720949 735080 737116 834699 839034 4816137 4928896 39.15 70.6 1
09:27:16 2024-01-29 655163 643926 171610 167189 276706 281817 304752 305164 192022 189420 230325 235556 270395 269685 4208213 4489641 6173847 5984826 1035412 1079159 249381 220401 233796 232251 282046 272620 260658 261044 180409 183137 631421 607852 1401166 1392499 380919 375914 533750 531779 654783 643934 669997 670802 703096 712138 681979 757470 1817837 1914353 1187153 958745 583623 574414 682758 682624 710296 716143 727664 743604 838920 829433 4681489 4919544 39.15 70.6 1
09:27:17 2024-01-29 645849 643921 171065 168351 275353 283109 306942 303063 195540 189019 230916 235065 270775 269306 4218148 4568505 6164521 5994191 1052288 1079159 249972 221054 233267 232968 281923 274364 260814 261878 180237 183102 634721 606570 1410140 1372111 379595 378252 532240 539216 660547 640749 673344 677803 694255 711279 682537 754426 1810647 1903482 1168838 972233 583623 571962 687955 684565 709364 721359 735080 736690 837478 838816 4778416 4935930 39.15 70.6 1
09:27:18 2024-01-29 655163 643962 172002 166768 278374 281317 306510 304664 192196 190380 229967 236649 267243 270229 4218148 4455330 6197296 5980560 1036925 1079159 249485 220365 234033 233188 281958 273561 261057 260212 180443 183102 635963 605440 1431989 1392499 378740 375350 533372 534533 654819 642111 668094 670802 704883 712354 680787 760633 1822781 1919802 1169716 960832 586303 576151 685673 685539 713405 717387 726443 741002 835263 833609 4715244 4919544 39.15 70.6 1
09:27:19 2024-01-29 645800 645588 171580 167928 276671 283176 305576 303062 195267 189351 230881 234795 270881 268891 4215142 4577270 6145871 5977603 1052288 1079159 249972 221364 233303 233292 281887 273945 259211 262681 180409 183718 635173 609491 1403388 1371126 378704 378519 531863 539253 658680 639806 673381 677803 700266 712354 683332 753613 1803432 1897375 1162733 972926 583206 571962 687991 682624 708359 721215 732770 739145 837662 838441 4750517 4935930 39.15 70.6 1
09:27:20 2024-01-29 649359 643957 172053 169815 276671 281790 306336 302319 195575 189317 230881 235711 266352 270590 4196153 4444889 6229799 5984826 1041883 1079159 249347 221138 234362 232251 281958 273945 259467 260862 181268 182684 639071 602265 1428111 1391511 378519 375350 532018 531743 658680 643021 668094 671786 702358 708210 678823 761753 1816758 1924233 1187153 960720 587975 575969 686648 687261 713279 716411 730097 743033 832082 834630 4746809 4928788 39.15 70.6 1
09:27:21 2024-01-29 647529 643953 171311 167936 276386 283329 305504 303347 195540 189351 230396 234795 270810 269172 4205212 4574519 6144245 5998469 1050890 1079159 253217 221399 232904 233223 281923 274364 260998 262279 180409 183427 633090 609650 1414755 1372111 378668 378252 532240 539216 659613 640295 673381 678320 701293 712390 683889 751027 1805996 1897012 1168838 971159 582564 571962 688604 682514 707674 721327 733849 739182 838851 838925 4756992 4935930 39.15 70.6 1
09:27:22 2024-01-29 655865 645883 171614 167894 276706 281781 306654 301611 193027 189317 231114 236249 270739 270590 4208796 4447824 6229799 5985649 1041409 1081311 249347 220365 234362 232286 281993 274137 259863 261044 181268 182812 631421 601835 1409439 1392499 378519 375350 532018 531779 658680 641781 668094 672297 702358 708175 680268 762295 1821924 1924233 1181048 959111 587975 575854 684107 688470 714419 718328 733059 739765 832155 829325 4749067 4928896 39.15 70.6 1
09:27:23 2024-01-29 653775 645888 171804 168574 276657 281781 305147 305630 192062 189386 230254 235356 270691 268442 4236064 4586633 6150814 5998469 1047719 1078981 253288 221399 232868 233292 282156 273980 260225 262244 179982 184010 635352 611670 1400675 1374059 380955 378881 531486 536445 655745 638377 672353 674786 699772 712426 683889 754686 1807280 1891369 1181048 972540 581325 572902 689529 679831 708359 722549 732014 738506 842431 838998 4754364 4945362 39.15 70.6 1
09:27:24 2024-01-29 649354 643962 171490 167778 276706 283672 306762 302354 195711 189317 231438 235556 266923 270121 4215142 4460595 6197442 5994191 1044812 1081348 249972 221399 234033 233050 283216 273945 260225 261079 180443 183137 639071 603873 1419284 1384587 378519 377684 532126 536445 661484 639970 668094 673833 703886 708175 679786 762220 1816758 1925633 1167721 961156 587975 574633 684107 687932 713462 716161 731877 743414 833771 834593 4754364 4935943 39.15 70.6 1
09:27:25 2024-01-29 651205 644722 171099 167894 276697 283145 304860 304413 191883 189913 230683 234830 270881 268855 4218148 4583778 6155196 5978443 1050787 1079159 253573 221399 233267 232968 282033 274137 259828 262681 180089 184010 646718 609776 1408450 1374059 380955 377684 532240 538073 657748 638413 673381 676808 700266 712426 683889 753613 1805377 1892981 1172908 972540 581325 572021 688028 682140 707356 721395 731840 735541 838957 838816 4766324 4928896 39.15 70.6 1
09:27:26 2024-01-29 648400 643776 171481 169597 276528 281781 306942 302354 195610 188722 231585 236026 266726 270590 4199257 4466683 6197574 5985649 1044914 1079159 249622 220401 233997 232217 282819 273491 260044 260862 180202 183102 629992 602085 1421467 1386227 378519 376228 532126 536030 660547 643934 668843 676329 704384 706114 680787 758400 1816758 1925633 1185118 961156 587138 572865 684071 687932 711410 717129 734035 742093 829841 829505 4762861 4945362 39.15 70.6 1
09:27:27 2024-01-29 656564 645214 171481 167860 276484 281640 306582 305164 191928 190247 229609 236284 267333 268497 4208796 4531537 6162301 5994191 1043641 1077629 250145 220401 233303 233479 281064 273945 259467 261079 180409 183137 629992 611234 1442731 1381317 378632 374226 531110 537240 652900 638413 670851 672486 694219 712426 682237 753952 1811391 1888962 1160774 968502 583807 576261 689529 681863 709293 720343 725378 737228 841407 837257 4743421 4938248 39.15 70.6 1
09:27:28 2024-01-29 648710 643776 171660 167599 276528 281742 305539 303133 192419 189248 230683 234072 270620 269721 4220114 4501734 6188721 5989918 1045514 1078981 253573 221781 233267 232286 283251 272726 260260 261044 180443 183137 640702 605724 1401698 1383279 378632 378519 532240 531743 660547 641202 669521 678801 704384 709743 682886 760009 1812678 1916465 1163732 966023 585469 567892 685597 684907 706354 714599 735080 737746 834699 836666 4774170 4928788 39.15 70.6 1
09:27:29 2024-01-29 657073 645616 171403 168555 276105 283202 306366 304093 192161 189810 230577 236136 270739 270662 4205250 4517757 6171152 5989134 1031037 1079159 249347 221519 233832 232217 283251 273526 259432 262498 180409 183718 638115 611234 1416906 1383279 378740 376515 532162 537620 656245 640006 673418 672845 702358 712426 678787 755799 1812678 1907366 1183083 959111 582978 574154 684107 679867 714509 721359 728655 740033 838993 829469 4661362 4919544 39.15 70.6 1
09:27:30 2024-01-29 647636 645883 170460 168601 275535 282616 306388 302494 192734 189248 230936 235182 267476 269577 4214867 4547201 6173847 5980552 1050787 1078944 253609 221054 233632 232286 281923 275242 260998 261114 180409 183102 637621 604303 1412719 1373084 379595 378252 532240 539216 662188 641202 673381 678320 698218 711315 683656 755799 1807280 1900821 1170873 973923 583392 567928 689040 682863 709401 721431 735080 735610 834084 838441 4804087 4935930 39.15 70.6 1
09:27:31 2024-01-29 655868 644640 172165 171127 277892 283872 306222 304914 192161 190443 230218 236144 267101 269957 4223485 4471237 6193146 5976297 1037868 1078887 249450 220401 233997 232286 281958 272726 263691 261044 180478 183137 635710 606420 1410823 1393140 378704 375350 532018 531779 656746 642111 668771 670802 704384 711351 681753 761714 1816486 1920653 1171711 961913 586303 577216 686082 685391 713462 716448 726480 740729 834048 834234 4729901 4926288 39.15 70.6 1
09:27:32 2024-01-29 645947 643957 171099 167166 275824 282832 305755 304548 192629 190005 231189 235137 267664 269162 4214079 4577771 6159844 5977603 1053792 1078975 250533 221236 233267 233327 281958 274364 260631 262279 180409 183206 641058 607322 1419859 1374059 379595 378252 532240 539671 660584 641656 673381 678320 694255 709243 681885 755799 1807953 1903517 1174943 973923 583807 571177 689040 683597 709401 721431 735080 734983 834084 839034 4806633 4938351 39.15 70.6 1
09:27:33 2024-01-29 655026 644935 171891 171091 277556 281874 305612 305200 191685 190339 230470 236204 267369 269993 4214079 4468233 6174099 5993371 1036925 1081348 249381 221054 233709 233444 283684 272690 260658 261878 180409 183718 628563 611670 1409696 1388554 380955 376515 532126 534860 654819 640006 672353 672845 702394 714933 678787 753241 1812678 1907302 1185118 959111 582564 573748 684071 679867 714509 720384 728655 741039 838993 829469 4677676 4916038 39.15 70.6 1
09:27:34 2024-01-29 647694 645395 170798 167666 276432 280959 306942 302814 192459 189351 231078 235346 267369 269885 4220469 4526123 6182649 5985649 1050712 1079159 248586 221054 233632 232968 281365 275206 260004 261044 180443 182557 631421 602265 1416109 1376526 378519 377382 532240 538073 660547 638450 671400 677803 694219 708175 681885 753960 1807501 1901831 1179013 973923 584637 571177 690018 685913 709401 721359 735080 736591 834699 837158 4804487 4928896 39.15 70.6 1
09:27:35 2024-01-29 654234 640299 171490 167721 276742 281852 305182 305200 192371 189948 230360 235590 270395 269469 4216313 4483879 6176612 5976297 1035486 1080639 249312 220401 233267 232320 283353 272655 261734 261634 180017 183172 639071 608832 1402632 1388554 380650 376228 532090 534823 654819 640006 672353 673294 703388 712426 679786 753960 1812678 1907027 1185118 959038 581325 574597 683588 679867 714509 719294 728655 741566 839030 829469 4662219 4919544 39.15 70.6 1
09:27:36 2024-01-29 645665 645888 171456 167671 276729 281157 306942 303311 195302 189386 230754 235556 270846 269469 4207276 4516811 6190123 6009685 1056818 1079159 253644 221089 233709 233583 280602 274820 260225 260862 180478 182997 634280 602705 1414587 1379360 379326 377117 531863 538037 660547 638450 671363 677840 694255 708175 681849 756176 1807538 1907297 1181048 975309 587138 572461 690997 686921 710409 720343 735080 737228 834108 838374 4830442 4938248 39.15 70.6 1
09:27:38 2024-01-29 654703 643994 171644 167928 277556 282713 305827 304986 195267 189948 230360 236119 270466 269721 4215142 4503158 6181573 5990847 1036566 1079159 249381 220436 233997 232320 284065 272585 260295 261661 180443 183753 639071 611234 1403073 1390524 378812 376515 535172 536409 655818 645689 670888 672809 702629 712426 680787 757769 1814729 1910093 1163732 958100 582564 574633 683588 679867 711446 718210 728618 743321 839030 829505 4661362 4919544 39.15 70.6 1
09:27:39 2024-01-29 645947 645395 170522 168817 274980 282002 306942 302531 195610 189185 231114 235192 270810 269721 4212140 4546741 6198140 6010510 1053792 1081423 251028 221222 233997 233002 281634 275242 259432 262034 181126 183137 631421 601751 1414933 1375547 380676 378461 532994 539598 661484 641202 673308 678801 694219 710207 683332 755799 1809243 1903246 1174943 973923 584637 571141 690018 683829 709401 721359 736127 738842 837068 839034 4806633 4939452 39.15 70.6 1
09:27:40 2024-01-29 647324 645551 171303 167936 276441 283109 305111 303987 192196 189317 230881 234795 270846 268891 4205175 4577270 6144521 6015753 1053825 1081423 250288 221413 233416 233351 281781 274607 259934 262646 180409 183718 640322 609491 1406820 1373081 378704 378483 532240 539678 660731 640259 673344 678247 701293 712390 683852 751027 1813609 1897012 1168838 971085 581288 570874 688028 682624 707857 721472 732918 736877 837735 839034 4752813 4930080 39.15 70.6 1
09:27:41 2024-01-29 654895 643957 171422 169597 277911 280858 306942 304093 192196 189948 230325 237123 267101 270137 4211798 4429994 6197688 5990089 1044236 1082043 251382 220224 234549 233026 283039 274223 261734 260939 181704 183067 639071 601405 1425620 1390524 380135 375279 531982 531743 658680 641854 667797 672772 702321 709208 680268 763465 1816758 1925633 1171711 959075 587975 576669 686082 687932 713462 717967 731840 740965 833481 834197 4745106 4926564 39.15 70.6 1
09:27:42 2024-01-29 653311 645811 171074 167787 276666 281817 305791 305164 192196 189386 230881 235521 265930 268532 4218148 4586633 6145596 6002750 1050301 1082179 250885 221964 233088 234165 282642 274258 261734 262506 180271 184162 629992 612954 1402632 1374059 382069 377648 532130 537167 656673 639806 673308 677278 700121 716457 684893 754686 1807464 1894323 1161737 972540 582978 572865 689003 682140 707857 721323 730727 736026 840775 839034 4756208 4928896 39.15 70.6 1
09:27:43 2024-01-29 650746 643957 171346 167633 276671 281781 306942 302354 192909 189282 231078 235556 270739 270626 4214802 4434954 6220474 5984826 1044031 1080510 251310 220119 234477 233444 283061 274258 261734 261009 181290 182927 639071 602335 1410895 1392499 378519 375350 532054 534787 660474 642728 669521 672809 703886 711291 681270 763348 1821924 1927489 1169716 961156 587975 576261 685076 687932 713426 717967 730764 740965 833481 834197 4746809 4917199 39.15 70.6 1
09:27:44 2024-01-29 648978 643957 171065 167782 276662 283308 305576 304093 192873 189386 230881 234795 270846 268891 4214802 4581026 6155196 5977328 1053040 1079159 249723 221590 232945 233444 282611 274957 261698 262576 181034 183835 630734 607889 1402372 1372616 381760 378411 532240 539598 659146 640259 675185 679208 701256 712426 683889 755687 1805377 1897012 1170873 971122 582564 571141 689003 682624 707857 721395 732955 737672 838666 839034 4762205 4939452 39.15 70.6 1
09:27:45 2024-01-29 654394 644867 171584 167903 277521 280854 306942 303062 192196 189386 230325 236815 270775 270229 4211798 4435995 6201548 5975461 1035449 1080601 250145 220365 233961 233223 281958 274957 263586 261720 181347 183544 639998 605874 1411163 1396458 382304 375735 534508 534801 655709 642111 669045 670839 706345 713343 682237 760670 1816684 1921905 1191223 959111 586303 577077 685597 684870 711373 716448 727511 740965 835853 836039 4723904 4920708 39.15 70.6 1
09:27:46 2024-01-29 646771 645851 171337 167903 275788 283109 306942 303311 192389 189351 231078 234795 270775 269685 4218148 4568024 6155196 6002750 1052288 1079159 249972 221089 233267 232968 281923 274329 260998 262838 181025 183439 636171 610039 1405117 1374059 381217 378641 533336 539451 661411 641656 673344 678801 700266 714427 686611 754686 1806776 1898129 1164768 971085 582564 571141 688028 681826 707857 721431 734557 737222 836516 839034 4755412 4938248 39.15 70.6 1
09:27:47 2024-01-29 654905 643921 171580 167397 278374 280758 306942 304914 192062 189948 230325 236649 267278 270137 4214802 4439319 6201823 5980560 1035412 1080510 250145 220401 233997 233292 282182 273491 261674 260827 181126 183172 637139 607456 1425569 1397111 381217 378344 534508 535096 657918 643404 668896 671750 705882 712318 681753 764591 1821924 1921634 1199363 963243 587556 577077 687054 686885 713462 717460 728064 740965 836475 835412 4739267 4926564 39.15 70.6 1
09:27:48 2024-01-29 645947 644867 171610 167812 276436 283343 306007 303347 195540 189386 231078 235158 270846 269208 4208796 4574519 6154921 5977603 1052525 1079159 249972 221745 233232 233223 282068 274364 259397 262681 180409 183684 638115 609537 1403839 1375547 381760 378533 532994 539451 660474 641056 673197 678100 701111 712354 683925 754686 1805377 1899668 1190762 972540 582978 571177 689492 681309 707857 721431 732955 737667 838957 836497 4750200 4930080 39.15 70.6 1
09:27:49 2024-01-29 653967 643921 171108 167903 277521 280461 306942 304914 192336 189948 230360 236614 270620 270518 4211554 4436159 6201823 5984826 1038442 1080510 250145 220365 233961 232251 281993 273526 261092 260610 180478 183102 628212 605719 1413292 1396757 382576 375663 534471 536581 656984 642908 669409 673441 706272 712210 682574 761057 1816721 1910643 1169716 960832 585469 576261 684071 683866 714419 715008 726959 742093 836480 835412 4708518 4919544 39.15 70.6 1
09:27:50 2024-01-29 645947 645851 171337 168249 276706 283326 306043 304700 195540 189386 231438 235158 271036 268891 4218148 4583778 6145871 5986163 1052288 1079159 253573 221590 233267 233292 281958 273909 259467 262279 180017 184010 633702 609926 1405526 1372111 380919 377892 533336 540447 660261 640003 675185 678100 701111 712246 686611 754537 1807953 1894052 1147773 972503 583623 572425 689003 680828 708359 721431 734107 737144 838957 840926 4756208 4935930 39.15 70.6 1
09:27:51 2024-01-29 652934 643926 171341 167629 276671 280657 306942 304200 192196 189948 230360 236850 267278 270301 4199182 4438974 6201548 5984826 1038404 1080639 249450 220330 233997 233223 281958 273945 260840 260247 181015 182812 641427 603710 1412568 1396458 378704 375350 533372 534949 657881 641891 668785 673331 705808 713270 682126 761567 1823016 1922234 1154905 961876 586720 576261 687625 685172 712884 717460 728064 741219 838851 836039 4727276 4917199 39.15 70.6 1
09:27:52 2024-01-29 645616 643953 171346 167439 275820 283109 306043 303204 191952 189351 231078 234959 270846 268891 4218148 4574519 6164521 5998469 1053792 1079159 249972 221089 233267 232968 282064 274137 260998 262681 180409 183684 636644 608002 1403882 1373084 378668 378519 532240 539634 660080 641202 676716 678507 703173 712102 686611 754575 1805264 1899906 1186609 972926 582564 571177 688028 680828 708212 721395 732918 737144 837735 838816 4759605 4932411 39.15 70.6 1
09:27:53 2024-01-29 653286 643953 171074 169450 277521 281029 306942 304200 192196 190247 230360 236815 270585 270554 4214802 4438974 6206727 5983992 1035412 1081311 249416 220401 233961 232968 282200 273909 261127 260610 181091 183137 629621 603989 1419144 1394477 380919 375964 531982 531743 655781 642111 669521 672229 705662 715440 682500 760559 1821720 1921961 1173706 962888 587138 576931 685076 685877 713499 715043 729928 742056 837068 836075 4724637 4926564 39.15 70.6 1
09:27:54 2024-01-29 645849 643957 171074 167936 275815 283772 306726 303347 195575 189317 231078 234830 270881 269397 4215142 4568024 6164521 6002787 1052288 1080597 249972 221399 233232 233223 281923 274400 260631 261878 180443 183137 642529 607159 1435293 1372111 380135 378252 532240 539678 660547 641202 673381 678801 698182 711315 686049 754963 1810647 1899705 1168838 972233 583623 571962 687955 684565 708359 721431 735080 737773 838109 839034 4772419 4938248 39.15 70.6 1
09:27:55 2024-01-29 655163 644908 172156 167363 278374 281549 306942 305129 192196 190380 230325 236649 270359 270137 4208796 4445952 6193146 5984826 1036642 1079745 249416 220401 233961 232286 282748 274329 261057 260247 180478 183137 643035 603989 1409064 1395467 378740 375386 533750 531743 655781 641818 669521 671786 705882 712390 681753 762258 1824081 1922534 1171711 962888 587138 576968 686648 685209 714456 718437 727474 740965 835889 835777 4717897 4919490 39.15 70.6 1
09:27:56 2024-01-29 645947 644867 171346 167787 275820 282713 306726 303311 195610 189386 231078 235158 270810 268891 4218148 4577270 6164521 5977641 1053792 1079159 250855 221435 233267 232968 282055 274329 259397 262498 181091 183718 638115 607568 1408333 1372111 378704 378425 532240 539634 660547 641202 674891 678801 700302 712390 683889 755261 1805377 1900983 1166803 972926 583623 571032 687991 682624 708825 721215 733849 740237 836443 839034 4754364 4938332 39.15 70.6 1
09:27:57 2024-01-29 655158 643812 171618 167401 278178 280842 306726 304700 192062 190247 230360 236649 270549 270229 4211554 4439319 6192723 5984826 1035412 1079832 249416 220401 233997 233223 281958 273526 261092 260645 180443 183137 635710 607405 1423784 1392499 380919 375386 532994 534949 654819 643477 669521 671823 706382 715440 682237 760633 1816546 1916465 1189188 960036 585294 575969 684699 685539 713442 718437 729928 742963 839446 829469 4708518 4930080 39.15 70.6 1
09:27:58 2024-01-29 645947 643690 171618 167835 276417 283149 305827 303311 195540 189351 231043 234830 270656 269495 4218148 4574519 6155196 5989918 1052288 1079159 249972 221399 233267 232968 281958 274137 260998 262681 180409 183718 636644 608189 1413381 1374059 379595 377684 532240 538835 660547 641202 673344 678801 698218 710779 683369 754500 1807280 1903517 1176978 973923 583623 573589 690568 686514 710372 721323 736053 739220 838219 838925 4797228 4938248 39.15 70.6 1
09:27:59 2024-01-29 655015 640263 172126 167065 278374 281549 306366 305164 192196 190547 230163 236284 270585 269721 4214802 4452153 6193146 5984826 1036963 1080510 249416 220365 233997 232251 281958 273945 261127 260610 181378 183172 638568 603989 1413856 1393791 378776 376192 532018 531707 655745 642111 669997 670839 706382 712426 682721 761790 1816721 1918912 1171711 959075 586303 576261 686160 687491 714419 717785 729928 741945 838851 834052 4726067 4919544 39.15 70.6 1
09:28:00 2024-01-29 645629 645883 171780 167962 277281 283445 306043 305164 192594 190172 231078 235356 265930 269433 4226615 4585259 6149203 5977603 1050787 1081520 253644 221781 233303 233943 281993 274137 259432 262681 180375 184010 632231 610520 1420689 1372111 380955 378519 532240 539678 658643 641202 674854 677840 701293 712426 685899 755878 1807280 1894323 1170873 972540 581325 572461 689040 680828 707172 724598 734107 739033 838847 841412 4758527 4935930 39.15 70.6 1
09:28:01 2024-01-29 651050 643994 171644 167793 277147 281317 306336 303311 192640 189948 230719 236875 270549 270590 4217847 4439123 6211622 5984826 1038442 1079159 250145 220401 234362 232968 281997 274137 261057 260247 181429 182974 638077 603126 1408380 1396757 378704 375386 532018 531707 656746 641363 668094 671823 705382 712354 681753 763348 1816758 1913350 1175701 961876 586303 577077 686082 685950 713462 715008 730933 742883 836847 836999 4744932 4930046 39.15 70.6 1
09:28:02 2024-01-29 647784 643957 171465 167787 276274 283145 305755 303097 192465 189351 231043 235158 270917 269767 4211671 4582834 6126996 5977603 1047841 1079159 249000 221089 233232 232968 281923 273945 260260 262244 180017 184174 639071 611450 1407751 1374059 381799 377324 531486 537204 656746 640259 673381 675814 700797 716457 685899 753278 1809243 1894052 1161737 972540 581325 574154 689529 679867 708898 720397 730764 736585 844229 841265 4754364 4943004 39.15 70.6 1
09:28:03 2024-01-29 649359 644053 172053 167928 276706 281817 306942 303311 195645 189179 231692 234399 270775 270173 4207276 4507179 6178496 5984826 1046301 1084490 249972 221089 234362 233084 283251 273526 260260 261661 180443 183172 631421 604845 1405708 1386587 379326 376515 532126 538145 660547 643934 669997 674859 704384 708139 680787 762369 1820631 1925633 1189188 961876 587975 574597 684144 688907 713462 717129 732992 742093 832338 834234 4753201 4934776 39.15 70.6 1
09:28:04 2024-01-29 655130 645401 171792 167903 276528 282501 306079 305881 191928 190582 230002 236369 265930 268442 4218148 4561362 6137125 5985649 1044700 1079159 249347 221089 233068 233687 281712 274400 260225 261114 180443 183172 640521 612545 1409120 1382298 381799 376214 531486 537240 655318 639806 671327 672809 698218 713010 683889 756139 1807538 1892981 1171711 968331 582978 575854 690018 679867 708756 721395 727511 738842 842672 837158 4742303 4933572 39.15 70.6 1
09:28:05 2024-01-29 645639 643812 171784 168148 277768 281980 306834 303808 195575 189386 231078 234830 265965 269721 4208438 4511603 6183172 5994191 1050392 1082114 249797 221781 233303 232933 283357 273526 261057 261079 181126 183172 640521 605800 1413043 1383279 378668 378461 533372 534823 661521 642111 669997 680245 703124 711853 683889 761827 1816546 1924361 1183083 967399 585886 567964 686082 685913 708396 715043 736127 739913 834699 836666 4771597 4938248 39.15 70.6 1
09:28:06 2024-01-29 656136 645878 171005 167936 275682 282572 306582 304057 192564 190109 230901 235556 267243 270662 4209871 4498488 6175196 5985649 1032542 1079159 249347 221280 233997 232079 283684 274364 259467 262498 180443 184045 631821 610951 1424345 1383279 380919 376551 535172 538037 656746 643663 673344 673833 702394 712426 680305 753353 1815255 1911356 1183083 961876 582978 574597 685597 681863 715522 721359 730764 741566 838993 834234 4684361 4926564 39.15 70.6 1
09:28:07 2024-01-29 647694 645883 171403 168860 275646 281746 306906 303133 192454 189213 231657 235381 267664 269993 4208796 4550678 6162502 5977603 1052288 1078944 253609 221054 233832 233292 282784 275206 259246 262279 180443 183590 633271 606458 1410915 1372578 378668 378821 532994 540472 661953 642111 673381 678801 699241 712390 683889 752742 1807501 1900821 1168838 971122 582978 571177 688065 682863 709401 721431 735080 737704 836516 835944 4765606 4928896 39.05 70.6 1
09:28:08 2024-01-29 645849 643957 171618 167936 275820 284059 306401 303950 192629 189282 230972 234691 267476 269162 4219827 4571270 6153253 5992515 1055656 1078981 253573 221399 233303 233327 281958 274329 260998 262681 180443 183137 641058 606458 1413539 1370166 378704 378821 532240 539634 661719 641202 673418 678801 700302 712390 685666 755799 1805996 1898093 1190762 973231 582151 571177 688028 681826 708396 721431 734557 737704 836516 839034 4755412 4938248 39.15 70.6 1
09:28:09 2024-01-29 655158 644636 171373 167363 278178 280924 306942 304878 192022 190339 230147 236735 267101 270219 4223485 4437175 6211622 5989097 1038442 1081078 252090 220807 234033 232286 281993 274364 261634 260247 181302 182812 635259 603557 1424743 1395124 379595 375914 532090 531815 659613 643477 669045 672845 703388 709243 680787 762912 1821924 1924270 1197328 961193 587975 576807 685597 687932 714004 715253 730801 741547 834108 834197 4743421 4923052 39.15 70.6 1
09:28:10 2024-01-29 647529 643994 171346 168080 276697 283145 305827 304236 195575 189386 231189 235383 267780 269885 4205062 4588526 6144559 5997687 1052387 1081311 250502 221625 233344 233479 282586 274172 259251 262681 180237 184045 641609 609057 1408935 1370166 378740 378821 532240 539634 659613 640295 674891 678801 701329 712426 683889 751101 1805996 1897859 1166803 971159 582564 571177 688065 680864 707857 721508 734035 737704 837735 837158 4752813 4935930 39.15 70.6 1
09:28:11 2024-01-29 654242 643962 171499 167928 277983 280496 306942 305164 192336 190282 230360 237050 266958 270085 4223485 4439854 6209393 5985649 1037386 1081548 249450 221054 233796 233223 282094 273803 261127 260463 180443 183137 635710 604910 1402832 1393791 380919 375950 532018 536200 655781 643934 669997 672297 703160 715440 682721 760047 1816758 1919293 1181048 958394 584637 576261 684107 683902 711410 715151 727548 743752 836552 834234 4708518 4926564 39.05 70.6 1
09:28:12 2024-01-29 645947 644949 171108 167932 276468 283379 305827 303062 191987 189386 230881 234830 270881 268927 4216709 4584777 6162263 5995502 1050787 1079745 250957 221448 233267 233327 282002 273945 259036 263057 181060 183718 642529 610039 1405515 1372111 378740 378555 532240 539671 660080 640295 673418 678801 701329 712426 683925 754724 1805489 1898129 1168838 971159 581325 571177 688028 681345 708396 721431 734557 736709 837735 840999 4746033 4934729 39.15 70.6 1
09:28:13 2024-01-29 654234 643957 171575 167782 277983 280170 306942 304700 192196 190115 230360 237050 270775 270173 4208796 4433698 6210172 5990847 1039924 1078981 249416 220401 234362 233119 282824 274137 260840 260247 181666 182812 633081 603557 1405334 1395768 378704 375968 532054 531707 656782 642111 668094 672302 704384 711351 680787 761827 1819339 1921634 1175701 961913 587556 577077 686082 686958 714509 715043 728655 741002 834048 835449 4746033 4926564 39.15 70.6 1
09:28:14 2024-01-29 645947 643994 171108 167671 276738 283371 306079 304700 195302 189386 230916 234830 270846 269244 4236064 4586633 6162843 6000266 1053717 1080527 249972 221555 233068 233223 282041 274116 261365 262681 180409 184045 638115 608630 1419035 1374059 379595 378252 532994 538924 660547 641656 673381 678801 698255 712912 682886 752705 1806219 1900821 1184532 971122 582978 571177 689529 683866 708898 721508 735080 737181 835299 838441 4787822 4938248 39.15 70.6 1
09:28:15 2024-01-29 654725 643962 171224 167372 277983 280253 306942 304236 195352 189420 230396 237015 267091 270173 4217570 4439319 6208102 5982293 1039070 1082191 251913 220224 233982 232968 282784 274364 260658 260645 181669 182418 638077 602265 1407504 1396757 381217 375663 532090 531743 656746 641928 668094 671823 704384 711853 680787 764968 1820631 1919182 1175701 959111 586720 576261 686082 686958 714004 716448 728655 739913 836475 834234 4741865 4919544 39.15 70.6 1
09:28:16 2024-01-29 645629 643994 171108 168000 275820 282713 306942 303311 195610 189219 231114 235192 270881 269757 4215142 4549532 6169883 6014527 1053792 1081460 250354 221258 233817 233548 283079 275171 259467 262279 181334 183753 651254 605371 1432705 1374059 378668 378628 533714 541238 661521 642111 675370 678470 699278 712390 683962 753389 1806182 1900821 1172908 971122 583807 571214 688065 683866 709401 721431 736127 737810 838072 839034 4788670 4941770 39.15 70.6 1
09:28:17 2024-01-29 655417 643957 172011 167633 278374 283070 306942 304878 192062 190512 230325 237015 270775 270035 4218148 4455633 6197574 5996807 1037830 1084399 250390 221222 234347 234131 283039 274607 261717 260792 181233 183102 632440 603710 1406286 1397748 378704 375878 531982 534986 656563 642111 669997 672297 705882 714427 682721 762332 1820631 1919182 1173706 959111 587138 577077 685597 685877 713426 717967 727511 740965 838256 836630 4727276 4926564 39.15 70.6 1
09:28:18 2024-01-29 645947 644599 171465 167903 276207 283308 306510 303168 195711 189351 231078 235158 270810 269459 4214802 4571753 6168366 5996807 1055656 1082179 250497 221258 233124 233513 281931 275029 261329 262541 181255 183544 633271 606234 1413520 1374059 381760 378641 532994 539598 660547 641656 675751 680727 700266 712354 683889 755224 1807953 1902168 1170873 971085 582978 571177 688028 681826 708396 721431 735080 737704 836516 839034 4759605 4938337 39.15 70.6 1
09:28:19 2024-01-29 654005 645318 171857 167666 278374 280854 306942 305164 192196 190547 230360 236980 270775 270101 4217810 4452140 6192498 5984826 1038442 1082080 252445 221116 234074 233385 283074 273803 261752 260939 181562 183381 635710 608328 1399158 1392499 380919 376156 534471 536618 655709 643934 670952 672772 707200 716457 682721 759516 1817837 1915154 1165726 958100 584637 577077 683551 683829 711410 716589 727511 744281 836516 834197 4705852 4930080 39.15 70.6 1
09:28:20 2024-01-29 645947 643953 171465 167787 276238 283343 305791 303311 195540 189351 230881 234795 270810 269495 4214802 4568505 6153201 5994191 1053980 1078394 249972 221116 233509 234706 282541 274836 261365 262943 180340 183544 636644 609926 1406898 1372616 380676 378483 532240 539598 661201 641056 673308 678801 700266 712390 686611 755799 1807280 1898093 1168838 968294 582978 571141 688028 682345 708359 721431 735080 737704 837699 839034 4769011 4939452 39.15 70.6 1
09:28:21 2024-01-29 655163 640263 171848 167401 278374 280461 306942 305164 192301 190380 230163 236850 270775 269721 4205175 4445294 6197408 5979725 1035412 1079159 250494 220401 234326 233479 282932 275758 263773 263237 181164 183544 637139 607456 1411367 1396458 382576 376300 533750 534787 655745 643257 670766 672772 706382 712426 682721 761057 1821924 1905254 1189188 959465 584637 577077 684071 683866 711373 715008 727511 743186 837107 829469 4699140 4917199 39.15 70.6 1
09:28:22 2024-01-29 645947 643921 171584 168254 276243 283216 306043 303987 195575 189386 231043 234795 265930 269270 4208796 4577771 6164521 5977603 1052288 1082078 253288 221590 233760 233652 282559 274329 261698 263241 182896 183602 631821 609057 1408145 1375547 380676 378317 534508 539488 661953 642111 673381 678801 701179 713416 683816 758106 1807953 1906399 1176978 973923 584222 571177 690018 683866 710409 721431 736652 737667 835889 839034 4804087 4935930 39.15 70.6 1
09:28:23 2024-01-29 655163 643917 172156 167181 278374 283672 305791 305164 192196 190414 230396 236980 270775 269999 4217570 4455330 6183172 5984030 1038442 1079159 249381 220401 233961 233466 283648 272690 261022 261661 181060 183730 628212 610951 1431407 1391160 380810 376336 534508 536396 657918 643897 669997 672772 703160 715440 682537 763706 1816721 1916785 1171711 960832 585469 577077 684107 684907 712921 716085 728581 743715 837699 834234 4715501 4926564 39.15 70.6 1
09:28:24 2024-01-29 645947 646344 171584 167936 276706 283542 306510 304700 195610 189386 231043 234795 265527 269270 4211216 4583778 6153328 6002750 1053139 1079159 249972 221590 233596 233489 281958 274364 259467 262716 180409 183847 646391 609889 1430324 1376526 381217 378641 533750 540289 662422 641964 675148 678617 699169 712354 683889 755799 1812427 1902168 1188685 972466 583807 571839 689529 683829 708396 721395 736127 737704 835299 839034 4787822 4928896 39.15 70.6 1
09:28:25 2024-01-29 655804 643921 172122 167069 278374 281781 306942 305164 191928 190247 230325 236284 270846 270363 4199145 4455330 6215823 5975461 1035374 1079159 249416 220401 233997 233292 282068 274137 261092 260610 181126 183684 635710 605366 1434456 1397111 381489 378270 535230 536237 656636 643934 669923 674877 704238 713416 681753 764930 1816758 1929261 1165175 961119 587975 577077 686568 687748 713462 717460 728655 741529 837068 834234 4743421 4919544 39.15 70.6 1
09:28:26 2024-01-29 647324 643953 171346 167903 277326 283109 305111 304236 195540 189948 231043 234830 265930 269208 4211798 4583778 6154921 5998469 1052288 1079159 249972 221745 233232 233711 281958 274364 259432 262681 180375 184010 633702 611074 1415439 1372111 380919 378533 533336 540832 660731 640112 673234 678137 701147 712246 686611 754537 1806776 1894323 1170873 972926 583623 571984 689529 681309 708396 721287 732955 737773 838957 837748 4759605 4935930 39.15 70.6 1
09:28:27 2024-01-29 653008 643921 171575 167928 277947 280924 306942 304450 192062 189948 230360 237015 270775 270137 4208796 4438782 6197574 5975461 1040558 1079159 249381 220176 234362 232286 281958 274329 260225 260247 181302 182522 627869 602265 1410611 1396458 378668 375350 532054 536581 658817 644705 668785 673441 704238 711135 682089 764327 1825613 1924632 1175701 961839 587975 577266 688028 687895 714509 715008 730245 741908 836475 836039 4746809 4919544 39.15 70.6 1
09:28:28 2024-01-29 645947 643957 171456 167894 276706 283308 306043 304700 195575 189948 231078 235556 265930 268891 4218148 4587036 6145871 5977328 1050787 1079159 250285 221590 233632 233489 282072 274137 260260 262681 181012 184303 632231 609814 1407013 1372111 381799 378628 532240 539216 658680 641994 677199 680026 704173 716384 685753 755687 1810422 1895861 1174943 973886 582978 573712 690018 682514 708212 721395 732397 737144 843030 841265 4759605 4938337 39.15 70.6 1
09:28:29 2024-01-29 650087 643921 171618 168004 277290 281449 306336 304200 195575 189420 230881 237015 267278 270337 4217570 4435629 6220199 5993409 1038442 1082179 249450 221054 234693 233223 282784 274329 261022 260645 181429 182974 638077 603710 1431493 1392499 378668 375914 532054 534986 656746 643021 669521 674803 706162 714336 682500 762763 1823016 1923599 1167721 963574 587975 577486 687541 687932 714509 716230 728507 740965 834084 836039 4750200 4926564 39.15 70.6 1
09:28:30 2024-01-29 645947 644609 171614 167903 276697 283343 305791 304700 195610 189386 230719 235158 265965 268891 4215142 4586516 6160133 5986966 1053792 1081460 253609 221435 233267 233292 281962 274364 259467 263268 180409 184303 642529 609926 1402382 1374059 380955 378785 532240 539634 658680 641202 675370 678801 701825 712426 688567 755538 1809564 1895861 1176978 972926 583206 571839 689981 682624 708359 721431 732955 736892 838847 839034 4756208 4938248 39.15 70.6 1
09:28:31 2024-01-29 652186 640299 171346 167782 277290 280924 306942 304200 195267 189420 230396 236850 270395 270137 4208796 4432666 6197574 5980560 1041409 1078981 249381 220330 234693 232286 282586 274137 260260 260282 182116 182812 639071 601835 1442005 1392499 380135 375892 532054 531743 657712 643934 669045 672297 702394 710278 680787 763931 1824081 1926024 1177695 960832 587975 577859 687625 687748 714326 718474 730208 739913 834699 836999 4746809 4926376 39.15 70.6 1
09:28:32 2024-01-29 646578 640330 171618 167936 276243 283294 306438 303347 195575 189351 230916 234795 270775 269204 4199145 4568024 6148904 5994191 1053896 1079159 253609 221244 233232 233431 281958 274137 259251 262498 180443 184010 632909 607755 1415013 1371138 378668 378821 532240 539305 660547 641202 674854 678801 700339 714427 683889 752170 1805996 1901257 1162733 972926 583206 570996 689003 684565 709868 721359 734931 737667 837735 835908 4753923 4928896 39.15 70.6 1
09:28:33 2024-01-29 649628 643808 171346 167903 276706 281817 306301 302319 192909 189351 231078 235590 270810 270626 4208796 4435629 6211148 5976297 1041409 1078944 249312 220436 234693 232286 282810 274364 260260 261044 181590 182847 640521 601405 1411936 1392499 379595 375350 532054 531779 659613 642801 668094 673797 703886 710243 680787 763348 1816758 1921721 1169716 963574 589233 576005 686648 687785 714363 718474 731135 740817 834515 834197 4746809 4930080 39.15 70.6 1
09:28:34 2024-01-29 647566 643957 171099 168325 276417 283578 306043 304700 195575 189386 231114 235158 270881 269495 4214840 4577270 6145871 5993915 1052288 1079159 249759 221555 233267 233489 282784 274329 259467 262716 181012 184045 651254 610039 1409736 1372111 378776 378628 532240 539634 660080 641202 675333 680175 702358 712426 685899 755261 1808065 1897012 1194916 972540 583623 574404 690568 684491 709868 721287 733887 740275 844111 841412 4752813 4924139 39.15 70.6 1
09:28:35 2024-01-29 654238 643926 171610 167966 277521 282802 306906 303843 195267 190247 230360 236649 270775 270324 4206143 4432666 6211148 5984826 1035412 1079159 249450 220401 234693 233292 282784 274329 261092 260610 181015 183137 638568 603989 1423486 1392499 378740 375914 532054 534520 656282 643021 669521 672297 703124 712160 682237 762912 1816758 1910607 1170963 961913 587138 577077 688115 688470 715796 718328 730970 741982 838851 836448 4756020 4928896 39.05 70.6 1
09:28:36 2024-01-29 649092 645883 171507 167962 276635 281918 306079 306096 192336 190478 229967 236284 265930 268666 4218148 4574550 6141496 5994191 1045133 1079159 249381 221399 232868 233524 281975 274364 260623 261696 180443 184010 639071 611670 1419777 1381317 382142 376479 531863 537240 655781 639715 671363 673797 699735 714590 684893 755575 1807538 1894323 1165726 971122 582978 576261 690507 680828 710298 723573 730895 738506 843720 841412 4744932 4935930 39.15 70.6 1
09:28:37 2024-01-29 645938 640303 171614 167666 277235 283872 306942 302779 195918 189317 231438 235078 267557 270590 4208796 4485723 6162226 5994191 1041699 1078944 249797 221745 233997 232968 283684 273526 260658 261079 181091 183172 631421 605719 1408323 1383279 378668 378497 532018 534823 662459 643021 669997 678801 705382 710278 683889 762258 1816546 1927204 1181048 964651 586303 571177 686082 685913 708396 715155 736990 743414 835699 839524 4787094 4935943 39.15 70.6 1
09:28:38 2024-01-29 651204 645674 172023 167894 277716 281387 306942 304022 192944 190304 230829 235521 270846 269341 4219331 4511603 6183172 5994191 1053727 1080546 248586 220401 234033 234082 281887 274364 261057 261044 181015 183137 638568 602265 1402359 1383279 380135 377382 530735 535615 660547 638377 668843 676808 699241 708210 685899 758851 1812678 1910002 1183083 973923 587975 573712 690997 687932 709401 719339 735080 735541 834108 838374 4838580 4938301 39.15 70.6 1
09:28:39 2024-01-29 652701 640119 171754 168393 276484 283365 306043 304950 195540 189948 230396 236039 267476 270518 4208796 4498563 6162226 5984826 1033277 1079159 249347 221054 234033 232968 283719 273526 260658 262279 181091 184174 636171 611234 1401065 1386587 380955 377324 536380 538073 657748 643699 673455 675282 703886 712426 680787 754963 1815255 1909731 1157747 961876 582978 574597 686082 681863 715522 721508 730764 742135 841444 834234 4674515 4933572 39.15 70.6 1
09:28:40 2024-01-29 650283 646651 171515 167903 276528 281640 306942 303133 195883 189351 231438 235556 270775 269721 4218148 4524504 6182897 5994191 1056959 1079159 248966 220899 233632 233804 281029 274820 260260 261044 181429 182812 638568 602265 1408939 1379360 379595 377648 531486 538037 661521 638450 671363 678320 698255 708175 683925 757862 1812678 1907375 1181048 975309 587556 573307 691487 687932 708756 720307 736127 737116 834699 838410 4811422 4947707 39.15 70.6 1
09:28:41 2024-01-29 655201 645616 172049 167595 278703 281640 306870 304878 192127 190408 230739 236614 267654 270137 4219331 4430694 6211622 5976297 1036925 1080276 250180 220401 234362 232968 282784 274172 263691 260282 181302 183137 635259 603989 1440793 1393140 380135 375914 532090 531779 658680 643477 669723 672845 703886 710278 680787 764553 1821651 1922871 1189188 959111 587975 577625 686082 687932 714509 715043 732434 741857 834699 834234 4761848 4928620 39.15 70.6 1
09:28:42 2024-01-29 653225 645874 171681 168325 276417 282536 306870 305057 192161 190408 230218 236925 267852 269577 4218148 4524660 6179998 5977603 1039811 1078260 250145 220083 234362 233524 281458 275013 260044 261696 180443 183787 637621 607755 1432742 1381317 378704 375350 531982 538871 655781 642111 673381 671823 701061 712426 682237 755878 1812678 1903517 1176978 966711 584637 577895 689040 685877 714509 721431 727548 737778 838957 838765 4717897 4928896 39.15 70.6 1
09:28:43 2024-01-29 645947 643953 171958 167835 277892 283872 306532 304093 192734 189282 230936 236144 267852 268487 4217810 4505058 6179885 5990847 1053839 1079159 248966 220401 232541 233721 281923 273945 261092 261044 180512 183172 637139 602274 1405257 1382298 378596 377382 530735 534823 660547 638413 669997 676293 700266 709208 686908 761095 1812678 1912711 1183083 973649 587556 574597 690018 687932 708396 719105 734557 736585 833517 838374 4801212 4932411 39.15 70.6 1
09:28:44 2024-01-29 651426 643731 171337 167962 276441 283294 306690 304878 192629 190304 230972 235979 267476 270482 4214079 4508102 6179302 5984826 1031992 1080239 249173 221054 234033 232251 284352 273945 261468 262279 181876 183718 638165 609926 1398713 1381888 380955 376551 535209 537240 656746 643699 675097 674823 704384 712426 680787 753960 1815255 1910002 1185118 959038 582978 575584 684144 681826 715522 721395 730801 744007 841444 834234 4662219 4919268 39.15 70.6 1
09:28:45 2024-01-29 647301 645847 171490 167928 276742 280963 306942 302990 192664 190137 230865 235840 267476 269423 4214079 4526993 6173847 6002750 1056809 1078981 249000 220939 234033 233327 281064 275242 260044 261079 181268 183181 631421 602695 1414191 1378383 379595 378252 530967 538073 661990 639390 671400 678801 700266 708246 682850 756213 1811391 1911356 1181048 975309 587138 572902 691978 688470 709293 721431 736127 735541 835882 838482 4797640 4928896 39.15 70.6 1
09:28:46 2024-01-29 654238 640263 171653 167671 277317 282713 305191 305200 195302 190247 230865 236369 267780 270111 4199070 4490293 6178771 5980912 1038367 1079159 249381 220401 233997 233385 284226 272726 261092 261114 180443 183718 637621 608794 1406896 1390524 381530 376551 532126 534860 657881 643663 673344 674823 705382 712426 679419 756176 1812678 1910002 1163732 959685 583807 576261 683105 682863 711410 717263 728618 744286 840217 834197 4688450 4919544 39.15 70.6 1
09:28:47 2024-01-29 645680 643985 171108 167970 275631 283145 306726 304272 195610 189706 231078 235192 270881 269885 4207276 4566180 6171642 5977566 1051028 1084396 251028 221364 233760 232968 281993 274785 261365 262314 180478 183718 634721 606026 1431152 1372111 378474 378857 532994 540472 660547 641656 675751 678801 699772 712390 683925 755799 1806219 1898129 1170873 970432 582978 571177 688065 682900 708396 721431 735080 737852 836516 837158 4759605 4932411 39.15 70.6 1
09:28:48 2024-01-29 655167 640299 172165 167405 277390 280959 306942 305164 192196 190547 230360 236319 270395 270137 4216313 4439854 6193070 5989097 1037702 1078981 249416 220771 234054 232968 281958 273945 261057 260247 181382 182649 635259 603989 1414396 1392499 378740 375386 535230 531743 656746 642111 669997 671823 704627 712426 682721 763385 1821924 1919802 1175701 963280 586303 577077 686082 686921 713499 715043 728618 740439 834084 834557 4729901 4919544 39.15 70.6 1
09:28:49 2024-01-29 645401 643998 170793 167962 275595 281887 306942 303311 195575 189185 231114 234830 270846 269341 4205212 4560549 6170878 6009685 1052316 1078981 253324 221054 234362 233479 282834 275206 259432 261878 181015 183172 628563 605719 1438537 1373084 378632 378857 532994 539707 661806 641656 675370 678801 698255 712390 686049 753278 1807538 1902168 1176978 971159 583807 572057 689529 683902 709905 721512 736127 737750 836516 835980 4787822 4938248 39.15 70.6 1
09:28:50 2024-01-29 654238 644501 171108 167928 277942 280837 306942 303879 192371 190339 230396 236885 270359 270173 4208796 4436573 6214848 5991699 1040917 1081259 250390 220365 234693 232320 282819 274400 261734 263491 181590 182522 631421 602265 1411204 1394131 379595 376250 532162 536445 660547 639970 669045 672809 703886 710314 681270 762912 1823219 1920114 1179690 959111 587975 576669 686082 687932 714509 715043 730801 741529 834699 834234 4736655 4919544 39.15 70.6 1
09:28:51 2024-01-29 646351 643957 171138 167662 276443 283613 306079 303347 195610 189386 231114 234830 270810 269306 4208796 4574021 6165477 6010510 1053792 1079049 250464 221448 233452 233327 282784 274400 259071 262498 181347 183693 636171 608310 1414755 1370166 378704 378533 531824 540472 661521 642111 675407 678801 702394 712426 684893 757026 1806776 1898129 1166803 971159 582978 572057 688065 682514 708898 721431 735080 737847 837735 838410 4746033 4928788 39.15 70.6 1
09:28:52 2024-01-29 653775 640330 171653 167704 278374 281379 306834 305236 191928 190282 230396 237050 270810 270173 4202801 4438782 6188533 5982293 1037202 1082228 250076 220260 234585 233385 283032 274364 261057 260282 181302 183137 638077 604583 1411142 1395467 378776 375950 532090 536618 658817 643021 669997 672845 705882 712390 681979 764036 1821924 1922871 1177695 960757 587975 577895 688028 687932 715016 717967 728618 741496 835263 836039 4746809 4920708 39.15 70.6 1
09:28:53 2024-01-29 647511 644921 171584 167936 276671 281909 306007 305737 192196 190270 230683 235556 265930 269234 4217810 4586633 6140980 5996807 1048402 1080490 251028 221222 233088 234071 282607 275029 261734 262282 180409 184268 629992 611670 1395078 1380906 384487 377009 532240 537620 656673 640076 672316 674786 700230 717469 685899 755603 1811391 1894323 1163732 971122 583392 576669 690997 681790 710409 721359 728618 737107 843866 838338 4756208 4930080 39.15 70.6 1
09:28:54 2024-01-29 645947 640263 171610 167928 277356 281781 306942 302991 196157 188985 231764 234760 265273 270518 4208796 4485723 6162188 5989097 1048518 1082043 249723 221413 233416 232864 283507 273803 261734 261704 181129 182997 640521 605719 1402828 1383279 380135 378533 536408 536372 662459 644847 671908 678654 704055 707641 682721 759516 1814654 1928014 1168838 963965 584637 571177 684071 686885 710259 717093 736652 743186 831640 836630 4752813 4924220 39.15 70.6 1
09:28:55 2024-01-29 654900 645359 171575 167995 276635 281781 306942 305845 191661 190547 229967 236614 267243 268630 4187156 4530360 6155749 5984826 1041334 1080639 252801 220771 233673 234002 283763 274871 261734 261739 182390 183800 629992 608408 1426836 1381317 378668 374261 532240 540447 656947 640222 672316 673441 699205 712138 682721 755799 1813966 1897012 1168598 967399 584637 577486 690507 683866 711410 721359 726443 736585 841407 838441 4731389 4917199 39.15 70.6 1
09:28:56 2024-01-29 644117 643926 171644 167629 277512 281781 306942 304200 192196 189386 230360 234597 265930 269495 4199444 4502224 6169277 5980560 1054137 1080601 248931 221399 232582 233804 282968 276149 261534 262282 181164 183544 632851 605719 1400376 1385825 381760 377310 531863 531743 660080 641363 669923 679763 703886 710243 685936 763084 1817393 1912711 1185118 968777 587138 571984 688028 687932 708359 717093 735080 737741 834699 840368 4793803 4930080 39.15 70.6 1
09:28:57 2024-01-29 652706 640263 171065 167995 276087 282713 306942 304914 192196 189913 230360 235556 270512 270590 4187156 4495283 6164521 5983992 1033504 1079159 249347 220401 234693 232251 281808 274957 261514 262401 180773 183544 624915 608844 1404385 1383855 381760 376901 536715 539598 658680 639970 673344 673331 700921 712390 680787 754351 1815712 1905317 1181048 964651 584222 577486 688028 683346 714509 721508 727511 739876 838957 836666 4712578 4924220 39.15 70.6 1
09:28:58 2024-01-29 647566 643921 171610 167397 277938 281672 306942 304200 195540 189386 230360 235521 265158 267205 4211554 4495358 6171028 5983992 1057146 1081460 249347 220401 232505 233721 282182 273718 261057 263201 181347 183276 632851 603989 1403200 1384839 380676 377167 532203 536618 660437 638340 669997 676808 702285 711364 687918 762183 1815255 1914610 1161737 968294 587556 573712 689529 687895 707857 717093 734035 736667 834108 837748 4803202 4930080 39.15 70.6 1
09:28:59 2024-01-29 651372 640303 171665 167778 276211 282678 305935 304914 192196 189948 230891 235556 270810 270590 4193126 4511753 6173847 5984826 1031037 1079159 249127 220365 233796 232251 283777 273491 260225 262244 180409 184022 634721 611032 1397565 1389184 382576 376407 536408 538145 657918 645763 673346 674517 703160 716457 681753 758626 1818615 1912711 1187153 958100 583623 575446 686684 681826 711373 718680 728581 744281 842672 829469 4671004 4924220 39.15 70.6 1
09:29:00 2024-01-29 645947 646542 170759 168461 275815 283338 306942 303275 195711 189151 231078 235158 270810 268891 4208796 4560029 6140106 5993371 1052392 1079159 249972 221054 233267 233327 281958 274400 260998 262681 180409 183555 632909 608189 1419772 1376526 380676 378497 533750 540821 662422 641964 674669 679616 701179 712052 683889 755799 1809489 1904867 1153009 972503 583807 571141 690568 683829 709180 721431 736127 737667 835853 839034 4787822 4935930 39.15 70.6 1
09:29:01 2024-01-29 656136 640254 171515 167671 277521 280657 306942 304664 195318 189913 230325 236649 266726 270137 4214802 4429994 6192498 5975461 1034416 1079159 249416 220365 233997 232933 282064 273526 261092 260862 180478 183137 632851 605366 1417160 1395768 382849 376192 534850 536581 656984 643825 670915 674877 707848 712282 682647 763310 1819913 1916575 1181048 960148 585886 577077 684071 683902 714419 715124 727511 744281 837735 835412 4711878 4917199 39.15 70.6 1
09:29:02 2024-01-29 645943 643948 171618 167797 276635 283542 305075 302955 192908 189386 231078 235242 265930 269270 4208796 4577270 6145871 5977603 1053040 1079159 249972 221737 233596 233327 281958 274137 259432 262681 180375 184010 633271 610039 1419104 1372111 380650 378785 533714 539724 659823 640909 675222 678654 701943 712246 685717 755650 1810647 1898129 1170873 972540 584040 573589 689492 683560 709401 721431 733701 737773 838993 838072 4759605 4938248 39.05 70.6 1
09:29:03 2024-01-29 653299 643921 171610 167970 277281 280959 308570 303311 195575 189351 230719 236249 270585 270626 4198869 4438782 6220474 5982142 1040369 1078944 249450 220365 234326 232286 282784 273945 260840 260827 181555 182812 622751 602265 1413931 1392499 380405 375914 532054 531743 660457 644737 669774 676316 704238 711135 682375 763812 1823739 1927704 1195293 963243 587975 577077 688604 688470 715522 716864 731877 742056 835625 836039 4750200 4920708 39.15 70.6 1
09:29:04 2024-01-29 645938 644640 171610 167928 277326 283308 305111 304700 192196 189420 230881 235521 265965 268891 4214802 4586516 6145871 5994191 1050792 1079159 253644 221399 233267 233687 282885 274364 260260 262716 180215 184303 640115 609776 1409466 1374059 381799 378821 532240 538037 658680 640295 677199 679208 703173 716239 685753 755725 1809168 1895861 1155752 974315 581288 572425 689529 682624 709757 721431 731803 737144 841407 841265 4762205 4934813 39.05 70.6 1
09:29:05 2024-01-29 651015 643921 171584 169592 276662 281781 306942 302319 195575 189351 230360 236026 266352 270590 4205437 4438782 6220004 5984826 1044537 1079159 249347 220330 234362 232320 281958 273945 260658 260645 181382 182360 640521 601405 1413042 1392499 380135 377272 532054 531779 658680 643934 669521 673797 704092 713921 681459 764553 1823016 1927093 1169716 962888 587975 577376 687054 687932 714509 717460 733583 742056 834699 834197 4750200 4926564 39.15 70.6 1
09:29:06 2024-01-29 646578 643921 171069 167894 275824 283560 306510 303275 192196 189317 231078 234795 270846 269397 4214802 4568024 6173847 5986163 1053049 1081483 253609 221745 233596 233676 281958 274364 260998 262681 180443 183684 633271 607913 1402320 1370166 378740 378821 532994 540447 660547 642111 675370 679763 701329 712390 688078 755538 1809526 1899705 1166803 971540 583623 573181 687991 684565 708359 721431 735080 737783 839446 839034 4752813 4938248 39.15 70.6 1
09:29:07 2024-01-29 646574 643957 171588 169379 276477 283145 306043 303915 192908 189386 231078 235242 265561 269306 4214802 4581174 6154633 5998469 1050792 1080510 249972 221236 233303 233327 282050 274329 259397 262463 180409 183718 638115 606234 1413210 1373084 380135 378519 533372 540435 661990 642111 674854 678801 698218 711853 683852 754388 1807501 1910898 1176978 974315 584600 571875 690960 685461 710372 721345 736540 737667 838256 839034 4806633 4938248 39.15 70.6 1
09:29:08 2024-01-29 654734 643812 171857 167936 278356 281029 306726 304950 192196 190247 230360 237015 270775 270137 4214526 4441939 6192498 5969309 1035412 1079159 249381 220365 233997 232968 282784 273491 261057 261009 180478 183684 635710 606153 1405840 1392499 380955 376479 532018 531779 656477 643934 668843 672809 703196 712426 681581 760670 1817837 1914068 1173706 960757 585294 576005 685673 685539 713949 720508 730970 743529 839446 834161 4703172 4926564 39.15 70.6 1
09:29:09 2024-01-29 645947 645091 171618 167869 276156 283542 306079 303987 195575 189351 231114 235158 270917 269306 4214802 4574519 6164521 5977566 1050787 1078887 249972 221089 233267 232968 281958 274364 260004 262279 180478 183137 631821 606458 1404623 1371126 378668 378785 532240 540435 661484 641202 674854 678801 700266 712390 683889 755261 1807280 1898129 1192839 970396 583623 573723 689585 685539 709868 721530 736053 738930 839446 838961 4778416 4928788 39.15 70.6 1
09:29:10 2024-01-29 655057 643957 171891 167279 278365 281352 306834 305164 192196 190547 230325 236792 270359 269757 4205212 4442638 6183685 5975461 1036461 1078981 249416 220436 233997 233292 282011 272690 261092 261044 181060 183590 637496 608151 1418925 1392499 381494 377272 532018 534823 656282 640006 672316 673797 703124 716457 681270 758400 1816546 1912518 1163732 958100 582978 576261 685149 684528 714419 722038 730970 743121 840629 834630 4670049 4917199 39.15 70.6 1
09:29:11 2024-01-29 645938 645878 171108 167903 276176 283436 306079 303275 192734 189282 231114 235158 270810 268891 4208796 4571939 6164246 5994191 1050801 1079159 253573 221054 233267 233409 281958 274400 260998 262463 180478 183718 634721 607456 1403303 1370166 378668 378821 532240 540053 661484 641656 675370 678801 700266 712390 683889 755799 1807280 1900821 1168838 970123 582978 571177 688028 681863 709217 721179 735941 741256 839446 838998 4758527 4935930 39.05 70.6 1
09:29:12 2024-01-29 654238 640038 171887 169146 278087 281317 306726 305164 191928 190247 230163 236204 266726 269757 4212140 4439613 6188591 5975461 1035449 1079159 249416 220401 233961 233292 281923 272655 261634 261079 180443 183172 631421 609169 1419851 1391160 378740 375386 533372 531707 655781 642111 669997 671786 706382 712426 682721 761790 1816758 1910607 1193258 958357 586303 576261 685112 684907 713499 716049 730895 744514 839335 836999 4728791 4926524 39.15 70.6 1
09:29:13 2024-01-29 647511 640263 171341 168080 276706 283565 305719 304413 192196 189351 230719 234985 270846 269054 4215142 4574519 6145871 5977603 1053040 1079159 249972 221435 233267 233327 282055 274137 259467 262716 180409 184174 636644 607606 1396395 1370166 378740 378519 532240 539671 660547 641202 676367 678801 702394 712426 685899 755799 1805377 1896749 1168838 971122 582978 572425 689040 681826 708396 721431 735080 737741 841833 840670 4752605 4935943 39.15 70.6 1
09:29:14 2024-01-29 650552 644049 171754 167869 277907 281852 306906 302850 195918 189144 231189 235123 266913 270590 4207276 4481312 6173572 5985649 1045773 1080546 249797 221590 233997 233050 283737 273526 260658 261661 180478 183172 640521 605719 1396964 1383279 379595 378821 532126 536409 662459 640006 668843 676808 705882 708175 680787 762332 1816758 1925633 1185118 959111 587975 574154 685076 689395 714509 719222 735080 743186 832302 834234 4760017 4928896 39.15 70.6 1
09:29:15 2024-01-29 657030 644686 171481 167869 277147 282536 306510 306096 191730 190414 229645 235840 267476 268442 4218148 4563620 6146993 5989918 1043641 1079159 250145 220365 233267 233687 281458 274364 259828 261114 180478 183172 629992 609926 1425950 1381317 378668 375051 532240 538037 655745 640295 672830 672334 699241 716457 682813 755575 1812678 1894323 1181685 968087 584637 577077 690997 683866 711373 721435 727548 735577 843866 839034 4734227 4938248 39.15 70.6 1
09:29:16 2024-01-29 644007 643550 172062 169597 277999 281989 306834 304057 192161 189351 230431 235333 265930 268477 4199145 4506846 6173847 5985649 1057146 1079159 248966 221054 232868 233721 282094 273491 261092 261079 181060 183137 634280 603637 1403768 1383279 378632 377346 531486 531743 660080 639806 669997 677767 702394 710243 687955 762912 1815255 1912440 1183337 971122 587556 574597 690018 687932 707857 717129 734035 737704 834699 838374 4802306 4938248 39.15 70.6 1
09:29:17 2024-01-29 653272 645425 171780 167860 277373 282572 305899 304985 192127 190374 230739 236249 266913 269721 4209871 4492845 6175196 5976297 1035449 1078944 249381 220401 233796 233247 283648 272690 260840 261661 180443 184010 636171 610075 1400086 1388554 381530 376479 532126 534823 656746 643663 673308 674786 705382 712426 680787 756139 1816546 1907375 1185118 958100 582564 574597 684071 681345 714509 719258 730245 743312 842672 834197 4654641 4919544 39.15 70.6 1
09:29:18 2024-01-29 647664 645416 171412 168601 275540 283511 306618 303168 192489 189213 231296 235018 267852 269351 4211554 4556000 6171178 5978438 1052288 1078981 253537 221054 233796 233002 281958 275206 260998 261878 180478 183172 637621 606026 1404286 1373084 378668 378821 532994 539671 661484 641656 673418 679763 699735 712426 683925 755874 1805996 1900821 1170873 971085 583807 572021 688028 683383 709401 721431 736127 737741 837143 839034 4778416 4938248 39.15 70.6 1
09:29:19 2024-01-29 654703 643957 172027 167797 278114 283471 306690 305057 192161 190443 230254 236709 267476 270183 4218148 4439319 6192498 5980773 1035412 1078981 249416 220401 234033 233002 282209 274364 261092 260247 181540 183137 641427 603557 1408280 1392499 380919 375928 532054 531743 656782 643477 669997 673257 703160 712426 682721 762912 1821924 1915828 1175701 961913 586303 577077 687054 685950 714509 715043 728618 741081 836480 836666 4720536 4910192 39.15 70.6 1
09:29:20 2024-01-29 646212 644899 170768 168499 275788 285044 306726 304764 193068 189179 231332 235416 267476 269891 4213696 4546741 6162076 5977566 1053389 1080546 253644 221399 233997 233431 281958 275242 259432 261696 181268 183172 637621 604303 1408075 1374059 378366 378821 531233 539378 662459 642111 674854 678801 699241 713416 683889 755030 1807538 1903517 1157747 973923 584637 571214 690018 683902 710409 721431 734659 737741 836516 837122 4797228 4928896 39.15 70.6 1
09:29:21 2024-01-29 655201 643994 171618 167671 278169 280924 306114 304878 192215 190304 230829 236770 267101 270029 4217090 4439854 6202310 5989097 1035412 1079159 252445 220807 233997 233002 282103 273945 261127 260862 181050 183102 637139 604069 1398087 1395768 380919 375950 532018 531779 655818 640909 669997 672845 703196 712426 680850 762263 1816758 1919182 1179013 959111 586303 576669 686082 685913 713462 715653 728618 743223 836516 836666 4717897 4919544 39.15 70.6 1
09:29:22 2024-01-29 645022 643998 171614 167932 276247 283476 306510 303347 195575 189351 231550 235242 267780 269433 4211441 4586197 6180685 5989375 1046628 1079159 248620 221399 233267 233583 281958 274172 260225 261661 180271 184010 639071 611234 1391443 1375456 381836 376228 531486 537240 656746 640295 673381 674823 700302 714550 685936 755067 1807501 1894323 1176978 970396 582978 575446 690018 679867 709905 720815 728655 736621 842672 837158 4752813 4926564 39.15 70.6 1
09:29:23 2024-01-29 647784 640258 171610 167662 276733 281852 306942 302390 195645 189019 231474 235556 270585 270121 4219331 4482490 6179438 5984826 1046776 1082080 249622 221399 233997 233281 283684 274152 261734 261114 180478 183718 639071 604733 1423643 1383279 379595 378252 535172 536030 662459 643663 668369 676808 704384 709247 680787 762220 1816758 1927476 1185118 959075 587975 574597 684144 687932 714509 717259 734035 742098 832338 829541 4746033 4919544 39.15 70.6 1
09:29:24 2024-01-29 652137 640303 170859 167962 276706 281923 306043 305236 195045 190247 230360 235625 270846 268064 4216709 4578069 6153477 5993371 1045880 1079159 249450 220807 233452 233687 281458 274364 260225 261661 180877 183137 629992 610039 1437863 1381317 378776 375350 531486 537240 654284 639261 671363 671823 699241 716457 682886 755575 1807538 1891640 1175701 967399 584637 576261 690997 681863 710871 721395 727548 735642 842672 837158 4743421 4921875 39.15 70.6 1
09:29:25 2024-01-29 645032 640299 171618 167759 277592 281852 306942 303347 195575 189386 231078 234433 270881 269531 4199182 4506382 6170915 6000266 1050991 1079159 253217 221435 232904 233444 283211 273455 261022 261079 181126 183172 635710 606224 1416906 1383279 378668 378497 532240 534823 660547 642111 669997 680245 705382 712390 685936 763348 1815255 1921634 1187153 967399 586303 571177 687054 686921 708396 716085 736652 739950 834699 838441 4774170 4919544 39.15 70.6 1
09:29:26 2024-01-29 656564 643957 171108 167932 276671 281949 306510 302818 192062 189351 230396 237050 266352 269757 4208796 4519196 6181297 5990847 1036423 1079086 251382 219987 234693 233084 281511 274820 261698 262174 180443 183137 636171 608328 1433936 1383855 378704 375950 532162 539671 658214 643477 673418 670839 701861 712426 680787 753960 1812678 1907371 1185118 964377 583807 577077 687054 682863 715016 721435 728655 740024 839030 836666 4688224 4919544 39.15 70.6 1
09:29:27 2024-01-29 647566 645629 171883 167397 278169 280924 306942 304022 195302 189386 231114 235590 270846 267840 4199219 4503644 6179885 5991699 1056809 1083494 251382 220723 232924 233583 282002 273909 263319 260862 181015 182893 635082 602345 1401211 1380451 379595 377203 530735 534860 660547 638413 669119 677803 701293 709243 686944 760670 1813197 1911356 1183083 973231 587556 574364 690018 687932 708396 719258 735080 737432 833517 838374 4811684 4922776 39.15 70.6 1
09:29:28 2024-01-29 653336 640218 171376 167494 276706 282713 305576 303807 192405 190080 230396 236004 270775 269757 4205797 4495847 6162263 5988228 1035486 1079123 251879 221094 233452 233188 283507 273384 260260 261843 180409 183718 631421 610513 1424297 1388554 380955 376551 535172 538911 656782 643735 673381 674859 703886 712426 680305 755878 1812678 1907297 1163732 959038 582978 574633 685112 681595 715522 721431 730801 741834 841444 834234 4671004 4928896 39.15 70.6 1
09:29:29 2024-01-29 647324 645629 171065 167962 276697 281387 306942 303311 195610 189386 230916 235391 270620 268963 4208250 4521793 6175473 6007147 1057930 1082228 251028 220260 233160 233223 280889 275064 261734 260939 181429 183102 635710 602265 1439944 1378487 379595 377612 532240 538073 661521 638304 671363 678801 699241 708210 682886 757192 1807538 1905947 1179013 976423 587138 572902 691487 687932 708756 721242 736127 735504 834699 838446 4811497 4928896 39.15 70.6 1
09:29:30 2024-01-29 653336 640263 172045 171197 278374 281909 305863 304986 191685 190380 230325 236249 266913 269685 4211479 4464709 6178771 5974614 1037830 1082179 251310 220771 233817 233154 283507 272585 261734 261704 180306 183509 636171 609926 1412789 1391511 380919 376228 535172 535957 656709 643627 673308 676316 704384 716457 680750 758407 1813398 1907297 1183083 959465 582978 574597 684071 681309 715522 720352 728618 742093 841370 829469 4668284 4930080 39.05 70.6 1
09:29:31 2024-01-29 647324 646542 171031 168589 276211 281997 306834 303275 195540 189317 231078 235020 267654 269306 4214802 4531441 6183172 5993371 1061544 1080639 251097 221116 233509 234200 281317 274258 261734 260939 181416 182962 659570 603126 1406609 1382298 380135 377612 530735 538145 661916 638340 669353 677767 699205 711328 685863 760202 1813271 1910002 1181048 973923 587975 573676 690997 688636 709401 720271 736127 739369 833481 838374 4827950 4932411 39.15 70.6 1
09:29:32 2024-01-29 653299 640227 171618 166801 277485 281817 305111 305164 192196 189948 230360 235556 266913 269459 4208796 4489641 6175436 5984826 1037702 1079159 249381 220365 234038 233444 283400 275368 260952 262104 180340 183544 628563 610037 1406084 1391160 382576 376143 531982 531743 654819 644663 669737 673441 703160 712426 682721 759719 1816546 1913680 1167721 959190 584637 576261 684071 683829 712921 716905 728581 743678 836516 834197 4715368 4924220 39.05 70.6 1
09:29:33 2024-01-29 645938 643695 171074 167932 276441 283343 306007 304200 195540 189317 231114 234760 270775 268891 4214802 4577771 6163972 5998469 1050792 1079159 249972 221399 233596 232286 281733 274152 261698 263022 181060 183579 627133 608622 1417083 1374569 380405 378302 533714 540362 661484 641656 673381 678507 700682 711243 683852 753241 1809564 1902168 1176978 973194 583807 571141 690018 683829 709905 721395 736127 736585 834084 839034 4794668 4926564 39.15 70.6 1
09:29:34 2024-01-29 653336 640254 171584 167553 278365 280461 306474 304236 192062 190212 230325 236757 266913 269721 4208796 4436573 6197574 5975461 1035449 1079159 249416 220365 234326 232286 281923 273909 261022 261720 182648 182858 635259 602706 1404656 1395124 379595 375172 535267 536618 658497 643934 669521 672772 703886 713416 680603 763310 1821924 1924997 1175701 959075 587975 576261 686082 687932 714509 715066 730764 742056 834699 834234 4757180 4913694 39.15 70.6 1
09:29:35 2024-01-29 647031 643921 171430 167629 276247 283308 305540 303275 192196 189351 230881 234597 270810 268568 4205437 4565259 6145596 5989097 1050792 1079159 249972 221209 233232 233223 281997 273874 260814 262279 180409 183439 631821 609875 1403839 1372616 381217 378641 533336 539451 660437 641019 674632 678801 701293 712390 684893 755538 1805377 1898358 1166803 968294 583623 571177 688028 681863 708359 721431 735604 737704 837735 839034 4756208 4930080 39.15 70.6 1
09:29:36 2024-01-29 645938 643962 171465 169379 276671 283109 305111 302955 192196 189351 230881 235043 270775 268630 4208796 4581026 6145871 5989918 1050792 1078394 249972 221165 233267 233327 281958 274137 260998 262463 180375 184139 644594 608189 1405008 1370166 382304 378497 533336 540106 659970 641056 675185 678617 702102 712282 685717 755762 1805996 1898129 1172908 972503 583392 572021 689529 682558 709757 721431 735080 737939 838957 837748 4762205 4935930 39.15 70.6 1
09:29:37 2024-01-29 653299 640299 171618 167936 276693 281352 306942 302814 192196 189351 230881 236249 266726 270327 4208796 4432815 6215445 5980560 1042036 1079159 249173 220365 234693 232320 282784 273945 260658 261626 181268 183172 629992 601760 1413773 1386227 378519 377648 536789 538911 663252 645726 672866 678137 706308 710898 682126 762371 1821887 1925633 1181048 961566 587975 572611 684034 688907 713462 719381 736465 743186 832265 835449 4750200 4919544 39.15 70.6 1
09:29:38 2024-01-29 654436 643957 171099 167778 276671 281781 305540 305164 192167 189948 229609 235521 270846 268029 4214802 4577254 6136545 5985649 1046972 1078394 248586 220401 232868 233327 281931 274329 260225 261808 180249 183718 639071 609926 1394887 1374059 381494 377346 531486 536409 657881 639953 675269 677278 700121 716384 685232 754314 1808276 1890448 1179013 968294 581288 573712 690568 682624 709364 720271 730208 736892 842672 837158 4750200 4926564 39.15 70.6 1
09:29:39 2024-01-29 647784 640222 171074 167671 276671 281584 306942 301436 195575 188722 230881 235521 266352 270554 4187119 4444667 6201823 5975461 1040383 1079159 248931 220330 234362 232251 281958 273491 260225 260862 181666 182557 629992 600547 1424422 1388554 378519 377807 532018 531743 659613 643934 668785 675319 704128 710099 680640 763887 1823016 1927019 1181685 960832 587975 576261 686082 687932 715375 717967 731840 742056 834071 834089 4740794 4924220 39.15 70.6 1
09:29:40 2024-01-29 647525 643957 171065 167898 276671 283258 304539 303311 192196 189317 230881 234795 270359 268789 4205175 4574519 6126996 5989097 1050886 1079159 249972 221054 233232 233268 281923 273945 260998 262463 180409 183172 632728 607755 1421560 1370166 378668 378216 532240 540447 660080 641202 675407 678801 704173 715293 688567 753129 1809564 1899668 1166803 972926 583623 573181 688028 681826 708396 721508 734969 737704 838957 838374 4756208 4935930 39.15 70.6 1
09:29:41 2024-01-29 652258 640299 171584 167966 276666 281436 306942 302814 191987 189386 230360 236249 266352 270554 4214802 4435629 6220474 5983992 1041409 1079159 249416 220330 234362 232968 281940 273526 260260 260247 181555 182522 639071 601835 1404086 1392499 378632 375386 532018 531743 658214 643934 669045 672809 704384 711817 681979 764251 1820909 1921831 1177695 960832 587975 576968 687625 687225 714473 715008 730764 741294 836401 834197 4750200 4919544 39.15 70.6 1
09:29:42 2024-01-29 645947 643953 171108 167787 276671 283074 305075 304236 192062 189351 230360 234795 267243 268477 4208796 4586197 6136545 5984826 1047565 1079159 248586 221054 232868 233652 282125 274137 260260 261626 180017 183975 629992 610797 1397221 1374059 381799 377324 531863 536445 656709 639806 672830 674823 701293 716457 685899 755613 1812144 1891711 1185118 972233 583206 575707 690960 682624 710372 721252 730727 736621 842672 838816 4750200 4928896 39.15 70.6 1
09:29:43 2024-01-29 647784 640299 171610 167397 276697 282033 306942 302354 195610 188819 231438 235158 266913 270265 4199444 4467402 6188641 5985649 1044812 1079159 249622 221054 233997 233026 282819 272690 260225 261079 180981 183172 629992 604029 1403298 1383279 378519 378216 532126 536962 662459 640006 669997 675814 705382 709247 682237 763310 1816721 1929074 1163732 960720 587975 574414 686648 688797 714326 720508 734372 743149 832854 834234 4776004 4926564 39.15 70.6 1
09:29:44 2024-01-29 654900 643808 171618 167936 276671 281896 306043 305200 191765 190282 229645 235590 270810 268029 4208796 4555245 6137125 5984826 1044387 1077629 249416 220401 233232 233327 281082 273909 260225 261044 180443 183137 639071 609926 1409556 1381317 378704 374226 531486 537204 654783 638413 672316 672297 699241 716457 683852 755575 1807538 1888962 1173706 969090 585294 576005 690960 682624 711886 721215 729928 738092 842489 839034 4738381 4924220 39.15 70.6 1
09:29:45 2024-01-29 644117 640263 171610 167629 277270 281549 306510 303311 192196 189282 230325 234632 270656 268855 4208796 4507499 6162188 5984826 1056505 1079745 248966 221019 232342 233002 281993 272690 260658 260645 181186 183102 632851 603989 1404359 1383279 378632 376156 531110 531779 659613 640295 669997 678801 702358 710278 686944 762183 1815255 1912440 1161737 968294 587138 573457 690568 687638 708359 719490 732807 740237 833298 840780 4792927 4928788 39.15 70.6 1
09:29:46 2024-01-29 653341 640155 171456 167962 276247 283729 305719 304413 192196 189351 230360 235556 270359 270554 4202177 4485648 6157479 5976297 1029535 1077629 249173 220401 233632 234721 283720 273526 259467 261878 180409 183718 634721 611003 1403131 1383279 380919 376515 534795 535994 656282 643663 673344 674786 704384 716457 680787 755603 1815255 1907297 1161737 958100 582978 574633 684071 682514 716492 722549 729579 743038 841261 834052 4673391 4926564 39.15 70.6 1
09:29:47 2024-01-29 645947 643704 170902 168330 275744 281861 306942 302814 195540 189144 231154 235356 270775 269721 4211554 4531039 6188834 5989918 1052288 1078675 253644 221089 233997 232968 281064 274785 260765 261079 180478 183137 639071 602265 1423451 1374532 379326 378216 532994 539671 661484 640295 673344 678801 698218 709743 683369 758031 1807953 1903517 1179013 973923 585886 572597 690997 685913 710409 721143 736990 738794 838256 841412 4805824 4942977 39.15 70.6 1
09:29:48 2024-01-29 655201 643921 171917 167582 278123 281640 306510 305093 191795 190247 229967 236476 266923 269685 4205797 4439319 6193146 5979725 1035486 1078394 249381 220793 233961 232286 281958 273909 261057 260247 180512 182812 635787 603557 1411216 1392499 378740 375386 532054 531743 655781 642111 669521 672297 706382 712426 682237 762369 1821924 1920543 1171711 960474 586303 577077 686082 685913 713499 715008 728618 743414 839335 838187 4728735 4919490 39.15 70.6 1
09:29:49 2024-01-29 647784 644967 171065 167928 276742 281817 305111 305809 191928 190247 229931 235556 270585 267840 4208796 4561362 6127538 5984826 1045880 1077629 248620 220401 232505 233444 281721 273526 260044 261843 180249 183684 639071 610951 1392342 1375419 381494 376515 531110 536409 655745 639806 672316 673797 700302 716457 685899 755030 1807280 1894323 1157747 970849 582564 574633 690018 679831 709401 721323 728655 736700 842672 841265 4756020 4935943 39.15 70.6 1
09:29:50 2024-01-29 643934 644691 172027 167865 277342 281642 306353 303347 192196 189386 230794 235018 267101 268406 4200412 4501088 6174373 5989097 1049757 1078675 249972 221555 233267 232286 283216 272690 261468 260645 180478 183137 643928 603989 1398203 1381888 380135 378785 532240 531779 660547 642111 669997 679763 705382 711315 683925 761790 1812678 1913277 1183083 964651 586303 570910 686082 685913 708396 716286 736127 739645 834699 837849 4781661 4935943 39.15 70.6 1
09:29:51 2024-01-29 654930 640119 170971 168517 276069 281945 305612 303275 192196 189386 230360 235711 266140 270410 4208796 4503158 6162188 5979725 1031294 1079159 249000 221138 234693 232055 281958 274137 260998 261913 180409 183137 634721 608189 1400504 1381317 378704 376515 532126 538073 656782 643934 673344 674309 704384 712426 679786 754351 1812678 1907297 1183083 959465 582978 574154 684071 681558 714509 721435 728692 742093 840812 834234 4671004 4928788 39.15 70.6 1
09:29:52 2024-01-29 646584 643554 171481 167898 276290 281211 306870 302212 192564 189213 230360 235192 266726 268891 4208796 4518963 6175248 5985649 1056053 1079159 253573 220401 233232 233409 279979 274172 260044 260282 181015 182557 634280 602265 1425581 1378383 379326 376551 531486 537240 660547 638413 670851 677803 698218 708175 683852 757769 1810647 1907371 1157747 973923 587138 572057 690997 687932 708756 720307 735080 737116 834108 838410 4825444 4924139 39.15 70.6 1
09:29:53 2024-01-29 656136 644044 171993 167603 278266 280818 305935 303986 191511 190241 230022 236144 266913 269721 4199257 4442314 6197928 5975461 1035486 1079159 249416 220365 233997 232286 282169 273526 260835 259850 180512 182812 641427 603126 1415746 1395124 379595 375914 532054 531779 658680 643477 668094 672809 703388 710278 681270 764007 1816758 1923378 1158817 960148 587556 576261 686082 687445 714509 715043 730801 741002 834699 834234 4736655 4919544 39.15 70.6 1
09:29:54 2024-01-29 645947 645616 171446 169820 276386 283872 304860 305057 191557 190443 230147 235607 267440 268298 4199182 4563506 6132758 5994191 1044387 1079159 249416 220855 233068 233687 281157 273909 259467 261079 180443 183590 639071 607889 1419969 1379360 378740 375087 531863 538037 654783 638413 672316 672334 700034 716457 683889 756176 1807538 1894323 1175701 967399 584637 577077 690997 683114 711373 721395 726480 736585 842672 838072 4743421 4932411 39.15 70.7 1
09:29:55 2024-01-29 643553 640263 171465 167405 277031 283070 306401 303062 192161 189248 230739 233934 266913 268748 4213802 4501390 6173847 5983049 1053792 1078981 253573 221590 232541 232286 283422 272690 260658 261044 180478 183172 640521 603989 1403760 1383279 378668 378519 532240 531779 662459 641202 669997 679763 705382 711315 687955 762912 1812678 1910680 1183083 967708 585886 567928 687054 685950 708396 717785 736127 739351 834699 837849 4774170 4917199 39.15 70.7 1
09:29:56 2024-01-29 653552 645416 171069 167962 275824 282678 305289 303026 192022 190440 230632 235416 266282 270518 4213733 4517604 6174373 5985649 1032030 1080639 251346 220365 234693 232286 281594 274364 259432 261843 180478 183590 636171 606197 1409473 1381317 378704 376515 532162 539634 658680 640006 675751 670839 700302 712426 682237 754388 1812678 1902168 1185118 964651 583807 575969 688065 682863 714509 721508 727511 740162 838993 836666 4709213 4919544 39.05 70.7 1
09:29:57 2024-01-29 647529 640299 171618 167141 277910 281038 306079 303027 192062 189706 230632 235277 267146 267778 4202063 4508913 6174373 5991699 1054137 1079159 248966 221435 232163 232968 281997 272655 260623 261044 180443 183111 629992 603343 1401136 1383279 380135 376551 531969 531779 659613 640295 669521 678801 705382 710278 685936 763465 1812678 1913716 1161737 968777 587138 572902 688028 687491 707356 716058 732992 737704 834699 838410 4798881 4919329 39.15 70.7 1
09:29:58 2024-01-29 649721 640263 170912 167932 275824 281852 304824 303311 192062 189351 230163 235356 266736 270410 4207788 4505693 6171642 5977860 1032196 1079159 248966 220365 234362 232055 282276 274152 260631 261913 180443 183555 631821 608189 1402263 1379360 378704 376515 535209 538073 658680 640042 673418 671823 702358 712426 681482 753924 1812678 1907375 1185118 963965 582978 575446 686082 681345 714509 721431 730801 740033 840812 835449 4671392 4916038 39.15 70.7 1
09:29:59 2024-01-29 647784 645395 171490 167662 276666 280924 306942 301895 192062 189351 230396 235192 267091 268891 4217141 4519685 6181021 5989918 1050712 1079159 250957 220401 233267 232286 279944 274400 261698 260722 181050 182557 635531 600547 1415287 1374059 379326 377648 532240 538110 660547 639390 673109 678801 698218 708246 682886 756176 1807266 1907719 1176978 973923 586303 573748 690997 686921 708255 721431 735080 736626 834699 838410 4802306 4928620 39.15 70.7 1
09:30:00 2024-01-29 654900 640263 171644 167431 277556 281817 305147 304736 191928 189386 230002 235590 270359 268927 4197844 4484239 6172764 5980552 1038132 1079159 249381 220083 233344 232182 281923 272655 260658 261044 180409 183437 639071 608189 1411230 1390524 380992 376250 531824 531779 655745 640042 672353 673833 702930 712426 680787 758036 1815255 1907297 1185118 958100 582978 574633 684071 682863 713462 719258 728692 743223 841444 833966 4661625 4919544 39.15 70.7 1
09:30:01 2024-01-29 645489 640330 170531 168004 275366 281852 306052 302142 195610 189185 230719 234830 270359 268891 4196190 4542271 6162263 5999417 1050675 1079049 249972 221019 233267 232320 281451 274152 260998 261843 180443 183137 631821 605334 1428007 1371517 379326 378252 532994 539671 661806 641202 673381 678801 698218 710314 685562 754963 1806182 1900821 1174943 972158 583807 571177 690018 683866 709401 721508 736127 735545 834084 837122 4797228 4919544 39.15 70.7 1
09:30:02 2024-01-29 654895 644049 171883 167363 278178 280253 306510 304272 191661 190270 229680 236119 266904 269721 4199444 4438782 6203481 5972888 1037202 1075813 252270 220189 233617 232251 281690 273909 261057 261617 181382 182962 630648 601835 1416893 1392499 381486 377272 531607 534717 655781 642111 669521 670839 705382 711853 680787 762369 1816758 1916465 1189188 959111 586303 575854 686082 685913 712957 714541 728618 739913 834084 834270 4727276 4916038 39.15 70.7 1
09:30:03 2024-01-29 645032 640294 171074 167439 275535 282713 304288 302814 195302 189317 230396 234107 267071 268666 4208796 4565259 6146017 6001104 1053040 1077482 249690 220877 233088 232182 281549 273455 260631 261878 180375 183172 639586 610433 1410124 1371138 379595 378252 532921 539342 661521 641202 673418 678801 699083 710278 683889 753960 1805522 1901580 1186609 973231 582978 571177 689529 683383 708396 721431 733518 736709 835925 835944 4797228 4928896 39.15 70.7 1
09:30:04 2024-01-29 649474 643926 171065 167894 276626 282740 304575 301999 192196 189041 230325 234597 267101 268406 4202439 4583778 6140980 5993371 1051844 1081302 249759 220913 233052 233154 281781 273995 261734 264460 180237 183800 632231 609057 1407577 1370166 382576 378497 532130 538000 658643 640259 674817 678654 701788 712426 685863 755224 1805996 1894323 1156628 971085 581325 571177 688028 680828 708359 721431 732918 737667 838920 839034 4746809 4926564 39.15 70.7 1
09:30:05 2024-01-29 652508 640218 171460 167629 277358 280461 306114 303311 192062 189386 230163 236249 270512 269685 4199444 4426697 6192498 5965272 1035721 1080639 252054 220119 234038 233444 281781 273995 260952 261756 181416 182765 632440 603989 1403460 1392499 378668 375350 534850 535023 656984 643021 669997 672297 704019 714933 682721 763461 1819913 1920217 1173706 961156 586303 577077 686082 685877 713462 716049 728581 740965 835853 836630 4723904 4914879 39.15 70.7 1
09:30:06 2024-01-29 645489 640227 171311 167936 276198 283339 305111 302991 192196 189282 230683 234597 270810 268855 4205437 4572993 6126959 5984826 1047794 1079159 249972 221399 232945 233444 281896 276149 261734 262323 180271 184127 631421 610075 1415074 1371640 382576 378144 531863 538000 657712 641537 675333 676771 701293 716457 685863 753703 1807280 1891640 1159742 971085 581288 572425 689529 682140 708359 721440 730764 735513 841407 837122 4746809 4920708 39.15 70.7 1
09:30:07 2024-01-29 649359 640227 171465 167903 276671 281870 306942 301401 195540 189116 230719 235322 266352 270554 4202439 4441851 6197574 5983992 1043325 1079159 249972 220365 233961 232251 281945 275954 261698 263464 181186 182997 629992 601617 1420234 1383855 379595 378036 535267 535957 661484 644847 669353 679208 705808 707108 682721 760056 1819913 1921611 1172908 961839 586303 571141 683802 687895 710798 717097 736127 742200 831676 834197 4759605 4919544 39.15 70.7 1
09:30:08 2024-01-29 654703 640263 171101 167662 276350 281549 305147 304914 191661 190547 229609 235521 267000 267993 4208796 4550418 6140180 5984826 1041334 1077629 249416 220365 232716 233455 281029 273909 259467 263237 180773 183276 628563 609637 1439547 1381888 380676 374119 532203 537818 655084 640222 671327 671786 698218 712138 684662 754926 1807501 1888962 1183680 967399 584222 577077 690018 682863 711337 721440 726443 735541 842636 839034 4740794 4919544 39.15 70.7 1
09:30:09 2024-01-29 645494 640227 171575 169662 276671 281642 306043 304008 192062 189317 230325 233840 267101 268855 4187818 4512114 6198107 5976297 1050865 1079159 253288 221399 232505 232320 281958 272655 260658 261009 180443 183102 632851 605291 1409473 1385825 380676 377504 532203 535096 660401 641019 669886 680727 704883 710243 685899 767169 1815825 1912789 1183591 966711 587556 571141 687054 686362 708359 717967 736127 737810 834699 838441 4778416 4926564 39.15 70.7 1
09:30:10 2024-01-29 653336 643658 170921 167970 275788 281817 305935 303311 191928 189317 230128 235521 266166 270626 4187119 4502374 6159844 5975461 1029824 1079159 249139 220330 234326 232217 282059 274329 260998 262423 180375 183684 631821 607494 1401211 1383855 382502 376228 535267 537891 657918 644847 675751 676316 704238 716457 680750 758106 1814729 1911980 1183083 959465 582978 574560 686160 680791 715016 721323 730764 742334 840181 829433 4658892 4917199 39.15 70.7 1
09:30:11 2024-01-29 645652 643921 170864 167928 275922 280946 306942 301895 192196 189282 230360 234959 266661 268891 4199444 4518047 6162113 5989097 1046890 1079159 253537 220365 233372 232286 280798 274785 259432 260827 180443 183102 631600 601405 1411936 1374059 379326 377360 533714 539678 661953 638267 673826 678617 700682 711401 685636 755314 1807464 1903517 1174943 975706 585886 571141 690997 685840 710298 721476 736127 738316 835882 838338 4806633 4926564 39.15 70.7 1
09:30:12 2024-01-29 653967 640227 171575 167334 276706 282033 305111 303914 191928 189386 230163 235556 266726 269685 4208796 4483467 6164521 5975461 1035374 1077419 249347 220365 233267 232286 282784 272620 260623 261044 180375 183137 639071 609057 1429723 1388554 380919 376479 532090 537381 657881 645689 671908 675356 706345 716348 682684 761208 1815712 1912711 1163732 956738 582978 576115 684213 682624 711373 717165 731700 744281 840217 829505 4674955 4911336 39.15 70.7 1
09:30:13 2024-01-29 645032 640263 171065 167995 274989 281852 306043 302354 192196 188985 230719 234760 267243 268891 4205437 4549700 6144717 5989097 1050787 1079159 253537 220401 233267 232286 281923 274364 260631 262142 180443 183102 634721 601788 1431049 1370166 380135 378483 532240 539253 660547 640909 675751 678507 701179 711672 686123 756802 1809564 1903755 1176978 970157 583807 567892 687757 686026 709401 721359 736127 736621 838256 839034 4778416 4926564 39.15 70.7 1
09:30:14 2024-01-29 654436 640227 171919 166801 277625 281800 305576 304200 191928 189948 230325 236049 266661 269306 4187119 4445952 6165061 5965235 1034242 1078394 249416 220330 233408 232217 281980 272726 261057 260247 180409 182939 634280 604069 1413670 1391511 378740 375386 532994 535096 654819 643477 669997 674803 706235 712138 682684 760982 1817800 1916202 1163732 958063 584600 576261 683068 682827 711373 718328 727511 743149 836480 829469 4701883 4910192 39.15 70.7 1
09:30:15 2024-01-29 644117 640231 171108 167932 275820 282876 303789 303013 192196 189317 230360 234399 266726 268442 4187119 4556000 6145871 5984826 1051059 1077629 249972 220401 233232 232286 281064 273909 260814 262244 180375 183137 633271 606458 1401582 1368225 378632 378216 532240 539634 660547 641202 675370 678801 700266 715440 687588 755575 1806989 1898556 1166803 970157 582790 571962 687918 682624 708359 721431 735080 741256 836480 839034 4756020 4926564 39.15 70.7 1
09:30:16 2024-01-29 651013 640263 171065 167662 276671 280069 306942 303275 191928 189351 230325 236249 266352 269495 4187156 4432989 6197574 5975461 1039924 1079159 249347 220022 233997 232251 282006 273491 259467 261720 181555 182522 639071 600627 1400943 1392499 380135 375350 532054 531743 658177 643477 669045 672809 704384 711279 681753 764213 1826684 1927549 1169716 960832 587975 576968 687841 687712 715473 717460 730208 741529 835882 834089 4740794 4926564 39.15 70.7 1
09:30:17 2024-01-29 645947 640303 171341 167928 276662 282779 304610 303987 191928 189317 230325 234597 266913 268442 4211554 4579312 6122597 5984826 1044662 1077629 253644 220401 232868 233327 281690 273909 260225 261661 180089 183975 630885 611346 1387562 1373084 381530 377648 530735 537204 656709 639806 672830 674786 700266 716189 685899 754426 1808164 1891985 1183083 972926 581959 574008 689981 682624 710100 722549 732014 736640 842672 837748 4750200 4920708 39.15 70.7 1
09:30:18 2024-01-29 650557 640263 171456 167928 276635 281781 306654 301772 195575 188985 231078 235521 266352 270518 4196175 4438578 6201823 5975461 1041132 1079159 248586 220365 234362 232251 281958 273909 260009 261044 180981 182522 631064 600547 1413344 1388554 378519 375386 532054 534823 660080 643934 669045 674273 704384 710243 680787 763998 1816721 1916282 1149036 960720 588813 576115 686160 687261 714363 717894 731655 741002 833298 834161 4744416 4920708 39.15 70.7 1
09:30:19 2024-01-29 650430 640263 171412 167801 276635 281852 304182 304236 191928 189351 229967 234433 267101 268029 4208796 4581996 6131547 5976297 1047719 1077629 249972 221019 232505 232286 281800 273526 259467 262763 180089 183718 640115 608002 1394924 1369195 381760 378216 531486 538037 657712 639806 674854 678320 701293 712426 685899 755799 1805377 1891640 1170873 970396 582790 573589 690293 682624 709364 721251 732770 740237 841235 838961 4746809 4935943 39.15 70.7 1
09:30:20 2024-01-29 652137 640186 171039 167787 276671 281640 306942 302354 192196 189317 230360 235556 266069 270137 4199444 4426370 6211148 5975461 1038442 1079159 249381 219987 233938 232251 281923 273526 259828 259850 181141 182360 631421 601405 1404045 1392499 380135 375350 532018 531707 657712 643477 669045 672809 704384 712354 681753 764110 1816758 1914705 1167721 959075 587138 576261 687625 688470 714419 718437 728507 739765 835772 834016 4742570 4910192 39.15 70.7 1
09:30:21 2024-01-29 649628 644967 171065 169779 276450 281781 306294 304970 191383 190582 228932 235590 266913 268442 4208796 4524617 6162376 5984826 1041057 1077629 250180 220330 233796 233327 281064 274364 259828 261079 180409 183137 637621 605719 1417229 1379360 378668 374226 531863 538073 654783 640295 673308 673441 700266 712426 681331 758036 1812678 1894323 1172511 967399 584637 577077 690018 683383 714419 724598 729854 741332 840629 838332 4730148 4917199 39.15 70.7 1
09:30:22 2024-01-29 645763 644904 171618 167801 277804 281352 306402 303311 192196 189351 230360 235277 270810 267170 4187156 4503644 6169277 5976297 1057146 1079159 248586 220401 232541 233652 281594 273491 261022 261368 181015 183137 635710 602345 1399545 1381317 380676 376551 530735 531779 660547 638413 669997 676808 701825 708175 687431 762332 1815255 1911356 1159742 971122 587556 573748 690018 687932 707356 717129 734820 739070 834957 841412 4810959 4933572 39.15 70.7 1
09:30:23 2024-01-29 651474 640195 171614 167894 276314 282678 304966 304664 192196 189317 230002 235521 270583 269577 4208796 4499413 6164521 5975461 1031037 1078394 249347 220365 233796 232286 283724 272690 260044 261843 180409 183975 642529 609491 1400167 1383279 380955 376479 535230 534823 656245 643663 673344 674273 704092 716457 681753 756176 1809489 1910898 1181048 959465 582978 574597 684107 681826 715522 720271 730208 744379 844229 836999 4669472 4923006 39.15 70.7 1
09:30:24 2024-01-29 645874 643740 170928 168461 275362 281817 306942 302127 192459 189213 230360 234795 270359 268891 4207276 4528222 6173847 5994191 1050787 1078394 248620 220899 233832 232933 281117 275206 259467 261079 181015 183102 636171 601485 1445761 1374059 379595 377684 533372 539671 661990 640295 673381 678801 698218 710278 683889 756176 1807953 1903517 1172908 973923 586303 571177 690997 685913 709256 721431 736652 735766 836475 838374 4807518 4928896 39.15 70.7 1
09:30:25 2024-01-29 654357 643141 172053 167263 277768 281413 306007 304236 191795 190247 230002 236004 266140 268891 4199444 4448978 6179885 5974651 1034675 1079159 249416 220365 233997 232286 281958 273718 261057 261454 181015 183102 638568 603989 1409527 1392499 382032 375914 531982 531743 655781 643021 669997 672772 703196 712426 682721 762912 1816721 1910607 1169716 958357 585886 577077 684144 683902 713462 716049 728581 742181 836480 836075 4721864 4919490 39.15 70.7 1
09:30:26 2024-01-29 645911 640119 171234 167860 276484 283166 304431 303026 192196 189351 230325 234072 267278 268568 4205437 4581088 6136545 5984826 1050787 1079159 249972 221089 232781 232968 282006 273561 259467 262681 180409 183718 634621 607568 1422575 1369195 378740 378180 532240 539216 658680 640295 675370 678801 702358 712160 685899 755261 1805377 1892981 1172908 968331 581325 572021 689040 680828 710137 721431 734035 737741 838993 837158 4746809 4928788 39.15 70.7 1
09:30:27 2024-01-29 654463 644081 171511 167865 276528 281676 306798 303041 192734 189144 231296 235486 267278 270590 4197844 4434917 6188721 5975461 1044910 1078944 249972 220436 233961 232251 283216 276454 260260 261079 180443 183462 629635 599341 1412737 1383007 379326 377684 535172 536409 662459 644377 668333 675814 705382 708175 681753 763724 1820631 1924374 1163732 959075 587700 575446 685597 689395 715522 717129 734806 743321 834108 835449 4740794 4913694 39.15 70.7 1
09:30:28 2024-01-29 651892 645883 171596 167827 276528 281746 306366 304985 191522 190408 230389 236840 267065 268855 4199444 4502876 6162263 5984826 1037944 1079159 250657 220365 233796 233489 281493 274364 259828 261079 180478 183172 627133 606458 1424940 1379360 378704 374788 531607 538871 655781 641656 673418 671555 700266 712426 681331 755030 1812144 1895407 1166642 966711 584222 577486 690997 682863 713499 721431 727548 737741 841137 838441 4724637 4919544 39.15 70.7 1
09:30:29 2024-01-29 643553 640299 171958 167797 277892 283672 306690 303168 192161 189282 230774 235381 267852 268676 4205437 4490663 6170991 5987334 1050768 1079018 248966 220401 232505 233361 281923 272726 261057 260645 180478 183102 633744 603557 1397287 1383279 380135 377117 531486 531779 660547 639806 669997 678320 702394 711050 687468 763348 1812678 1910002 1167721 968294 587138 573748 688065 687932 708125 717227 734035 737741 834699 838374 4792927 4919544 39.15 70.7 1
09:30:30 2024-01-29 651118 640227 171065 167936 275824 283140 305791 304413 192022 189810 230577 235416 266282 270554 4210685 4508497 6180238 5984826 1034606 1075925 249173 220436 234693 232217 281993 274137 259251 261661 180409 183590 633271 608189 1408564 1381317 378740 376515 535209 539253 657712 643663 675407 672845 703886 712426 681753 755067 1812678 1905952 1161737 961876 582978 576261 687054 681863 715522 721431 730245 741247 840812 836666 4680382 4917199 39.15 70.7 1
09:30:31 2024-01-29 647232 640299 170864 167671 276702 280924 306942 304875 192325 189970 230829 235277 267101 269387 4210685 4504983 6159844 5989097 1053830 1078394 251133 221413 233997 232968 280619 274400 260044 261411 181015 182557 626803 601835 1406894 1377406 379595 377684 532240 538073 661990 639842 672353 678801 699241 709743 683852 757732 1811391 1907297 1179013 973923 587138 572865 691706 687932 709256 721499 736652 735541 834699 838446 4809166 4926564 39.15 70.7 1
09:30:32 2024-01-29 653752 640231 171403 167666 277004 281852 305111 304700 192196 189386 230632 236004 267009 269469 4211071 4481011 6165061 5976516 1034981 1079159 249450 220401 233809 233223 281989 272726 261092 260610 180478 183137 636603 603989 1424572 1392499 378776 375386 533372 531743 655781 643021 669997 672772 703160 712426 680850 762369 1816758 1916465 1171711 958100 584637 576261 684107 683939 713229 716085 728618 743752 837699 834859 4699140 4910192 39.15 70.7 1
09:30:33 2024-01-29 653040 640263 171108 167671 277752 280692 306510 304236 191928 189420 230360 236684 267243 269721 4207276 4439613 6200254 5983992 1036963 1079159 249416 220119 233817 232286 281958 273561 260623 263668 181347 182557 630648 602265 1409974 1392499 380402 375386 532054 531743 656782 643021 669521 672845 703124 712390 682237 762912 1821924 1920543 1175701 959075 587138 577077 686082 686921 714509 715008 728655 741002 835263 836075 4733276 4919544 39.15 70.7 1
09:30:34 2024-01-29 645032 640254 171346 167782 276158 283145 304502 303311 195267 189351 230881 234830 265677 268406 4205797 4584768 6143506 5995130 1047376 1077629 253573 221089 232904 233479 282390 273718 260225 262279 180124 184174 623984 610513 1420804 1370166 380955 377684 531716 537656 656782 639806 675333 677803 701179 712426 685936 755948 1804090 1893646 1181048 971122 581325 572902 690018 679867 708898 721431 732397 737741 841480 838410 4743421 4919544 39.15 70.7 1
09:30:35 2024-01-29 649359 640227 171380 167936 276706 281817 306942 302354 195610 189151 230916 235556 266352 270590 4199444 4442638 6218536 5985704 1040917 1079049 251382 220330 234362 232320 282501 274137 261734 261044 181429 182557 629992 599771 1420464 1391511 379326 375386 532090 531815 658817 640006 669997 672809 703124 712390 680456 762912 1816758 1919182 1175701 959111 587138 577077 687054 686958 715016 715008 728655 742056 835263 836075 4732513 4905542 39.15 70.7 1
09:30:36 2024-01-29 645032 640299 171605 167662 276477 283379 305111 303311 192196 189351 230396 234795 270395 268891 4205797 4568024 6146398 5995980 1047376 1075776 250676 221568 233052 233292 281958 273980 260044 263044 180202 184303 639071 609926 1404608 1372111 382849 377360 531863 537240 656782 639842 673418 676844 701293 716457 685936 755878 1807501 1891640 1183083 971122 581325 573748 690018 680828 708396 721431 732434 737181 842672 838374 4736655 4919544 39.15 70.6 1
09:30:37 2024-01-29 648898 640222 171499 167936 276386 281606 306617 301540 195610 189151 230754 235356 270168 270363 4199444 4438670 6188458 5982701 1044812 1079123 249515 220913 233552 232182 282793 273803 260225 261079 180443 183172 642678 605800 1397466 1382298 379595 378555 535267 537763 662459 640006 669353 676844 704092 708210 681753 762912 1817318 1923525 1171711 959075 587975 573748 684107 688907 714509 719258 735080 743752 832338 834234 4736655 4916038 39.15 70.6 1
09:30:38 2024-01-29 651462 640335 171095 167662 276742 281852 304896 305200 192062 189386 230360 235192 270430 268477 4187156 4569875 6122597 5988228 1046900 1077519 250676 221258 232924 233548 284000 274223 261734 262323 180249 184045 629992 609926 1420444 1374059 382069 377648 531863 537240 656947 641081 673381 675814 701861 716457 686944 753278 1807501 1891640 1183083 971122 582564 574597 690018 681345 709905 721458 731840 737181 843269 838410 4736655 4919544 39.15 70.6 1
09:30:39 2024-01-29 648437 640263 171108 167808 276706 281918 306942 302354 195680 189053 231114 235556 270395 270590 4205549 4434802 6215866 5984826 1045880 1082179 249723 220913 234383 232829 283273 273995 261734 264319 181129 183509 640521 602265 1415441 1383279 379558 378194 536307 537167 662459 643663 669737 678242 706382 710207 682237 764543 1821924 1925559 1179013 960148 587975 575854 686082 689884 715016 717129 735080 743715 834699 834234 4738304 4926564 39.15 70.6 1
09:30:40 2024-01-29 653311 640267 171303 167894 276697 281781 305540 305164 191928 190380 230092 235556 267654 267993 4208796 4563506 6127033 5989097 1045880 1080639 252090 221271 233309 234165 281746 274643 261734 261739 181129 182962 623455 610951 1419222 1379925 380883 375315 531486 539678 656636 640222 672793 672736 701143 719085 683852 756578 1811391 1891640 1177695 968777 584637 577077 690997 681863 712147 721359 728027 737107 843866 839034 4737410 4924257 39.15 70.6 1
09:30:41 2024-01-29 645952 640191 171618 167176 277485 281781 306510 303615 192196 189317 231043 234597 267654 269685 4193201 4497573 6164521 5975461 1050230 1079159 249972 221555 233673 233444 283166 275954 261734 260939 180877 182962 640521 605724 1430296 1383855 381217 378749 533372 534787 662422 643257 671355 680727 706382 712318 686537 764591 1815255 1921905 1141211 966023 586303 571141 687054 686885 708862 716553 737176 742265 835882 837849 4769011 4919544 39.15 70.6 1
09:30:42 2024-01-29 654128 640006 171069 167936 276238 281817 306474 303311 192196 189351 230360 237015 266352 269306 4205437 4505170 6159844 5979725 1033429 1078394 249381 220330 234362 232933 281443 275573 261698 264387 181186 183544 628563 607456 1405233 1381888 381377 375735 535267 539179 656746 643021 674817 673331 700579 712390 682237 755030 1815712 1903517 1185118 964651 584222 577077 687757 682790 715016 721395 728618 739876 838957 837849 4703172 4924220 39.15 70.6 1
09:30:43 2024-01-29 648557 640258 171618 167372 277521 281029 306942 302070 192196 189317 230360 235521 266442 267241 4211638 4503644 6164521 5993371 1056809 1079159 248931 221054 233673 233687 281245 274329 260623 263237 181634 182858 630885 602265 1410301 1381888 380135 377468 531826 537022 662422 638340 670814 678764 700266 712875 686725 760019 1811354 1910861 1179013 973923 587138 573270 691978 687932 710602 721359 736127 735587 834699 838410 4821999 4926564 39.15 70.6 1
09:30:44 2024-01-29 653045 640231 171307 167932 276671 282678 305540 304306 192196 189913 230683 235556 266352 269495 4205437 4483467 6157718 5974614 1032903 1079159 249312 221019 233632 232933 283697 273265 260225 261843 180375 183859 630885 610951 1408699 1389184 382576 376336 534887 537381 658386 645491 671908 674237 703232 716457 681849 761717 1817837 1913680 1169716 956948 587700 577077 686082 685877 714509 716049 730764 742093 837735 836666 4717897 4917199 39.15 70.6 1
09:30:45 2024-01-29 645032 640258 171704 167787 275824 283343 306043 303275 192739 189351 231215 234795 270775 268666 4205437 4565259 6155196 5993371 1051064 1079159 248712 221054 233232 232933 281936 274785 260998 262463 180443 183427 636171 606458 1418296 1371126 381760 378497 533750 540252 661953 641964 675185 680346 701111 712390 685899 754500 1802044 1902168 1172908 968294 582978 572021 690568 682827 709401 725000 736652 739397 838957 837748 4756992 4928896 39.15 70.6 1
09:30:46 2024-01-29 654436 640231 171848 167248 278374 280924 306510 304664 191928 190212 229967 236649 266726 269685 4199444 4437161 6201823 5970352 1035412 1079159 249381 220365 233997 232933 282748 274137 261057 260247 181268 183102 633849 602265 1445864 1392499 382304 376192 535230 536581 656563 643897 670877 675356 707347 711980 682647 763998 1816721 1916465 1173706 961839 587138 577077 687054 686514 716217 716049 728618 742093 836480 837849 4720536 4914879 39.15 70.6 1
09:30:47 2024-01-29 645032 643921 171644 167962 275780 283109 306079 303651 195540 189317 231078 235123 270585 268855 4205437 4563620 6144820 5984826 1050511 1077629 249972 221054 233232 232286 281923 273491 260044 262681 180215 184010 632231 609491 1398069 1369195 380919 378216 532921 540447 659792 641994 675185 678617 702139 716348 686725 757491 1808565 1894323 1151763 970359 583623 573589 689492 681309 709401 721431 734107 737672 838993 839034 4743421 4919544 39.15 70.6 1
09:30:48 2024-01-29 652508 640195 171610 167778 276671 280039 306942 303275 191928 189351 229967 236249 266352 269685 4190092 4423839 6188142 5970352 1037664 1077629 249347 219987 234362 232251 281923 273909 260009 261454 181429 182487 633849 600547 1393809 1392499 380676 375350 532018 531707 658817 643787 669737 675282 705272 712174 682647 764394 1825613 1923678 1175701 959075 587556 577077 688604 687748 714473 715043 728655 741603 836847 835449 4735578 4911336 39.15 70.6 1
09:30:49 2024-01-29 647529 640299 171584 167787 276706 282678 305111 303773 192196 189351 230396 234795 266887 268442 4187193 4568024 6109463 5984826 1049378 1078394 249972 221054 233044 232286 281887 273526 260998 262279 180375 183427 630371 606458 1397726 1367548 378704 378519 532240 539634 660547 641202 677199 680175 703673 712282 685232 753092 1805377 1895861 1166803 971540 581288 571177 688028 682624 708982 721472 732918 737709 837735 841412 4740794 4920708 39.15 70.6 1
09:30:50 2024-01-29 653040 640227 171039 167671 277290 280039 305504 302990 191661 189351 229645 235556 266166 269306 4199444 4411343 6188928 5966095 1036925 1077629 249347 220330 233997 232251 281923 273648 260260 260212 180981 182360 633849 601405 1401605 1392499 380676 375350 531982 531671 656245 642111 668094 671823 705126 714933 681495 762763 1819608 1918145 1154905 960832 587138 576115 686046 685877 713462 717460 731737 740928 837068 836630 4766832 4910192 39.15 70.6 1
09:30:51 2024-01-29 647324 640263 171074 167405 276211 281781 304610 304236 192062 189351 229967 234760 266726 268029 4196817 4569846 6100777 5974614 1044387 1077629 249000 220401 232868 233327 281458 273718 260191 263795 180443 183102 629635 609276 1408769 1378383 381457 376479 531863 537620 656245 640295 672353 674786 701293 716094 689548 758626 1817318 1899705 1171711 972926 585432 577822 693673 685539 711301 721508 731840 739913 848064 843226 4756208 4945295 39.15 70.6 2
09:30:52 2024-01-29 649171 645888 172264 169004 279552 284326 307299 305881 192114 190547 233686 238082 269097 273724 4221156 4434954 6257775 6012044 1054137 1092866 253300 227196 236086 237192 288427 279608 266007 265993 184857 185372 655721 611234 1416057 1410938 385546 381037 542486 543544 669715 653686 679556 685391 718488 727573 691953 773721 1858837 1956892 1205467 975929 596450 588729 700167 699997 728812 736841 745970 760060 857152 853395 4764791 5011867 39.15 70.6 2
09:30:53 2024-01-29 663445 662087 176351 172462 285072 290560 317044 315085 195537 194331 237604 242466 275023 276736 4308596 4607176 6330374 6148375 1082113 1118822 258088 226950 243670 241912 296139 286512 272254 273144 187885 188649 657921 621449 1471767 1434523 388841 385442 550575 552751 682054 667175 689714 695092 721219 730454 700167 783775 1889545 1993982 1193654 988808 604901 597076 710381 710284 738031 745146 752235 765364 865656 856438 4854838 5089442 39.15 70.6 2
09:30:54 2024-01-29 677763 676982 181311 174700 289866 295164 323660 320059 197927 199351 242177 247229 278413 279603 4377132 4672454 6458072 6215256 1094463 1139577 259329 228203 244745 245389 297182 290447 276330 275664 187740 189112 688135 627787 1497334 1452910 390571 386636 551747 552751 682090 669614 691257 696606 725412 735624 700167 781791 1898589 2000372 1217677 994463 606532 597076 712438 710284 741182 747856 752608 766559 865620 856366 4866888 5136265 39.15 70.6 2
09:30:55 2024-01-29 684584 681513 179386 174674 290498 297009 324969 323019 198030 195035 243531 246883 279677 281464 4405363 4668195 6513620 6265354 1096898 1145823 257931 228203 244403 245389 299479 290622 275677 278177 188281 189909 663721 636245 1451085 1445765 391481 386636 551356 552880 680847 667721 695997 693018 718447 730418 691941 768229 1895893 1979039 1211572 1000945 604159 597118 713451 708198 738031 746799 748632 760436 860762 857266 4957122 5158725 39.15 70.6 2
09:30:56 2024-01-29 687013 684180 178495 174360 289906 297009 324969 320059 198065 198930 243381 246600 278758 283152 4433244 4708556 6462934 6293972 1097681 1147951 259757 226247 243992 245218 297847 291221 273994 276087 188078 188649 667538 633494 1459919 1444740 389394 385372 541140 551577 674464 659512 688595 688507 710432 725554 691941 763998 1885308 1975667 1217760 1005276 599005 590043 710381 703058 725644 739242 745439 750076 855821 854170 5022961 5183125 39.05 70.6 2
09:30:57 2024-01-29 697223 685187 177252 173282 288413 297156 322440 321778 195876 198580 242006 247229 278598 282685 4448936 4762725 6444283 6312613 1116438 1149653 255716 225286 243441 243643 295687 288622 271803 273144 186964 186846 659371 627787 1501537 1438598 385546 382798 539694 546343 674978 652202 679296 685428 706364 712426 683889 758400 1881261 1986825 1199363 997307 600288 585147 704655 702559 719081 729706 739280 745193 840629 846009 5018826 5166418 39.15 70.6 2
09:30:58 2024-01-29 699207 688793 175657 172231 287922 293191 321012 319091 194556 195149 239931 246158 278129 279640 4461300 4808290 6509561 6298374 1111332 1149616 254469 223430 243670 242192 295723 285637 269807 271445 185777 185677 656471 624359 1485515 1457038 385000 381037 539877 540069 667821 652665 672316 676808 704384 713380 673783 752705 1881261 1983448 1194529 981799 593029 583421 695921 693738 720548 727564 730097 744221 843683 835267 4913603 5170565 39.15 70.5 2
09:30:59 2024-01-29 690808 685295 176470 171266 288756 292744 320941 317203 194590 194124 239931 244201 278598 282998 4470652 4710840 6500236 6317472 1097681 1151284 254896 223361 243707 242116 292887 286866 269327 271445 185222 186260 661654 631383 1479364 1445765 384456 378894 537554 544316 663873 649401 675887 674859 694183 712426 676746 746058 1877401 1965086 1217760 995954 592224 584815 702656 693738 716463 728593 732014 740237 846188 843798 5032366 5215305 39.15 70.5 2
09:31:00 2024-01-29 704757 692276 177248 172081 289026 293979 321665 322288 194624 194936 240712 246883 279677 282254 4508155 4842735 6499413 6369082 1130651 1160454 255751 225129 242949 243883 296139 287041 272289 272241 186964 186880 681698 630031 1470384 1456005 385000 382115 537554 542390 669715 650367 672316 680864 701293 707641 679786 751101 1889330 2004649 1219960 993880 596875 582835 699893 698857 718424 727569 739808 745230 839446 842007 5071289 5245263 39.15 70.5 2
09:31:01 2024-01-29 701046 698232 177496 174083 288991 297919 323396 322386 195876 194331 243761 247229 282315 284019 4561320 4887017 6678630 6415414 1111369 1170528 258124 226247 244574 243883 297667 288658 272254 275700 187358 188683 663125 639887 1487992 1460033 386640 380782 542944 547153 671140 654646 679520 677803 698255 711853 674259 746956 1899665 1980603 1207502 1004594 596875 589039 706699 698762 721638 730634 732770 741107 847927 846172 5107611 5293624 39.15 70.5 2
09:31:02 2024-01-29 714424 701725 181342 174630 292600 297944 324969 324951 196455 198826 243797 247800 284477 286831 4592228 4973438 6650333 6453094 1144575 1175432 258124 228557 244780 246526 299025 291221 275484 276319 188546 189312 676182 638062 1481109 1470255 385276 382530 544237 546343 675970 659512 676716 681693 704883 710243 673746 755030 1915746 2020171 1215642 995295 601470 592923 703155 704558 725791 729697 733887 749323 848064 838338 5080150 5321680 39.15 70.5 2
09:31:03 2024-01-29 707235 707903 177845 176034 294140 299408 327600 327251 197893 198651 244868 249273 289745 290322 4626878 4933645 6695852 6528017 1150666 1180823 258035 229108 245950 248507 298328 296739 276559 277769 188627 190508 691249 638974 1497307 1473473 387430 383174 541408 546730 676963 654646 677367 685950 704384 711817 682237 755067 1917107 2035114 1222173 1006025 601174 589660 705193 707067 724722 733246 742116 750381 842526 847442 5170460 5359088 39.15 70.5 2
09:31:04 2024-01-29 712902 713508 178407 180201 295209 303013 331390 328263 198272 195373 245589 251047 286169 288545 4661733 4933379 6728577 6551419 1150311 1189799 259183 231327 246365 249591 301128 292019 277763 279257 188331 192388 672027 651151 1491842 1471298 388569 386328 545464 552751 680847 659979 682616 687968 701825 712354 680787 753613 1920994 2025007 1234374 1015337 606626 593836 712401 709596 723178 729868 740130 745504 846262 852965 5239288 5387144 39.15 70.5 2
09:31:05 2024-01-29 718614 716438 179981 178513 296300 304994 330889 328503 199483 195985 246418 251817 287543 292214 4688332 4974854 6770349 6584209 1156427 1196430 260373 232049 247162 253293 302965 293393 278190 279546 188993 192862 680058 652155 1520995 1475570 387739 386636 547044 549770 681055 660447 682601 687968 703388 712390 682721 755799 1927125 2032230 1236451 1017353 608357 592304 712401 710173 723692 734541 740702 749364 848666 854927 5263744 5411726 39.15 70.5 2
09:31:06 2024-01-29 721605 722180 180140 177442 297084 305998 333947 329657 200283 196598 247597 252705 289294 297787 4723156 4990176 6796392 6621670 1159943 1203521 261170 232702 248520 249351 303284 293913 279564 280139 189819 194014 680058 654949 1511216 1484808 388841 387526 547431 553770 682054 661383 682329 689432 703886 712426 681753 752705 1935626 2038533 1236451 1021737 608985 595204 714466 713280 725791 736134 742079 748632 847891 854025 5284267 5451024 39.15 70.5 2
09:31:07 2024-01-29 726904 724736 180780 178569 299763 306933 333983 331426 200912 196940 248747 253694 291093 293595 4751212 5042542 6840402 6677862 1175225 1208443 262843 236704 250274 250184 304173 296331 279048 279909 191425 193878 725066 650221 1518239 1502072 387718 387526 547044 552751 682090 661383 678558 690900 703232 712426 682886 759580 1944013 2063113 1239043 1018836 608948 596048 711390 713280 728775 737805 746502 752323 848666 852965 5291864 5474023 39.15 70.6 2
09:31:08 2024-01-29 730481 727587 182669 178403 300724 306825 336551 334001 200912 197866 249589 255113 293558 293353 4779268 5102613 6853708 6696593 1186126 1213076 264459 236847 250098 251721 305674 295538 281042 280602 192065 194185 719681 653085 1537374 1508073 390920 390102 552138 549770 686591 668667 682601 690900 710934 712426 679823 757052 1954145 2063150 1233957 1017353 613313 603113 713921 716366 733343 737696 744030 752323 851607 852965 5258099 5513614 39.05 70.6 2
09:31:09 2024-01-29 731519 731960 183154 179164 302837 309470 336551 333648 201648 198335 251742 256042 293871 297595 4809388 5146646 6892719 6715324 1174530 1217458 264529 232014 252720 250951 305437 297599 280615 281971 192707 195003 715065 653085 1541940 1524821 390847 387526 550081 549770 682054 667721 681523 685986 710934 717138 680236 759553 1955057 2060156 1242681 1018299 610095 601068 713414 710173 733748 739206 739973 754542 859508 852965 5314533 5530157 39.15 70.6 2
09:31:10 2024-01-29 745749 730404 183997 179735 303514 309944 337710 334724 200948 199179 251140 260589 292631 297277 4839365 5215254 6994481 6726231 1168537 1219631 266122 233414 252684 251756 308032 297635 281302 283648 192368 194086 692182 664301 1523408 1512358 392376 387217 550575 556305 680847 663268 686114 687968 703160 721368 681849 755911 1951370 2049165 1232297 1034929 609472 598404 718470 710284 728812 745218 744407 750710 859715 857157 5411923 5561748 39.15 70.6 2
09:31:11 2024-01-29 747099 738972 184320 180702 303728 309590 337201 337514 204760 199214 252774 260589 294813 297960 4863436 5155918 6961546 6799612 1191468 1224939 266122 234135 252720 253305 305189 300311 282037 282784 193894 197778 719681 657758 1539777 1521578 391509 390102 550186 554285 686105 663737 682080 692039 709393 714789 682886 759392 1963404 2080673 1260246 1030507 613591 599345 714466 717392 731366 738685 748632 752524 850403 854810 5346272 5591505 39.15 70.6 2
09:31:12 2024-01-29 740347 742015 185248 180698 304793 310060 340018 336510 205042 199179 254277 256291 296984 301230 4876598 5230098 7003807 6790247 1184693 1227856 267798 234135 257958 253340 307791 300736 282068 283455 194888 195515 719681 658698 1553181 1537834 393876 387907 554708 553770 682054 669140 682638 687968 714537 719303 680787 756653 1968464 2062746 1244758 1028268 612714 604326 714951 713156 736463 739314 742042 752561 861445 853939 5377532 5613888 39.15 70.6 2
09:31:13 2024-01-29 756587 745323 186135 180629 306987 311444 339827 338891 205186 200467 252810 257499 296189 301344 4906698 5278225 7110646 6837073 1187165 1231450 267513 235620 252720 254900 307791 301161 283251 284987 194354 195335 719681 670016 1554830 1521578 391785 391205 550117 559573 689552 665218 685627 690197 703124 712426 682367 755501 1968058 2077513 1246835 1037613 617237 599991 719366 718994 728812 738129 748347 748678 855184 855763 5455211 5630296 39.15 70.6 2
09:31:14 2024-01-29 751551 748886 186639 181547 306196 311983 341924 338344 201398 200467 258340 258168 297572 300865 4928900 5267188 7062766 6836682 1190618 1235898 272211 234893 253155 254935 308327 301161 285436 284410 195161 195335 729281 670016 1539599 1535655 394155 390929 556547 561162 686105 671515 686715 686995 703196 717174 678787 753613 1973713 2061819 1231922 1041357 614200 606687 722710 713824 734044 743496 741025 746887 864649 856366 5505675 5654303 39.15 70.6 2
09:31:15 2024-01-29 764390 750483 186059 182661 306231 313921 341888 339845 201710 201379 254546 258284 298440 300331 4945300 5259706 7084210 6893265 1204237 1237893 268552 235949 253474 256473 308222 302454 284641 284516 195780 195335 741606 666199 1547854 1540017 391749 391758 556547 557881 690530 672468 682564 689921 709320 712426 676758 761283 1985895 2092651 1263449 1030507 617269 607117 716980 717319 735830 738594 741062 755303 857189 857817 5455616 5674518 39.15 70.7 2
09:31:16 2024-01-29 764647 752736 186613 182508 307378 311983 342997 340909 203135 201695 258852 258353 299381 303050 4961477 5341460 7180989 6912486 1196546 1241517 268552 236384 253085 255403 309914 302981 284494 286808 194509 196560 702756 674614 1575517 1538925 393525 391205 552138 559071 689515 665725 682527 691441 707247 712174 685525 759430 1983065 2102261 1240368 1038390 617114 601997 717562 717319 732406 739386 747058 754654 854776 857266 5466387 5702654 39.15 70.7 2
09:31:17 2024-01-29 761615 754830 187001 182705 307839 314842 342997 340909 201744 200467 254733 259469 298928 304626 4992127 5393203 7152738 6903108 1189769 1245118 269451 235984 255072 255257 310855 303227 283684 287140 195470 196560 729281 674133 1568521 1544397 396396 391758 549815 559573 687077 667648 690067 691966 702966 719898 682500 751740 1977421 2079307 1244758 1052511 618591 603467 723738 719232 731709 745153 746315 749302 856062 856474 5550196 5712145 39.15 70.7 2
09:31:18 2024-01-29 756587 757118 186086 183893 306982 315911 344937 340873 202965 201098 254164 259504 299029 300842 5004582 5336931 7097841 6912261 1199885 1245118 268142 235949 254859 255720 311073 301516 285436 285352 196402 195912 747054 673863 1556075 1555852 395016 391205 558124 560764 686069 670821 689576 688507 709859 720444 677302 750108 1985332 2065627 1258377 1044760 615951 608410 722613 716449 733858 746666 740261 746887 862202 857266 5569627 5723816 39.15 70.7 2
09:31:19 2024-01-29 769360 760329 190310 183583 307843 315874 344937 343015 201744 202684 254377 259644 301733 303653 5029588 5334557 7143688 6952021 1218482 1249788 267798 237483 254325 256473 313004 301305 286275 286938 196402 196594 739046 669537 1576507 1567677 395834 390653 556153 557450 686069 672468 687089 687675 713432 719087 678603 753965 1990396 2089490 1248911 1041357 615188 606257 718617 715398 737921 744692 743302 750995 862202 854665 5519930 5744877 39.15 70.7 2
09:31:20 2024-01-29 770992 761694 190034 184482 307378 317734 345668 343015 202791 202189 254377 262145 301451 302714 5055527 5365370 7208965 7000949 1218697 1254338 268177 237081 254325 258491 311109 301799 286741 286700 196816 196560 733968 674829 1569238 1557352 392340 391481 558124 559573 689857 674821 684115 688997 709392 712282 677339 757005 1996072 2111399 1257218 1035435 615951 603911 718544 717387 733858 740418 739973 754654 862161 853567 5559077 5769446 39.15 70.7 2
09:31:21 2024-01-29 773656 763336 190684 184283 308380 318408 345913 342916 202965 202365 255196 262765 301733 304564 5076415 5389336 7227616 7025031 1230460 1256229 267769 237886 254645 258093 313516 302871 286916 287140 196402 197401 748703 674614 1596315 1571019 394714 390929 556547 559071 688628 672321 681896 687261 709211 719499 677339 755650 1996072 2096587 1250988 1039104 615438 603875 717562 714892 736985 739458 741594 753580 862202 852327 5553637 5778812 39.05 70.7 2
09:31:22 2024-01-29 774557 765606 190381 184905 308345 318408 344447 344955 203455 202684 255125 261562 300926 303352 5080037 5378457 7208965 7034133 1232498 1259361 266584 237922 255143 258093 313480 301799 286714 287167 196955 197484 748901 673653 1589186 1574661 395834 391023 557654 559071 686931 672468 684159 686812 710177 720008 677339 753092 1997328 2099392 1275088 1048411 615951 607096 719638 715435 738031 743388 741136 751092 862202 856055 5563113 5796441 39.15 70.7 2
09:31:23 2024-01-29 779433 769479 188320 185069 310473 316894 345520 343502 202965 202719 256341 260548 307716 306436 5094714 5443085 7171403 7043788 1221719 1263558 268211 237483 256718 258128 313516 302683 287117 287949 196955 197518 748703 675577 1589351 1579977 396885 392239 557654 558562 687537 673423 685929 689285 709138 720517 676709 750456 1997601 2086521 1277208 1057903 615951 609190 723701 718484 736463 745563 737842 749122 860299 857266 5625970 5816273 39.15 70.7 2
09:31:24 2024-01-29 781065 766373 186273 185073 310255 316929 346562 345574 203596 202719 256772 261528 307787 306436 5111912 5477612 7212568 7052476 1216130 1263558 269886 237649 257046 258491 311769 304704 287963 287050 197509 197210 732951 684329 1573287 1576284 396530 392312 559706 562756 687941 673423 688446 685767 706382 717469 673501 745603 2000441 2079967 1285689 1054263 616672 608294 723673 714349 730771 743642 737838 748759 863425 859756 5682633 5829795 39.15 70.7 2
09:31:25 2024-01-29 773928 770754 186536 184909 310002 318923 345520 343431 204122 202861 256772 262363 302720 304335 5118913 5466349 7302219 7042164 1210226 1263558 269628 237922 256288 258128 314950 305243 286311 287085 197227 198863 743942 686295 1579039 1570684 396664 392312 554887 561051 685886 668484 688595 689921 705382 716707 678530 748609 1994014 2094141 1270847 1062387 619474 605399 724699 718188 731746 739458 745723 746506 854244 856438 5649096 5839167 39.15 70.7 2
09:31:26 2024-01-29 769489 773034 187420 185082 312206 318633 347643 344500 204298 201765 257383 263168 302475 308379 5141972 5545088 7423449 7109439 1224841 1267227 268177 238624 256323 258854 313516 304304 286025 288761 197089 198863 745529 681395 1592268 1574370 394604 392312 554887 558525 690004 669614 682080 691478 709859 712426 677237 753613 2003287 2114975 1259295 1041722 621727 607400 719127 720293 735977 739350 742227 748752 853034 852363 5614120 5863100 39.15 70.7 2
09:31:27 2024-01-29 786476 775341 186897 185333 312215 318408 348657 346615 203871 203038 256807 262984 304357 309798 5160703 5500447 7339521 7118818 1241037 1269099 267769 239365 257010 258640 315178 305312 287783 288761 197509 197793 751282 678963 1606798 1590400 396959 392312 556547 558708 687077 672468 684394 686921 707211 715052 673746 750108 2003287 2098961 1248911 1053149 617269 609227 720535 716957 735977 742901 735679 746026 859727 855350 5712391 5870278 39.15 70.7 2
09:31:28 2024-01-29 787595 779481 187442 185588 312175 318370 347084 347209 204264 202719 257997 262765 303001 306572 5181405 5514330 7373370 7102978 1216130 1272778 270465 238914 257297 258640 315694 305894 287046 288581 197509 198967 743942 688881 1606613 1576897 397815 391205 553302 561958 685959 669614 687616 687968 704384 718483 677789 747692 1997601 2098693 1268727 1064666 619474 604714 724699 719504 729606 743642 744379 745580 853418 856402 5690754 5874194 39.15 70.7 2
09:31:29 2024-01-29 781626 779738 188010 185462 313601 316965 349219 345609 204264 202365 258644 263790 303423 310273 5185100 5578485 7432775 7174226 1236896 1277102 270973 239117 257440 259948 312427 305319 287450 287994 198345 197724 758225 681024 1588801 1581381 394155 394540 558914 559573 691890 672316 681560 688687 703232 709743 672288 751361 2011129 2114940 1261372 1045475 619523 608724 718617 718994 733858 740796 735674 751556 857152 852363 5700160 5900561 39.15 70.7 2
09:31:30 2024-01-29 789962 779738 187450 186108 311925 319890 348412 348633 204122 203109 257167 265598 304375 306608 5209461 5521065 7302219 7167159 1236025 1280030 269746 238483 258235 258818 315508 304461 287918 288761 197927 198759 750290 682032 1597212 1599699 396959 392035 558681 559141 686105 675301 684616 687445 707283 715052 672546 745529 2006847 2098767 1277208 1058880 618591 610556 723673 718722 735941 742901 736718 746961 859691 856997 5767162 5921046 39.15 70.7 2
09:31:31 2024-01-29 790547 783016 188074 185588 313862 319630 347643 347697 204934 203073 258431 263975 307010 308779 5216895 5571824 7404930 7181933 1217865 1277900 269781 239223 258997 259547 315766 306325 287117 287556 197509 199106 743942 690249 1609094 1583868 396959 389645 554887 561774 687077 669140 688321 689921 703388 714514 676758 745472 2000848 2105781 1270847 1068166 621727 603609 724699 720293 731192 744116 744909 746166 853034 856402 5735967 5920209 39.15 70.7 2
09:31:32 2024-01-29 781589 783276 188769 185588 314154 318923 350558 346372 204968 203073 258214 264855 304410 310309 5223784 5617101 7450866 7220475 1245382 1281852 269746 239223 257295 259118 315573 305069 289032 288689 198625 199071 756638 686915 1615289 1589498 393269 392035 558951 560764 691020 672316 678521 684943 705382 711315 672070 752504 2012559 2119479 1279328 1046987 616829 607400 717599 715435 733858 739422 736718 748826 860945 847496 5709565 5938023 39.15 70.7 2
09:31:33 2024-01-29 797714 786679 188040 189338 313165 319890 349783 350912 204122 203714 259229 263606 305791 309324 5245094 5609919 7428391 7187908 1226593 1281961 269851 239452 258342 262496 315730 305857 287522 288535 197787 199962 748703 692836 1597977 1586117 396959 390501 554939 561958 687077 668667 687616 689921 702358 712426 674773 743223 2006847 2108498 1298046 1068926 620844 603875 724699 720330 729606 742408 743850 744281 853034 856402 5761120 5956753 39.15 70.7 2
09:31:34 2024-01-29 783892 786684 188929 189162 314784 319854 350840 346094 204968 203109 258214 265598 305543 311225 5261671 5650486 7474677 7243272 1243679 1281726 269886 239152 258235 259299 313993 306037 287748 292501 198625 198897 765962 686915 1608102 1595337 393598 390810 559347 561162 691144 673312 678558 686958 705382 708175 671117 750631 2014662 2124168 1279328 1052586 617709 607436 717599 716449 733977 739422 736990 750261 860982 847460 5737782 5957617 39.15 70.7 2
09:31:35 2024-01-29 801511 788722 188078 189374 314154 323056 351654 350401 204332 203571 260067 264415 306254 310346 5278794 5626318 7475285 7226205 1217274 1284657 270675 238589 259176 259293 314950 306433 289143 288395 198066 199453 750290 693830 1609276 1590627 396959 391705 554976 561678 688051 669140 686639 689921 702358 712160 673783 742246 2006847 2114975 1272967 1068926 623055 603911 724699 720330 728270 739458 742265 745342 852430 856402 5802812 5975484 39.15 70.7 2
09:31:36 2024-01-29 788375 788915 188963 189542 315112 320860 351744 346651 204792 204572 258466 265598 306472 311190 5303289 5707232 7502201 7266195 1258915 1285626 270452 240890 258235 258039 315091 305571 288775 286942 198625 199592 758820 686915 1624008 1609205 395577 391205 556547 558745 687077 670821 680484 683902 703196 712426 671593 746058 2018960 2117976 1277208 1060387 617709 610088 720535 717466 735941 744625 737875 746961 859727 853567 5816074 5985397 39.15 70.7 2
09:31:37 2024-01-29 796854 793272 188950 185443 314150 322884 351335 347733 205606 204073 259780 265386 307435 309507 5307286 5725819 7563330 7272057 1244290 1289303 269851 240144 258342 259153 315874 306541 287238 288904 198345 200079 748703 688881 1611064 1598738 395834 391430 555761 559573 690836 669614 680520 690900 705882 709743 673354 746993 2018960 2130340 1267602 1057020 621727 611024 720499 720293 734898 738630 736718 745497 852177 852399 5794215 5994763 39.15 70.7 2
09:31:38 2024-01-29 803206 793577 188929 189776 315556 321513 351686 351258 205190 204395 260728 264714 307541 311593 5322507 5679447 7523165 7266195 1224256 1286574 271123 239117 260415 258004 315874 306613 287963 288632 198345 199892 747116 694335 1641481 1595337 396959 390810 554976 561958 687077 668667 686639 689432 701293 712426 672795 741104 2009700 2114703 1272967 1069751 621727 603911 725727 720293 729606 739458 742227 744281 851827 855124 5830757 6003824 39.15 70.7 2
09:31:39 2024-01-29 792615 793541 189088 187155 315591 322108 354320 349166 204865 205147 259487 266086 307541 312071 5331037 5691562 7512725 7279927 1249970 1291218 269475 239807 259358 257970 314651 306037 288775 288133 198625 199731 753464 688389 1611830 1608934 396959 391758 558951 559573 686105 674572 684093 684943 704883 712426 667652 744040 2016093 2102798 1290447 1066302 619523 611061 724699 718484 733858 742934 735080 744281 859691 855451 5865321 6011969 39.05 70.7 2
09:31:40 2024-01-29 796617 796463 188922 186265 314453 322216 353929 349693 205869 204680 260289 264714 308473 311702 5338645 5741189 7585902 7333437 1254890 1291218 271123 239772 257865 259618 315874 306541 288006 287330 197303 199765 755051 693840 1643214 1612632 394714 391205 557977 559177 688051 670821 680264 681935 702066 711315 668635 744399 2019560 2125675 1277208 1063146 617709 610125 720535 717387 735419 743642 736718 743913 857225 853604 5864242 6054468 39.15 70.7 2
09:31:41 2024-01-29 801364 798083 188860 186362 314896 323687 353857 349130 205503 204285 260872 270043 310046 310785 5357375 5795884 7650174 7348042 1249896 1294617 270486 239975 259176 259153 315616 308420 287713 287757 197474 199592 761399 692357 1619377 1607977 393598 391395 559347 561162 691144 674306 677524 685465 703886 707144 667652 749523 2023902 2133362 1279328 1057375 618168 609190 718617 716957 733972 739386 735702 746998 858475 847424 5822884 6046452 39.15 70.7 2
09:31:42 2024-01-29 809550 800191 189157 185720 315893 322813 352010 352028 205606 204285 261427 265935 308614 311047 5363930 5733215 7572656 7333437 1245458 1291218 271537 240721 258377 259584 314616 306577 288775 288869 198066 200883 732832 698716 1623499 1603419 394714 390810 554120 560367 691510 668667 678004 687968 701825 707641 672795 746956 2020395 2142192 1287218 1063146 622612 603911 719127 720366 731782 738740 742227 745497 851079 852855 5817990 6063814 39.05 70.7 2
09:31:43 2024-01-29 811598 799210 189230 185821 316001 323543 352010 351848 205572 208418 260031 264816 308684 311703 5377797 5760128 7581981 7337381 1229425 1296663 273272 240108 259977 260161 315874 306288 288775 288632 197509 200393 753464 703713 1615100 1595337 394434 391395 556547 561981 691144 669140 682292 687968 694255 706114 672546 744314 2021558 2142556 1299872 1065095 620844 603875 719127 719239 729856 737853 741931 750100 849801 852218 5815853 6082840 39.15 70.7 2
09:31:44 2024-01-29 811634 798078 189368 187685 316001 324359 352010 351992 205641 204921 259923 266059 309585 309705 5387149 5758973 7554005 7333437 1233566 1296680 271123 240179 260818 260782 315126 308420 288368 289545 196857 200463 751877 700035 1649405 1604557 396959 391430 555761 561714 688051 669614 686639 687968 700302 711587 672546 737773 2017526 2124168 1275088 1069714 622612 607831 725800 723090 728466 738375 740335 741945 849164 857157 5860054 6082846 39.15 70.7 2
09:31:45 2024-01-29 805777 797952 189295 185821 314924 321609 353816 351776 204968 208162 260688 264816 308720 313227 5387149 5729680 7488727 7351042 1248154 1296717 272403 239975 259576 259334 315091 306541 288443 288680 197303 200393 748703 703713 1619221 1609205 395273 390653 554976 562756 684094 669614 682329 681899 694219 712426 671593 742130 2015820 2118156 1295881 1080413 622117 607905 726834 719504 728812 739386 740914 740928 852924 857157 5888560 6096598 39.15 70.7 2
09:31:46 2024-01-29 802691 800309 190244 187685 315179 321870 354348 352028 205002 205113 260872 265184 308649 311591 5380769 5745270 7511352 7362440 1249970 1299515 273011 240144 260013 261599 315126 306685 288645 287020 197509 200393 755051 704945 1615229 1613777 395554 391205 556547 563245 686105 670564 682601 681899 694219 712426 669656 739987 2017595 2123796 1285052 1075798 618591 607548 723224 716810 728540 743569 740864 744281 854093 854846 5887083 6098776 39.15 70.7 2
09:31:47 2024-01-29 804260 802693 190191 189847 315911 323375 352262 352028 206316 204572 261311 266059 308684 315260 5396239 5820620 7641142 7388451 1261990 1302104 271572 240179 261221 259549 315161 308311 287168 290984 198439 199765 754280 699813 1630212 1613777 395834 390227 559347 561981 688051 672352 685129 679903 698255 710278 668066 741289 2029825 2117768 1279328 1075798 618591 610842 724768 715252 728848 739458 736127 744281 858936 856661 5895693 6116601 39.15 70.7 2
09:31:48 2024-01-29 806557 804394 190596 189807 316202 322884 353285 352028 206282 203999 261752 265840 309585 313491 5428452 5813251 7647259 7398817 1267718 1302141 271123 240517 260854 259584 316114 306649 287971 288904 197509 199765 751991 698324 1620021 1620696 396396 390536 559743 558784 687077 672352 682601 684079 701179 713416 667080 740836 2029035 2117768 1289930 1076566 618885 610520 723673 715435 727582 742934 735080 742056 859727 854846 5921017 6114884 39.15 70.7 2
09:31:49 2024-01-29 802686 804968 190362 185821 316162 322920 355359 352028 205641 204285 261824 265252 309621 314483 5433909 5823535 7647259 7408360 1265014 1302141 271349 240179 261441 259584 315858 306649 287534 289694 197543 199626 760530 700314 1612998 1622997 396885 389645 559743 561958 688138 675818 685129 686063 700652 710135 666170 740307 2029035 2114975 1289930 1071973 619474 611061 725800 717466 729606 739458 732992 742353 858329 853604 5937132 6125953 39.15 70.7 2
09:31:50 2024-01-29 807133 806670 190583 185526 316901 322884 353781 352028 205961 204285 261788 265252 310308 314519 5437925 5841386 7662972 7404859 1272242 1303987 270486 240348 260598 259334 316557 308420 287971 288939 197474 199800 750453 696822 1620583 1622546 396677 392239 558372 559317 685959 673423 681896 684602 702212 710099 666170 742536 2028219 2111979 1309012 1075810 619486 612385 722650 717466 731600 741882 732992 742130 855942 852363 5955005 6129453 39.15 70.7 2
09:31:51 2024-01-29 806557 802473 190186 185855 316640 322884 356764 352028 205641 207763 261824 265218 310090 314004 5452613 5842080 7669771 7420759 1261346 1304948 271572 239772 260818 259549 315126 306649 287356 290395 197578 199626 762987 703330 1623315 1622911 396650 392312 558914 562756 687977 673423 683965 681656 694183 708210 663200 735610 2030479 2114975 1295881 1077451 615951 608694 723673 714928 726784 739350 735080 741256 856620 853640 5927753 6139073 39.05 70.7 2
09:31:52 2024-01-29 804065 806679 190274 185821 316132 323830 353781 351425 205926 208565 260872 266059 310525 313772 5458525 5849721 7662972 7447074 1254367 1304136 272368 239772 260379 261783 316044 306577 288847 288874 199748 200079 759812 708112 1638091 1622972 395834 392312 558914 565159 687417 671515 681560 680727 696720 711328 666170 738726 2021831 2120548 1293715 1077451 615951 603839 722650 714313 727815 740760 736127 740974 854696 853604 5935021 6153426 39.15 70.7 2
09:31:53 2024-01-29 805982 807241 190289 185851 316167 323866 353781 351708 206568 208383 261239 266834 310525 315708 5473663 5832808 7632496 7436709 1257466 1305837 273202 240144 260013 260749 318524 306288 291230 291651 198625 200743 751877 707746 1619685 1625282 395761 391169 557334 562756 685098 670564 685129 681620 697214 709707 665657 736925 2025067 2124168 1287218 1082062 618591 606846 721591 716957 727262 741882 737801 743483 853034 852363 5946564 6152833 39.15 70.7 2
09:31:54 2024-01-29 805928 808395 190191 186271 316132 324094 355379 352028 205606 205461 261496 266025 310561 313015 5479125 5812043 7581981 7436709 1256223 1305988 272538 240569 259762 260532 318785 306433 291024 288628 198625 200673 756638 707746 1621810 1622997 395273 390102 555761 562609 684057 668630 678558 680727 696008 710099 666635 736681 2021831 2123568 1313150 1079753 617709 607117 720535 715435 726232 743062 735674 741002 853034 847496 5959258 6161987 39.15 70.7 2
09:31:55 2024-01-29 808286 807013 190156 185817 316609 323999 354881 351992 205606 208454 261275 266059 310996 313527 5483035 5824467 7610069 7463229 1258448 1310614 272679 240374 260236 260238 317625 306397 291115 290436 198625 200393 747116 707746 1642995 1622681 395517 390653 556153 562756 684094 669358 682691 680245 695242 709743 664643 735536 2021831 2124168 1317576 1082062 617709 606687 722650 717466 726747 739458 737241 740024 851827 847460 5959493 6175534 39.15 70.7 2
09:31:57 2024-01-29 807149 809427 190323 186401 316132 324816 355450 352028 205606 203863 261716 266025 311469 313015 5497856 5842080 7609957 7460210 1254890 1309709 271812 239966 259834 260204 316929 306577 288111 289510 197165 200393 772431 707240 1631274 1622997 395834 391205 553707 560764 684057 665761 681560 683939 694111 706150 667652 735015 2021831 2126818 1322002 1081292 621727 603875 723673 718151 727815 737198 735600 736672 845606 852855 5961013 6185933 39.05 70.7 2
09:31:58 2024-01-29 816511 810585 190787 189736 317158 324322 353285 352315 205641 208162 261716 265252 309736 315442 5501779 5870325 7697455 7468914 1246851 1309709 271397 240481 261405 258758 316044 309839 288257 289607 197440 200323 751877 707240 1646320 1627596 396396 390191 553302 561162 686105 667175 682564 685428 694147 704098 667143 734528 2025339 2130340 1298046 1077451 623023 603947 722102 718188 724690 734502 736208 737778 845606 852327 5937132 6190887 39.15 70.7 2
09:31:59 2024-01-29 823461 811467 190358 185817 316609 324888 355003 354020 205972 208383 261716 266938 310996 313015 5516586 5902147 7728850 7489747 1244568 1305874 273046 239436 261545 260636 315874 306690 288775 288869 197303 200289 758225 710048 1672428 1618366 393561 389645 554243 561162 690041 665725 677367 681899 696450 703377 667616 737852 2029661 2157883 1291549 1071210 620844 604640 716546 718971 728848 732919 735637 745342 845063 848150 5946564 6188556 39.15 70.7 2
09:32:00 2024-01-29 823193 811805 189334 187025 315908 324960 353781 354020 205641 204429 261752 265655 312196 311591 5515282 5897714 7754477 7497995 1267076 1312449 270486 240926 259977 260378 318299 309097 288368 290427 196857 200428 761399 700709 1677330 1622583 394714 390810 554939 557918 690041 669140 677367 685428 698218 702881 663200 737773 2038927 2145623 1292050 1065612 621727 610088 719127 718484 729642 730264 731877 742093 850549 848150 5982326 6204677 39.15 70.7 2
09:32:01 2024-01-29 825499 815258 190156 186405 316167 324924 354502 353802 206747 208091 261788 267843 311692 315708 5529345 5940857 7790915 7507067 1283188 1313382 269781 241389 259759 259584 317035 306577 287766 288395 198625 200079 755051 699712 1675415 1641437 394714 390385 555761 556269 684057 669614 676367 680727 699241 706114 664281 737773 2032722 2136390 1300212 1075920 617709 610125 720303 715435 729606 738630 728618 739913 853973 847388 6003290 6214550 39.15 70.7 2
09:32:02 2024-01-29 814215 815258 190791 185817 317189 323866 355165 354912 206718 204681 262494 266765 311362 315040 5537254 5917961 7712536 7499751 1262890 1313382 272368 240144 260049 259945 316044 306577 288882 287862 197303 200393 785816 711809 1673941 1629902 394434 387907 553266 561162 682054 665761 679296 679763 693242 707677 664680 736624 2023865 2127183 1291549 1085192 619523 605399 722102 717466 725717 738630 737176 736626 848109 847496 6009718 6223421 39.15 70.7 2
09:32:03 2024-01-29 821089 814109 190883 187681 320042 323543 357252 355774 205789 205435 261608 267655 310383 317510 5536781 5915566 7729038 7511379 1244186 1309658 272178 238994 260049 260161 315874 309365 288572 289524 197303 200044 777962 711809 1633919 1619516 392413 391758 554939 561162 689026 665725 678539 681381 693242 701290 662695 736099 2027946 2151750 1295446 1072737 618168 605399 715531 717466 725717 730445 735116 741566 845063 848150 5946564 6197258 39.15 70.7 2
09:32:04 2024-01-29 825425 815038 190057 186333 317788 324852 356008 354770 206110 204427 261500 266059 312416 311591 5540261 5919602 7801892 7520744 1266498 1309658 269886 240144 259472 259584 315126 309365 288048 288869 197303 199453 763978 701709 1654077 1632217 393598 390501 556862 557918 690041 671039 676367 681418 694219 699247 661461 738349 2037478 2148702 1308875 1065095 617199 608294 715025 715348 728848 730445 728101 743186 850585 846193 6013161 6242043 39.15 70.7 2
09:32:05 2024-01-29 823424 816427 190356 186303 317784 326654 356008 352028 206316 208091 261824 266025 312566 313883 5536781 5943855 7791661 7530110 1283537 1313168 269851 240179 260013 259153 316079 306577 288865 288395 197165 199765 753464 701317 1657721 1639109 394714 390653 556547 559573 682054 670589 679780 680245 693622 703413 658510 732617 2029661 2114975 1292050 1077451 617709 608330 720535 712798 726747 735055 726172 737265 854244 849769 6035558 6240222 39.15 70.7 2
09:32:06 2024-01-29 818846 817562 190495 185821 316901 324395 354881 354411 207212 204859 261788 266869 311504 314483 5549901 5926375 7716365 7520744 1264692 1313382 270745 239452 259612 259549 317035 306433 288775 288939 198345 200836 766491 711809 1630782 1627298 394714 387907 550081 559573 680094 664242 677367 679763 692226 705583 663200 733970 2025339 2127054 1289384 1085192 619963 608457 720572 717466 724690 738703 734857 736330 846078 851758 6034732 6255999 39.15 70.7 2
09:32:07 2024-01-29 824372 816409 190826 187418 318154 324359 354029 353374 206070 208454 261608 266615 311250 315220 5555485 5946755 7759163 7512537 1249246 1311272 272368 238660 259759 259618 315874 308420 288368 287993 196857 200079 753464 712584 1647420 1622997 391472 390653 550117 560367 689026 663268 673418 680727 691212 698720 663437 735538 2028219 2154804 1331184 1072461 617709 604542 715992 717245 726824 729710 735006 739765 842489 844345 6009718 6234198 39.15 70.7 2
09:32:08 2024-01-29 827883 817226 189299 186405 315214 324888 355971 354912 205144 208525 261716 264816 312416 312539 5541882 5920131 7841183 7548840 1268307 1313168 270430 240108 259176 259549 315838 309110 288775 286942 197474 199140 761399 703713 1663086 1636858 391160 390102 555761 557918 687564 669614 671327 677803 694751 698193 656577 737298 2034585 2141038 1295881 1069357 615951 607905 714466 712304 728812 730012 729408 741332 850366 838410 6051217 6237714 39.15 70.7 2
09:32:09 2024-01-29 815952 818621 191256 185851 315867 323375 355450 352028 205641 208055 263038 265970 311540 313491 5553120 5939668 7777814 7540913 1265014 1313168 271313 238827 259576 259153 315091 306613 288779 288391 197200 200079 771407 715068 1637387 1630838 393005 387799 550153 558452 681813 665254 676885 674786 685277 705772 659480 730143 2026933 2129846 1271246 1081292 615074 603577 717562 712304 722644 736436 730764 736067 846875 846697 6011899 6256445 39.15 70.7 2
09:32:10 2024-01-29 817699 811450 189317 185650 316167 322622 355450 352280 205287 208126 261311 265218 311504 315153 5563413 5937169 7749838 7528679 1244570 1313442 270710 237886 259977 259153 315838 308420 287963 287993 198066 199765 776323 711809 1617022 1627593 394434 390929 550045 559573 683574 663737 678004 679903 691959 704275 662142 729751 2028760 2134744 1295881 1078872 619474 605986 717599 715435 719435 730571 732014 735643 842636 846952 5995046 6247079 39.15 70.7 2
09:32:11 2024-01-29 827920 816458 189329 185817 315179 324924 353250 353770 205464 204211 260469 265252 311504 311591 5561790 5969278 7844935 7576936 1270120 1314136 269851 239030 259426 259584 315394 306613 288576 288594 196892 199106 758225 705726 1681514 1640239 389984 387871 556071 555410 684686 669414 671796 677278 693853 701293 657858 736512 2033373 2139423 1293715 1071210 614200 608457 715482 712761 728331 734577 726480 737704 851079 838217 6063899 6234198 39.05 70.7 2
09:32:12 2024-01-29 818146 818463 189261 185817 315847 322920 355450 352028 205606 204716 261752 265970 311540 313491 5564837 5960862 7796465 7534096 1269762 1315068 269920 237922 259795 258004 314616 306252 288368 291718 197200 198794 758225 709774 1655339 1636786 392413 387655 555281 559280 682744 667538 676219 674877 690978 700617 656924 729863 2025339 2121160 1299872 1081797 613763 603687 717091 709097 721638 734359 728101 734983 846875 845756 6024824 6256881 39.15 70.7 2
09:32:13 2024-01-29 818169 817266 189252 189511 315249 322884 355450 354020 204968 208091 261496 265655 311250 313491 5582144 5951679 7758888 7523268 1244570 1313382 269816 238450 260013 258004 315394 306649 287558 287020 198066 199140 751877 711809 1638282 1632237 394178 387475 550539 557341 682260 664203 676700 680617 689154 699247 660525 727305 2024010 2134929 1319789 1078218 617709 604757 717522 715435 719118 730553 728655 732821 839372 845756 6001965 6265810 39.15 70.7 2
09:32:14 2024-01-29 829132 816113 189291 187155 316001 324888 354752 353770 205321 204285 260103 266025 310596 311591 5577733 5977785 7815116 7558206 1269213 1311309 268807 238660 258160 258004 315392 308420 287117 288761 198625 198932 766359 703330 1646919 1640351 391050 391205 553707 555899 685653 665725 670851 678801 693278 694327 655540 730662 2033141 2145507 1300212 1063546 615512 603875 711455 711214 724690 728210 723720 735577 843866 837784 6042141 6262075 39.05 70.7 2
09:32:15 2024-01-29 826711 819688 189256 189781 314260 324960 351686 352028 205641 204285 261716 265218 311286 312661 5583541 5977934 7833766 7566139 1269642 1317008 270297 237922 258925 260278 315730 306252 287819 288495 198625 198344 769335 706363 1636469 1641517 392194 387835 554548 557955 680847 667987 677495 672809 689190 699283 654133 726489 2028219 2114975 1302378 1078985 612714 603911 717599 708272 720526 730445 723720 732858 848073 843335 6068796 6266233 39.05 70.7 2
09:32:16 2024-01-29 816310 818494 189295 189466 315214 323639 353781 352028 205464 208091 260872 265840 311032 312575 5593849 5952313 7712536 7538083 1259063 1316036 269676 238746 258270 259948 317401 306361 287522 288797 197927 199453 782484 711809 1650649 1632069 393598 387547 550539 555374 678883 661383 675370 678654 685241 700268 660020 725716 2019596 2125081 1313150 1084421 615951 601981 718617 713302 719980 730048 728618 728558 838993 844526 6046575 6285040 39.15 70.7 2
09:32:17 2024-01-29 827030 818531 189896 189338 316901 323315 354752 352280 205287 204285 261311 266059 309656 313051 5602245 5986308 7824441 7586882 1271860 1316846 268516 238888 257801 260313 315802 306433 287221 286985 197787 198828 758622 703713 1666252 1641437 389984 387907 550575 555110 684094 663114 669316 678801 692189 694399 655577 731351 2034548 2142556 1311040 1064339 617709 606257 712967 711214 724690 726056 724701 734983 842636 839034 6046499 6275175 39.05 70.7 2
09:32:18 2024-01-29 825503 820620 188924 189369 315996 324888 354752 351956 205298 204285 261275 265000 310525 310611 5593849 6012199 7851848 7606929 1277835 1318994 269266 237710 258342 257901 315838 305535 287558 288667 198345 198621 776323 703713 1642379 1650888 393855 387217 551867 553536 677922 664675 670814 672772 691921 699212 654133 727935 2025339 2114975 1319789 1075920 613153 604212 715531 710012 723664 730553 721005 730667 843866 838338 6081328 6284135 39.15 70.7 2
09:32:19 2024-01-29 821156 819652 189222 189294 316385 322813 353250 352028 205606 203999 260688 265840 309585 312539 5610240 5974684 7737889 7565207 1262517 1315068 268995 237886 257546 259439 315838 305499 287117 287051 197232 199106 764852 711809 1645494 1636786 392062 385478 548594 554162 677443 660447 671327 672809 687072 699212 657747 725716 2017526 2124168 1315363 1083504 615951 601021 717091 711250 719628 729514 726480 727378 835263 838482 6037862 6293906 39.15 70.7 2
09:32:21 2024-01-29 829578 818390 189226 186113 315214 322884 352010 351704 204934 204285 260688 266429 309585 312979 5609876 6010581 7833472 7586302 1268307 1318841 267327 237851 256754 257935 314950 305391 286311 287020 197053 199071 784150 706735 1651118 1639109 387718 387605 547431 552751 680847 660447 668094 679208 689190 694399 656077 728516 2029661 2139521 1306709 1069686 616231 605399 712462 711177 723664 725512 723682 732858 838651 836666 6063823 6293906 39.15 70.7 2
09:32:22 2024-01-29 830346 820925 188933 189630 315992 324587 352010 351992 205429 203999 260951 264598 309958 313846 5625889 6029354 7867121 7606512 1283574 1316971 269769 237604 258306 258854 315874 305320 287149 287949 197370 197897 787482 703330 1656270 1649486 392340 386328 551747 553144 676963 664242 670851 670839 689154 698193 652280 725716 2025339 2114975 1294170 1077451 612714 605399 715025 709277 722093 730373 719435 728521 843866 837122 6098786 6303272 39.15 70.7 2
09:32:23 2024-01-29 824713 820889 189261 189330 315179 321870 353555 351776 206006 203894 260584 267843 309444 315634 5625889 5995034 7759275 7555661 1269213 1315313 268585 237116 257511 258854 315874 304568 286714 288391 196955 198759 742950 713092 1646977 1636858 391160 385171 547431 552953 676448 659512 671092 670802 685615 697212 655577 723029 2018686 2118120 1313150 1082039 613591 600136 715531 710675 719118 728210 724351 726347 837068 838410 6046499 6303272 39.15 70.7 2
09:32:24 2024-01-29 830042 818490 189099 186429 317716 322633 353784 354520 204831 204098 260325 266326 309373 312396 5625965 6003327 7835224 7601087 1271936 1316971 266584 237851 256754 262532 314950 305320 285472 287085 197232 198483 747116 705726 1646843 1640272 389948 386636 547431 551968 680328 660447 667619 676329 685241 694363 654615 726379 2026778 2145394 1308724 1066189 616231 603260 709914 711177 720526 725512 724750 732858 834699 834520 6081328 6300415 39.15 70.7 2
09:32:25 2024-01-29 836462 824567 188757 186622 315965 322705 351902 351920 205292 203537 261095 266308 310171 311627 5625889 6028227 7885986 7615891 1287272 1317942 268552 237151 257908 258854 315838 305105 286916 287661 197232 197828 750290 702710 1646608 1650888 391160 385442 550186 551577 674978 663468 669997 671533 685241 698327 651320 726513 2023902 2113476 1287218 1074355 611585 604542 712462 707269 720489 726863 718070 727931 838993 836666 6098634 6311511 39.15 70.7 2
09:32:26 2024-01-29 823543 821900 190066 186108 316001 321692 354967 351956 205218 203073 260652 265184 309303 314552 5620949 5977897 7749563 7572971 1258915 1314099 267955 237344 256789 258491 315838 304533 286074 288070 196402 197897 766491 712584 1657141 1636673 391160 386466 546657 553144 674978 657575 669353 670839 684126 698327 653654 719370 2018960 2122663 1313150 1081292 614200 599848 714429 709097 715522 723731 725781 726717 834957 840670 6038234 6320145 39.15 70.7 2
09:32:27 2024-01-29 831964 821057 188632 185896 316001 322849 352010 351812 204655 203999 260067 265621 308684 311627 5639653 6011772 7857802 7610459 1269213 1315031 269298 237116 256754 262496 314433 306253 285401 287949 196955 197690 748703 703713 1639971 1640272 389948 387799 549018 551577 681541 660447 667582 672845 685169 690284 653206 725716 2028219 2136390 1302378 1060494 613326 603260 708405 708272 719399 721106 720502 731878 839335 834052 6072454 6304480 39.15 70.7 2
09:32:28 2024-01-29 827920 823251 188074 186591 314923 323567 353712 350930 204934 203109 260365 265598 310272 312291 5628971 6012086 7852074 7605032 1271335 1317008 268211 236384 257546 258854 314728 304640 286714 286186 197509 196594 761399 707746 1628012 1640272 387488 385442 550575 552953 676448 662321 670766 668685 684089 694399 647461 719297 2018960 2110266 1315363 1078218 608357 605240 713921 705059 717512 727564 720576 728759 843122 838925 6081328 6309441 39.15 70.7 2
09:32:29 2024-01-29 821198 820852 188074 185583 315556 321620 355359 349872 204298 203823 259229 270043 308684 311591 5638336 5994772 7796465 7577423 1248192 1314099 266584 236384 257582 258128 314029 305105 285201 287544 196402 197656 771407 709774 1679076 1635627 389984 385442 545885 551968 674941 656609 668843 670839 683606 694399 654133 717148 2016093 2126679 1302085 1083504 613591 599622 714466 710284 715449 727241 723497 725498 832082 839034 6062355 6298516 39.15 70.7 2
09:32:30 2024-01-29 830341 820738 188501 185592 316001 322297 352010 352028 204298 203714 260067 265218 308614 311118 5646386 6020637 7852074 7610459 1270120 1312897 268552 236750 256288 258672 313552 305320 283697 286938 196402 197210 777962 704719 1670608 1641628 388841 386600 547431 550406 680364 660592 664198 670839 684096 688274 650822 726861 2029825 2139261 1293715 1063411 612874 603113 706327 706084 719081 720779 716470 727415 836475 834593 6081328 6312637 39.15 70.7 2
09:32:31 2024-01-29 825503 821818 187484 185588 313632 322622 354002 349872 205079 203073 259812 264855 309550 311225 5638336 6029354 7852417 7605032 1264977 1311272 267769 235739 256323 258128 314029 302790 286830 285423 196402 197332 748703 712830 1638122 1640272 388841 383139 548630 552751 673000 658579 668094 665743 682740 695133 650446 718460 2018292 2110771 1280721 1078872 607923 599217 710418 701033 712417 721246 718526 724615 838993 836039 6081328 6303272 39.15 70.7 2
09:32:32 2024-01-29 821126 820921 187745 185592 315112 320860 355003 350365 203947 203999 259012 265980 308649 312330 5630301 6012011 7805790 7591715 1251309 1315068 268142 234893 255929 258491 312820 304390 284565 286848 196264 196867 784358 715131 1645349 1623089 387739 385478 546657 549770 679180 658715 667323 672339 680323 690724 651260 718386 2014722 2125505 1310937 1076528 612277 599538 712401 709277 710798 721634 719435 725676 829877 835449 6038479 6312993 39.15 70.7 2
09:32:33 2024-01-29 835073 820884 187454 185592 314190 321513 352010 351438 203981 203144 258431 265970 308649 312291 5647701 6029316 7936346 7638575 1272205 1311309 268301 236019 255143 258854 312126 302790 285597 285187 196402 196560 789147 706735 1643868 1641437 387079 386192 549650 550149 677849 660373 662583 667048 682904 689226 648599 722479 2023356 2133362 1292315 1063184 607490 599548 703868 702098 717002 721359 716482 728484 836516 829332 6141584 6275764 39.05 70.7 2
09:32:34 2024-01-29 820609 822669 188717 185592 315112 319406 354002 350401 203664 203073 260607 264010 308684 311591 5646332 6033587 7857689 7605801 1268621 1315068 267362 234928 255929 258128 313516 302506 286427 285152 196264 196594 774684 714538 1642231 1641562 388841 382692 547394 553536 673524 658360 667434 666583 676155 692302 646473 716133 2012559 2114975 1295446 1078218 606626 595094 708405 700007 710332 725512 717286 723548 835263 834234 6090049 6312993 39.15 70.7 2
09:32:35 2024-01-29 822881 823242 187454 185462 314597 319406 353025 351461 203455 203144 258431 264855 308614 312366 5635635 6029279 7843092 7614121 1264323 1315313 268363 235949 254716 258491 312126 304833 284720 286012 195842 197003 771407 713853 1650625 1635958 387739 384109 544487 550259 676927 649056 661429 669159 681735 689263 652706 721453 2016093 2144104 1302085 1066189 611585 596231 703831 707269 715522 720851 719472 728977 825019 829918 6094415 6294027 39.15 70.7 2
09:32:36 2024-01-29 834484 823392 186897 185324 314145 320375 352010 352028 203664 202436 259666 264635 308649 312144 5649005 6056005 7885986 7623763 1281594 1315104 267610 235739 256506 257015 313522 304783 284423 285410 195948 197106 780819 704339 1670446 1648771 389394 382530 548361 548776 672496 659869 666124 665743 684861 692302 645694 718277 2018960 2108988 1308724 1071210 606588 599253 707402 701865 716537 725512 714447 724652 834699 828475 6114004 6325916 39.15 70.7 2
09:32:37 2024-01-29 825890 823247 187779 185073 315290 319890 352010 348818 204015 202719 258431 265723 307716 311083 5657067 6012199 7759163 7575491 1253426 1317009 268149 235480 256217 256367 312933 304958 283484 286669 195465 197072 780819 710282 1696244 1632005 389948 384145 541067 550369 670957 649056 667946 669633 676227 689278 650446 715399 2008273 2114975 1302085 1081185 609660 594252 709914 705767 711373 721431 719435 719338 828668 829469 6069147 6339486 39.15 70.7 2
09:32:38 2024-01-29 834479 820921 187450 185069 314890 320375 351407 351137 203348 202896 258395 270007 307716 312291 5658357 6046612 7889719 7645116 1273755 1317120 267655 235480 255002 257734 312071 304594 284295 284552 195925 196218 789147 705350 1647449 1641437 386640 384288 547212 549627 676963 658579 661700 668415 682122 685385 639974 718240 2020473 2131851 1310937 1060387 606626 594933 701538 699019 713499 719258 714447 725281 834699 826991 6126043 6312993 39.15 70.7 2
09:32:39 2024-01-29 825805 824408 190790 185592 312246 320375 352010 349309 203630 202896 259001 263641 308684 311702 5647714 6046867 7889777 7659847 1274967 1318994 267691 234823 255213 257334 312820 303731 284281 285196 196402 195335 764574 707378 1647975 1645980 387739 382530 547431 550406 672606 659512 666124 663755 680125 689763 644012 716417 2016093 2099821 1315372 1072829 606626 599548 708405 700043 713499 721431 712308 719338 834048 828777 6109639 6323440 39.15 70.7 2
09:32:40 2024-01-29 821140 823247 186901 184940 314154 318923 351384 347733 203314 202896 257635 264855 307216 310140 5647701 6034085 7794162 7610398 1249080 1313168 267798 235410 256506 255756 312055 302754 282908 286674 195359 196969 764852 711061 1690548 1636673 388841 381922 541031 549627 670702 648984 667324 667666 676155 690320 648873 714345 2010340 2114975 1299872 1081292 608948 596231 708908 704197 710332 721508 718378 720360 826841 829469 6086454 6330435 39.15 70.7 2
09:32:41 2024-01-29 830341 822664 187711 184353 315112 318923 351443 351461 203314 202531 258431 264855 306787 311083 5666459 6063861 7869191 7627687 1271898 1315068 266753 234893 254325 257334 311474 302470 282081 286298 195196 196287 786520 705726 1672127 1641437 386640 383103 541067 545921 672963 652728 658282 669633 681123 685385 646510 717222 2016093 2133029 1289384 1063546 610283 596011 702376 704197 714509 715079 715973 723622 825531 825205 6112172 6322345 39.15 70.7 2
09:32:43 2024-01-29 833891 823247 186570 185073 313632 320337 349818 349872 203664 202118 258395 263764 309547 311924 5671939 6066941 7885986 7633128 1272464 1317120 267798 234169 255143 256543 311871 301799 283264 283648 195816 195301 762987 705726 1628127 1646031 387739 380852 546657 550016 670702 657342 664161 661810 676191 687755 642189 715125 2010376 2099784 1311040 1071210 606194 594933 706400 699019 711410 721431 709980 719264 834699 829918 6105949 6322345 39.15 70.7 2
09:32:44 2024-01-29 821193 823247 190924 184522 313201 318923 351686 348252 203460 202473 257493 264714 307111 312108 5670629 6029279 7767953 7605032 1244607 1311272 267387 233774 255178 256508 310202 302258 281971 284587 194852 195912 750885 710790 1663302 1630875 387739 384829 542175 547153 669715 652202 664125 668006 675571 689263 645524 710077 2006847 2114938 1302085 1077451 608791 594545 708210 703128 709401 718210 717503 719639 825684 829361 6076974 6325615 39.15 70.7 2
09:32:45 2024-01-29 832712 823392 188748 183961 313575 322032 350414 349693 202931 202260 258217 265457 306612 311556 5675798 6063696 7885844 7638575 1272205 1315068 266157 234135 254325 256473 310593 302683 283194 284516 195161 195369 785816 703713 1648345 1643964 386640 383103 544237 545463 673915 654646 660699 667666 680089 683314 644012 718498 2018960 2128692 1295881 1061898 608357 594861 702339 701033 712921 716448 711766 721421 826769 825133 6117106 6329814 39.15 70.7 2
09:32:46 2024-01-29 834966 825545 186209 184626 312982 320197 350845 350468 203494 201555 258833 263755 306717 311482 5674523 6073891 7880393 7629203 1268621 1315313 267762 233774 254716 255756 311144 301305 283229 283387 195780 194692 790813 707746 1636508 1649824 387464 382655 545849 547116 668767 655608 664161 662709 676119 686236 640227 714345 2012559 2103258 1287218 1071210 604901 594667 705364 700070 711410 721359 708093 718992 829804 826955 6149466 6334582 39.15 70.7 2
09:32:47 2024-01-29 827661 824308 186794 184015 313939 318746 351902 348782 203630 201414 257600 264573 305974 312144 5675798 6042518 7777814 7601087 1255678 1313382 266976 234100 255143 255471 310166 301763 281900 284516 194509 195776 766491 709774 1686050 1635511 387739 380782 541408 547153 668767 650818 662170 665707 676959 685385 643631 709033 2003287 2106443 1299872 1077451 606626 594124 706363 701070 709401 718174 716482 717953 824653 829700 6081252 6339072 39.15 70.7 2
09:32:48 2024-01-29 833655 824408 186833 184190 314119 321078 349460 350607 202965 202189 257600 264855 306254 310932 5674523 6063975 7867121 7633128 1269213 1314796 266157 234135 254077 255756 310637 302222 281042 284552 194579 195301 750290 703713 1673871 1643964 385546 382494 542560 543852 671977 652907 658822 667194 676191 682833 644926 719522 2011129 2127183 1291549 1063411 608948 596231 701198 701033 712392 712165 716319 722537 824216 824878 6116311 6340733 39.15 70.7 2
09:32:49 2024-01-29 834484 824731 188191 184038 312135 319819 349537 348782 203742 201590 257997 263975 306254 311005 5675798 6073250 7889719 7638575 1264977 1311272 267762 234675 253934 255685 310202 300847 283746 281958 195024 197079 761399 707746 1644264 1641406 386640 382655 544237 548351 668767 654184 662133 660465 676959 685385 638345 710114 2012559 2099562 1298046 1071210 602960 597997 706699 698857 710372 719078 709200 718316 832587 824988 6123409 6330134 39.15 70.7 2
09:32:50 2024-01-29 821131 823256 190790 184194 312623 320821 351407 346337 202965 202224 256807 264133 306254 309908 5667709 6037900 7807581 7605032 1246379 1315068 266122 232014 254716 255257 309192 301305 281865 283764 194544 195301 742355 711300 1636174 1632217 386640 380782 540641 545499 668089 650357 661158 663755 675010 685349 643225 707991 2003287 2108247 1297936 1081023 606626 591736 705291 701064 708322 720508 715824 716236 823123 827576 6089897 6340733 39.15 70.7 2
09:32:51 2024-01-29 830514 825581 186536 183285 313641 317924 349255 349550 202684 202083 257600 264379 305543 312254 5675798 6072662 7880393 7647947 1268307 1311272 265395 233774 253509 255650 308292 301763 281900 283300 194900 194996 790813 703713 1648586 1641443 385273 381958 541104 540756 670993 649020 658822 662823 675095 679301 640227 717428 2018953 2127146 1268727 1063411 606439 596304 700889 701064 711886 712345 710178 719264 824511 820383 6104598 6334568 39.15 70.7 2
09:32:52 2024-01-29 830346 824417 187416 184185 310286 321349 349818 347173 202825 201414 257734 262984 306752 306608 5674751 6077201 7889719 7642503 1264977 1314099 267387 233379 253509 255143 309914 301405 283428 281958 193965 194692 747116 714854 1673695 1639109 385546 381037 541031 548506 667349 652202 659214 660610 673520 684831 642073 709135 2008994 2099276 1295446 1075032 602004 591554 702339 692982 705584 717278 708056 716348 828632 826371 6108300 6340733 39.05 70.7 2
09:32:53 2024-01-29 821131 823251 190381 183867 311706 316965 351902 346894 202336 202401 256772 263571 305791 310735 5677061 6063975 7833766 7629203 1252203 1312449 266976 233379 257849 255756 310090 301832 281676 283216 193930 194692 740767 714621 1637185 1631284 383260 382115 540641 547418 671982 649443 660006 664221 667070 682122 641969 709098 2005397 2114975 1299872 1072737 606194 593766 703868 700567 703324 712417 712271 715727 820725 826371 6072586 6340733 39.15 70.7 2
09:32:54 2024-01-29 834479 823387 190078 183902 310761 320440 349255 348747 202336 201695 255982 263790 306503 308851 5677061 6072662 7951625 7661224 1272205 1313382 265306 233182 253120 255720 308257 301832 281971 281887 194544 194120 787482 705726 1656610 1641437 383668 382546 544178 546252 671616 654054 654794 660355 678054 682122 639794 710114 2012559 2123796 1292050 1057375 604470 592500 697232 698054 710409 712345 708191 717153 824946 820117 6114004 6330172 39.15 70.7 2
09:32:55 2024-01-29 826711 824413 186897 184517 310002 317924 351654 346651 202370 201133 256843 262180 306787 309324 5679847 6081556 7889719 7644027 1265595 1311272 265714 231980 257958 254509 310166 301161 282797 281923 193588 194726 763214 715390 1645844 1641567 384310 378749 539840 545354 665720 648759 658673 658488 671025 685385 642073 708948 2003287 2101052 1297659 1074085 601354 589343 701198 692982 702294 716085 709097 716385 826805 820491 6108414 6345257 39.15 70.7 2
09:32:56 2024-01-29 823261 823251 190101 183346 311233 316929 351938 347453 201710 201765 256377 263168 306289 310236 5685163 6072662 7857915 7638575 1253098 1312449 266976 237086 257885 255506 310783 300390 281658 282919 193436 196651 779153 714877 1661894 1627829 383114 382672 540605 546125 669715 649437 658822 663603 672528 682122 641624 708163 2001863 2114975 1326659 1071973 604901 588980 700590 699078 701725 712417 710215 714313 818496 820491 6063861 6341049 39.15 70.7 2
09:32:57 2024-01-29 833886 823251 186604 183006 310290 318852 348448 347417 201777 201414 255231 263203 306254 309106 5685163 6081276 7954997 7666691 1274967 1311272 264459 234675 254580 255438 312277 302119 281830 281746 193753 196100 750290 705350 1639061 1641517 382069 382115 542560 543930 669715 652481 653939 660465 675010 676372 637979 709573 2009700 2118156 1278555 1053899 601581 592829 695716 693055 706354 711306 707184 717153 825531 818485 6160422 6327971 39.15 70.7 2
09:32:58 2024-01-29 823461 824997 186608 183355 310321 318408 350817 346372 201710 200782 256807 260730 305826 310346 5685163 6068316 7862155 7633128 1263905 1315309 265431 234690 254869 253978 311664 300663 281795 282135 193106 196237 784150 711300 1636161 1639109 384147 380551 542175 544657 665355 650357 659536 656445 667214 681357 636434 707119 2006847 2090616 1306511 1071210 599266 590451 701198 691966 702294 712417 706681 714076 826805 820419 6108300 6340733 39.15 70.7 2
09:32:59 2024-01-29 821193 823247 190034 183029 310761 316929 349818 345574 201710 201449 255982 262363 304904 310309 5685163 6046575 7833766 7645116 1251309 1309584 266016 234015 254869 254760 307650 300797 280153 281852 193282 194086 766491 715904 1651393 1627612 381530 381037 538315 546252 669715 645592 655015 661870 667178 676372 640227 708163 2000441 2111249 1297659 1066648 603182 585559 698716 697099 700202 710806 709134 714313 817108 819769 6081328 6340733 39.15 70.7 2
09:33:00 2024-01-29 832029 823247 186509 183350 309316 320170 348448 346651 201571 201800 255231 261562 305791 306608 5677061 6124744 7984503 7676847 1280151 1313035 264282 234344 252684 254154 311664 300311 281436 281605 193177 194052 779569 706735 1676473 1653139 382106 378821 540641 542005 665355 651293 651054 656591 672520 676372 630997 711009 2006847 2114975 1299872 1056624 600716 589812 694241 693018 706354 709734 705386 716101 823160 816141 6164826 6321100 39.15 70.7 2
09:33:01 2024-01-29 823461 825315 186351 183285 309781 317734 350840 346094 203170 200502 256772 260366 304904 310053 5685163 6072473 7872951 7639171 1262517 1312449 264494 236740 253932 253589 309626 297527 281042 281914 192637 196340 758298 713092 1639348 1636786 383297 378252 538315 540793 658169 647529 656878 654665 666876 682316 636434 706113 1997601 2096587 1286594 1071973 597300 585559 699211 690685 700202 712417 707184 712174 825531 820383 6113327 6339298 39.15 70.7 2
09:33:02 2024-01-29 823543 823247 186866 182995 310290 315947 350912 347453 205434 200957 255982 262084 304869 309945 5685552 6094453 7887949 7618835 1265438 1313168 263649 231980 252720 254118 307791 302015 280615 281936 192030 194692 741332 709037 1679531 1636858 381836 378894 536380 541238 668089 643663 651054 661401 671061 676372 642073 709070 2001863 2130340 1323549 1063411 603182 585883 695224 698088 705854 712903 710215 717443 815785 816104 6121611 6340733 39.15 70.7 2
09:33:03 2024-01-29 836806 824413 186604 183029 309785 317444 347715 348197 201710 200153 256592 261345 305547 308961 5689467 6094897 7917695 7644027 1268621 1312449 264036 233614 257921 252916 308257 300948 280258 280175 193317 194730 764852 703212 1645717 1648316 384456 378555 538315 541238 662459 649437 654905 656322 674056 681357 630997 707490 2003196 2105781 1295446 1060114 598152 589307 694954 691844 706354 712417 705175 715366 824676 811514 6151626 6341049 39.15 70.7 2
09:33:04 2024-01-29 821126 823247 190070 182127 310321 315766 348693 347893 203170 200223 259147 261318 305428 310200 5693535 6055458 7790475 7618383 1259258 1312449 264054 236573 252720 252564 309696 300736 279726 281887 192503 194086 759527 711809 1646287 1636786 384456 378821 536001 542774 662459 643663 656915 658561 667142 680842 639774 707119 1991900 2095632 1284381 1075920 599010 587063 698716 692492 699672 712417 708093 710118 818372 819643 6123409 6354930 39.15 70.7 2
09:33:06 2024-01-29 833706 823256 186435 182716 310042 319498 348861 347067 201019 200363 255841 262259 304235 309397 5686516 6094377 7889719 7642218 1264655 1313168 262878 236336 252720 253305 305899 301911 279502 280258 192672 195003 747116 702209 1683372 1639226 381494 378894 537934 540855 667821 647493 651018 660465 672556 676336 634603 707991 2001120 2111979 1295446 1058565 603182 589234 694241 696113 705854 707668 707184 714350 815785 811477 6123409 6343172 39.15 70.7 2
09:33:07 2024-01-29 833482 824968 186866 182561 309210 319535 347221 346910 201643 200420 256200 260989 304587 308307 5690750 6079166 7908370 7640955 1261309 1309658 264529 236300 253665 253128 309215 300311 280921 279288 192707 195003 756043 706735 1650900 1639111 382719 378821 539657 543544 658205 649437 656915 653704 667178 677395 634368 704572 2003287 2089405 1313150 1066648 597624 591082 699211 689941 702294 712417 701032 709541 824946 819643 6116273 6358539 39.05 70.7 2
09:33:08 2024-01-29 823424 824960 186564 182531 310109 318364 348550 343537 201710 200467 255161 262398 305786 309106 5695765 6072951 7772796 7614398 1242764 1313168 263649 236300 257885 252564 306432 301161 279093 281467 192065 198055 767310 709774 1652949 1636786 384456 378894 535245 542390 661990 644700 654978 656127 667106 680328 638381 705825 1991900 2092651 1308560 1075156 599005 587159 697196 691966 700194 712417 707967 712211 818335 819388 6134096 6353331 39.15 70.7 2
09:33:09 2024-01-29 826906 824038 186407 182377 310975 315947 348765 347245 202959 200223 255161 261528 303916 310346 5701052 6097944 7899044 7642597 1266498 1309658 262441 233249 252720 253128 306362 305060 278453 281029 192672 195253 766696 703713 1675710 1636710 380992 378894 536416 539707 664885 643663 650060 660465 672045 676372 635536 706952 2000441 2118156 1287218 1058880 605668 590176 693260 695092 705355 707202 705918 716371 816412 816294 6129500 6349786 39.15 70.7 2
09:33:10 2024-01-29 834215 824997 186351 182804 309139 318633 345450 345296 201676 199631 255841 261966 303881 306464 5689220 6091914 7897255 7644027 1262890 1313382 264459 233029 252720 252529 307746 299355 280877 279643 192333 195003 787482 707746 1655870 1636673 381494 378216 539840 543544 663128 647493 654868 654537 668763 676372 634368 700894 2000441 2084104 1304298 1067892 597379 585919 699395 689664 701115 710090 702874 710619 822977 819461 6127123 6334037 39.05 70.7 2
09:33:11 2024-01-29 820942 824413 186347 181927 309276 315947 349135 346874 201676 199145 255161 261528 303423 309324 5698315 6068279 7768190 7615891 1242764 1313382 263395 233029 254150 252072 306791 299524 278189 281574 191995 195003 755020 710790 1644781 1636858 384213 377648 532090 541238 660547 643477 651054 653632 667817 679301 636398 703960 1992597 2092763 1279955 1074853 597263 585110 695921 691317 699165 712201 708079 712141 819805 818449 6117068 6350098 39.15 70.7 2
09:33:12 2024-01-29 825218 825144 186400 182088 310175 315838 348693 346615 205259 200258 257628 260730 303881 310273 5689220 6090277 7882290 7641113 1257007 1309658 262843 233536 251866 252494 306327 300275 278453 280650 191460 195003 761575 713341 1646641 1627612 380676 378519 532126 542774 664848 643021 652939 656627 665894 674325 636170 700857 1996684 2098432 1288807 1072737 602004 587146 697159 695786 699092 710889 707184 709140 811645 819643 6072548 6348510 39.15 70.7 2
09:33:13 2024-01-29 832707 823251 186608 181478 309993 315947 347838 346615 205294 200083 255161 260730 303001 310309 5694252 6090853 7880393 7653406 1263476 1309658 261970 236668 252434 252494 306397 299809 279761 281380 191826 195276 726484 707746 1670066 1636858 380652 377648 533750 538037 663870 643021 650395 656090 666873 676849 638321 704817 1996815 2114524 1291020 1066446 600716 585353 695426 691894 697187 707383 707184 712687 813981 816032 6088485 6345257 39.15 70.7 2
09:33:14 2024-01-29 832852 824404 185512 182700 307378 317734 347084 345296 205116 200467 255161 259900 303881 306464 5692372 6126043 7954997 7666691 1279450 1313382 262808 236704 251652 252835 307755 297599 279922 279900 191995 194730 764852 706735 1649810 1646193 379595 376515 537934 539401 663399 647599 650214 658265 671538 673406 632317 704887 2005397 2111726 1306511 1057375 598473 590847 692661 693738 705085 703404 699927 710044 816363 813840 6122072 6349786 39.15 70.7 2
09:33:15 2024-01-29 830351 823247 185500 182543 307308 318183 347608 343466 205329 199805 255125 260513 304340 306198 5698592 6101106 7880393 7638575 1260714 1313109 263430 232538 252648 252107 306791 296748 280748 279678 191425 194593 764852 711300 1634034 1640272 378704 376515 539083 542554 661300 646584 655122 655001 669711 676263 630902 702739 2000441 2083742 1283569 1065853 597300 589234 696209 689884 701192 711355 701872 707421 818299 811405 6132165 6350098 39.15 70.7 2
09:33:16 2024-01-29 821121 825721 185566 181804 308345 315947 347084 343466 205364 199770 254164 261528 303001 306608 5702659 6046650 7828070 7625269 1240645 1309658 262590 231850 253592 252072 306861 300063 279761 280104 191425 194730 755020 709774 1670384 1636894 383668 377928 535156 540672 660474 642038 655122 654036 664734 680198 636621 700894 1988730 2092384 1291020 1071210 594829 586232 697407 687895 697187 709698 700995 709251 818335 816221 6127785 6348555 39.15 70.7 2
09:33:17 2024-01-29 823461 824731 185526 181800 308376 315358 348693 345574 205081 199805 255125 260297 305773 309324 5694528 6090277 7871068 7634648 1264323 1309658 262371 232702 251086 252283 306825 297599 278496 280104 191181 195479 761575 713341 1649843 1632333 380135 377468 534887 540672 664304 642677 652328 656554 663941 673341 634561 701807 1991182 2098693 1288807 1072310 601309 586647 695224 691930 697187 707383 706178 707086 810999 817907 6081328 6339260 39.15 70.7 2
09:33:18 2024-01-29 834484 824147 185535 181517 308085 317734 345208 345019 202674 199631 253597 261528 303881 306212 5698592 6147423 7962866 7657057 1272167 1309658 262005 232089 251050 252529 308524 297194 281741 281330 191855 194151 768130 704339 1651570 1641517 379595 377468 537898 539216 661964 645556 648293 655127 667070 670363 630602 703997 2003287 2113476 1280721 1057020 599875 585883 691978 690953 701229 703404 699927 710044 813406 810119 6122746 6340733 39.15 70.7 2
09:33:19 2024-01-29 830351 825581 185526 181927 307343 317734 347049 343466 205651 199631 254733 260810 304375 307016 5698695 6092177 7880393 7644027 1260437 1311499 263403 231764 252324 252250 306608 296984 281344 279784 191286 194115 742950 710790 1631516 1639185 378668 376479 537554 541128 661672 643663 651018 651297 665241 676336 632324 696746 1994014 2084104 1287218 1069686 594755 587895 695224 685913 697187 709202 697835 707086 819529 811441 6127785 6345257 39.15 70.7 2
09:33:20 2024-01-29 820854 824413 185500 181770 308310 315947 348412 344275 204903 200118 254342 260332 302966 306536 5693280 6081480 7863613 7643639 1256166 1311573 262601 231906 250907 252355 306789 300208 279761 281367 191355 194150 758298 713092 1639413 1627596 379326 377045 532054 541238 663399 641400 650096 654396 661960 671342 632985 699847 1988730 2095101 1315347 1070448 599860 585490 696432 690392 696693 707383 705138 705040 810121 811477 6081328 6345257 39.15 70.7 2
09:33:21 2024-01-29 833891 823247 185491 180939 308305 315947 344447 343537 205259 199214 255970 261128 303218 306464 5689220 6094643 7921829 7646921 1264323 1311573 260814 232559 250907 251547 306861 297563 278974 280249 191089 194861 731254 707746 1656827 1636858 379595 376228 533372 536409 660547 641202 647632 652746 663905 670327 634818 699293 1991182 2102543 1286594 1063136 597515 583396 691978 691354 695178 703368 704099 708635 810426 811333 6081589 6346944 39.15 70.7 2
09:33:22 2024-01-29 833891 823839 184906 181770 306485 315947 346819 343502 205046 199770 253562 259935 303001 306983 5694252 6134122 7981736 7687829 1279197 1313442 261170 232049 250062 250986 305864 297527 279046 283148 190753 194014 761575 705726 1644812 1641437 378519 375350 535172 537240 660547 640006 647615 652221 667344 670363 628748 700894 2000441 2108769 1299872 1054198 596880 586806 689040 688907 700194 703295 698382 708916 814018 810540 6136549 6345572 39.15 70.7 2
09:33:23 2024-01-29 825890 825586 184816 181517 306166 315616 347084 344955 205259 199145 253597 259504 303001 305529 5694528 6081214 7891491 7644027 1261990 1312449 262563 230952 251439 250917 306861 297527 278553 279712 191181 193607 769768 706735 1633021 1631995 378632 375350 536380 539671 658680 643934 651400 651297 667817 676106 626864 699863 1991900 2086669 1315347 1063146 594755 587895 691978 686885 699898 707135 697885 708130 816363 811686 6132815 6354629 39.15 70.7 2
09:33:24 2024-01-29 824887 824997 185500 180939 307843 314914 345520 343015 205294 198522 254342 260332 302054 308838 5713931 6080588 7816450 7626170 1253501 1309658 261205 231363 251475 252950 306397 297203 279223 279678 190620 194150 726484 711809 1645386 1636895 378668 373928 532240 538037 655781 640259 650474 649382 661996 674361 629932 698851 1991628 2082625 1288807 1068926 593066 585403 693187 683902 695215 707383 696847 706044 815919 811369 6141584 6359464 39.15 70.7 2
09:33:25 2024-01-29 826950 824567 184937 180939 308310 313665 346598 345019 204760 199548 256406 259692 304677 309948 5709561 6098824 7880393 7662784 1262517 1309510 260771 232049 250535 250917 306861 297527 279367 280104 190153 194730 739658 711061 1669998 1629571 378519 375914 531680 536409 661484 638413 647632 652709 658200 668411 632015 697820 1988355 2095632 1313085 1065427 597300 583713 691978 690863 693141 703332 700461 706081 808066 811333 6081328 6343792 39.15 70.7 2
09:33:26 2024-01-29 833891 824736 184911 180939 306445 315681 347875 346628 201897 199526 255645 260989 304357 308185 5707039 6105986 7952108 7676063 1266498 1309658 260953 230932 250309 251686 305962 296618 279761 279587 190788 193302 769768 702323 1639224 1641437 378250 376214 535172 536030 661990 643663 645758 649002 667344 667358 627380 703197 1997601 2105781 1278555 1057207 598532 587063 690018 689884 699698 701281 698899 709289 808637 808787 6122746 6341049 39.15 70.7 2
09:33:27 2024-01-29 829132 824562 184656 181519 306874 315694 347383 344955 202074 198418 256589 259546 304677 306320 5705117 6101106 7906706 7647956 1261990 1309658 261205 230289 251086 250533 306861 296331 279761 279390 191089 193337 776323 705726 1628791 1640272 378596 375087 535209 538835 656782 643934 650936 650836 667547 675347 628304 700894 1994014 2093617 1315347 1061142 593488 586877 690018 685122 700691 706070 696317 707086 815785 809395 6133455 6356806 39.15 70.7 2
09:33:28 2024-01-29 828276 825403 185068 180598 309766 314513 347875 345931 202002 198867 254806 258353 301215 306572 5707964 6056005 7790475 7615891 1255327 1309658 261170 231129 250697 249454 305864 296582 278974 279071 190153 193878 733269 711809 1637522 1631958 379595 373070 531486 537656 652900 638377 649549 647475 658236 672322 626422 696828 1989768 2075256 1291020 1066648 592294 585408 691978 682863 695178 703404 696893 702928 817521 811333 6129462 6358211 39.15 70.7 2
09:33:30 2024-01-29 821049 824340 184691 180767 308724 314698 347875 343015 205329 198522 258742 259900 304178 306428 5713259 6081896 7801354 7614398 1240645 1309658 260736 230867 251901 250150 305962 297599 278190 278405 190487 193878 753382 709774 1662015 1632217 378704 377272 531486 536409 655745 638413 649549 649382 658200 675787 632985 697820 1984742 2084166 1282168 1068926 591804 582815 691978 682863 693141 707383 698879 703965 816363 813264 6133904 6357874 39.15 70.7 2
09:33:31 2024-01-29 824521 824924 184731 180710 306450 314435 347084 344955 201897 199631 258706 260230 307823 306464 5713259 6105986 7871068 7653406 1253716 1305874 260771 230608 249536 250917 305459 297491 278974 278405 190753 193607 742355 713092 1655628 1623223 377982 375386 533372 538073 660327 638413 649549 649002 658200 671378 632774 695800 1984742 2088874 1306297 1072551 595681 581549 692661 687932 695215 707383 703878 705325 811676 813986 6103207 6368829 39.15 70.7 2
09:33:32 2024-01-29 834405 823247 184777 180668 308724 315482 344412 346079 201473 198833 255428 260884 304571 305997 5679293 6102293 7964322 7679955 1269213 1309658 261815 231292 249536 250951 306177 296374 279761 279390 191133 193032 768130 702323 1655792 1646974 377447 375650 532126 536030 660547 643477 645722 654166 665930 667358 629265 700360 1991182 2106443 1291020 1053937 597379 583749 689585 690679 699055 705263 700873 708523 809178 807127 6141584 6350401 39.15 70.7 2
09:33:33 2024-01-29 829928 824997 184289 180909 306978 315911 347629 342834 204903 197935 255355 258388 304322 305530 5695765 6101709 7899044 7641113 1264040 1309658 260736 229857 251086 249420 306393 296618 278974 278997 191089 192388 759936 700838 1640085 1648316 380135 373106 532994 534717 652900 642111 644769 646524 665930 670363 626458 700894 1991182 2096587 1284381 1055723 592605 583489 685973 684565 697113 703151 695717 707981 813835 802428 6170437 6347333 39.15 70.7 2
09:33:34 2024-01-29 821126 824562 184665 180333 306905 312933 347875 343015 201473 197935 258778 257107 302720 306436 5712983 6101709 7843092 7623763 1257119 1307764 259941 230573 250274 249420 305437 294668 278582 281063 189589 193878 753382 711809 1634980 1635696 379323 371954 531486 536445 654192 637926 649003 646524 658164 671378 621947 694775 1992417 2077508 1289384 1062312 593460 586122 691978 683720 696583 703295 693816 700935 812830 809395 6132815 6359464 39.15 70.7 2
09:33:35 2024-01-29 820572 824417 184659 180333 306807 313957 345520 343015 200912 198522 254745 259504 303503 305530 5703298 6081570 7824004 7629203 1240645 1307801 260520 229179 251122 252326 305066 297282 277959 277564 189853 193472 753382 707468 1714356 1632217 380135 373928 530359 536141 652900 636502 647632 646524 657592 676078 631874 695466 1983919 2073044 1217045 1066189 590916 580917 691450 682140 690803 703404 697388 703779 815171 811113 6129462 6339298 39.05 70.7 2
09:33:36 2024-01-29 821156 823242 184285 180338 305490 313444 346022 343015 201192 199145 255141 258388 304108 304956 5704006 6090277 7829987 7623763 1240645 1305988 261170 229179 250274 249420 304637 296618 278154 277560 189888 193032 756659 707746 1636128 1629902 379595 374190 530359 535615 654783 636502 650282 649461 660396 674937 627235 694590 1983919 2074847 1288807 1066446 589653 582852 690997 681345 693899 703332 694803 700861 815208 810285 6114671 6350098 39.15 70.7 2
09:33:37 2024-01-29 821126 823251 184293 180299 305520 312055 346562 343015 200912 198833 258474 258388 303290 305065 5703171 6108528 7861743 7631607 1249948 1304948 260771 230214 249500 252914 305102 295538 278190 277634 189853 192997 755020 713092 1631418 1622997 376912 374226 531486 537960 660261 638807 647521 652610 660543 671501 630976 695613 1982507 2082625 1301772 1068926 593910 581182 691487 686885 692615 703404 701872 698802 806624 810540 6086494 6350401 39.15 70.7 2
09:33:38 2024-01-29 834078 823247 183727 180299 306987 314950 343414 343015 200912 197901 254277 259719 303503 306218 5704006 6148491 7957187 7656818 1268307 1309658 259579 230214 248694 250150 305102 294533 278974 278800 190153 192423 761575 703713 1643385 1641546 376195 375672 533714 535096 658067 641547 645494 652110 663759 666636 626512 699959 1990909 2102543 1304298 1054198 594755 583480 685597 688470 696693 697168 695408 704767 806053 802392 6122746 6341049 39.15 70.7 2
09:33:39 2024-01-29 829485 824413 183189 179730 306123 315430 343414 343015 200912 197474 255141 257926 303077 304626 5705117 6106639 7889719 7647947 1257119 1307801 260373 229179 249776 249351 305531 295083 278778 277786 189589 192109 794989 705350 1644462 1639185 378519 374875 533750 537763 655084 641019 647447 646487 662968 671342 625971 697745 1988355 2080784 1279955 1060350 590545 583713 688028 681899 696200 703404 693324 702429 809281 802464 6124706 6350098 39.15 70.7 2
09:33:40 2024-01-29 823456 824413 184028 179735 305952 314170 343449 343015 204582 197557 258304 258319 302404 305458 5695466 6073891 7772796 7610459 1238879 1305639 259183 229143 250697 253649 304887 296331 277123 279676 189945 192856 751743 707746 1649244 1632244 379595 375140 528715 535096 653265 636469 645758 647618 657129 670327 626512 691711 1981337 2067356 1286594 1063583 589671 582888 690018 680690 690100 702836 693324 698802 811682 808824 6124063 6350401 39.15 70.7 2
09:33:41 2024-01-29 823461 824731 183705 180044 306978 312019 345556 344955 200912 197970 254745 258319 303077 305065 5705117 6114859 7880393 7629884 1259814 1305911 261446 230325 249040 252059 304815 295570 278118 279748 188890 193502 756659 710790 1646406 1630014 376378 372808 528930 531743 658817 630992 642833 650836 657488 666852 628665 691711 1980515 2087393 1306297 1066648 594755 577041 690018 686514 685178 700788 697885 698234 804307 811828 6081570 6350401 39.15 70.7 2
09:33:42 2024-01-29 833891 824413 183189 180333 306546 314914 344937 343015 200912 197901 254961 259143 302494 306000 5705117 6099239 7964322 7642984 1265718 1307736 261079 230073 249357 249282 303923 296892 276381 278961 190014 192214 753382 702209 1642865 1635511 377909 374190 529199 533202 655745 637170 643473 648923 658092 667358 629265 698450 1981922 2101052 1279955 1057375 593876 576933 686082 684907 690008 697168 699153 702928 806053 802500 6098786 6340733 39.15 70.7 2
09:33:43 2024-01-29 832707 824736 183115 180329 306330 313737 344937 343015 200633 197901 252810 258388 303290 304663 5701052 6152880 7954997 7692482 1271860 1307847 259441 230002 247820 249317 304636 294668 278582 278177 189028 192323 761575 705856 1658634 1639185 375314 371954 532240 535023 655818 639806 640941 649455 663204 665373 625624 697857 1988355 2099821 1302085 1053335 593914 582852 684144 686651 695215 695176 693853 702429 804270 801154 6132165 6341049 39.15 70.7 2
09:33:44 2024-01-29 829928 824417 183154 180174 305858 314914 344937 343015 200912 197248 255141 257499 303077 304350 5703894 6110981 7914135 7658009 1266498 1311573 259441 229108 249851 249005 305102 294775 277159 277714 190153 191411 755020 701709 1629522 1648445 378250 371362 530735 532070 651380 639353 640905 643645 661960 667358 625624 696746 1982717 2090653 1308560 1051089 589233 581509 682067 680690 695215 699203 691849 705077 809853 799991 6169841 6348555 39.15 70.7 2
09:33:45 2024-01-29 823542 824413 183577 179451 305952 311729 343484 343015 200912 197901 258487 256291 302545 306630 5703931 6094377 7857696 7635207 1253463 1303987 259183 229143 249250 249074 305962 293282 277959 276826 188959 192144 756659 710790 1643118 1641129 377447 372879 529235 531815 651380 634634 645722 640024 656205 667358 623375 691183 1981922 2073251 1291549 1060387 590508 582852 688065 679867 694195 701811 689742 698802 806890 802392 6133455 6350401 39.15 70.7 2
09:33:46 2024-01-29 820859 823242 183154 179571 306555 312713 344412 341942 200912 197866 252810 258853 302404 304600 5704471 6081328 7829668 7619831 1238567 1307810 259510 228363 250026 248970 302892 296371 276274 278568 188993 192184 751743 707746 1673943 1632217 378519 371883 528078 534338 651160 634740 642797 639988 657744 668411 625293 691109 1973460 2071942 1299510 1064826 587975 576946 688028 679726 689972 699238 691738 697739 809245 807040 6127785 6350098 39.15 70.7 2
09:33:47 2024-01-29 824627 824413 183405 179696 306987 311474 345450 342762 200597 197935 252810 257891 302580 305996 5727153 6098786 7869219 7653406 1252165 1303987 259545 229680 248310 249386 303888 295190 277373 278177 189689 192219 755020 711809 1638941 1620783 375846 372808 529948 531779 656709 631028 645685 651311 657093 671133 627307 691674 1975469 2079418 1292181 1066297 589233 578715 687054 682140 689972 703332 697885 699794 807139 802428 6122746 6350098 39.15 70.7 2
09:33:48 2024-01-29 830314 824413 184117 178894 305917 312019 342997 343015 200318 198590 253987 257892 303040 306284 5707039 6123560 7902802 7647947 1261191 1305874 258000 229179 247891 249143 303624 294704 277373 278997 188593 192997 753382 710790 1663663 1627612 375314 371919 527669 533580 655976 632943 641886 649419 656313 665337 625234 690619 1979109 2085914 1306297 1066446 593910 576870 689040 684870 690008 701281 697885 698818 802529 807076 6094415 6348555 39.15 70.7 2
09:33:49 2024-01-29 834210 823247 183542 179417 306267 313635 342780 344739 200493 197797 254168 258147 301591 307821 5717724 6117983 7899044 7651859 1262517 1302104 257931 229143 247926 253684 302857 295426 275713 278177 190955 191782 751743 703212 1639578 1634535 376378 371954 527705 532070 652863 631028 641188 648539 656814 664365 626181 691674 1979109 2087393 1277742 1061898 593136 576834 687625 683866 688019 698318 695334 699316 802456 802464 6081290 6350098 39.15 70.7 2
09:33:50 2024-01-29 835073 824567 183421 179392 305836 313778 342852 342906 200458 197763 254132 259506 301556 305100 5679293 6114740 7925456 7642583 1259184 1304136 258000 229108 248658 253328 302169 295226 276595 277786 188993 191445 751743 700314 1641318 1636969 376378 373070 529948 532070 656440 636466 641188 648923 658092 665373 627112 697323 1981922 2105781 1273667 1057375 590600 577486 682758 680828 689483 696642 697885 700861 800191 801154 6098786 6342400 39.15 70.7 2
09:33:51 2024-01-29 832613 825508 182817 179632 305728 312570 345352 342605 200109 198660 252738 257464 302652 302678 5737354 6127480 7940107 7651597 1266498 1305874 260201 228913 246365 248970 303213 293393 277568 277396 188959 191579 743346 703212 1634322 1636858 374217 370842 531110 533202 653858 637889 639472 650105 658128 662427 623817 695269 1981652 2096587 1291020 1051089 593136 576843 682684 683866 693141 698318 694840 700861 801323 801436 6116235 6339728 39.15 70.7 2
09:33:52 2024-01-29 835077 825315 182975 179912 306447 311841 342997 343015 199656 197248 254816 256291 302367 303601 5694528 6111561 7927020 7627614 1275802 1305837 258885 229108 247926 249591 304173 293393 276595 277786 188924 191747 753382 699712 1654842 1648650 376378 371972 529199 530529 650458 634598 640277 643952 657129 663359 621673 693714 1985899 2096587 1291020 1049807 592645 580242 682758 682863 693141 694124 691211 699794 801889 801784 6125099 6330059 39.15 70.7 2
09:33:54 2024-01-29 830235 825476 183080 179129 305688 313444 342961 342979 200318 197111 254277 256681 302652 304064 5712983 6120254 7889195 7648050 1261990 1305874 258754 227690 249254 253222 303249 293703 276559 276879 189028 190808 734618 700314 1646340 1641437 378173 373024 531486 533580 650919 638377 641886 643952 658164 667322 623817 697323 1986943 2090356 1306297 1049594 587556 576906 680824 678764 692652 697168 694004 705325 810488 800196 6171772 6354353 39.15 70.7 2
09:33:55 2024-01-29 821126 825586 182801 179520 306946 310748 345668 342496 200317 197248 253719 257481 303077 304663 5687316 6092177 7837509 7619831 1253098 1305911 258000 228398 247962 249727 305102 293991 276559 278177 188297 192085 755020 711809 1631105 1632217 376378 369880 527705 534153 649538 634290 641923 642129 657093 667358 620113 690656 1979109 2078199 1297247 1057375 587975 580278 684071 680470 694886 702276 690549 700775 807085 802534 6148408 6348786 39.15 70.7 2
09:33:56 2024-01-29 825693 823105 183084 178561 306550 311038 343154 340490 200912 196598 252810 257499 301134 304564 5695765 6081896 7768228 7605032 1240645 1305988 257966 228363 249114 249591 303177 293694 274870 277981 188627 191747 726484 707746 1637759 1638798 377447 373024 525737 532825 649538 632943 642833 642129 654851 667358 622897 687579 1977704 2059973 1313367 1063146 588813 580850 687625 677620 689483 700293 690549 697805 810024 804844 6114004 6345257 39.15 70.7 2
09:33:57 2024-01-29 819988 823247 183183 179486 306123 311729 343449 341978 200143 197523 252738 257499 301698 303388 5684224 6063975 7812806 7610459 1235988 1303987 258788 227655 247891 250326 301339 293703 275906 277396 188627 191445 726484 709266 1644115 1627593 376912 373024 526108 531777 650458 632495 641886 643040 654352 667358 623817 690030 1974065 2068161 1279955 1062920 587138 580358 686160 676552 687909 700293 690549 697787 806926 802356 6127123 6334836 39.15 70.7 2
09:33:58 2024-01-29 819925 822664 182794 179134 304828 311510 345767 340394 200912 196906 252810 257891 301698 305529 5703894 6072851 7787140 7605032 1241865 1302141 257931 228008 249079 249241 302965 293841 274870 277697 188297 191579 734882 707746 1631574 1632217 377979 371972 523076 532070 649078 632047 639980 642129 654851 666346 623475 690298 1983065 2065664 1291020 1060350 587975 581182 686648 678580 689972 697168 689567 696795 809303 802356 6123409 6348555 39.15 70.7 2
09:33:59 2024-01-29 819925 822669 182509 178565 306114 311038 344937 339606 200317 197077 252414 257857 299554 305423 5695466 6081556 7784886 7608641 1251497 1304136 257966 228398 247891 249066 303249 293429 274870 277981 188166 191747 731657 709266 1633187 1632217 376378 369880 523112 532070 647630 631870 639962 640928 654596 668180 622758 689918 1979845 2065627 1302085 1059688 588813 576978 686082 678764 690008 701970 689567 695656 808340 802570 6132815 6330219 39.15 70.7 2
09:34:00 2024-01-29 818726 823247 182501 178633 305227 311038 342997 339845 200632 196598 252774 257499 299554 305529 5703894 6073891 7807459 7610459 1237080 1303210 262635 227461 249079 249591 301021 293841 274870 277201 188166 190976 751743 706735 1669467 1632217 376728 371972 523112 532070 649582 632239 642829 641602 656168 666202 619492 689390 1978431 2065862 1280721 1058880 587975 576942 688115 678580 690988 697203 688096 697419 806668 802003 6123409 6340733 39.15 70.7 2
09:34:01 2024-01-29 819962 824731 182535 178599 305908 311038 342997 339916 200317 196427 252774 257285 301240 304136 5703894 6073250 7768228 7605032 1238879 1304136 257966 227655 248904 249241 302292 293841 274834 277786 188035 191144 736494 707240 1643322 1632217 376195 372353 526047 531813 648932 632695 643015 642019 653709 666166 621527 689390 1976717 2059904 1284381 1061922 587138 576834 684144 676771 688595 699880 688586 695768 808340 801755 6122746 6330364 39.15 70.7 2
09:34:02 2024-01-29 819925 823251 182505 178561 305187 311002 344937 339845 200143 196667 252774 257499 301240 303424 5695489 6072851 7777814 7605032 1238879 1304136 262897 227655 248310 248891 301374 293841 274799 277396 188035 191144 726484 706363 1652838 1632237 377812 372761 526047 531923 649391 631901 643932 641983 652786 667250 621943 688558 1977478 2065664 1279955 1060227 585886 578568 686375 674823 687045 698318 688586 695768 808069 801154 6114004 6330209 39.15 70.7 2
09:34:03 2024-01-29 820507 822982 182514 178569 305218 310095 345424 339606 199691 196632 252738 257285 300783 302714 5694528 6081655 7768265 7599154 1239762 1303210 258885 227655 247962 248507 302702 293599 273994 276582 189611 191335 736494 708395 1664705 1632244 377179 369808 525674 531134 648659 632047 640277 639788 654389 663431 619224 688521 1972663 2060074 1272058 1059633 587138 576946 683068 678283 688994 696904 686630 694742 806053 801436 6121534 6340733 39.15 70.7 2
09:34:04 2024-01-29 820854 823251 182540 178535 305227 310131 342997 340716 199482 195373 252774 256469 299941 303673 5679293 6067164 7796465 7594195 1245962 1302285 258885 227655 247126 248471 304138 294955 274586 277535 189273 191005 735486 709774 1647736 1632244 375699 369664 525674 531693 646221 631153 641188 641864 654815 663395 618735 688031 1973843 2061652 1278555 1055589 586720 576870 683551 678247 690008 695176 686630 694742 805993 801436 6114671 6350098 39.15 70.7 2
09:34:05 2024-01-29 819339 823242 181928 178365 305227 310095 342997 339880 200317 196291 252774 257279 300818 303637 5695765 6076260 7779341 7605032 1236163 1304136 259435 227445 248481 248956 303959 293770 274728 277058 189477 190970 734882 706363 1668131 1629926 376378 371972 523040 530200 650115 631153 640905 642129 652931 667033 625624 688521 1974065 2053895 1277742 1063146 584637 577895 683588 674823 686073 697168 689076 695273 807195 801154 6126377 6325653 39.15 70.7 2
09:34:06 2024-01-29 820854 822660 182505 178283 305227 311702 342997 338534 200143 196598 251991 257499 299624 304626 5705117 6071263 7824441 7624720 1238287 1305988 260162 227197 248203 249519 301268 293699 275113 276986 189345 191005 726484 705726 1682697 1632217 377032 372756 523040 531317 647703 631153 642064 641100 652968 665337 620113 688031 1973497 2059541 1310822 1059633 587138 576847 684107 674823 687532 694390 688096 694742 807195 799991 6119038 6344019 39.15 70.7 2
09:34:07 2024-01-29 819773 823247 182501 178203 305227 310784 342997 338820 200143 196598 252346 258030 299941 304778 5679219 6064164 7757136 7616697 1250536 1305990 259614 227868 247367 248330 302466 293841 274799 277396 187740 191445 740525 710790 1642319 1632217 375580 369844 523040 531584 647701 632047 642101 640277 656814 665373 616473 689048 1979109 2069348 1297247 1057207 586303 576870 682274 677767 690988 696678 688096 697824 803738 799740 6124063 6341049 39.15 70.7 2
09:34:08 2024-01-29 825425 823830 182509 178283 305693 310095 342997 340981 199517 195985 252810 256469 299800 304100 5713259 6060956 7818569 7631909 1254890 1305953 259542 227609 246400 249066 302256 296739 275942 276261 189611 191109 726484 709774 1644889 1632217 373889 369591 527705 532070 647703 632943 642101 641675 658209 665877 616473 688590 1973497 2074699 1271103 1050081 584637 577486 678897 674786 690988 694390 689567 698321 802566 793450 6133455 6340733 39.15 70.7 2
09:34:09 2024-01-29 824949 824417 182378 177969 305263 309555 342683 340669 199343 196462 252774 256978 299941 305349 5712150 6069888 7812919 7621084 1254890 1304136 258885 227143 246435 248992 302360 291540 275449 276546 187411 190543 733269 709736 1625553 1624920 374181 369844 523148 532070 645828 634290 638153 642129 657744 665373 618290 689641 1977704 2074773 1299510 1051089 584637 576261 677899 674750 689054 694390 688586 699963 802566 793414 6151626 6341049 39.15 70.7 2
09:34:10 2024-01-29 823537 823247 181928 177726 305693 311812 342961 340669 199343 196598 252774 256042 300783 304700 5688174 6081896 7822021 7619831 1252645 1304129 259396 227655 246400 249241 303249 291167 275007 276296 187411 190843 726484 709774 1633330 1632327 374217 369187 523148 532070 645765 631153 641644 640277 656814 665409 616473 688558 1973497 2072317 1273316 1055873 585469 576834 680824 676771 690988 698318 687607 697291 802566 799139 6115327 6350401 39.15 70.7 2
09:34:11 2024-01-29 820854 823247 181967 178279 304977 309807 342997 338891 200004 195408 252738 258667 299906 305013 5723390 6071263 7800014 7599154 1247464 1302104 258885 227337 247261 248188 302752 292705 274414 277396 187706 190843 741911 707746 1633187 1631059 375314 369808 524557 530529 645791 631117 641188 638395 655813 664365 612933 688031 1975469 2069006 1299510 1056587 585886 579125 682758 676735 690008 698318 686630 695768 801889 799102 6143665 6335885 39.15 70.7 2
09:34:12 2024-01-29 825301 823242 182343 177973 305191 309555 342961 340358 199309 196598 252486 257339 302344 306547 5712386 6066941 7796190 7610459 1249523 1305988 258885 227361 246330 248088 303213 291878 274414 276546 188546 190808 738634 709774 1633371 1632217 374108 369187 523004 530905 643835 629297 640277 638359 654352 663395 618182 686528 1974065 2062842 1294985 1057375 585886 578715 682274 676256 689972 694390 685580 694705 800118 797975 6134769 6340733 39.15 70.7 2
09:34:13 2024-01-29 825809 823251 181928 177969 305156 309772 342636 340383 199205 195814 252630 257481 299695 303957 5707039 6073891 7790437 7610459 1245962 1300438 258885 226950 246330 247705 302256 292019 273158 277165 189078 190976 730044 707746 1631371 1632217 374181 369251 524185 530492 643799 629261 640277 637871 649186 662893 616437 686003 1972663 2059904 1304298 1053899 585886 578715 682758 676698 688019 694390 685580 693153 801889 798011 6139215 6330134 39.15 70.7 2
09:34:14 2024-01-29 825619 824417 182227 178113 304869 311739 342744 339737 198859 195339 252558 257481 299205 304478 5709186 6073515 7781951 7601087 1245962 1300438 258885 226950 246365 247670 302256 292019 273158 276546 188812 190508 741911 707746 1655006 1626072 375314 369483 523072 530117 643835 628780 638423 637420 649150 661461 612969 684468 1971262 2059812 1269893 1057207 585886 577895 682274 675778 687045 694390 684607 691641 802529 799740 6125853 6347712 39.15 70.7 2
09:34:15 2024-01-29 823276 825148 182335 177896 304084 311188 342262 339427 199309 195237 252558 257265 299800 303601 5695012 6065264 7790475 7605032 1247741 1304136 258885 227267 246330 248088 302256 291575 273959 276510 188812 190976 726819 707746 1634281 1631059 374144 368696 524185 530492 643799 629261 639822 637384 649186 662427 612933 686003 1972663 2058444 1274224 1053899 585469 577895 682274 674786 688019 694390 684607 693682 801286 797975 6142727 6348253 39.15 70.7 2
09:34:16 2024-01-29 827032 824340 181789 177867 304548 311298 342226 339702 198997 195373 252738 255158 299836 304368 5713259 6082684 7801616 7601087 1245962 1304136 258885 227396 246330 246942 302044 291984 273193 276546 188812 190508 743550 707746 1637759 1624920 375048 368927 523072 530117 643799 628335 639367 637871 649150 661461 612933 684468 1971262 2059812 1291020 1055836 585886 577895 682758 675778 687532 694390 684570 693190 802529 799740 6133904 6348792 39.15 70.7 2
09:34:17 2024-01-29 825181 824303 182165 177867 304191 309555 342406 339880 199309 197353 252594 256760 299836 302750 5705117 6073891 7790475 7610459 1251309 1302285 258885 227267 246330 247705 302716 291540 274414 276546 188546 190543 736995 707746 1654085 1631059 373579 368400 523072 529742 640141 628816 640277 637384 649222 662427 617305 685516 1972663 2059904 1284381 1053112 584637 577895 681790 674750 688019 694390 684570 695392 801887 799657 6122072 6353331 39.15 70.7 2
09:34:18 2024-01-29 822252 823251 181605 177438 303338 309086 342503 338820 199587 199214 252738 256760 298928 304478 5703894 6060310 7786864 7597133 1245962 1300438 258885 227151 245985 246942 301339 291096 273122 276087 188546 190208 731657 707746 1650087 1626072 374181 367265 522702 528957 644986 628816 639822 636484 652968 662427 616430 686003 1969862 2063150 1294985 1054300 584637 577895 680341 674517 687835 694102 686589 695889 801428 793234 6142727 6350098 39.15 70.7 2
09:34:19 2024-01-29 823500 823392 181789 177408 304569 308186 341888 338855 198203 195848 252346 256760 298928 302714 5713259 6060310 7768265 7601087 1247741 1300438 258124 226247 246157 246977 302256 291131 272931 275664 188414 190208 740272 707746 1633826 1629902 373616 367588 523072 528921 644072 628816 639367 636484 652931 662427 616430 685516 1969862 2063150 1266677 1054086 584222 577712 680758 676279 687762 694210 683936 693534 800823 797394 6123409 6339265 39.15 70.7 2
09:34:21 2024-01-29 823537 823251 181605 177442 303977 311298 341888 338891 199053 194765 251919 256760 298928 304157 5705117 6064619 7785223 7582848 1245962 1300438 257907 227022 245571 246942 301797 296703 273122 275893 188546 190552 725207 707746 1647030 1629902 373579 367552 523072 528957 644072 628335 639367 636484 652700 661461 615994 685479 1968464 2066075 1264464 1055247 584875 576858 680305 676006 687945 694210 684385 693497 801428 793306 6142727 6336213 39.15 70.7 2
09:34:22 2024-01-29 823461 824308 181650 177129 303896 308186 341888 339606 198444 195950 252524 256042 299611 304373 5712173 6060310 7796465 7606512 1246691 1300438 258124 226247 245606 247013 302256 293630 273193 276087 188281 190473 740272 707746 1638999 1629631 372452 367588 523072 528921 644072 629065 639822 637420 654352 662427 616430 688558 1971829 2075958 1297247 1054086 585612 577450 678787 675319 688921 694210 687607 694742 800155 793342 6128437 6345257 39.15 70.7 2
09:34:23 2024-01-29 823461 823560 181640 177413 302972 308151 341371 338820 198099 194765 251955 256760 298963 302678 5698592 6060310 7777814 7621769 1247741 1300438 258305 226247 245915 246977 301797 296666 273193 275700 188281 189931 726819 707746 1637286 1631170 371927 367588 522802 528921 643615 629297 639822 637420 655080 664807 616173 686231 1971798 2068638 1285935 1049895 583623 576078 678340 673183 688019 694390 685093 694557 797789 794322 6170254 6321138 39.15 70.7 2
09:34:24 2024-01-29 821126 823251 181575 176846 304290 308151 341888 338855 198444 195950 251919 255684 299589 303437 5703894 6065899 7803994 7608641 1250415 1300438 258522 226213 245571 247741 301339 292045 274414 274593 188546 189347 734882 707746 1623063 1632217 372752 368696 523076 530117 643871 632047 639525 640189 656943 664880 617268 688980 1971829 2074847 1295550 1052511 583623 576261 676940 671750 688958 694318 686593 694742 800155 795702 6142221 6330632 39.15 70.7 2
09:34:25 2024-01-29 823461 825315 181361 177125 304009 308151 341888 338820 198409 195408 252346 256042 298928 304346 5695466 6069576 7796465 7601087 1246851 1300438 258124 226213 245571 246977 301374 296666 273122 275664 188017 189381 737200 709774 1626957 1629902 371927 367552 523506 530379 643961 630898 638275 637919 654468 663941 616283 686342 1971829 2074053 1294985 1050828 582978 576151 677899 672736 688019 694390 685469 693719 797826 793342 6132815 6331028 39.15 70.7 2
09:34:26 2024-01-29 823461 823251 180814 177408 303369 308151 340855 338820 198375 195069 251955 256042 298194 302678 5704006 6073891 7791661 7605032 1245924 1300438 257907 226178 244850 246182 300881 296347 272705 275664 188017 189381 740272 707746 1626957 1632237 373523 367301 522999 527209 643578 628922 637785 636562 649042 663941 615410 683945 1968464 2065224 1288197 1054086 583807 576261 678897 675319 687045 694390 682555 691678 793301 793342 6124063 6330209 39.15 70.7 2
09:34:27 2024-01-29 822876 824992 180814 176888 303298 308186 340855 338820 198375 199143 251955 256042 299626 302430 5695466 6065264 7790662 7605032 1245962 1300438 257907 226213 245690 246942 301374 296173 273193 275471 188017 189909 735356 710282 1652674 1632237 371782 367444 523593 528401 644035 629115 638201 639279 653854 661461 615557 686528 1971829 2074053 1294985 1050081 583281 576261 677899 671750 688019 694354 686630 694742 798989 793306 6133455 6340733 39.15 70.7 2
09:34:28 2024-01-29 823461 824147 181640 177129 303800 307926 341611 338820 198409 195408 252310 256042 298963 302678 5703894 6065264 7791661 7595667 1247741 1300166 258124 226213 245571 246907 301374 296342 272911 275415 188546 190133 725207 709266 1628759 1632244 371746 367408 523035 528328 643615 629107 638423 636520 655080 661461 615994 685516 1969862 2077642 1294985 1053447 582978 576261 676940 670802 687532 694354 684607 691715 797862 793342 6115327 6345257 39.15 70.7 2
09:34:29 2024-01-29 824632 825352 180814 177129 303338 308186 340891 338820 198409 195069 251955 256042 298963 302714 5705117 6065264 7768265 7605032 1247741 1303210 257907 226247 245893 246625 301584 293459 272790 275557 188546 190237 738634 709774 1637433 1631344 372833 366999 522592 528137 643159 630001 637748 635998 649259 659534 615994 686033 1968464 2070791 1292722 1054086 582978 576261 677899 671786 686073 694354 682629 691641 793301 792711 6124063 6336213 39.05 70.7 2
09:34:30 2024-01-29 823461 822982 181314 177286 303338 307962 340855 338820 198065 199351 251919 255649 299381 302643 5712150 6056005 7801094 7595667 1246851 1303855 257046 226003 245739 246801 301197 292155 273017 274679 188281 190070 730044 709774 1635868 1631059 371891 366742 522999 528101 642212 629554 637932 636484 655080 659534 615557 686040 1969862 2072052 1292722 1052586 582978 575446 676462 670802 687045 694318 684607 691715 793301 791002 6124706 6331697 39.15 70.7 2
09:34:31 2024-01-29 822876 823387 180818 176855 303302 308116 340855 338309 198237 195156 251919 256042 298475 302006 5713259 6065264 7787140 7607224 1252608 1300364 257765 225916 247873 246766 302474 291972 272981 274644 188017 189312 763536 707746 1647476 1632249 369763 366964 522702 528173 643012 630078 637932 637871 652931 659569 616114 686565 1969862 2062856 1294495 1046987 581288 572902 674478 671973 687045 693304 684607 693756 793337 792333 6142221 6331697 39.15 70.7 2
09:34:32 2024-01-29 821121 823830 181353 176332 303338 308861 340855 338309 198237 195408 251529 255256 298510 302218 5705117 6065899 7812623 7620333 1249448 1302000 257153 226038 245430 246766 300881 291746 272862 274821 187753 189667 730044 707746 1631980 1632217 369763 366856 522332 526946 642212 629107 636575 636520 649259 659534 614686 685516 1968464 2072317 1319951 1051200 581325 573748 674991 671497 686559 692329 684607 691715 793337 792333 6128437 6331697 39.15 70.7 2
09:34:33 2024-01-29 823290 821020 180775 180532 303089 307685 340855 338309 198065 197089 251140 254864 298719 303146 5679219 6057624 7837045 7626437 1254890 1301348 258088 225793 244850 246942 300343 291414 274131 273144 188281 189146 742156 706735 1644844 1627409 369799 368436 523040 528957 643799 629334 637932 637420 652931 659306 616430 686565 1969862 2065744 1292722 1044721 581325 572902 673965 672450 687748 692365 684607 693756 797826 791774 6142847 6340733 39.15 70.7 2
09:34:34 2024-01-29 823193 823251 181318 178262 303338 309871 340855 337799 198375 195339 251176 255078 297637 301723 5694542 6098748 7846676 7631234 1249933 1300438 257727 226003 244710 246907 301843 291633 274097 273754 188546 189105 753382 707746 1626404 1627262 369763 367293 523076 528137 640141 629297 636575 636520 649222 659534 614686 685516 1968464 2070583 1290460 1051089 581288 573712 674955 671497 687045 692329 685617 691715 797826 792893 6124706 6322345 39.15 70.7 2
09:34:35 2024-01-29 823193 823251 180780 176846 302841 307685 340855 338309 198237 197227 251140 254864 298648 300842 5704471 6090087 7857613 7622251 1252608 1300438 258088 225321 244780 246907 300835 291620 273994 273144 188281 189146 736494 705726 1625400 1637371 369763 368177 523004 528547 640177 629297 636539 636970 652931 661197 615994 686565 1968464 2062783 1292722 1044758 581288 572461 672977 671497 686775 691806 684084 693719 793337 791214 6151626 6336213 39.15 70.7 2
09:34:36 2024-01-29 822604 823247 180818 180567 303302 309178 340341 337799 198065 195339 251176 254508 300244 304175 5700155 6098824 7828190 7610459 1249523 1299515 257046 226003 244815 246769 299197 291330 272649 274401 187489 189312 732665 707746 1630334 1629914 369727 366226 522332 527355 641757 628372 636539 636484 649259 658344 614250 684542 1963968 2069006 1308380 1049752 580390 573480 674001 671021 686073 692293 682629 691443 798028 791214 6146355 6325916 39.15 70.7 2
09:34:37 2024-01-29 822608 823247 180814 178662 303302 308669 340341 336782 198134 196861 250500 255795 299589 300865 5707039 6107296 7857467 7625269 1255304 1300438 258053 225095 244780 246111 300555 291221 273122 272848 188281 188946 753382 705222 1657097 1631059 369727 368105 522968 528101 644072 631117 636465 634580 652859 661801 616430 688521 1969862 2075219 1292722 1043274 581129 572865 672583 671497 683989 690715 681514 693682 799159 790061 6144653 6331029 39.15 70.7 2
09:34:38 2024-01-29 823461 824413 180555 177413 302995 309652 341564 339231 198134 195271 250536 255901 300431 300414 5707039 6113535 7878564 7625269 1251309 1303210 258088 225443 244780 246907 300664 291221 273641 273074 188281 188980 742944 706735 1646124 1632237 369763 368105 523004 528101 644986 630670 636230 635477 652895 662069 616430 688521 1969590 2074884 1292722 1044760 580390 574291 673060 671021 682467 688194 681514 695457 799159 791214 6153917 6326513 39.15 70.7 2
09:34:39 2024-01-29 822876 825735 180543 177277 302521 309980 341432 337112 198237 195271 250925 255866 299170 299797 5693280 6108490 7871068 7619831 1249970 1300438 258088 225252 244850 246147 300343 292045 273122 271825 188414 188387 761575 701820 1644302 1632217 369763 367588 523040 527319 644072 631153 633652 630974 649150 658078 615994 688521 1972663 2078199 1301772 1041790 581251 574118 673060 672450 685030 689254 680511 693682 798028 791214 6121177 6328793 39.15 70.7 2
09:34:40 2024-01-29 828214 824303 180577 177871 302211 310419 340676 336533 198237 195271 250679 256042 297988 301364 5712037 6107540 7871068 7624993 1254748 1303210 258088 225286 245193 246526 298990 291839 273122 272241 188546 188649 766491 701820 1619198 1632237 371891 368105 523040 526946 644072 631153 634317 630974 649114 658308 615994 688521 1972663 2078199 1294985 1041790 581325 574633 672583 671973 682022 685376 680511 695731 798028 790061 6115280 6339373 39.15 70.7 2
09:34:41 2024-01-29 827032 823105 180357 177743 301430 309689 340508 336675 198340 194765 250327 255795 297848 300695 5697776 6108414 7871068 7619831 1253538 1300438 257079 224816 245364 246122 300768 292045 272219 272241 188812 187892 734882 700035 1665079 1641437 371854 366999 522332 524947 641757 626932 631902 630974 649078 654432 614214 684992 1969862 2074736 1284381 1047469 585469 574118 674441 674273 684062 685376 682555 691114 791623 791482 6111924 6345290 39.15 70.7 2
09:34:42 2024-01-29 830162 823091 180469 176817 301881 308151 338218 337799 198099 196522 250891 255221 298892 301400 5713259 6120254 7908370 7634648 1266498 1300363 255467 225286 244815 245732 299025 291244 272254 273720 188017 188649 724897 697316 1639885 1641437 371854 366448 522702 524387 641757 627375 629701 635659 649042 653441 612801 683945 1969862 2079673 1286594 1044760 584637 573712 673538 673760 684025 685376 685120 692310 792037 791069 6107464 6329894 39.15 70.7 2
09:34:43 2024-01-29 833891 824417 180689 176808 302986 309506 338184 338820 197104 195035 250569 254724 297637 300828 5702659 6111561 7908370 7622153 1272242 1300438 254896 225793 244403 245354 299444 291330 272219 273074 187885 188518 734882 697814 1686450 1641437 369727 365349 522702 524015 641757 627412 631004 636484 649114 653441 614649 684505 1971262 2083853 1313009 1045524 584637 571984 673538 677241 686114 688805 685469 694588 791062 790474 6107464 6326513 39.15 70.7 2
09:34:44 2024-01-29 835269 824413 180110 176328 301383 307650 338766 338713 197275 195339 250116 254864 298124 301869 5693280 6120820 7917695 7634648 1272242 1300438 254861 225478 244780 245939 299479 291462 272254 272898 187753 188353 734882 698313 1681007 1646104 372717 365862 523072 524387 642212 627412 631004 635998 649114 653477 614649 685479 1970170 2081149 1263310 1044760 585294 574404 673501 674640 684690 689181 685432 694438 789868 788729 6103161 6325615 39.15 70.7 2
09:34:45 2024-01-29 835077 823571 180551 178638 301170 309324 338766 339570 197070 195339 250327 254829 298440 300616 5694528 6120820 7927020 7637101 1273755 1300438 255323 226020 244027 246526 299479 291330 272254 273109 188017 188649 734882 701209 1667915 1641437 370876 366155 523072 524015 644072 629261 632352 638359 649114 654432 616430 685516 1966197 2089676 1292181 1048966 585469 571151 673024 676279 682712 688914 686407 694438 788860 791214 6107540 6331029 39.15 70.7 2
09:34:47 2024-01-29 834078 824147 180421 176328 300970 309542 338802 337799 197104 195950 249518 255291 298475 301193 5695489 6139338 7917695 7634686 1272242 1300438 254683 225286 244745 245354 301303 291221 272254 273720 187753 188683 736494 698313 1644377 1641406 369691 365349 522332 523644 641303 627375 628807 634580 649078 652523 612801 686523 1973713 2083742 1296809 1044760 584637 573589 673501 675319 683989 685376 682592 690587 789758 791214 6098786 6311807 39.15 70.7 2
09:34:48 2024-01-29 833891 823251 180431 180461 300970 308669 339213 338784 196796 195069 250517 254473 297988 301230 5694528 6127327 7908482 7629203 1268621 1300438 254683 224781 244574 245109 298537 291009 271458 272883 187489 188057 733269 698313 1652581 1643964 369763 365384 522332 524166 641303 625570 630556 634574 652188 655704 612979 682343 1971798 2074515 1277742 1044868 585469 572865 673538 673248 683506 685052 684533 689535 788860 788910 6098786 6318484 39.15 70.7 2
09:34:49 2024-01-29 835077 823881 180140 176256 301181 309105 337674 338784 197104 194731 250291 254473 298023 301656 5694252 6107220 7908370 7625269 1266779 1300438 255074 224781 244574 244977 298328 291536 271423 272602 187489 188091 733269 697814 1649811 1641437 371623 365349 521962 523644 641677 628660 630259 636451 651375 654851 612222 683835 1971829 2080784 1288807 1044760 584637 572021 672473 675282 682467 685340 682034 689572 790465 788910 6098786 6302831 39.15 70.7 2
09:34:50 2024-01-29 833891 822044 180144 176299 300926 309105 337674 338784 197104 199247 249589 254508 298023 301230 5685163 6120254 7911798 7637101 1270952 1298557 255288 225985 248427 245939 300343 290363 271838 272276 187489 188091 734882 701317 1644847 1639109 369299 365349 523777 524203 643924 627710 633703 637725 652761 654289 617398 685293 1964800 2085914 1261048 1048103 583623 569534 671630 672772 680815 684858 687607 691114 788860 791214 6098786 6330435 39.15 70.7 2
09:34:51 2024-01-29 830248 823251 180106 178387 300478 307185 338731 337537 197584 195373 249132 255256 298023 300918 5698695 6136237 7945671 7653406 1264692 1296680 255469 225443 243707 246491 298293 290363 273087 272276 187489 188353 736494 701317 1660443 1636894 370086 367007 523814 525876 645864 627710 633666 641038 652761 656205 612933 686003 1964800 2089676 1280610 1049594 581288 568728 671917 672265 678851 685376 687607 691605 788640 792333 6081328 6321100 39.15 70.7 2
09:34:52 2024-01-29 830341 822664 179946 178271 299602 307185 338731 336746 197138 194731 248783 256393 300362 299979 5695765 6143501 7936346 7642494 1264323 1298557 255645 224781 248391 246734 300075 290919 272254 271445 187489 188278 732832 700314 1631598 1632244 369299 367408 524185 525503 647465 629554 632240 638359 649533 654432 618034 686523 1960594 2083853 1283672 1050736 582790 568728 672583 670766 677890 686953 686593 688558 788761 792333 6081328 6322002 39.15 70.7 2
09:34:53 2024-01-29 830389 822664 179533 176294 299637 308669 338731 339471 197138 195035 248783 256042 298023 300270 5694631 6143501 7936346 7651859 1263419 1300438 255751 224781 248427 246699 297182 291665 272649 272030 187995 188443 732832 700314 1633861 1634567 369299 368215 523777 525131 644745 627855 631902 640189 651228 655210 617743 684505 1962009 2086521 1273667 1044721 581251 568325 671154 672450 678851 685376 686630 689572 790427 791214 6081328 6326513 39.05 70.7 2
09:34:54 2024-01-29 829132 822664 179572 176850 299602 307185 338493 336746 197412 195035 248747 255500 297745 300768 5694528 6134122 7917471 7642597 1264045 1298557 255681 224747 245532 246660 299206 290930 272148 272100 187168 188250 756659 698313 1634651 1632244 369299 367480 523072 524387 646678 629107 632802 638322 648585 654468 617084 686523 1960616 2083594 1242948 1049200 581288 567923 671154 671497 678851 685376 686630 690587 788860 791214 6081328 6331368 39.15 70.7 2
09:34:55 2024-01-29 830346 822083 179533 176328 301357 309105 338766 338751 197104 199107 249168 256760 298032 302197 5679219 6097944 7927020 7647947 1258915 1301274 255399 225270 245916 245971 297559 292022 271318 272100 188163 187886 751743 698313 1638118 1632217 370349 368986 522185 524387 645200 626969 631004 638335 646455 653477 612897 682454 1960616 2074948 1285935 1048103 581325 567923 673060 672450 677890 685340 685617 689997 784288 791214 6063861 6331368 39.15 70.7 2
09:34:56 2024-01-29 830366 820921 179537 176328 299322 309105 337710 336475 197138 194765 248363 256287 297572 300731 5703894 6143501 7936346 7642869 1263625 1301348 255326 224677 245778 245592 297523 291075 271248 271720 188017 187728 721468 698313 1643236 1632244 370349 367552 521593 523644 645828 625399 630108 635513 645797 652523 617743 678448 1960616 2066075 1283672 1051089 582151 568728 672977 670802 674982 685304 682555 688488 788860 791002 6063861 6336213 39.15 70.7 2
09:34:57 2024-01-29 832613 822674 179981 180517 299602 308116 337710 336782 197104 199316 249343 255256 296189 300842 5694528 6104112 7852142 7629752 1254853 1298575 254755 225624 245605 245214 297644 291184 269772 273144 187358 188518 728801 704719 1648432 1627612 370086 366091 519034 522902 643615 622893 631902 636484 645761 654468 615994 677255 1954983 2062735 1263310 1059633 581325 568728 676940 672450 678370 688230 684607 685970 788860 791214 6098786 6331368 39.15 70.7 2
09:34:58 2024-01-29 827573 822664 180425 180068 302119 306897 338766 337763 196489 194731 248783 255256 298672 301230 5679219 6096607 7876554 7620974 1240454 1296656 256722 224521 248041 246147 297703 291015 273049 272241 187489 188057 731657 707746 1625762 1618297 369299 367552 520083 522801 640177 624660 632755 636448 646747 658344 616430 680711 1954145 2053528 1282924 1053899 578237 568325 673538 667629 676931 688265 684047 687999 791660 791214 6098786 6312084 39.15 70.7 2
09:34:59 2024-01-29 823543 820921 179985 180386 301427 306933 338802 336711 196933 194765 248747 255291 296224 300440 5679181 6081214 7822298 7602937 1231320 1299515 255681 225661 246474 245109 295836 291633 269772 272276 187226 188485 723905 705222 1662071 1627612 369691 365349 518248 524387 638550 622893 631754 632066 646478 655923 610582 678256 1960616 2047713 1291020 1052586 579887 571214 674991 670275 680815 686227 678321 686495 793413 790946 6104598 6303009 39.15 70.7 2
09:35:00 2024-01-29 817530 820925 180106 180320 301139 308669 338766 334724 197755 198790 249589 254508 296864 302255 5703171 6076260 7766025 7591715 1242194 1302274 255326 224399 248288 243848 298119 290037 270456 272883 186964 188387 725207 707746 1633094 1627339 369618 364218 518248 525131 637575 623505 630856 632513 647698 657345 609199 678411 1960707 2056894 1315323 1051089 580025 571177 673538 669122 681781 688230 678512 688488 792816 788910 6114671 6331368 39.15 70.7 2
09:35:01 2024-01-29 823461 822399 180106 180276 300221 306933 338731 335733 196830 198302 249589 253694 298068 302328 5712644 6098824 7815116 7609453 1247741 1296717 255681 223430 245706 245144 297633 288847 271458 271825 186964 188057 731657 707746 1620729 1622619 370086 364218 521323 522729 639943 622015 632719 633859 649314 658344 612838 682454 1963404 2067540 1313009 1044017 577415 567820 669729 667121 681023 685376 678512 688558 795734 786414 6141584 6322345 39.15 70.7 2
[truncated: 170,150 more chars]
