# Supplementary material for: Methods for Estimating the Detection and Quantification Limits of Key Substances in Beer Maturation with Electronic Noses
Source: Sensors (Basel). 2024 May 30;24(11):3520. doi: 10.3390/s24113520 (PMC11175341; doi:10.3390/s24113520)
Supplement: Supplementary file 1 [file sensors-24-03520-s001.zip › Data/Acetaldehyde/raw data/Day 5/9000ppm5.txt]

Time Date R01 R02 R03 R04 R05 R06 R07 R08 R09 R10 R11 R12 R13 R14 R15 R16 R17 R18 R19 R20 R21 R22 R23 R24 R25 R26 R27 R28 R29 R30 R31 R32 R33 R34 R35 R36 R37 R38 R39 R40 R41 R42 R43 R44 R45 R46 R47 R48 R49 R50 R51 R52 R53 R54 R55 R56 R57 R58 R59 R60 R61 R62 T01 H01 Phase
09:41:00 2024-01-29 669330 665834 178526 174530 285370 291362 315956 312153 197104 195865 236139 241684 275546 275588 4364668 4683880 6434958 6172689 1063311 1105588 258486 225321 237657 239308 288168 281335 268634 267669 186702 186846 648574 620492 1443694 1429378 387739 380817 544237 545499 670665 655645 683608 686995 718447 730047 695078 772311 1857589 1953136 1205467 981799 596450 585883 699211 698088 727478 734577 744379 755505 859083 847532 4839638 5098196 39.15 70.7 1
09:41:01 2024-01-29 669614 666859 176457 174491 286280 292186 315811 313579 196762 199072 236174 241219 275988 277300 4374051 4669510 6434958 6172414 1063462 1106819 258622 225478 237622 239308 286911 281335 268624 267704 186832 186880 648574 620190 1470357 1429378 387739 381387 544273 546307 671177 655645 682638 687481 719499 728255 695041 774450 1856153 1950335 1205467 981799 596240 585147 699932 698088 728331 734577 744491 756218 859458 847496 4825218 5093924 39.15 70.7 1
09:41:02 2024-01-29 671026 665875 178277 174456 285958 291980 315847 312704 196967 198965 236139 241185 274878 276118 4367844 4668434 6407064 6153140 1063425 1106819 258522 225776 237622 239308 287055 281335 268435 267669 186404 187010 650003 621076 1444023 1429378 387739 381351 545581 546343 670665 656609 682638 687481 719775 727707 695078 774450 1853601 1953099 1205467 982497 596450 585847 699211 698312 728848 730156 744909 756144 857262 847194 4853661 5099059 39.15 70.7 1
09:41:03 2024-01-29 671509 665880 176871 174552 286280 291774 315775 312740 196932 196247 236564 240412 279669 277034 4370683 4638050 6407101 6162001 1061680 1106819 258124 225862 237622 239308 288465 279680 268435 269214 186404 187467 657150 625533 1442948 1425329 388841 382530 546657 548543 671653 659512 687616 687968 717939 729601 692478 773311 1853638 1953136 1205467 985295 596875 585811 700701 698583 729373 736509 746502 757463 859083 847532 4858578 5084491 39.15 70.7 1
09:41:04 2024-01-29 669802 665698 178750 174565 286079 290454 315883 312673 196967 196247 237096 240274 275795 277818 4358196 4620815 6416228 6172133 1059978 1106819 258124 225862 237587 239476 291047 279644 268435 269024 186404 186880 651396 624638 1445394 1424319 387739 381993 547044 547153 670984 659512 686639 687968 717396 724722 691720 771661 1853638 1949486 1203432 985996 596529 586280 701198 697099 728643 735091 745467 753928 857225 847496 4863066 5095141 39.15 70.7 1
09:41:05 2024-01-29 667182 664097 178750 174426 285566 290454 315883 312995 196693 195944 236765 240274 275688 278493 4361501 4611556 6397992 6172689 1062439 1108011 258124 225548 237622 239344 288220 279644 268257 269024 186238 186914 651577 625533 1429795 1423310 388565 381958 547431 548388 670702 659512 687831 687968 716348 727743 691953 771624 1853609 1949486 1203432 985996 596450 585654 701198 698583 727473 738867 745439 753657 857225 852363 4874911 5087880 39.15 70.7 1
09:41:06 2024-01-29 664383 664318 178616 174708 285379 293257 315847 311791 197446 195422 237131 242172 275038 279154 4355349 4603633 6379240 6188759 1055850 1105250 257011 225705 237622 238234 288974 281335 267271 269629 186178 187467 648597 625108 1430074 1418145 387739 382571 547431 551186 667182 658077 688105 686958 712138 726101 691953 769359 1853601 1934801 1181685 989614 597300 589234 705193 699078 727815 735091 741479 753580 857225 854846 4887791 5088104 39.15 70.7 1
09:41:07 2024-01-29 665798 665218 178499 174830 285165 292600 315811 311100 197001 196247 236069 242159 274754 278493 4364648 4608189 6360616 6182041 1054137 1105250 257330 225513 238729 238234 286911 282131 266673 269214 186440 186743 644871 622854 1442012 1416135 387189 380817 546775 551186 671177 654719 686639 683975 714031 726137 695041 769980 1850977 1933394 1197644 992468 597300 585956 705364 698583 724690 736764 743321 751403 859727 855497 4905472 5082543 39.15 70.7 1
09:41:08 2024-01-29 672579 663996 180920 174674 285356 291737 315703 313548 196932 194663 235998 242125 275074 278262 4367628 4658929 6368881 6176794 1059335 1105250 258668 225443 237587 239238 288833 282330 267459 269024 186404 186846 645000 621964 1455629 1414951 387739 382926 542944 551306 669715 653127 685590 687932 713526 730080 700167 771624 1844381 1937507 1203432 995295 595602 587063 705364 697063 724177 735880 746502 752435 857189 857266 4909817 5098776 39.15 70.7 1
09:41:09 2024-01-29 675523 663991 181382 173692 286508 292186 315409 315197 196659 196522 236033 241753 275074 277675 4377061 4683112 6385094 6181499 1062115 1106034 258885 225513 237587 239644 287910 282330 267682 269024 186404 186812 649221 623172 1479844 1414951 388565 380782 542944 549979 671616 654054 687616 689432 714537 730562 700889 769906 1848350 1935445 1191223 996713 595602 586647 704366 697063 722020 738630 746791 750424 857189 857266 4930056 5102519 39.15 70.7 1
09:41:10 2024-01-29 675523 663728 181311 174361 285543 290701 313751 313841 196693 196522 238159 241081 275074 277639 4370898 4661362 6357926 6180946 1065479 1106174 258525 225828 237551 239644 288833 282131 267235 268835 186404 186846 649221 625533 1458597 1416135 388841 381922 542944 549590 669715 652685 686077 687968 714537 728147 700167 771551 1844381 1932846 1203432 995295 595853 587063 704366 697099 722567 736436 746502 752625 857225 859878 4904579 5098776 39.15 70.7 1
09:41:11 2024-01-29 673607 663737 181192 174674 285543 295134 315733 313102 196693 196522 237785 242021 274932 278262 4370851 4670238 6348607 6188481 1055299 1106034 258622 225374 238359 239441 288833 282529 266825 269024 186369 186812 647771 622409 1438839 1414951 387464 382655 541031 550406 669715 652691 686114 686885 713526 728147 698606 772211 1850817 1927180 1193654 992468 597300 585919 706093 697099 725717 735019 743284 748789 861895 857266 4900689 5102523 39.15 70.7 1
09:41:12 2024-01-29 671589 665003 178562 174700 285223 295647 315956 312153 196762 199280 237954 242393 275935 278350 4364657 4650645 6360355 6179584 1056818 1106819 258486 227119 238112 239360 288919 282131 266825 268835 186369 187270 647771 620492 1441993 1415132 387464 382655 540802 550406 669715 654518 685553 686921 714267 730562 699175 772760 1848350 1927180 1217760 995295 595178 587063 704366 697817 722567 734323 745723 748789 858439 858210 4915988 5082352 39.15 70.7 1
09:41:13 2024-01-29 675523 665003 181347 174357 286418 289888 314522 313614 195876 199280 235375 241986 274932 280172 4370898 4669510 6369156 6167958 1063047 1103610 258704 225478 236817 239679 288811 281732 267235 268458 186369 186846 649221 625533 1463508 1414951 388841 381922 542560 549320 671140 653127 688595 689921 714537 726894 700167 767647 1844344 1938236 1187153 993880 596450 585403 702303 698088 723394 737198 747058 750995 854660 857266 4954791 5095244 39.15 70.7 1
09:41:15 2024-01-29 675043 663991 181311 174670 285543 290701 314038 313863 196318 199245 235739 241150 274987 278386 4370683 4661362 6404081 6198291 1068990 1106819 258451 226143 236853 240016 288172 281786 267235 268835 186832 186880 644286 626430 1454559 1415132 388841 381922 542944 550406 672335 653127 688595 691390 715550 728219 700889 769322 1844344 1943046 1189188 996713 596875 586324 702339 699078 722604 738564 746159 753580 855301 857266 4963217 5098776 39.15 70.7 1
09:41:16 2024-01-29 673607 663768 181276 174674 285543 290630 314995 314092 196455 199245 235939 241150 275215 278637 4373812 4674993 6366645 6162001 1072405 1102958 257804 225985 236817 239679 288833 282131 267174 268999 186666 187269 649221 626371 1441378 1416135 388841 382494 541031 550406 671140 652944 688595 691390 715550 727159 700664 770487 1844381 1943046 1185118 993880 597284 585403 703831 699078 723664 737550 746694 754770 854660 857266 4952476 5091509 39.15 70.7 1
09:41:17 2024-01-29 673607 663486 181276 174665 284672 290736 314038 313835 196455 199001 237954 241185 275180 279262 4367557 4681791 6377692 6188495 1070828 1103684 257295 226705 237446 239644 287055 281299 267682 269603 186097 187728 649221 626430 1439207 1408938 388804 384252 541104 551577 673561 652728 689085 690953 714537 725044 700167 769906 1845655 1943981 1177695 997423 597300 585403 705364 700567 723628 736473 749293 748826 854849 857266 4961444 5095141 39.15 70.7 1
09:41:18 2024-01-29 673129 663491 180864 174709 284827 290454 314773 312882 196284 198930 235939 240948 273572 279102 4361223 4686984 6350452 6183925 1072603 1103684 256468 226499 237375 239502 287120 281262 266638 269250 186238 187851 645471 625533 1433076 1401719 387189 384252 541140 551968 674464 653650 686639 689941 711474 725521 698111 769906 1848350 1955476 1199363 997423 599728 587063 705863 702061 724690 734323 747095 751556 851827 857266 4961444 5082352 39.15 70.7 1
09:41:19 2024-01-29 675830 663991 180820 174944 284437 289568 314995 312188 196455 199316 234684 241219 274794 276047 4367780 4739646 6340459 6183066 1075327 1105066 257043 225793 237018 238903 288833 282511 266416 268835 186631 186846 644871 617828 1470553 1407939 386093 382798 541067 550406 674709 653127 682527 689921 713526 721517 700167 773910 1849663 1953099 1201398 992194 598473 587063 704366 701033 720489 730179 745925 753007 850549 857266 4950047 5085776 39.15 70.7 1
09:41:20 2024-01-29 675830 665473 180947 175223 284636 290560 313679 312188 196522 195035 235375 240412 275215 276011 4355395 4716759 6384867 6179331 1084748 1105424 256902 225793 236086 240016 287020 281008 268221 267983 186666 186812 648574 617541 1437347 1418704 387189 382530 542944 546730 672452 653382 681523 691478 717360 725521 699138 776032 1853609 1970667 1203223 987401 599584 585403 700204 701064 724690 730012 749937 755571 848146 854207 4905472 5076410 39.15 70.7 1
09:41:21 2024-01-29 671987 665012 178201 174674 284872 290454 313085 313138 196455 198580 236576 240377 275215 276895 4336437 4697954 6374731 6178634 1080465 1107125 257117 226073 236476 239980 287120 279680 268247 268949 186382 186846 644286 619305 1467821 1416135 387356 385372 541031 546307 672963 652728 681040 690953 717903 721521 697122 774579 1854927 1970667 1187153 987401 598231 585403 699211 701033 724690 730445 748613 755543 848073 852363 4905472 5078528 39.15 70.7 1
09:41:22 2024-01-29 671031 664976 181082 174696 285285 291481 313049 312188 196489 198580 236469 240377 275215 277320 4348814 4688961 6372235 6179227 1081194 1103500 256327 227221 236677 239096 288430 279608 267682 268835 186404 186716 652121 620492 1434079 1416135 387189 384865 545282 547116 676484 656609 682601 688968 716348 721467 693005 773444 1858909 1966208 1195293 983195 599359 587072 700701 702098 728848 734577 749515 756107 848109 847460 4896093 5078528 39.15 70.7 1
09:41:23 2024-01-29 666092 664533 180824 174787 283772 293429 314773 310886 196796 195422 236139 240377 275215 277554 4348889 4671656 6369680 6186267 1075850 1105103 255540 226073 239383 238023 290467 279500 267647 268458 186369 186553 651577 620492 1443250 1419151 385546 382494 546657 549444 674978 658542 680001 687968 712282 721440 692968 776856 1858909 1960436 1195649 983195 599081 585956 701198 701033 728848 728435 744379 755846 853034 847496 4867957 5078528 39.15 70.7 1
09:41:24 2024-01-29 666008 664971 180955 174709 284406 295587 315956 311206 196489 198894 235739 240412 274794 276082 4361613 4661775 6360355 6185468 1069872 1106709 255575 225409 237516 238023 288797 281117 267057 268458 186334 186553 649221 615345 1472684 1417753 385546 381922 547044 548351 674832 656609 679556 686958 712210 721517 691953 776893 1858909 1959490 1211572 982922 598473 590430 701198 700007 728848 730373 743321 755767 853034 847496 4858578 5076410 39.15 70.7 1
09:41:25 2024-01-29 664516 665473 177279 175263 283636 289713 315956 311171 197192 198859 236139 240746 275023 277356 4358428 4664478 6369680 6176794 1065939 1106745 257153 225723 238218 238761 288797 281283 267504 268090 187084 186519 647771 615783 1452765 1426062 386366 383196 545885 546730 671977 656463 680001 685913 716348 725603 693041 774616 1858909 1957292 1201398 979672 597379 585631 699211 700070 727299 730409 743321 755505 854020 847532 4853240 5085776 39.15 70.7 1
09:41:26 2024-01-29 666960 665003 180951 175101 284783 289642 315956 311242 196455 195245 235739 240412 275023 275853 4358428 4664478 6397656 6158499 1064341 1108575 257804 225409 237481 238761 289081 281117 268042 267267 186821 186709 655721 618422 1442375 1428365 387665 384010 545006 545463 671177 655608 682380 686958 719499 724722 695005 774579 1853638 1953099 1205467 980331 595681 589597 699211 698088 726232 734577 744379 756144 857225 847460 4821063 5078528 39.15 70.7 1
09:41:27 2024-01-29 667239 664028 181113 174513 285205 295551 315956 310922 196455 198894 235410 240746 275180 275202 4358428 4656493 6397656 6153710 1064605 1106998 258373 225619 237516 238761 288797 281154 268364 267044 186786 186580 645124 616943 1453259 1427352 387739 380782 546035 545463 670665 654683 682527 686551 721666 727707 695041 772348 1856153 1950869 1205467 977514 595816 585811 698940 697099 726747 734735 744096 756181 859421 847424 4839747 5082150 39.15 70.7 1
09:41:28 2024-01-29 667249 664028 178405 174387 285156 295647 315475 311206 196489 198930 235774 240412 276644 275817 4336362 4648195 6406982 6153402 1061875 1105387 257804 227149 237375 238655 288915 281154 268364 267491 186192 188255 650003 618676 1432349 1425329 387739 380817 544006 547418 670665 654610 682601 685950 719194 731183 695041 774450 1853601 1949486 1205467 980368 596450 587895 699211 697817 728848 734577 743850 755468 857152 847158 4818558 5078528 39.15 70.7 1
09:41:29 2024-01-29 666740 664032 181017 174109 285548 295624 314773 311242 195876 195422 235739 239676 275215 276047 4349076 4623501 6406707 6153985 1060166 1103684 257907 225619 237375 238620 288761 279464 268364 267526 186227 186743 652121 622854 1440029 1427235 387739 380817 541140 546884 669495 656427 684056 686958 717360 727990 693798 773311 1849663 1946725 1205467 980368 595602 587159 699211 697099 728252 732883 744491 753928 857189 847460 4821736 5078528 39.15 70.7 1
09:41:30 2024-01-29 665570 663058 180860 174074 285548 295379 314516 310775 195876 198616 235375 239241 275215 276931 4358428 4614255 6416419 6126810 1058654 1103684 257295 225478 237375 238655 289041 279356 267433 268315 185931 186777 644286 624184 1433965 1424197 388841 381351 545849 546343 669715 658715 686639 687932 716312 727707 691683 773357 1852292 1946725 1203432 982497 595602 587063 700204 697063 728848 734359 744909 755846 855942 847460 4850196 5078528 39.15 70.7 1
09:41:31 2024-01-29 664383 662091 180991 174348 285076 295587 314074 312153 195842 195465 235939 239275 274794 277125 4345790 4595762 6397656 6162768 1053764 1104466 256899 225478 236853 238199 290676 279320 267147 268809 185931 186777 649885 624638 1454516 1418978 387739 384282 547431 548740 669715 658040 685330 687675 712174 724722 690976 769359 1854780 1946725 1205467 983195 595602 587625 699211 697099 728848 734396 745439 753657 857189 847496 4839821 5076448 39.15 70.7 1
09:41:32 2024-01-29 664383 662091 181316 174417 285312 289888 314516 311715 195842 195422 236104 239241 275023 277356 4336400 4582362 6407176 6153710 1059522 1103647 257429 225321 236853 238199 288220 279283 267397 268621 185789 187262 641971 624069 1433086 1420997 387739 383196 546475 548169 670665 658542 686639 687968 718525 729533 690903 769943 1850817 1948105 1203432 981799 595602 587992 700429 697099 727437 733986 744491 755035 858813 847460 4825256 5078528 39.15 70.7 1
09:41:33 2024-01-29 664812 663527 181276 174235 285780 295624 315031 310922 196318 198616 235739 239275 274670 276931 4349076 4614255 6411851 6126810 1056959 1102828 257295 225129 236853 238234 287792 279572 267682 268621 185955 189052 644286 624193 1445429 1420158 388841 384010 547016 546934 670591 658040 686639 687968 718178 729596 691916 769943 1849663 1946452 1201398 983195 595602 588312 700701 698583 727437 734355 745439 755841 857189 847266 4859595 5078528 39.15 70.7 1
09:41:34 2024-01-29 664387 664037 181276 174383 285312 289642 314516 311679 195910 195149 236139 239241 274410 277782 4349076 4586516 6397381 6153985 1056056 1103684 257330 225321 237018 238234 288028 279572 266861 268458 185789 187262 652827 625981 1433409 1420158 387739 384282 546475 549952 671104 657857 687616 687968 712246 725549 693761 772371 1849663 1943968 1201398 987196 595681 589597 701238 697099 729163 735019 743873 755229 857152 852327 4853383 5078528 39.15 70.7 1
09:41:35 2024-01-29 664115 658286 180986 174114 284756 289475 314773 311832 195842 194331 236174 239642 274374 277782 4345977 4583778 6379240 6149016 1058654 1100450 256539 225286 236652 238164 290431 279572 266042 268835 184940 186880 646321 625533 1431215 1417753 387739 384282 546935 549444 671425 658360 687430 685950 712174 726101 691683 771627 1850977 1934801 1203432 987401 597930 585956 702303 698583 727815 737805 741136 753580 854660 853604 4874911 5069176 39.15 70.7 1
09:41:36 2024-01-29 664383 660451 180702 174357 283901 289677 315031 309758 196523 195948 234719 241116 273572 277782 4336512 4588526 6346508 6162301 1051140 1102047 256899 225129 237657 237796 292609 281335 265723 268458 185812 186553 655585 622854 1446230 1416743 387702 383196 545740 551503 671616 657312 686491 686063 712839 726065 694513 769980 1854780 1927217 1195986 986734 597300 591388 704366 699078 726784 734396 741136 750188 855905 854846 4877336 5076410 39.15 70.7 1
09:41:37 2024-01-29 665799 658295 180860 174356 283808 289888 315511 309758 196455 198930 235375 241602 273607 277587 4336362 4598824 6337189 6167165 1054249 1102865 256150 224816 238324 238199 292641 281732 266042 268458 186570 186553 651396 620492 1442283 1414728 387665 382927 546035 551113 669715 654983 685929 686775 713343 729633 696556 771661 1849663 1937591 1183680 992468 596450 585883 706919 697769 724177 733986 743284 748826 861592 857266 4893695 5085776 39.15 70.7 1
09:41:38 2024-01-29 672652 663058 180693 174517 285312 289018 315511 311679 195876 199036 239979 241185 274250 276967 4336362 4636285 6339425 6163337 1052562 1100486 257079 224781 237657 238234 288427 281931 266451 268835 186108 186709 651577 621964 1451305 1410938 387702 383123 545762 550149 669679 654983 685479 685730 714933 729101 696939 772173 1844418 1934801 1183680 993045 595429 584735 704366 696832 722494 732919 744491 751365 859764 855497 4896093 5087880 39.15 70.7 1
09:41:39 2024-01-29 673129 662087 180947 174118 285584 294925 314995 312188 195842 198965 239943 240781 274410 276931 4349076 4655016 6330096 6144372 1055299 1100486 258088 224781 237219 238903 287782 281335 266451 268458 185777 186553 647943 620654 1432706 1410938 386640 382582 543678 550695 670030 654054 684468 686812 713380 729899 698991 771476 1843033 1927476 1191223 993754 595386 586232 703370 695055 722641 734105 745439 751365 857225 857266 4886438 5078528 39.15 70.7 1
09:41:40 2024-01-29 673326 662082 181347 173962 285548 295206 313561 312852 195876 198965 239906 240446 273607 276118 4345977 4644478 6339425 6153985 1056912 1099671 258088 224747 236853 239273 287805 279716 266042 267704 186108 186553 651577 621964 1476450 1410938 387739 380782 540614 549297 669368 652980 686491 687858 713416 725742 699782 769173 1845551 1928363 1199363 992468 594726 586880 703831 695055 720526 736764 745365 751403 857189 856661 4893695 5078528 39.15 70.7 1
09:41:41 2024-01-29 673603 662390 181026 173836 285704 295097 314074 312224 195571 196259 240015 240781 273607 276931 4336512 4649101 6346508 6157906 1062401 1100413 257727 224816 236121 239344 288643 281335 266951 268458 186108 186423 647771 624638 1437856 1410938 387739 381958 542560 548813 670518 653017 688372 691390 714464 729633 700093 771851 1845551 1931326 1195293 992468 593910 585548 705193 696040 720489 735953 744831 754946 857262 857266 4886714 5078528 39.15 70.7 1
09:41:42 2024-01-29 673598 658263 181184 174043 285548 295651 313561 312918 195842 198790 240015 240689 273607 276118 4339827 4634929 6337189 6144633 1065592 1100720 256545 225443 236051 239238 288508 279644 266790 267669 186535 186226 642142 624638 1416675 1410938 388565 382840 542175 548351 671616 653907 688335 693738 715330 728087 698991 770600 1844237 1938347 1185118 992468 595602 585490 704155 699260 723729 737514 744537 753543 857093 857011 4926534 5076410 39.15 70.7 1
09:41:43 2024-01-29 673598 658250 180951 174079 284406 291881 313049 313067 195842 198859 234684 240746 274339 277285 4342819 4659511 6343957 6152917 1063198 1100413 257656 225478 238720 239273 288391 279680 267048 268458 186037 186260 648677 624184 1466847 1410938 388565 381958 542175 548740 669715 653127 687319 691206 715330 729560 700516 771814 1844237 1935594 1199363 993754 595248 585403 702267 697026 723418 737514 746502 753543 857152 857266 4898277 5080032 39.15 70.7 1
09:41:44 2024-01-29 673335 658259 181240 174044 285076 290083 313049 313248 195842 198859 235176 240746 274374 276895 4349076 4655016 6348607 6162301 1060091 1098819 257872 225252 236582 239441 288459 279644 266416 267669 186037 186812 644643 624638 1436111 1410938 388565 381619 542175 548776 670507 653127 688105 689921 714823 729596 701241 770600 1844237 1925629 1179690 994463 595565 585883 703192 696040 720453 736473 746278 749891 857152 857266 4900689 5076410 39.15 70.7 1
09:41:45 2024-01-29 673603 663339 181280 173178 285512 290294 313525 312188 195808 199034 235375 240377 274339 276895 4348525 4645744 6345928 6152809 1066354 1098819 257259 225513 236451 238903 288512 281262 266825 268458 186073 186682 647771 624638 1414753 1410938 388565 382763 542560 548740 671616 653127 688595 691881 715550 728456 698880 772219 1842925 1932661 1207376 994463 596450 584870 704192 697026 721509 742121 744537 755012 854660 857266 4895000 5069176 39.15 70.7 1
09:41:46 2024-01-29 672851 658290 181316 173525 285548 295551 313085 312153 195842 199034 239906 240579 274339 276895 4339724 4645651 6341704 6126772 1062251 1098819 257295 225286 236086 238903 288630 281299 266790 267948 186073 186260 649221 624193 1421055 1410938 388454 381922 542560 548776 669715 653127 688595 691390 714537 726065 698880 771626 1848049 1935594 1193258 994463 595672 585220 704192 695857 720453 735019 744831 751365 857775 857266 4884628 5076410 39.15 70.7 1
09:41:47 2024-01-29 672678 658223 181236 173521 285802 290540 314516 312188 195808 198894 239979 240377 274339 276895 4345917 4642905 6330374 6157793 1057034 1100450 258088 225270 236817 238903 287899 281335 266602 268269 186073 186628 646321 620492 1432261 1410938 387739 382655 542944 549554 669241 652665 684579 687932 713526 725778 699175 772804 1846828 1934570 1207502 993045 595602 588400 705193 696079 723729 735615 743947 750247 859083 857011 4888019 5077945 39.15 70.7 1
09:41:48 2024-01-29 669326 658214 177621 174352 284605 288906 315475 311171 195842 198894 239870 241150 273537 277034 4339724 4624147 6323053 6152847 1047746 1100450 256468 224781 237622 238164 287985 281335 265971 268269 185777 186519 643421 621076 1450440 1409938 386640 382115 541067 551306 669241 649020 686114 685913 713526 725549 696556 771038 1850817 1931820 1172511 988808 597300 589983 705193 696879 726710 737139 742153 751291 859046 856661 4879161 5059824 39.15 70.7 1
09:41:49 2024-01-29 666881 658254 180667 174118 284441 289888 315475 311325 196284 195422 234684 241116 273501 277356 4339813 4577254 6323053 6152809 1052362 1100413 257079 225478 237551 237393 287085 279680 265750 268835 185741 186553 651356 622854 1430538 1410938 386640 381351 545849 550406 671653 654683 686639 683902 713021 727573 694747 769350 1844381 1933194 1195649 988733 598578 590499 705193 696953 725607 737696 742125 751180 859654 857266 4880822 5069176 39.15 70.7 1
09:41:50 2024-01-29 665536 662592 178053 174361 284206 288628 315956 310193 196455 195913 239979 241150 273537 277356 4335785 4596615 6323053 6153402 1047783 1102828 257079 225513 237587 238129 287016 281335 265723 268835 185741 186812 643421 622854 1439954 1410938 387189 381654 545849 550406 671653 655608 686365 683939 713526 726628 692968 771075 1849663 1931099 1193654 990849 598648 590130 705193 696953 724580 734178 740877 750869 858863 856055 4884628 5074279 39.15 70.7 1
09:41:51 2024-01-29 664120 658223 178214 174542 283879 289405 315475 309723 195876 195422 234684 241116 273572 277356 4339981 4576759 6332679 6152570 1051140 1100413 256714 225129 237587 237393 288716 279644 265785 268458 185741 186519 652827 621830 1440247 1410938 386640 380782 545849 550406 671653 654646 686602 685643 712481 725519 693005 769322 1846731 1929730 1192073 989314 598152 590467 706414 698472 726747 737696 741053 751180 860325 854592 4867040 5074279 39.15 70.7 1
09:41:52 2024-01-29 664083 658218 180955 174118 285018 291774 314480 309289 196762 195286 235375 240746 273501 277782 4339724 4569875 6332378 6135370 1051103 1102047 256468 224816 237587 237761 288833 279680 265971 268458 185777 186553 643421 621520 1428871 1410938 386640 380746 546811 550406 670665 654646 686639 683902 713939 724830 695041 769906 1849663 1931584 1187670 986771 596664 590365 706197 697012 724580 734178 742042 750646 859508 857669 4881012 5062207 39.15 70.7 1
09:41:53 2024-01-29 666008 658178 177776 174357 283874 289642 314851 311876 196455 195422 235375 240948 273501 277551 4339724 4563506 6351029 6143300 1055752 1103684 256899 225321 236817 237761 288570 279644 266638 268835 185741 186846 646942 622286 1426727 1410938 387189 381922 547044 550406 671616 656609 687616 685913 715550 728507 692968 769906 1849663 1927144 1188161 987829 596875 585919 705156 698821 727631 738740 741182 750920 857886 854628 4866888 5067045 39.15 70.7 1
09:41:54 2024-01-29 663809 662432 177776 174317 284406 295624 314038 309980 197398 195149 235375 240377 273310 277782 4336552 4570457 6343957 6143431 1059602 1100413 256468 225478 236853 238164 287993 279320 266825 268458 185222 186846 649885 624191 1431615 1414678 387464 381351 546657 550406 671653 659242 687616 685913 712174 726101 691953 769669 1848350 1931099 1203432 987401 597025 585883 703831 698821 728701 736218 743278 755303 857886 854665 4872041 5067045 39.15 70.7 1
09:41:55 2024-01-29 663649 658214 178165 174199 284206 295515 314002 310011 196796 195215 238159 240412 273572 277782 4336552 4569875 6341704 6148421 1047783 1100413 256899 225478 237350 237796 287155 281299 266602 269024 186073 186846 649885 622854 1424718 1410938 387189 381922 546657 551186 672129 656609 688811 685391 715043 723704 692968 769943 1849390 1931099 1190117 988104 597379 590996 704366 699078 726563 738108 743513 754885 858256 855910 4879020 5074003 39.15 70.7 1
09:41:56 2024-01-29 664120 658223 180793 174415 284476 289523 315403 309758 196455 195422 237449 241394 273537 277747 4336552 4570164 6346508 6148421 1054249 1100413 256150 225443 237149 237761 288168 279644 266007 269024 186108 186846 640521 622277 1430094 1410938 387189 382267 546657 550406 672129 656609 686639 685950 714031 727994 692478 769906 1849663 1927144 1188161 988808 597300 585883 705364 698088 726232 736473 743513 753999 862774 854665 4881050 5075059 39.15 70.7 1
09:41:57 2024-01-29 664115 658218 180789 174352 283772 291737 315295 310193 196421 195422 234684 240948 273219 277639 4339724 4579653 6334897 6126772 1054137 1100450 256863 225478 236817 237796 288028 279680 266007 268835 185222 186880 651356 623287 1427135 1410938 387189 381922 547589 550406 671653 656609 686639 683939 713234 725044 692968 769388 1849663 1931099 1192073 988808 597300 585883 704366 698583 725717 735361 741700 754472 860288 857693 4876986 5069032 39.15 70.7 1
09:41:58 2024-01-29 662087 658178 180845 173797 283879 295306 313751 310557 196625 194876 235375 240343 273501 277782 4336552 4562481 6341704 6143468 1052637 1100413 255751 225129 236782 237428 287120 279644 266007 268835 185777 186682 641971 622724 1435772 1410938 386915 381654 545849 550406 671653 656572 687616 683902 713526 723990 692968 769906 1848350 1931099 1184248 988533 597089 585883 703831 699078 725717 733950 741368 751328 860288 857208 4876986 5065626 39.15 70.7 1
09:41:59 2024-01-29 663972 661967 177750 174083 284016 295470 315475 309758 196986 195697 234684 240914 273501 276931 4336716 4564214 6323053 6139049 1049963 1098856 256504 225286 237184 237428 287155 279392 265599 268458 185222 186716 651356 622409 1428003 1410666 386640 381922 545849 550406 671653 656376 686639 683939 713526 723990 693005 771461 1844418 1929730 1182292 987401 597025 585559 704366 697099 724690 734590 743135 751365 859691 857817 4866813 5067809 39.15 70.7 1
09:42:00 2024-01-29 663972 661967 177750 174465 283631 295342 315475 309723 195910 195286 237449 241116 273501 277320 4332845 4582918 6323367 6144126 1051103 1102047 256899 224781 237622 238164 287985 281335 266007 268458 185777 186260 655769 620607 1429739 1408938 386640 382115 541104 550406 669715 652728 687342 685428 713526 729317 697086 772211 1844109 1931099 1183680 991763 595178 585618 704366 695055 723664 730120 743321 751505 859691 857266 4895500 5079107 39.15 70.7 1
09:42:01 2024-01-29 667862 661493 178030 174491 284228 290540 315920 310735 195842 199069 234684 243489 274056 276895 4336552 4624147 6330487 6144037 1050355 1100450 256899 225286 238359 238164 287120 281335 266007 268458 185920 186812 646683 621964 1455631 1410938 387464 383160 545849 551186 671653 654683 686639 684907 713526 727707 696062 772173 1848350 1929730 1213607 989577 596875 585919 705364 696076 724690 733434 742227 750113 860288 856661 4883520 5079385 39.15 70.7 1
09:42:02 2024-01-29 664042 661502 177741 173970 284379 291362 313859 312873 196318 194331 236104 239642 273537 277782 4336552 4562481 6351304 6139049 1054351 1100450 255751 225129 236817 237997 287818 279680 266638 269024 185222 186846 639071 622854 1426267 1412127 387739 381922 547044 550406 671653 656645 686639 685465 712174 726101 691720 769322 1848350 1935322 1203432 985996 596875 585919 702303 698088 727815 737805 742190 753580 855905 854810 4865518 5070681 39.15 70.7 1
09:42:03 2024-01-29 663809 662587 177750 174256 283631 291888 313859 310086 196932 195572 238004 240343 273501 277818 4334995 4565259 6360355 6134672 1056355 1101776 256504 225513 236817 237796 287993 279572 267419 268646 185222 186812 648413 622854 1428292 1413721 387464 381958 546657 550406 671177 656645 688105 685950 712210 726101 690939 769350 1848350 1933394 1203432 987401 596450 585559 702267 698088 728848 735055 741783 753580 854696 853567 4839143 5058999 39.15 70.7 1
09:42:04 2024-01-29 663809 662436 178205 173970 284499 291362 313894 311064 195740 194769 235998 239471 273537 277320 4330372 4568973 6366797 6125030 1054100 1100450 257465 224816 236817 238199 287120 279106 267682 268458 185257 186260 647771 621964 1426764 1418145 387739 380817 545849 546307 669715 657611 686639 687968 716348 727195 690976 771661 1849663 1952700 1203432 983195 595602 587895 700204 697099 727437 735019 745439 755767 855942 847460 4825444 5057679 39.15 70.7 1
09:42:05 2024-01-29 662391 662436 178240 174230 284750 291064 313859 311318 196182 195078 236033 239505 273396 277372 4336552 4583778 6367359 6139049 1053839 1102865 257295 225619 236817 238199 288833 279142 267682 268269 185777 187051 650671 621964 1439990 1420158 387739 381922 545427 545535 669715 657575 686602 687968 717396 726979 691989 772211 1849663 1948105 1203432 980368 595602 587159 699211 696829 727437 735055 745556 753928 857225 847496 4811422 5059824 39.15 70.7 1
09:42:06 2024-01-29 664120 658254 178499 174395 285027 291737 314372 311537 196046 195422 235669 239471 274198 279524 4339724 4598343 6388552 6144140 1056393 1100450 257295 225286 237184 238938 287792 279339 267682 267704 185459 186553 647771 622854 1439805 1419151 387739 381922 546657 546884 669715 658579 687616 688944 717396 727990 691989 772211 1849663 1943968 1179690 983195 595602 587895 701198 697099 729300 736473 745439 755846 857189 852327 4844255 5059824 39.15 70.7 1
09:42:07 2024-01-29 662238 658218 180955 174082 284791 291339 313787 313095 196182 194941 236033 239505 273396 278030 4342551 4577771 6379005 6141551 1053764 1098856 256539 224781 236817 238199 288797 279572 266825 268835 186073 186846 657240 622854 1428096 1414129 387739 381922 546657 548776 670984 658040 687616 687968 712210 724722 691683 769906 1848350 1941180 1181685 985295 595681 589597 701198 698088 728848 735091 743344 752784 855942 853567 4849199 5067045 39.15 70.7 1
09:42:08 2024-01-29 663178 658250 180662 173958 284322 291774 313751 310958 196830 193943 236033 240274 273431 277675 4342551 4565259 6367682 6144037 1056823 1102047 256863 225321 237184 238199 288570 279572 267682 268458 185257 186812 643421 622277 1425287 1416135 387739 381351 546657 547189 669715 658077 688321 687968 712282 729533 691012 769943 1849390 1943869 1203432 983195 595602 585654 701198 697099 727473 735055 744379 753008 856547 852327 4844255 5059548 39.15 70.7 1
09:42:09 2024-01-29 661765 658214 180662 174109 283817 295097 313751 311394 196215 194663 238268 241783 273431 277675 4333132 4568505 6348305 6134672 1054100 1103853 256899 225164 236853 238234 287155 279142 267271 267704 185494 186553 644871 622392 1441665 1415132 387739 383123 546271 547153 669715 656645 687616 687968 712246 726137 690939 769943 1844418 1945989 1203432 983195 595602 585847 701198 697099 728848 735397 743850 753920 855841 847532 4840797 5067045 39.15 70.7 1
09:42:10 2024-01-29 661259 658218 180658 173953 283808 295134 314038 311171 196215 194084 238159 239970 273396 277977 4336230 4569875 6351304 6143431 1052977 1097265 256362 225321 236853 238164 287993 279644 266451 268458 185222 186846 652827 622854 1423654 1410938 387189 381387 546657 550135 670702 658077 687616 685950 712210 724458 690939 769943 1844418 1932735 1197328 985996 596529 589597 702339 698088 727278 735055 741663 753580 854660 854207 4849199 5059824 39.15 70.7 1
09:42:11 2024-01-29 661769 658187 177616 173958 283923 295379 313561 309980 196455 194663 237486 240707 273255 277958 4336351 4563506 6369928 6143478 1053564 1099671 257295 225321 237244 238938 287155 279142 267682 267704 186108 186553 650671 622854 1426929 1419151 387739 381351 545849 546343 669715 658040 686639 687968 717939 728255 691757 772211 1852292 1943968 1205467 982497 595602 587159 700204 697099 727473 734502 745556 753320 855942 847496 4825181 5059824 39.15 70.7 1
09:42:12 2024-01-29 662234 658250 180824 174074 284441 295134 314074 310953 195842 194049 235774 240935 273290 277531 4336351 4579349 6369680 6116278 1056898 1103610 257295 225321 236888 238655 289415 279375 267682 267669 185777 186846 641427 621964 1416984 1419151 387739 380817 544273 546307 669715 658077 687342 687968 716384 725778 691989 772211 1852019 1943968 1205467 980368 595681 585581 699707 697099 727587 734502 745439 755193 857189 847496 4832457 5055943 39.15 70.7 1
09:42:13 2024-01-29 662234 658178 180698 173832 284783 295206 314038 310735 195707 194876 235375 240935 273255 277300 4342304 4575479 6385018 6125929 1056733 1103779 256828 224747 237053 238199 288512 279428 267682 267669 185329 186553 642856 620492 1436861 1420158 387739 382816 544237 546307 669715 656682 685627 687968 717396 728255 692478 773311 1849663 1943595 1179690 980368 595602 587329 700204 697099 727464 734538 745439 754930 857189 847460 4821999 5057679 39.15 70.7 1
09:42:14 2024-01-29 662238 658214 180698 174114 284676 295134 313817 310735 195842 195012 235410 238875 273607 277231 4329898 4588041 6384943 6139049 1053801 1100572 257623 224781 236817 238270 292609 279608 267997 267160 186073 186260 642856 619305 1444445 1420158 387739 381654 541140 546075 669715 656645 684616 687968 718483 728539 693041 774450 1852292 1949524 1203432 980368 595602 587063 699211 697099 728785 730156 745439 755468 859083 847496 4802306 5050472 39.15 70.7 1
09:42:15 2024-01-29 666477 658286 180982 173832 285312 295134 314038 310922 195876 195422 234719 239275 274410 276082 4332845 4606116 6396731 6134672 1053764 1102865 257330 225619 237375 238234 287016 279142 267682 267669 185931 186519 642856 621076 1449386 1420158 387739 381387 544237 545535 669715 656645 686602 687968 718447 725850 693798 773899 1849663 1943968 1203432 977551 594834 587063 699211 697099 727541 733986 745439 755617 857225 847496 4816039 5057679 39.15 70.7 1
09:42:16 2024-01-29 663931 658259 181022 174074 284530 288906 314074 309909 195808 195590 239979 238909 274374 276118 4330372 4597851 6396731 6141551 1055565 1099634 257114 224816 237375 238629 287155 278678 266576 267704 185257 186709 654477 622854 1423058 1416135 387739 381387 545885 547153 669715 658077 687342 687968 716348 727195 691989 772211 1849663 1949920 1203432 981799 595602 584809 700204 697099 727437 735433 745439 753657 857189 847496 4825444 5056219 39.15 70.7 1
09:42:17 2024-01-29 660625 658182 180693 173606 284641 295215 313561 309909 195842 194876 235410 241564 273537 277356 4318047 4573566 6368881 6132132 1056809 1099939 256899 225129 236817 238234 290549 279464 266790 268458 185268 186846 648496 623172 1440883 1412127 387739 384282 547044 548813 670702 658579 688105 687528 712246 729533 691989 771113 1848350 1938347 1203432 984595 596450 585919 701311 698088 728331 735091 742792 752138 855942 853604 4850196 5059824 39.15 70.7 1
09:42:18 2024-01-29 660589 658218 180531 173606 284206 291325 314002 310016 196318 194331 235410 239642 273537 277554 4330372 4561362 6362129 6141551 1056809 1097526 256863 225129 236973 238903 288028 279320 266576 268458 185222 186553 645777 622396 1466204 1414129 387739 381351 546657 548776 669715 656682 687616 687481 712246 726137 690939 771076 1844418 1938917 1203432 984595 595602 585919 701198 697099 727815 735953 742265 755846 856583 854207 4849199 5059824 39.15 70.7 1
09:42:19 2024-01-29 660403 658178 180698 174114 283772 295415 314074 310695 195910 194876 235739 239642 273537 277818 4330372 4558778 6375918 6137164 1056809 1101466 257153 225374 237184 238938 290431 279572 267271 268621 184975 186553 646683 622854 1422289 1415735 388841 380852 546657 548776 670984 657611 687616 687968 712282 727707 691794 771113 1848350 1954092 1203432 983680 596026 588729 701198 697063 728848 735019 744379 755191 855905 852291 4841763 5057679 39.15 70.7 1
09:42:20 2024-01-29 660321 658150 177750 174044 283772 295642 313525 311767 195808 194013 235739 239608 273466 277320 4330274 4562481 6367359 6136516 1055261 1102248 257082 225654 237078 238129 287120 279303 266505 268458 185494 186675 646502 622854 1433126 1416135 387739 384010 546621 547153 669715 658506 687831 687932 712210 727671 691916 771001 1844381 1944425 1203432 983195 596026 585293 701198 697099 728848 736473 743961 754916 855905 847496 4832118 5057679 39.15 70.7 1
09:42:21 2024-01-29 660048 659626 177750 174382 284171 295551 313525 311171 195808 194331 235739 239608 273501 277320 4330274 4562481 6367359 6136238 1056908 1100683 257003 225339 237410 237988 288797 278874 266790 267669 185187 186519 644327 622854 1422729 1416135 387739 381922 547589 548169 669715 658040 687616 688673 712246 725742 690903 770449 1846828 1943968 1203432 979483 595178 587063 699893 696040 728848 736764 745439 755468 859654 847424 4806633 5057679 39.15 70.7 1
09:42:22 2024-01-29 664120 658182 180920 173771 284605 290653 314002 310228 195808 195422 239943 238179 274021 276047 4327186 4593130 6388331 6161436 1056809 1100646 257549 225025 237410 238023 288797 279428 267504 266776 185777 187462 643715 618384 1430520 1420158 387739 382926 546183 544657 669495 655572 682564 685950 720008 727671 692968 774413 1849663 1943968 1203432 979483 595178 587159 699211 697769 728848 736134 744491 755468 856510 847460 4804087 5057679 39.15 70.7 1
09:42:23 2024-01-29 664115 658146 180911 173918 284641 290540 314730 310699 195842 195286 239906 238875 273537 276047 4327186 4583778 6380429 6134110 1062876 1102285 257117 224677 237410 238587 288797 279464 267245 266634 186334 186063 682570 615781 1453544 1425047 387739 382926 544201 545753 669715 654909 681486 685913 718447 727355 695005 776810 1852292 1949486 1181685 976698 595602 587895 697196 697063 726747 730445 744379 756107 857152 847388 4797228 5048314 39.15 70.7 1
09:42:24 2024-01-29 664277 658182 180920 173806 284641 289018 314038 310264 195842 195422 234649 239642 274339 274938 4330372 4615216 6388100 6129466 1064605 1103742 257804 224991 237446 238726 288797 279500 267468 267008 186192 186124 665171 615179 1445429 1420158 387665 383160 544970 545426 669715 654646 682417 686921 718410 727671 695533 776165 1852292 1949486 1205467 976698 595602 588409 698716 697099 726747 730445 743961 756144 857152 847388 4797228 5055522 39.15 70.7 1
09:42:25 2024-01-29 665536 658187 180916 173923 284406 288906 314737 310264 195808 195149 235340 240211 274339 274360 4321020 4628557 6383309 6125306 1056771 1103779 257588 225934 237446 238058 288797 279428 267504 266821 185896 186580 647144 618833 1432275 1420158 387739 383196 546035 545463 669715 655145 684270 688507 720008 728219 694022 774450 1852019 1943968 1179690 978089 595602 588041 699211 697099 728848 730120 744909 755785 858439 847460 4797228 5051916 39.15 70.7 1
09:42:26 2024-01-29 666004 658178 180911 173908 284641 290540 314038 310699 195808 195286 234649 238875 274339 276047 4327186 4595577 6369680 6125030 1053801 1100829 257555 225270 237340 238584 288797 279464 267504 266634 186026 186124 636208 616501 1466495 1420158 387464 382655 541104 547418 669715 654111 682527 687174 719619 730212 695041 774450 1849461 1948024 1183680 976698 596026 588312 697903 697099 724690 730409 744133 755505 857189 847352 4793803 5038949 39.15 70.7 1
09:42:27 2024-01-29 664115 658214 177652 174074 284206 288906 314038 310228 195842 195286 234684 240343 273501 274289 4321020 4625827 6330299 6125306 1063462 1098819 256863 225584 237375 237917 288743 279464 266647 266670 186524 185576 649221 615179 1475907 1423020 386366 382655 546035 545078 672459 656808 680484 685913 719545 724499 696874 774082 1852292 1952253 1183680 976698 596702 588729 698184 698088 726747 728984 743284 756144 854660 849696 4809166 5047277 39.15 70.7 1
09:42:28 2024-01-29 663178 658178 177527 174513 282965 295342 314737 309976 195842 195149 234684 239975 273537 275624 4327186 4627388 6323053 6124340 1071261 1098819 254896 225478 237340 238417 290431 279356 266951 267526 185896 186580 647771 617541 1437440 1412716 384817 384282 545813 547116 673951 656609 681121 686921 712210 721440 692968 781853 1854927 1955905 1193654 981489 599885 585847 700701 701064 728331 727887 744096 753246 854244 847496 4864096 5048314 39.15 70.7 1
09:42:29 2024-01-29 662234 658182 177279 174700 282837 295587 314516 309758 196508 194876 235375 239642 273537 276082 4333460 4633973 6321265 6129677 1069470 1100450 255288 225286 237149 238164 288797 279139 266541 267983 185931 186743 639998 615297 1451311 1416689 385399 384010 545631 546693 671977 656340 678521 688017 712210 725730 692968 776620 1856191 1953136 1187670 977514 598729 588826 699211 700070 727815 730336 743687 755534 855456 847496 4811422 5050472 39.15 70.7 1
09:42:30 2024-01-29 662238 658223 177252 174396 283304 288906 314737 309723 195842 194876 234684 239642 273466 274973 4330274 4630222 6332378 6134672 1063462 1102828 256863 224781 237551 238199 287020 279356 266576 266973 186548 187462 649221 613421 1444943 1420997 386019 383196 546035 547418 671616 656572 681251 685950 721666 727573 694968 776304 1854654 1953099 1209537 976698 596702 585618 698221 698583 726747 727887 742190 755193 853418 847388 4809166 5048314 39.15 70.7 1
09:42:31 2024-01-29 663644 658218 180658 174099 283772 290540 314038 310228 195842 195149 234649 239642 273501 274289 4330274 4621787 6332378 6129401 1058392 1100413 257542 224781 237551 238234 288833 279644 266602 266527 186513 187462 649352 615179 1453984 1420158 387189 383196 546035 546640 671104 654610 681523 687661 719499 729651 695989 775218 1852137 1956099 1185675 976698 597300 585847 699893 699078 726747 730553 743850 755468 855905 847460 4816039 5050472 39.15 70.7 1
09:42:32 2024-01-29 663178 658223 177501 174083 283737 289018 314516 309976 195842 195286 239906 239676 273255 274396 4327186 4618388 6323053 6125306 1062705 1097599 255716 224747 237551 238129 288833 279608 266416 267669 186050 187918 647771 613421 1459090 1415956 385127 383196 547552 546934 673524 657779 679483 685950 717903 725521 695847 779469 1854927 1953099 1189664 979895 599005 585559 699211 698821 726747 730336 742357 755468 855456 852363 4809269 5051916 39.15 70.7 1
09:42:33 2024-01-29 662234 658218 177492 174509 283538 290335 315467 309289 195808 194876 234684 240211 273501 274360 4327286 4625827 6325577 6125929 1062363 1100486 255716 225321 237551 237692 292609 279644 266825 267704 185777 186226 639998 614900 1443871 1415735 385163 383196 546089 549331 673524 657779 681233 686885 712174 724607 692442 778174 1854927 1953099 1197644 977551 599939 589597 700701 700070 727815 729822 742278 753320 854849 852363 4821063 5048314 39.15 70.7 1
09:42:34 2024-01-29 661915 658214 177279 174352 283379 295134 314516 309289 195876 195149 234684 239642 273501 275237 4321020 4625827 6318552 6134052 1066359 1100413 255288 224816 237385 238164 287364 279644 266825 267704 185741 186226 647771 612545 1457333 1417753 385289 383196 545282 546161 673524 657779 682205 685730 719619 727060 693005 776856 1857428 1957292 1193654 980368 599880 590605 701198 699476 728331 730373 744379 753246 853034 847496 4830442 5038949 39.15 70.7 1
09:42:35 2024-01-29 662238 658214 177279 174713 282059 295587 314516 309289 195876 194593 234719 239642 273537 276047 4327186 4627388 6312248 6129677 1066624 1102828 254861 225321 236817 238164 287120 279608 266825 267704 186073 186260 649221 613539 1450242 1415735 384707 383739 547200 548205 675476 656463 682902 686738 718599 725412 692968 778034 1854927 1956892 1195649 977514 599860 585293 700093 701064 727815 727994 743432 757835 855456 852327 4811422 5048314 39.15 70.7 1
09:42:36 2024-01-29 661202 658178 177248 175009 283304 295587 314995 309758 195842 195149 234684 239676 273501 276047 4327186 4635265 6323053 6134395 1066241 1098819 255174 225129 237385 238164 287155 279608 266861 268269 186203 186553 638568 614032 1471044 1416135 385289 383160 546811 548587 673524 656427 681233 685982 718599 725412 695389 776856 1852137 1955955 1197644 981578 599084 589597 701198 701064 728701 729822 743850 755878 854578 847496 4839256 5044715 39.15 70.7 1
09:42:37 2024-01-29 660048 658209 176752 174665 282974 295587 314002 309254 195876 194876 235211 239642 273829 276047 4321020 4627388 6327871 6130299 1061949 1097599 255716 224816 237516 237962 288833 279608 266825 267669 186073 187462 638568 612705 1456216 1410938 385273 384282 547515 548977 675439 655963 681233 685767 717286 725376 695884 779992 1854927 1953136 1189827 979408 598793 585811 699211 699260 726784 731691 743321 758073 855456 852892 4804637 5040053 39.15 70.7 1
09:42:38 2024-01-29 660589 658141 176752 174670 282011 295134 314002 309289 195876 194876 234684 239642 273537 275817 4326910 4627388 6312248 6134052 1068977 1097599 254114 225129 236782 237796 287085 279572 266638 267669 185777 186260 649221 618765 1429079 1410938 385000 380782 545464 548977 675439 658247 681233 685803 717581 725412 695884 778842 1856191 1953136 1195649 977514 599641 589611 699211 700070 726747 729822 743270 755878 854849 847496 4801100 5041120 39.15 70.7 1
09:42:39 2024-01-29 661719 658178 177243 174352 282872 290540 314737 309723 195537 194876 239943 239642 273119 275009 4321020 4628668 6323053 6125306 1064680 1098819 255502 225321 237184 237796 292537 279572 266451 267633 185222 186260 647771 612214 1456430 1409938 385000 381351 545885 547153 675439 658715 682130 686775 717581 721408 694895 778842 1856191 1957292 1193654 977551 599084 586280 701161 700567 727815 730336 743344 753022 854244 847496 4830442 5041120 39.15 70.7 1
09:42:40 2024-01-29 660323 658150 176752 174509 282160 295306 314074 309289 195842 194049 239906 239608 273501 275817 4317821 4618115 6323053 6125306 1064836 1099634 255288 225478 236853 237428 287364 279608 266416 267669 186073 186260 644871 612545 1457913 1414951 385273 380782 545464 545535 670957 658715 682864 687528 719035 726510 695389 780662 1855916 1954112 1167649 976698 598578 585654 698716 699886 727778 730553 743321 755872 855272 847496 4812601 5041120 39.15 70.7 1
09:42:41 2024-01-29 661525 658178 177492 173831 283538 295229 314038 311105 195842 195149 234684 240453 273084 274325 4321020 4615105 6313728 6129677 1061949 1098819 255681 224781 237385 237796 292609 279572 266861 267669 185824 185969 647771 612214 1452747 1410938 385273 383666 545427 547153 671977 656572 681121 687982 717470 725267 695884 780662 1854927 1954112 1191659 979483 599005 585147 699211 700070 728184 728840 742306 758111 855324 852252 4797603 5038949 39.15 70.7 1
09:42:42 2024-01-29 660778 658146 177252 174235 283538 290359 314074 309289 195842 195149 234684 239676 273501 275820 4321020 4631965 6323053 6134672 1063085 1098856 255502 224816 237385 237962 287120 279644 266451 267669 186073 186553 639998 613122 1443871 1410938 385273 381958 545885 547189 673988 656572 680520 688017 718525 721269 695847 780699 1856191 1955025 1193654 982278 600367 589597 701198 700567 728060 731691 744379 755191 854244 847496 4830442 5041120 39.15 70.8 1
09:42:43 2024-01-29 660589 658250 177243 174509 283340 289018 314516 309289 195707 194948 239870 239642 273537 275009 4321020 4626051 6323053 6125306 1061949 1100486 255681 224781 237219 237761 286920 279608 265723 267669 185222 186260 647771 611670 1453561 1410938 385000 380782 545849 547153 672488 656609 679767 685950 712210 721440 694821 778804 1856191 1952216 1193654 979483 599860 589390 700167 700033 727262 727994 742371 754727 854023 847460 4797640 5038986 39.15 70.8 1
09:42:44 2024-01-29 660734 658178 177248 174852 282872 295097 314074 308389 195537 194876 239906 239642 273501 275202 4308722 4616502 6313728 6120664 1063198 1097599 255174 224781 237385 237962 288833 279339 266416 267669 185257 186063 646321 612251 1442418 1408938 385000 381387 545849 547153 673000 656108 679520 687698 712246 721517 692478 778206 1855833 1960561 1189664 979483 600716 589565 701891 702559 728812 729822 745439 753320 853034 852929 4849199 5037528 39.15 70.7 1
09:42:45 2024-01-29 660291 659164 176757 174517 281152 295229 313049 308424 195707 194876 239979 239275 272767 276047 4317859 4621787 6314055 6116577 1069737 1097228 254114 225129 236486 237796 287120 279339 266638 267704 185257 186097 638568 615783 1429466 1408938 385000 381387 547200 547153 673000 656609 678558 686958 716925 721440 692478 776893 1856153 1959125 1195649 980879 599860 589565 701198 701755 728295 729642 743284 753246 853034 852892 4818370 5032843 39.15 70.8 1
09:42:46 2024-01-29 661618 658141 176783 174665 281975 289365 313085 309289 195842 194331 239979 239642 273537 275853 4317545 4624100 6323053 6125306 1069296 1098819 254683 225478 236652 238164 287120 279572 266638 267445 185777 186260 647771 616501 1424051 1408938 385000 381654 545849 547189 673988 656609 679520 687481 712246 721440 691989 776893 1853609 1956892 1191659 979408 599860 589565 701161 701064 728812 727779 743701 755841 854244 847532 4821849 5038949 39.15 70.8 1
09:42:47 2024-01-29 659018 660557 177248 174391 282081 295306 313781 308424 195707 194876 239906 239642 273537 276047 4311668 4607176 6312468 6116577 1065072 1098856 255323 225478 237184 237796 287120 279572 266638 267669 185257 186260 645000 612251 1455810 1408938 385000 381922 545885 547153 672963 656609 679556 687481 712282 721440 691989 776893 1852292 1954075 1174467 981541 600716 590214 700664 701064 728295 729642 743664 753745 852888 847460 4837664 5041120 39.15 70.8 1
09:42:48 2024-01-29 660084 658150 177252 174530 282011 289018 313597 310446 195808 194764 239906 239441 273501 276047 4311668 4608546 6323053 6115941 1063462 1099671 254896 224781 236853 237796 292537 279608 265723 267669 185222 185969 647771 612251 1464496 1410938 385000 382655 544273 545535 670993 654683 679556 685428 716275 725521 693005 774653 1849663 1949561 1191659 978496 598578 590093 699395 699041 726747 727815 741478 755081 855382 852965 4802306 5041120 39.15 70.8 1
09:42:49 2024-01-29 660515 658693 177368 173727 283216 288906 314773 310890 195842 194876 239870 239918 273084 274132 4317941 4627388 6294191 6125306 1060439 1098819 255716 224434 237219 237761 288427 279608 266042 267669 185824 185677 646321 612658 1451624 1415132 385000 383123 545042 545535 670993 655681 679520 685539 716312 725521 693005 776341 1852292 1947540 1187670 975309 598152 588656 698569 698857 726747 727815 742079 757998 854605 851758 4809166 5042302 39.15 70.7 1
09:42:50 2024-01-29 660508 657678 176748 174387 282112 294925 313894 308389 195842 194876 239906 239676 273119 276345 4314743 4627388 6318552 6116577 1060471 1097265 254931 224781 236853 237428 292654 279572 266042 267669 185611 186226 647771 611670 1441065 1406941 384456 381654 545464 547694 673475 656609 678558 686995 712246 721174 691989 776893 1852292 1953136 1217677 977551 599005 585883 701161 700954 728503 731691 743701 752598 854170 854285 4829824 5041120 39.15 70.8 1
09:42:51 2024-01-29 660323 659984 177243 174509 282011 295134 314038 310446 195774 194331 239906 239642 273310 276047 4308722 4618115 6312248 6125306 1060162 1096452 254683 225164 237219 237463 292609 279608 266042 267669 185222 186260 647771 613159 1441164 1410938 385000 380782 545079 546307 671432 656108 679520 685950 716348 725521 693761 776893 1852292 1949486 1189664 976003 597300 585559 698716 699886 727668 733766 742056 757886 856633 847352 4810959 5046873 39.15 70.8 1
09:42:52 2024-01-29 659325 657687 177484 174495 283737 288906 314995 309758 195707 194997 236815 239676 273537 274396 4318047 4627388 6323053 6125306 1060053 1102047 255716 224816 237385 237962 288630 279644 266451 267669 185777 186260 646321 612251 1448901 1409938 385000 380852 545464 547189 672963 656609 680286 685986 712246 721521 693005 776893 1853329 1953136 1195649 977551 598658 585690 700204 700070 727115 732728 743590 758617 855456 847388 4820392 5042268 39.15 70.7 1
09:42:53 2024-01-29 661581 657687 176757 174386 283158 295134 314038 310446 195842 194876 239906 241689 273310 275237 4317859 4627388 6313728 6116577 1062768 1097265 255288 224781 236853 237831 292636 279608 266487 267669 185824 186260 638568 611670 1457202 1408938 385000 384282 545885 547189 673988 656609 680038 686551 712282 721440 692968 776930 1852292 1955905 1193654 977551 599266 585883 700701 697996 727815 730373 744082 754095 855124 851581 4839256 5048971 39.15 70.8 1
09:42:54 2024-01-29 659289 657215 177133 174704 282663 291034 313787 308389 195842 194876 239906 239676 273290 278456 4308722 4618115 6312285 6125306 1065109 1097265 254505 225513 236652 237796 292573 279572 266825 267669 185812 186226 639462 613595 1456778 1409938 385000 380817 545885 547153 672488 656609 679520 686472 712282 721440 693005 776893 1850936 1950354 1195649 977551 598578 585559 700204 699078 727815 727994 743432 755543 854629 854780 4823028 5041762 39.15 70.8 1
09:42:55 2024-01-29 662391 658187 176752 174109 282081 295134 313495 311901 195774 195149 239834 239608 273119 275273 4317941 4618115 6314055 6125929 1063198 1097599 255288 225478 237219 237796 288797 279644 266896 267704 185777 186294 638568 613159 1465871 1412127 385000 380817 545849 547189 673487 656609 680038 685950 712282 725521 695809 776930 1852292 1950299 1189664 978496 599005 585883 699211 700070 726784 727379 743321 756919 854592 854138 4820392 5037329 39.15 70.8 1
09:42:56 2024-01-29 661729 660561 176616 174596 281647 295306 313745 309254 196488 194451 234649 239573 273084 275624 4317821 4624100 6323053 6124673 1068142 1098819 254683 225478 236121 237962 287967 279572 266861 267669 185777 186260 638568 616060 1438125 1409938 385000 381922 545849 547153 673951 656572 679730 686958 712246 721440 692442 776893 1853609 1953136 1193654 979483 599005 585618 700701 699476 727815 727994 744379 755491 853034 852892 4848067 5041762 39.15 70.7 1
09:42:57 2024-01-29 660332 660557 177137 174612 282456 290653 314002 310446 195842 195149 237077 241662 273466 276011 4313926 4608583 6304402 6120305 1066624 1099939 254469 225478 236853 237962 287120 279572 266825 267669 185754 186294 647771 614907 1438323 1409938 385000 384282 545849 547964 673951 656609 678521 686551 716312 721440 693005 777997 1854927 1953063 1193654 977514 599875 585847 701198 701064 728331 729308 744379 753208 854244 852327 4848067 5047802 39.15 70.8 1
09:42:58 2024-01-29 660405 658620 177177 174460 281870 292004 313049 309254 195842 194876 239979 239803 273255 276401 4321020 4627388 6313728 6125306 1070790 1097599 254469 225828 236451 238164 287120 279572 266825 267633 185777 186226 640891 617541 1430094 1408938 386640 383174 545849 547116 674941 656572 682564 689921 716312 721463 693005 776107 1852292 1958680 1187670 978785 598473 587895 699211 701033 727815 729020 744831 753892 848073 847460 4857554 5040449 39.15 70.8 1
09:42:59 2024-01-29 666008 659626 177501 173909 283560 292094 311885 311470 195469 194331 234684 239241 273275 275797 4311668 4634929 6323053 6115941 1074905 1097599 255751 225443 235323 238199 288414 279303 267235 267258 186073 186226 642856 615783 1448390 1406941 386093 383103 542944 545463 673414 654054 681560 689941 717360 721440 697333 774542 1844418 1958680 1187153 977514 599005 583831 698716 701033 725717 730445 745593 755468 848036 847460 4863518 5051762 39.15 70.7 1
09:43:00 2024-01-29 669807 660270 177501 173667 283163 290964 311921 311974 195062 195151 239834 239275 273537 274325 4316811 4669731 6332378 6115941 1072788 1097772 254931 225828 235686 238164 288833 278678 267419 267222 185222 186097 639998 615179 1422131 1408427 386093 383103 544237 545463 674428 655109 682564 691390 716348 721368 693005 776810 1849663 1958680 1175701 978089 599860 586232 699211 700007 726747 729498 744831 753892 848036 847424 4856126 5042302 39.15 70.8 1
09:43:01 2024-01-29 667388 659480 177173 173935 283503 291980 310975 310086 195638 194154 236983 238841 273084 275166 4301601 4639334 6332378 6115665 1072024 1097599 255491 225478 235886 238164 288833 278714 266825 267222 185812 186226 649221 615783 1427425 1406941 386366 383139 544237 545499 673951 655608 682564 691390 717396 721368 694513 776810 1846828 1961460 1195293 981762 597300 583713 698940 700007 724690 730409 747095 754356 847168 847460 4858578 5044205 39.15 70.7 1
09:43:02 2024-01-29 671717 659988 177484 173944 283163 290969 311957 311501 195028 195215 236612 239505 273114 274325 4317821 4679695 6312098 6115941 1075738 1097599 255502 224781 234667 238938 287985 278678 266825 266776 185777 187462 642856 615292 1422993 1406941 386093 382226 543443 545078 673561 654054 681040 690989 719499 721440 697122 774616 1845655 1962304 1191223 980368 597300 583749 698716 700917 724690 730012 749256 756070 848073 852096 4858578 5041120 39.15 70.8 1
09:43:03 2024-01-29 667351 658510 177319 174074 283290 291156 310975 311064 195536 194734 236779 239138 273360 275446 4314743 4658338 6330209 6116577 1078173 1097599 255751 224816 234667 238903 288427 279572 267271 267222 185777 185677 645000 615254 1447146 1406941 385546 381958 541408 546038 673083 653127 681523 690953 717360 725254 698642 774616 1844381 1960878 1189188 981799 597300 583713 698184 700007 726747 730445 749256 755468 846204 847424 4865241 5035357 39.15 70.7 1
09:43:04 2024-01-29 666979 658693 177928 174082 283489 291170 311702 313095 195536 195113 237427 239138 273325 275482 4317821 4661475 6323053 6125306 1074627 1097599 255751 224781 235721 239273 287782 279572 267235 267222 185812 185711 641427 613421 1443984 1406941 386093 381958 542175 545499 670957 653127 681523 690953 717396 725521 699358 774616 1844418 1964429 1181048 983195 597300 583813 698716 700567 724690 730409 746726 755468 848073 852327 4867040 5038949 39.15 70.7 1
09:43:05 2024-01-29 667492 658223 177243 173831 283092 291289 311814 311867 195536 195113 236815 239138 273431 275482 4314294 4667112 6330336 6122713 1075775 1097599 255716 225286 235323 238903 288630 279142 267682 267186 185777 186097 642856 615292 1428951 1406941 386640 383103 542944 545535 672963 652728 682329 690989 717903 721440 697159 774616 1844146 1958680 1193258 980331 598152 585133 698221 700007 724690 729498 747095 758809 846802 847496 4865518 5038710 39.15 70.7 1
09:43:06 2024-01-29 665539 658693 177501 174044 282872 291289 311559 312836 195434 194769 236815 240601 273169 275482 4317379 4648593 6325106 6120305 1075636 1097599 255716 224781 234632 238234 287985 279142 267235 267222 185824 185677 644643 615254 1434526 1406941 385546 385372 542560 545078 672452 648984 681523 691206 716348 721440 697122 774579 1845655 1959454 1193258 981799 597300 583713 698716 700007 724690 730409 747095 754998 846078 847460 4856126 5041120 39.15 70.7 1
09:43:07 2024-01-29 665686 658698 177252 174044 282908 290395 311341 311394 195638 195108 236743 238807 273396 275713 4314294 4658338 6310764 6116577 1074137 1097489 255751 224781 234667 238903 287985 279106 267235 266812 186073 185677 636668 613421 1426444 1406941 386366 382226 542175 544693 672606 653127 680557 690953 716348 721440 698147 773993 1843033 1961460 1207376 981799 597300 583804 698221 701064 724419 730445 746726 754998 847437 847496 4853084 5038949 39.15 70.7 1
09:43:08 2024-01-29 665561 658689 177248 173923 282908 290540 310175 311394 195604 194972 237114 240766 273255 275060 4317540 4659809 6323053 6124673 1072325 1097599 255504 225304 235392 239273 287769 279375 267271 266812 186108 185711 645715 613421 1429124 1405944 386093 382494 542175 545078 671432 653127 680557 690953 717903 721521 699358 774579 1844381 1960878 1203223 981799 597379 583713 698716 700567 724177 730409 749256 755035 848073 847496 4867154 5031768 39.15 70.8 1
09:43:09 2024-01-29 666815 658693 177252 173521 283424 295097 311153 310851 195232 195245 236706 241104 273290 277778 4317540 4659168 6323053 6116278 1069545 1097265 255716 224781 236973 238761 287176 279680 266007 266438 186073 185643 652121 612545 1427421 1401719 385546 381619 541408 545535 671977 651279 681288 691390 712210 721440 700167 774616 1844146 1955905 1201398 983195 597300 583567 699211 700070 721546 730409 746763 755193 852430 854207 4867040 5038672 39.15 70.8 1
09:43:10 2024-01-29 669422 658232 177279 174074 282908 295134 311814 311206 195063 198894 239495 242087 273255 277114 4320771 4688488 6285752 6116577 1070676 1097599 255716 225164 236451 237882 287068 279716 266007 266847 186085 185609 647771 612107 1451191 1401719 385546 384246 541024 545535 672452 651279 681523 690900 712174 721521 701161 774653 1844381 1952866 1201398 983195 597379 583296 700204 700070 720526 730336 751648 753320 850585 853604 4867957 5035357 39.15 70.7 1
09:43:11 2024-01-29 667084 658227 177252 173836 282872 290395 311626 311679 195029 195149 239834 239241 273501 275570 4311034 4662485 6311948 6107225 1072401 1097599 255681 224747 236121 238938 287176 279500 267235 266847 186073 185677 634730 612983 1428292 1406941 385546 381922 541408 545499 673083 652202 680038 690465 712282 721440 700167 774653 1845655 1957292 1170873 982497 597300 582815 698716 699078 723152 730571 749293 753928 848109 852363 4858578 5031768 39.15 70.8 1
09:43:12 2024-01-29 667713 658227 177252 173560 282872 289018 311626 311604 194894 195149 239870 239441 273537 274360 4313926 4674993 6311948 6115941 1071800 1096821 256221 225443 236782 238938 286961 279608 266541 267160 185812 185643 647144 612545 1426289 1405944 386093 381922 541408 545114 672459 651279 680557 690953 716312 725521 698844 774616 1845655 1958680 1196637 981504 597300 583373 699211 700070 722604 730409 746763 753892 850585 853604 4867040 5031768 39.15 70.8 1
09:43:13 2024-01-29 667885 658693 177252 173560 282081 288906 312135 310922 194590 195281 239459 239441 273572 274360 4301601 4688488 6302944 6124673 1066128 1098819 255681 225304 236973 238199 286736 279644 266132 266847 186085 187331 638077 611670 1430528 1401719 385546 381958 541408 545535 672488 651279 680286 691881 712174 721521 700664 774653 1844381 1957292 1201398 983195 597379 583466 699707 699078 720489 727994 751648 753657 851827 853604 4874911 5031768 39.15 70.7 1
09:43:14 2024-01-29 665793 656299 177128 173923 282046 288906 311153 311934 195029 194876 239943 239241 273537 274325 4308596 4683224 6312323 6116753 1070941 1097599 256638 224816 236652 237917 287122 279680 266042 266812 185777 185643 646321 611595 1432269 1401719 385546 381958 541408 546343 672963 651279 680557 691119 712210 721440 699005 776856 1845414 1943869 1197328 986771 599266 586328 704366 700043 720489 730012 743482 752472 851557 853921 4906589 5037790 39.15 70.7 1
09:43:15 2024-01-29 668855 658693 177252 174548 282046 295134 312609 310228 195503 195286 239495 241150 272350 275202 4311668 4680124 6265862 6136516 1066015 1097599 255253 225129 236486 238234 288486 279392 264415 268458 185777 187462 644871 616501 1436019 1393791 385546 382565 544717 550406 673988 653127 684616 691390 714447 721517 699175 773910 1844343 1943968 1179690 989577 597201 585403 703370 700917 720489 730445 747058 751403 849947 857890 4914850 5032843 39.15 70.7 1
09:43:16 2024-01-29 666008 658693 176757 174661 282094 295415 311885 309758 195537 194876 239495 240781 272667 275624 4311392 4645051 6265862 6131472 1066241 1097489 255112 225478 236121 238199 288106 279644 265316 268835 185187 186485 648413 617869 1442826 1400433 385546 382530 541067 550016 674464 652202 682601 689921 714537 721440 701161 773481 1844343 1943968 1179690 986771 599728 586232 703370 700080 719944 730445 747021 751180 850549 857266 4912479 5041120 39.15 70.7 1
09:43:17 2024-01-29 669997 658680 177248 174109 283009 295134 312135 310228 195503 198651 239085 240377 273084 274360 4311668 4688450 6279078 6126315 1066241 1095896 254720 225916 236451 238867 288427 279450 266042 269034 184940 186846 642529 619305 1419024 1392499 385473 383103 541104 550406 673988 649020 685664 690900 711510 721440 699175 774450 1840416 1943968 1177695 991058 599728 585494 703868 701070 720526 734577 744574 750646 848109 855160 4912479 5038949 39.15 70.7 1
09:43:18 2024-01-29 668963 658227 176752 174114 282064 295097 312135 310264 195537 195073 239290 240948 273084 274816 4311668 4680570 6264073 6132132 1066128 1097526 255326 225374 236712 238058 288188 281299 265192 268081 185647 186675 667692 616178 1445863 1393791 385273 385099 541104 550016 673988 652202 684344 690900 713526 721440 700167 776257 1842760 1943968 1201398 989614 599266 586793 703868 700043 719944 730048 746491 753422 849346 857266 4905472 5038949 39.15 70.7 1
09:43:19 2024-01-29 668703 658684 176748 173762 282046 295097 312170 311105 195232 198651 239085 240655 272476 274325 4311668 4688488 6264073 6142188 1066015 1097526 255147 225182 236712 237988 288391 281732 265156 267445 185529 185711 620919 615179 1446097 1396458 385273 384282 542907 550259 672963 651279 682043 689921 713526 721517 700664 774616 1843033 1943698 1197328 986734 599084 585412 702339 700007 720453 730409 747390 753580 849346 856055 4896093 5041120 39.15 70.7 1
09:43:20 2024-01-29 669724 658698 176757 173801 282046 290395 312170 311913 195063 198930 239423 240044 273310 274940 4299397 4688375 6276426 6122039 1068707 1097526 255575 225182 236712 238023 287711 281786 265865 267669 186238 185677 651577 613159 1442776 1399731 385273 381958 541408 547226 675476 651279 681560 689921 712138 721440 701161 774653 1844381 1949673 1203432 985996 599005 584989 700779 699513 720453 730571 747095 753580 851790 854846 4893695 5037528 39.15 70.7 1
09:43:21 2024-01-29 669204 658227 177119 173610 283424 295097 313085 311961 194590 198580 239290 239476 273501 274132 4317941 4688224 6312435 6116278 1070828 1097526 255575 225374 236747 238058 287396 281190 266238 267080 186073 185643 646321 611896 1433182 1404423 386093 381922 541408 546343 674960 652166 681077 688968 712210 725521 700066 776893 1844418 1949487 1179690 987196 598804 583749 701198 698983 720526 732728 749293 752138 851790 854846 4886714 5037528 39.15 70.7 1
09:43:22 2024-01-29 667249 657957 176748 174074 282908 295016 312865 312153 194624 195149 239459 239476 273501 274360 4308722 4681678 6295077 6111890 1070828 1097699 255255 225409 236712 238058 288594 279536 265236 268315 185635 186451 643421 615783 1458053 1401719 385326 382530 541408 548813 674464 650525 681859 689921 715043 721404 701161 776436 1844343 1946750 1201398 985295 599005 585366 702693 701064 719907 729462 747021 752784 850512 856055 4897546 5038949 39.15 70.8 1
09:43:23 2024-01-29 669802 658693 176783 174040 282639 290540 312793 309976 195503 198859 234819 240746 273048 274325 4321020 4685790 6248450 6124673 1070024 1099263 255399 225934 236677 238058 288039 279428 265236 268279 185010 186709 648413 618714 1424624 1396458 385546 382494 544064 549943 673878 652202 682564 690679 715550 721440 700664 776773 1845655 1945327 1203432 987401 599432 586232 702303 701064 719907 730553 746454 751180 850512 857266 4906589 5042544 39.15 70.7 1
09:43:24 2024-01-29 669472 658698 176757 174074 283569 290540 313013 310228 195503 199034 236256 240377 273084 274325 4311530 4703360 6267101 6134052 1069545 1099263 255185 227596 236973 238620 288797 279500 265015 268728 185860 186580 641971 618422 1434614 1398444 385546 381922 542560 550076 673915 652665 682527 689921 713197 725521 701161 777956 1844343 1946363 1177695 987401 599432 586232 702267 701064 720417 730409 745925 750461 850512 857266 4903087 5046181 39.15 70.7 1
09:43:25 2024-01-29 669422 658693 177243 173918 282885 290540 312757 311569 194590 195422 236329 239608 273275 274325 4311668 4685630 6304402 6115941 1072566 1096821 255716 225129 236973 239360 287693 279356 267468 266670 186061 186158 647144 613421 1427027 1405704 386567 381583 541408 545078 673414 653870 683178 690953 717360 725521 702125 780740 1845655 1961460 1184532 983643 597300 583350 699211 700070 724177 733766 746763 755534 849310 854170 4867002 5038949 39.15 70.7 1
09:43:26 2024-01-29 667212 658141 177243 173918 283304 290540 312099 312153 195164 195286 239834 239241 273275 274325 4311668 4688488 6304402 6120305 1066052 1096821 255751 224781 236451 239157 286925 279356 266541 266937 186192 186124 648574 613421 1427421 1407703 386293 384826 541408 546271 672452 651022 683103 690989 712210 725091 701161 778136 1844418 1958680 1177695 983195 597379 583685 700204 701064 720489 730409 751648 755767 852430 854170 4868007 5038949 39.15 70.7 1
09:43:27 2024-01-29 667721 658214 176757 173923 282969 295265 313049 311171 194894 198580 235894 239573 273275 274325 4308456 4678978 6304402 6115941 1072363 1096821 255716 225129 236652 239441 287580 279356 267174 267098 186085 186158 647144 612328 1439286 1405422 386692 384282 542523 546271 673561 652665 681523 692753 717721 726546 700664 776856 1846828 1949487 1177695 983195 598152 583227 700701 700567 720489 730336 749219 752673 851790 854810 4884303 5033172 39.15 70.7 1
09:43:28 2024-01-29 665761 656832 177279 173482 283476 290653 312063 311679 194894 195149 239459 238909 273084 274360 4302316 4660485 6304402 6106576 1074137 1096043 255716 225187 235323 238903 288102 279339 266951 266937 185789 187462 642856 613233 1424431 1407703 386604 385099 542907 547029 673524 654054 681523 690953 717903 721188 698606 774616 1844381 1963936 1187153 980331 597300 583713 698716 701064 724690 730409 748687 755468 846802 847532 4856126 5031768 39.15 70.7 1
09:43:29 2024-01-29 665291 658223 177279 173918 282908 290359 311626 312188 195198 194876 239798 239241 273275 275784 4305384 4651898 6294153 6110933 1075673 1097599 255645 224781 235886 239644 287580 279572 266861 266812 185754 187462 642320 613421 1448377 1407703 386604 384282 542907 547029 673524 654054 680520 690953 717867 725521 699376 774579 1845655 1961460 1201146 984382 597300 583640 699211 700567 724690 728984 750358 755571 848073 852327 4849199 5029583 39.15 70.7 1
09:43:30 2024-01-29 665524 658227 176752 173525 282872 290785 311590 311867 195029 195149 239798 239241 273501 274745 4305384 4657177 6304402 6110933 1073900 1097599 255681 224781 235323 238199 288211 279142 267235 266812 186037 187990 636668 615179 1425186 1408704 386330 384826 542944 547418 674820 654983 683178 690429 717360 721517 698860 777619 1845655 1961460 1195293 979895 598658 583713 698716 700997 725717 730445 749256 756144 848073 847496 4860188 5033172 39.15 70.7 1
09:43:31 2024-01-29 664383 658693 177496 174044 283419 290540 311153 311679 195198 194812 239906 238875 273537 275166 4308456 4645933 6304402 6115295 1074905 1097599 255681 224816 235686 239273 288102 279106 266728 266812 185777 185677 647144 612681 1445134 1408427 386457 384282 542907 547029 673524 654054 684364 693849 717867 725521 699670 774653 1849223 1957292 1203432 983195 597300 585097 699211 700070 722056 730409 746726 755193 851827 854810 4867040 5035081 39.15 70.7 1
09:43:32 2024-01-29 669422 657762 177279 173918 282872 295515 313049 311171 194860 195422 239798 240137 273537 274325 4308456 4688563 6285752 6115941 1065328 1096043 255645 224781 236121 238164 286772 279680 265971 266812 186346 185643 647771 611670 1428874 1404423 385363 384534 541371 546547 673524 652129 683178 691881 717581 725603 701161 776893 1845655 1955675 1201398 983195 598658 583676 701161 701064 722056 730409 751648 753320 851790 854207 4867957 5029583 39.15 70.7 1
09:43:33 2024-01-29 667080 658227 177252 173802 282872 290322 311118 311643 195164 195149 239834 239241 273501 274940 4302316 4657852 6313728 6115941 1074632 1097599 255716 224781 237358 239105 287985 279339 267459 267222 186037 186226 655927 613421 1423281 1406423 387079 385372 542907 547418 673524 654518 684153 693849 719619 725521 698954 774579 1845655 1962467 1187153 981725 597379 583713 698716 700917 725644 730048 749256 756107 848036 852327 4860188 5022416 39.15 70.7 1
09:43:34 2024-01-29 664511 656832 177243 173923 282178 290540 311118 311569 195198 195012 239798 238875 273310 274745 4302316 4648593 6313728 6110933 1074905 1096821 255681 224747 235721 239273 287805 279572 267271 266847 185777 185677 647144 612394 1427316 1404707 386093 384826 542907 547418 673341 654518 683178 693849 718265 726474 701316 778842 1844381 1958680 1201146 981259 597930 583676 698221 700567 724690 733766 750358 755468 847437 852327 4853661 5025998 39.15 70.7 1
09:43:35 2024-01-29 667061 657766 177252 174079 282872 295134 311118 310886 195198 194593 239834 238875 273501 274360 4308456 4651239 6313728 6110933 1072639 1097599 255716 224781 235323 238903 288391 279339 266541 267222 185222 185677 641427 613421 1439624 1405944 386093 383067 544064 547418 675439 654909 682145 691881 717758 721224 696902 776586 1844344 1958680 1197328 979483 600288 583220 698184 701033 726747 730048 750870 755872 848073 847532 4839143 5029583 39.15 70.7 1
09:43:36 2024-01-29 664383 658223 176748 173485 282872 295206 311118 310415 195503 194876 234684 240841 273537 275166 4302316 4641993 6323053 6110933 1072287 1097599 255716 225129 235358 238938 288427 279142 267459 267222 185824 185643 638568 613421 1423616 1404707 386093 385372 542175 547029 673487 654872 684153 693429 718265 725023 698459 778842 1846865 1961188 1211479 982497 597300 584494 700204 700070 722567 730553 750929 755468 849911 853567 4856126 5029583 39.15 70.7 1
09:43:37 2024-01-29 667456 658693 176757 173806 282872 295229 312170 311679 194624 195286 239495 239642 273501 276805 4305384 4675068 6285752 6115295 1069545 1097599 255716 225129 236451 238903 286974 279644 266825 266812 186369 185677 648574 611670 1425294 1401719 386093 381922 541408 546075 671977 652444 683103 691770 717581 726242 701087 778879 1846865 1945768 1203432 985996 599005 584989 701198 702485 722261 728876 747058 754766 852895 856055 4877336 5029583 39.15 70.7 1
09:43:38 2024-01-29 668438 658693 176783 174074 283106 295515 313049 311394 194590 195286 239459 239642 273501 274325 4305384 4678978 6303173 6110933 1075673 1096821 255716 224781 236121 239476 287535 279572 267235 266812 185777 186226 645715 611670 1426565 1404707 386093 381922 541408 544693 671432 653127 684641 693812 719582 727573 701316 778879 1846865 1956892 1203432 983680 598658 583713 701198 701064 723692 730445 751648 754393 852430 856600 4878392 5031768 39.15 70.7 1
09:43:39 2024-01-29 668506 658693 176757 173923 283304 295061 312099 312188 195029 194628 239834 239275 273537 274360 4308596 4667112 6323053 6106576 1074632 1097599 255751 224781 235686 239273 288427 279608 267138 266812 185777 185677 645715 613421 1458804 1404948 386366 381958 542175 545463 670993 654054 682292 694835 721666 726982 699909 778879 1848007 1963371 1181048 982278 598231 585133 698716 701064 724690 734394 750892 755872 848073 852327 4860188 5029583 39.15 70.7 1
09:43:40 2024-01-29 665789 658227 177243 173489 282969 295061 311844 310851 195232 194876 239906 239918 273537 274973 4302316 4654544 6312435 6110933 1072603 1097599 255751 224781 235323 238938 288643 279142 267271 266812 185694 185677 644464 613421 1421513 1404948 386093 385101 541408 544693 672452 649020 682043 691770 719619 721188 699856 778211 1845618 1961460 1195293 979483 599432 583494 698679 701033 725717 730445 751844 756144 848482 852327 4856126 5031768 39.15 70.7 1
09:43:41 2024-01-29 664383 656828 176748 173174 282908 291325 310646 311767 195232 194876 239906 238179 273084 274940 4302316 4635078 6313728 6097873 1073370 1096821 255681 224781 235686 238938 288021 279142 267235 267222 185777 185677 635259 613421 1425978 1405704 386366 382798 542175 545499 671941 654054 681560 691514 718447 725304 698880 778767 1848281 1963371 1187153 982278 597300 583631 699175 701064 725961 730445 746763 756972 851264 852291 4839186 5031768 39.15 70.7 1
09:43:42 2024-01-29 665022 656832 176748 173560 283340 295097 311153 311867 195232 194876 239870 238909 273537 274396 4299090 4646081 6304402 6097210 1072287 1096043 255716 224781 235721 239308 287769 279608 267235 266847 186073 185677 645715 612545 1438795 1404948 386366 381958 541408 545463 672422 653127 682043 690989 717903 721691 699856 778767 1849498 1960584 1179690 983680 599005 583494 701161 701064 723729 730553 751500 755468 853034 856600 4868993 5031768 39.15 70.7 1
09:43:43 2024-01-29 668438 657766 177252 174083 282872 295229 312135 311206 194590 195422 239761 239676 273501 274360 4302316 4676371 6295077 6106576 1072603 1097599 255751 224816 236156 239273 287288 279680 266861 266812 186073 185677 645715 612470 1445421 1401719 386366 381958 541408 545499 671977 652665 682256 690989 717903 726546 700664 776930 1850541 1953168 1177695 983084 599432 585129 701198 701064 723729 730228 746726 755193 852430 855451 4881012 5039274 39.15 70.7 1
09:43:44 2024-01-29 669422 658264 176748 173953 282908 295515 313049 310264 195198 198790 234963 240171 273501 274325 4302316 4688563 6257775 6115941 1066128 1097599 255681 224816 236853 238199 287176 281732 266007 267445 186050 185677 645715 612214 1435406 1397748 385273 384246 541408 548351 673951 652202 682080 690410 712174 721521 701161 776893 1845414 1947346 1179690 991630 600716 587063 705193 703058 722701 730336 749701 752435 849947 858662 4903087 5029583 39.15 70.7 1
09:43:45 2024-01-29 668701 657766 176783 174074 282969 294925 312135 310264 195503 198616 234963 240746 272702 276768 4305384 4680420 6253321 6115941 1069414 1097599 255288 224816 236687 238199 287899 281335 265563 267669 186073 186097 643421 612545 1436194 1392499 385273 382530 542175 549746 673951 651279 682564 689921 714031 721174 701161 774579 1844343 1943646 1203432 987902 600716 586159 703192 701064 722428 730264 749166 750920 851754 857266 4904987 5031768 39.15 70.7 1
09:43:46 2024-01-29 667899 656577 177350 174074 282086 295342 312135 309980 195537 195422 239459 240781 272251 274973 4302316 4664381 6248450 6107225 1069545 1096821 255288 224816 236817 238903 288643 281335 264415 267704 185777 185969 644871 613534 1446621 1392499 385546 382530 541031 550406 674464 651279 682601 690900 713526 721440 699856 774450 1841724 1942555 1177695 988733 600716 586428 704192 701064 721638 729426 748632 751778 851079 857266 4886714 5029583 39.15 70.7 1
09:43:47 2024-01-29 668386 656536 176752 173696 282872 295097 312135 309758 195063 198755 234963 240044 272632 273905 4295007 4661812 6239558 6107225 1068020 1095772 255288 224781 236121 238164 287985 279680 265524 267669 185222 185677 644871 613497 1432023 1393140 385546 382834 541031 550406 673988 652728 685627 690900 711474 721440 697122 773311 1840416 1941068 1179690 989651 600716 585976 705193 703021 722701 734504 749701 749247 851079 858443 4905472 5033263 39.15 70.7 1
09:43:48 2024-01-29 664115 656828 176748 174144 281813 291362 311844 309758 195232 194876 239870 240746 271870 275237 4292964 4620326 6239558 6111581 1064979 1096043 254931 224816 236121 238199 288021 279608 264415 268835 185187 186260 646942 617101 1429297 1391511 385546 382834 541031 550406 673951 649020 685627 688968 713021 721440 698642 774450 1841472 1937544 1199363 991763 598658 585110 706928 702984 725274 736654 751648 750646 850133 859695 4919500 5028183 39.15 70.7 1
09:43:49 2024-01-29 665705 656832 176439 174361 281729 295206 312135 310016 195537 195012 239906 240746 273050 275660 4302316 4620326 6239558 6115941 1063198 1096043 255109 225478 236121 238938 288427 279680 265599 268835 185187 187010 642529 618863 1442015 1392499 385273 382530 541067 550016 674978 652665 684616 688932 714267 721517 701161 773444 1843033 1943968 1203432 986771 597164 586232 705193 703784 722664 730192 748632 751314 850403 858407 4909233 5029583 39.15 70.7 1
09:43:50 2024-01-29 666445 658008 177173 174357 282143 295587 312829 310264 195706 194876 239495 241185 272441 277976 4289905 4652284 6230683 6107225 1068782 1096043 255288 224816 236121 238199 288106 279680 265192 268458 185222 186226 644871 613619 1433237 1392499 385273 382530 541067 550135 675014 648984 684579 688932 713526 721174 700664 774450 1843033 1943869 1179690 986771 599691 586232 703370 700043 723418 730192 749626 749780 849164 857230 4895851 5029583 39.15 70.7 1
09:43:51 2024-01-29 667899 656837 177076 173801 282046 295224 312829 309980 195232 195900 235966 240377 272667 274325 4305384 4661475 6253321 6107225 1068782 1096821 255288 224747 236451 238199 287418 279716 265599 267669 186073 185677 641427 612214 1428679 1395467 385546 381922 541408 548776 673000 651279 682080 689921 714537 721440 701161 774616 1843033 1943968 1177695 984595 599005 583836 701198 698983 720489 733246 750306 754393 850366 855946 4891527 5029583 39.15 70.7 1
09:43:52 2024-01-29 667066 656368 176757 173560 283056 295097 312099 309723 195232 195281 234819 240274 273084 273940 4296188 4676438 6248450 6097873 1064529 1097599 255288 224781 236121 238164 287176 279716 265192 267669 186073 185643 644286 611670 1447753 1396757 385000 381387 541024 547189 673000 651279 682601 689921 715043 721517 701161 774653 1842760 1943968 1203432 983195 598231 585403 701198 701064 719980 730409 750771 755543 853502 855946 4888133 5018774 39.15 70.7 1
09:43:53 2024-01-29 666175 656373 176757 174083 282046 290549 312763 310228 195232 194876 239459 240874 271970 275410 4299250 4648083 6239125 6107225 1066498 1096821 255681 225129 236617 238234 288021 279716 265192 267704 184905 185711 652827 614032 1425876 1392499 385000 384282 541067 550016 674978 653127 684093 689921 714537 721440 701161 774450 1843033 1943698 1177695 988104 599728 586328 703868 700043 720526 730445 744537 753938 852895 857084 4901779 5032357 39.15 70.7 1
09:43:54 2024-01-29 668926 656727 176752 173560 282908 290359 312170 310016 195232 198859 234819 240613 272702 276768 4299250 4669731 6276426 6107225 1068068 1097599 255716 224625 236606 238903 286772 279680 266825 266883 185777 185515 654477 611234 1423783 1400724 385546 381654 541408 546343 672963 651279 680557 691881 712246 725521 701161 776893 1844381 1955905 1203432 982497 597300 583391 700204 700070 722604 729020 746800 753892 852741 856600 4863442 5032357 39.15 70.7 1
09:43:55 2024-01-29 669802 656755 177213 173918 282872 295134 313120 311604 195299 195865 239423 240009 273501 274360 4308596 4673050 6276202 6106576 1074137 1096043 255716 224781 236486 239476 287841 279644 267271 267258 186073 185677 643715 612658 1453504 1401719 386093 381922 541408 544693 672973 652202 680557 691514 717939 725521 699413 776930 1844344 1959490 1194916 979408 597300 583713 699211 700070 724690 729498 751500 757998 848146 855387 4863556 5026090 39.15 70.7 1
09:43:56 2024-01-29 668664 658154 177182 173935 282846 290540 312609 310020 194624 195727 236002 240171 273431 274289 4295850 4673750 6294453 6101561 1072528 1097599 255681 224747 236086 239238 287176 279572 266879 266812 186037 185643 642481 613058 1420653 1401719 386093 381619 541408 545463 673561 653127 682256 690917 717867 726546 701161 776856 1845655 1961460 1196992 981762 597300 583407 699175 700070 723664 730048 751426 755835 848073 853567 4857554 5033729 39.15 70.7 1
09:43:57 2024-01-29 668414 656723 177151 173593 283326 291156 312834 312208 194995 195422 239761 241966 273184 274831 4305384 4674955 6267199 6105916 1067982 1096821 255681 224781 236782 238164 286974 281262 266007 267186 186381 185643 647771 611670 1440059 1400724 385546 384790 541408 545499 673561 651279 681523 691455 712174 725521 701161 776856 1845655 1955088 1203432 983195 598152 583640 701198 701064 722567 728912 751426 755729 852858 854810 4877514 5033263 39.15 70.7 1
09:43:58 2024-01-29 669330 656723 176642 173624 282779 291392 312615 310051 195435 195422 236256 240712 272632 276768 4302158 4661178 6239125 6110933 1069414 1096043 255645 225129 236617 238164 288102 281262 265156 267669 186037 185677 644871 612983 1446113 1394477 385546 382494 542560 550135 674905 652202 682564 690900 714537 721174 701161 774579 1843033 1941319 1179690 985996 599005 585403 702303 701064 722298 730445 747021 751032 850549 857266 4887791 5032843 39.15 70.7 1
09:43:59 2024-01-29 669040 656686 177049 173779 281936 291156 312615 312208 195672 195971 234819 240746 272667 274325 4308456 4661662 6239125 6105916 1066128 1096043 255467 224781 236782 238164 288237 281931 265563 267669 186037 186226 646321 613534 1439920 1392499 385546 382763 542944 550369 674941 652202 682564 690900 715043 721440 701854 774542 1843033 1943895 1177695 987401 599860 586232 703831 700007 720453 730012 747021 752848 850549 857266 4897190 5040053 39.15 70.7 1
09:44:00 2024-01-29 668085 658715 177332 173935 281905 291362 312870 310086 195672 195847 236075 241081 272596 275166 4302901 4620849 6256496 6110933 1063198 1097327 254896 225443 236121 238164 288512 279608 265426 269024 184940 186519 644000 618714 1439084 1392750 385546 383103 541031 550406 674905 652728 686602 690429 713526 725521 699175 774450 1840416 1938273 1177695 991021 599691 586232 705364 701033 722604 736134 749256 749090 850512 856366 4912479 5029583 39.15 70.7 1
09:44:01 2024-01-29 667608 658506 177040 174360 281905 291471 312870 310122 195672 195352 236779 241012 272491 275553 4308456 4648163 6260252 6099988 1059903 1094490 256998 225443 236086 238903 288427 279608 266602 268646 185151 186812 647771 621076 1429892 1395467 387739 383103 542944 550406 673561 649020 688595 691698 714537 723704 700664 771587 1838671 1927180 1195293 987401 595606 583713 704329 699078 723116 737198 750321 754654 854392 856661 4897546 5031768 39.15 70.7 1
09:44:02 2024-01-29 668708 656077 177928 173282 283922 291394 311921 311029 195401 195387 236779 240240 273078 275869 4299090 4607213 6295077 6115295 1056813 1095266 257295 225095 236121 239238 287985 279644 266380 267633 185222 187462 647771 621076 1423158 1401719 387739 381922 543678 548740 670665 653127 688595 691390 715330 728219 701161 771038 1835198 1933839 1187153 987401 595606 583813 702693 697769 722604 737198 747081 754654 855456 857817 4877519 5030580 39.15 70.7 1
09:44:03 2024-01-29 667039 656368 177781 173243 284791 290395 313018 311064 195096 195387 236445 240274 273290 275869 4304952 4602577 6299201 6107469 1044812 1096006 256468 224399 237657 238164 288102 279680 265971 268458 185741 186226 640521 616943 1420079 1401719 386640 382655 541031 550406 669715 652728 686639 686885 714537 730562 699138 773273 1840416 1921611 1185675 988104 594755 588312 704366 696040 724177 733950 744398 749891 860299 857266 4850196 5036765 39.15 70.7 1
09:44:04 2024-01-29 661682 656832 177252 173564 283453 288689 314671 309945 196405 195422 236111 240643 272526 275940 4301601 4564617 6284187 6101561 1048402 1096043 255716 224434 237622 238164 288391 279356 265563 268458 185187 186063 644871 618385 1433266 1401719 386640 382115 544201 550406 669715 655608 687616 685913 714537 728219 697086 773586 1840416 1924632 1187670 985996 596175 588312 704366 695018 724690 730233 745439 753156 859691 857266 4853661 5033172 39.15 70.7 1
09:44:05 2024-01-29 660122 656832 177404 173529 283264 288906 315755 309945 196045 195692 236518 240810 272908 275940 4298729 4565008 6296829 6096537 1041846 1096101 256468 224747 236817 238164 287993 279536 266602 268136 185151 186812 646321 620047 1428948 1406941 387464 381654 546657 549590 671140 658040 688595 687968 716312 727671 692442 771587 1845655 1931099 1201398 983195 596450 585559 702693 698088 728848 735091 742353 754654 855905 854774 4811347 5025998 39.15 70.7 1
09:44:06 2024-01-29 655167 656832 177279 173365 284144 290540 313049 309254 196488 194049 237449 240171 272301 276558 4298527 4526123 6330487 6096537 1050787 1096006 256795 227078 236617 238164 287085 278642 267235 267704 185187 186260 638032 619305 1432598 1410938 387739 381351 545813 547116 669715 658040 688105 689432 717360 729281 692968 773311 1843033 1938310 1179690 978785 595602 588729 701198 697099 728848 736473 745439 758073 857189 853567 4803202 5029583 39.15 70.7 1
09:44:07 2024-01-29 659585 656568 180749 173521 284397 288906 313525 310437 195232 194876 234649 240766 273255 275833 4298729 4575479 6359804 6081802 1053988 1096006 257691 224590 237184 238620 288532 279608 268247 267445 185777 186226 644286 615179 1439958 1415132 387739 381351 544201 545499 671345 655608 684579 687968 720553 729281 696815 773444 1844381 1943046 1181685 976698 595178 587895 699211 697099 728502 737016 745970 756144 858439 847496 4771597 5022416 39.15 70.7 1
09:44:08 2024-01-29 660557 657962 177656 173486 284632 289018 313049 310193 195503 195149 239798 238875 273501 277040 4304466 4584777 6358908 6100268 1056996 1098481 255716 224747 237587 238164 288630 279320 266951 268269 186203 185677 647771 609926 1430180 1410938 385000 380782 545849 546730 671977 656609 680520 686958 717903 723704 695041 778729 1852292 1950299 1189664 975309 598658 585919 699707 700070 728331 730445 744379 756144 854020 852327 4791147 5015446 39.15 70.7 1
09:44:09 2024-01-29 657026 656828 176748 174513 282011 295438 314002 309254 195842 194876 239943 239608 273084 275624 4304466 4602577 6293565 6105916 1063523 1097599 255006 225270 237149 237927 287120 279572 266602 267562 185907 186063 647771 612251 1425404 1406941 385000 380817 545849 547153 672963 656609 680484 687968 716312 725521 693041 779178 1853609 1949486 1195649 976698 598804 585847 700204 700567 728848 730409 744379 755431 855456 853604 4802306 5022416 39.15 70.7 1
09:44:10 2024-01-29 656677 656832 176748 174079 283511 295097 314038 308354 195672 194331 239906 239642 273084 275202 4296836 4616502 6302555 6105916 1066241 1096821 254114 225746 237340 237988 287120 279572 266825 267704 185777 186451 655721 613595 1419532 1404948 385000 381351 545427 547153 673951 656609 680557 687968 716348 725521 694513 778587 1852292 1952866 1193654 978089 599691 585883 701198 701064 728848 728948 745439 754998 855456 852363 4802306 5029583 39.15 70.7 1
09:44:11 2024-01-29 656677 656837 176757 173923 282011 295097 313561 308389 195842 194876 234684 239642 273084 275570 4296026 4616290 6302944 6112052 1072751 1096821 255751 226020 236086 238655 290879 279608 267611 267704 185907 186226 642856 616060 1425014 1404707 386640 384252 544237 546920 676448 656609 684579 690953 719499 725254 697122 776304 1849663 1958680 1179690 978089 599728 586744 700204 702098 728233 730336 746726 756181 848109 847532 4832155 5020218 39.15 70.7 1
09:44:12 2024-01-29 663178 656832 177252 173958 283304 291630 311590 311325 195808 194331 235340 238909 273537 275202 4302196 4626920 6312323 6107507 1075282 1097699 255681 224816 236817 239273 287288 281008 266647 267410 186369 185677 647144 611121 1441006 1401719 386093 381958 541408 546307 672963 653127 682527 692492 716384 721669 699005 778034 1845655 1958680 1179690 982497 598156 583713 700701 701064 723628 730445 750706 755468 852430 856055 4858578 5029583 39.15 70.7 1
09:44:13 2024-01-29 667762 656495 177501 173927 282894 290540 313085 312153 194590 195638 239834 239676 273275 274325 4302316 4676371 6310764 6108305 1065977 1097489 255540 225095 236782 238938 287176 279680 266666 267160 186203 185643 642856 611788 1421532 1401719 386640 381922 541408 546307 672963 653127 682329 690989 712282 725521 701161 778034 1845381 1957292 1179690 982497 598583 585133 701198 698983 723116 730048 751500 757727 853034 854846 4858578 5022416 39.15 70.7 1
09:44:14 2024-01-29 668703 656832 177279 174099 282872 295097 313049 311206 194590 195286 239798 239642 273119 274325 4299250 4674993 6282467 6113971 1064454 1096918 256044 225688 237043 238867 287292 281732 266007 268269 186417 186260 638568 612545 1430170 1392499 385326 385101 542560 549590 674978 652665 682564 690953 715550 725521 700524 776856 1845655 1943869 1203432 988104 599691 586232 705364 701070 721546 730445 747058 752063 854244 855160 4887791 5025998 39.15 70.7 1
09:44:15 2024-01-29 669182 656832 176757 174074 282908 295229 312135 310264 194894 198580 239423 239676 273219 274360 4292964 4674993 6251050 6112648 1061305 1094306 255112 225339 236877 238023 288391 279608 265156 269214 185222 186519 645471 618714 1417501 1392499 385546 382530 544413 550406 674941 653127 684093 690900 713234 721440 701161 774616 1843033 1946750 1177695 987401 599220 586232 702339 700880 720453 730084 747095 753580 851790 859756 4890526 5023383 39.15 70.7 1
09:44:16 2024-01-29 664553 656368 176752 174109 281871 295587 312135 310228 195503 194876 239834 240712 271835 276082 4296026 4604406 6239982 6105165 1062326 1094581 257153 225374 236311 239467 288377 279500 266825 267669 186073 186519 647771 621830 1428114 1401719 388290 382798 542944 550151 672187 653127 686679 690989 712246 728255 699725 771624 1837359 1931099 1183083 989577 593984 583744 702303 697063 722604 739120 750581 754654 855942 855763 4870020 5029583 39.15 70.7 1
09:44:17 2024-01-29 665254 656108 180955 172978 284712 290335 312135 311206 195029 195149 239834 239676 273084 275202 4299090 4595546 6285752 6107469 1050263 1097489 257153 224643 237481 238726 287675 281117 265830 268315 185187 186097 646321 616060 1436220 1405422 387739 382115 542944 548813 669715 654547 686639 686958 714537 730382 699175 773910 1840416 1927476 1187670 987401 595178 587895 705364 696076 723664 734323 745439 753580 861592 855763 4839256 5038949 39.15 70.7 1
09:44:18 2024-01-29 662432 655904 177527 173958 283733 288906 314773 310228 195232 195422 239459 240781 272251 275624 4292964 4577254 6285752 6089901 1046935 1097699 257542 225182 237078 238023 290267 279428 265865 268917 185046 186743 646942 620190 1419995 1404948 387702 384282 547044 551186 671653 657575 690067 687698 712246 728219 695041 772173 1844099 1942612 1179690 980368 596026 585919 703334 698088 728538 736993 744379 753928 858813 854810 4811497 5029583 39.15 70.7 1
09:44:19 2024-01-29 657030 655900 177492 173495 283772 288906 313085 310011 195638 193988 235774 239608 272386 276118 4292964 4528222 6312248 6092189 1051882 1097699 257046 225619 237280 238594 288910 279392 267575 267455 185046 186580 642856 617752 1437661 1410938 387739 380817 545850 546271 669715 658542 686639 687712 721444 730562 694022 772311 1849663 1942691 1179690 976698 595178 587063 700204 697769 728543 735055 746502 755543 859691 852855 4787822 5023383 39.15 70.7 1
09:44:20 2024-01-29 659581 656832 177248 173486 284206 288933 313561 310228 195503 194876 239906 238909 273572 274360 4295912 4573511 6346508 6092864 1050787 1096881 257046 224608 237375 238620 288594 279500 267540 266670 185896 186124 643715 613589 1434670 1414951 387189 382385 541140 547418 671177 654646 684093 687968 720553 731782 697122 774653 1849663 1943932 1205467 973923 595257 587063 698716 697099 728848 732883 745439 757830 859083 847496 4762205 5020218 39.15 70.7 1
09:44:21 2024-01-29 659132 656832 180622 173365 283905 288906 313561 309758 195537 194331 239906 239275 273537 274325 4299250 4584777 6325855 6083906 1057389 1097599 256504 225270 237410 237917 288725 279162 266460 267115 186227 185576 643928 611670 1437931 1414951 385546 382655 544237 545499 671469 658247 681486 686885 720044 726101 696939 779141 1849663 1948105 1187670 973923 596450 585559 698221 698583 727815 730445 744491 758818 857189 847496 4780989 5020218 39.15 70.7 1
09:44:22 2024-01-29 658346 656832 177527 173521 283340 288906 314552 309289 195672 194663 239906 239642 273048 273905 4302316 4600101 6295077 6097210 1058467 1098819 256504 224781 237622 238620 288761 279392 266951 267526 186524 185609 647771 611234 1427495 1413946 386019 383196 545427 545535 672963 656572 684364 687968 719463 723704 695078 780511 1853329 1949486 1185675 973923 597379 589329 699211 699078 728331 730445 744379 758542 856583 851726 4790381 5018817 39.15 70.7 1
09:44:23 2024-01-29 657848 656832 176757 174103 282011 295052 314074 309723 195842 194876 239906 239957 273084 275202 4302316 4582362 6295077 6106576 1061949 1097599 254650 225129 237385 238164 288797 279392 266951 267419 186156 186192 639998 611670 1443085 1405704 385127 384284 545667 547153 674978 656645 681560 689737 719109 725521 694022 779215 1854890 1953136 1213607 978089 599691 585559 702267 699513 728848 730445 744495 755571 854660 853604 4794222 5022416 39.15 70.7 1
09:44:24 2024-01-29 656417 656869 176757 174114 282081 295306 314516 308389 195842 194876 234719 239676 273219 275624 4299090 4602296 6295077 6106576 1060053 1097599 254931 225129 237551 238164 287120 279608 266576 267384 185529 188183 639998 611670 1438793 1405704 385127 384826 547617 547007 674941 658542 681560 687968 722785 725603 695005 779178 1852292 1959677 1193654 976698 597840 585919 701198 700843 728848 730445 745439 754998 853454 854780 4811835 5019006 39.15 70.7 1
09:44:25 2024-01-29 658382 656368 176748 174348 281975 290294 313305 308389 195842 194331 235375 239608 272702 275166 4302040 4582399 6295077 6102222 1066661 1096821 254896 225862 236817 238164 287155 279644 266861 267348 185789 186675 638568 616243 1417867 1405704 384891 382387 545667 546970 676437 658506 680557 687968 717396 721188 695884 779141 1852292 1953099 1191659 977514 599728 585883 701198 699019 728848 730409 745439 754393 854849 852399 4794259 5016639 39.15 70.7 1
09:44:26 2024-01-29 657543 656828 176783 174387 282046 295097 314002 309289 195672 194331 240076 239642 272702 275202 4292964 4599570 6276202 6097248 1062705 1096821 254896 225321 237551 237962 286820 279608 266861 267704 185222 186382 641427 611670 1443652 1409705 384891 383196 544897 546161 673524 656427 683178 687445 718447 725554 695041 781069 1852292 1949486 1189664 976698 597300 585559 698716 699078 727815 730445 743961 757159 854057 847496 4774170 5013064 39.15 70.7 1
09:44:27 2024-01-29 658346 656828 177283 173555 283340 288906 313597 309289 195537 194013 239870 239642 272702 273940 4289905 4600732 6295077 6092864 1053913 1097599 255716 224590 237219 237997 292609 279608 266042 267258 186108 185643 647771 610513 1447555 1412716 385473 383196 544897 546161 673524 655926 683876 686775 718410 723704 695041 778071 1853329 1949486 1164686 973923 597370 590093 698221 699078 727815 730445 744379 759700 855942 847532 4774170 5011354 39.15 70.7 1
09:44:28 2024-01-29 656417 656837 176757 174118 282081 295265 314038 308389 195537 194876 239906 241104 272667 274396 4296026 4597851 6290596 6097873 1060439 1097599 255681 225129 237421 237796 292681 279608 266416 267704 184905 186226 638568 609926 1439900 1407425 385017 382832 545740 548205 675476 656500 683178 687785 719109 726546 695041 779917 1852137 1963310 1193654 976698 599765 585883 701198 701070 727987 729200 744868 758003 853034 852363 4832920 5017447 39.15 70.7 1
09:44:29 2024-01-29 658346 655904 176624 174543 282011 289475 313781 308424 195707 194331 239979 239642 273119 277976 4299250 4602296 6294453 6097210 1066624 1097599 254896 225513 237184 238199 287155 279608 266861 267704 185812 186260 645000 613159 1421085 1406423 385326 384554 547589 548360 675476 657894 683178 687822 719619 727360 695989 780324 1853601 1957766 1172511 978785 597127 589597 701198 702559 728370 730445 744379 756144 854660 854243 4795459 5020218 39.15 70.7 1
09:44:30 2024-01-29 658350 656837 176757 174153 282200 294717 314516 309475 195842 194876 239943 239642 272702 275237 4292964 4599570 6295077 6097873 1062556 1096821 255502 225321 237421 238164 292803 279608 266861 267704 185812 186226 638568 609416 1439683 1404707 385000 384554 547589 549759 674832 657930 683178 687858 717215 726510 695624 780917 1853601 1953136 1195649 979408 599880 585919 701274 700043 730884 730445 745970 755468 853454 854243 4808253 5013064 39.15 70.7 1
09:44:31 2024-01-29 657880 655536 176783 174387 282046 294717 314074 309794 195876 195465 234719 239676 273119 275624 4298066 4615587 6299914 6106576 1069296 1097228 254931 225513 236652 238199 287190 279572 266541 267704 185812 186226 649221 614739 1418611 1402959 386366 383983 547200 548977 678363 660122 685655 691881 718265 721318 696874 778842 1854654 1958680 1187670 976698 602514 588978 701198 702025 728848 730445 749626 755909 851754 847496 4853235 5018817 39.15 70.7 1
09:44:32 2024-01-29 663450 656837 177252 173826 283269 290701 311554 310228 195503 194331 234684 239389 273466 275131 4296026 4618463 6304402 6101561 1072325 1096043 255434 225443 235651 238199 288833 279339 267647 267410 186404 186226 642856 613421 1418360 1401719 386640 383989 541067 547418 677362 657779 687089 695329 719317 721332 698459 778842 1849498 1962851 1176978 979483 597300 584494 699819 701064 725717 730012 751426 760164 850401 853567 4844255 5023800 39.15 70.7 1
09:44:33 2024-01-29 664166 656832 177243 173767 283304 289181 311590 312117 195164 194876 239834 239207 273501 274938 4296026 4632747 6303435 6101561 1072566 1096043 255716 225095 236228 239644 288391 279572 267235 266999 186037 185935 638077 612545 1424143 1401719 386640 381922 541261 545499 672452 654872 685129 695823 719317 727573 701087 779992 1846865 1956837 1201398 982460 598152 583676 700204 700917 724653 730409 750210 755431 853502 856055 4850196 5040945 39.15 70.7 1
09:44:34 2024-01-29 667404 656832 177279 174040 282868 295515 312793 310193 195503 198894 236293 240176 273048 274289 4299090 4675106 6248450 6105380 1066486 1096006 255645 225478 236782 238199 286863 281299 265156 268458 185187 186226 628212 613995 1424529 1392499 385546 383067 541067 550406 676142 653591 687089 691770 715330 725267 702882 777731 1846603 1945104 1177695 994463 599691 586647 706363 701529 725791 736761 750321 749891 852394 856402 4912479 5031768 39.15 70.7 1
09:44:35 2024-01-29 664277 656568 177248 174483 282832 289888 313049 310699 195503 194876 234684 241150 272632 275624 4299090 4633526 6239125 6115295 1066241 1097599 255467 225478 236817 238903 288833 279680 265156 268835 185741 186260 645471 616093 1427129 1392499 385546 383103 541104 551186 674978 654835 686639 691734 715330 725304 700903 777731 1846865 1946750 1201398 993045 601499 586647 706363 701529 725717 736218 752918 753506 853034 856438 4921521 5028303 39.15 70.7 1
09:44:36 2024-01-29 666277 655868 177652 174074 283636 289677 312063 310917 195198 194876 239870 239642 273084 277320 4299090 4607326 6285752 6097210 1061793 1096043 256468 225793 236086 238903 288102 279644 266416 268233 185187 186682 646321 620492 1414435 1397748 388290 383103 542944 549979 672606 654518 690067 691966 712174 729601 700977 773910 1838671 1935594 1162730 988808 596450 583631 704920 698583 722604 737198 746726 755505 855600 857266 4861985 5028303 39.15 70.7 1
09:44:37 2024-01-29 666750 656572 177750 173374 285040 288906 313049 311206 195198 195422 239761 240176 272958 275588 4299090 4596011 6295077 6106576 1047719 1094453 257691 224556 237184 238903 287985 281299 266007 267704 185222 187462 646321 616060 1450179 1400724 387189 382655 544064 549590 669715 653127 686565 688944 714786 730418 700940 773600 1842785 1924227 1181685 988808 596026 589570 706197 695857 724690 734983 745970 750957 864002 860256 4853661 5034183 39.15 70.7 1
09:44:38 2024-01-29 658900 659614 177243 173525 282908 290567 314038 308993 195842 195149 239870 240712 271800 276011 4289725 4527129 6295077 6101561 1052288 1094453 256468 224781 236853 237796 288610 279572 266042 268835 185187 186812 639071 619305 1426646 1404707 387739 381922 547044 550406 672812 658542 688595 687932 716312 728219 695756 773357 1846865 1938050 1179690 982278 596875 589565 701161 696916 730884 739314 745439 754356 857189 855387 4806633 5033362 39.15 70.7 1
09:44:39 2024-01-29 659320 656108 180627 173482 283772 288906 313049 310011 195503 194876 239906 238179 273084 275588 4292964 4562629 6341704 6092189 1050339 1096043 256863 224781 236817 238234 287085 278678 267235 268269 185151 186519 649221 618838 1423915 1410938 387739 381619 546657 547116 671140 660592 688595 689432 718954 730345 693005 776810 1848049 1947619 1179690 976623 596430 587895 700167 696879 730884 738218 747739 758331 859691 852327 4757332 5025998 39.15 70.7 1
09:44:40 2024-01-29 662087 656828 177616 173521 283772 289018 313966 309976 195469 194876 236634 239642 273501 273870 4296026 4597851 6327237 6097210 1058654 1097599 257043 224747 237184 238164 288630 279608 266042 266269 186369 185353 643715 611234 1424008 1414951 386640 383196 544237 545078 671653 656072 682564 687932 720590 728183 697086 777445 1850977 1947582 1183680 975706 597263 588821 699175 697941 727741 734432 745980 762375 859010 847460 4772174 5020218 39.15 70.7 1
09:44:41 2024-01-29 660291 656541 177679 173806 284813 288906 313745 309758 195503 194876 239870 239642 273048 273451 4292964 4603375 6327237 6097210 1053876 1097599 257259 225013 237219 238199 288630 279608 266416 266589 186073 185643 646533 611234 1438076 1414951 386640 382655 544237 545041 671140 655572 682564 687968 720553 725814 697086 776304 1849663 1948105 1187670 975706 596430 588619 699175 696916 727778 734504 745332 761175 860325 847460 4769011 5026014 39.15 70.7 1
09:44:42 2024-01-29 660057 656837 177252 173944 283503 289018 313781 309254 195808 194876 239906 239642 273048 275095 4292964 4595068 6295077 6101561 1056959 1096821 256468 224747 237551 238164 288833 279644 266007 267669 186037 185643 647771 613322 1432416 1410938 385546 380782 545849 546847 670993 656572 681560 687445 718954 727406 695005 778587 1852292 1949486 1189664 973923 599010 590029 699893 700033 728540 730300 745449 760089 857849 852965 4784404 5018779 39.15 70.7 1
09:44:43 2024-01-29 658952 656837 176757 174509 282090 291362 313085 309648 195808 194876 239943 239608 272667 275202 4302158 4596307 6295077 6090781 1072024 1097599 255681 225793 236086 238199 288725 279536 266825 267633 185777 185935 647771 613421 1429177 1401719 386640 384288 545849 547116 676400 656609 684579 690953 719499 721440 695847 774579 1848350 1958680 1203432 976698 601043 586967 701124 705059 730847 730336 749818 757010 851079 854175 4839068 5023800 39.15 70.7 1
09:44:44 2024-01-29 660366 654877 177501 174009 283295 289677 311118 310922 195604 194984 239834 238875 272667 274938 4292964 4634159 6295077 6097210 1074137 1097599 255716 224781 235323 238903 288833 279572 266915 267633 185741 186097 642856 612545 1420118 1401719 386640 383139 541067 545463 674428 652728 684307 691966 719499 721440 699175 776893 1845381 1958680 1197328 978089 599005 585962 699211 704020 727631 736764 750210 759812 850475 854927 4839256 5022416 39.15 70.7 1
09:44:45 2024-01-29 662505 655613 177484 173964 282832 295433 311118 310735 195198 194633 234684 238213 272667 274938 4292964 4621787 6295077 6105916 1074137 1094453 256221 224781 235721 238903 288833 279572 267682 267597 185222 185677 650671 612507 1428643 1401719 386640 383139 541031 545499 674941 653686 684056 694294 720553 725521 700167 777997 1845414 1961460 1199069 980368 598152 583676 699893 700567 726824 729832 754287 760164 850894 854665 4838992 5027423 39.15 70.7 1
09:44:46 2024-01-29 664387 656837 177252 173961 284233 290540 311590 311934 195198 194876 236815 239275 273084 274360 4292964 4648593 6307933 6105916 1072566 1096043 255716 224781 236121 239679 287580 279644 267235 267222 186073 185677 629259 611670 1432197 1401719 386366 382530 542871 545499 672488 653127 682564 692982 719582 725009 701161 777544 1845655 1961460 1213599 980331 597552 583713 699211 701064 725717 730192 751203 759976 852289 855239 4860074 5028605 39.15 70.7 1
09:44:47 2024-01-29 667587 656572 177496 174083 282130 295515 312763 310668 195503 195422 239761 240948 272441 276414 4302316 4661662 6248450 6100268 1063351 1096043 254896 225478 236121 238164 288431 279608 265156 269024 185222 186260 644000 615783 1434809 1392499 386093 383139 541104 551186 674978 654799 686639 690953 714537 725521 700167 776203 1843033 1943932 1203432 989577 599728 586324 705364 701070 723664 733950 746763 753044 853502 860803 4914716 5040564 39.15 70.7 1
09:44:48 2024-01-29 662358 656427 177252 174068 282041 288759 312135 310735 195638 195387 240003 240377 271870 276082 4302316 4612902 6248870 6115941 1062213 1096043 255399 225478 236121 238903 288431 279608 266042 269214 185187 186846 642529 618422 1438384 1390524 386640 383139 541104 551577 674941 653686 688595 692786 714537 725603 700167 774450 1838671 1934801 1177695 991058 597300 583754 707202 701064 724690 738327 751463 751403 861422 859512 4905284 5033224 39.15 70.7 1
09:44:49 2024-01-29 664304 654724 177457 173753 282837 291845 311844 310735 195198 194936 236743 240142 272216 277320 4291148 4588526 6267234 6097210 1056053 1093678 257259 224781 236086 238938 287782 279680 266416 267669 185222 186097 648677 620607 1419036 1399731 387739 381922 541408 547964 669715 652665 689085 690953 712210 728219 701161 769943 1836382 1925633 1193258 987401 594834 584989 702339 696569 722334 737198 747058 754654 857189 857266 4855019 5026014 39.15 70.7 1
09:44:50 2024-01-29 665462 655686 177182 173909 284029 288874 314002 310633 195063 195422 239459 240540 272421 275588 4292964 4586633 6276426 6096537 1046972 1094453 256863 223430 237219 238199 287418 279716 265599 267704 185222 186260 644871 615783 1431033 1399731 386640 382115 542944 549627 669715 649020 686639 687968 715550 730418 700854 774450 1835198 1921905 1193258 987401 593910 586328 704366 695547 722604 735019 746618 751180 859727 859842 4848067 5039552 39.15 70.7 1
09:44:51 2024-01-29 665930 656924 177208 173779 284263 288797 313346 310522 195164 198668 239290 239676 272632 277778 4295007 4552721 6276426 6097210 1044812 1096043 255716 224781 237385 237227 292641 279644 265316 268269 185151 186226 640521 618271 1419255 1401719 387189 381654 545849 550406 672606 656609 688595 685950 715550 727159 696592 773311 1845655 1920249 1201633 983195 597300 585883 704366 698088 726747 736126 743850 750995 861592 857266 4837342 5032843 39.15 70.7 1
09:44:52 2024-01-29 658863 655259 177501 173991 283595 290950 312870 310300 196284 194190 234649 239676 272251 276118 4305229 4513260 6330487 6091912 1051059 1096043 256714 224781 236817 238234 287993 278714 266825 267669 185222 186260 644871 619305 1456163 1406941 387739 381654 546657 547964 669715 658579 688595 689650 716384 729831 693041 772729 1845414 1938310 1179690 976698 595178 587063 701198 697099 729596 735055 744831 755543 859727 852327 4778416 5030580 39.15 70.7 1
09:44:53 2024-01-29 660838 656577 177741 173417 283591 288870 313894 309581 195672 195043 236815 239642 273048 273451 4296759 4592080 6295431 6097210 1063462 1094453 254683 224816 237115 237962 286911 279608 266416 267669 185777 186097 639462 611670 1425614 1404707 385000 380817 545849 547153 672963 656645 680520 687968 718410 725009 696062 779215 1850977 1947619 1193654 975309 599005 585847 699211 700070 728331 730048 744379 757159 854660 852399 4792927 5020218 39.15 70.7 1
09:44:54 2024-01-29 658358 656077 176545 174113 282762 288870 313859 309148 195706 194598 236612 239539 272526 273870 4292964 4601622 6267196 6091537 1060053 1092903 254505 224781 236817 237428 286863 279375 266007 267669 185222 186097 638568 609926 1432424 1406941 385000 382655 545042 546343 672695 656609 681523 687481 718447 725009 696062 778692 1849663 1949598 1179690 975035 597300 585847 698716 700070 728331 729782 744379 756181 854696 847532 4783548 5013064 39.15 70.7 1
09:44:55 2024-01-29 656682 656313 177031 173805 283484 288725 313894 308248 195570 194769 236445 239539 272491 275473 4299090 4589758 6285752 6100268 1065867 1096821 254683 225321 236451 238199 287120 279142 266042 267669 185222 185969 647771 613159 1423198 1401719 385000 381654 545885 547153 673988 658247 680557 687968 716384 725521 695005 781069 1852292 1952253 1197644 977393 599885 585883 701198 701064 728848 730192 744379 754319 855456 852363 4799115 5018931 39.15 70.7 1
09:44:56 2024-01-29 655681 655645 176466 174356 281759 291375 313239 308283 195740 194190 237259 239505 272456 275060 4296026 4593037 6285752 6098505 1069545 1096043 255244 225478 235886 238164 287120 278714 266861 267222 185222 186226 649221 613421 1435730 1401719 386640 383174 545042 546307 675970 656645 684616 692749 720044 721440 696592 774616 1848049 1958680 1171711 978089 598578 584989 699893 701565 726747 730445 750966 757159 850585 852363 4837342 5018931 39.15 70.7 1
09:44:57 2024-01-29 666272 655904 177279 173564 283056 291936 311850 311867 195434 195078 236445 239138 272943 274254 4295456 4652359 6276165 6097210 1068918 1096043 255716 224781 236914 239476 287782 279608 267271 267222 186073 185677 649467 611670 1420980 1401719 386366 381958 541408 545499 672963 653127 682564 693018 720008 723704 701161 778034 1844344 1957343 1199069 979635 597379 583713 699707 700567 724690 730048 751537 756181 849947 854846 4849764 5020218 39.15 70.7 1
09:44:58 2024-01-29 664115 656368 176757 173525 282987 288906 311595 313712 194994 194901 236706 239138 272943 274639 4295456 4639334 6287403 6097210 1071633 1096918 255716 224781 236486 238903 286450 279680 266825 266812 186238 185677 641427 609926 1420666 1399731 386093 381958 541408 545499 673414 653127 682564 692003 717360 726546 699872 778034 1844343 1955905 1174943 981799 597300 583817 700204 700567 723664 730445 748923 755571 852430 854846 4849613 5018837 39.15 70.7 1
09:44:59 2024-01-29 666536 656368 176752 173525 282908 295134 311626 311206 194994 194653 236372 239436 272943 274254 4298729 4668434 6285752 6105916 1066052 1096043 255540 224781 236121 239308 287176 279572 266825 266402 186073 185677 642856 609926 1445879 1399731 385546 381958 541408 545499 672963 653127 684307 693018 718447 726628 701161 778034 1844109 1958680 1172908 980368 597379 585138 699211 700070 724690 730445 752718 758132 848146 854846 4849199 5022140 39.15 70.7 1
09:45:00 2024-01-29 665531 655904 176757 173521 283009 288906 311153 311206 194624 194972 236743 240962 273255 276647 4289323 4647181 6285752 6098838 1063425 1092866 255288 224747 236747 238234 287176 279680 266416 266847 185459 185353 644286 613760 1430969 1399731 386093 383937 541408 545535 673000 652202 682080 690953 716312 725521 699005 778034 1844343 1955635 1203432 981102 597300 583387 700204 701064 722641 730445 748997 755468 853034 855451 4853084 5010853 39.15 70.7 1
09:45:01 2024-01-29 666984 655904 177155 173521 282081 288906 312135 311206 194590 195422 239459 240171 273255 276583 4301986 4672454 6267101 6094306 1066279 1094453 255681 224816 236451 238199 287365 281335 265820 267258 185777 185643 641971 610797 1428795 1392499 385546 381958 541408 548543 673951 651279 682564 689921 712210 725254 700030 778034 1845655 1943968 1179690 982497 599005 583749 701198 699476 722882 730553 749825 755767 852430 856055 4865518 5013064 39.15 70.7 1
09:45:02 2024-01-29 667904 655904 176757 173564 282046 295265 312135 311767 194624 198616 239423 239676 272667 276218 4304466 4668134 6264987 6101561 1065925 1096821 255681 224781 236486 238234 287176 281190 266042 266847 185812 185677 641427 610797 1443941 1396757 385546 381958 541408 547189 673951 652202 682043 691881 712282 725521 700066 778625 1844418 1957147 1201398 983195 599005 583836 701198 700043 722604 730445 748960 753892 853034 856055 4874020 5020218 39.15 70.7 1
09:45:03 2024-01-29 666984 655098 177252 173836 282081 294889 312135 310699 194624 196086 239423 239676 273084 273905 4303197 4656182 6242217 6106576 1070105 1096043 255434 225339 236617 238199 288427 281335 265280 267562 185812 186260 638568 612251 1441236 1391511 385546 382530 541067 550406 674978 648984 684380 691390 712210 725521 700066 774690 1844072 1943968 1179690 985996 599728 586793 703868 701070 720489 730445 747095 755603 852430 855124 4877336 5020218 39.15 70.7 1
09:45:04 2024-01-29 667429 656368 177252 174300 282974 295097 312099 310264 194624 198580 239254 239642 272702 274097 4296721 4661400 6246672 6106299 1068020 1094490 255209 225304 237340 238164 287985 281335 265192 267704 185789 187462 638568 611670 1436647 1392499 385546 382494 540614 550406 674978 652665 684093 690685 712210 725521 701056 777619 1845414 1943981 1179690 986771 598657 586647 706363 702061 722641 734323 749293 753580 853034 856438 4896093 5022416 39.15 70.7 1
09:45:05 2024-01-29 666955 654946 176757 173962 282081 295306 313085 310228 195503 198580 239423 240815 272315 274360 4292964 4663970 6247131 6107507 1062972 1094453 255288 225321 236121 238990 289343 279644 265192 268835 185257 186553 645471 617541 1422265 1392499 385546 382834 544657 550406 674978 648984 685627 689978 714786 721521 700066 776304 1843033 1943968 1179690 987401 597624 586647 704366 700917 720562 730445 748724 754117 851827 857011 4886013 5013924 39.15 70.7 1
09:45:06 2024-01-29 663921 654484 176757 174118 282011 295229 312135 310228 195198 194331 239834 240211 271835 275660 4289629 4591579 6275636 6079725 1056908 1094306 256504 225321 235392 238938 288021 279392 266496 267669 185187 186226 647771 620190 1413777 1397748 387739 382834 542560 548776 671382 653127 687689 691026 712246 725814 699005 771075 1835161 1927217 1193258 988602 595681 583749 703868 699078 723664 736969 750966 753580 853454 855124 4897190 5022416 39.15 70.7 1
09:45:07 2024-01-29 664092 653981 177279 173560 283106 289677 311153 310228 195420 194876 239870 239642 271905 276931 4289905 4592420 6283346 6090015 1056299 1094581 257911 224712 236782 238867 288061 279680 266505 267384 185706 186226 646321 616943 1461643 1402426 387739 382926 542560 548740 669715 652870 688595 689921 715550 730345 701161 773861 1835161 1929730 1187153 987401 594726 583799 703192 697063 722567 737162 749551 754654 856547 857266 4830853 5018007 39.15 70.7 1
09:45:08 2024-01-29 665976 652981 177848 172454 283768 288906 312063 310917 195164 195149 236466 239608 272632 275166 4289725 4589459 6282467 6098981 1047376 1097699 256820 225339 238182 238093 288102 281262 265563 268458 184905 186641 638032 616943 1429286 1400724 386640 383196 544201 550406 670665 654646 688105 687174 715043 730309 698111 773861 1842785 1921721 1184248 983195 597300 585559 706363 699078 726747 736090 743952 753580 861932 857266 4818295 5010853 39.15 70.7 1
09:45:09 2024-01-29 657030 653022 177252 173460 282832 288906 314002 308283 195808 194876 239870 240009 271520 275817 4283414 4511603 6301331 6098753 1050377 1096139 257730 225304 239451 238023 288797 279392 267647 267222 186037 186260 645715 616060 1425464 1410938 387739 380782 541104 547418 670665 656609 685590 688944 720553 730382 696556 774542 1844381 1940198 1181685 976003 595602 587159 700204 697063 729533 734983 746618 756181 859691 852291 4759605 5020218 39.15 70.7 1
09:45:10 2024-01-29 659585 656572 180880 173529 284401 288906 313525 309976 195503 194876 239906 238179 273501 275166 4283612 4558778 6341704 6094781 1056413 1097452 257514 224677 237078 237988 288815 279428 267504 266741 185741 186226 638077 613421 1425464 1416135 387739 383196 544201 545463 671198 656572 685590 688944 720553 728957 698371 774616 1849663 1943046 1181685 976423 595676 587895 699211 697099 728848 734719 745970 758331 859691 847496 4759605 5011634 39.15 70.7 1
09:45:11 2024-01-29 658538 656364 177243 173495 283737 289018 314002 309254 195535 194876 239834 239642 273048 273451 4289725 4587545 6276165 6081143 1063066 1097699 255112 225374 237280 237988 289451 279428 266647 267867 185860 186485 647771 611670 1445553 1405704 385253 383196 545813 547153 672963 658715 684115 687968 718410 725009 695005 781031 1853609 1952253 1183680 976003 599432 585847 701198 701064 728848 729498 745686 756144 854660 854207 4791147 5008628 39.15 70.7 1
09:45:12 2024-01-29 656559 655904 176752 174387 281647 295515 313745 308354 195808 194331 239870 239608 272632 275166 4283414 4590298 6276426 6087158 1066354 1096101 255220 226003 236346 238093 288797 279392 266647 267491 185600 186417 649221 613421 1431615 1401719 386915 386466 547200 546657 676890 656609 684579 693849 720008 721440 697049 776304 1850817 1958680 1171711 978785 599005 583676 699932 701565 726747 730048 750358 756181 847840 852327 4840797 5015223 39.15 70.7 1
09:45:13 2024-01-29 665022 655904 177243 173525 282160 290540 311844 311171 195029 194876 239870 239241 273149 274325 4289725 4641993 6276426 6092189 1070941 1093692 255469 225270 236973 237917 287032 279536 266647 267303 186192 185995 641427 611670 1457383 1396458 385546 382494 542907 549368 675439 652202 682527 691881 716888 725304 700030 778034 1844343 1952253 1203432 982497 599010 583795 701198 699812 722020 730445 748886 755767 853034 857817 4853046 5015223 39.15 70.7 1
09:45:14 2024-01-29 666452 653981 177243 174074 282046 290540 312099 310193 195198 195149 234819 240377 272441 274325 4283336 4652284 6229799 6101561 1066498 1092829 255253 225270 236973 237917 287769 281442 265643 267526 185600 186451 637139 611829 1435859 1394131 385546 383067 541104 551186 675439 655876 686602 690953 715043 725521 701050 776810 1843033 1941068 1197328 988808 599875 586232 705364 701529 722567 732919 749145 750995 851754 856402 4897190 5013064 39.15 70.7 1
09:45:15 2024-01-29 665976 654905 176743 174083 282253 295229 313049 310228 195386 195286 239423 240781 272858 274360 4283612 4649059 6229799 6139870 1062838 1094453 255253 225478 236782 238655 288689 279103 265316 269178 185046 186743 645471 617946 1422781 1391160 387739 384109 541031 551968 673951 654909 689881 692982 714537 723704 701161 775072 1843033 1940292 1197328 991021 600288 585403 705863 700007 724690 735055 752918 752472 853034 856402 4900040 5015223 39.15 70.7 1
09:45:16 2024-01-29 664387 652986 177625 173525 283494 295647 311590 310917 195198 194876 235966 239608 272667 276047 4280360 4591308 6267101 6092189 1056809 1094453 256504 225286 236121 239476 287985 281008 266541 267886 185754 186709 647771 620492 1403751 1398444 389394 384826 543715 549554 672569 648984 687652 693282 719109 729245 700030 772173 1837503 1929730 1195293 987401 595178 585403 703334 697099 723628 738594 748687 755841 857189 856402 4821736 5013064 39.15 70.7 1
09:45:17 2024-01-29 666277 654942 180885 173219 284969 288906 312793 311171 194894 195286 239459 239642 272632 275202 4280360 4577254 6257775 6087845 1050000 1094453 257691 225661 236817 238867 287580 279680 266132 268172 185494 186458 638568 616060 1433293 1400433 387739 383196 543715 549407 669605 653127 688105 689921 712174 734027 701161 774413 1835161 1927365 1195293 988104 594755 585622 704366 696829 722604 737514 746454 754654 859046 859087 4827950 5020218 39.15 70.7 1
09:45:18 2024-01-29 664387 654438 177492 173214 284401 289014 312829 310228 194590 195286 239423 239642 272216 277040 4283612 4573566 6267101 6082064 1044812 1094453 255751 224434 237622 237796 287580 279680 265785 268458 185494 187990 646321 617828 1435153 1400433 387739 382655 544487 551196 670591 654983 687616 687445 715550 730188 699376 774450 1843033 1927476 1187670 987902 595602 588312 705364 696569 725447 735361 745439 753580 862202 856366 4831398 5010853 39.15 70.7 1
09:45:19 2024-01-29 660016 654687 177279 173953 283295 288906 314038 309750 195198 195149 239628 240377 272441 275166 4280360 4530360 6271958 6082817 1048265 1094453 255751 224781 237184 237393 288514 279608 265785 268835 185187 186519 639071 618600 1419088 1402426 387739 384282 546475 551076 673252 656463 689502 686435 712174 730047 696322 774023 1844343 1916098 1186204 983195 597300 585919 705364 699078 727299 736969 744379 751032 859654 857266 4827950 5018931 39.15 70.7 1
09:45:20 2024-01-29 655163 652990 177279 173495 283106 288933 312135 308389 195570 194024 234684 239608 272441 276665 4280360 4506846 6314055 6072591 1054249 1096043 257295 224747 236853 238234 291817 279608 267682 266776 185777 185935 647144 611482 1428817 1416743 388528 383196 545260 545354 671616 656624 685404 687785 720407 730562 698147 776436 1849647 1948105 1183680 973231 595816 588729 699175 698088 727815 734577 745551 757769 857189 847460 4757332 5010853 39.15 70.7 1
09:45:21 2024-01-29 656762 655904 177252 173564 282872 288906 314002 308354 195232 194331 239906 239642 272632 273521 4283612 4589459 6285752 6097210 1060439 1096821 255716 224781 237551 237796 288833 279608 266825 267669 185777 186097 638568 609926 1443407 1407425 385326 384282 547589 548205 675476 658360 681896 687785 718228 728566 696026 780917 1853458 1960486 1197644 976698 599875 585883 701502 702984 727437 730409 744831 755468 854578 854207 4823555 5015361 39.15 70.7 1
09:45:22 2024-01-29 658620 654910 177252 173529 282011 290176 312063 311362 195503 194295 234684 239241 272922 275166 4283612 4596302 6285752 6087845 1069258 1097599 255681 225828 236086 238903 292609 279142 267235 267633 185741 187462 639998 613421 1436044 1401719 386493 386466 547761 548977 676780 657857 684468 693849 721518 721386 697927 777960 1849663 1959454 1185675 978496 598473 587063 699707 702947 730365 735615 749256 757255 850585 852892 4839407 5011634 39.15 70.7 1
09:45:23 2024-01-29 664553 655904 177248 173529 283304 295229 311118 311679 195198 194876 239906 238875 273501 274360 4283336 4618537 6285752 6092189 1071800 1094453 255751 225129 235721 238938 287458 279572 267682 266847 186073 185935 644286 610951 1448297 1401719 386640 381922 543678 547418 674960 654909 682454 694835 720407 728602 701050 781107 1845655 1961460 1205299 977514 599632 583790 699175 701064 724690 733766 749956 756144 848109 853567 4825218 5003712 39.15 70.7 1
09:45:24 2024-01-29 662662 653986 176757 173525 283102 288906 311153 311206 195352 194739 239870 238179 272667 274325 4283612 4622270 6285752 6090781 1066090 1096043 255751 224781 236451 238938 287176 279320 266825 267222 186073 185677 638077 609926 1419946 1399731 386093 381958 541408 548197 675439 654872 685129 693356 717215 727537 703118 778756 1846865 1943869 1166642 983195 599765 584697 702303 700997 722567 730445 753142 754244 853034 857266 4867957 5013064 39.15 70.7 1
09:45:25 2024-01-29 665502 655909 177315 173555 283155 295438 311814 311206 194624 195286 236438 239441 273084 273905 4283612 4661662 6257775 6086421 1066241 1094453 255288 224781 236451 238199 287207 281299 265785 267384 185812 185677 638568 610797 1443089 1392499 385588 382494 542560 549590 674941 653944 685129 691770 717072 725449 704155 780699 1846865 1945768 1179690 988808 597624 586232 705364 704020 722020 734577 751114 754654 851644 856402 4886714 5010853 39.15 70.7 1
09:45:26 2024-01-29 664350 654942 177243 174109 282868 295451 312507 310228 195232 195149 239423 240948 272441 274360 4283336 4649059 6239125 6101561 1068020 1096043 255323 225286 236652 238199 288427 281335 265192 268458 185257 186226 644871 613421 1445850 1389539 385546 382530 541104 550406 675970 653127 685627 688968 715366 726365 703007 777731 1845618 1946638 1177695 988808 600716 587159 704329 701033 720526 730192 750888 754117 852430 856366 4891283 5010853 39.15 70.7 1
09:45:27 2024-01-29 666452 654978 176752 173564 282903 295097 312135 310011 195063 195422 234927 240176 272251 274097 4283612 4664478 6266697 6086421 1069268 1096821 255502 224816 236486 238199 287176 281732 265785 267669 185812 185677 639998 609926 1437761 1392499 385273 381958 541408 548776 673951 652202 682564 690900 712246 726328 704043 781069 1845618 1948136 1179690 983084 599860 584806 703192 700997 722604 730084 749034 755543 853034 857412 4873944 5010853 39.15 70.7 1
09:45:28 2024-01-29 666277 654629 177252 174083 282041 295134 312135 309723 195232 196050 234927 239676 272441 273905 4283612 4665147 6239125 6092189 1066423 1094490 255467 224816 236451 238199 287422 281335 265688 267704 185812 185677 647771 609926 1425428 1392499 385546 382530 542175 548776 674978 652665 682601 690900 712246 725521 704581 780511 1846731 1943757 1179690 988808 600716 587588 705193 704057 722056 730264 749256 750758 853502 856366 4886714 5013064 39.15 70.7 1
09:45:29 2024-01-29 666277 655441 176748 174074 282899 295224 312135 310264 195232 195422 239423 240781 272667 274325 4289725 4648120 6234683 6090615 1065738 1093678 255456 225321 236121 238234 288427 279680 265192 269024 185257 186260 639071 616174 1421532 1388554 385546 383103 541104 550406 674978 652764 686639 690721 714537 725521 700167 776473 1845045 1938161 1175701 991630 599939 586122 708368 704057 725607 735019 751500 753580 853973 860803 4900040 5004237 39.15 70.7 1
09:45:30 2024-01-29 663441 653981 177243 173374 282908 295424 311626 311206 195198 194876 239834 239642 272386 276701 4277510 4588526 6253868 6090895 1054545 1094453 257295 224781 236086 238938 287985 279680 266042 267669 185777 186226 638568 618385 1464733 1397748 388841 381619 542907 548813 670665 653127 687165 691390 715366 730382 700066 771588 1841472 1928546 1197328 988808 595248 587026 705193 696916 723445 738740 748632 754654 860982 856402 4839370 5011638 39.15 70.7 1
09:45:31 2024-01-29 661444 654946 177252 173564 283340 289018 314516 308389 195232 195149 239495 240412 272251 275624 4283612 4551241 6267217 6091289 1047671 1094490 256504 225286 236853 238199 288680 279608 266861 268458 185187 186846 642678 618863 1419852 1401719 387739 381958 547044 550016 671709 659979 687689 688944 717903 727932 695829 773311 1844343 1938347 1179690 985085 597370 590402 704192 699005 730884 738904 745896 757886 857189 856055 4804074 5015223 39.15 70.7 1
09:45:32 2024-01-29 656650 655098 178089 173253 283808 289018 312829 309723 195434 194331 235375 238145 273084 275853 4289905 4540286 6332378 6078480 1050339 1094490 256934 224816 236817 238234 288168 279106 267271 267704 185151 186226 646321 617828 1421775 1406941 387739 381654 547431 548351 671177 659182 689576 689921 718447 730382 694022 773444 1844344 1938310 1185675 979408 598141 590365 701198 699005 730921 738129 747777 755319 857080 854810 4782444 5016639 39.15 70.7 1
09:45:33 2024-01-29 654900 654942 177315 173261 283808 289185 312135 310046 195232 193988 237449 238875 272251 276047 4274260 4512547 6298680 6068245 1050890 1094490 257114 224781 236853 238199 292537 279142 267682 266492 185777 186226 639998 613421 1419406 1410938 387739 380782 541140 545499 669715 656609 685627 688944 720590 727967 696592 774616 1844418 1940292 1181685 973923 596035 587749 700093 697978 730921 736654 746525 760089 859508 852965 4752813 5004388 39.15 70.7 1
09:45:34 2024-01-29 658789 655904 177501 172978 284121 288955 311814 309289 195232 194739 239495 239608 273241 272686 4274260 4583068 6304402 6087845 1055739 1096043 256899 225841 236853 238164 292537 279608 266042 266847 186440 187200 639487 609926 1461234 1410938 387189 380782 544811 545535 671653 656609 682601 687968 721887 728255 697122 778034 1849663 1949524 1185675 972540 596450 590043 699064 699614 728738 734504 745481 758257 859715 852695 4766411 5003712 39.15 70.7 1
09:45:35 2024-01-29 659894 655868 177252 173806 282872 288906 313809 308248 195232 194331 239870 239608 272286 273940 4283612 4581517 6285476 6087845 1060439 1096043 255502 224816 237219 237974 292537 279608 266861 267669 185257 186097 647771 609057 1450795 1401719 385273 381654 545885 548484 673988 658077 681560 687968 717939 726137 696062 780361 1849663 1950299 1198890 976698 599765 585956 701161 702485 731986 734686 746464 759005 856670 853386 4801527 5003712 39.15 70.7 1
09:45:36 2024-01-29 656144 655608 177279 174074 282041 294812 314074 309971 196079 194663 239870 239441 272667 275202 4286667 4590298 6276807 6087845 1061674 1096043 254718 224816 237385 238164 286511 279644 266861 267704 185812 186260 638568 609926 1439791 1401719 385546 381387 545849 547189 673000 658077 682043 687968 717903 726065 696837 780954 1850977 1949486 1191659 975309 599005 585883 700204 698983 730365 730192 745216 757587 857277 854701 4792094 5003712 39.15 70.7 1
09:45:37 2024-01-29 656136 655089 176510 174378 281971 295170 312829 308354 195842 194675 234614 239608 272702 275202 4276088 4589775 6276538 6082817 1069737 1097599 255323 225548 236086 238199 287120 279375 266505 267669 185812 186226 645000 613421 1431546 1401719 386640 384288 545849 547153 676963 658077 686365 690989 720590 721440 697159 776930 1849663 1957292 1181685 976698 599765 586793 700204 702134 728502 734178 750771 760860 850403 852182 4834203 5015261 39.15 70.7 1
09:45:38 2024-01-29 662505 655904 177248 173786 283520 292415 312227 311206 195503 194331 239906 240766 273219 274360 4283612 4621973 6267196 6079169 1072603 1096821 256186 225129 236086 239679 288021 279608 267682 267704 186108 185969 636668 611670 1427482 1401719 386640 383103 542944 546343 673000 652764 684130 694858 720590 726137 699042 779215 1845414 1958680 1181685 980405 595860 584575 701161 700007 723664 730445 755939 759434 855784 856405 4858121 5011558 39.15 70.7 1
09:45:39 2024-01-29 667150 656113 177279 173953 282072 295438 311885 309945 195503 195422 234963 240412 272702 274674 4283612 4634854 6239125 6097210 1066498 1094490 255288 224816 236486 238234 288427 281335 265563 268081 185812 186226 646321 611670 1430084 1390524 385546 382834 543678 550406 675014 653127 684616 689978 714244 725521 701588 776304 1843033 1943869 1185675 985996 599765 587159 704366 702098 722641 734577 746159 751069 853502 859497 4888019 5015223 39.15 70.7 1
09:45:40 2024-01-29 662190 654501 176757 174083 282041 295206 312135 309794 195638 194941 239834 240377 271800 275853 4280560 4588526 6230683 6082064 1062551 1091319 255716 225478 235921 238199 292370 279680 266416 268458 185187 186846 637139 619158 1429117 1390524 387739 383174 541067 550406 674196 652764 687689 693055 712174 728507 699798 772211 1839110 1932772 1197328 991763 598152 584993 705863 698983 724690 738044 751500 750461 852177 860803 4895851 5013546 39.15 70.7 1
09:45:41 2024-01-29 664309 653795 177532 173788 282872 296042 311844 310299 195265 194972 236706 239608 272596 276895 4281362 4580093 6267101 6082817 1056908 1092829 257295 225443 236086 238903 287985 279644 266790 267669 185576 186226 646321 618714 1441323 1399731 388841 381922 542944 548740 671140 653870 687652 690953 712210 727347 702656 773311 1835161 1931099 1189188 985996 596430 584952 702303 699078 723628 738273 752381 755767 854624 857266 4834241 5015148 39.15 70.7 1
09:45:42 2024-01-29 665392 653731 177714 173352 284862 288928 312538 310228 195164 195422 236300 240673 272386 275131 4274260 4583967 6248450 6072591 1044910 1093641 255681 224781 237551 237393 288833 279680 265750 268835 185151 186260 642678 618422 1413645 1400724 387739 381922 546657 551186 673561 656609 689576 687932 712174 725742 697086 773872 1844381 1925998 1178380 983195 597379 585847 705364 699078 726747 736608 745439 754117 862202 857266 4826518 5015148 39.15 70.7 1
09:45:43 2024-01-29 657229 654289 177741 173745 284179 291055 313966 309077 196386 194331 239979 239608 272407 277070 4274260 4504597 6294153 6072591 1052387 1096043 257259 224747 236853 238164 288833 279572 267682 267597 186073 188519 645715 613421 1417967 1410938 387739 380782 545967 546271 671616 656609 686602 689432 724204 729507 698147 774616 1849663 1944425 1181685 973923 595681 587895 700204 699260 729135 733914 746502 758368 859691 854170 4750200 5004199 39.15 70.7 1
09:45:44 2024-01-29 660838 656222 177134 173944 283397 288833 314262 309581 195672 194769 239834 239642 272667 273905 4286471 4581517 6267159 6082817 1058857 1096821 255716 224747 237587 237847 288833 279572 266825 268233 186203 185677 639998 611783 1441454 1405704 385546 380817 546657 547153 673915 658506 682527 687968 718410 723740 697049 781435 1854927 1952253 1183680 975309 599005 585847 701198 700567 728848 730048 745439 760164 856547 854207 4787822 5011634 39.15 70.7 1
09:45:45 2024-01-29 656492 656961 177217 173909 281909 292094 311957 309798 196044 194154 237318 239505 273013 275166 4303706 4608843 6276165 6087845 1074137 1096821 256468 225478 235358 239105 288833 279608 267235 267633 185777 186226 642856 613534 1427773 1401719 387189 383947 541067 546307 674905 656268 684542 693018 720553 726546 700167 778729 1845655 1961460 1199363 978089 599860 585403 699707 702061 727778 730084 750099 759627 849911 854810 4837982 5010853 39.15 70.7 1
09:45:46 2024-01-29 663607 656956 177448 173805 283582 291362 311412 311537 195401 194734 236946 239104 273290 274254 4280360 4618115 6290028 6082817 1069470 1096043 255716 224781 235851 239476 287985 279339 267682 267312 186073 185935 644464 611234 1424242 1400724 386640 382798 542944 546307 672927 652728 684579 693018 720590 721683 701161 779178 1848350 1958680 1185118 979483 598152 584989 700204 702025 726747 730192 752569 758368 849911 854170 4831398 5010853 39.15 70.7 1
09:45:47 2024-01-29 663445 656499 177315 173641 284085 290549 311448 311974 195401 195078 236779 239104 273290 275024 4280560 4636285 6276426 6097210 1072566 1096043 255681 225362 236086 239476 287985 279608 267423 267222 186073 185935 645715 609926 1425110 1399731 386640 382494 542175 546271 672927 654054 682564 692982 719463 726101 701161 779141 1845655 1961188 1168598 977514 598578 584657 700204 701064 726232 734577 750025 758368 850549 856055 4835648 5011634 39.15 70.7 1
09:45:48 2024-01-29 666277 654678 176748 174074 283242 290667 312763 311029 195062 195422 236111 239872 273290 276387 4289725 4657852 6284988 6081181 1066423 1094453 255681 225286 236817 238199 287176 281335 266602 267445 186334 185677 642856 609926 1423509 1396458 386093 382530 542560 548506 674941 653127 684056 691930 716312 725836 702084 779178 1845655 1949486 1179690 983195 599432 585403 702303 701033 724419 734686 753678 754998 854244 857266 4858578 5010853 39.15 70.7 1
09:45:49 2024-01-29 666277 655604 177243 173450 283012 291434 313239 311569 195638 195971 236111 240274 273325 274218 4287780 4645880 6242095 6092189 1059791 1094453 254861 225478 236617 238199 288689 279680 266007 269214 185187 186880 634721 618422 1439713 1388554 386640 383983 541104 551968 676881 654610 688595 692982 715550 723704 699835 775554 1841724 1943046 1179690 989314 598473 586652 706363 702098 725717 735055 751463 753580 853034 856438 4903087 5020218 39.15 70.7 1
09:45:50 2024-01-29 661852 656693 176757 174079 282046 295515 312799 310922 195638 195465 236743 241047 272075 275482 4281323 4592733 6255129 6081295 1060128 1094470 257011 224781 236086 238903 287985 279644 265723 268081 185777 186226 643421 619717 1424627 1397748 388565 381922 542944 548776 671140 654054 688430 690953 712246 729831 701056 772211 1836109 1928363 1193258 987401 594834 586377 702303 697099 723664 737234 747058 757835 857189 857266 4835912 5018537 39.15 70.7 1
09:45:51 2024-01-29 664120 654448 177252 173806 283737 289009 313049 310228 195232 195555 236002 242428 272386 275711 4279918 4565753 6262751 6081295 1041699 1092866 255716 225270 237139 237962 287155 279608 266007 268835 185187 186553 639071 618422 1441673 1401719 387464 382494 547044 551577 673083 658542 689576 687968 712210 725814 696026 773311 1844343 1927240 1175194 983195 597379 585956 705364 700070 728848 737198 744379 754654 859691 857266 4816039 5011634 39.15 70.7 1
09:45:52 2024-01-29 655167 653027 177501 173210 283304 289018 312135 309289 195808 193682 235410 239436 272386 276681 4286075 4511169 6320988 6063677 1052306 1094453 257295 224781 237184 238324 288725 279680 267682 266812 186073 186192 640896 611393 1456163 1410938 387739 380782 544237 547418 671653 655645 685590 687968 722120 732737 700167 776893 1848350 1942449 1183680 973923 595681 588729 699211 698583 728046 733950 746502 759483 860336 847496 4752813 4990167 39.15 70.7 1
09:45:53 2024-01-29 657816 655904 177501 173806 283772 289018 314038 309289 195929 194876 239834 239608 272632 275400 4303706 4582918 6274808 6078480 1059260 1100829 254079 225443 236853 238164 287120 279320 266576 267704 185741 186260 647771 612288 1422345 1401719 385273 381958 546657 547964 674941 659652 682527 689432 718447 727060 696062 782623 1852292 1953136 1174467 976698 601145 585883 701198 700007 728466 730012 745709 759080 854020 854846 4800634 4994360 39.15 70.7 1
09:45:54 2024-01-29 657030 654942 176757 174396 281879 295624 313049 309254 195842 194331 236634 239441 272667 274745 4284397 4609932 6288259 6090819 1072603 1096043 256749 225129 236051 239644 288833 279608 267682 267491 186192 186260 645715 611783 1433266 1401719 386915 383103 541067 546307 674428 654148 682601 693055 720553 725044 701161 779215 1845414 1958680 1186609 980368 598231 583749 700926 700007 724690 734577 753678 757830 853973 856661 4849769 5011634 39.15 70.7 1
09:45:55 2024-01-29 666277 656108 177243 173918 282863 295229 312170 310264 195198 198894 236220 240377 272667 274097 4285547 4622638 6242217 6090015 1061680 1094453 255716 225478 238390 239273 288594 279644 266861 269214 185187 187365 642320 619305 1432615 1391511 387739 383983 541067 551577 672963 654646 687689 693018 712174 727159 699993 773311 1839110 1937544 1191223 989577 599005 585403 706363 700043 725961 738849 751537 753580 855456 856438 4884303 5011634 39.15 70.7 1
09:45:56 2024-01-29 664120 654443 177492 173923 282908 289888 312099 311394 195232 194876 239870 239608 272441 276701 4283612 4598158 6284187 6094382 1051602 1094416 258088 224747 236853 239273 288486 281190 266380 268458 186073 186846 643421 616060 1448670 1397748 387739 380746 542944 549590 669715 654054 688595 690900 712210 730021 700940 774413 1839110 1925596 1195293 987401 594834 585817 704366 697099 723664 738273 747058 753320 859727 856402 4839370 5011634 39.15 70.7 1
09:45:57 2024-01-29 662128 654443 177501 173529 283737 289014 314074 310228 195198 195422 239495 240746 272632 275853 4280560 4547502 6281074 6081257 1053891 1097747 257117 225252 237219 238903 287556 278678 267397 268770 185741 186846 637139 618422 1423994 1409705 389121 381958 547044 548740 671653 659512 689315 690900 719499 729029 695041 774450 1848350 1940292 1205467 978089 596450 585631 701198 698583 729606 738849 744831 755543 859691 855451 4778416 5003712 39.15 70.7 1
09:45:58 2024-01-29 654946 654443 180667 173529 284144 289018 312573 309758 195232 194331 234684 238875 272632 276047 4274260 4518963 6325106 6081295 1053717 1096918 256902 226938 237551 238164 288391 279644 267235 266937 186548 186165 643715 613760 1423989 1410938 387739 380817 545849 545499 672606 656609 684579 687968 722668 726836 698679 779178 1849663 1943968 1185675 972540 596529 585631 699211 698807 727815 734577 742686 760638 859691 852327 4762205 5004464 39.15 70.7 1
09:45:59 2024-01-29 657030 655900 177119 173918 283291 289018 314002 308389 195707 194876 239870 239608 272667 276647 4283612 4577771 6282911 6081295 1065738 1094581 255326 226038 236712 238058 287120 279536 267459 267704 186073 186709 641427 613421 1418325 1401719 387189 384288 547589 549320 677443 659512 686602 692003 720590 721411 697159 776893 1849663 1958680 1183680 976698 599359 587063 701198 703626 729733 732919 750395 758405 852430 854207 4825280 4990167 39.15 70.7 1
09:46:00 2024-01-29 663644 655909 177243 174074 283300 295438 311118 311569 195537 194876 239979 239241 273084 274360 4283612 4608657 6285752 6094268 1069296 1097489 255610 225339 237244 239467 287185 279536 267423 267222 186404 185969 645715 610951 1433090 1399731 386640 383103 542560 546970 675402 654054 683571 693055 719463 726101 702970 779215 1845655 1958680 1181685 981799 599005 584539 701198 700043 724690 730084 753678 759085 854244 857266 4839821 5004464 39.15 70.7 1
09:46:01 2024-01-29 666277 654831 177248 174361 283419 295306 313085 310699 195537 195877 239423 240412 273048 274325 4280360 4652284 6229799 6098638 1066128 1095896 255540 225723 236747 238761 288797 279536 265546 269178 185777 186260 649885 615345 1434112 1391160 387189 384217 541140 551968 674978 656845 687418 693091 712174 726101 699005 774450 1841451 1940292 1177695 989577 599728 586797 706363 702134 726232 736473 751500 755033 853034 856474 4886714 5007281 39.15 70.7 1
09:46:02 2024-01-29 660557 655182 176757 174103 282041 289677 312135 310228 195503 195149 239870 240746 272251 275853 4274260 4592270 6225364 6072401 1061317 1094507 256362 225374 236346 239131 288503 279500 267057 268090 186014 186812 624394 619602 1424614 1396757 389671 385647 542944 550369 671941 652728 691543 694305 716348 729831 701056 773311 1835198 1932661 1191223 988104 596875 585403 705364 700070 724690 738829 753142 753283 855235 856402 4881877 5013064 39.15 70.7 1
09:46:03 2024-01-29 664369 654443 177279 173962 282872 291918 311844 310953 195198 194876 239906 239642 272476 277356 4276436 4579653 6267213 6087158 1056413 1094544 257839 225078 237078 239131 287949 279536 266647 268728 186026 186743 639998 615179 1423076 1398739 387739 383160 544487 550369 669715 649020 688595 691881 712246 730021 701056 772311 1839110 1928363 1177695 987401 594834 586241 705364 697099 724419 737198 749515 755767 860982 856438 4834850 5011634 39.15 70.7 1
09:46:04 2024-01-29 655167 654169 180627 173521 283772 289018 312829 309976 195232 193753 239749 238841 272632 276082 4274260 4509704 6304402 6063904 1050787 1094490 256899 225113 237375 238655 288725 279464 267254 267303 185931 186451 647144 613421 1417606 1412716 387739 380782 544237 546307 670993 658506 686365 689921 720590 730418 699358 774616 1844418 1941676 1183680 973923 595602 588041 699211 697099 729569 735397 744831 759210 860982 852363 4740794 4990167 39.15 70.7 1
09:46:05 2024-01-29 658826 654942 177621 173428 284322 288906 313561 309758 195266 194876 239870 239642 273275 273486 4277308 4573441 6271958 6082064 1060439 1096043 255288 225129 237587 237882 288797 279392 267361 268350 186014 186451 639998 609926 1455556 1403424 385436 385028 546657 548776 674978 659512 685129 689138 718447 725044 697122 782511 1852292 1953136 1170555 976698 599728 585919 701238 700043 729053 730084 744831 756181 855933 854846 4795459 5003712 39.15 70.7 1
09:46:06 2024-01-29 655167 654942 176757 174552 282041 291021 313781 309289 195808 194331 239906 239642 272441 275202 4276432 4587545 6281277 6079169 1066359 1094490 254114 225513 236817 238129 288910 279320 266951 267983 186085 186451 632440 612832 1425110 1403424 386640 384145 546475 547153 676963 658579 686639 693812 720407 725521 696592 779178 1853549 1958680 1168598 973923 602034 585847 701198 702098 729373 730445 747095 757737 853034 853567 4821063 5004578 39.15 70.7 1
09:46:07 2024-01-29 658652 655904 177532 173731 283335 289568 311118 310944 195198 194331 239979 239241 272702 274360 4279500 4621973 6285752 6082817 1072566 1094453 255716 225478 236086 239644 288689 279644 267433 267384 186121 187990 639487 611670 1433026 1401719 387189 384826 543715 547418 673340 652691 684579 693055 720590 729560 700903 779141 1844344 1961423 1181048 978496 598578 585403 700204 702061 726747 730756 753678 759520 850585 854846 4830442 5013064 39.15 70.7 1
09:46:08 2024-01-29 664387 655094 177279 173555 283534 295224 311118 311679 195198 198354 239906 238909 273275 274325 4276088 4651239 6281277 6086421 1066498 1094219 255681 224781 236817 238938 287176 281335 266875 267669 186679 187462 642856 610951 1435469 1397725 386366 383032 543715 550259 674795 654518 685316 690989 712246 722688 705082 779141 1844418 1943968 1179690 985996 597624 586793 704366 701565 722641 730264 749293 753657 853034 856438 4874911 5010853 39.15 70.7 1
09:46:09 2024-01-29 666277 655640 177279 174413 282899 295306 312135 310264 194624 198616 239459 240044 272702 273905 4280560 4657852 6257775 6065128 1065701 1093641 255960 224816 236817 238903 287176 281335 266638 267704 186108 186382 634025 611234 1433465 1396458 386640 384554 542944 549018 674795 654518 684394 690685 716348 723990 702121 781670 1844099 1943869 1181685 987902 602213 587063 706400 702098 722641 735615 750358 752138 853034 856474 4877336 5013064 39.15 70.7 1
09:46:10 2024-01-29 666277 655645 177279 174109 282899 295234 312170 310228 195232 198894 239459 240377 272702 274360 4280560 4641462 6234683 6088521 1066460 1094490 255716 225478 236853 238938 292537 282131 265785 268458 185812 186097 635710 612545 1448050 1393140 386493 383032 544450 551931 676302 656379 688484 694342 713739 725009 701161 774616 1845045 1943039 1201398 989651 597624 587040 707402 702061 726232 736680 753790 754117 854244 856510 4903087 5019006 39.15 70.7 1
09:46:11 2024-01-29 663451 654479 177279 173962 283216 289713 312099 311132 195232 194876 239870 240044 272476 277392 4286667 4591308 6253868 6078480 1060283 1094453 255751 225478 236486 239308 288689 281299 267048 268835 185222 186880 642142 618714 1423882 1395124 389948 385372 543715 549444 671903 654983 690559 694835 719109 728849 702434 773311 1839110 1938347 1193258 987401 596875 585499 705291 700070 724690 739422 750062 755035 855942 856438 4853046 5013064 39.15 70.7 1
09:46:12 2024-01-29 664378 654479 180693 173210 284441 294681 312135 312153 195198 195465 239834 240211 272702 275660 4280560 4573989 6267494 6078480 1052349 1096043 258124 224816 236853 239679 288232 281335 266763 268458 185812 186553 638568 616060 1452137 1399731 389394 384282 544450 550112 671616 654983 690559 691881 718599 729949 704655 774450 1839110 1928363 1171711 988104 595681 586232 705364 698762 725791 739422 749256 756993 860336 856438 4835912 5011634 39.15 70.7 1
09:46:13 2024-01-29 662202 654017 177501 174178 283538 289014 314038 310264 195232 195286 239495 240377 272251 275202 4277510 4537455 6258280 6072591 1044772 1094490 255434 224816 236853 238199 288028 279644 266042 269214 186143 186846 640702 618876 1415147 1401719 387739 385101 547212 551784 673487 659402 690559 690900 717251 728813 696939 774338 1844381 1929730 1183680 984382 597379 589270 706363 700070 728657 740833 745439 754998 859764 857266 4803202 5011634 39.15 70.7 1
09:46:14 2024-01-29 655167 653058 180627 173564 283808 295229 313085 310264 195537 194159 235410 238909 272386 276082 4274260 4512547 6309233 6073477 1053040 1093678 257330 224816 237219 238938 292573 279680 268247 267445 186108 186097 639487 613534 1425160 1410938 387739 381387 546423 548197 672496 658715 686491 689359 723720 730273 699028 778315 1850913 1943932 1183680 973231 595602 588656 699707 698088 729569 734323 748632 760652 860945 852929 4746033 4990167 39.15 70.7 1
09:46:15 2024-01-29 657816 654964 180374 173560 283879 288906 313561 308389 195232 194331 239870 239642 273084 272686 4274260 4570202 6271958 6090895 1060471 1093678 254896 224851 237219 238164 292609 279608 266861 268269 185812 186260 639998 611346 1427441 1402959 385546 381958 545885 548424 676400 659652 685129 689212 718337 729117 696939 781324 1853549 1953601 1197644 976423 597238 585559 702656 701064 728502 730445 745556 759434 857886 856055 4783548 5001487 39.15 70.7 1
09:46:16 2024-01-29 655167 654978 176757 174396 281809 295206 312539 308424 196215 194331 234719 239642 272702 275202 4280560 4580522 6276538 6078480 1066241 1094453 254540 225548 236853 238199 287155 279608 267271 268269 186108 186260 643214 613421 1411772 1401719 385273 382530 546657 549201 675014 659219 685129 690716 721666 727651 696446 783388 1853549 1955025 1197644 976698 599124 590847 701807 704057 729738 730445 749617 757793 854624 857208 4802306 4990091 39.15 70.7 1
09:46:17 2024-01-29 656564 654407 176996 174317 281967 290701 313013 309723 195842 194331 237413 239407 273048 275166 4280360 4593116 6276036 6072591 1072603 1094453 255716 225793 236051 239238 288833 279608 267647 267633 185777 186260 642856 612545 1435442 1401719 387464 384829 541067 547116 676890 656572 685590 695823 722339 727391 701087 778993 1849207 1963371 1179013 982278 599939 585366 700926 700997 726747 735397 754863 759409 852764 857266 4834850 5004464 39.15 70.7 1
09:46:18 2024-01-29 666277 654443 177492 173918 283295 295633 313013 311171 194590 195422 236256 239642 272315 274062 4283414 4648308 6239125 6090895 1066423 1094416 255681 225095 236817 238234 288017 281732 266007 268458 186334 186063 638568 611234 1437897 1391511 385546 383067 543678 550406 674941 653127 684579 690917 718451 727396 705082 780474 1846565 1945624 1179690 988808 600796 587013 706363 702061 723628 733914 752918 753208 852998 856438 4909157 5011634 39.15 70.7 1
09:46:19 2024-01-29 661962 654180 177252 174040 282041 289888 312063 310228 195198 194876 239761 239642 271800 276895 4283612 4585259 6253321 6090895 1060091 1093641 255681 225443 236051 238903 288568 279644 266602 268422 185151 186812 638568 619305 1410353 1392499 388565 383103 543329 550406 673646 652691 689152 693018 712246 728732 704771 774152 1842785 1935594 1189188 988808 596945 585252 705193 699960 724653 739422 752718 755580 860288 856366 4860112 5011634 39.15 70.7 1
09:46:20 2024-01-29 664383 653681 177741 173521 284641 289018 313049 311171 195164 195422 239798 240343 272632 275166 4283414 4567875 6257775 6086421 1047047 1096043 256468 224747 238288 238164 288427 281262 266007 268835 185222 186553 637139 616661 1431259 1400724 387464 380746 545849 551577 671653 657779 688595 688944 712210 730418 700167 777682 1849169 1929700 1188161 984382 598231 590411 707202 700990 728812 737162 744909 755191 862202 858261 4814415 5015223 39.15 70.7 1
09:46:21 2024-01-29 654900 652986 177243 173521 283503 290653 313049 309254 195808 194260 235410 239608 272216 276047 4274260 4506846 6312248 6077780 1050797 1094490 256899 224781 237184 238199 288427 278678 267682 268269 185741 186519 641427 616060 1426075 1408938 388565 381922 545776 547116 671140 659512 688595 689921 720590 730418 696592 774542 1849207 1947619 1181685 975010 596520 588729 700889 697904 730884 738218 750010 760564 861932 852327 4745106 4995684 39.15 70.7 1
09:46:22 2024-01-29 657073 654905 176748 174509 281971 295097 313525 308389 195672 194295 234649 239608 271520 275166 4274260 4574519 6267101 6076941 1068142 1096043 254683 225478 236451 238164 287120 279106 267235 268081 186037 186260 634202 613421 1423953 1400724 387189 384288 547589 547153 677922 659512 686602 690953 722692 725521 697086 776324 1852292 1963334 1185675 978496 602434 589147 701161 703977 731923 736062 750771 761718 852998 855350 4829094 5002160 39.15 70.7 1
09:46:23 2024-01-29 660593 656490 177608 174083 283768 289677 311554 310988 195503 194331 234684 239241 273310 275131 4304319 4641873 6284988 6091537 1066498 1094453 255716 225286 236817 238199 287720 281299 266825 267669 186369 185969 643214 609491 1419346 1397748 386093 382798 542560 547153 674745 653127 682601 691966 717324 725590 701815 780324 1845655 1955025 1181685 984106 600716 584660 703192 703058 724030 734237 753492 758968 855345 857266 4839256 5011634 39.15 70.7 1
09:46:24 2024-01-29 665804 656568 177248 174078 284100 295306 313013 310228 195503 198719 236256 240948 272632 273905 4280360 4652284 6220474 6073363 1059903 1096043 254861 225478 236617 238164 288431 279644 265563 268835 185741 186226 640521 614032 1420448 1388554 385546 383103 541104 551186 676448 653870 686639 690953 715550 725603 701161 775883 1843033 1943932 1179690 987401 600796 586861 707202 705059 722458 736654 753253 754505 852247 860913 4887021 4989902 39.15 70.7 1
09:46:25 2024-01-29 662501 652950 176748 174048 282046 291856 311850 310228 195198 194876 239834 240620 271765 275817 4274260 4579200 6234683 6073363 1060128 1091282 255681 225478 236086 238938 288427 279608 266825 268835 184869 186846 638568 618422 1425526 1388554 387739 386192 541067 551968 672963 653650 687689 692982 715550 727159 701161 773861 1840416 1941402 1173706 989540 599005 585110 707706 702984 727342 737405 752421 753432 854739 862133 4891283 5011671 39.15 70.7 1
09:46:26 2024-01-29 664539 652845 177252 173754 282046 291458 311590 310593 195198 195149 239834 239642 271610 277518 4270994 4572684 6257775 6081295 1056823 1091282 255716 225129 236086 238903 288102 279644 266380 268269 185777 186260 629621 618714 1413244 1392499 388290 383103 542944 549590 672606 649020 687689 692982 712246 730562 700030 773311 1835124 1932698 1175701 988808 596875 585403 705364 700917 727067 740833 752956 751989 857277 860913 4890960 5018931 39.15 70.7 1
09:46:27 2024-01-29 666008 654169 177643 173149 284135 288906 311590 310922 195570 195245 239834 239642 272441 275166 4277130 4580093 6262639 6072591 1048938 1096043 257691 224399 237184 238903 287782 279680 266416 268458 185777 186226 646321 613421 1452949 1397748 387739 382655 541031 550016 669715 654518 688595 690900 712210 730454 700524 774450 1835161 1925633 1195293 985996 595602 586232 704366 697099 725237 741992 750734 755505 858900 860913 4834203 5014428 39.15 70.7 1
09:46:28 2024-01-29 666004 653164 177616 173278 285267 289018 313013 311206 195198 195603 236706 240707 272441 275166 4280360 4567875 6267101 6072591 1044779 1096043 256468 224781 237622 238199 287985 281335 266096 268835 185777 186553 644871 616174 1416353 1399731 387739 382655 541140 551577 671177 654646 689301 688944 712210 730454 701161 774579 1845381 1925633 1185675 985996 596455 585654 705863 698088 725717 736218 746353 757723 861982 860913 4820392 5011295 39.15 70.7 1
09:46:29 2024-01-29 658012 653027 177501 174043 283737 291192 313382 308354 196284 194331 235375 241137 272526 276047 4266321 4497573 6313728 6072591 1054137 1096043 257259 224399 237184 238199 288630 279644 267647 267222 186085 186226 636208 611234 1437238 1410938 387739 383087 544237 545921 671653 656609 686077 689432 722668 730418 700167 778625 1849663 1943968 1203432 973231 596450 585847 699211 698583 728848 737805 744831 762225 862774 855387 4744932 5009031 39.15 70.7 1
09:46:30 2024-01-29 658432 654765 177501 173806 283786 288725 314038 309980 195740 195149 240076 240009 273048 274063 4274260 4572684 6267213 6078480 1057315 1096043 257079 224781 237622 238199 287120 279644 267235 268081 186964 185677 642129 610039 1440056 1408938 386093 381351 546657 547153 672963 657538 682564 689432 722120 728183 697086 780917 1852292 1949486 1189664 973231 597300 585883 700204 700567 729300 730084 746502 761794 860251 855387 4773229 4999599 39.15 70.7 1
09:46:31 2024-01-29 657030 654724 176642 174004 282112 295134 314002 310002 196215 194936 240173 239608 272632 275166 4272007 4581026 6267101 6082064 1069545 1094453 255716 225828 236051 238938 288833 279536 267682 267669 186073 186097 642129 613558 1448065 1400724 387189 384829 545006 546730 677362 657575 686114 693018 722157 725521 699856 778587 1849663 1958680 1203432 975706 601470 587063 701198 704160 729017 734287 751463 760164 851790 854138 4829094 5004140 39.15 70.7 1
09:46:32 2024-01-29 662390 654946 177457 173667 283719 295896 311118 312153 195367 194984 237281 241104 273275 274325 4274260 4614255 6258319 6082817 1072603 1096043 256468 224781 235721 239476 288305 279572 267397 267633 186037 186226 640367 609776 1424242 1399731 386915 383103 542944 546271 673915 654148 684579 693055 720590 725044 699993 780324 1845655 1961460 1191223 977551 599005 585403 700701 702061 726747 734577 753142 759901 850549 854846 4838580 5011295 39.15 70.7 1
09:46:33 2024-01-29 665799 654293 177457 173900 283163 290950 311957 311359 194590 195149 239459 239883 273219 274254 4274260 4652273 6257775 6118427 1065663 1093641 255681 224816 236817 238735 287176 281732 266602 267669 185754 185677 639998 609926 1438966 1392499 385546 384246 542175 548776 674978 653127 682601 690989 716348 725554 702121 780361 1844344 1950597 1205467 983195 599860 584989 701770 701033 724177 730445 753678 755468 854849 859233 4857554 5013924 39.15 70.7 1
09:46:34 2024-01-29 665893 653795 177208 173935 283163 291174 312906 310122 195672 195422 236256 241150 272251 276610 4286667 4633526 6220474 6083505 1065663 1094453 255681 225286 236817 238938 288427 281732 265785 268458 186037 186097 638568 611670 1443079 1390524 385546 383067 541031 551306 676963 649020 686114 692003 712246 725836 703151 778587 1845655 1946750 1181685 985295 599728 587063 704366 702098 724419 730120 750358 753928 853034 856438 4868063 5021107 39.15 70.7 1
09:46:35 2024-01-29 664282 653799 177049 173970 282841 291774 312395 312208 195672 195215 236815 241116 271835 275624 4272049 4578736 6248870 6082064 1059889 1092866 256468 225478 236451 239476 288427 279680 266861 268269 185812 186812 639998 619305 1419850 1393791 388841 383139 541031 550406 672452 654148 689751 693055 716312 729831 701552 773311 1835198 1937081 1175701 988808 597300 585403 706363 701064 725717 738630 753142 755229 854660 856438 4877336 5004464 39.15 70.7 1
09:46:36 2024-01-29 664632 654169 178044 173352 284596 291362 311738 313430 195672 195425 236612 240240 272908 275395 4274260 4580042 6264516 6078480 1044812 1096821 256468 224781 238324 238867 288021 281335 266416 268835 185777 186553 644871 616060 1424093 1397748 387464 380782 544201 551577 671177 654683 687382 688944 712246 730454 701161 773993 1842760 1927476 1185675 985996 596450 585654 706363 698088 726747 737514 745925 753657 863425 856438 4821063 5005056 39.15 70.7 1
09:46:37 2024-01-29 657030 655094 177643 173894 283622 290780 314594 309148 195740 195250 236815 240793 272075 275904 4274260 4499725 6271958 6063904 1050038 1091282 257079 224781 237385 239105 286977 279142 267682 268458 185824 186519 647771 618422 1415375 1406941 388841 384826 547044 548351 671653 659979 689576 689664 720590 730454 695078 772896 1845655 1942598 1183680 978785 596450 585847 701198 699078 731192 738594 745962 756181 860945 856055 4769011 5001487 39.15 70.7 1
09:46:38 2024-01-29 656682 653027 177501 173252 284459 290141 313495 310557 195706 195078 236648 238772 273134 276453 4277092 4540286 6323053 6046315 1054137 1093678 257295 224781 237587 238938 288630 279644 267647 266812 186404 185677 655721 609926 1428241 1410938 387464 380817 545079 545499 672129 656609 684616 689432 722668 730418 699175 778034 1848350 1943932 1185675 973923 596450 585559 699211 699078 728748 733950 742430 760675 861592 853567 4743421 5001487 39.15 70.7 1
09:46:39 2024-01-29 657030 656108 176757 173806 283515 290395 313715 309719 195638 194769 236648 239539 272526 275473 4276618 4573446 6265429 6082102 1071633 1096821 255716 225828 236086 238903 288797 279339 267682 268458 185777 186260 642129 612983 1433854 1401719 387189 384829 545849 547116 677362 658542 686602 692492 720626 725521 698860 778034 1849663 1958680 1183680 975706 601470 587063 700701 703626 729108 730192 750395 759483 852430 854207 4821999 4994360 39.15 70.7 1
09:46:40 2024-01-29 661765 653981 176752 173486 283018 295587 310175 310958 195604 194345 237114 238772 272526 274254 4272121 4615179 6267101 6090819 1065701 1091326 255540 225478 236817 238903 287176 281732 266042 267704 186369 186226 647771 609926 1459032 1392499 385546 382798 541031 550406 675014 653127 686598 690989 716312 723704 702121 779215 1844343 1943968 1181685 983195 597624 585083 703868 701565 723664 734577 752718 755505 853034 855124 4850196 5004464 39.15 70.7 1
09:46:41 2024-01-29 664281 653022 176757 173962 282046 295651 312135 310228 195537 194936 236539 240978 272386 275060 4276862 4631780 6216046 6090819 1061680 1094453 255645 225781 237340 239344 288630 279680 266638 269250 185222 186716 634721 616661 1429446 1388554 385546 385372 544237 551186 676963 652728 686639 691966 712174 723954 702084 776893 1844343 1943661 1187919 987401 599507 587159 705364 702134 723664 732919 746800 755767 853034 856438 4867040 5001487 39.15 70.7 1
09:46:42 2024-01-29 664387 652990 177625 172666 284770 288906 312170 311890 195063 195149 239459 240176 271590 277187 4268945 4540393 6260961 6063904 1041773 1097489 256468 225286 236853 238164 288761 279392 266576 269024 185257 186880 640521 617541 1418672 1400724 387739 381958 547431 551577 672385 659045 687689 687968 712282 727932 697829 774450 1844343 1925633 1192073 983195 597379 589597 706363 700070 727564 738273 745467 755767 862202 857266 4812601 4990129 39.15 70.7 1
09:46:43 2024-01-29 653311 653866 177279 173245 283331 295229 312829 309289 195842 193789 234719 239608 271870 276082 4276088 4518160 6321702 6063904 1054137 1096043 257011 224747 237184 238164 288630 279644 267647 267115 186702 185643 659217 609926 1425038 1410938 387189 380782 544273 545499 672606 656645 685841 689432 722668 730418 699175 778034 1848077 1942555 1183680 973231 595602 585654 699211 698583 728848 733950 744267 762063 860945 852291 4743421 5001487 39.15 70.7 1
09:46:44 2024-01-29 655677 654974 177283 173243 283340 288906 313781 310446 195672 194876 239870 240251 272667 273486 4272235 4585545 6275227 6081295 1069545 1096043 255751 225862 236606 238735 287967 279572 267682 267704 186073 186743 641427 612394 1429319 1399731 387189 384288 545849 547153 676963 658542 686639 693091 722668 723954 699175 778625 1849663 1956412 1183680 976003 601470 587063 700701 703662 729628 734538 751500 759976 853034 854846 4821063 4996585 39.15 70.7 1
09:46:45 2024-01-29 660323 654475 180370 173953 282908 289713 311626 310264 195537 194331 235211 239407 272702 277040 4274260 4614881 6284592 6090015 1072173 1095266 255716 224816 236121 239679 288761 279536 267682 267633 186238 186226 645179 611670 1420980 1399731 387189 383139 541067 546920 673988 654683 685627 695092 722668 725549 700066 780954 1844418 1962304 1181048 977551 598658 585408 701198 702098 728576 734577 754863 760638 851827 856661 4821063 5004464 39.15 70.7 1
09:46:46 2024-01-29 665502 654946 177243 173425 282908 295211 312829 312874 194624 195149 239870 239642 273084 274132 4275801 4654510 6251589 6094382 1064416 1094581 255326 225478 236652 238234 288653 279680 265759 269557 185741 186846 649701 615783 1420560 1391160 386640 383983 541140 551968 676881 654683 689085 693018 712210 726101 699872 774616 1843033 1943968 1203432 986771 601470 587063 706400 702134 724690 736126 752606 752710 853034 856510 4896093 5004464 39.15 70.7 1
09:46:47 2024-01-29 662505 654629 176748 173836 282041 290294 312170 310264 195232 195161 239870 240176 271835 276082 4263871 4575479 6273492 6081295 1056842 1096139 258308 225339 237184 239441 288021 279716 266167 268207 186121 186846 645000 616943 1490088 1397748 389118 380817 541031 549627 670665 649056 688954 689941 716348 730454 702084 774450 1840416 1928363 1187153 985996 595602 585962 704366 698583 724690 739817 750395 754763 857225 856438 4827950 4994360 39.15 70.7 1
09:46:48 2024-01-29 663445 649313 177279 173544 284437 288906 313561 310299 195063 195422 239870 240176 272476 275202 4264908 4557088 6264535 6063866 1047047 1094581 256292 225339 237446 238023 288168 279536 266825 268458 185658 186709 641971 618714 1418498 1401719 387739 384556 547358 550406 672606 659979 688700 687712 718483 730418 696592 774450 1843036 1932735 1181685 980368 597300 589234 704366 700070 729610 739386 745593 755468 857775 857266 4792927 5009492 39.15 70.7 1
09:46:49 2024-01-29 654703 653022 177492 173564 283772 291057 313561 309325 195876 194331 235375 239642 271870 276118 4266628 4512547 6309233 6072439 1053988 1094343 257188 224712 237446 238058 288797 279500 268435 267186 186404 186260 677858 611829 1423020 1410938 387739 380817 545042 546161 671653 656645 686639 689921 722668 730454 700167 777482 1844418 1941181 1162730 973231 595602 585811 700204 698583 729337 733986 744868 760097 860982 852363 4736655 4994360 39.15 70.7 1
09:46:50 2024-01-29 656449 654983 177279 173525 283808 288906 313781 309763 195232 194331 239870 239642 272667 272686 4274260 4570202 6271958 6072439 1062920 1094306 254755 225374 237446 238023 288797 279428 266683 268315 185777 186226 644643 612446 1442407 1405422 385546 380817 546657 548388 674978 658433 682601 687968 720553 725742 697866 781510 1852292 1949486 1193654 973923 596741 590430 701198 700007 728661 730445 742457 760060 857225 855451 4774170 4990129 39.15 70.7 1
09:46:51 2024-01-29 654487 655098 176624 174144 282011 295229 314038 309325 195842 194403 234719 239608 272667 274781 4268172 4574519 6276426 6046400 1069031 1097699 256616 225443 235981 239131 288797 279428 267540 267902 186061 186158 633849 611670 1445592 1400724 387079 386466 544237 547116 676963 656609 686069 696149 722668 721674 701161 779215 1848077 1959490 1177695 976698 598473 586802 700204 702134 727591 732919 753253 760401 851827 854846 4821063 4989888 39.15 70.7 1
09:46:52 2024-01-29 663188 653981 177252 174074 283772 295229 311626 312188 195063 194876 239979 239986 272702 274360 4269378 4641993 6248450 6079169 1066279 1096918 255469 225304 237375 238797 287985 281822 265900 268315 185979 186451 647771 611670 1427971 1391511 386093 385372 544450 549650 676375 653127 685590 690917 718599 723704 702121 779178 1845655 1946454 1181685 984595 598473 587072 704329 702061 724177 734577 752718 758651 853034 856366 4859595 5004464 39.15 70.7 1
09:46:53 2024-01-29 660778 649281 177252 174079 281984 290805 312099 310228 195198 195012 239870 241150 271765 276768 4274042 4605390 6211148 6076941 1061680 1091282 255434 225934 237139 239157 288797 279464 266683 269783 185600 187296 645471 618271 1433915 1389184 388841 383947 541067 551697 673524 654983 689152 693018 712210 732544 701552 774413 1840416 1934764 1175701 988808 598658 585403 706363 701064 726476 738630 753790 754654 854660 856438 4881877 5001487 39.15 70.7 1
09:46:54 2024-01-29 663916 649277 177243 173763 282983 290083 311844 310944 195164 195149 239834 239642 272632 276665 4280360 4580093 6257775 6082817 1060279 1091245 255716 225286 236606 239157 288545 279356 267093 268279 185081 186709 647771 620047 1405257 1395467 389394 383103 540995 550406 672659 656808 689641 692945 712246 728709 704808 774450 1839110 1932661 1197328 989540 597300 585403 706363 701064 725717 739120 753678 753208 855869 856402 4891283 5010853 39.15 70.7 1
09:46:55 2024-01-29 663445 652759 177252 173923 283300 290294 312099 310228 195503 195149 239870 239642 271800 276931 4274260 4579653 6267101 6072591 1056053 1091245 257079 225286 236782 239360 288689 279392 266951 268207 186061 186451 647771 620607 1419032 1399438 389671 385372 543715 549979 672606 652728 691924 694798 717324 730382 702048 773910 1843033 1935211 1191223 985996 596875 585403 704329 700070 724690 738667 752569 756923 855905 856402 4867040 5005056 39.15 70.7 1
09:46:56 2024-01-29 664387 654646 180880 172962 284721 288906 312135 311171 194860 195149 239761 240176 272216 274938 4270994 4563506 6257775 6063904 1044812 1092866 255716 224781 238455 238199 289050 279392 265759 268809 186168 186675 647943 617942 1435442 1400433 387739 384991 546475 551858 673083 656609 689576 689488 717434 729949 699634 775554 1845655 1929074 1176423 983195 598578 585919 706363 699078 728331 738594 746502 755846 864002 856402 4816039 4994360 39.15 70.7 1
09:46:57 2024-01-29 655163 649277 177248 173420 283428 291047 313489 309934 195842 194876 239906 239975 271800 276631 4270994 4485723 6290596 6063904 1050787 1093641 257259 224747 237184 238164 287085 279572 268435 267669 186085 186675 635259 617062 1407963 1409705 388841 384282 546035 546665 672569 659292 688105 690410 722120 730188 699358 774579 1845655 1941105 1183680 975309 596450 588312 701198 698583 731476 737514 747021 760169 862202 854170 4742532 4990129 39.15 70.7 1
09:46:58 2024-01-29 658081 654443 177252 173204 283772 289018 314002 310437 195232 194876 239870 239608 272596 272651 4263272 4575627 6257775 6068245 1063160 1095229 254683 225478 237184 238164 290226 279608 267271 268458 186073 186553 641427 612545 1440349 1403424 385436 384282 546512 548593 677251 658360 682380 689921 720008 726101 698860 785738 1853609 1950299 1174467 975706 600716 585919 701198 700997 729017 730084 744794 759627 856510 856055 4783548 5001487 39.15 70.7 1
09:46:59 2024-01-29 654482 655098 176757 174474 282072 295624 313525 308354 195774 194675 239979 239608 272632 274938 4263268 4583778 6267101 6072591 1072603 1097599 255716 225252 236051 239308 288833 279536 267647 267669 186238 186226 642856 611788 1419543 1402426 387353 384109 544487 546511 676918 656845 686143 695823 721938 727060 701161 779178 1846553 1961460 1176978 977514 598658 584841 701198 700007 726747 734577 754215 760327 853034 857266 4839370 4989851 39.15 70.7 1
09:47:00 2024-01-29 664387 653908 176748 173762 282868 290653 313049 310917 194894 195422 236090 240492 273048 273905 4269378 4639594 6220474 6076941 1058392 1093641 254861 225443 236451 238199 288630 279608 265192 269024 185788 186519 639071 614907 1428589 1387799 387665 386282 545647 552714 676918 654983 690559 695329 715476 729117 701161 774450 1840416 1943869 1183181 988808 599728 586647 707365 704558 726747 738849 753678 754654 854244 856438 4887791 5004464 39.15 70.7 1
09:47:01 2024-01-29 662505 652759 177283 173571 282863 292186 312063 311325 195367 194876 239834 239642 271835 277287 4264908 4570840 6248870 6072591 1056809 1091282 256863 224816 236086 239476 288431 279680 267459 268458 186073 186260 639462 619277 1403008 1395768 388841 385918 544450 549297 673524 654983 692036 695823 719619 728921 704655 774413 1836382 1929730 1189188 987902 595681 585408 704366 699078 726550 739350 750892 755767 858439 856438 4839370 5004464 39.15 70.7 1
09:47:02 2024-01-29 664115 653945 177248 173525 284605 289014 313525 310886 195029 195422 239761 240211 272216 275166 4264908 4545873 6257775 6063904 1041427 1094453 256289 225129 237184 237761 287757 279680 266042 269214 185222 186846 649885 617541 1413486 1399731 387739 382530 547200 551747 674960 660592 690559 687822 718599 727788 696939 774301 1846865 1944641 1181685 980368 597300 591882 704293 700070 729606 740988 746502 756107 859654 857266 4797228 5001487 39.15 70.7 1
09:47:03 2024-01-29 654451 652986 180622 173486 283764 288906 313049 309758 195503 194331 235375 238875 272632 276011 4267950 4503301 6294153 6072591 1053896 1094470 256863 224747 237587 238234 292573 279680 267235 266847 186964 185643 638568 609057 1423048 1410938 387192 380782 545427 546307 673487 659652 685883 689700 722522 730201 699028 781286 1854869 1945805 1183680 973231 596450 588546 701087 699997 728848 736764 746502 761024 862161 852327 4756208 5001487 39.15 70.7 1
09:47:04 2024-01-29 656136 653022 176757 174517 282329 289163 314002 308389 195808 194331 234684 239642 272251 275166 4274260 4578259 6267334 6078480 1063198 1096043 254861 225969 236853 238164 287155 279608 267012 268458 186073 186628 646321 611670 1421426 1401719 385546 381958 546657 548776 674941 658542 685129 689700 721666 729633 696939 783068 1856191 1954988 1172511 976623 598546 585956 701274 700538 731923 730012 746502 759622 857152 857157 4783548 4994360 39.15 70.7 1
09:47:05 2024-01-29 655201 654448 177252 173529 282077 290497 312099 310264 195672 194331 235340 239407 272667 277040 4274260 4587036 6267101 6072591 1071073 1092829 255681 225129 236051 239476 288833 279572 267682 267633 186073 186226 645715 610226 1418360 1399731 387189 383139 541067 548977 674905 654646 685590 696814 721828 729596 703007 779030 1845618 1963371 1190460 979483 599005 585622 700701 702098 727078 734033 750981 761287 851790 856055 4827950 5010853 39.15 70.7 1
09:47:06 2024-01-29 663916 653945 177252 173927 283133 290540 311153 311430 195198 194876 239870 238875 272667 274325 4270994 4611556 6276538 6077780 1072326 1093641 255716 225129 235886 239679 288427 279572 267647 267669 186073 186260 642481 609926 1418073 1399731 386640 382798 541067 546730 673951 654148 684616 694563 722692 729596 703007 782186 1848281 1960584 1181048 979483 599005 585220 701198 702025 726747 734577 753418 761718 850512 856055 4820392 4994360 39.15 70.7 1
09:47:07 2024-01-29 664387 653018 177155 173521 282903 290540 312793 311679 194556 195293 239459 239642 272667 274097 4270994 4636039 6239125 6072591 1064567 1096043 255681 224781 236817 238199 287580 281732 265723 268269 186203 186226 638568 609926 1446924 1391511 386093 383103 541031 550406 676963 654054 685841 690989 716312 723196 705119 782186 1846865 1945805 1179690 988808 602004 588876 706290 704057 723628 733950 751463 757257 856082 856402 4874911 5004464 39.15 70.7 1
09:47:08 2024-01-29 660520 654678 176752 174168 282041 289888 312135 310228 195503 195012 239870 240781 271800 275202 4274260 4589459 6216046 6072591 1060166 1094490 255220 225478 236121 238903 288833 279680 266825 269214 185516 186880 651254 617541 1414892 1387570 387189 384565 541104 551968 674978 654683 687689 695092 712174 726101 700030 776436 1845414 1938347 1175701 988808 597379 585316 707165 702060 726673 740309 754326 755767 857738 862060 4881877 5004275 39.15 70.7 1
09:47:09 2024-01-29 664383 652986 177252 173525 283848 291918 312063 311206 195198 194876 239870 239642 272893 276665 4269378 4567875 6257775 6082064 1046935 1093678 257330 223430 236853 238938 287782 281299 266416 268458 185777 186519 638032 613421 1417721 1397748 387464 380782 541067 550406 671140 652728 688595 690900 712246 730454 701552 774579 1842785 1929074 1185675 987401 597375 590411 706327 698436 727507 738740 747566 755729 862202 856474 4825444 4990167 39.15 70.7 1
09:47:10 2024-01-29 657696 652981 177492 173832 283538 295229 314002 308777 195672 195149 234684 240412 271835 276011 4270994 4498750 6258282 6063904 1049387 1096043 257259 224781 237385 238938 288797 279375 267682 268458 186238 186682 641427 617026 1414510 1408938 388565 382494 547431 547964 671432 660447 687652 691390 722668 730057 697866 774616 1844418 1944816 1183680 977444 598222 589574 703192 699005 731696 740833 749724 759875 862202 855451 4749231 5001487 39.15 70.7 1
09:47:11 2024-01-29 656882 654978 177750 173525 284206 288906 314038 309758 195672 195019 234684 240009 273466 273486 4270994 4563620 6267101 6072591 1065072 1097599 254114 225513 237184 238199 288028 279644 267235 268458 186037 186294 645000 613421 1412615 1400724 385546 382798 547431 548813 676448 659512 684307 689921 720553 723704 697122 782623 1851945 1953099 1174467 978496 601654 591393 704192 703557 731960 730048 748632 759812 857886 856661 4795459 5004464 39.15 70.7 1
09:47:12 2024-01-29 655167 653022 176743 174064 281905 290497 312099 308354 195842 194331 234684 239441 272667 275202 4270994 4583778 6267101 6072591 1072603 1096043 256186 225478 235686 239308 287055 279572 267682 267669 186570 186260 651254 611670 1436595 1400724 387189 384601 541104 547153 676927 656572 686639 697136 722668 725009 701161 780324 1844381 1961460 1197328 978089 601574 585976 703357 705059 728812 734178 753566 760415 852888 854665 4818295 4989978 39.15 70.7 1
09:47:13 2024-01-29 664387 653940 177492 173953 283433 291325 312431 311679 194624 195149 239834 239441 273084 274325 4270994 4630074 6248450 6078480 1066354 1091282 255716 224816 236817 239273 287288 279680 267235 267222 186404 185969 638077 608869 1420366 1396757 386640 383103 542907 547153 674978 652728 684579 695055 719582 726661 702121 781472 1844418 1958849 1181685 980368 599005 585205 703155 704020 726824 735578 754640 758668 856670 857669 4837342 4990478 39.15 70.7 1
09:47:14 2024-01-29 666452 656231 176752 174040 282903 295306 312135 309976 195706 198894 239423 240412 272441 273905 4280560 4642905 6225364 6082064 1063388 1094453 255681 225321 236817 238903 286837 279716 265599 269214 185777 186553 639071 614907 1417631 1388554 386640 383983 544237 551968 678132 654683 688595 693018 712210 725044 700256 774616 1845655 1943932 1181685 986462 601043 587063 706363 705059 725791 739626 753595 755655 852924 862133 4895038 5013064 39.15 70.7 1
09:47:15 2024-01-29 660557 653718 176545 173805 282006 289888 312135 310264 195367 195108 237077 240746 271835 275817 4283612 4595068 6230683 6090895 1060166 1093678 255751 225862 236121 238903 292537 279716 266861 269214 185187 186880 638568 618828 1434139 1390524 387739 384288 541140 551968 674905 654835 689714 695055 712282 729281 701588 776316 1843033 1940292 1177695 991058 599005 586652 707903 701070 726747 740540 753991 757998 857886 862133 4891527 5041250 39.15 70.7 1
09:47:16 2024-01-29 664378 649277 180667 173214 284472 291599 312063 311171 195198 194876 239870 240643 273119 275202 4270994 4563582 6262639 6072349 1045082 1091282 256354 224399 237657 238903 288427 281335 266042 268458 185812 186260 635710 616174 1428548 1397748 387739 380782 544273 551186 671653 655645 689576 689650 712282 734068 701161 776127 1842785 1925596 1186204 983195 597379 585956 708826 700070 726492 738829 746315 755505 864465 860803 4810959 4990016 39.15 70.7 1
09:47:17 2024-01-29 654826 649263 177492 173521 283538 295229 312763 308248 195842 194331 234719 240009 271590 275976 4264908 4491185 6289669 6063904 1049200 1094490 257330 224816 237362 238199 288833 279644 268435 267481 186404 186260 647144 612545 1418738 1410938 387739 380817 546035 546693 671653 656645 686639 689921 723720 730021 700167 777997 1848350 1943869 1183680 973923 596529 585847 700701 699078 729719 735091 745962 760089 861909 853432 4735499 5001876 39.15 70.7 1
09:47:18 2024-01-29 657073 654257 176642 174630 282006 295206 313085 308354 195638 194769 234684 239608 272251 274973 4274260 4571753 6262639 6064405 1068020 1094453 254896 225513 236451 238199 287770 279375 267494 267704 186073 186260 639998 612545 1437172 1400724 387189 384288 546657 547153 678613 658579 686639 693018 722668 725521 699895 778034 1849663 1958680 1199363 976698 601898 585811 701198 704197 729642 738580 751500 760097 853034 857817 4829094 5004140 39.15 70.7 1
09:47:19 2024-01-29 664240 654066 177173 174178 282726 291265 313049 310193 195537 198755 234963 240983 272943 274325 4274260 4649064 6225364 6090615 1063351 1093641 256314 225478 236652 238903 292609 279716 265599 269214 185777 186553 646942 616174 1424596 1389539 386093 383139 541104 551186 676963 652728 686639 692529 712246 725080 702121 779178 1844381 1943968 1181685 985996 601470 587159 705364 704160 723664 732919 746763 755916 854849 856474 4873868 5011558 39.15 70.7 1
09:47:20 2024-01-29 660373 653541 177173 174334 283303 291980 313966 310557 195503 195149 239870 240377 272407 276645 4271420 4577254 6230683 6078480 1061680 1092866 255288 225619 236652 239308 292537 279680 266825 269214 185222 187598 637621 619943 1420041 1384624 387189 384288 544006 551968 676963 655645 689225 695055 716080 727195 700066 774579 1840416 1941181 1173706 986734 599765 586647 707402 703927 726747 737198 753678 754691 854849 861124 4893695 5004237 39.15 70.7 1
09:47:21 2024-01-29 663681 653577 177625 173425 283194 291362 311921 311029 195502 195078 239906 239642 272441 276082 4280360 4569875 6257500 6078480 1057034 1091282 256468 225129 236121 239308 288025 279644 266861 268458 185777 186260 638568 619305 1407783 1393791 388841 383139 541067 550915 671977 652764 689714 693055 717396 730188 702121 774450 1835198 1937081 1197328 987401 597300 585403 705364 700567 727815 740796 753678 755035 855942 856438 4877059 5013924 39.15 70.7 1
09:47:23 2024-01-29 665502 654831 177750 173144 283662 291156 313482 311818 195367 195215 236612 239642 271835 275817 4272121 4563582 6258187 6063904 1044812 1094490 255751 224781 237657 238199 288689 281335 266451 269024 184975 186716 635710 615619 1417135 1397748 387464 380817 545885 551577 671469 657611 687689 688944 716312 730454 699856 774030 1845655 1927476 1193654 983195 597300 585956 706363 699078 727815 738072 746502 755767 863425 856474 4821063 4994360 39.15 70.7 1
09:47:24 2024-01-29 655865 654169 177674 173287 283932 291064 312942 309652 195740 193812 235305 239539 272456 276047 4264908 4500444 6310764 6063904 1050768 1094507 256504 224781 237587 238199 292609 279680 266861 267669 186440 185353 645000 608189 1429560 1408938 386640 380817 545885 546730 672013 656682 685129 688944 722668 727383 699175 780954 1849663 1946725 1142810 972540 596880 590365 699211 700070 727655 734577 744303 762225 859691 853604 4765606 5003712 39.15 70.7 1
09:47:25 2024-01-29 658118 655098 177643 173801 283524 288883 313894 309617 195706 195078 236815 239539 272491 275473 4271214 4568650 6262751 6082854 1058931 1094490 254931 225257 237587 238199 292609 279644 267271 268269 185812 186260 639998 608622 1444135 1400724 385273 381958 547044 549627 676484 659512 682638 689921 720590 726137 698147 782623 1852292 1952866 1197644 976698 599765 589307 702339 701565 729606 730084 745396 757830 855942 856055 4789509 4994360 39.15 70.7 1
09:47:26 2024-01-29 654983 653013 176757 174386 281900 291519 312799 311508 195740 194769 237464 239872 272526 275677 4280360 4574519 6267101 6063823 1071073 1094490 255751 225828 235686 238938 287120 279608 267494 267704 186073 186226 641427 614199 1413753 1399731 387189 384900 545849 547189 676963 657611 686639 694072 722668 723990 700664 779215 1849663 1958680 1181685 976698 601043 587159 701198 704197 729337 735055 750099 760638 853034 855451 4811384 5000147 39.15 70.7 1
09:47:27 2024-01-29 658900 654937 176752 173555 283768 292209 311595 310922 195638 194225 234649 239138 272943 275060 4276618 4614255 6251050 6082817 1069409 1096043 255716 224816 236817 239308 287302 279680 267271 267704 186108 186097 642856 608002 1422310 1396757 386640 382834 542560 547153 676881 652728 684579 693091 718483 728507 705156 781510 1844418 1957292 1205467 979445 599875 584989 701198 701033 724690 730156 753678 755543 855603 857266 4830442 4990280 39.15 70.7 1
09:47:28 2024-01-29 664387 655098 176757 173649 282903 295206 311850 310451 195638 195900 236002 240309 272336 274218 4278253 4620849 6211622 6087845 1063425 1094035 255288 225321 236853 238973 288427 281335 266376 268835 186073 186260 643421 613159 1423372 1387799 386640 383983 541140 551968 676963 655182 689576 693055 712174 728507 700030 774579 1843033 1938310 1195293 988912 601581 586647 706400 702098 726269 736680 752606 751069 854244 856510 4886714 5004464 39.15 70.7 1
09:47:29 2024-01-29 660593 652795 176752 174452 282037 289677 312135 310264 195638 195144 236743 240171 271590 276824 4267714 4571916 6257775 6072311 1055299 1091319 257011 225182 236486 238938 287985 279680 266861 268269 185812 186260 637139 617541 1423795 1393791 388841 381958 541031 549627 671653 652728 689225 692786 717396 730454 702121 773899 1836049 1920212 1195293 985996 595602 585403 705193 698088 724177 739386 749256 754393 861592 856510 4821063 5004578 39.15 70.7 1
09:47:30 2024-01-29 660502 649277 177155 173174 283538 288689 313561 311325 195232 195286 236372 240909 272005 275606 4270512 4509309 6267101 6063118 1050038 1091282 256504 224781 236853 238620 288395 279178 267271 268458 185257 186846 644871 617541 1448984 1401719 387739 382494 547431 549979 672606 660447 688700 691881 720008 730418 696556 774450 1844381 1938917 1205467 978785 596875 585559 702303 699078 731440 739350 742430 756144 859691 857266 4778416 4994360 39.15 70.7 1
09:47:31 2024-01-29 656145 652986 177523 173486 284171 288906 313049 309714 195232 194331 234649 238145 272802 275833 4279918 4528984 6312323 6063904 1055978 1094306 257224 224747 237551 238199 287910 279500 267682 266812 186369 185677 636208 609276 1426303 1410938 387739 380817 545006 545499 673289 657575 686602 689921 723692 730562 700889 779178 1849663 1943869 1183680 973923 596450 585847 700204 699078 728848 736897 745925 762187 862202 852327 4740794 4990280 39.15 70.7 1
09:47:32 2024-01-29 657073 654678 176757 174118 282046 295134 313525 308389 195537 194876 239870 239608 272632 274973 4273304 4583329 6278860 6082102 1072603 1094453 256580 225723 236051 239441 288630 279572 267647 267491 186037 186226 645715 609776 1424666 1400724 387189 384217 541104 547116 675933 656808 686602 695584 722668 726101 699993 782186 1845655 1960841 1191223 977551 599220 586232 701198 703092 728848 734323 754752 760638 853034 856661 4811497 4994360 39.15 70.7 1
09:47:33 2024-01-29 664387 653022 177279 173918 282992 290540 312063 311679 194590 195149 239798 239608 273084 274325 4272007 4668011 6233161 6080977 1058317 1094490 255220 225478 237174 238726 288838 279680 266007 269214 185187 186743 637621 615783 1417708 1383279 387739 384024 541104 551968 674428 654646 688700 695055 712246 728255 701056 774450 1840416 1935482 1185675 989577 599005 585822 709555 701033 726747 738273 753678 754654 855905 856510 4881877 5004464 39.15 70.7 1
09:47:34 2024-01-29 663441 649272 177283 173529 283106 290294 311590 310264 195198 195149 239798 239642 272160 276931 4270994 4578834 6265429 6081793 1050377 1091245 258088 224781 236853 238990 288247 279644 266790 268458 185777 186260 638568 616060 1451769 1397748 387739 380817 544450 550406 671653 652728 687689 689941 717434 730237 702084 773910 1840416 1931099 1193258 985996 595681 586232 704865 698583 724690 739386 751114 753892 860982 859476 4821063 5002160 39.15 70.7 1
09:47:35 2024-01-29 661190 652530 177252 173529 283737 289009 314038 309976 195198 195422 239798 240377 271835 275202 4274260 4538029 6265862 6068572 1047892 1094581 256468 224781 236817 238199 288172 279283 267174 268835 185187 186553 634280 617541 1413499 1405944 388565 381958 547431 549554 672812 659979 689189 690900 719499 730454 696852 774450 1845655 1937544 1183680 979326 596880 585919 703831 699078 729606 739120 744868 756144 859691 857266 4784404 4997922 39.15 70.7 1
09:47:36 2024-01-29 656919 653022 180627 173490 283808 288906 312793 309758 195400 194331 240003 238111 272632 275166 4263268 4562481 6291899 6076903 1054025 1096139 255504 225339 237551 238129 287364 279572 267271 268207 186085 186519 647771 607568 1437024 1401719 385473 381958 546657 548776 675014 659652 682564 689921 720517 726101 698147 783342 1852292 1953099 1172511 976698 599765 585919 702303 702098 729606 734059 745925 757699 855905 856055 4783548 4992122 39.15 70.7 1
09:47:37 2024-01-29 655167 653945 176757 174361 282024 289677 313049 308354 195808 194331 239906 239241 272441 274973 4264908 4574519 6273034 6063549 1069432 1093026 256213 225147 236511 239502 288102 279572 267682 267633 186073 187462 635259 609739 1421374 1399731 386640 382798 544450 546307 673951 654148 684616 695843 721610 726137 699499 779842 1845414 1961460 1181685 980368 599229 583836 703155 701033 725717 734577 751166 758944 854057 857266 4832193 4990129 39.15 70.7 1
09:47:38 2024-01-29 664387 654683 176748 174074 283295 295515 312170 310228 195503 198894 236126 240746 272667 274289 4270994 4642905 6220474 6081143 1064680 1096139 255610 225881 239112 239096 288797 281117 266825 269214 185187 186880 639586 618714 1421200 1387212 388841 383947 541104 551320 674941 654148 689714 695092 716348 729831 702121 776219 1835161 1934570 1175701 988808 597300 586232 706363 698983 725717 738630 753678 755846 855905 856474 4874911 5004464 39.15 70.7 1
09:47:39 2024-01-29 664115 649313 177501 173490 283772 289677 311626 311350 195232 194593 239798 239642 272667 276047 4264908 4569430 6262663 6072401 1051768 1094581 257153 224643 237481 239096 288174 281117 266647 268350 185741 186519 637139 613421 1416640 1400396 387739 383196 541104 550406 671653 654946 689085 689921 712246 734586 700940 774542 1840416 1924632 1181685 985996 595602 584735 706363 698088 724690 738237 745630 754393 862202 856438 4811422 5013064 39.15 70.7 1
09:47:40 2024-01-29 663174 653242 177279 173555 283808 288906 314038 310228 195198 198668 239423 240377 272216 275202 4266628 4502224 6267101 6046315 1053389 1099263 257046 225182 237446 238058 288797 279392 268328 267491 185600 186709 642481 615297 1414080 1408938 388841 384282 545391 547116 672606 659979 689078 691881 722668 730454 697122 776893 1848077 1942519 1183680 973923 596450 585618 701198 699078 731746 737550 747058 762065 862202 854846 4735693 4982647 39.15 70.7 1
09:47:41 2024-01-29 654983 654942 177252 173248 283772 289018 314038 310446 195503 194876 239532 239918 272632 273486 4270994 4572224 6267101 6068245 1060439 1097699 254828 226003 237340 238058 288833 279464 267540 268315 185612 186580 639998 613421 1427408 1399731 386640 386192 547212 549201 677922 660447 688105 693018 722522 723704 699175 780879 1852292 1958409 1185675 975309 599396 585847 701198 704160 731329 732883 750929 760060 854244 854846 4825557 4990129 39.15 70.7 1
09:47:42 2024-01-29 660593 654942 177243 173923 283335 291701 311153 310988 195198 194331 239906 238875 272632 275590 4271214 4592167 6267101 6077749 1067870 1094453 256221 225619 237375 239396 288249 279464 267504 267491 186690 186124 648574 610043 1414661 1397748 386915 383103 541031 546920 676881 652691 685066 695055 720008 729943 703151 781510 1845655 1958680 1181685 980368 599266 585403 701274 701033 725961 730156 754752 760169 853454 855124 4840797 5003712 39.15 70.7 1
09:47:43 2024-01-29 664387 654448 177492 173953 282899 295134 312135 311416 194590 195422 236293 239441 272702 273870 4274260 4639334 6239125 6083505 1063351 1092866 255681 225286 237340 238620 287540 280810 267093 267526 186263 186158 635259 609926 1416522 1396458 387189 383067 542560 548388 676694 654909 685553 692456 718410 726101 706388 782623 1844381 1952253 1185675 982922 599728 585403 703370 702061 724690 732655 753678 756144 855456 856366 4853122 5004464 39.15 70.7 1
09:47:44 2024-01-29 663335 654678 176752 174352 282903 295206 312135 309976 195503 195149 239495 241116 271835 274360 4270994 4614769 6216046 6073093 1056809 1092866 255288 225513 236486 238990 288770 279392 266576 269865 185046 187201 641058 618863 1419833 1390172 389394 384109 541067 551577 673000 654184 692455 695092 716275 729317 701092 776203 1840416 1934801 1195293 988875 598152 584993 706363 699513 726747 739422 753678 755767 855905 856510 4874020 5003712 39.15 70.7 1
09:47:45 2024-01-29 662496 649277 177527 173564 283772 290294 312099 310299 195198 195149 239870 239676 272441 276082 4274260 4575479 6262658 6073363 1049963 1092866 258885 225286 237219 239476 288017 281045 267174 268845 186085 186709 639998 616060 1422643 1398444 389118 383739 544101 550259 671140 652764 689576 691881 719582 730454 702121 773481 1837540 1929730 1207502 986698 595681 586280 707632 697099 724690 737198 747390 755767 863154 856510 4811684 4990393 39.15 70.7 1
09:47:46 2024-01-29 656762 653022 177501 173841 283538 295234 314995 308354 195503 194876 239834 240377 272350 275624 4264908 4508806 6249347 6064400 1046362 1094490 256539 224816 236853 238234 287155 278678 267494 268621 185789 186709 638568 618714 1416657 1406703 388841 384282 548722 547745 672569 660447 687689 690900 721666 729841 695879 776127 1844418 1942486 1183680 977393 596529 585487 701198 699078 731324 739350 749515 757830 860982 856600 4769011 4992687 39.15 70.7 1
09:47:47 2024-01-29 658616 653022 180500 173486 284441 289018 313085 309758 195232 194876 239906 238875 273310 274360 4264908 4545851 6313728 6063989 1055026 1093678 256899 224434 237622 238199 288630 279680 266861 267258 186440 187462 639998 610075 1419995 1409705 387189 383196 546512 546970 673524 658360 684394 689432 723180 729831 700167 782362 1852292 1949710 1166642 973575 597515 589270 700204 698983 728502 730192 743524 760638 858475 854846 4764791 4994360 39.15 70.7 1
09:47:48 2024-01-29 653336 654475 176748 174387 282041 290294 311818 309289 196215 194331 239943 239275 272667 274781 4264908 4565259 6267101 6063904 1069296 1094490 255751 225478 235886 238938 292573 279572 267682 267704 185812 186260 642856 613421 1449032 1404423 387739 384721 544487 546970 676780 657631 686416 694381 722668 725044 699005 782186 1849310 1962267 1176978 980368 596704 585298 701198 700538 726784 734577 755401 760638 854244 855160 4825256 4990167 39.15 70.7 1
09:47:49 2024-01-29 665331 654942 177279 173832 282899 295438 312099 310228 195063 198930 236329 239676 272667 274097 4264908 4634929 6229799 6073363 1063198 1091319 255491 225321 236853 238938 288021 281299 265599 268458 185812 186260 635710 612214 1438634 1394131 386219 385918 544092 551894 676817 654983 688521 695550 717581 728607 702084 776930 1842785 1943683 1179690 986734 599359 587063 709219 704014 726784 737198 753790 755229 853186 861428 4890526 5004464 39.15 70.7 1
09:47:50 2024-01-29 664387 652795 177501 173521 282903 290035 311626 310299 195232 194876 239834 239676 272251 276701 4262095 4570240 6253321 6072591 1047075 1092903 257330 224122 237410 238903 287827 281335 266451 268458 185777 186260 642499 613421 1420732 1396757 387702 383160 544450 550149 671616 654983 689576 691354 718599 729985 704655 774616 1839110 1920359 1177695 987364 595681 587072 706363 698088 725791 738740 750581 753892 862202 856510 4821999 4990393 39.15 70.7 1
09:47:51 2024-01-29 658164 649313 177243 173797 283304 289018 314074 309007 195537 195149 239834 240412 271835 275202 4271032 4502224 6258280 6046579 1049111 1092903 256504 224816 236486 238199 288028 279142 266861 268458 185187 186682 643421 617541 1419850 1401719 388290 381958 547248 550112 673487 660373 690559 691881 719353 729913 696902 776032 1845655 1937544 1183680 978496 598648 590847 702303 700070 731865 739242 747390 756181 860945 857266 4784404 4990167 39.15 70.7 1
09:47:52 2024-01-29 656413 653238 180622 173521 284206 289018 313049 310228 195232 194847 239870 238179 273084 275202 4264908 4531039 6313728 6063904 1050879 1094490 256899 224434 237219 238199 288427 279608 266728 266625 186404 185643 636208 609926 1436477 1410938 387189 380782 545464 548587 673487 658715 686069 689359 723582 730273 700553 779030 1853274 1946750 1185675 971122 596880 590130 700701 699078 728848 734359 746353 764279 861592 854846 4743421 4994360 39.15 70.7 1
09:47:53 2024-01-29 655668 652986 176620 174321 282046 295229 313085 308389 195232 194331 239870 241698 271870 275009 4271214 4571753 6262639 6063904 1065072 1093678 254718 225321 236451 238199 292609 279339 266861 267669 185824 186294 638568 612545 1427978 1399731 386640 384542 547044 547189 676963 658286 686342 694419 721500 727573 698532 779030 1853549 1960584 1183680 975309 601470 585847 701161 705059 729569 730246 750395 759520 853390 854846 4818558 4994360 39.15 70.7 1
09:47:54 2024-01-29 660089 649349 177252 173183 282767 291737 310646 309626 195198 194331 239943 238875 271870 274904 4264908 4582547 6271958 6069817 1071713 1092866 255681 225095 235686 238903 288919 279572 267647 267669 186037 186226 635259 609739 1418646 1397748 387189 384252 541031 547080 674941 655572 687580 695823 722339 729117 702619 780138 1846865 1963371 1196992 981578 599005 585490 701198 700007 727359 736134 751092 759446 853034 857817 4821736 4999250 39.15 70.7 1
09:47:55 2024-01-29 664387 653945 176757 174083 282859 290540 313013 311127 195164 198859 234819 239642 272596 273870 4274260 4644478 6220474 6081295 1066354 1091282 255253 225095 236817 238903 287107 281299 265156 268458 185741 186519 635710 612507 1436519 1392499 386093 383067 541031 549979 676694 654054 684579 693775 719545 729008 706891 780138 1843726 1942263 1179690 988808 601574 587063 706363 702061 724690 737282 750099 753171 854244 856438 4881877 5001487 39.15 70.7 1
09:47:56 2024-01-29 664383 652981 180784 173217 284685 290540 312063 311171 195164 195149 239761 240586 271800 275166 4256842 4539739 6248450 6063904 1048270 1092829 256468 224781 236853 238129 288168 279572 266416 269214 185459 186682 646942 617828 1415454 1399731 387739 385372 547431 551968 672452 659979 689677 689432 717903 730562 699856 775883 1848049 1941819 1183680 979483 597300 590499 704192 698931 731155 739350 743482 757793 862774 857121 4775830 5001487 39.15 70.7 1
09:47:57 2024-01-29 656381 649277 177616 173214 283772 288906 313013 309976 195469 194739 239870 238145 272667 277040 4264908 4531039 6313728 6063904 1053727 1094453 257259 224556 237219 238129 288716 279608 267200 266812 186369 185643 646533 607927 1417621 1410938 387739 380782 545042 546884 673083 657575 684579 689921 723692 730296 700167 781031 1852137 1953168 1178942 972926 599432 590499 701161 701027 732023 734468 746614 760601 857116 854810 4769011 4995653 39.15 70.7 1
09:47:58 2024-01-29 657036 652986 176439 174083 282103 289677 312063 308354 195591 194295 239870 239241 272441 275166 4264908 4577771 6257775 6072591 1071838 1093641 255716 225443 235686 238938 288833 279378 267647 267669 185777 186226 641427 611670 1424531 1398739 387189 384252 541104 547116 676411 656072 686114 695018 722668 725009 701161 779178 1845414 1966281 1176978 979371 599860 584393 701161 702559 726673 730012 754365 759446 853034 857266 4831398 4997922 39.15 70.7 1
09:47:59 2024-01-29 665976 655098 177279 173521 282182 290540 312099 310699 194556 195286 234927 239608 272667 273905 4270994 4636660 6220474 6072591 1063351 1091504 254861 225443 236086 238199 287985 279608 265156 269214 185187 186226 637621 614907 1417382 1386227 387467 383983 541104 551968 674941 654646 690372 693018 712174 725232 699993 774450 1840416 1938310 1173706 991593 600791 587412 708368 704057 727778 740833 754863 754861 856670 856474 4876527 5004701 39.15 70.7 1
09:48:00 2024-01-29 664387 652723 177643 173835 283768 295647 311590 310953 195029 194876 239834 239642 272632 276011 4261629 4568025 6257775 6072591 1047376 1092866 257330 224526 236817 238903 287580 281299 266416 268458 185222 186226 638568 613421 1447457 1395467 387739 382926 542944 550406 671140 654518 689576 691881 716312 730454 702084 776219 1835161 1927204 1173706 987902 596800 585980 707202 698436 724543 739566 748318 757849 860762 861523 4818558 5015261 39.15 70.7 1
09:48:01 2024-01-29 660773 649204 177252 173525 283582 288937 313781 309976 195164 195286 236329 240377 271835 277666 4270994 4534100 6248450 6059566 1050038 1091282 256468 224781 236817 238164 287779 279608 266042 268835 185151 186682 640521 617541 1418498 1399731 387739 381958 547431 551697 673561 659979 687725 689432 718410 730152 697086 775554 1845655 1932956 1158817 981762 597934 592081 706699 700880 732728 738485 746464 756545 859471 857121 4797228 4995005 39.15 70.7 1
09:48:02 2024-01-29 654748 649204 177501 173525 283888 295134 312799 311216 195198 194124 235375 238841 272251 276047 4267950 4501959 6313728 6063904 1053601 1092866 257259 224590 237516 238199 288833 279608 266825 266812 186369 185643 646533 609057 1425545 1410938 387464 381316 545813 546307 673083 656645 685066 689921 723692 730418 700167 781472 1849663 1949524 1187670 972503 596880 585883 701124 699849 730847 734346 748632 762151 860799 853386 4754364 4992122 39.15 70.7 1
09:48:03 2024-01-29 657073 655098 176686 174469 281975 295224 313525 310446 196215 194689 239906 239608 271835 275166 4270994 4568505 6257775 6046579 1066128 1094453 255467 225478 236086 238903 286977 279106 267235 267669 185777 186260 638568 611670 1434495 1397748 387189 384829 546657 547153 678402 658542 687831 693055 722668 723990 700167 779215 1849390 1957292 1179690 975309 601470 587625 701198 705059 731923 735662 755073 761298 852888 854701 4815284 4992122 39.15 70.7 1
09:48:04 2024-01-29 662505 653022 177040 173859 283560 290785 311082 311425 195029 194331 236815 239389 273084 274325 4264908 4620815 6257775 6081295 1063351 1092866 255716 225286 237184 238867 287418 281299 266825 267669 186417 185969 642856 607531 1426117 1392499 386093 385101 542560 548351 676448 654054 685066 693738 718447 726065 704147 781472 1845655 1949486 1183680 980368 599691 585490 702339 702061 724690 735397 750906 759434 855859 859695 4838992 5008628 39.15 70.7 1
09:48:05 2024-01-29 662662 649281 176757 173696 283649 291482 312028 311325 195198 194876 239423 240909 271970 274711 4264908 4605390 6202310 6072591 1060283 1091282 254861 225129 236121 238867 288102 279608 266042 269214 185151 186553 638115 616264 1410367 1383279 388565 383983 541067 551697 672963 653686 689189 694527 716312 729565 701552 774413 1839110 1934764 1185675 988808 597300 585494 706363 700007 726476 739350 750906 754393 857738 862060 4866926 5009069 39.15 70.7 1
09:48:06 2024-01-29 663298 648984 177750 172937 283768 295134 311814 312619 194860 194876 239761 239608 271835 277150 4269378 4556975 6248450 6068245 1043325 1091282 255716 225129 237622 237962 288414 281299 265785 268835 185010 186553 635710 616060 1415646 1397748 387739 381958 547044 551968 673414 658579 687689 689432 712246 730418 699856 774542 1845655 1927476 1199638 983195 598152 585956 706363 699574 728848 738036 746502 755767 863167 860803 4810959 5005452 39.15 70.7 1
09:48:07 2024-01-29 654320 653247 177750 173486 283653 295342 312793 308319 196522 193978 234684 239608 271835 276047 4274042 4485797 6285752 6046579 1050787 1091326 257259 224781 237219 238199 288630 279644 266825 266847 186404 185609 657150 609926 1419852 1408938 387464 380782 545427 546307 672606 658040 687089 689921 723692 728993 700167 780361 1852292 1943968 1162730 971122 596529 589454 700204 699078 728848 733950 747390 762187 859727 855387 4753201 4992457 39.15 70.7 1
09:48:08 2024-01-29 656567 654169 176616 174187 282470 289677 312099 308354 195503 194295 237077 241104 272406 274360 4264908 4577771 6257775 6063904 1069545 1093641 255681 225711 235686 238938 288833 279339 267459 267669 185777 186226 645000 611670 1436884 1397748 387189 384829 545042 547153 677922 656645 687616 693055 722668 721709 701161 779215 1848350 1958680 1181685 975309 601006 586877 701198 704426 729017 733950 752606 760601 850549 854846 4819607 5004140 39.15 70.7 1
09:48:09 2024-01-29 663335 649137 177306 173391 283158 291156 310975 310917 194894 194331 239834 238875 272802 276218 4264908 4614255 6248450 6068245 1059903 1090473 255681 224747 236817 238867 287176 279716 266825 267669 186073 185677 636668 607531 1428951 1392499 386366 382530 542175 547658 674941 654054 684056 693018 718410 724968 702121 781472 1844344 1953099 1183680 979635 599084 584989 701770 701565 725961 734577 754863 756181 855456 857266 4845519 4989865 39.15 70.7 1
09:48:10 2024-01-29 664553 649132 177168 173657 282726 291265 312615 310766 195469 195422 234927 240377 271835 276022 4269378 4563620 6239125 6068245 1056280 1091282 255751 225129 236051 238938 287855 279644 266416 268458 185222 186260 645179 617541 1435556 1392499 388841 383139 541067 550406 672422 652764 689751 694527 717396 730382 702434 774450 1839110 1934764 1173706 987401 597300 586232 705364 701064 726232 739386 753678 753892 855905 856402 4870020 5011634 39.15 70.7 1
09:48:11 2024-01-29 664553 652559 177741 172839 284934 290335 311957 310775 195062 195151 236256 239642 271835 275202 4269568 4536501 6248450 6063904 1042031 1094453 255716 224781 236853 237796 287364 279644 266042 268835 185187 186682 639071 616943 1413200 1397748 387739 382530 547431 551968 671977 659979 690421 688944 717903 730418 697122 774450 1845381 1921647 1195986 981799 597300 590778 705863 701064 729081 738273 746502 756307 862202 855763 4797228 4994726 39.15 70.7 1
09:48:12 2024-01-29 654711 655098 177484 173667 283631 290558 312942 309869 195672 193812 237595 240792 272216 276011 4255556 4497573 6312435 6063904 1052376 1094453 257295 224560 237219 238199 288512 279644 267459 266812 186238 185643 643715 607889 1429885 1409938 387739 380782 545427 546307 672606 656645 685590 689921 723692 730454 700167 779215 1849663 1943595 1185675 972540 596455 585847 700204 699078 729040 735055 745888 761606 861592 852363 4734029 4988563 39.15 70.7 1
09:48:13 2024-01-29 657073 655098 177040 174356 282625 290540 313859 309148 195706 194769 237150 239505 272265 275024 4261629 4565753 6266826 6063904 1069545 1092866 255681 225478 235921 238729 287085 279572 267682 267669 185777 185969 639998 612267 1413181 1397748 387189 384324 545885 548587 677922 658004 686639 693055 722668 725267 700167 779178 1849663 1958680 1181685 975309 601470 587159 700701 704197 729820 734502 749492 760638 853034 854846 4812704 4988563 39.15 70.7 1
09:48:14 2024-01-29 662190 653027 177359 173831 283489 291083 311341 310811 195284 194225 236815 239104 272908 274603 4270994 4605009 6277018 6076941 1065927 1092866 255681 225478 236652 239273 287288 279716 266825 266847 186369 185677 636668 607531 1453472 1396458 386640 382494 542560 547116 674978 653870 684579 694527 719499 726137 702157 783180 1844344 1958680 1181685 977551 599860 584989 701198 700007 724690 734577 753380 758818 852213 859270 4843109 4992122 39.15 70.7 1
09:48:15 2024-01-29 663916 649317 176757 173564 282607 290467 312763 309980 195604 195971 234783 240274 272301 275864 4267199 4611477 6211148 6063705 1058242 1090473 255139 225478 236086 238234 288102 279644 266042 269214 185187 186846 642529 616943 1417884 1383279 387739 383174 541104 551968 672963 654646 689714 694822 712282 729831 702084 774450 1838671 1936806 1181048 984595 596450 585403 704655 700070 725717 740833 753142 758003 859691 856402 4853661 4994360 39.15 70.7 1
09:48:16 2024-01-29 663911 649277 180631 173118 284734 290395 312763 312098 195299 195281 236002 240240 272526 275448 4269059 4539739 6254654 6063904 1043993 1093803 256504 224781 236853 238234 287155 279142 266825 268458 185187 186260 634280 616661 1431362 1401719 387739 381922 547431 550135 672606 660447 688664 691390 720553 730188 696592 773444 1845655 1940292 1205467 976698 596455 585919 702267 699078 732549 740943 745925 758368 859691 856661 4769011 4985008 39.15 70.7 1
09:48:17 2024-01-29 656919 649313 177243 172898 283772 288906 312135 310002 195570 194628 236706 239719 272421 275060 4259934 4565753 6257775 6072591 1058856 1092866 255253 224677 237551 238129 288617 279608 266825 267704 185812 186226 647771 606234 1435720 1397748 385546 381958 546657 548740 675439 659512 682601 689921 720044 728507 697829 782623 1850977 1952253 1195649 975309 599875 585919 701770 701033 729606 730445 746502 757699 856547 856055 4780137 4990280 39.15 70.7 1
09:48:18 2024-01-29 655167 653164 176633 174118 282019 295206 312829 308354 195672 194675 237114 239803 272386 277150 4261107 4592345 6267101 6063639 1072476 1096043 255716 224590 237358 239193 288716 279572 267682 267669 186073 186226 635259 609739 1430469 1397748 386915 383139 541067 546730 675970 654683 686365 695055 722668 728507 700030 780917 1844146 1961460 1195293 978089 599005 586793 700701 702134 728848 730192 753678 760747 851827 856055 4821999 5000998 39.15 70.7 1
09:48:19 2024-01-29 664387 652990 177279 174064 283335 295102 312099 311643 194590 195149 239459 239423 273255 276218 4276862 4637869 6246203 6069817 1067562 1091282 255363 224816 236853 239441 287597 281190 267235 267481 186701 185677 647144 608189 1433472 1392499 386640 382876 542944 547116 675014 652764 684653 697136 720553 724758 703151 782186 1844381 1958680 1181685 980368 599084 584989 702339 701070 724690 734577 754752 758405 854020 857266 4839860 4986525 39.15 70.7 1
09:48:20 2024-01-29 664387 653722 176748 173832 282863 289018 312099 309758 194928 198580 234927 240211 272251 276022 4263871 4596114 6237293 6072591 1058617 1092878 256616 224816 236086 239476 287899 279644 266576 268386 185812 186097 629621 617828 1405481 1392499 388841 383103 541031 549590 672606 652764 689751 693055 717903 730629 702121 774450 1835198 1927217 1193258 985996 596450 585403 704366 700070 725961 739386 753142 754930 856547 856438 4863066 4990280 39.15 70.7 1
09:48:21 2024-01-29 664115 649240 177616 172458 284676 288906 312099 310451 194894 195149 239495 239642 271835 275166 4266628 4549812 6256050 6063904 1046318 1091245 256468 225304 237280 237393 287085 279644 266007 268835 185081 186743 639071 615783 1418425 1397748 387739 382226 547044 551577 671977 659045 688700 687968 716348 730418 698147 775666 1843033 1925633 1169437 981799 597300 585595 705364 700070 727987 739350 746087 753928 862202 855763 4793803 4990801 39.15 70.7 1
09:48:22 2024-01-29 654707 649277 177403 173529 283538 295097 312135 308389 195808 193753 235375 239241 271800 276082 4255556 4492995 6303323 6046428 1053792 1096043 256899 224590 237184 237917 289048 279608 267682 266776 186238 185711 640896 610797 1425334 1408938 387739 380782 544273 546307 671653 656609 687342 689921 722668 730454 700664 779178 1849390 1942486 1183680 972540 596450 585293 700204 699078 729569 735055 743482 762605 861555 854207 4731389 4984732 39.15 70.7 1
09:48:23 2024-01-29 655201 652548 176748 173641 282147 288906 313085 310227 195232 194331 239870 239218 272251 274360 4264908 4556747 6265862 6063790 1068707 1093026 255716 225129 235358 238903 288630 279283 267682 267633 185741 186097 642856 610797 1416353 1397748 386640 385372 541104 547153 676484 655608 686639 695092 722668 723704 701161 780917 1844381 1958409 1173706 976698 597588 585408 700204 702134 728848 732919 753790 760638 852430 854846 4804562 4990129 39.15 70.7 1
09:48:24 2024-01-29 663445 653013 177155 173555 283331 295224 311189 310953 194590 194876 239495 238909 272667 276572 4274260 4625189 6251050 6076941 1061305 1093026 255147 225374 236782 238938 288427 279644 265599 269070 185494 186519 640159 614907 1429887 1387799 386493 383983 541176 549468 676963 655645 687689 693055 712246 726894 700030 776893 1840416 1940292 1181685 987401 601043 587068 706363 702134 726232 735091 752606 755767 853034 856510 4877059 4990167 39.15 70.7 1
09:48:25 2024-01-29 659814 649240 176748 174083 282046 290294 312099 309945 195232 195149 239834 240377 271610 275624 4274260 4575479 6251050 6072553 1056582 1093026 257153 224677 236712 239131 287782 279680 266861 268458 185812 187990 645179 615179 1461667 1395768 388841 384010 541031 550016 671653 652728 689225 690989 717396 730454 702157 772348 1839110 1928363 1193258 986698 595602 586232 705364 699078 724690 739458 751500 755505 860982 856546 4821063 5000147 39.15 70.7 1
09:48:26 2024-01-29 664120 649313 180702 173253 285112 289018 312135 310735 194624 195149 239459 239676 271870 274360 4264908 4555245 6254654 6076941 1041813 1094619 255645 225339 237078 238023 290467 279464 266042 268835 185222 186587 648677 618271 1434902 1397748 387739 382530 547431 551356 672013 660447 691431 689921 719499 730454 698147 773444 1844418 1931099 1160774 980368 597305 591661 705364 700567 729870 739386 743739 757699 859727 855160 4792927 4997922 39.15 70.7 1
09:48:27 2024-01-29 654018 649277 180500 173400 283980 288906 312135 309289 195198 194024 239979 238179 272476 275624 4254124 4537062 6304743 6063677 1056809 1094581 256327 226938 237516 238058 288910 279464 266647 268269 186334 186302 638568 606234 1444605 1404948 385546 381619 546657 547189 674832 658579 684616 689921 722398 728255 699175 782623 1852292 1949486 1193654 973231 599266 585956 701198 701333 729606 734577 745396 759976 857189 854846 4761393 4985008 39.15 70.7 1
09:48:28 2024-01-29 653336 649277 176757 173564 282041 289713 312135 308389 195672 194331 239713 239275 272476 274360 4261869 4577270 6266849 6059340 1072363 1094507 255610 225374 236712 239735 287985 279500 267504 267455 186227 186226 645715 609650 1418302 1396757 387702 382960 542944 547418 674978 654148 685330 696113 720590 729044 702121 781510 1844343 1958680 1174943 977514 599005 585076 701198 701070 726747 732369 753380 760060 853034 857266 4818370 4990167 39.15 70.7 1
09:48:29 2024-01-29 664553 652764 176783 173832 282899 295134 312135 310228 194894 198755 234963 239676 272476 273486 4264908 4642632 6229799 6069817 1066128 1094507 254685 225619 237114 238797 288915 281790 265830 268764 185635 186743 641971 612545 1419370 1384624 386093 385372 546035 551968 676963 654683 688595 692872 712282 726101 702084 776893 1843033 1942486 1179690 987401 601043 587063 706363 703128 724690 735055 751537 753208 853034 856510 4877336 5003712 39.15 70.7 1
09:48:30 2024-01-29 664350 649056 176783 174109 282899 295224 312170 310228 195232 195603 239254 240781 271835 274360 4274260 4633526 6211622 6073401 1059610 1093729 255469 226003 236973 239025 288797 279536 266718 269178 185010 187296 647771 618271 1434809 1387212 389118 383103 541031 550076 673524 654111 691512 694490 718410 733775 702084 774413 1838800 1933839 1195293 987401 597300 586793 705863 701064 726232 739386 753678 755835 855905 859695 4872472 5004780 39.15 70.7 1
09:48:31 2024-01-29 663911 649268 180911 172864 284605 288906 312063 312208 194590 195286 236329 240586 272216 275131 4270994 4564090 6248450 6063904 1041804 1090436 255716 225235 238780 237847 288653 280972 265830 268917 185896 186743 648133 616060 1421928 1396458 387739 383196 545849 551968 672606 658715 690559 689432 712246 730454 701050 774542 1844343 1925726 1193654 983195 597300 585883 706363 699078 728331 738237 746502 755729 864037 856402 4821999 5005056 39.15 70.7 1
09:48:32 2024-01-29 654900 649204 177527 173521 283737 290540 312099 307817 195842 194331 239834 239608 271765 278606 4260005 4485112 6307657 6063904 1053792 1093641 257259 224781 237516 238896 288766 279356 267773 266670 186227 186124 634818 609079 1442586 1411712 388565 384282 545776 548977 672606 657538 688563 690900 723692 734586 700664 781069 1849663 1942486 1160040 971812 596026 588959 700204 699078 728701 734983 745888 761062 862202 853531 4728791 4992122 39.15 70.7 1
09:48:33 2024-01-29 663445 649227 177243 173521 283402 295134 312099 311171 194556 195149 236256 239207 272216 273451 4261629 4632747 6229799 6068463 1061800 1091282 256243 224781 236817 238903 287782 281299 265971 268172 186085 187726 639998 609926 1457383 1391160 386604 385372 546035 552678 677739 654610 688595 694257 712210 729075 701515 776819 1842785 1938161 1201398 986771 598473 587068 708908 702061 727778 737198 753678 755729 854356 861355 4895363 4990091 39.15 70.7 1
09:48:34 2024-01-29 661999 649204 177252 173456 283538 296065 312063 310953 195164 194876 239798 239642 272315 276047 4264908 4564617 6248450 6063904 1049925 1089664 257872 224781 236817 239273 287782 279644 266416 268458 185494 186675 639998 617057 1451312 1398444 389394 383196 544339 550222 672569 654983 690559 691881 718998 734586 705119 776127 1839036 1929730 1171711 987902 596450 586232 705364 699078 725717 740760 750321 757944 861592 859512 4821999 4996264 39.15 70.7 1
09:48:35 2024-01-29 660181 649204 177283 173521 283817 288906 314002 309254 195198 195422 236293 240343 272216 275166 4264908 4517822 6248450 6057981 1050787 1092866 256648 224781 237184 237962 287155 279572 266825 269214 185187 186846 632851 619717 1429213 1403424 388841 384826 548557 551894 674687 660300 692530 691354 720517 730418 697122 776127 1846865 1943046 1181685 977814 597370 591001 702267 700070 731833 739156 747095 758368 860945 856661 4759605 4990091 39.15 70.7 1
09:48:36 2024-01-29 658789 649277 177621 173495 284605 289018 313013 309723 195265 194876 239870 238841 272858 274325 4259930 4562481 6266697 6063904 1053876 1093641 255716 225129 237587 238129 292537 279608 266825 268458 185741 186260 638568 608189 1458097 1404423 385326 384554 546898 548630 676437 660554 682417 689811 720334 725742 699138 783342 1853609 1953583 1172511 973923 597624 585919 703192 700007 729656 734577 744831 759483 857116 857266 4776728 4982925 39.15 70.7 1
09:48:37 2024-01-29 653775 649272 176748 174509 281734 295451 313049 308354 195808 194331 239943 239441 271835 274745 4264908 4571753 6257775 6063625 1068744 1091282 255925 225828 236051 238903 287085 279142 267682 268233 186369 186812 650671 612658 1419830 1399102 387665 385372 544450 548977 676437 656845 686454 696646 722485 727788 704655 782110 1845414 1958680 1183680 980331 599860 585403 704366 702947 727342 736764 755827 758368 855905 856366 4839143 4995684 39.15 70.7 1
09:48:38 2024-01-29 663335 649236 177243 174079 282041 290540 312099 309976 195164 195286 236090 240746 271900 274289 4264908 4633526 6211148 6064405 1058317 1091282 254896 225286 236782 238903 288630 279608 265563 269214 185187 186812 634721 615783 1423634 1388554 386366 385918 546700 551747 679329 654983 687468 694835 718526 728607 705156 779990 1844343 1943932 1181685 987902 599396 587063 705863 702098 723628 735215 751500 755841 854244 859512 4867957 4992687 39.15 70.7 1
09:48:39 2024-01-29 660778 652723 176757 174070 282011 289642 312135 310228 195198 194331 239761 240377 271386 274973 4264908 4580093 6206727 6067461 1058617 1090699 255716 225095 236051 239273 288166 279644 266825 268458 185222 186812 637139 618422 1406474 1392499 388841 383103 543715 550112 675167 656342 692530 694381 716203 730201 704883 774301 1838950 1931099 1191223 987401 597083 586017 704329 699078 724690 742663 752421 758485 857225 856438 4838305 4997922 39.15 70.7 1
09:48:40 2024-01-29 662970 649277 177252 173525 284734 288906 312793 310228 194791 195149 234927 240009 271800 275166 4264670 4537380 6248450 6046579 1044068 1091282 255681 224747 236817 237393 287085 279644 266007 269214 185222 186682 640521 617057 1417274 1399731 387739 382494 547431 551577 675439 660443 692455 689664 717215 730237 698991 777201 1846865 1936548 1160774 979635 597379 589270 705156 701064 731805 739386 744831 757737 862774 857266 4771194 4992122 39.15 70.7 1
09:48:41 2024-01-29 658584 653027 180667 173495 284406 288906 313049 309254 195469 194876 239870 238909 272702 274097 4261629 4560962 6289631 6063904 1053876 1094453 257033 224781 237587 238199 288630 279608 266861 267704 186369 185677 643421 607755 1436132 1405704 386093 381922 546657 547153 674978 659009 686598 690679 721828 727276 699028 783031 1855984 1954976 1191659 976623 600716 588818 703562 702061 732964 735724 745925 758368 856847 857964 4795459 4990167 39.15 70.7 1
09:48:42 2024-01-29 655668 649277 177532 174074 283534 289568 311118 310228 195503 194331 239870 239241 272350 274745 4264908 4590298 6267101 6072591 1071035 1092829 256468 225443 236451 239679 287580 279608 267682 267445 186404 186226 645715 609491 1422748 1397748 386640 383067 544064 547153 674978 654610 686114 697806 722983 731700 706122 781960 1848281 1964767 1172908 980879 600288 585226 701198 701033 726747 737805 753306 759446 854244 857817 4825444 4992687 39.15 70.7 1
09:48:43 2024-01-29 664387 649277 176757 173806 282868 295134 312099 309723 194894 198859 234819 240009 272216 273486 4267950 4643092 6220474 6072591 1059903 1092866 255288 224816 236817 238199 288427 281299 265563 268835 186073 186519 643421 613122 1427682 1386227 387189 384252 544201 552751 677652 655608 687725 694527 712210 728534 703807 778174 1839774 1935334 1197328 991630 599005 586538 707292 701064 726747 739192 751166 754095 855869 856474 4881500 5004578 39.15 70.7 1
09:48:44 2024-01-29 663445 652728 180753 172943 284636 288933 311626 310953 194590 194876 239761 239642 272441 274938 4270994 4571683 6248450 6063904 1041804 1089701 255716 224781 237622 238164 288102 281262 266007 268646 185777 186519 635710 614701 1414017 1397748 387464 380782 545427 551968 672606 656609 687689 689432 712246 734695 700940 777682 1846828 1918778 1167518 983680 599005 591758 707328 701064 728848 738829 746618 758073 864617 856366 4799774 5001487 39.15 70.7 1
09:48:45 2024-01-29 653307 649240 177372 173525 283737 290540 312099 308389 195808 193988 234684 239441 271800 276011 4258591 4488301 6295077 6046301 1050991 1091282 256749 224590 237184 238164 288630 279608 267682 266812 186238 186226 640896 609926 1438164 1410938 387739 380817 545427 546693 671653 657575 686639 690629 723692 730454 700664 778692 1849207 1949524 1189664 972233 597300 590402 701891 701027 730884 730012 746502 761757 860945 854780 4752813 4988891 39.15 70.7 1
09:48:46 2024-01-29 655167 653967 176757 174109 282143 288906 313085 310007 195198 194331 239834 239441 271835 274325 4256842 4568838 6257775 6063904 1069145 1093678 255716 224781 237694 238903 288643 279339 267682 267669 186037 186097 654477 609926 1421886 1398739 387189 383139 541104 546693 674978 655608 686639 696113 723692 724722 700030 781510 1844418 1963362 1187153 979408 599084 586132 701161 704558 728812 734178 754031 760601 853034 856055 4825444 4990129 39.15 70.7 1
09:48:47 2024-01-29 663930 654755 177496 174074 283534 295647 312829 311206 194556 194876 239761 239407 272632 273870 4270994 4628370 6239125 6063904 1063388 1091282 255681 225129 236817 238199 288364 281335 265785 267704 186073 186226 639998 609057 1442028 1389539 386366 383067 541031 550406 677652 652728 686151 692003 716348 726065 705483 780324 1843033 1945364 1181685 987196 602434 587895 705193 705059 724030 734947 750173 757849 854849 856438 4863556 4994360 39.15 70.7 1
09:48:48 2024-01-29 658616 652723 177208 174109 282130 295206 311880 309758 195063 194331 239798 240377 271161 275202 4264908 4563506 6239558 6063904 1055299 1088123 255716 224816 236086 238938 287611 279608 266825 268458 185257 186682 638568 617541 1410258 1392499 388841 383139 541067 550406 670993 653686 689714 693055 716348 729173 702084 773910 1836382 1925814 1165726 987196 597365 585174 706197 701064 725644 739278 754863 757849 857043 860913 4832344 5011634 39.15 70.7 1
09:48:49 2024-01-29 662395 652723 177372 173544 285010 288937 312099 309976 194894 195286 239387 239676 271800 274745 4264908 4549118 6248450 6063904 1044170 1089701 255716 224781 237184 237761 292609 279608 266007 268458 185528 186553 635531 615783 1409743 1395768 387464 385101 547044 551577 671977 658542 688700 688507 712246 727383 698642 774450 1843033 1925596 1188161 981762 597379 591665 707202 700917 728812 738129 746464 755729 861289 859051 4799774 4980824 39.15 70.7 1
09:48:50 2024-01-29 654133 649200 176748 173174 283304 290395 311850 309935 195808 194295 239906 239441 271421 275820 4258591 4485112 6276202 6046579 1046183 1092866 257295 224747 236853 238164 288427 279644 267682 267035 186073 186097 639487 610797 1419957 1408938 387739 380817 544237 546847 671653 656609 687616 689921 722668 729827 700167 778034 1844418 1940292 1184248 973231 595681 586280 701124 698821 732691 738667 748632 760490 862055 854628 4726067 4992122 39.15 70.7 1
09:48:51 2024-01-29 657030 655098 177217 173494 282837 288906 313525 309029 195706 194331 239870 239407 271835 273486 4263268 4572373 6248450 6063904 1066498 1092866 254896 225513 236086 238199 288797 279536 267459 267704 185812 186260 644107 611670 1412788 1397748 387189 384865 546657 548351 678326 659512 687616 693055 722668 724499 699856 779215 1849663 1958680 1203432 974315 601470 587895 701198 703626 732443 737587 753995 760490 852888 855910 4815284 4992122 39.15 70.7 1
09:48:52 2024-01-29 660778 653206 177076 173827 283503 295342 310646 311206 194894 194675 236815 238875 272251 274325 4257169 4628668 6261819 6078480 1062138 1094490 255681 225129 236817 239476 286974 279680 266951 267669 186404 186097 647144 609491 1430414 1396458 386915 382834 541031 547153 675014 652728 686365 695092 720553 725778 705217 781510 1844381 1957292 1181685 980368 597624 585967 702303 701070 725717 734178 757556 761947 857886 859051 4843941 4989940 39.15 70.7 1
09:48:53 2024-01-29 664350 652986 176757 174134 283250 291860 312099 309723 195198 195422 239423 240909 272386 273905 4264908 4639594 6211148 6063904 1060166 1090473 255006 225478 236817 238199 288017 279608 265192 269024 185811 186260 651254 614032 1421465 1383279 387189 384907 541104 551968 676484 655145 687725 695786 712174 725778 700030 773993 1839110 1940292 1177695 986771 598473 587072 707202 703626 726784 738794 755939 755505 857003 863968 4882927 4989978 39.15 70.7 1
09:48:54 2024-01-29 663298 649281 177492 173365 283569 290441 311850 311029 195029 195149 239798 239642 271835 276645 4261869 4560239 6248450 6063904 1043641 1088123 257295 224087 237139 238938 287580 279680 266042 268458 185222 186226 638032 613421 1412022 1392499 387189 380782 541031 550406 670665 653686 688595 690900 712246 730093 701552 774653 1835198 1924632 1173706 985295 595257 587072 705364 698088 724419 738829 750581 753928 861945 862060 4810959 4989978 39.15 70.7 1
09:48:55 2024-01-29 658594 653242 177616 173771 283340 289018 314038 309511 195604 195245 236256 240712 271421 274745 4261869 4502224 6244002 6046579 1049097 1091245 255716 224590 236853 238199 287792 279142 266861 268835 185187 186519 632851 617101 1410323 1399731 387739 382530 547431 550406 672606 660447 688737 690900 719499 730021 697086 774450 1843033 1933986 1181685 979483 596954 591264 704366 700070 729733 738309 741931 756144 859727 857817 4788517 4986412 39.15 70.7 1
09:48:56 2024-01-29 654863 653238 177590 173356 283631 289018 312099 308389 195164 194295 236706 240091 271800 275131 4261629 4499752 6295077 6046579 1050787 1091319 257114 224399 236817 238199 288021 279608 267459 266812 185812 185969 638077 610797 1426418 1406941 387739 380817 544237 545499 671653 656145 687831 689921 723180 730454 700664 778625 1844146 1942598 1183680 971122 595602 585654 700204 698088 729606 735916 745925 764935 861592 854207 4734227 4986134 39.15 70.7 1
09:48:57 2024-01-29 657030 652877 177182 173662 282731 288987 313382 310007 195198 194331 239628 239918 271590 273799 4255556 4563506 6253321 6063904 1066128 1091319 254149 225513 236121 238164 287120 279536 267048 267669 185459 186260 639998 611670 1416325 1397748 387189 385918 546657 547189 677922 659512 687616 693018 722668 722688 699175 779178 1844418 1955635 1183680 973923 599359 588321 701198 704160 729719 732369 751114 759520 853034 854846 4800634 4980824 39.15 70.7 1
09:48:58 2024-01-29 658752 653275 176721 173425 283163 291475 310722 310086 195096 194260 239870 238179 271870 276339 4264670 4587036 6262639 6059566 1068669 1092866 255751 224781 236121 239476 287580 279608 267682 267633 186108 186226 638077 608622 1432252 1396757 386640 382798 541031 546884 674464 653686 685627 695092 722157 729016 702084 781510 1844344 1961570 1179013 978785 598578 585403 700204 700007 727543 730120 754752 760638 853034 855160 4818558 5004464 39.15 70.7 1
09:48:59 2024-01-29 664203 652845 177217 173510 282863 290540 311957 311457 194758 195352 236075 239608 271870 272686 4259740 4626920 6211148 6059566 1060290 1091282 254896 224816 236617 238199 288450 279608 265192 268835 185257 186260 660639 614032 1431794 1383279 387189 384252 541140 551968 676400 655608 689225 695092 712210 725232 700866 774579 1840416 1938917 1201398 986734 597624 586657 707402 702134 727815 737198 754863 755767 852177 861428 4877336 4995005 39.15 70.7 1
09:49:00 2024-01-29 661719 653266 177519 173935 283194 291270 311483 310593 195096 194877 236445 239539 271695 276047 4261869 4564214 6251050 6046579 1044807 1092903 257330 223430 236853 238234 287176 279716 266042 267704 185222 186226 635710 612983 1411452 1395467 387739 380782 541067 550406 671177 652764 687418 690900 716348 730093 702121 774616 1838837 1925596 1199363 985295 594834 586797 705863 698088 724690 739386 750581 755299 860982 856474 4812601 4990091 39.15 70.7 1
09:49:01 2024-01-29 657960 653242 177102 173956 283290 288937 313638 309183 195096 194840 234747 242199 271435 275060 4252770 4528669 6239558 6046579 1047897 1091282 255786 224781 236486 237796 287155 279572 266007 268458 184905 186519 639071 615783 1414942 1397748 387739 384282 547431 550406 671029 659512 689225 688944 718447 727967 697159 775704 1843033 1925362 1181685 977551 596954 589597 704366 699574 728625 738309 744379 754930 860945 855160 4792927 4990129 39.15 70.7 1
09:49:02 2024-01-29 653508 649204 177252 173684 283524 290554 311885 309652 195401 193577 237296 238807 271435 277754 4264670 4481926 6276202 6046428 1050020 1091282 257079 224399 236817 238164 287985 279608 267682 266625 186108 185677 642305 609491 1448648 1408938 387739 380817 544273 548197 671653 656645 686639 689921 722668 730093 700664 778625 1847038 1941181 1182932 971122 595681 586343 700204 699078 730291 734502 747390 761175 860982 853604 4727276 4975811 39.15 70.7 1
09:49:03 2024-01-29 654983 649313 176616 173409 283538 288815 313531 309042 195386 194084 236481 239505 272491 274463 4269059 4570164 6260200 6063904 1069182 1093026 255681 224781 236156 239512 287176 279644 267271 266847 185812 185677 642856 608002 1431833 1397748 386640 382530 541031 546343 673988 654909 684616 695092 721646 727195 702084 783342 1843033 1961607 1174943 977514 599005 585076 700701 700007 726784 734577 751203 760060 853034 857266 4820472 4985008 39.15 70.7 1
09:49:04 2024-01-29 664387 649313 176757 173962 282908 294717 313008 310264 194994 195316 234603 240171 272110 275278 4264418 4631931 6216046 6072591 1059536 1089664 255209 225619 236121 238199 288224 279608 265192 268835 185222 186294 637621 613595 1442620 1388554 385546 382565 541031 550406 676963 648984 686114 692003 716312 725590 704183 780361 1842785 1941181 1179690 985996 599765 586328 707131 702134 723664 735055 748960 755767 853973 856510 4867040 4990167 39.15 70.7 1
09:49:05 2024-01-29 659585 649056 176757 173564 281997 295134 311626 309758 194658 194331 236743 239970 271690 276645 4261107 4560125 6253321 6046282 1046628 1089738 257295 224053 237340 238655 287176 279680 266042 267704 185222 186260 637139 613534 1434530 1392499 387739 380782 543678 550016 671653 652728 687689 691881 717434 730454 702121 773910 1835198 1925633 1171711 984595 595602 585403 704366 698088 724690 740760 750358 757998 859764 859512 4812601 4989115 39.15 70.8 1
09:49:06 2024-01-29 661094 649277 177252 173560 283897 288906 312609 309289 194590 194876 234963 239676 271625 276647 4266000 4515099 6265862 6048501 1047301 1091282 255716 224781 236156 238199 290164 279283 266451 268458 185187 186294 643421 615783 1446845 1400724 387739 382530 547431 550406 672695 659512 689714 690900 720044 729543 696889 773444 1844343 1933431 1162730 978667 596954 585919 703868 699574 729751 739156 744831 756144 859764 857412 4775005 4983001 39.15 70.7 1
09:49:07 2024-01-29 655167 649277 180465 173525 282908 289018 312099 309289 194960 194024 239906 238145 271421 274973 4263577 4562641 6265429 6063904 1054240 1091326 255041 224781 236817 237796 292641 279572 266576 267526 185777 186260 638568 606271 1431217 1401719 385546 380817 545885 547189 673988 658715 682638 689921 722668 728255 698642 783342 1849663 1946725 1168598 971849 598367 585919 701198 699513 728538 734686 744905 760601 857152 854810 4773841 4983151 39.15 70.7 1
09:49:08 2024-01-29 662190 649209 176757 174048 282099 290540 312063 309254 194995 194876 234819 240377 271386 273678 4264908 4616290 6227914 6063752 1056771 1088379 255681 224781 238266 238787 287805 279572 266567 268269 185151 186648 638032 617828 1421727 1391511 388841 383103 541031 550406 671941 653650 689714 694563 716312 727896 702084 774450 1835161 1935042 1186423 987401 596954 585408 706363 701064 725717 739350 754326 755767 854660 856402 4872472 4990091 39.15 70.8 1
09:49:09 2024-01-29 663649 649168 180753 172939 283772 289018 311590 311060 194590 195149 236256 239608 271575 274360 4261629 4560702 6246672 6046391 1045842 1092989 255645 224747 237551 237428 287985 279320 265723 268835 185151 186519 646683 615179 1427912 1396458 387739 381922 546657 551577 672927 658542 687689 688944 712246 730382 700167 776810 1843033 1924632 1180336 981762 597300 585883 706363 699078 728848 737718 746502 755767 864649 856402 4806633 4992122 39.15 70.8 1
09:49:10 2024-01-29 654900 649159 177119 173521 282908 290540 312063 307852 195808 194159 239495 239573 271351 275588 4260005 4479028 6297637 6046428 1056809 1094581 255504 224991 237481 238093 288833 279572 266825 267908 185789 186743 639998 608306 1434076 1399731 386968 384010 546657 548776 674941 659979 684056 689921 720553 728183 698642 783738 1853609 1949486 1172511 973923 599860 585883 701198 700007 729533 730084 744794 760164 857152 856055 4764791 4986312 39.15 70.8 1
09:49:11 2024-01-29 653311 649240 175863 174352 281654 290540 312793 308068 195503 194331 239798 238875 272789 274325 4253795 4568024 6251050 6072515 1065939 1093803 255540 225339 237043 239061 287619 279644 266825 267258 186073 185643 635259 607136 1433650 1392499 386366 382459 544486 547153 674941 649020 684579 694527 719582 726137 704147 780956 1843033 1958680 1181685 977514 599005 584989 701198 701033 724690 730756 754752 757255 855456 857817 4825444 4986784 39.15 70.8 1
09:49:12 2024-01-29 663879 649281 176748 173525 282006 290540 311590 309254 195029 194876 234783 239608 271575 273486 4261629 4624147 6211148 6079986 1059035 1091474 254755 225339 236642 238023 287927 279428 265750 269214 185151 186553 639586 615179 1411853 1383279 387739 383139 541067 550076 676164 653650 689152 693055 712210 730562 701852 776773 1835161 1932698 1171711 989577 599005 583754 706363 700007 726232 739120 753678 752636 855456 856474 4874911 4992122 39.15 70.8 1
09:49:13 2024-01-29 660048 649128 177243 173529 282011 289642 311118 309723 194926 194331 236329 239241 271386 276047 4261629 4551224 6239125 6063118 1053351 1090663 257117 224486 236677 238726 287032 279428 265830 268055 185187 185935 646321 617283 1448774 1399102 387739 382385 541031 550406 669715 654224 688595 689921 712210 734695 701552 776361 1836382 1921905 1189664 983195 596450 585559 706363 697099 726747 737198 744009 755767 863425 856438 4809269 4982757 39.15 70.8 1
09:49:14 2024-01-29 654900 649168 176748 173486 282872 288906 313525 307852 195503 194331 239761 239642 270972 274973 4255556 4480046 6257775 6042480 1047301 1091504 257293 224677 237043 238058 287985 279428 267540 267008 185565 186158 645715 612545 1413920 1406941 387739 384246 545813 546271 671653 658542 686305 691609 723692 730454 700167 778143 1845414 1943046 1183680 970359 595681 588739 699893 698583 728848 735019 746569 761720 862202 852327 4728011 4968635 39.15 70.8 1
09:49:15 2024-01-29 653336 649277 176757 173923 281967 288906 312793 310080 195198 194295 239761 238875 271386 274289 4253908 4558496 6248450 6046579 1068707 1091504 255434 225235 238596 239299 287068 279428 267504 267080 186192 186124 630127 609200 1418576 1395467 386640 381958 542944 548587 673915 654983 684579 696040 721318 728147 702084 781435 1843033 1957292 1179013 978089 598578 584648 701198 700502 727543 735615 752235 760601 853034 857266 4804487 4986525 39.15 70.8 1
09:49:16 2024-01-29 663916 652728 176748 173797 282037 290335 312099 310909 194422 195286 234819 239407 272216 272686 4261869 4639334 6229799 6063904 1062439 1089664 254896 225270 237340 237917 287657 281117 265830 267526 185635 186124 638568 607889 1426659 1389184 386093 383139 541140 551577 679656 655608 688595 693018 712246 726065 703859 777445 1840416 1943046 1179690 986492 599728 586744 706363 702134 724177 735953 749492 755767 853034 856474 4874020 4994360 39.15 70.8 1
09:49:17 2024-01-29 659544 651283 176757 173888 281778 295379 311118 309289 195029 194640 239761 239573 270972 276047 4255556 4577397 6239125 6046579 1050712 1091282 256899 224747 236571 238990 287567 279356 266132 268279 185635 186158 635259 616943 1440861 1395124 388565 383196 542944 549979 671140 652728 690134 691881 716275 734586 702121 777731 1834926 1924632 1173706 985295 595602 586793 704366 698088 724690 738630 749219 757727 860982 856438 4816039 4995408 39.15 70.8 1
09:49:18 2024-01-29 659246 649204 176752 173727 282978 288906 313561 309289 194590 195012 234927 240586 270972 274745 4253795 4489641 6257775 6042183 1047892 1089664 255716 224590 236817 238129 288761 278818 266576 268207 184693 186546 644871 616943 1431042 1403424 388565 383754 547285 548740 672606 659979 688700 691734 721666 730021 697086 776810 1844237 1940021 1207502 973923 595602 587895 700701 698583 731192 738849 747021 759483 860945 854810 4722016 4983151 39.15 70.8 1
09:49:19 2024-01-29 655167 649272 176752 173249 283295 288906 312829 308319 195164 194331 239798 239241 271765 274630 4255556 4551336 6248450 6063904 1055776 1091245 255288 224712 237184 237796 288833 279572 266576 267384 185529 187990 638568 608189 1425454 1400433 385436 384282 546475 549952 676918 658542 682601 689921 720008 730877 698606 783738 1849663 1951338 1195649 973923 599860 585883 701198 700007 730638 734686 746502 758368 855869 854846 4764514 4982757 39.15 70.8 1
09:49:20 2024-01-29 653040 649240 176228 174083 281122 290540 312793 310177 195198 194260 239459 238875 271386 274289 4261629 4562481 6257775 6046579 1064529 1091282 254114 225478 236086 238164 292537 279106 266861 267669 185494 187990 639998 611829 1438614 1397451 387189 384145 546862 546970 677260 658826 687616 692492 722157 723704 699632 781861 1849663 1955905 1177695 973812 599359 588729 701198 704124 729692 730192 750395 760060 853034 854846 4809166 4982925 39.15 70.8 1
09:49:21 2024-01-29 658113 652665 177279 173525 282868 289888 310211 309758 195198 194332 239834 238841 271835 274325 4266321 4605009 6248450 6063904 1059903 1092866 255681 224781 236652 238867 286772 279716 266825 267222 186073 185677 636668 609200 1419073 1395124 386056 384826 543329 549869 677399 654983 687157 693849 716312 726065 703649 781069 1845381 1943932 1181685 981799 601574 587629 704366 702098 724177 735724 751500 761663 854244 856366 4850196 4995408 39.15 70.8 1
09:49:22 2024-01-29 658896 649277 176748 174008 282006 295134 311590 309723 195198 194331 239423 240655 271386 274325 4260081 4558496 6248450 6063904 1052255 1088123 257079 224747 236086 238903 287292 279644 266416 267704 185754 186260 637139 616943 1419448 1397111 388841 382795 543715 550259 672569 654983 690521 691881 719109 734586 702084 776219 1836049 1927204 1179690 984595 595183 588312 706290 697099 725717 736473 747021 755878 862202 856474 4806633 4994360 39.15 70.8 1
09:49:23 2024-01-29 656136 649204 176757 173516 283304 290653 312793 307602 195808 194331 239834 239642 270972 276345 4252264 4479674 6295077 6046806 1053792 1093641 257079 224399 237184 238234 288427 279608 267682 267222 185812 185677 642658 609926 1451005 1406941 388841 383702 546811 549484 672569 656500 687468 690790 724094 735283 701013 779178 1844418 1941105 1183680 971775 596875 585847 700701 698583 732480 735055 745925 762337 862202 854810 4727734 4985008 39.15 70.8 1
09:49:24 2024-01-29 654895 649313 176757 173529 283300 288906 313525 311056 195063 194331 239834 239241 271575 272616 4264908 4550569 6248450 6046579 1062705 1092866 254044 225286 236652 238164 287016 279572 266825 267633 185222 186097 645000 611830 1426393 1397748 385000 384826 547589 549759 677716 658396 682454 690863 719862 728679 697643 782436 1849663 1952253 1195649 975706 600791 590847 702303 700043 729701 730192 747390 757830 854660 856055 4776728 4961547 39.15 70.8 1
09:49:25 2024-01-29 653311 651205 176748 174074 281577 295224 312099 308319 195198 193789 239834 239241 271800 274325 4261629 4565259 6248450 6046579 1067258 1093678 255681 225286 235686 238234 288833 279106 267138 267633 186073 186097 641427 610797 1423085 1397748 386640 384288 545813 548977 679329 659652 687720 692909 722522 727573 700516 778993 1846865 1958680 1195293 976698 598231 586756 700204 702025 727815 736134 755939 762605 851790 856055 4811684 4986525 39.15 70.8 1
09:49:26 2024-01-29 663441 649236 176783 173770 282046 289018 311153 310735 194422 194876 239423 240948 272251 272686 4264908 4615216 6238681 6063904 1063351 1091282 255323 224781 236817 238234 287176 281335 266416 267669 185824 185643 641427 609057 1424397 1388554 386093 385372 540995 549590 677362 654872 685293 694419 718265 729117 704000 780731 1844237 1944580 1205467 985295 598048 587072 707202 704160 724690 733950 752718 754998 852924 856474 4856126 4982925 39.15 70.8 1
09:49:27 2024-01-29 659283 649204 176757 174118 281975 295229 311153 309289 194894 194331 239761 240176 270972 275570 4264908 4564326 6220474 6046579 1058654 1091282 255288 225443 236086 238903 287985 279608 266825 268458 185022 186812 637139 617541 1416092 1384624 387739 383983 541067 551697 673951 653686 692455 695823 717507 729971 704155 774338 1837540 1932846 1197328 985085 596529 584989 705364 700567 726600 739350 753790 753928 855942 860913 4862789 4990167 39.15 70.8 1
09:49:28 2024-01-29 663804 649204 177625 172458 283772 289018 312063 310699 194556 194876 234927 239608 271835 274325 4255556 4555245 6239125 6063904 1041938 1088379 255751 224781 236817 237227 288630 279608 265785 268646 185187 186519 637496 615179 1408888 1395768 387189 381958 546657 551577 671977 658579 688700 688687 719582 732737 698880 776623 1844237 1924264 1181685 981578 597300 589270 705364 700070 729633 740833 747117 755529 857189 855124 4790381 4988563 39.15 70.8 1
09:49:29 2024-01-29 652386 649195 177243 173245 282899 288906 312063 309254 195029 193195 239906 238179 271835 275202 4252524 4484809 6307933 6046542 1051065 1092102 255716 224434 237421 237962 288427 279608 266825 267704 186238 185353 637139 606458 1420405 1401719 385546 380782 545849 547116 673951 658040 685129 689921 722668 731700 698880 787842 1853549 1945805 1181685 972926 598578 590107 701161 701064 728752 734577 743482 764927 857189 854170 4759277 4985008 39.15 70.8 1
09:49:30 2024-01-29 653336 649020 176748 173521 281817 290294 310864 308354 195198 193988 240003 238875 271800 273834 4252524 4568505 6257775 6046579 1068707 1090473 255681 224979 235392 239273 287985 279142 267271 267410 185942 185969 644286 610039 1416926 1397748 386640 383103 541031 546730 674941 654646 686114 694563 722668 726101 703007 783342 1846865 1959192 1172908 979483 599084 583512 701161 702785 726747 734577 754752 758405 852778 857266 4825557 4990129 39.15 70.8 1
09:49:31 2024-01-29 663441 649240 176748 173525 282011 289018 311844 309289 194287 195149 234819 239275 271610 274937 4258591 4621787 6220474 6059566 1063198 1088379 254683 224816 236121 238164 287985 279608 265599 269024 185187 186519 634721 614032 1429052 1384624 385546 383103 541104 551697 676963 649020 686639 692492 716312 725872 704183 779178 1845414 1944853 1181685 987401 600796 587063 707328 705059 726710 738740 752569 754393 853034 861450 4877059 4994735 39.15 70.8 1
09:49:32 2024-01-29 660286 649204 176748 174109 282081 289440 311880 311325 194894 194331 239798 239642 270972 275624 4255556 4556975 6244002 6046579 1055021 1088123 256468 224781 236086 239273 287580 279608 266861 267704 185777 185969 638568 617057 1424308 1392499 388841 383103 541031 549590 672606 652728 689751 693055 718447 730273 702157 774450 1835161 1935557 1189188 986492 597300 585708 705193 701064 725607 740650 753529 757998 857189 856438 4839106 4990801 39.15 70.8 1
09:49:33 2024-01-29 663445 653247 180662 172973 283905 288906 311844 310264 194590 195019 239423 239642 271610 274360 4255556 4550456 6239558 6046542 1041100 1091319 255716 224781 237587 237796 288021 281299 266007 268458 185222 186097 643421 615292 1408851 1395768 387189 381387 545885 551577 671029 658077 689443 689921 716312 730454 700167 774579 1840144 1922534 1187670 983680 599005 588894 707365 700033 728812 738485 746464 757723 864037 856474 4807518 4985008 39.15 70.8 1
09:49:34 2024-01-29 653336 649272 177745 173657 283534 289018 312135 308389 195232 193512 239943 240984 271386 275202 4247709 4512547 6276202 6046579 1050890 1089701 257079 224399 236817 238164 288021 279644 267459 266625 185859 185643 643715 607927 1420404 1407939 387739 383160 545464 546307 672606 656645 686639 689979 723692 730093 700664 779215 1848350 1944609 1179690 972889 597365 589491 701124 699005 730921 738740 748632 761572 861408 853386 4737410 4986374 39.15 70.8 1
09:49:35 2024-01-29 655167 649313 176783 173365 283484 288545 313561 308389 195198 194331 239798 239441 271800 273261 4261869 4553208 6248450 6046579 1057352 1091319 254861 224781 237219 237796 292609 279608 266825 268081 186108 186097 638568 608301 1436391 1397748 385273 382530 546657 549357 676963 659512 684093 690900 720626 725836 697159 782623 1849663 1950335 1199638 973923 598971 590402 703654 705059 732728 729940 748632 760164 857886 855305 4792927 4976086 39.15 70.8 1
09:49:36 2024-01-29 655130 648984 176757 173614 281673 289677 311992 309750 195198 194159 239870 238875 271835 274325 4253795 4577270 6258182 6046579 1067907 1089701 255716 224590 235921 239512 287805 279644 267271 267445 186238 185677 643715 609169 1418285 1396757 386640 382530 541031 547153 675439 653686 685627 695092 722157 728255 703007 781510 1844343 1958680 1181048 977100 597300 584993 701161 702984 727631 729940 754714 762338 852284 857193 4810959 4985008 39.15 70.8 1
09:49:37 2024-01-29 663907 653262 176748 173797 282011 295229 312135 310446 195299 195413 234963 240377 271800 273905 4252770 4624147 6206727 6063904 1060166 1091319 254896 225164 236086 238164 288021 279644 265227 268835 185222 186260 637621 613096 1416397 1386587 385546 383103 541140 550406 676963 649020 687342 692492 712282 726101 703151 779178 1842760 1941181 1181685 983195 601043 587721 704366 704057 725791 736509 753036 757610 854170 860913 4859923 4994360 39.15 70.8 1
09:49:38 2024-01-29 657844 649200 176536 173831 282522 295206 312099 309289 194928 194331 236111 240505 271421 275202 4261869 4563372 6211622 6046579 1056280 1088123 255716 225321 236086 238938 288106 279644 266896 268835 184576 186846 638568 616943 1444586 1386587 387739 385372 541104 551968 673475 654683 689751 695092 712282 729831 702121 776219 1835161 1932425 1175701 988104 599005 585403 706400 701033 726747 741882 753418 753353 857886 856366 4872041 5008628 39.15 70.8 1
09:49:39 2024-01-29 664120 649168 177252 172978 283524 289555 310864 310228 194894 194331 239834 239803 271730 276610 4261869 4564214 6239558 6059798 1046977 1090473 257330 224087 236687 238938 287378 279716 266451 268081 185257 186260 637675 612545 1416380 1393755 387739 380782 541067 551306 671177 652764 688595 691881 716384 732629 702157 774616 1835198 1925596 1177695 985996 595183 586232 705364 698088 726232 739386 751844 757197 862774 862060 4820113 5001876 39.15 70.8 1
09:49:40 2024-01-29 659616 649137 176757 173529 282908 289149 313715 310446 195198 194876 239327 240211 271007 277187 4261869 4480046 6258192 6046579 1047518 1089701 255751 224781 236853 238199 287364 278714 267271 267704 185777 186260 638568 616060 1416175 1401719 387739 381958 547431 548776 671653 660447 688700 688968 722157 730454 697122 774616 1843033 1938273 1181685 976003 596450 585883 702303 699078 731792 739386 747132 758855 862774 855800 4742379 4985329 39.15 70.8 1
09:49:41 2024-01-29 657030 653238 177465 173253 283768 288906 312135 308389 195299 194367 239798 239407 271835 272651 4258833 4547582 6257775 6046579 1054137 1093678 255681 224087 237219 237796 288309 279608 265723 267704 185812 185643 643421 605728 1456411 1401719 385546 380817 545885 547153 673951 658579 685354 688944 722668 729317 699175 782623 1849390 1948024 1189664 971849 599005 589003 700204 699019 728557 730192 744868 761366 857225 856600 4768757 4985329 39.15 70.8 1
09:49:42 2024-01-29 654128 653242 176607 174516 281774 289149 312135 308354 195232 194013 236743 239550 271575 274325 4245006 4565259 6248636 6046579 1068020 1091319 255681 225478 235323 238270 292072 278714 267271 267669 185824 185969 641427 609707 1437172 1396757 386640 386466 544237 546343 676963 656609 686639 695823 722668 725044 699005 780954 1844381 1955905 1201398 973923 599765 586232 700701 704197 728557 733986 753678 759976 852289 855451 4819607 4994735 39.15 70.8 1
09:49:43 2024-01-29 661295 651389 177182 173788 282695 291792 311412 309798 195130 194840 239931 239608 271351 276645 4264670 4556975 6239125 6046579 1050722 1091245 257656 224747 236086 239238 287580 279644 266007 267669 185222 186226 637139 615619 1444591 1392499 388841 381619 542944 550406 671653 654983 689714 691966 717360 730454 703114 778289 1836382 1924632 1177695 985295 595602 586877 705863 698583 724690 738427 748687 756923 862202 856474 4806633 5002160 39.15 70.8 1
09:49:44 2024-01-29 658839 652312 177182 173788 283595 291059 313787 308142 195672 194416 236626 240309 271386 275202 4256880 4475846 6282467 6046542 1049289 1091504 256468 224399 237184 238199 288102 279572 267200 266959 186666 185353 646533 606159 1416665 1406941 387467 380782 545427 546271 673083 658506 686598 689921 724717 730580 700167 781472 1849663 1943869 1183680 970157 595602 588959 699211 699078 728848 733914 746502 761062 861592 852327 4728791 4983214 39.15 70.8 1
09:49:45 2024-01-29 653336 653907 176505 174187 283658 291362 311957 308178 195672 193948 236612 239436 272180 274289 4253795 4571753 6233389 6046579 1062897 1091245 255645 224747 236416 238867 287176 279608 267235 267222 186073 187462 648931 608189 1423360 1392499 386640 382226 540802 546271 674428 654983 685590 695055 722668 725742 702121 781472 1844343 1958680 1170873 978785 599084 584539 701198 703092 726747 735615 755401 760023 854244 856100 4816039 4975773 39.15 70.8 1
09:49:46 2024-01-29 664383 654169 177067 173796 283021 290644 312167 309581 194792 195422 234711 240039 271625 275241 4255556 4632759 6197296 6063904 1056772 1088379 255467 225095 235886 238584 287985 279608 266416 268835 184987 186812 645000 618422 1413486 1383279 388841 383103 542944 549554 673561 652728 689714 693055 717867 727896 702121 774450 1835077 1928363 1193258 984595 595602 585490 704329 699078 724690 739350 749988 754998 857225 856438 4816142 4985008 39.15 70.8 1
09:49:47 2024-01-29 662153 649209 177252 173675 284330 288653 314039 310086 195284 195043 234747 240240 271625 274989 4261629 4539739 6238681 6046391 1041371 1088379 255681 224556 236451 237796 287120 279536 265971 268458 185151 186260 641971 617057 1408838 1397748 387739 381922 547431 550406 673083 660592 689677 689921 719499 730418 698111 777391 1843033 1937739 1181685 979483 597226 585919 705364 700070 729569 738667 746754 758003 859691 857266 4767580 4975773 39.15 70.8 1
09:49:48 2024-01-29 654719 649204 177527 173210 283768 290495 312507 309945 195570 194225 236111 239755 272301 274218 4257780 4554974 6271165 6046301 1053764 1092866 255174 224399 237551 237761 288391 279608 266825 267669 186037 185677 638568 607755 1433423 1401719 385546 381619 546657 547116 674941 658542 684579 690629 722120 726836 699175 782707 1852137 1951717 1176423 973923 599728 585919 704329 702098 729606 735724 747058 758368 856510 856661 4789509 4986312 39.15 70.8 1
09:49:49 2024-01-29 653311 649209 176748 173771 281778 291918 312028 309475 195638 194013 236743 239138 271695 274218 4259892 4581026 6248450 6063904 1067870 1091504 255504 224781 236451 238164 286866 279608 266790 267597 186369 185643 641427 606197 1419506 1392499 386640 383067 542944 548045 674978 652691 685590 695055 719499 730296 704183 783180 1845655 1949412 1183680 979635 599432 585403 702693 701033 726476 734577 754752 757699 854660 855124 4827950 4990280 39.15 70.8 1
09:49:50 2024-01-29 664083 649245 176757 173767 282046 294717 312063 310409 195198 195281 234603 240874 271520 273991 4261107 4562490 6230246 6063904 1056809 1088857 255681 225619 235946 238199 287985 279608 266007 267669 185151 186519 637139 617101 1433410 1390524 388841 383139 541067 550406 672452 653650 689714 695018 716312 730345 702084 774413 1835077 1926311 1165726 983195 595602 585403 702339 699078 724690 740236 753142 755543 856547 856438 4832344 4992122 39.15 70.8 1
09:49:51 2024-01-29 662662 649204 177625 172973 284508 288906 312063 310228 195029 194628 239387 239970 271555 277040 4259854 4518590 6235816 6044172 1048448 1091504 256863 224747 236817 237917 288503 278678 267682 268194 185187 186226 639998 612394 1439193 1405704 389398 380782 544201 546307 671653 659475 688595 690900 722668 730454 698642 776893 1844418 1938236 1181685 973923 595853 587063 700701 698088 731746 738630 747058 759359 861555 854774 4715254 4975773 39.15 70.8 1
09:49:52 2024-01-29 654703 648979 177279 173365 283223 288906 313049 308319 195130 194295 236293 239241 271730 274511 4266628 4550342 6256116 6063904 1066090 1094470 255504 224712 236086 239273 287176 279572 267093 267222 185777 187164 644286 608189 1414324 1392499 386640 381922 543678 546307 673951 652728 684579 695055 723205 728219 701588 781510 1844343 1961460 1176978 978089 597515 585403 700204 700309 726232 735724 753678 760060 852430 857817 4806633 4983214 39.15 70.8 1
09:49:53 2024-01-29 663174 649168 176748 173486 282011 290335 311590 310264 194253 194876 234819 238909 271835 272651 4254160 4628470 6208634 6052835 1054477 1088379 255467 225619 235946 238164 287720 279572 266602 268458 184716 186519 637139 615783 1419107 1383279 388565 382494 542560 548776 672812 649020 689189 693018 717903 730382 701852 774413 1833774 1925596 1189188 984595 595257 584989 704366 698583 724690 739458 749755 758073 857225 856402 4803202 4975778 39.15 70.8 1
09:49:54 2024-01-29 658752 648907 176748 172939 283768 288806 312099 309289 194556 194876 234819 239608 271386 274325 4246204 4503360 6237766 6029566 1047794 1090699 255716 224590 236121 237917 288820 278410 266825 267704 185151 186226 638568 615581 1420297 1401719 387739 381654 547044 547927 671653 659979 688664 691390 720553 730454 696556 777391 1840416 1935445 1181685 976003 595602 589147 701198 699078 729606 738667 746491 757699 860945 856055 4742570 4961547 39.15 70.8 1
09:49:55 2024-01-29 655167 648979 177279 173580 283728 288906 312135 308389 195198 194331 239423 238179 272441 272686 4252264 4537229 6242681 6046428 1065977 1093803 255645 224781 235358 238938 288637 279283 267682 267410 185788 185677 641427 609926 1417480 1395768 386640 386192 541067 546307 675933 655608 686639 695786 722668 725554 699005 780917 1845655 1958680 1175701 975309 599860 585817 700204 704124 728848 736243 753678 760638 850549 854846 4806633 4985008 39.15 70.8 1
09:49:56 2024-01-29 663178 649277 176783 173486 282094 290785 311590 310735 194556 194331 239798 238909 272667 275947 4255556 4620815 6235304 6063790 1064643 1093803 254507 225147 236086 238199 288102 279572 265156 269034 185187 186226 644000 613421 1431568 1385825 386640 383139 541140 552872 676963 655645 688595 693018 712210 729268 699993 776856 1840416 1936895 1179690 987401 599648 587063 706363 703626 726747 735055 753678 753246 853034 856510 4867680 4992122 39.15 70.8 1
09:49:57 2024-01-29 660561 649173 176757 173494 281975 295624 311118 309967 195029 194331 239761 239642 270972 275166 4247709 4554060 6245235 6046428 1055808 1091400 257082 224643 236677 238690 286853 279608 266007 267669 185222 187858 646683 613270 1457455 1392499 388565 384282 542944 548776 670984 652691 689189 690989 716384 730562 704006 774450 1835161 1921647 1185118 984595 595178 585403 704366 699078 724690 739422 750744 755468 859083 856474 4809166 4990280 39.15 70.8 1
09:49:58 2024-01-29 659690 650288 176748 173521 283733 288906 312135 309254 194556 195019 234963 239642 271575 274325 4255556 4530360 6245235 6046391 1041729 1093803 255504 224643 236677 237988 288797 278498 265971 268458 185022 186260 643784 616943 1425919 1397748 387739 381922 547431 550259 672606 659979 689443 689921 718483 730418 697086 774450 1842760 1931099 1181685 978785 596875 585293 704366 699078 729606 738273 746087 755872 859691 857266 4769011 4978928 39.15 70.8 1
09:49:59 2024-01-29 652848 649168 177279 173209 283300 288906 311590 308354 194894 193682 239870 240131 271800 274938 4246204 4537342 6252474 6054444 1055224 1093026 254364 224677 237078 237252 288797 279392 266238 267491 185187 186226 641963 606458 1455188 1399102 386093 383947 546657 547189 677362 659365 686639 690953 720590 725009 698147 781472 1849663 1952866 1191659 973231 601043 585847 701198 702134 729647 734577 749256 759520 853034 854846 4792927 4975656 39.15 70.8 1
09:50:00 2024-01-29 657026 649240 176748 173490 282908 289537 310175 309289 195164 193682 239798 238179 271800 275947 4253908 4593037 6239125 6042499 1064400 1093692 255006 224712 236712 238023 286741 281081 265830 267455 185896 185576 639998 606234 1440633 1388554 386457 382798 542560 550135 676448 653127 685441 691966 717360 727406 704183 781510 1843033 1941068 1183680 980368 597698 585403 702339 701033 725717 734577 752569 755468 854849 856402 4836092 4975656 39.15 70.8 1
09:50:01 2024-01-29 660280 649209 176757 173806 282011 295097 311844 310482 194995 194331 239423 240377 270937 273905 4255556 4596011 6192498 6046589 1056733 1093041 255434 225270 236016 238726 288075 279428 265900 268315 184975 186743 638568 616867 1444586 1383279 388841 383067 543678 550369 672606 652691 689751 695329 717721 730454 702121 774450 1836382 1925596 1195293 983195 595602 585403 704366 698583 724690 739676 751463 758036 859727 856474 4806633 4985008 39.15 70.8 1
09:50:02 2024-01-29 659838 649168 176783 173486 283627 288906 313049 309254 195029 194593 234819 239642 271386 274325 4247709 4492845 6254169 6037867 1044840 1089951 256616 224921 237340 237917 288872 278570 267540 268689 185635 186417 639998 615179 1407292 1406941 389398 381922 545427 546730 672459 660447 689576 691390 722668 734513 697122 776304 1844343 1937544 1158817 973923 595602 587895 701198 698583 731709 737992 747095 760060 861592 854810 4728011 4982757 39.15 70.8 1
09:50:03 2024-01-29 655167 649209 177279 173210 284858 288906 312135 308389 195029 194331 239459 238179 271870 272651 4246204 4540707 6225872 6046542 1060279 1089701 254114 227155 237340 237514 288833 279283 266460 267526 185635 187726 638568 608360 1414592 1399438 385127 381619 546657 548776 674978 659723 682417 689921 720321 727159 698860 783068 1849663 1949486 1195649 973923 599266 585919 701198 700801 728502 734686 745925 757699 856547 856055 4767363 4975656 39.15 70.8 1
09:50:04 2024-01-29 652871 649168 176757 173490 282011 289488 310646 308354 195198 193682 239834 238875 271421 273905 4252264 4583778 6243431 6063904 1063388 1091282 254896 224781 236451 238359 286450 279428 266167 267160 185931 185609 641427 609650 1416023 1391160 386019 385099 544101 550406 676448 649020 686114 693812 712246 727273 703151 779178 1844237 1940292 1179690 985996 597624 586232 705364 702098 723664 734502 752718 755229 853034 856474 4858578 4975773 39.15 70.8 1
09:50:05 2024-01-29 660740 649168 176616 173529 281581 295016 311118 308389 194981 194295 234927 238909 270147 275624 4247709 4553827 6239125 6046834 1043903 1088379 255645 223395 237385 237997 287086 279644 265723 267384 185459 187990 643421 612357 1436884 1395467 387189 382655 544487 550222 671140 654835 688595 688944 717434 730273 702656 776893 1835161 1923692 1179690 983195 594726 587063 705364 697099 724690 735091 747949 753246 862202 856438 4800634 4985008 39.15 70.8 1
09:50:06 2024-01-29 654703 649168 176748 172969 282077 288906 313085 307817 195029 194331 234567 239642 270972 274325 4252301 4476621 6267101 6029552 1044812 1088379 256354 223430 236817 238199 287985 279572 267682 266589 185789 187462 640896 610951 1414893 1407703 387739 383196 544487 547418 672569 656427 687616 690629 723692 730454 700443 779469 1845414 1941181 1185675 970157 595681 585919 699893 698583 728848 733950 744831 760675 861592 852363 4717897 4972221 39.15 70.8 1
09:50:07 2024-01-29 653307 649204 176752 173525 282046 289009 313049 307852 194894 194331 239459 238909 271106 272686 4249232 4553208 6229799 6046579 1062363 1088379 255502 225129 237761 238164 288833 278714 266861 267445 185222 185677 641427 610951 1433391 1399102 387189 382996 543715 546161 676437 656845 685441 694872 722668 728507 699535 780917 1844237 1954521 1170873 978089 600293 585490 701198 700007 726232 730264 752272 759520 854244 853921 4804487 4982757 39.15 70.8 1
09:50:08 2024-01-29 662662 649240 176748 173555 282011 295061 311626 309289 194422 195149 234819 239642 271800 272686 4258833 4625827 6206727 6047070 1063311 1088123 254683 224781 236121 238164 288653 279680 264379 268458 185647 185711 635710 609693 1424683 1387799 386493 385918 544487 551968 678292 656845 690030 695823 717581 726065 701852 775753 1840416 1940292 1179690 986734 601043 586328 708368 703128 725717 738273 750595 755229 853034 856546 4877336 4990280 39.15 70.8 1
09:50:09 2024-01-29 658826 649132 176748 173555 281809 295097 311118 309254 194960 194331 239423 239241 270147 275624 4255556 4559239 6221384 6046579 1053792 1088379 256899 224434 235886 238938 287288 279608 266007 267669 185222 185677 637139 614663 1422548 1395124 388841 383160 544450 550259 671616 654224 690559 691881 719619 734477 705156 775883 1835161 1922534 1195293 984595 594964 585494 704366 698472 724690 738829 746689 754463 860945 856438 4798018 4982757 39.15 70.8 1
09:50:10 2024-01-29 657030 648675 176748 173525 283000 288906 313085 308354 194590 194331 234927 239642 271007 274132 4252524 4514536 6230246 6046796 1045031 1088379 255960 224399 236652 238199 287055 277859 266638 267704 185187 186260 643421 615619 1405019 1399731 387739 384826 547589 548484 672973 660337 690559 691609 720407 730309 696409 776586 1841297 1937544 1183680 974315 595681 587072 701124 698583 731315 737055 749515 759520 862202 854846 4724637 4968672 39.15 70.8 1
09:50:11 2024-01-29 655167 649240 176748 172623 283538 288689 311661 310012 194590 194331 236329 238213 271835 272461 4246204 4537568 6229799 6037904 1057389 1088379 254114 224816 235721 237796 288512 278714 266673 267258 185222 185969 638568 609304 1412913 1392499 386640 384288 545885 548703 678846 659652 686342 693849 721464 727305 698495 781219 1845618 1955025 1183680 973231 599507 588437 701198 702098 729364 734577 751844 759976 853034 854846 4799774 4975656 39.15 70.8 1
09:50:12 2024-01-29 658358 649204 176787 173019 282081 295170 309705 309750 194590 193988 239798 238179 271386 273486 4247757 4592352 6239125 6046579 1060166 1088123 255288 224434 236121 238199 286486 279680 266416 266847 186238 185515 635259 606197 1440329 1390524 386093 382530 542175 547116 675439 654408 686598 695823 718845 729633 704971 781361 1844237 1943472 1181685 982497 599728 586328 704366 701952 723664 734577 748923 756144 854170 856330 4839181 4985008 39.15 70.8 1
09:50:13 2024-01-29 656645 651283 176757 174079 282011 295134 311153 309289 194624 194367 239423 240412 270182 274360 4235574 4537380 6239125 6046579 1049177 1088123 256899 224434 236086 238938 287176 279644 266451 267704 185222 186131 638568 616174 1432405 1392499 388565 381922 541031 549590 671653 649056 693242 694835 719619 730341 703005 774375 1836109 1923599 1195293 985922 595257 587063 704366 698088 725791 739386 749219 756107 861592 862060 4802306 4989851 39.15 70.8 1
09:50:14 2024-01-29 657030 649015 176752 173209 283101 289014 313561 310007 194624 194331 234927 240620 271007 274360 4246204 4477074 6249285 6037867 1044812 1088123 256899 224399 236121 238199 288833 278678 267307 267669 185187 186097 644871 615179 1403441 1401719 387739 381654 546657 547189 671653 659979 687725 688968 721864 730201 699358 777731 1844306 1937888 1181685 975706 596875 588729 701198 699078 731228 740943 751400 758368 861592 854846 4750200 4982757 39.15 70.8 1
09:50:15 2024-01-29 655163 649240 177124 172973 283790 288653 312135 308354 194624 194331 239254 238111 271870 274483 4243444 4537062 6267196 6046579 1049311 1089701 255751 223464 237184 238129 288021 279608 266451 267070 186404 185063 638568 606458 1422163 1405704 386093 380782 545885 546461 672452 658579 684653 689432 723692 732549 700443 783493 1850913 1945805 1185675 972233 598658 589983 700664 700070 728908 734577 744831 761418 858402 854170 4766324 4981456 39.15 70.8 1
09:50:16 2024-01-29 654436 649168 176254 174109 281166 295134 312135 309533 195029 194024 239834 238909 271386 274325 4243444 4559239 6239982 6046579 1065050 1088123 255751 225129 235358 238199 288427 278714 266861 267669 185777 185711 639998 609926 1426099 1396757 386640 384288 544273 547116 676963 656645 686639 695092 722668 721674 700977 782223 1846865 1960584 1179013 978785 599005 584806 701161 703058 727815 736243 753678 760675 853502 855873 4809166 4994360 39.15 70.8 1
09:50:17 2024-01-29 662662 649277 176752 173555 282108 290540 311626 310264 194287 195019 234819 238909 271835 272686 4258833 4618500 6220474 6063904 1059903 1088123 254931 224781 236121 238164 287176 279680 264909 267704 185777 185969 644871 609926 1422659 1383279 386093 383139 541176 551968 676963 655645 688466 693091 712246 726101 701056 776304 1842509 1935297 1175701 988808 600288 587063 707328 704057 726747 739785 753678 753246 852213 856546 4874911 4992179 39.15 70.8 1
09:50:18 2024-01-29 660740 651393 177279 173521 284233 288581 312135 309289 194590 195286 239254 239642 271386 274975 4252524 4533266 6230683 6046579 1043427 1088379 255751 224625 236817 238199 287155 278714 266451 268269 185187 186553 643421 615179 1412547 1397748 387739 381958 547431 550915 672129 660447 689189 689921 720590 730188 697159 773481 1841724 1932846 1173706 979408 597300 590407 704192 700567 731366 742518 748099 760089 860799 857266 4753923 4990280 39.15 70.8 1
09:50:19 2024-01-29 656413 649236 177919 173382 283574 288906 312135 310007 195164 194331 236293 238179 272441 273870 4246204 4541899 6239125 6046542 1056234 1091282 254861 224747 237219 237761 288102 279572 266825 267669 185741 185677 637139 604505 1438428 1396757 385273 381922 547431 548776 675970 659979 684579 690900 720553 730047 699138 783738 1849663 1952341 1187670 975706 600716 590365 703654 703058 730884 734468 749301 758631 857886 855873 4774170 4990280 39.15 70.8 1
09:50:20 2024-01-29 654895 649173 176757 174048 282376 291362 311590 308068 195503 193953 239798 238875 271610 274325 4252264 4571753 6230849 6046579 1063160 1088379 254896 224590 236086 238129 287203 281732 266007 267085 186037 185643 639998 608189 1422131 1388554 385289 382530 542944 548776 675933 653127 685590 691966 718410 726101 704147 781510 1843033 1942598 1181685 980368 599691 585147 705156 705059 725753 730012 752346 757886 854739 859659 4846734 4986638 39.15 70.8 1
09:50:21 2024-01-29 659857 649173 176757 173529 281998 294609 311305 309148 194590 194331 239387 239241 271226 275817 4252264 4550569 6229799 6046542 1044387 1088379 255645 224053 237362 238164 287292 279644 265599 268269 185187 186226 643421 612470 1415517 1392499 387189 382115 544450 551186 671653 654646 689576 689921 715330 730201 701161 774579 1838671 1918438 1182292 980331 597300 585559 706363 698857 728738 740833 746581 755655 863314 859695 4796365 4975656 39.15 70.8 1
09:50:22 2024-01-29 651389 648948 177484 173217 282824 288906 311153 307137 195198 193983 239495 238909 270937 275166 4246204 4469824 6267234 6037867 1050787 1088379 255681 223464 237385 238164 288653 279572 266007 267258 186369 185096 638568 606458 1431872 1401719 385546 380817 545849 547116 675439 659045 684616 689921 722668 726836 699856 783180 1849663 1943968 1191659 971864 599084 585883 700204 700007 731923 734359 748520 763352 857043 855910 4754364 4975735 39.15 70.8 1
09:50:23 2024-01-29 653045 649236 176474 174360 281764 290653 312063 307387 195198 193672 236706 239138 271386 274325 4255556 4553208 6248450 6046542 1063462 1091504 255716 224781 235358 238234 288427 278714 267048 267669 185777 185677 638568 609926 1412324 1396458 386917 383947 541067 547080 676927 655608 687089 695092 723180 724722 700030 781472 1843033 1958680 1177695 976003 599512 584623 700701 704124 728848 736654 753418 763715 853502 855910 4811840 4975623 39.15 70.8 1
09:50:24 2024-01-29 663921 649137 176757 173339 282046 290504 311122 310193 194253 194331 239423 238875 271555 275473 4255556 4608583 6229799 6046579 1062439 1088123 255253 225327 236617 238199 286772 281299 266007 267445 186037 185353 641427 606570 1416251 1388554 385546 382494 542560 549201 675970 653127 686114 691966 717867 726101 704183 781510 1843033 1943932 1183680 980368 599691 585403 702339 702061 724690 730120 753142 760164 854592 859512 4839256 4990167 39.15 70.8 1
09:50:25 2024-01-29 660800 651393 176757 173927 282011 295229 311801 309475 195198 194331 236293 239608 270748 275202 4255556 4554862 6215771 6046579 1053792 1088379 255751 224590 236086 239099 287580 279608 266602 267669 185741 185677 637139 618108 1426279 1392499 388841 382530 541031 550151 672606 652728 690767 693018 718410 733775 703151 774413 1835077 1924632 1173706 983195 595602 585403 704366 698088 724690 741992 749293 754998 860945 861413 4810959 4994735 39.15 70.8 1
09:50:26 2024-01-29 658914 651389 176651 173632 282011 288933 313525 307352 194994 194084 234639 239642 270713 274360 4235385 4469756 6267494 6037867 1044812 1088123 255751 224399 236652 238199 287985 278678 267682 267445 185187 185677 639998 612107 1404966 1405944 387739 380817 544201 546307 671653 658715 688105 690900 722668 730454 699175 778729 1845655 1938917 1183680 972540 595816 587992 700701 698583 731192 736644 745593 760060 862202 854207 4721831 4985329 39.15 70.8 1
09:50:27 2024-01-29 653660 653242 177142 173352 283225 288797 312063 307817 195164 194295 236293 238875 271555 274804 4253795 4537455 6248450 6046542 1064529 1088379 255288 224399 235358 238234 288232 278714 267235 267035 185493 185387 635787 608189 1417480 1392499 386640 385647 541031 546271 674428 654148 685590 695823 722668 726101 700030 780917 1840416 1958680 1193258 976698 597305 585403 700204 702061 727815 735615 753678 760601 851042 854846 4800634 4985545 39.15 70.8 1
09:50:28 2024-01-29 664080 652317 177177 173467 282731 290250 310975 311473 194152 194331 234819 238841 271800 273225 4248022 4619249 6197688 6046579 1057071 1088379 254931 224781 235886 238199 287580 279608 266416 268458 184599 186716 637139 615783 1419391 1383279 388841 383067 542944 549746 672606 652728 689714 694072 718447 730188 702121 773899 1831170 1927549 1189188 983195 594834 585403 704366 698088 725717 739386 751500 754998 859083 856438 4808898 4992687 39.15 70.8 1
09:50:29 2024-01-29 661444 651288 177208 173382 283657 288906 311957 311460 194893 194734 234711 239608 271386 274325 4235385 4495805 6244002 6037867 1044499 1088893 255751 224781 236817 237997 287120 278714 266825 268458 185022 186260 643421 615783 1447163 1398739 387739 381958 547431 550406 672606 659979 689225 689921 719535 730454 697122 773444 1843033 1934801 1181685 978089 596875 585919 702303 699078 731192 740943 744868 757830 859727 857266 4765606 4961547 39.15 70.8 1
09:50:30 2024-01-29 653054 652280 177635 173282 283640 288906 311957 308248 195367 194226 236612 240091 271695 274938 4249232 4554060 6254169 6046579 1051140 1092866 255751 224087 237219 237997 287985 279339 266451 266847 186108 185063 637139 606458 1422174 1401719 386366 380782 545464 546307 672963 658077 685878 689432 722668 729831 699175 782623 1849390 1943968 1187670 968294 597300 585690 699211 700070 728502 736243 744831 761947 857225 854207 4746033 4973115 39.15 70.8 1
09:50:31 2024-01-29 653045 653242 176501 174074 281830 290436 312870 307962 195401 194154 236111 240624 271435 276365 4243178 4558111 6244002 6046579 1066128 1088379 255288 225013 235358 238903 287292 278714 267459 267222 185777 185677 642856 607964 1412022 1392499 386640 383103 541031 546307 674941 654646 685590 695055 723180 728507 700030 781510 1841724 1957292 1195293 976698 597300 585403 700204 702098 727815 732919 753678 761100 851827 854846 4806633 4983151 39.15 70.8 1
09:50:32 2024-01-29 662662 649173 176757 173515 283056 290431 311595 310157 194455 194225 234747 239339 272075 275241 4255298 4619244 6201548 6046428 1062556 1088379 254114 224781 235886 237952 287985 279142 265192 268835 185151 186260 633271 615783 1412165 1381317 387739 383139 541067 551186 673915 654184 687689 693091 712210 728255 701588 776847 1835124 1935705 1173706 987401 599005 585403 706363 701565 726747 738594 753678 754691 852213 856510 4858578 4979205 39.15 70.8 1
09:50:33 2024-01-29 660557 648414 177279 172488 282987 290431 310397 311767 194994 194769 234783 239471 271660 275060 4247596 4539739 6233157 6029208 1042896 1089701 255681 224590 236617 237061 288427 279572 265599 268458 185187 186226 631421 613421 1411241 1392499 387189 381958 545885 551186 670993 657779 687689 687968 716312 730382 698642 776241 1840416 1921905 1190117 977551 597300 585919 705863 700070 728848 737234 745970 753892 862202 855124 4783548 4975656 39.15 70.8 1
09:50:34 2024-01-29 650923 648182 176752 173214 282872 288906 311118 310227 195604 193266 236743 240766 270867 275060 4247823 4498187 6289968 6046301 1051140 1090509 256509 223430 236652 237796 288102 279536 266416 266029 186369 185063 642856 605690 1421554 1406941 386640 380479 544273 545499 670993 656609 684579 689650 723692 730418 700167 781510 1846731 1948105 1181685 971122 598578 585559 701124 701064 728538 734577 742430 760638 859691 854846 4755412 4973391 39.15 70.8 1
09:50:35 2024-01-29 654707 649277 176505 174074 281152 288906 312099 307852 195063 194049 236372 240766 271590 276218 4245634 4570202 6244002 6046405 1066241 1088086 255681 224816 238368 239273 287422 278714 267271 266847 185777 186226 646608 609169 1428548 1392499 386640 381958 541031 546307 673951 653686 685590 695092 722668 728219 702121 781510 1843033 1955950 1183083 978089 598578 584989 700204 701033 727815 730156 752882 761798 852430 857266 4802306 4975656 39.15 70.8 1
09:50:36 2024-01-29 662662 649240 176783 173521 282169 295134 311153 309758 194522 194876 234819 239436 271970 275400 4253719 4622536 6197574 6046683 1056775 1090699 255716 224781 235686 238903 287221 279608 266042 268269 185187 186226 646321 617101 1404585 1389539 387739 383103 541067 550406 672459 652764 689714 693055 716348 730382 702970 774450 1836382 1921611 1191223 983195 595602 585403 702339 699078 724690 739386 751500 755431 857189 856402 4819480 4986898 39.15 70.8 1
09:50:37 2024-01-29 660520 648907 177248 172488 283804 288499 311626 309289 194556 194948 234819 239241 270972 276218 4254439 4512136 6242217 6046542 1044774 1092915 256468 224712 236582 238164 292645 278678 266718 267562 185187 186553 637139 615179 1419203 1401719 387739 381654 546657 548388 671653 660447 689443 688968 720590 730345 697122 774616 1842760 1938458 1181685 975309 595602 585690 701770 698583 731192 738667 746491 758169 859727 856055 4743421 4975380 39.15 70.8 1
09:50:38 2024-01-29 654895 649204 177252 172969 283861 288906 312099 308354 194590 194331 239423 239755 271870 273870 4244444 4552721 6251589 6046579 1053913 1089701 254505 225397 237184 237393 288188 279142 266007 267481 185635 186029 637139 606458 1443264 1400724 385273 380782 545885 547189 673000 658542 682638 689921 720590 729281 698679 782623 1849663 1947861 1185675 971159 599005 585919 700204 697996 728502 730120 744831 760638 857189 854846 4746033 4966304 39.15 70.8 1
09:50:39 2024-01-29 653971 649204 176219 173832 281258 288906 311880 307387 195164 194024 239459 238875 271386 276218 4235272 4564214 6251589 6046395 1065626 1088123 255323 224747 237358 237988 288391 278642 266896 267222 185257 187462 658337 609057 1409165 1392499 386640 383139 541067 547694 675014 655645 686639 693055 722668 725836 701161 779215 1843033 1959036 1199363 973923 599860 586232 700204 703165 729017 734287 753142 760601 851827 854846 4799496 4982757 39.15 70.8 1
09:50:40 2024-01-29 662387 649240 176757 173521 282152 288906 310175 310660 194253 194331 239423 238179 271870 272721 4247709 4622347 6197537 6046353 1059657 1088379 254683 224781 235921 238199 287805 279320 265830 268835 184435 186260 642345 615179 1442332 1381317 387739 383139 541067 550406 672452 652764 689751 693055 712282 730382 701588 774450 1835077 1928363 1167721 983195 595602 583836 703334 699078 724690 740236 750025 755543 856583 856402 4825181 4975656 39.15 70.8 1
09:50:41 2024-01-29 660557 648711 177248 172462 283768 288906 311626 309289 194253 194013 234819 238909 271007 274360 4246204 4504908 6246571 6024754 1047376 1088368 256327 224486 236121 238164 287782 277859 267682 268356 185046 186226 638568 613421 1415747 1404423 389047 380852 545464 546730 670702 659512 687165 691390 722668 730454 698147 776893 1844381 1937544 1183680 973923 595602 587895 701198 699078 732819 738849 748193 760638 862202 856055 4737410 4975693 39.15 70.8 1
09:50:42 2024-01-29 655163 649204 177252 172973 284414 288906 312135 308389 194624 194331 239085 238213 271870 272651 4243444 4551224 6263602 6046428 1053143 1093026 254720 226938 237446 237927 288594 279375 266451 267669 184940 186424 638211 606458 1434870 1396757 385000 384282 545885 548388 674978 658579 682638 689921 720553 724758 698147 783217 1848350 1949486 1172511 973231 599005 585631 701198 699811 728538 734686 744868 759483 855942 856055 4764791 4972111 39.15 70.8 1
09:50:43 2024-01-29 654463 649168 176757 173253 281581 295170 310864 309606 195029 193717 239798 238179 271421 274097 4243444 4565259 6244957 6046466 1069296 1089888 255575 224677 236712 238993 287122 279536 266825 266847 185812 185515 644286 609000 1417480 1392499 386093 381958 542175 547343 673988 649020 684093 695128 720626 729044 702121 781510 1840416 1956024 1207238 976698 597300 584575 700701 700043 725717 734577 754752 758818 853034 857266 4811684 4983151 39.15 70.8 1
09:50:44 2024-01-29 662662 649204 176748 173564 282081 288933 311626 308389 194777 194876 234783 239275 271386 272651 4255556 4622534 6201823 6046315 1064025 1088269 254329 224677 235981 237952 287140 279123 265386 269024 184822 186226 642529 613421 1410119 1385825 387739 383067 543715 551577 675439 656417 689714 693018 717867 730382 702084 773910 1833774 1921721 1187153 983195 595676 585403 704329 699078 724690 740723 752718 754998 857189 856438 4812601 4982888 39.15 70.8 1
09:50:45 2024-01-29 659838 650472 177243 173175 283733 288774 311844 309219 194556 194876 234783 239608 270937 273870 4242898 4492845 6229799 6038742 1048593 1091504 255293 224452 236677 237988 288874 278266 267057 267455 185634 186417 641963 613270 1431431 1401719 388841 381660 545776 547080 671140 659942 690521 690917 722120 730454 697049 774616 1840416 1935482 1183680 973231 595602 587063 702693 699078 731173 737718 747058 758780 862202 854810 4715216 4982757 39.15 70.8 1
09:50:46 2024-01-29 654488 649168 176752 173214 283269 288906 312099 308033 194590 193988 236256 238875 271765 273881 4252264 4544533 6243129 6046504 1065927 1091504 255434 225619 237066 238726 288355 278534 267093 267044 185565 186124 625958 610075 1435386 1395467 386640 384217 544450 548587 676890 656572 686602 695055 723545 723704 701161 780436 1843033 1955905 1175701 973923 599084 585403 700204 703626 728576 736654 753142 760638 851790 854810 4799774 4968635 39.15 70.8 1
09:50:47 2024-01-29 662662 649168 176752 173529 282837 289018 310175 310002 194253 194295 234819 238145 271800 272686 4253795 4615142 6211148 6046579 1059903 1088379 255006 225584 236606 237917 287995 279428 265015 268764 185046 186124 629992 613421 1430954 1386227 386093 383139 541104 551577 677176 656036 689576 693018 712210 728420 703859 776856 1836382 1932661 1177695 987401 599432 585817 706363 701529 726747 737198 753678 752636 855456 856474 4874911 4992122 39.15 70.8 1
09:50:48 2024-01-29 659082 648341 176748 173525 282011 295347 310610 309723 194590 194367 236256 239573 270972 275624 4235574 4545510 6229799 6042183 1041409 1088379 255645 224053 238112 237882 287805 279320 265015 268315 185010 186158 635710 613421 1428966 1394131 387464 381887 546657 550406 673561 660592 692020 687932 716312 730345 699138 776623 1840416 1922470 1188161 979483 597300 590328 705863 700070 728848 738630 746502 757175 862202 857266 4790381 4973391 39.15 70.8 1
09:50:49 2024-01-29 651389 650011 176748 173339 282987 288906 311554 307352 195198 193512 239834 238875 270748 275202 4235536 4485112 6271660 6037829 1050141 1088379 255431 224318 237184 237761 288450 279247 266318 267384 186061 186937 645000 606587 1420118 1402426 385399 383196 545667 547080 673951 658542 682601 689664 722631 729209 699175 783180 1850913 1949486 1191659 971122 599005 585883 700204 701064 728720 734577 744831 760601 857152 854810 4752813 4980492 39.15 70.8 1
09:50:50 2024-01-29 653045 649168 176184 174074 281117 288906 312063 307817 195198 193988 239725 238841 270972 276181 4253908 4556000 6229799 6038173 1066460 1088379 255253 224365 235721 239347 287288 279142 266951 266937 185920 187462 645715 608408 1430469 1396458 386604 384826 542907 548903 673878 653650 685553 695584 722375 730057 702048 782623 1840416 1957766 1174180 976698 598578 583936 700701 700007 727342 734577 755289 759939 853034 857266 4812601 4973391 39.15 70.8 1
09:50:51 2024-01-29 656564 648907 176757 173827 282037 288906 313049 307817 194556 194331 234783 239608 270937 274325 4242898 4476854 6248450 6029208 1044737 1088379 255716 224053 236617 238129 288029 278714 267682 267222 185233 185643 642856 612268 1413244 1408427 388565 383866 544487 546125 671579 657821 687430 691455 723692 730454 699175 777997 1846865 1943981 1183680 970157 597300 585847 699211 698583 728848 734287 744831 760638 860251 853567 4728011 4973391 39.15 70.8 1
09:50:52 2024-01-29 654900 649204 176748 173486 283397 289149 313049 308319 194894 194295 239423 238875 271386 275056 4247709 4543936 6229799 6037829 1063462 1090473 254114 225478 236086 238164 286977 279106 266825 267633 185187 185711 639998 614199 1414587 1399102 387353 386466 544487 548287 676780 657312 686416 694872 723545 725478 700030 781472 1844343 1960786 1175701 975309 599084 586237 701161 703626 729683 734466 754863 760638 851790 856661 4799496 4975773 39.15 70.8 1
09:50:53 2024-01-29 663804 649204 176748 173529 282872 290653 311118 310624 194220 194331 234927 238875 271575 272616 4247709 4608583 6201823 6046579 1059866 1089664 254861 224781 236086 238164 288232 279608 264935 268269 185187 186226 641971 610797 1422871 1383855 386767 385372 544450 552714 676265 656845 690559 695823 717581 729633 703118 776267 1840416 1937544 1179690 988104 600716 586647 706363 702984 727778 737162 753678 755729 854244 856546 4868993 4982757 39.15 70.8 1
09:50:54 2024-01-29 660052 650508 176757 173214 282868 295097 310864 309289 194590 194332 236126 239241 271351 275166 4247823 4545510 6229799 6042183 1041804 1091245 255467 223430 237587 238164 287288 279644 265785 268458 185151 186226 634280 612394 1420770 1392499 387189 383123 546035 550929 672459 655926 691268 689811 718599 730201 701087 778842 1842760 1916098 1187670 983680 597934 585618 706363 698088 726747 738557 744831 755156 863425 856438 4790381 4971944 39.15 70.8 1
09:50:55 2024-01-29 651389 648907 176752 173485 282868 288906 311590 306887 195198 193988 236293 239918 270147 274938 4235574 4472666 6276426 6029208 1047794 1088379 255716 223395 236853 237761 287985 279142 266007 266554 185719 185063 638568 606570 1420337 1401719 386366 382509 544237 547418 673487 658715 687089 689811 724131 730237 700516 781286 1848244 1942774 1187670 968294 596875 590328 700204 699078 728848 730120 746353 762887 859691 853567 4737410 4975656 39.15 70.8 1
09:50:56 2024-01-29 652852 649164 176752 173486 282086 288653 312135 307852 194860 193988 236126 238875 270972 273871 4235574 4553208 6239125 6037904 1063425 1088086 254114 224781 235686 237962 288427 278642 266825 267633 185222 185677 639998 610039 1419578 1392499 386640 383983 545427 548082 677362 659652 686342 695823 722522 727305 700056 781069 1846865 1959192 1169716 975309 598658 585245 700093 705059 728848 732883 753678 760601 850403 854810 4806356 4972221 39.15 70.8 1
09:50:57 2024-01-29 662349 649137 176757 173486 281975 289018 310211 310228 193951 194331 234819 238145 271386 272651 4252264 4621973 6211148 6046579 1059866 1088379 254683 224781 236051 238129 287176 279106 265156 268835 184987 185711 633271 613122 1425729 1383279 385546 383139 541104 551577 676448 654683 690410 695823 717434 729623 703118 778286 1840304 1932550 1175701 988808 599005 586232 706363 701033 727631 738557 753678 752105 852177 860767 4863066 4983151 39.15 70.8 1
09:50:58 2024-01-29 661530 650932 177407 173214 282903 288906 310211 309289 194556 193978 234927 238909 271196 274325 4252264 4542632 6225872 6037867 1041841 1088086 255681 224399 236617 237026 288427 279572 265599 268949 185151 186226 640521 615179 1405188 1392499 387467 381922 546657 551186 670993 658579 690372 687968 719582 729637 698807 776623 1844237 1935742 1181685 979483 597370 590402 702303 700070 729742 739350 746376 757699 859618 857266 4771597 4961510 39.15 70.8 1
09:50:59 2024-01-29 651426 648943 177252 173180 283471 289018 311153 308103 194860 193682 239798 237747 271386 274360 4236852 4537568 6216439 6037829 1060968 1088379 253724 224816 236086 237962 286920 279536 266638 267258 185151 187200 638568 609926 1422217 1392499 386093 383174 546775 547153 677443 659512 686639 691966 722398 727428 698844 783305 1850913 1955025 1187670 972926 601574 589652 701161 704888 729606 734577 746763 759789 854716 854542 4792927 4975656 39.15 70.8 1
09:51:00 2024-01-29 656381 649168 176757 173374 282046 295383 310140 309254 194894 193717 239761 238145 271386 273486 4246204 4599570 6206733 6046579 1062439 1088379 254505 224747 236086 237882 287782 279608 264344 268081 185187 185643 634280 611670 1419867 1382298 386366 383103 541104 551186 674978 654646 689576 693055 712210 726101 700030 777619 1841472 1931215 1175701 988808 599005 585220 707202 703058 726673 737198 753678 752673 852213 862060 4856126 4990280 39.15 70.8 1
09:51:01 2024-01-29 660557 650472 176748 172424 282868 288933 310175 309289 194353 194024 234927 238675 270937 274062 4242898 4536501 6220474 6029208 1035748 1086836 255288 223430 236051 236460 288021 278714 265156 268458 184599 185935 639071 617726 1423787 1392499 386640 381351 545849 550406 671653 657742 689576 687968 712246 729173 697086 773910 1841472 1929302 1177695 978089 596520 589574 703691 698436 730884 739785 745896 755534 858439 856661 4769011 4961514 39.15 70.8 1
09:51:02 2024-01-29 651242 648907 176757 172957 282077 289018 311371 307852 194253 193376 239761 242484 270748 273870 4246204 4537568 6220474 6029246 1051888 1088379 253300 224087 236086 237026 288102 278446 265971 267222 185233 185643 637139 605802 1421890 1394477 384456 382855 545042 547153 672963 656645 682564 688997 718410 726137 698147 781510 1848350 1947619 1191659 972926 599860 589565 701161 701064 728812 730264 746427 760089 856412 854846 4765344 4973391 39.15 70.8 2
09:51:03 2024-01-29 650214 651283 176325 173923 281082 288689 311809 307352 195198 194159 239459 238875 270972 274711 4250864 4556000 6239125 6046579 1067184 1092866 255681 225129 235886 239679 288833 279608 268247 268269 186369 186519 644286 611670 1430399 1399731 387739 385135 545042 550135 678883 659512 689576 699115 721372 730188 705753 783836 1853564 1969269 1197328 985085 604159 590402 707328 710284 735904 746869 760550 769430 860325 865158 4830165 5023800 39.15 70.8 2
09:51:04 2024-01-29 668943 658182 177845 176391 288481 293567 315956 315902 197104 195204 238782 243247 275133 279531 4302316 4634159 6341704 6144037 1088298 1115248 258035 231129 243670 243439 297140 286714 273994 274856 188890 191144 651433 625108 1441403 1425329 394155 391395 558160 560764 695907 676311 704108 710173 736336 743651 715880 797723 1901289 2008143 1219587 997307 619774 608336 725284 728170 753077 756972 771578 782404 877792 880469 4917208 5111607 39.15 70.8 2
09:51:05 2024-01-29 676822 676890 180780 178565 294425 301126 326842 324530 204868 198958 249293 249319 282354 284134 4386417 4701921 6452981 6256013 1100727 1143427 266122 231980 249079 253044 303213 293841 280748 279253 192637 194150 698433 632286 1470146 1459177 398088 392051 563197 563680 699198 683401 709144 714386 746244 754617 718174 804829 1923632 2026442 1217592 1007459 619963 612311 731413 728540 760100 767172 774441 788225 889229 880328 4935953 5170451 39.15 70.8 2
09:51:06 2024-01-29 688184 686906 183701 179129 298172 304064 332756 328911 205581 199249 247597 251863 290224 290742 4439431 4687256 6509561 6326490 1105444 1155420 267574 231980 251086 249420 304851 296331 281007 283188 192637 195276 679308 640802 1478912 1454972 399221 392016 559095 568741 698207 679921 712318 713339 737705 752990 719601 793056 1923632 2015271 1205623 1020285 618150 608805 735099 726402 752579 766247 773852 778997 885642 884177 5086657 5218808 39.15 70.8 2
09:51:07 2024-01-29 702813 692770 182760 179408 297427 306861 331605 330692 205364 200083 247597 254226 290224 291083 4480004 4860112 6565513 6350378 1131495 1164551 263772 233217 251086 249386 306825 295498 281025 281923 192030 194185 697594 636245 1482268 1466258 395834 392051 559131 563643 698187 681399 703072 708329 733887 743651 709374 792420 1932458 2035610 1217592 1004594 617709 608294 726834 725665 752579 756972 764533 777854 878843 872809 4985338 5218808 39.15 70.8 2
09:51:08 2024-01-29 700052 697237 182181 177413 299577 303142 331856 328769 205224 199145 247561 250918 285480 290855 4489356 4729939 6556188 6375728 1114734 1164588 264494 236264 249079 249386 303249 295026 278544 280798 190509 193472 679308 641719 1503281 1457038 396959 391023 553266 561162 690041 670821 704646 706304 726474 739467 707292 776893 1917107 2013572 1217677 1017316 612455 599548 726834 719393 742237 758604 764468 767238 868650 872536 5117988 5237512 39.15 70.7 2
09:51:09 2024-01-29 708005 698143 180391 177095 295039 302843 329355 326895 200807 197901 244868 252073 289877 286781 4511673 4870816 6602815 6378171 1123893 1164624 261205 230810 247926 249241 301128 292197 278974 278997 189589 191357 705806 632286 1476119 1473386 392340 387835 550117 549806 684130 669614 691747 696113 721246 730314 694513 774579 1918470 2016701 1197644 996713 606626 594933 713414 711724 741182 747122 750210 764331 867106 859659 4992697 5235621 39.15 70.7 2
09:51:10 2024-01-29 695146 697131 179366 177266 294135 302156 327830 324771 199969 195950 244833 249735 284676 288545 4508060 4781850 6560840 6375866 1124977 1162903 259183 230573 245571 248507 299234 296210 277373 279390 187541 191579 654291 640802 1476738 1445765 391196 387907 548762 555374 683054 662763 691858 697136 712138 723704 693005 765125 1903787 2004649 1211572 1011013 609225 594545 717091 716366 732964 744331 754673 754542 855419 862232 5112798 5231633 39.15 70.7 2
09:51:11 2024-01-29 712234 700204 179117 180219 294147 301303 327335 325647 198755 197694 244115 249353 290153 287073 4542590 4887017 6612140 6396902 1124212 1169698 260373 230214 247283 248891 299549 291839 278974 278568 188924 191109 682250 638062 1491660 1471298 391196 386600 549650 551968 679846 667684 689576 690501 718488 726137 689003 765396 1914386 2014876 1213607 1001740 605762 596893 711419 709093 737958 746690 749771 759547 862129 857135 5058582 5276788 39.15 70.7 2
09:51:12 2024-01-29 703261 701911 180378 176189 295485 302799 330299 324894 200352 197111 245245 252038 290296 290773 4564172 4892778 6602851 6452832 1141276 1173792 261170 231850 247717 253293 299234 292197 278778 277297 190153 191747 693862 635791 1481234 1466258 387754 387835 548206 552751 684094 663737 687616 698125 716312 721440 690939 769906 1922266 2039978 1211572 1004594 610716 596231 711419 716366 735757 744643 753418 759335 855419 857193 5136907 5316627 39.15 70.6 2
09:51:13 2024-01-29 706396 707079 180543 177480 297969 303142 332936 327389 200912 197729 247179 252494 287473 288653 4610932 4880075 6669198 6499451 1132268 1180579 263649 232375 248729 249386 302256 293694 279761 279380 190187 193032 687890 647441 1499495 1472341 394155 387871 549796 556000 682054 664712 693825 696113 712174 725549 693005 763455 1922359 2017274 1211572 1020285 609660 594825 719638 713844 735862 749284 754528 757886 861445 863755 5216555 5362136 39.15 70.6 2
09:51:14 2024-01-29 722311 711533 182231 178497 299586 306429 333983 330978 200912 199526 247873 254083 291410 292978 4648064 4994735 6798373 6542080 1131962 1189799 264424 236538 251542 249454 304173 295498 278453 281064 191123 194150 709872 646518 1488362 1479443 392376 387799 550081 559573 683574 669140 691858 693018 712138 729065 691953 765359 1924296 2025908 1217677 1021737 610208 599713 720535 713302 736137 750883 753995 757010 866159 866309 5267415 5401763 39.15 70.6 2
09:51:15 2024-01-29 726904 712300 182871 179933 299532 308669 333695 334001 204938 199353 249168 256042 292460 292460 4685472 5035376 6845000 6574843 1138066 1194701 265342 232014 252432 250951 305674 297635 280153 282894 192333 195276 712949 650686 1518630 1484698 393876 387871 550117 560764 686105 669614 694886 695092 712246 730454 695041 767684 1936580 2030447 1234374 1024649 611840 601327 722650 716876 736838 751922 752584 759335 866196 868837 5294170 5427503 39.15 70.6 2
09:51:16 2024-01-29 732034 719642 184337 180740 301850 308186 338463 334001 202568 200818 250751 260372 293480 294492 4710446 5056914 6853447 6626655 1147028 1201259 268552 233971 252454 253093 306861 300420 281703 283790 193282 194086 718142 656820 1523643 1491800 396396 390929 553707 561162 688051 671039 697894 700107 718525 730454 697122 767415 1943790 2044814 1217677 1031023 614909 603039 725763 722518 737995 752525 757723 759372 867106 870738 5307291 5461960 39.15 70.7 2
09:51:17 2024-01-29 731155 725685 184630 180978 304227 309843 336186 336510 201330 200467 252774 260589 293889 297198 4741860 5041167 6863470 6659132 1168327 1208238 267012 235984 252720 254118 307325 299102 282797 286736 193588 195931 687890 654482 1522573 1490926 394155 390227 555368 558820 695247 671515 693862 699549 717635 725044 697159 773311 1955057 2069006 1231922 1026562 619523 601726 725800 725391 739692 749975 760262 763854 867106 869452 5312834 5480664 39.15 70.7 2
09:51:18 2024-01-29 730017 729683 185495 182049 305227 310775 340855 338751 202655 201133 252810 257285 295294 296816 4760564 5070707 6868358 6696402 1188863 1212216 272282 236349 254331 255720 309875 301161 286316 285526 195269 195335 724297 654949 1511921 1508073 395273 392927 559743 561958 697219 678782 695911 702134 723692 725044 690939 772211 1969973 2074699 1240062 1023192 621727 610088 727870 726439 747362 747166 755827 766049 868035 866346 5258099 5499368 39.15 70.7 2
09:51:19 2024-01-29 731928 729505 186608 182661 305755 312968 340891 337148 203033 201133 258669 258353 298406 301562 4797972 5153391 6912885 6705754 1174530 1219594 268995 236384 254325 255685 310166 299899 285472 285459 196402 195335 714764 656820 1520587 1521578 396959 389680 559743 561162 691180 678302 695911 699115 721224 730165 693041 772211 1974065 2072317 1235992 1025833 617709 610573 726834 723604 747214 754835 755827 768359 876326 868801 5314533 5537250 39.15 70.7 2
09:51:20 2024-01-29 762119 734949 190750 182635 307378 313886 342262 340909 202965 202826 253562 259402 297953 301723 4826028 5194891 7023797 6748241 1162689 1224674 268960 237851 256288 256473 310637 304125 285436 287949 196229 197004 721219 660584 1538914 1512358 398088 392312 558124 563643 692121 674804 699591 700007 719463 730093 698111 767573 1968721 2069006 1246835 1041049 620664 608533 730893 725665 742274 756972 759432 765883 871186 872120 5399182 5574533 39.15 70.7 2
09:51:21 2024-01-29 744084 736282 187516 184323 307593 318110 342925 342979 203913 202719 257446 259108 299591 301723 4860183 5137100 6966505 6804464 1193170 1226678 268995 238589 255143 257876 310131 302754 287117 287746 197232 197038 728912 658698 1547819 1521578 396959 393155 559347 558784 698207 679745 695837 705767 724717 729281 696062 773173 1983331 2101052 1235992 1031757 627680 611257 727870 731315 747251 754266 760771 769430 868954 870648 5338935 5593731 39.15 70.7 2
09:51:22 2024-01-29 740246 742283 186665 184780 309130 315947 345668 342701 204264 202813 255196 260730 299836 305428 4872788 5271280 7012166 6795092 1188014 1232287 271088 237886 256288 258128 311805 301763 288865 288594 197509 197828 727758 669059 1558486 1525904 397805 392051 562366 567023 697219 681675 698908 699115 719463 730454 691648 765396 1984742 2069006 1248202 1045828 622897 614930 734054 723284 742585 756703 755939 762656 881467 875498 5483832 5627624 39.15 70.7 2
09:51:23 2024-01-29 755509 743941 188717 185183 309280 317734 344937 345261 203630 203714 255947 260297 301698 306320 4907838 5194806 7002155 6860696 1204281 1235898 269851 239365 256503 262496 311581 304594 288775 288797 197927 197793 735067 663827 1535994 1530797 396959 394996 563595 564440 700198 681363 697894 702098 724204 723704 691941 773311 1992597 2103850 1250237 1033452 626614 615837 728304 728687 747251 748292 752659 769430 875083 865487 5399388 5639648 39.15 70.8 2
09:51:24 2024-01-29 753618 748470 187884 185328 310250 315947 347380 343431 204298 204285 256341 261562 302369 306445 4926569 5312938 7153013 6879440 1192269 1237930 270486 240271 256288 262496 313737 304354 288662 288395 197370 199106 705833 671735 1550310 1525904 396677 396221 560537 567060 701221 676790 697398 702098 718447 725469 697086 772173 1988730 2104669 1238027 1043589 627061 609008 730930 730796 743418 748328 760550 764444 870100 872374 5483832 5653029 39.15 70.8 2
09:51:25 2024-01-29 751625 750112 188323 185328 312139 318408 346527 344955 204757 203073 257600 262328 302494 306356 4945403 5346309 7115711 6870068 1187403 1242435 271313 240144 258342 258854 314507 304533 288368 291396 197787 199106 730843 670016 1554360 1535150 399515 391705 560537 567863 695210 678302 699386 701101 718410 734586 696026 767028 1992417 2083372 1246835 1049355 622578 610805 733011 726512 743330 757197 758338 763860 871690 875635 5508114 5683620 39.15 70.8 2
09:51:26 2024-01-29 752193 752239 187446 186393 310255 319370 346562 344955 205641 204285 257203 262765 304535 304314 4971118 5290037 7046496 6903108 1210943 1248386 270675 240686 259104 262645 315838 304389 288588 288869 198485 199140 740218 666199 1555383 1556248 399221 392016 562330 563607 696232 681937 697894 700107 724717 730021 691941 772181 2001769 2098730 1240062 1043236 623023 616274 730930 726512 749956 757305 754062 764205 878781 871890 5470379 5679177 39.15 70.8 2
09:51:27 2024-01-29 760082 752652 188374 189462 311233 318923 347084 345019 205253 208383 256807 264010 302440 306473 4976090 5287484 7125037 6945044 1216882 1248659 271572 240855 256754 259118 315394 305069 288645 288430 197303 199731 747444 669825 1574984 1556248 398088 392016 563161 563245 699198 679885 694849 699115 724717 733775 692959 773290 2005397 2102507 1240062 1044448 624387 615328 730374 726145 747838 756542 755827 768833 875384 865451 5486908 5712145 39.15 70.8 2
09:51:28 2024-01-29 767425 756542 188632 189670 312144 320600 347643 345574 205572 208383 257348 264820 303423 306644 4990134 5307715 7153013 6968188 1222207 1252523 272368 241640 257475 259153 315838 304568 288917 288869 197440 199731 729874 669059 1573633 1558457 399221 392016 562330 563643 696725 681675 695911 699886 723984 733780 691720 769173 2003969 2104716 1242097 1047855 624831 616311 730930 726659 749487 759117 755827 764444 875489 870538 5505827 5731985 39.15 70.8 2
09:51:29 2024-01-29 757664 759249 188466 189772 312179 320375 347679 345574 205606 208636 257997 264600 303916 305910 5022421 5319389 7153013 6973160 1224111 1254338 270675 241470 258922 258004 316397 305535 288513 289308 198359 199731 750290 669059 1589579 1562889 396732 393190 562366 564477 696232 682643 696605 700645 723435 730210 691830 771274 2005255 2110733 1242097 1044760 623498 614566 730657 726699 749413 755103 755289 767425 875170 869921 5513575 5750716 39.15 70.8 2
09:51:30 2024-01-29 772053 761407 188632 185655 312215 320860 349219 346615 205572 204429 258431 264278 304375 306536 5042549 5340431 7169119 6986919 1221994 1256739 270675 240926 259140 257970 315091 305535 290515 289343 198625 200044 753464 670016 1573300 1566565 396732 393155 562330 564477 697927 685022 697634 701064 722047 730273 687771 768867 2005397 2093617 1265526 1052698 624809 616164 734576 727691 747288 754572 750734 764520 874111 871722 5599282 5764191 39.15 70.8 2
09:51:31 2024-01-29 773980 762833 189261 185783 314119 320860 349783 349555 206070 205101 259995 264820 304834 308851 5059829 5410393 7143688 7001277 1210076 1259905 273237 240926 260013 259118 315874 306541 288917 288834 198404 200219 743343 680666 1563591 1557352 398937 393190 566134 570098 698921 682643 699884 696989 717581 731700 689760 763849 2003287 2098730 1253065 1053895 624809 614566 733986 726659 741937 759080 755132 761062 875489 874334 5608876 5782935 39.15 70.8 2
09:51:32 2024-01-29 765806 765965 189265 185655 313592 322849 349747 346372 206568 208383 259630 265598 305756 306536 5085504 5410775 7236941 7010649 1206895 1262662 273237 242105 259941 258039 315823 306613 287971 290665 197474 200988 740837 679448 1625361 1558457 401500 394709 562491 568411 697145 678672 701382 703095 718599 729651 693872 760633 2001863 2107973 1259295 1061898 627956 613697 735465 732318 741644 751851 758637 757793 867568 875498 5622056 5801679 39.15 70.8 2
09:51:33 2024-01-29 769333 766225 189857 189869 315992 320339 351938 347697 206247 204859 260836 265598 306458 311702 5089409 5494832 7368662 7048137 1211954 1262955 273237 242150 258413 260378 315874 306613 288882 290189 197509 201691 737593 681061 1619622 1561616 398088 395131 560897 566877 701184 676643 692839 701101 717544 725521 690939 765396 2011121 2131814 1279328 1048103 629209 614493 728858 731686 746229 752706 756278 767425 865008 865379 5543007 5812127 39.15 70.8 2
09:51:34 2024-01-29 774529 768391 190031 185855 316001 320375 354002 349800 205926 208636 259848 265970 305791 310886 5111935 5508767 7292894 7092982 1229144 1267151 273237 241640 259977 261140 315550 306577 289726 289308 198128 200114 724006 679689 1584700 1572135 396959 393047 563848 564331 700912 682643 693518 696569 718410 726551 686152 769388 2015423 2117976 1267602 1047583 623498 615438 728341 724603 747362 754034 751463 764444 872973 866382 5602102 5829795 39.15 70.8 2
09:51:35 2024-01-29 782506 766351 189256 186693 315076 322884 351618 348425 205606 204464 259995 265598 307181 309324 5126897 5436217 7235955 7080573 1227818 1269099 272820 241640 261527 259549 316044 306613 288781 290454 199748 201094 756638 677739 1582945 1581101 400358 393047 564645 565963 695064 681845 695380 697136 720590 731146 683889 763893 2012559 2102543 1263449 1054300 625276 612960 732828 728724 746758 752981 747095 759520 871370 865221 5680053 5835004 39.15 70.8 2
09:51:36 2024-01-29 779697 772456 190161 186401 316001 322297 349818 350401 206712 208091 260872 265970 306752 311005 5115941 5484020 7292894 7071925 1213498 1265433 273272 241640 260013 259584 317070 308849 291230 293428 198625 201234 745529 686787 1574862 1569568 400084 394540 561295 567023 695210 677305 695578 698362 715550 728219 690960 759516 2008994 2110266 1259295 1065427 625704 613619 733986 728207 740888 752945 754025 757699 868181 870542 5658495 5828383 39.15 70.8 2
09:51:37 2024-01-29 777230 774177 190478 185851 315174 320896 352010 349836 206603 208091 261427 266344 306942 311301 5147665 5561037 7432775 7123367 1227663 1270936 272403 245935 260311 260965 318524 308820 290372 292019 199748 201375 756638 681395 1589897 1571802 398654 394369 560934 563680 698921 678525 692530 700043 716348 721440 689057 764251 2018960 2127324 1282140 1052586 629209 612960 728858 728343 744349 747746 750358 760638 866305 866382 5642121 5873449 39.15 70.8 2
09:51:38 2024-01-29 788375 775341 191092 185847 317680 322849 352010 352028 206603 208818 260652 265990 306717 311337 5172053 5485826 7315435 7133572 1243299 1272778 271932 242688 261049 260497 316929 308239 289655 290348 198473 201199 734490 679448 1591264 1586117 396696 393155 562330 565963 696725 681675 693825 697136 718410 729633 683369 761638 2018960 2107459 1289930 1056982 625276 616464 731256 726659 745134 752945 747021 758944 871370 869650 5718971 5882801 39.15 70.8 2
09:51:39 2024-01-29 785661 777542 190491 186982 315144 322562 351938 352028 206925 208091 261680 264414 307681 311923 5172053 5522520 7357376 7103016 1219737 1276193 273791 242141 261041 260057 316965 308239 290819 293740 199748 201974 753464 687897 1609538 1574661 400939 395660 560897 566987 695247 676790 697490 698894 713526 725009 687955 754388 2011129 2114975 1285689 1066648 627956 614055 733867 728470 740851 752706 754752 755012 863787 870456 5705489 5891877 39.15 70.8 2
09:51:40 2024-01-29 777387 778648 191122 186401 315906 322849 354002 351708 206959 204859 261427 265806 308819 311591 5190757 5569219 7414124 7190410 1243362 1280030 273131 242661 260674 261070 315838 308929 290131 290048 198750 201058 761399 683979 1595168 1584755 396396 392016 564030 565385 700304 681399 687689 694563 715550 721368 682449 763998 2019560 2130351 1265526 1053811 623023 614566 728341 724603 746229 752706 745635 760638 872605 863937 5677293 5909927 39.15 70.8 2
09:51:41 2024-01-29 792070 779819 190460 186986 315179 323866 354002 351740 206747 208454 261752 265000 308649 310611 5198164 5555527 7383480 7143796 1226897 1279121 273932 242248 261041 260238 317853 306613 289286 290419 197509 201692 753464 690249 1602656 1576897 396732 393226 561295 566622 695210 676347 695911 698619 712517 721652 685936 754724 2010340 2117976 1261372 1068166 628404 613697 733867 728306 740327 748472 753678 755229 861242 865523 5724024 5929646 39.15 70.8 2
09:51:42 2024-01-29 779701 779855 191096 186697 316897 322884 355003 351461 206925 204859 261752 266025 308424 311627 5216895 5600996 7465619 7215316 1241828 1281852 273096 242284 260782 261175 315658 309401 292054 290419 200880 201023 764574 683979 1587522 1583353 396567 393815 564030 565348 700227 681675 686679 695055 714537 718725 680787 762220 2019560 2131851 1265526 1051089 623023 614566 726793 724566 741644 748436 745962 760638 871370 863290 5700160 5938913 39.15 70.8 2
09:51:43 2024-01-29 796585 783276 190525 187050 315179 324587 354002 353770 206568 206303 261788 265000 309585 311118 5228165 5600464 7419012 7216420 1227549 1281998 274039 245762 261405 260412 318710 308602 289321 292200 197543 202008 750290 691242 1591625 1581624 396768 394092 560537 567023 695247 676826 695874 698619 711510 721440 683925 754686 2017526 2118120 1289930 1066648 629209 614566 732828 728456 737766 748436 752606 754691 863425 865487 5777870 5939019 39.15 70.8 2
09:51:44 2024-01-29 781988 783866 191126 187054 317119 324623 353250 351497 207929 203863 261752 266869 309621 312539 5231441 5635710 7465906 7250120 1249523 1281998 273307 242931 260530 261975 316521 309401 290538 290665 200880 201410 751155 686915 1590906 1586117 395834 393551 563993 565348 699234 681675 688595 695823 713526 718801 680268 762912 2028219 2133362 1263449 1053899 623498 614566 728341 724053 745134 748472 747058 759901 872953 861428 5728377 5966119 39.15 70.8 2
09:51:45 2024-01-29 797730 786679 191092 187600 316167 324924 354002 352245 206959 208454 263119 265252 310090 311591 5259875 5614158 7447444 7211687 1229577 1289173 274074 245935 261698 260378 317106 309767 291642 291783 198404 201726 755051 690386 1635349 1585845 396768 393779 559743 565385 695247 675833 694849 697136 710934 721440 683369 751435 2016093 2121160 1285689 1068926 628762 614566 732828 728343 737022 748436 748392 753580 862202 865415 5795339 5966969 39.15 70.8 2
09:51:46 2024-01-29 793254 785567 191393 187016 316601 324888 354312 351461 207252 205101 261716 266464 310277 314775 5269074 5685446 7479402 7253973 1258915 1283769 272368 246042 261077 261175 318512 308892 290334 291347 198785 201691 745882 683979 1606964 1602282 399221 392016 559095 562017 693210 680709 689714 692003 715043 721440 678823 753924 2025339 2114486 1261372 1062387 624387 612960 730411 724603 743025 752706 744379 753246 868218 865158 5822432 5975484 39.15 70.8 2
09:51:47 2024-01-29 791177 788915 191126 187059 315911 324636 354502 352028 207605 206303 261536 268596 310313 312108 5276906 5697649 7516703 7253340 1240131 1287337 273272 246007 260818 261209 316778 310277 289796 293554 197543 202184 751877 689404 1635995 1590817 396959 393190 559743 561981 697219 676311 687418 698619 713526 717174 681368 757862 2025067 2136492 1277986 1057375 627388 612924 727824 727278 743025 743459 746491 756144 862202 861391 5787908 5977664 39.15 70.8 2
09:51:48 2024-01-29 800380 788906 191126 187642 316132 326581 355683 353875 206752 206378 261572 266731 311362 313474 5307080 5665186 7453989 7253402 1238362 1286537 275371 242320 261698 261244 317106 308456 290582 290701 198750 202008 748703 696822 1594967 1590817 397805 390810 559743 567060 692158 676826 689751 690989 707283 721440 682721 753613 2018960 2118156 1279328 1072829 626614 612829 732828 727691 734096 748472 748428 752472 862531 864770 5799478 6010606 39.15 70.8 2
09:51:49 2024-01-29 787643 788919 192056 187732 320032 324672 355643 351848 207467 204998 261608 267578 311073 313384 5319914 5721254 7516703 7291810 1262853 1291218 272403 246042 261734 260776 320516 309839 290370 291587 199257 201691 759812 687897 1616642 1604557 399221 392016 559095 562811 693173 680709 689225 691734 713526 721440 676758 752170 2024048 2114975 1287809 1065095 623023 612960 731522 724603 738393 748472 742510 754691 866072 863937 5855871 6026089 39.15 70.8 2
09:51:50 2024-01-29 795481 795390 191525 189548 317013 328186 355505 351920 207756 204679 263160 266765 311906 310611 5324647 5744457 7600632 7295976 1249523 1290302 272594 246042 261662 261975 317070 309839 288917 293163 198785 201691 753464 688389 1604456 1595337 396959 394441 559095 562848 700043 678782 688595 697136 713021 712426 681392 757026 2028779 2139521 1277986 1055086 625276 612924 725763 726145 740924 745073 744379 755767 863750 861391 5818275 6044195 39.15 70.8 2
09:51:51 2024-01-29 808437 793395 191289 187835 317088 324455 356008 356619 207432 204464 264195 266059 311504 313809 5333082 5677331 7535354 7304282 1241903 1290302 273307 243179 261257 262227 317035 310058 290237 290590 198474 202821 742355 694335 1638611 1595337 396677 394540 558160 558820 697219 674328 686639 696814 709356 715052 682237 755030 2028219 2148702 1265526 1058715 629209 615438 726834 727278 741449 739134 745962 755841 860288 856510 5810879 6037777 39.15 70.8 2
09:51:52 2024-01-29 806418 792197 191250 188649 318687 327491 353816 352280 206959 205740 261572 267868 312416 311591 5350384 5728527 7535354 7290359 1232498 1291218 274109 245834 263215 261209 317106 310448 288882 293728 198577 201726 756638 697316 1599220 1593075 398654 393226 559347 565385 693210 674328 691784 695055 703268 717174 680787 744472 2021831 2127183 1285689 1069493 627061 613697 729651 728724 733972 744018 745962 751365 861549 864904 5825500 6046414 39.15 70.9 2
09:51:54 2024-01-29 799960 795263 191695 187608 317158 324888 357094 356026 206890 205101 263305 266903 311758 316122 5349741 5679522 7492715 7333437 1246416 1294807 274949 242150 261734 261244 317106 309620 290643 290912 199409 201375 766359 698313 1612665 1600011 396959 390881 559131 567900 693246 678782 689714 689432 702930 718183 674809 746588 2023902 2124168 1293715 1072737 622612 611962 728858 722992 733977 752102 749663 754477 867106 863791 5855828 6072615 39.15 70.9 2
09:51:55 2024-01-29 797913 796944 192237 187732 319468 324960 355414 352280 208288 203863 264050 267751 311540 315220 5366741 5758628 7581981 7342802 1259296 1296717 274529 245661 263215 261244 318512 310277 290679 291374 199062 201058 750453 694335 1613069 1604285 398088 392016 562403 567023 693246 680438 691257 689921 703268 718282 672284 749455 2029661 2117976 1292050 1071210 621727 613875 732973 723604 737958 748220 743265 750113 868723 865013 5879868 6046339 39.15 70.9 2
09:51:56 2024-01-29 797927 799210 191734 187608 319078 324924 358791 355702 208010 203863 268561 266903 312196 315478 5379942 5761271 7600632 7378561 1273755 1298520 272975 241605 261468 261757 319701 309329 290643 291516 199374 201691 758225 688881 1614701 1613777 398654 391395 562655 562756 691144 680709 689576 690900 711205 719737 672759 748821 2034585 2121160 1292523 1072551 626130 617564 731969 724112 738151 748220 740383 752320 869571 863828 5895580 6090039 39.15 70.9 2
09:51:57 2024-01-29 797987 799214 191238 188688 319585 326799 357559 352280 207894 204924 264086 266429 313438 313933 5394926 5795718 7650174 7389629 1264323 1299478 274074 246144 261590 262813 317995 310277 291564 290489 199374 202114 761399 696320 1625405 1617217 395834 390775 559095 562756 696232 679955 685066 689921 709858 716022 672722 755524 2039177 2148444 1287809 1066446 623942 615364 727271 723604 743330 748184 745537 752673 865620 859087 5914558 6081281 39.15 70.8 2
09:51:58 2024-01-29 806113 800067 191428 188164 317079 328186 355379 354520 207720 204464 264086 266903 312416 312504 5389314 5806004 7684560 7383569 1262517 1299478 274074 245935 261468 262813 317000 310277 290679 290489 199687 201691 762987 696320 1625752 1612632 395834 390810 562027 561981 695739 678782 682564 688944 706979 712426 673280 757360 2039177 2145507 1287809 1066302 623023 613981 725800 722101 740851 746151 743576 755841 866307 857266 5844493 6100292 39.15 70.9 2
09:51:59 2024-01-29 810681 799112 191730 187903 318556 328186 354312 352280 208219 203863 264086 266903 313031 314004 5408058 5832808 7716202 7394902 1255252 1300166 273237 246317 261698 261975 318476 309674 288882 291783 198785 201656 754280 692851 1614739 1611407 396677 393779 559095 561945 698207 680709 687616 695329 710362 714427 674937 753450 2039792 2148557 1296291 1056833 624387 615874 723673 724016 740093 744024 740752 752673 863425 855763 5895806 6101584 39.15 70.8 2
09:52:00 2024-01-29 811906 802356 191730 188198 318596 328186 354312 353869 208300 204429 264980 266903 312416 316195 5411693 5850837 7721862 7417725 1262517 1304136 274074 245971 261698 261975 316521 309170 290131 290665 199201 201691 761399 695823 1610565 1611407 395273 392016 559095 565963 698921 679488 686108 691354 709624 712174 672876 753390 2041244 2148643 1287809 1061898 622612 614346 724768 720257 738649 743423 742452 753208 865008 857266 5878865 6115964 39.15 70.8 2
09:52:01 2024-01-29 808922 802657 191730 188198 318074 327185 355414 352280 208219 204924 264086 269496 313295 314478 5430676 5852300 7706769 7436823 1263905 1300438 274074 242320 261734 262778 317000 311144 290538 290665 199374 201656 762987 697316 1616290 1613777 394457 393424 562890 565560 695556 678672 682417 688797 708350 712174 672399 753003 2034585 2145597 1285689 1063146 622133 613697 724186 721989 740851 743946 741099 753580 863750 857266 5934366 6124697 39.15 70.8 2
09:52:02 2024-01-29 808260 802657 191126 188795 319359 326727 356485 352280 208219 205066 264569 267682 311633 312979 5427394 5843041 7706769 7441762 1276491 1305837 272784 246287 261626 261975 319441 308747 290679 292316 199062 202068 762987 694825 1626014 1627596 398088 392868 560897 562756 691964 677602 686379 689432 707247 716094 673501 749523 2037478 2127017 1296677 1069686 624362 615874 728858 722407 738068 745590 737241 747519 864002 856402 5964627 6134075 39.15 70.9 2
09:52:03 2024-01-29 802543 803788 191700 188529 319563 326799 358134 353586 207894 205101 268561 266429 311347 315148 5441664 5820322 7684735 7447482 1276864 1304136 274074 246281 260782 262778 317995 308747 291557 291304 199653 202009 759812 697316 1645738 1627321 396677 392312 561295 562320 692085 675796 682527 686921 708276 716457 672546 749191 2037478 2140819 1279328 1069686 622612 614566 726756 720330 738685 745626 738923 749122 863425 857266 5972042 6139073 39.15 70.8 2
09:52:04 2024-01-29 804833 804958 191260 188198 319589 326799 358674 353338 207028 204748 264569 266244 311598 314962 5442930 5847195 7684735 7447074 1275877 1304136 272368 245935 262924 261730 319193 310168 292054 291233 198958 201680 758225 695822 1642418 1627596 398088 392312 559743 561958 690041 679189 685404 687895 703232 716457 671402 747945 2034585 2124168 1286293 1071973 623498 614566 728858 720293 736060 744018 735637 744698 863104 856402 5963515 6153426 39.15 70.8 2
09:52:05 2024-01-29 807137 806099 191765 188029 320050 324960 357595 354366 207571 203829 268670 269911 313075 315189 5469760 5851352 7665909 7436709 1266816 1305988 274210 242105 263555 261652 317889 310168 290096 290524 199722 201164 764574 702323 1609322 1613777 395834 390501 562491 564440 691817 676826 688105 685245 702321 712426 669456 742125 2031104 2124168 1295881 1077296 619963 610088 726793 719504 730675 746617 741196 744698 862202 856438 5946564 6167189 39.15 70.9 2
09:52:06 2024-01-29 806281 804958 192340 187869 319790 327260 356556 353338 208253 204429 263900 268567 312416 315514 5474293 5878251 7673350 7465129 1262095 1309709 274808 242280 263070 261870 318558 310827 290326 290215 199340 201691 753464 705222 1612446 1618297 396115 392203 559743 564477 691964 674804 686639 685539 700230 712426 671081 743219 2029661 2131851 1291549 1078985 621727 609190 727351 720293 732782 745490 743961 746887 861511 856438 5949859 6171127 39.15 70.8 2
09:52:07 2024-01-29 804969 806099 191730 187997 319118 327723 358674 354117 206994 205740 264086 267751 313438 314962 5470260 5823535 7620408 7460210 1259739 1310641 274580 242248 261554 262454 318923 308892 291564 290564 198577 202363 765169 706735 1613746 1613777 395650 391613 556547 563245 688806 672468 685590 686921 700230 716457 673280 744314 2031104 2133362 1300212 1082039 624831 609657 728858 724016 733338 745626 744909 745444 855942 856474 5954110 6198013 39.15 70.9 2
09:52:08 2024-01-29 810443 807241 191734 188203 320050 324960 358170 356311 206925 205135 264569 267716 313438 317408 5480669 5835836 7634723 7458162 1252608 1309621 273272 242320 261698 261175 319712 310022 289726 292165 200328 202326 753464 706363 1621511 1613777 396959 391205 556547 558784 689515 671515 686639 689161 701293 716457 672759 742125 2029825 2131851 1277208 1080522 624813 610988 728586 724603 733338 743642 744096 744379 851910 856474 5968657 6185933 39.15 70.8 2
09:52:09 2024-01-29 811869 806754 191769 187608 320778 324960 356521 356038 206959 204924 264168 268089 312416 317892 5490021 5854238 7641691 7456452 1251497 1309658 273826 242661 261662 260958 319190 310277 289726 292334 198439 201691 753464 702209 1647439 1617217 396959 392035 556547 562756 689733 671515 687616 687968 700266 712426 673501 740112 2029661 2133362 1306709 1080522 625276 610556 728858 724566 729642 743642 742227 744379 853034 856474 5965268 6185671 39.15 70.8 2
09:52:10 2024-01-29 814215 807013 192371 187448 320791 326799 358029 356574 206959 204782 264605 267716 312416 317892 5513710 5876866 7665961 7450320 1254890 1305837 273949 241980 261698 261070 319961 309839 288917 291374 197543 202326 751877 703713 1622512 1613777 396959 390501 556547 562756 690004 671515 686639 689921 700761 712390 673501 737736 2031104 2136390 1279328 1078985 625276 610088 727824 724566 727473 739458 742190 744379 853034 856402 5955889 6199976 39.15 70.8 2
09:52:11 2024-01-29 815372 808390 192371 187012 320085 326799 355985 355539 207894 204782 264310 268886 312860 315334 5508109 5886392 7707019 7479250 1240645 1311573 273272 241640 263029 261757 316778 309170 288882 291551 198439 201691 758622 708395 1626751 1604557 394155 390810 557334 563245 693210 670857 682601 688944 694183 707392 669619 741085 2031104 2147119 1277208 1071210 623498 607400 722102 721349 729154 738273 743850 745791 854849 856055 5938045 6205237 39.15 70.8 2
09:52:12 2024-01-29 819925 808153 191557 187903 320722 325743 357846 357541 207797 206593 263791 269212 314177 314818 5519926 5909974 7731187 7507367 1263438 1309658 272403 242320 261626 261975 317035 310277 289321 293071 197474 202149 753464 699712 1650210 1620696 394434 391758 555761 559573 691510 671515 681084 689921 704384 708175 671593 746474 2038927 2151750 1294170 1064666 625276 614296 722102 722407 735419 735091 735637 744169 853034 847496 5987977 6209618 39.15 70.8 2
09:52:13 2024-01-29 823537 811832 191482 188027 320495 327541 355308 355361 207935 204395 264797 267985 313699 315334 5529895 5943817 7837045 7539475 1281317 1309658 273237 242320 260013 262009 318512 309584 290643 290153 198577 201374 758225 697316 1647186 1632032 395554 390102 558160 559573 688051 670857 680264 681863 704384 711315 666672 744314 2037478 2139145 1308875 1069686 619963 612359 722650 717466 735941 743642 735738 744698 859046 847532 6020487 6215279 39.15 70.8 2
09:52:14 2024-01-29 811598 813378 191595 188091 318976 326436 358530 356026 207432 204679 263096 266800 311633 315550 5525952 5924679 7749838 7469666 1266816 1313382 274074 240926 261698 261140 317106 310277 292405 288904 199235 201304 758225 707240 1618608 1623084 394714 390102 558951 561981 688051 671734 682564 682177 694147 710243 664680 736887 2028219 2127287 1289384 1078985 619474 603947 724186 718484 727401 743642 739131 744281 854696 856055 6013161 6230948 39.15 70.8 2
09:52:15 2024-01-29 809560 811574 191591 187510 318936 327650 358674 353338 206890 205101 263714 268289 313735 314926 5527429 5885693 7651747 7473917 1253538 1309658 272403 241640 261396 260378 318512 309365 288443 291551 197509 201374 753464 705222 1661139 1621846 395834 390653 555492 561162 687077 669140 682601 683975 694255 710278 669656 737260 2028219 2133362 1302378 1078985 623498 607400 725727 722174 728331 739386 737838 739568 851684 856405 5999450 6215128 39.15 70.8 2
09:52:16 2024-01-29 818276 811768 191730 186857 319792 324960 355985 358047 206925 204464 264086 267682 312416 317863 5535317 5927790 7749838 7511379 1250273 1309658 274109 240926 260598 261792 315823 309986 288882 290153 197543 201339 756638 707240 1645012 1613777 391749 390653 550153 560367 691020 667212 677367 683902 694147 703413 669619 741071 2031104 2154827 1275088 1065427 623498 603947 719638 721896 731764 738703 740298 746315 848666 850553 6014922 6228825 39.15 70.9 2
09:52:17 2024-01-29 825890 811805 191451 187800 318048 326799 356270 356038 206959 203795 268561 266683 317128 316157 5544697 5973642 7857524 7558206 1283188 1311272 271987 245670 260013 260776 317995 308420 289796 290189 197543 201023 757829 697814 1640832 1638132 394714 389834 556547 557955 686105 671515 679296 682071 702358 708210 663668 740042 2037478 2133362 1304543 1072792 619963 612499 725800 718263 733311 739314 731692 741945 857614 852965 6037824 6237714 39.15 70.8 2
09:52:19 2024-01-29 814215 813840 191730 186991 319796 326545 356556 354401 207605 208561 263795 268124 313473 315550 5541882 5926985 7731187 7520744 1264692 1311272 273237 240926 261441 261175 318735 308420 288917 290665 197509 201691 785816 707886 1627134 1622997 395273 387907 550153 561162 685620 667721 680520 681899 694111 708210 667652 736099 2028219 2133068 1266607 1085113 621556 607979 724662 719504 728812 739242 740335 740237 851790 854846 6011908 6237714 39.15 70.8 2
09:52:20 2024-01-29 818846 814105 191734 186861 319825 324960 356258 355503 206890 204464 264086 267716 312416 317826 5545834 5942455 7749838 7534321 1246342 1309658 273272 240348 261626 261175 315602 310936 288513 291291 197543 200463 755051 710554 1625397 1611489 391196 391205 554939 561958 691510 668194 678287 683939 694259 703377 664643 738539 2033098 2154753 1295446 1071173 621245 607080 719601 719504 728812 736134 737838 744281 848073 851648 6000299 6247079 39.15 70.8 2
09:52:21 2024-01-29 823461 814141 190521 187574 317123 327260 356521 354401 206247 204782 263900 266464 311598 314225 5550089 5965305 7852417 7572971 1275877 1314099 271952 240926 259348 261209 316813 308420 290483 288869 197543 200428 756638 699712 1652074 1631958 392376 387871 556278 556232 686105 671039 675407 679988 702402 707174 663589 741477 2036890 2139386 1302378 1072737 621451 610462 719638 715165 731746 741882 731840 742056 854849 848150 6063899 6246620 39.15 70.8 2
09:52:22 2024-01-29 813637 814105 191161 186731 319078 324924 356556 353374 206925 208126 264232 269496 312416 315189 5559447 5943817 7766746 7539475 1266498 1313382 273237 240517 261221 260343 316778 306613 289796 288939 197509 201058 745529 707746 1624617 1626456 392413 387871 550153 559317 685162 667987 679073 680654 693096 710396 665874 735913 2027591 2128692 1293715 1083614 619963 607779 723738 718484 726747 740272 735637 739070 848109 847496 6020487 6256445 39.15 70.8 2
09:52:23 2024-01-29 818398 813534 191393 186568 319566 324924 356485 355503 206781 204288 263305 266869 312416 317408 5572779 5957197 7759163 7528679 1247741 1313382 272820 239400 261626 260196 316325 310058 287735 289748 199481 200463 753464 707746 1625802 1612632 392121 391649 555281 562609 690004 668520 681233 684976 693096 703232 666170 733896 2026245 2139145 1298046 1075920 621245 603875 722380 719393 724690 732919 735080 737144 845338 847496 6006252 6261343 39.15 70.8 2
09:52:24 2024-01-29 825540 814681 190560 187054 317194 327723 355414 354437 206959 208707 262784 268567 317128 313527 5561790 5960751 7801630 7555794 1266460 1313168 270675 241640 260049 260412 316521 309365 287099 290665 197165 200393 755051 702352 1644239 1631075 392230 391758 553707 556123 690004 668994 676182 683902 694219 702314 661760 739065 2040376 2145660 1292050 1063583 622133 610125 718617 718484 729820 730048 728692 739913 848073 846952 6029128 6256445 39.15 70.8 2
09:52:25 2024-01-29 825805 816148 190924 187025 317189 327723 355152 353338 207028 208489 264195 266903 317128 316306 5574189 5969390 7831931 7556787 1277946 1318877 271572 240517 261221 259549 316079 308130 290495 291664 198625 200149 755051 699813 1626281 1636525 393378 387655 555281 556232 682054 670564 677093 680175 699689 707392 660488 735015 2033336 2121160 1280063 1072737 617709 609227 721591 715435 728331 737198 726443 735541 854244 848150 6046537 6256881 39.15 70.8 2
09:52:26 2024-01-29 816511 816414 190959 186727 318154 324960 356521 352280 206994 208454 261824 267716 311220 315220 5583541 5926911 7725634 7555699 1264692 1313168 271572 240232 260668 260169 319425 306433 288777 289607 198625 200254 787482 711300 1625475 1627612 391713 386636 553034 559573 682744 665543 678331 677803 693242 703160 663082 732853 2025339 2127183 1291549 1082062 615951 604542 720535 716179 724177 736436 735080 734682 846875 848150 6029128 6256445 39.15 70.8 2
09:52:27 2024-01-29 818584 814686 190195 186439 318821 323866 356270 354437 206247 208525 261824 268596 312416 317408 5574189 5968684 7787140 7539585 1251712 1315313 272955 239258 259870 260273 315838 309220 288775 289167 198625 199905 753464 710790 1609337 1613777 391895 387907 550045 559573 688051 665725 677218 679903 689190 698229 661930 730699 2025339 2141038 1300212 1071021 618150 603113 715568 715435 722604 731741 735080 737181 845662 845756 6009718 6266233 39.15 70.8 2
09:52:28 2024-01-29 824949 814100 189334 186697 316132 324960 355414 354175 205641 204464 261824 265874 316719 313015 5577770 5984063 7880393 7599116 1269762 1309547 270570 239966 259433 259807 315514 309329 288775 287958 198359 199140 762987 701317 1628021 1630087 390883 390102 555281 555839 688051 668667 673418 675777 695242 695185 657543 733933 2033336 2142556 1277208 1060387 615951 603947 713238 713302 726784 730409 724351 737778 846838 838482 6029128 6256881 39.15 70.8 2
09:52:29 2024-01-29 820544 816409 189364 186982 315201 326799 355985 354020 206603 208162 262748 266834 316754 312284 5585783 5977972 7827626 7574744 1283188 1317120 270346 239365 260746 259188 315126 306577 288739 288684 198345 199557 755051 699831 1652645 1641702 392413 387217 554548 554589 681813 669614 677367 677840 695242 703413 655077 730180 2029661 2114975 1284216 1069714 615951 607400 719638 713302 726232 734502 725781 736067 848073 845756 6063937 6271549 39.15 70.8 2
09:52:30 2024-01-29 816384 816113 190491 185821 319986 324888 358537 352315 206603 204572 263341 266869 311977 315514 5593962 5990055 7781333 7582657 1264692 1314136 271158 239081 259726 259514 315788 305211 288111 290395 198625 199801 745529 709266 1639783 1623001 390928 385171 552138 557918 680847 663773 675751 674823 685241 703413 659984 728553 2021831 2124168 1287218 1082062 615951 602468 719638 713302 722604 734502 732955 734722 843185 845756 6046461 6275585 39.15 70.8 2
09:52:31 2024-01-29 818584 816404 189896 185851 317158 322920 356521 354437 205961 205328 261788 266464 312416 315586 5622051 5986639 7805295 7575491 1256204 1315249 271572 239233 259176 259584 315838 306649 288865 288430 198066 199175 753464 709774 1644853 1613777 387682 387871 550045 557523 686105 661828 673381 678801 685169 698327 659984 728627 2025339 2145394 1295881 1068926 617709 602182 715531 714855 719399 729272 731803 736030 841407 843298 6028556 6284135 39.15 70.8 2
09:52:32 2024-01-29 825467 815836 189261 186401 315170 326531 354845 352315 205606 204429 261716 267807 312830 315484 5614116 5999488 7861283 7587755 1271936 1315313 270430 239197 259140 259118 315394 308384 288458 288797 198345 198759 762987 700314 1654555 1629902 387646 387871 553266 552917 685583 669140 670376 677803 693205 694399 653618 732542 2031104 2142556 1300212 1058565 613763 605399 711383 709134 724690 729786 725507 737213 846204 841594 6063823 6279653 39.15 70.8 2
09:52:33 2024-01-29 821156 818151 189226 186697 315655 324924 358029 353838 206649 205328 261463 265922 313259 312396 5618027 5994922 7846577 7597133 1272242 1315031 270675 238081 259576 258723 315874 306505 288368 288594 198625 197862 757405 703330 1618655 1631059 389984 385155 550153 556269 681813 667175 675370 672772 689118 699247 654597 727268 2025339 2113476 1298046 1072551 612455 605399 717599 709277 720489 730445 725265 731706 848482 845086 6063861 6284541 39.15 70.8 2
09:52:34 2024-01-29 813942 815308 190218 187681 319138 324600 356764 351920 206144 205435 261536 266731 312018 314267 5618027 5969278 7737889 7554227 1256843 1313131 269851 237922 258377 257935 318038 306519 287967 288737 197509 199106 751679 707746 1627733 1623089 391160 385135 548206 553770 680057 662321 674854 676293 685169 700761 661154 726750 2020395 2124168 1291549 1077944 615839 603039 718617 714855 719944 730409 728618 728521 838920 845756 6038215 6300702 39.15 70.8 2
09:52:35 2024-01-29 824713 818354 190352 186626 317973 323651 356764 356026 206075 205435 261572 265990 311504 315442 5627352 6003402 7833766 7591715 1270120 1314099 268807 238959 258342 258004 315874 306613 287117 290214 197927 198794 779601 700314 1651122 1629902 387452 387799 550575 553536 684057 662727 670766 678801 692226 694399 656040 730106 2031104 2141038 1283569 1060387 615951 603875 712967 711214 724690 725545 724750 736030 842636 838338 6081082 6306203 39.15 70.8 2
09:52:36 2024-01-29 830623 818731 190066 185720 318687 324708 355003 354020 206247 204572 261752 267807 312416 314701 5618027 6018257 7843092 7586302 1268621 1315068 269816 237685 259176 257935 315838 306001 287963 287985 198485 197656 749107 702323 1633566 1632217 387754 385442 550081 554589 679846 665688 673344 670839 685205 698684 653206 724647 2023902 2111098 1275088 1072737 611840 604970 715531 707770 719399 730373 721518 728521 848592 843724 6076860 6296777 39.15 70.8 2
09:52:37 2024-01-29 816523 816414 189226 189675 316132 324622 355935 351704 205572 204859 261275 266429 310348 314231 5621937 5973604 7731187 7558206 1249333 1312177 268807 237518 259576 262937 315394 306577 287117 287120 197509 198483 773046 705726 1659926 1626461 389984 385442 547431 549770 678883 659146 673344 675814 685133 697177 656577 724636 2016093 2124168 1291549 1072829 617709 602256 715531 712761 717512 731173 729854 730797 838256 838338 6044205 6302893 39.15 70.8 2
09:52:38 2024-01-29 826674 816148 189153 186630 315174 324852 355003 354020 205332 204859 260103 266834 310996 311591 5625965 6011974 7840860 7595667 1268307 1309658 267769 237886 257546 257901 315616 306541 286311 287177 197509 198206 753464 699712 1643781 1629902 388841 386636 548982 551968 682781 661852 669521 676808 689932 693838 653654 727410 2028219 2141038 1283569 1059633 615074 605215 713414 712267 723481 726592 721370 732114 841833 837703 6068203 6295459 39.15 70.8 2
09:52:39 2024-01-29 825890 816041 188963 189577 317492 324636 355003 352028 205606 204285 261496 267396 311504 311851 5619605 6029580 7843092 7595667 1268346 1314099 269886 237448 258160 262717 315214 306001 287963 287140 197509 197518 756638 705726 1644537 1626256 389394 384288 551747 554162 680296 662763 671327 670582 686101 694399 652764 723580 2021831 2111249 1275088 1074853 613591 604757 715458 707158 721126 731508 722120 730351 846262 838374 6103922 6303641 39.15 70.8 2
09:52:40 2024-01-29 818552 817266 189226 189374 315214 323231 353781 351438 205429 204572 260836 266059 310561 313235 5628971 5977822 7757075 7576936 1248192 1311272 268585 237151 259140 258854 315394 306037 286830 287051 197451 197862 747116 705726 1674127 1627704 387718 384601 546657 553536 676963 659512 671363 674823 686101 696162 655577 723602 2019649 2120946 1282887 1080485 612714 599696 716472 710210 717516 730300 725378 727415 841162 838410 6072586 6294027 39.15 70.8 2
09:52:42 2024-01-29 821089 816045 189261 189330 316167 320932 353816 352315 204934 204285 260512 265000 310055 314483 5628971 6012011 7843092 7599154 1266385 1315068 266619 237886 257150 257901 314950 305320 286311 287932 196816 198483 768130 705350 1641990 1627704 387739 384252 545849 550406 678883 659512 667108 677278 689400 696117 656813 729863 2024709 2143984 1272967 1063374 615951 603039 709914 710136 720489 725897 723682 731706 835882 836039 6081328 6307769 39.15 70.8 2
09:52:43 2024-01-29 829890 816077 188963 189365 316001 323830 353734 352028 205429 203714 261275 270007 310561 313809 5630301 6036802 7852417 7604756 1268621 1317942 268995 236750 257546 262496 315394 304604 287117 286736 197509 197210 757829 705726 1621488 1631075 388841 383983 550575 555899 679329 664129 671833 669486 684016 694291 650142 722607 2022607 2107948 1291549 1072792 608357 603039 714466 704124 715522 726092 720464 727567 843866 837158 6081328 6303272 39.15 70.8 2
09:52:44 2024-01-29 814793 817999 188636 189338 314704 322884 353781 351461 204792 204285 260067 265218 310525 312504 5638336 6003440 7788903 7577423 1246416 1313382 268177 236750 258626 258672 314950 306001 285472 288391 196816 197862 750092 706735 1651508 1627596 390781 385372 546700 552751 674795 656463 671908 673441 684533 698218 655024 718713 2016093 2119683 1280721 1078218 614166 594933 714013 710489 717553 726128 725781 726755 834084 841912 6090049 6298516 39.15 70.8 2
09:52:45 2024-01-29 824632 816077 189226 185592 316123 321870 354752 354020 204332 204285 260652 270113 310046 313527 5638336 6037900 7852417 7610459 1269355 1313382 272175 237483 256323 262496 314065 304317 285436 292537 196816 197862 774684 703834 1656320 1631971 387739 382996 544897 549407 676817 657857 663977 673797 685097 692302 654133 725419 2021831 2133362 1279328 1062387 613591 601945 709411 709780 718891 721395 719435 728521 834699 829469 6081328 6312637 39.15 70.8 2
09:52:46 2024-01-29 830519 818494 188108 189104 316001 324094 354002 352028 204968 203714 260872 270007 310308 313105 5643675 6056234 7880118 7619831 1271335 1315104 268177 236349 257511 258854 313886 305032 286571 286889 198030 196901 767748 703330 1637274 1632244 389394 383846 550539 553536 675014 662321 668843 671707 683834 694327 647424 718750 2019729 2105781 1293715 1071210 608948 601327 714519 702098 716537 726056 716197 725684 843866 837849 6099033 6312993 39.15 70.8 2
09:52:47 2024-01-29 815144 817580 188636 189003 315996 322359 352262 350966 204792 204285 260110 265218 310055 312539 5649005 6003402 7759357 7587755 1255715 1313168 269995 236870 258128 258604 313527 305176 285401 288355 196331 197724 747116 707378 1655144 1627704 389394 383103 544273 551577 676881 656072 670952 672486 683123 694219 652660 716640 2012559 2114975 1282887 1075920 612455 594897 713003 709277 715522 721665 723720 724652 833517 839034 6076974 6318914 39.15 70.8 2
09:52:48 2024-01-29 825805 816118 188666 185588 316528 321870 354320 354020 204332 203999 260469 265218 308684 313051 5645650 6037937 7852417 7616697 1267535 1315313 269308 236775 255072 258818 313629 305894 286132 288495 195775 197724 726484 709037 1659106 1622997 386493 384826 541031 550016 678402 654683 666372 671533 683086 689243 654133 725716 2017253 2142556 1285052 1060227 612455 594631 706363 709277 718608 721512 722618 728249 829218 829397 6090049 6325916 39.15 70.8 2
09:52:49 2024-01-29 830351 819778 188074 189038 315778 322718 354002 354020 204298 203109 260652 264855 310090 311555 5651731 6060310 7899044 7639171 1275877 1316184 269308 236009 257368 257951 313778 303642 285472 286938 196402 196594 748703 701317 1664314 1635807 387739 381654 549489 550406 671977 660447 668094 669633 684861 694327 644577 716640 2016093 2102798 1279328 1066648 608357 599713 710418 701865 715522 723910 715973 723585 838993 834234 6098786 6322002 39.15 70.8 2
09:52:50 2024-01-29 817530 817844 188040 185592 315735 320896 354502 350401 204366 203714 259630 266985 308684 311555 5649005 6003515 7763364 7593504 1259387 1313308 268929 236314 255929 257334 314950 305312 285793 287949 195780 197518 764852 707746 1645854 1628747 388290 380817 541067 550406 671469 653686 668094 669633 680125 693349 652300 718786 2006847 2111979 1302085 1075622 606626 594252 709411 703662 711373 723981 721555 725684 834699 834234 6094415 6322345 39.15 70.8 2
09:52:51 2024-01-29 822876 816113 187740 185588 315996 319890 353285 353802 204122 203856 260103 265970 309369 313491 5657067 6063189 7858000 7633128 1259777 1309658 272474 236139 255108 258854 313004 304105 285575 286938 196436 197277 748703 709037 1634171 1621846 385546 381958 541067 550406 677922 652728 662170 670311 676227 686236 652743 722516 2013991 2142556 1304298 1062387 610095 596231 705094 708272 715522 721395 721555 726347 827157 828777 6081328 6307544 39.15 70.8 2
09:52:52 2024-01-29 830248 818458 187745 185588 315112 320932 354002 354020 204156 203109 260722 264855 310055 310611 5666598 6094453 7962979 7654589 1288931 1313382 267610 236750 255143 257808 314662 302222 285472 286526 196126 196594 747116 700314 1649726 1643964 386640 382115 545885 546992 671029 658077 661700 665200 686101 692570 646510 722516 2018960 2122663 1282075 1066648 606588 601401 707903 702098 718023 723946 715973 725721 834084 829361 6119038 6326551 39.15 70.8 2
09:52:53 2024-01-29 819925 817271 187745 185065 315774 320860 354002 350647 204934 202756 259343 266202 308438 314244 5657167 6012049 7759163 7595391 1251184 1315313 268552 234893 256754 257334 312126 304140 284446 287140 195816 196594 743942 705726 1653064 1622911 387739 381387 542560 549201 671653 649056 667619 669633 676263 690320 650325 714382 2009700 2114975 1306511 1074392 610716 596231 710418 706267 712957 721508 719435 721421 827462 834234 6072624 6322002 39.15 70.8 2
09:52:54 2024-01-29 827070 819725 187875 185069 316001 321584 351722 351740 204093 202968 259522 266717 309547 313474 5661211 6046650 7880393 7633128 1268307 1311272 267798 235620 255143 257731 311144 305645 284530 285459 195816 196183 756638 698313 1668250 1629902 385273 381958 545849 546343 676963 657611 661700 669159 682640 685385 644926 718786 2018960 2130340 1248911 1052400 609338 594933 702376 702098 715522 717165 714410 725684 832302 829918 6094415 6312084 39.15 70.8 2
09:52:55 2024-01-29 824294 821057 187313 185416 313391 322741 351902 349765 204195 202897 259487 266047 308508 310859 5658357 6046650 7880393 7623763 1264077 1312449 272246 234695 255143 257083 312490 301551 286342 284552 196126 195946 747116 707746 1627527 1622997 385546 381037 544273 549627 666916 654719 664125 663280 679062 688239 643364 715399 2005422 2105781 1324397 1069412 602960 594545 706400 699078 709401 721431 716482 721421 835882 829397 6098786 6325268 39.15 70.8 2
09:52:56 2024-01-29 816532 819893 187343 185588 314002 320457 354429 348639 203844 203109 258395 264855 308218 310611 5666156 6029241 7796068 7608970 1244186 1309658 268552 234100 255143 257334 311109 304594 284131 286012 195196 195946 749893 709774 1619593 1613777 385276 381387 541031 550406 674464 652764 665422 669633 676480 685385 646017 714345 2009700 2114975 1280992 1065890 608911 593832 706363 705194 708396 717129 717503 721946 825019 829397 6071048 6334480 39.15 70.8 2
09:52:57 2024-01-29 830623 819893 186760 185451 312950 321799 351974 351141 203947 203073 258145 264538 308579 310859 5665258 6077012 7943981 7653406 1274058 1312449 267762 234823 254254 258093 312055 303626 285401 285018 195745 195912 751877 702323 1672466 1627225 383224 381575 544201 546307 672963 656536 659759 662709 676155 685313 644012 718713 2016056 2125081 1287218 1054086 604247 597923 701198 701064 712380 717057 712234 726457 834957 827805 6103085 6339009 39.15 70.8 2
09:52:58 2024-01-29 823452 818422 190719 185592 312838 321773 354248 350329 203878 202861 259194 264820 310423 311630 5661103 6046575 7857689 7625269 1265840 1313382 268929 234823 255108 257083 312019 303841 285436 284366 195161 195912 748703 707746 1631344 1622546 385546 381575 544237 549590 671616 656572 664088 662340 676959 685385 644012 714271 2011129 2099562 1280721 1069686 602649 596231 706363 698762 710261 722549 716041 721506 836401 833449 6116311 6331066 39.15 70.8 2
09:52:59 2024-01-29 816532 820753 186892 185073 314078 319854 354002 348711 205632 202756 258395 265598 308112 310575 5670475 6046537 7828070 7593714 1242764 1311518 267351 234496 255894 255685 311109 302683 282762 285423 194817 197482 740767 705726 1630804 1622997 386640 382115 541408 546693 669715 652202 664125 665707 675817 690236 646437 710077 2003287 2110266 1302085 1072737 610212 594252 709219 705059 710372 719078 718451 718353 826554 832233 6081328 6334657 39.15 70.8 2
09:53:00 2024-01-29 827661 817839 187416 184171 314936 319890 351618 351425 203596 202684 258431 265970 307181 310575 5667709 6063975 7882290 7644027 1268307 1309658 266718 234660 254289 256473 309914 302683 283194 284516 195161 195301 751877 698313 1645446 1627612 385000 380782 541104 543888 673450 654646 660699 665707 676155 681285 643445 718498 2014625 2128332 1291549 1059397 609225 597923 703192 704558 714456 716339 714187 722409 826701 820455 6125967 6337860 39.15 70.8 2
09:53:01 2024-01-29 833320 820811 186699 184775 313165 320339 350840 349478 203947 202048 258395 264379 308112 312108 5675798 6064619 7871068 7634648 1264977 1313382 267798 233739 254681 255720 311546 301728 284614 283145 195198 195267 750290 706735 1622647 1627612 384728 381037 541067 547153 669715 652728 661664 662068 675010 685385 641822 713153 2010169 2096297 1291549 1066446 603669 597923 708172 700493 710259 720271 708056 717116 837484 827503 6116197 6345257 39.15 70.8 2
09:53:02 2024-01-29 821126 818422 186837 184517 314110 318887 351974 348782 204088 202401 258110 265598 307646 310611 5679847 6029392 7781310 7599154 1255327 1309658 267351 234135 254289 255685 313004 300811 283194 285423 194509 196218 743346 707746 1624617 1626456 386093 378894 539877 545499 667312 651279 664399 664111 676188 690055 647678 713108 2005397 2107612 1293233 1072310 603298 591882 702339 699078 707135 721967 717503 719264 827389 828746 6103161 6332920 39.15 70.8 2
09:53:03 2024-01-29 821089 817848 186536 184900 312951 317889 354284 351672 202999 203003 258431 264785 307681 311555 5667709 6077012 7858401 7633128 1258486 1309658 267798 234461 253509 257263 310131 303190 283626 285160 194509 195301 743942 709266 1648963 1618366 382646 381575 540641 548977 673487 650064 662583 666110 674827 682617 647678 715418 2008956 2124168 1297247 1061629 606737 593493 701198 701064 707857 712417 718488 723237 825531 826371 6088485 6321100 39.15 70.8 2
09:53:05 2024-01-29 829100 819032 190719 185073 312144 319890 351938 349836 202650 202756 258395 263168 308614 311225 5675798 6101709 7945671 7657319 1287091 1315249 264494 234858 256097 255650 312055 302981 283626 283741 194817 195267 744934 698313 1641110 1641183 384980 378569 542944 543930 667166 654054 658599 662193 681288 689154 642079 716417 2011129 2119683 1276390 1056982 599396 594124 700056 696916 711373 717129 710215 721384 829877 820383 6151626 6344019 39.15 70.8 2
09:53:06 2024-01-29 818689 820268 186536 183893 314592 318590 352010 349836 203421 201414 258466 264379 307365 311520 5679847 6036802 7772796 7601087 1257119 1309658 266941 233867 254077 254865 312055 300776 282011 285352 193648 197344 758298 710434 1629628 1630014 383657 378338 539803 547418 667178 651256 661169 660465 673983 685385 641822 711009 2003287 2098618 1276390 1071021 602004 591918 703831 695018 705854 717093 711075 717953 832265 827576 6108300 6340733 39.15 70.8 2
09:53:07 2024-01-29 816532 819972 190710 184185 313601 318887 354002 347733 204454 202861 257564 264600 307646 311923 5675798 6046575 7813153 7615891 1245962 1309658 267762 233182 253899 255720 312548 303731 282514 284232 194226 195199 750488 709774 1623863 1615996 381924 381503 540605 546271 671653 651279 660699 666036 670721 680292 643555 707453 2003196 2105781 1272058 1071210 606194 588944 704366 699739 706354 717967 714447 715875 821923 827576 6090049 6349786 39.15 70.8 2
09:53:08 2024-01-29 827888 816077 190755 183320 313854 318923 350840 350365 202965 201765 257600 264503 306219 311666 5679847 6090277 7900968 7638575 1268307 1309658 265617 234675 255952 255403 311664 301656 281777 283273 194640 196375 752472 700314 1637580 1631085 382682 381845 539877 543783 671829 651279 656878 663682 676083 682977 643904 715362 2006847 2121160 1287218 1056001 606737 595387 700204 701064 710409 713371 709097 718717 821923 819733 6122746 6331368 39.15 70.8 2
09:53:09 2024-01-29 827026 820004 190755 184487 311951 320339 350558 348483 202999 201730 257600 263606 307216 308997 5666432 6077934 7912782 7645116 1271936 1315212 266849 233275 254967 254760 309989 302442 281773 283003 194948 194052 759812 701820 1637964 1632237 383114 378857 541031 544693 666804 654983 661640 660465 675046 685349 637370 707991 2006847 2090356 1279328 1063509 603182 595387 702303 697099 708396 716085 708191 716385 829218 820455 6123409 6344981 39.15 70.8 2
09:53:10 2024-01-29 815767 817235 188187 183858 313129 318405 351866 346651 202999 202048 257348 264600 306717 311666 5674751 6046575 7773505 7615508 1254890 1312375 265945 233275 255590 254835 311109 300870 281900 284481 193247 196928 736006 709413 1628453 1622997 382682 377648 538242 544132 663368 647493 658822 659027 670988 686963 642116 707416 1997601 2097236 1288807 1068166 599728 589270 701198 692982 702257 717169 710178 716385 825019 825169 6107540 6327971 39.15 70.8 2
09:53:11 2024-01-29 817678 817266 190684 183902 312179 318451 353480 348782 202336 202365 256807 263203 306752 311225 5679847 6063975 7869191 7631234 1260251 1311740 265678 233379 254150 255650 308257 302332 281742 283351 193247 194962 740767 707746 1656713 1620667 378740 378894 536795 544316 669715 646012 654669 661870 671061 677324 644012 709536 2003013 2127183 1260246 1059633 603182 585293 696702 699078 706354 712345 714447 718992 818335 820347 6098786 6331029 39.15 70.8 2
09:53:12 2024-01-29 827564 818616 190341 184194 311198 319799 350840 350611 201744 201730 257961 262328 307181 310309 5683901 6130035 7953600 7653406 1283188 1309658 263807 233937 253216 254439 309989 300948 281900 282642 193588 194389 750885 697316 1661887 1640272 382682 377684 541137 541238 663873 650357 654440 656591 676083 684312 638308 713256 2001120 2105781 1302085 1053899 599005 590592 696209 694490 709905 716448 708695 717153 825019 820533 6142221 6340733 39.15 70.8 2
09:53:13 2024-01-29 816336 818463 187659 183311 311845 316894 351371 347733 202617 200467 257600 263132 305826 312734 5693735 6048303 7768228 7588056 1258008 1309658 265271 231980 254940 253978 310166 302282 281471 283185 192942 194658 769359 707746 1640446 1622997 382646 376479 536380 543544 663399 645556 656375 658524 667178 684312 642152 709172 1994014 2095632 1282168 1066189 599005 588959 699211 692982 702221 715008 710178 715366 824946 820383 6104598 6335885 39.15 70.8 2
09:53:14 2024-01-29 824713 818458 190639 183025 312909 318408 350593 349555 201777 201520 257135 263290 305582 312773 5681344 6076936 7857410 7642583 1263419 1307847 264494 233020 254150 254900 308257 305060 281436 283388 192637 194962 735486 705726 1643521 1623218 378704 378267 535172 542005 667821 643663 652976 661080 672009 680198 643555 709573 2000441 2127183 1286594 1057375 603182 585811 695884 698583 705355 711808 712345 716101 818849 820222 6116626 6340733 39.15 70.8 2
09:53:15 2024-01-29 830514 819652 186906 183681 311198 319950 350553 350078 202481 201414 257854 262189 306612 310017 5688174 6070227 7927020 7653406 1277946 1309658 264019 237181 253085 253694 309444 301161 281546 282748 193247 194086 742355 698313 1665692 1636858 383260 377684 540641 541238 663870 651279 658354 658524 675010 683314 630961 708028 2003287 2098730 1299872 1061741 599728 592792 698716 692982 708396 716448 706681 716385 825531 820802 6132815 6350098 39.15 70.8 2
09:53:16 2024-01-29 821190 821057 187659 183036 312001 319535 351528 347031 202897 200923 256665 263764 305617 309908 5689220 6047394 7785223 7599154 1255327 1309715 264494 231980 257849 253694 310166 300845 280776 283436 192637 194120 756659 707746 1627117 1623084 382646 376214 535209 542774 662459 643699 657849 656591 667178 683314 641170 707622 1994014 2095101 1275529 1066648 598658 585618 698716 692945 701725 716448 709638 716111 824363 819733 6117814 6356806 39.15 70.8 2
09:53:17 2024-01-29 823619 820475 187264 183176 311528 318110 351758 348604 201643 201380 256736 262765 305756 311923 5689220 6081366 7871068 7642494 1259777 1309658 264494 232985 252720 254509 309980 301271 280580 282011 192333 194355 729658 706735 1639580 1623084 378668 378216 532162 541238 667821 643663 651054 659494 667142 676372 641170 709284 2000441 2120510 1288197 1058880 599359 587063 695224 695055 700166 708202 710252 716385 818335 820802 6089821 6348792 39.15 70.8 2
09:53:18 2024-01-29 828153 821048 186573 183727 310078 320134 349501 347733 205399 201414 257351 262110 306468 309069 5688174 6127215 7952013 7662897 1285255 1309658 262590 231980 254150 253340 309661 299488 281007 281458 192977 197814 740767 699712 1670212 1641437 378668 375950 538315 539634 662900 649443 650060 655590 671061 676372 635719 710465 2003287 2113476 1280721 1049594 599860 590176 692661 690917 705355 708130 703840 717145 824511 818611 6116311 6339009 39.15 70.8 2
09:53:19 2024-01-29 824632 819963 186090 183854 310469 319987 350414 345574 204026 200502 256556 262145 306612 306572 5685163 6072662 7882290 7642494 1259296 1309658 264494 236502 254150 253305 309433 297419 281590 281423 192368 195527 745529 705726 1626040 1623084 378740 376551 538315 542774 663870 648482 654978 649002 666636 677359 634818 702961 1997601 2084436 1276390 1063411 597379 585956 699211 688613 702646 714418 705386 712178 825421 823128 6133904 6341049 39.15 70.8 2
09:53:20 2024-01-29 815113 819861 186870 182670 310690 318633 349747 345574 201676 201414 255947 262887 304869 308924 5685163 6059637 7815116 7615928 1240645 1307727 264424 236466 253120 253305 306397 301161 279922 281887 192468 197917 745132 705222 1648547 1623001 382069 376515 532126 542005 661953 640006 656878 658524 667106 681321 640212 707119 1994014 2093617 1286594 1069493 600288 587850 699395 694761 701152 712237 711224 711989 821006 820729 6113327 6339223 39.15 70.8 2
09:53:21 2024-01-29 827383 818458 190310 182134 312037 318183 348693 347376 201710 201098 256377 262765 304622 311702 5693280 6106136 7902886 7644027 1264655 1309658 263614 236776 252720 253305 306362 302124 280153 281122 193047 194730 742355 698313 1658178 1627612 378668 378628 536759 539634 666841 646542 651054 662340 673031 676372 636470 707991 1997601 2118413 1297659 1056001 603145 589983 695921 696423 705708 711392 709163 715329 816093 811441 6121496 6342791 39.15 70.8 2
09:53:22 2024-01-29 832707 819652 186482 182700 310250 318633 347643 348502 201744 200432 257280 261345 306002 309360 5685163 6083486 7908370 7626170 1273332 1309658 262808 236466 254150 252494 307755 300845 280118 281528 192030 195276 763214 696822 1628593 1639109 380919 375386 536380 538037 660547 647493 652014 654130 672520 680292 636474 708986 2001769 2106109 1295446 1049969 597300 589565 693946 690263 706354 710269 704099 715366 825684 811405 6155869 6340733 39.15 70.8 2
09:53:23 2024-01-29 818821 819688 186608 182123 311233 315947 350611 346372 201710 199805 256772 261528 304869 310127 5685163 6056005 7796465 7610459 1251309 1309634 263465 236632 252720 252529 308327 299392 279301 281852 191425 195276 745132 707746 1621050 1623001 380405 374226 532126 541238 659613 639970 654846 654891 667052 680977 635608 700783 1998273 2088546 1293233 1066446 595602 585293 698221 689395 700047 711355 703025 709809 824326 819773 6108300 6340733 39.15 70.8 2
09:53:24 2024-01-29 818114 818490 186090 182127 309750 317734 349747 344536 201086 200748 255196 261597 303951 309324 5694528 6072662 7833766 7633128 1245887 1305874 264494 232702 252720 253093 306148 299736 279691 280798 191460 194730 747909 707746 1627360 1613777 379595 377382 532162 542590 666193 645689 654794 658378 667707 676263 638432 703347 1994651 2090616 1286594 1069686 599005 585976 698679 691405 699404 712345 709200 707959 815919 819643 6108300 6340733 39.15 70.8 2
09:53:25 2024-01-29 824344 818422 186613 181800 311233 315586 348729 347733 205364 200467 255982 261562 303916 311261 5686502 6090277 7871068 7638575 1262517 1307492 262005 236538 252684 252529 306397 300311 279468 281923 191425 195276 730044 705222 1645203 1626438 380135 376228 534471 537927 664341 643825 651362 656445 665711 674145 636621 700894 1992597 2103446 1293233 1060227 599765 587063 696209 692836 697187 705574 706178 707959 815208 818485 6081328 6348555 39.15 70.8 2
09:53:26 2024-01-29 829132 820620 186082 182538 308411 316929 347643 346615 205469 201063 255161 261997 304869 306536 5690469 6124744 7958652 7707486 1271936 1307801 262878 236502 251086 252916 308488 297671 280153 280341 191896 194305 745529 701317 1651028 1629926 378519 375243 537973 538652 665720 646853 649401 656554 670793 672394 633021 706858 2003287 2113476 1280721 1054198 599765 585956 693223 692786 703822 703404 701032 710155 816363 811212 6114004 6331697 39.15 70.8 2
09:53:28 2024-01-29 824713 819688 185566 182411 308156 316894 347679 344536 201537 199839 255231 261163 304904 306248 5685163 6090277 7871068 7633128 1259296 1308729 263649 232702 252720 252107 306536 297383 282738 281963 192392 194694 748703 703330 1635845 1629926 380676 375771 537409 541238 660731 646578 652976 652463 668763 676372 631874 700894 1994014 2078199 1278555 1059321 597300 585559 696702 689395 700166 710269 698862 709140 822541 817294 6117814 6345572 39.15 70.8 2
09:53:29 2024-01-29 820918 818458 185566 181961 309316 315947 347679 345297 201710 199805 255196 262180 303669 309360 5694528 6054678 7801892 7614398 1240999 1309658 262965 232850 252504 252039 309215 298947 279761 281317 191645 194694 756659 706363 1655261 1623089 378704 377001 532994 538871 660731 642111 652328 652221 665423 681159 634818 699863 1988355 2083668 1286594 1063146 593910 586232 695224 687932 697187 710234 701032 705882 820859 818485 6114004 6350098 39.15 70.8 2
09:53:30 2024-01-29 818105 818458 186086 181780 308416 315947 349501 345609 205151 200467 255161 261345 303881 308270 5679181 6096331 7880393 7639645 1263905 1307773 262301 233357 251758 252389 306961 300420 281344 281383 191083 195550 764852 707746 1649562 1613777 378519 375386 533372 539671 661964 641537 653257 656591 663978 674361 630659 698798 1988355 2105384 1288807 1064859 599691 585494 696209 691966 697187 706871 706178 707627 811645 818485 6090049 6348442 39.15 70.8 2
09:53:31 2024-01-29 829132 818494 185596 181004 308411 317734 346562 345609 205364 200153 254412 262398 303669 306608 5695489 6091195 7940144 7678910 1267076 1307847 262266 232794 252504 252179 306789 300736 278453 281894 192030 194150 739180 698313 1634736 1627612 379862 376551 535267 534860 661928 640006 648293 656627 667142 674397 630961 707119 1991900 2114975 1291020 1053335 598152 584004 690018 692982 699672 707383 707184 712174 809245 810762 6122746 6350098 39.15 70.8 2
09:53:32 2024-01-29 830519 820921 185803 181835 309998 315947 346562 346651 205543 199214 255196 259969 304587 308415 5695012 6088107 7921816 7648590 1267569 1309709 262808 232049 252720 251721 306397 299102 281344 279253 192030 193607 747116 698313 1635642 1632217 378668 374261 536759 536445 658680 646505 651054 648966 667142 676372 629265 703035 1994014 2091163 1291020 1056229 595602 585919 692171 688907 702294 709734 699927 708498 817144 811369 6137836 6359753 39.15 70.8 2
09:53:33 2024-01-29 819957 820880 185566 181012 309316 317467 347679 343502 205504 199805 254769 262363 305142 308415 5695765 6046499 7777204 7625307 1253538 1308457 262005 232686 252256 250917 309506 297671 278196 280798 190984 194185 726484 707746 1622129 1622997 378519 371990 532240 538073 656746 641081 649103 651297 663472 676372 633021 698302 1988355 2080895 1284381 1062654 593692 584831 694241 685913 696200 708166 700424 707086 818950 816104 6113327 6341049 39.15 70.8 2
09:53:34 2024-01-29 818276 820620 185530 181008 308416 315652 349501 345574 204973 200153 254804 260730 304856 308379 5704471 6081328 7871040 7633128 1249376 1303987 263246 232049 251511 252318 306825 297599 278078 279288 190822 194150 761575 707746 1610998 1611489 377982 375386 531788 540472 662459 642111 651054 654166 665930 674361 634368 699349 1988355 2090653 1288807 1063583 598152 584989 695224 691966 697187 705610 705138 705040 810426 817026 6081328 6350098 39.15 70.8 2
09:53:35 2024-01-29 825503 816113 185960 180939 311233 315947 346076 345645 205186 199631 254769 262084 305178 308125 5700155 6098824 7880393 7642494 1262057 1309715 261031 232049 251616 251686 306861 300789 279367 280104 191054 194150 732832 701209 1658304 1622997 378519 374190 530735 534787 660547 640259 645722 654073 662895 670327 636170 700051 1988355 2102543 1288807 1057207 597300 581919 691978 690863 695142 703332 704099 709140 811609 811369 6094415 6348555 39.15 70.8 2
09:53:36 2024-01-29 829853 819647 185130 181770 308579 317734 348861 346910 202628 199840 256587 262189 305214 306428 5707039 6099239 7970356 7665150 1262517 1305990 260771 231692 251616 250951 306861 300275 278778 279643 191355 193678 766696 698313 1654136 1622997 378250 374190 532240 531743 660080 641202 645722 653146 664611 670363 636621 700323 1988318 2111763 1288807 1054086 596455 581307 690018 690592 694614 703332 705100 709140 810999 811297 6094415 6350098 39.15 70.8 2
09:53:37 2024-01-29 828252 817848 185213 182099 310204 315658 348861 346910 202461 199631 255718 261353 305644 306320 5694631 6081214 7906662 7644064 1262517 1303951 260157 232049 251086 251301 306861 299319 278778 279874 190788 193878 755020 699712 1640502 1622997 377982 373630 531486 531743 660080 640259 645758 654537 661996 669856 635719 698761 1988355 2108769 1288807 1056587 597379 581956 691487 690863 694687 703332 703025 709140 811572 811369 6090049 6347333 39.15 70.8 2
09:53:38 2024-01-29 830623 821020 185213 181949 309378 315838 346384 346910 202603 199944 255681 261136 303388 305997 5707256 6099587 7977702 7681542 1266498 1307764 261170 232438 251652 252248 305962 297888 278348 279784 191222 193607 764852 698313 1625816 1626461 378250 377272 532090 534787 662459 644847 647595 654592 667817 671814 634368 703997 1991182 2113205 1282168 1051089 597300 582481 688028 691844 699165 703368 704062 709001 808340 811113 6108064 6367307 39.15 70.8 2
09:53:39 2024-01-29 833483 821057 184766 181466 308169 315730 346384 346195 205154 199145 255125 259588 304606 308185 5694528 6110981 7894847 7618835 1271966 1309621 260771 231850 251866 250150 306681 297282 279367 278671 190753 193607 745132 695823 1641339 1632032 379326 371954 532994 535096 656947 643021 645685 649382 667344 671814 629522 703997 1994014 2098730 1291020 1045828 593066 585403 687054 685355 698175 703332 697885 709504 816363 809418 6134421 6348442 39.15 70.8 2
09:53:40 2024-01-29 823345 821057 184145 181735 306415 315550 347572 345554 202568 199840 254307 259865 303881 304564 5702668 6081366 7871068 7634648 1255641 1307764 261725 231292 251050 250917 306825 296582 278518 277525 191133 193032 751679 701820 1615388 1623084 378519 372512 532090 538000 656746 643934 651400 651297 667817 674325 627344 699826 1989768 2086632 1286594 1052362 593066 586232 691487 684870 700691 708883 699190 707832 817029 810285 6148408 6348329 39.15 70.8 2
09:53:41 2024-01-29 819851 819356 185031 180614 309060 314590 346491 343431 205329 198522 256369 260556 303146 306572 5694617 6063964 7777814 7615698 1247741 1305874 261135 231652 251050 249420 305864 297072 278974 279288 190187 194150 736494 705726 1621342 1622997 377982 373024 530735 536409 652863 638377 649549 647438 658200 672322 626864 695800 1982680 2072281 1295446 1058880 592294 585403 691978 685502 696865 703151 696707 702743 818027 813986 6125099 6346944 39.15 70.8 2
09:53:42 2024-01-29 816421 818662 184871 180874 309069 315616 348367 344846 202461 197935 254164 259865 302475 308343 5698315 6055347 7757061 7605032 1248037 1303987 260771 231129 251830 249386 306825 296998 278154 281728 190118 193607 724897 705726 1620916 1622997 379323 373024 530323 535615 655121 637402 648590 646981 658128 672358 627344 697323 1988355 2078199 1284381 1061629 592605 583384 693909 684565 695417 703295 697773 703206 818027 813949 6132165 6359165 39.15 70.8 2
09:53:43 2024-01-29 816532 818458 184962 180801 307374 315394 348412 343466 201930 199770 253562 259900 302931 306464 5701858 6096607 7871068 7647947 1254890 1303951 261170 232013 250274 251187 305962 296748 279367 278405 190153 193743 758298 707468 1643871 1613777 376112 373034 531486 537768 660547 637889 649549 654073 658164 672850 631085 695763 1981922 2083372 1279125 1066038 595602 581182 693453 687712 695500 707274 703878 702854 809245 811297 6104598 6356806 39.15 70.8 2
09:53:44 2024-01-29 828252 817226 184906 180338 307843 315580 343449 343537 205046 199145 253952 260730 302054 306212 5679181 6095531 7986549 7653129 1262517 1307727 260373 231256 251014 250533 304601 297599 278582 278039 190788 192997 736006 697316 1650668 1622911 376912 373630 530735 533580 659613 638413 644424 651297 661996 667358 632691 702233 1992141 2103755 1284381 1056500 595602 580910 689455 687748 692053 700223 700958 706812 809339 811686 6078337 6348555 39.15 70.8 2
09:53:45 2024-01-29 828865 818453 184156 180905 306987 315838 344689 345442 201473 199492 255141 259684 302931 304564 5693280 6099739 7962672 7657319 1266498 1305990 260373 230573 250062 251336 305531 296374 279367 278997 190187 192657 751679 697316 1624930 1623084 376112 373630 533372 535096 660547 642111 645685 654891 665565 671900 630456 702846 1984704 2111520 1271103 1047695 593836 576933 685597 687932 694909 703767 700958 708635 806016 808216 6107540 6340733 39.15 70.8 2
09:53:46 2024-01-29 828153 818422 184281 180905 306415 314554 345485 345296 201473 198833 254307 258319 302510 305494 5693280 6106639 7906130 7648050 1274058 1307455 259149 230608 251050 249351 306393 296129 278974 277525 190153 192827 734419 694335 1641735 1636786 377447 372761 531486 533360 655048 640895 644775 646378 661815 667286 627365 701807 1993231 2099562 1295446 1044760 593984 583407 687054 685840 697187 698711 693853 705895 810389 808216 6131693 6340407 39.15 70.8 2
09:53:47 2024-01-29 821126 820884 183697 180939 306987 315358 345520 343015 205011 198522 253562 258353 303182 303637 5703894 6092436 7871068 7627614 1258399 1304136 261205 230179 250238 249420 305962 295713 279564 278764 190187 192512 751877 699813 1635771 1622911 377872 374044 534471 537381 655084 642038 647484 649000 665748 674460 629186 699789 1988355 2091163 1284381 1048066 589653 581207 684071 684006 698633 703332 695865 707086 814018 802126 6155400 6325615 39.15 70.8 2
09:53:48 2024-01-29 816299 819652 184000 180299 309510 312968 345556 344955 201473 198487 254164 257499 301215 306500 5704006 6094643 7846827 7614398 1256204 1305874 260373 230608 249536 249420 306825 296389 278974 277560 188993 192997 761399 707378 1617092 1626384 376912 373024 532203 537381 655084 639623 648404 647329 661960 671342 625181 697049 1988318 2071942 1266607 1054300 593029 584004 690997 683383 696693 703404 693324 700861 810389 807040 6118373 6350098 39.15 70.8 2
09:53:49 2024-01-29 818202 819077 184578 180174 307343 313957 345485 343015 205081 197901 258742 259504 303503 306536 5698699 6051755 7762660 7599154 1253098 1304136 260157 230612 249500 249386 306861 294668 278830 279748 191223 193543 756659 707240 1618256 1622972 376305 371900 530250 537381 654192 636466 647632 645082 660396 672922 625624 693677 1981922 2067135 1268727 1052400 590545 585208 690018 682595 697187 703404 691812 702392 809245 808216 6132815 6350098 39.15 70.8 2
09:53:50 2024-01-29 818821 817844 184285 180299 307584 313921 345243 343015 204938 197901 258742 259504 303290 306464 5703894 6056351 7777814 7603193 1256223 1304912 259976 230573 250023 252059 306753 295162 279259 279748 189451 192856 732832 706363 1655030 1622972 376268 371972 530359 531779 653265 639261 648352 645538 658164 670363 625181 694590 1983331 2075256 1266607 1054086 590508 583831 689040 681863 697187 703368 693287 700898 810426 807040 6132815 6339260 39.15 70.8 2
09:53:51 2024-01-29 821156 817271 184613 180140 306485 313921 344966 343015 204868 197866 258742 259073 303077 306464 5695765 6055347 7777539 7610459 1245492 1305988 261815 230496 250799 250997 306321 295914 277692 279784 189749 192821 734882 706363 1628923 1622997 377447 369591 529044 531707 653229 634598 645722 643608 660506 671133 626512 693222 1981922 2061322 1295446 1053149 591804 583676 690018 679867 693178 703368 691775 698802 814018 809395 6122746 6341049 39.15 70.8 2
09:53:53 2024-01-29 815730 817230 183997 179769 306450 313957 344930 342979 204617 198798 255178 259623 303503 305997 5703894 6064164 7775765 7610166 1252608 1306881 260234 230073 249393 250997 306789 295534 278083 279748 188924 192962 736494 705726 1627747 1622911 376378 369880 527705 531707 651380 636543 645722 643608 656133 670660 625624 691674 1983331 2067540 1285052 1054300 590508 582956 689529 681863 694687 703332 691248 699794 810389 807040 6123409 6330172 39.15 70.8 2
09:53:54 2024-01-29 815767 817266 183988 179735 306415 313444 344930 343015 204903 197901 258487 259143 303290 305422 5702659 6056578 7766964 7620333 1247960 1304099 259441 230134 249883 250644 305962 295641 277763 278176 188959 192388 736494 705726 1619187 1620783 376378 369627 527151 534338 651380 630992 644732 639988 658675 667358 625624 691674 1979109 2065804 1297659 1053515 590508 582092 690018 682624 693178 702836 691248 698765 812794 808216 6119038 6330172 39.15 70.8 2
09:53:55 2024-01-29 815721 817266 183993 179799 305952 313444 344447 343015 204868 197935 254277 259657 303077 305207 5695877 6046650 7791661 7616355 1245962 1302274 260018 229821 250838 253186 305102 295147 277123 277912 188959 192692 729658 705222 1629628 1623084 377447 371972 527296 534338 651432 634598 645685 643645 656169 667358 624738 691674 1979109 2069116 1285052 1054086 590508 582206 689040 681863 693178 702800 690721 699794 810999 807040 6123409 6349786 39.15 70.8 2
09:53:56 2024-01-29 816347 816036 184289 179756 305952 313409 344483 342496 204903 197901 255141 259108 303290 306464 5703894 6063861 7784506 7612369 1246342 1303210 259364 229857 250023 250326 305962 295677 277373 278052 188993 192856 730044 704719 1628197 1620696 376378 369664 527705 534338 650919 634740 644275 639988 657744 667358 625624 691674 1979109 2068734 1272058 1054198 590508 581992 689040 681656 692126 702305 690721 698234 811645 807076 6118373 6340733 39.15 70.8 2
09:53:57 2024-01-29 814842 817230 183701 179730 306987 313409 344447 342737 201473 197901 254277 259644 303077 307495 5704471 6068278 7792072 7606512 1241903 1304099 258788 229821 250062 253222 304779 295525 277178 278997 188959 192692 721723 703330 1627424 1620696 376912 369880 526144 533202 652069 634740 642833 644866 658209 667358 623523 691146 1977704 2063113 1280721 1052237 589717 581545 688065 679831 692126 702203 689705 697739 810426 807003 6122746 6341049 39.15 70.8 2
09:53:58 2024-01-29 816102 816077 183701 179726 305525 313444 343414 342136 201333 197866 254277 258388 302367 305709 5717724 6046575 7768489 7610052 1247741 1304136 259545 229931 249357 253257 305962 294740 277373 279390 190684 192862 740172 705726 1630998 1619767 375314 369326 527332 534338 650458 630992 644769 643952 658164 671133 622897 691711 1979109 2074390 1282168 1050081 589653 581956 686082 681656 695215 702341 691775 700861 808066 802320 6132815 6350098 39.15 70.8 2
09:53:59 2024-01-29 820859 818463 183993 179442 306201 311983 344447 343015 200912 197660 254814 260786 302828 306104 5712386 6064619 7776668 7601087 1251031 1303210 259579 229179 249114 253222 304743 295226 277178 277556 188924 192388 733269 705726 1641533 1621846 375314 369880 526887 533580 650969 630992 644769 639988 657129 667358 622861 691146 1979109 2062820 1279955 1050828 589653 581545 686082 681656 694195 701281 689705 699794 806890 802392 6123409 6336213 39.15 70.8 2
09:54:00 2024-01-29 821126 817844 183150 179417 305952 313158 346574 342582 200668 197591 255320 258147 302474 306320 5708305 6056005 7787140 7605032 1247741 1303210 259149 229143 248694 253257 305746 294461 277373 279390 190549 192423 734882 706735 1632164 1620696 375314 369614 527296 534338 649538 630956 643819 641836 658056 667358 621943 691674 1979109 2076456 1279955 1052586 587975 580364 685076 681173 694687 701281 690757 700327 806854 802320 6128437 6330209 39.15 70.8 2
09:54:01 2024-01-29 820502 821015 184005 180796 308651 312790 346647 342943 200772 197797 255320 259760 302935 307746 5695765 6069576 7790475 7608970 1251309 1300438 259149 229143 248694 253293 305746 293393 277373 278961 188627 192388 734419 705726 1615376 1618486 375048 369844 527705 534338 651109 630992 643782 643952 658092 667358 623475 691711 1973497 2078199 1279955 1052237 587975 580242 684071 680690 694687 702203 691248 700861 806926 802320 6134085 6347333 39.15 70.8 2
09:54:02 2024-01-29 822093 821057 183601 179473 306987 313956 346402 342654 200772 197763 255320 257072 303077 306464 5712037 6065899 7815116 7619831 1251309 1303210 259149 229143 248484 253649 305531 292871 277373 278177 189611 192085 753382 705726 1623718 1620696 374217 369614 527705 533580 650458 631028 643819 643731 658128 667358 621064 693222 1979109 2080877 1279955 1049594 587975 576942 683105 680208 694195 700259 691812 700861 806854 799991 6160941 6358211 39.15 70.8 2
09:54:03 2024-01-29 817770 820475 183522 179310 306987 311805 346402 343015 200317 197866 254241 258667 303503 306436 5703894 6118496 7843092 7614398 1251031 1300438 259183 228913 247926 253257 304779 293393 277373 278177 188496 191747 726484 705726 1614212 1620696 374217 369880 527705 533959 650201 631028 643819 639952 659141 667358 621704 689641 1979109 2070814 1275529 1052237 587975 580242 685597 680690 693178 701245 689216 698802 808340 804698 6131505 6348555 39.15 70.8 2
09:54:04 2024-01-29 820974 821057 183534 179134 306987 312019 343378 342726 200668 197145 254636 258071 302440 305997 5713259 6068464 7813716 7595667 1245962 1300438 258000 228913 248694 249591 302928 293694 275713 278800 189611 191782 733269 703713 1620029 1618399 375314 369614 523112 532070 648619 632943 640905 642012 656814 667322 620149 687615 1973460 2062879 1280721 1051089 587975 576969 686082 680690 691112 699238 689909 698595 806975 804844 6139613 6359165 39.15 70.8 2
09:54:05 2024-01-29 813954 817040 183080 180532 306807 311983 345668 342496 200772 196632 254814 260143 302440 305566 5679219 6065264 7777814 7588278 1246067 1300438 258000 228948 247926 252831 303780 293393 276595 278568 188166 191782 736494 704719 1628055 1618399 374181 369547 526144 532825 649545 634634 643326 640024 656205 667358 620149 690656 1979109 2068748 1306297 1047024 587138 576906 682067 679951 694886 702276 690549 700775 808913 802497 6135221 6339411 39.15 70.8 2
09:54:06 2024-01-29 821193 819630 183701 179129 306987 311154 344937 342654 200632 197283 258304 256715 302404 305494 5703894 6056005 7798242 7614398 1247741 1300438 258754 228753 248310 253044 305102 293017 276595 278568 189345 191782 736494 705726 1623599 1618399 374217 369614 526180 533202 649538 634290 641923 641873 657129 667358 620113 691674 1979109 2078199 1277742 1050984 587975 581182 684662 679653 694923 702276 690610 701774 807028 802461 6133455 6330172 39.15 70.8 2
09:54:07 2024-01-29 818109 817303 183717 178322 306978 311983 345424 342737 200632 197694 254925 257279 302652 305997 5695765 6056653 7813032 7614398 1249933 1300438 258000 228753 247962 253079 304815 292946 276595 278177 188035 191782 734419 705222 1616307 1618486 374181 368732 526924 532825 649728 633841 641886 642129 656169 667358 621704 690656 1973460 2084984 1275529 1052583 587556 581182 682758 678580 693899 701060 692520 698765 807195 801436 6132815 6339728 39.15 70.8 2
09:54:08 2024-01-29 820854 818458 183150 178595 306987 311510 344937 342749 200317 197248 254925 256681 301733 304600 5705117 6073515 7796465 7594195 1246379 1300438 260201 228398 247753 249591 304637 292055 276136 277981 188077 191445 715414 705222 1630128 1618399 373052 368732 523112 532070 647666 632943 640941 641859 658209 667358 621704 692380 1977421 2074884 1277742 1049334 587975 581182 685139 678617 692089 699203 687716 696751 808119 801436 6115327 6339962 39.15 70.8 2
09:54:09 2024-01-29 818763 817266 182825 178599 306771 311073 342997 342014 200004 196632 254277 256681 301733 306515 5694631 6047407 7768265 7588278 1249523 1300438 258000 227725 247544 249241 304623 292055 276595 277396 187740 191179 734882 704719 1614135 1618399 373616 368696 527296 532070 649078 634740 641886 642856 660396 667070 619735 694088 1975606 2074515 1275529 1049078 587138 578715 681790 677803 691637 701970 689705 698765 807195 799740 6142847 6312121 39.15 70.8 2
09:54:10 2024-01-29 816336 817885 182957 178437 306987 310566 344937 341978 200317 197214 254277 260843 301733 304100 5704203 6065908 7794682 7607224 1249933 1300438 258000 227725 247544 249591 302221 292055 277373 276582 188035 190543 734419 702323 1610374 1618486 374056 369844 528451 532070 651432 637900 643820 643422 660543 667142 621320 693530 1981261 2087393 1277742 1040309 584637 577895 680968 677693 689972 694390 689567 701662 807996 797939 6159802 6331368 39.15 70.8 2
09:54:11 2024-01-29 816532 819388 182466 178599 306123 310024 345424 340945 200108 197214 252774 256681 302652 302182 5698695 6100592 7871068 7618128 1253538 1300438 258000 228008 247508 249591 302716 292911 276595 276087 188331 190473 766491 698313 1634911 1621846 373588 369555 528943 532567 649355 636543 643932 642966 660470 667106 621527 693530 1976529 2081448 1277742 1042083 585469 577895 678860 676771 691932 698051 687643 699757 807195 797975 6160422 6330172 39.15 70.8 2
09:54:12 2024-01-29 816299 818099 182509 178595 306550 310095 344937 340909 200283 197214 252738 255867 303077 302678 5695489 6099014 7861743 7625015 1254748 1304136 258035 227655 247508 249241 302716 292465 277373 275960 188166 190543 736006 702323 1618745 1622911 375392 369700 528342 531923 649355 636543 643932 642893 660075 666780 621503 693185 1981223 2079122 1275529 1041906 584637 577859 680070 676256 691969 694390 690058 699794 806925 793450 6151003 6335885 39.15 70.8 2
09:54:13 2024-01-29 816532 818463 182961 178603 306978 310095 342997 341425 199656 197214 252414 255158 303077 302714 5694528 6109905 7833766 7612673 1251309 1300438 257966 227655 247508 249591 302256 292245 277178 276225 189611 190866 742553 702858 1632511 1620667 372870 369627 527523 531887 649355 634740 639962 642129 658675 668653 621797 691600 1975469 2076727 1275529 1044485 584637 577077 678860 674750 691969 698051 689567 697739 806053 793450 6151626 6327971 39.15 70.8 2
09:54:14 2024-01-29 816532 817844 182501 178407 306555 310060 342997 340909 199969 197043 252774 260737 302192 304589 5694252 6109942 7815116 7608641 1249933 1300438 257966 227461 247126 248992 302432 294746 276310 275802 189611 190369 739180 700314 1612785 1622972 374590 369367 528041 531693 648619 630992 642866 643496 659608 666346 620113 691674 1981261 2078199 1275529 1040309 584637 576669 678590 674750 690008 694390 688586 698234 805783 793414 6155400 6312557 39.15 70.8 2
09:54:15 2024-01-29 815952 818199 182474 178569 306114 309807 344937 340634 199656 196598 252738 260807 301733 304562 5689220 6083449 7831931 7608641 1249523 1302200 260237 227763 247643 249341 302114 291878 276381 275909 189344 190635 742355 703330 1618655 1618366 372452 369808 527669 531400 649042 634290 642101 642129 657744 665193 619844 689641 1974065 2076727 1273316 1044017 584222 576261 678380 674237 690988 698051 689567 699926 804876 793414 6142221 6340407 39.15 70.8 2
09:54:16 2024-01-29 815107 816077 182470 178283 306114 309772 342997 340873 199621 196598 252738 256760 300571 303139 5698592 6090928 7843092 7626170 1252608 1301274 260080 227480 247020 248749 301831 292812 276381 275486 189611 190473 736006 700314 1611917 1621756 373523 369215 527669 531317 647666 634629 643015 642129 658675 665373 620113 691146 1977940 2078199 1271103 1041790 583807 576261 678109 674713 690008 694390 688586 696714 806354 793414 6151003 6325653 39.15 70.8 2
09:54:17 2024-01-29 815372 818194 181923 178007 306546 309555 342997 340909 199621 196632 252738 260554 301733 304083 5693280 6108642 7857689 7635207 1251309 1300290 260345 227480 247367 249063 302079 291984 276559 274821 187740 190341 743942 698313 1609922 1622997 373015 369251 529044 531693 647630 634499 641644 641675 658675 665337 619844 691674 1977316 2081149 1275529 1040775 584637 577077 676940 674713 688019 694088 687607 697739 804913 793378 6151003 6326108 39.15 70.8 2
09:54:19 2024-01-29 816532 818467 181932 178399 305182 310060 342997 340909 199621 196598 252738 255901 302652 304125 5678906 6074775 7874721 7620970 1254890 1300290 260345 227620 247508 249241 302292 292875 275815 275664 188724 189278 743942 696320 1613624 1632889 374323 368696 526108 526538 645729 634740 636539 639788 655813 660925 617780 691600 1977940 2085914 1256899 1038830 587556 577895 680070 678764 688019 691283 687607 697787 801054 799139 6121534 6340733 39.15 70.8 2
09:54:20 2024-01-29 823461 819652 181640 178676 303373 312019 342925 340394 200143 196291 252810 256291 301698 302678 5699827 6116901 7925464 7639171 1263791 1300438 259431 227655 248235 248714 302114 292429 275677 276510 187740 190300 741363 694335 1625912 1626109 374181 368696 523040 525795 645692 634499 636502 638395 654851 662069 618022 691146 1975606 2086817 1286594 1038557 587556 577895 678860 678283 688994 690011 686630 697291 799553 797975 6108961 6312084 39.15 70.8 2
09:54:21 2024-01-29 821126 817617 181353 179129 303267 311038 342997 339880 200108 196598 252738 255901 301240 301794 5693418 6099239 7880432 7623763 1253538 1304136 259614 226915 247126 248471 302044 294780 275113 275380 188166 189278 729658 695823 1626762 1631059 374590 368141 523040 522765 644745 632943 635526 639788 655813 658344 616473 689604 1977704 2087393 1288807 1040309 587975 577895 679859 678764 688994 690240 686630 696795 797789 793450 6108272 6312323 39.15 70.8 2
09:54:22 2024-01-29 821126 816082 181650 178603 303298 311510 342564 339845 199969 196291 252148 255901 300535 305423 5697852 6108564 7889719 7637401 1264977 1300438 258124 227409 247576 247943 302256 292019 274834 276087 188812 190076 723617 694825 1623830 1631059 373052 367588 523040 526923 643835 632943 635562 638359 654887 658344 612933 690671 1973460 2085914 1291020 1040327 587975 577895 678860 678764 688994 690240 686630 696795 800440 793450 6112243 6328387 39.15 70.8 2
09:54:23 2024-01-29 824262 817649 181893 178245 304263 311983 341576 340634 199482 196427 252486 257952 301168 302571 5698609 6109905 7895419 7629052 1273718 1300438 257295 227655 246365 248297 302292 292197 274799 275344 188945 189381 739719 694335 1651807 1631059 373523 367293 523040 522729 645729 632047 634138 639788 656277 658344 616437 687579 1979109 2085914 1286594 1041790 587975 577077 678380 680208 688994 690275 687643 697824 795734 793414 6098786 6311821 39.15 70.8 2
09:54:24 2024-01-29 829132 817863 181893 178283 304937 312181 341564 342172 199344 196530 252630 257120 301098 302536 5702961 6102301 7917695 7631633 1275877 1300438 257295 227690 246400 248088 302752 291575 274870 276316 189078 189381 741332 695327 1648175 1627298 369763 367035 523040 522729 645692 632047 632755 639335 655813 658344 616437 690708 1973497 2085914 1282168 1041543 587975 576261 677899 679726 688019 691018 687156 697291 795734 793378 6114004 6332920 39.15 70.8 2
09:54:25 2024-01-29 825503 820438 182227 178399 304440 311841 340869 340766 199344 196188 252558 257481 300992 302571 5699551 6110981 7899044 7623763 1259296 1300438 258885 226757 247126 247705 301092 291992 274606 275153 187706 189278 726484 692836 1629853 1627612 373347 367293 523040 525759 643799 633841 636343 637420 652931 658344 612933 689641 1977704 2081485 1277742 1035845 584637 576261 675983 675778 687045 689754 685580 696795 797789 793414 6098786 6337974 39.15 70.8 2
09:54:26 2024-01-29 822951 818731 180715 178454 302086 311586 342744 339666 199517 196188 252414 255833 299518 302218 5698592 6094453 7889719 7631633 1266779 1300438 258088 226950 246400 247741 301339 291540 274414 275664 188546 189909 726484 692836 1625043 1632217 372452 367293 524185 522693 640105 632047 633652 636520 652931 658344 617305 689502 1974065 2084436 1288807 1038557 587138 576261 677899 676771 687532 688230 685617 695273 798028 793378 6107388 6345290 39.15 70.8 2
09:54:27 2024-01-29 825805 820479 181759 177901 303186 311332 340497 339880 199031 195373 252738 256978 301591 301759 5703617 6114889 7880393 7625269 1258399 1300438 258885 226598 246400 247705 301339 291469 274378 275117 187706 188980 724897 694335 1625502 1622997 373311 367293 523040 522801 640177 632943 635852 636520 652931 658344 612933 689115 1974065 2079975 1279955 1035845 584637 576261 675028 674823 687045 688265 684607 695768 797771 797959 6116311 6334202 39.15 70.8 2
09:54:28 2024-01-29 821015 818731 180745 177969 302407 311038 341888 338606 199795 195373 252342 260407 299274 304268 5695765 6097373 7871068 7616697 1259296 1300438 258704 226247 246400 247013 300881 296666 273994 274856 188945 189146 726484 694327 1627695 1630013 371927 366484 523004 522729 644072 629297 632719 636484 652931 658308 616430 688031 1972663 2074736 1288807 1041632 586303 576261 676940 677767 687045 685160 687079 696424 796605 795702 6111924 6328009 39.15 70.8 2
09:54:29 2024-01-29 825503 817839 181353 178117 304151 310060 339983 339880 199031 195373 252486 256725 300783 303653 5695489 6097373 7889719 7623763 1259296 1299515 258704 226247 246365 247705 302083 296739 274414 275631 187706 189112 724897 694335 1626561 1627593 371927 367035 523040 522765 640177 632943 637326 637420 652931 658344 617305 687579 1974065 2079159 1279955 1035979 584637 576261 677376 678205 688595 691094 683936 695582 800256 797959 6113327 6307582 39.15 70.8 2
09:54:30 2024-01-29 822364 816045 180465 178407 302376 309590 342708 338713 199482 195408 251934 260843 299941 302542 5686413 6101218 7865465 7618328 1249970 1298594 258885 226213 246365 246660 300881 296739 273959 273946 189078 188683 742355 696322 1634014 1622997 371891 367552 523112 528122 640177 632943 636539 637420 654851 659498 612933 688627 1969862 2074662 1292722 1037613 583623 574305 675416 673404 683952 692180 683862 697601 801997 795139 6160422 6327971 39.15 70.8 2
09:54:31 2024-01-29 815952 817271 181180 177841 303333 308222 342442 338820 199343 195985 251742 260807 299906 302120 5686652 6097373 7857689 7605032 1251752 1296717 258885 226213 246365 247013 300389 296762 273959 274559 188945 188683 724897 695327 1615476 1622997 369763 366999 523040 525795 644528 631600 634494 635998 649222 658344 616430 689539 1971829 2087955 1279955 1038390 585469 575300 675837 674604 685854 690191 682408 693645 798028 793342 6103161 6320931 39.15 70.8 2
09:54:32 2024-01-29 822876 816082 180495 177438 302412 310784 341371 338855 198997 195373 252148 256760 299906 303265 5686516 6057550 7874784 7607224 1262890 1300438 257727 226020 246365 246942 299549 296247 273158 274821 188546 189347 724897 692836 1632928 1627593 369763 365934 522702 525131 643615 629297 630856 635998 649222 657345 615736 686194 1976529 2082589 1288807 1041441 586720 574451 677376 676588 687045 686000 685617 693719 796168 790967 6094225 6307544 39.15 70.8 2
09:54:33 2024-01-29 827920 816077 180780 177447 302841 308222 339827 341461 198203 195950 251706 256042 298646 301827 5686413 6102884 7899044 7618128 1272845 1298594 255751 226950 245193 246942 301339 295924 273959 274117 188414 189015 726484 696320 1642651 1627593 371139 365349 523072 524387 643345 629297 631679 640189 655080 658565 616357 688409 1974607 2082589 1271103 1040614 587138 572865 674991 677767 686602 691203 688096 694742 791064 790446 6107731 6321011 39.15 70.8 2
09:54:34 2024-01-29 827883 817294 180780 177447 303302 309086 340891 341461 198065 195985 251596 256042 299871 300772 5695765 6111561 7915740 7624720 1272845 1298557 256899 226985 245193 247013 300881 296173 273994 274821 188017 188718 739719 696822 1660694 1627704 369299 365349 522232 525839 647701 631791 636418 642019 652786 658200 618144 689390 1970396 2090356 1265573 1042999 584222 571114 675453 676698 683023 688970 687680 695088 791101 792153 6098786 6312084 39.15 70.8 2
09:54:35 2024-01-29 827568 817567 180745 177442 302372 309086 341888 339880 198409 197043 250751 260372 299906 302120 5686137 6130369 7930696 7642494 1270082 1299515 257943 226915 244780 246977 300881 295964 274834 274276 188546 188980 728071 697316 1625249 1622997 370603 366198 525264 527335 647738 630971 636418 641946 652714 658128 620821 689993 1968995 2086706 1278296 1045409 584222 567820 674974 674677 682712 690227 690549 694668 791064 792711 6090049 6330752 39.15 70.8 2
09:54:36 2024-01-29 825768 818731 180711 177811 302345 309051 341576 338820 198375 196564 250041 257120 299836 302083 5685163 6133493 7917434 7648204 1258915 1295724 257259 226178 245158 247705 298537 296748 273924 273144 188546 188518 732832 695234 1634888 1620602 371139 368257 524557 525876 648364 630451 634606 641946 649042 658272 620113 688031 1969012 2081112 1294985 1041634 584637 571151 675947 674713 680295 689960 688586 691605 793413 793378 6063786 6312107 39.15 70.8 2
09:54:37 2024-01-29 825805 817571 180715 177692 302305 309772 340820 338784 198375 195950 251104 256435 298857 300807 5698315 6099114 7874830 7608641 1253994 1298520 256504 226213 245123 246942 299444 296977 272028 275766 188174 189071 723594 700314 1633007 1617146 370765 366785 519973 525467 647701 625546 632682 641184 649533 658020 619939 683253 1959196 2063286 1288197 1053899 584637 567820 680553 674713 681781 692293 689567 690489 794865 793378 6098786 6312046 39.15 70.8 2
09:54:38 2024-01-29 821121 817571 181571 176748 304691 307865 340544 339809 198030 196291 250715 256760 298892 302218 5689220 6094363 7835597 7606512 1243679 1295724 257872 226178 244745 247769 299881 292970 272840 274502 188281 189140 715219 704844 1611953 1604427 369299 367373 522332 527319 647593 626932 639604 642129 650914 658344 619807 684003 1957799 2056444 1261048 1052698 580301 567784 676940 671497 680295 694088 688096 689572 798028 793342 6098786 6330435 39.15 70.8 2
09:54:39 2024-01-29 816263 816414 180711 178647 302345 308669 342888 338557 198203 195985 250327 257120 298684 303484 5698695 6047150 7768228 7587755 1230406 1298511 257588 225619 246118 246660 300270 293703 272564 274416 188103 189140 720135 701317 1632897 1613777 369691 366184 520083 527335 642102 626434 635526 634501 649078 658272 614177 681412 1966197 2056623 1266677 1044760 581251 574597 676940 672450 685030 692257 680511 690587 797867 792893 6135394 6331368 39.15 70.8 2
09:54:40 2024-01-29 816033 816045 180711 176850 303195 307865 342370 338273 198375 195373 250927 255500 299836 302762 5698868 6099014 7852417 7616697 1252329 1301274 257946 225881 245430 246386 299373 292720 272981 272933 188812 188512 743942 695823 1626475 1627704 372992 366012 523072 524387 642133 627412 632765 630974 649078 654432 614649 685479 1968464 2078199 1257169 1038830 584637 574118 673965 674713 684025 685376 684260 691605 792780 792333 6114004 6339486 39.15 70.8 2
09:54:41 2024-01-29 825301 816077 180715 177413 301427 310024 340269 338036 198375 195035 251104 256042 298684 303050 5694617 6083449 7870793 7631947 1266498 1301348 256937 226038 246153 246350 300213 292068 273087 274365 188017 188946 724897 692836 1624511 1629902 369618 367036 522555 524387 641757 627375 631004 634580 649114 654432 614612 685479 1969862 2074773 1279955 1038830 585469 572865 673538 674750 685030 685376 685580 691641 788725 792333 6103922 6331029 39.15 70.8 2
09:54:42 2024-01-29 829100 818151 180676 176880 302345 308116 338766 339845 197721 195373 251140 255297 299381 302548 5685163 6109905 7927480 7629752 1268574 1298575 255504 226880 244745 246491 302083 291839 272840 273840 187885 188615 724897 695327 1678823 1630565 369299 364218 522332 523644 643888 629297 630820 639751 649186 656349 617743 686528 1963404 2087393 1292181 1041049 583807 567784 673060 674750 682749 689254 688096 691641 789978 791002 6090049 6326513 39.15 70.8 2
09:54:43 2024-01-29 824713 816414 180391 177413 301463 308151 340544 338820 198203 195373 249554 257120 299381 301230 5686516 6081214 7902802 7631234 1254890 1298520 255751 226377 244745 246625 300586 291061 271388 274138 188017 188649 721723 696320 1635596 1613777 369299 365349 519348 523644 644986 624660 632802 637871 646710 655887 617743 681308 1956924 2062735 1288197 1053335 584637 567820 678860 674481 680815 689234 687607 688488 790470 793378 6081328 6331029 39.15 70.8 2
09:54:44 2024-01-29 823537 816418 180780 180360 303642 308116 339755 339845 197721 195408 250327 256042 298928 302182 5678684 6081328 7825968 7606512 1232752 1296663 258600 224781 244745 246872 297739 292726 272043 273804 187489 188683 734882 701820 1608128 1612360 369655 366155 519715 525876 642212 625275 632682 634758 647698 658308 614177 680972 1960594 2044777 1265561 1046577 581959 573712 677899 672450 681504 690275 680031 689506 798028 791002 6114004 6349234 39.15 70.8 2
09:54:46 2024-01-29 814215 815778 180715 176332 302336 307650 340820 337799 198306 199140 251140 255614 298684 301759 5704471 6098824 7824004 7618279 1249523 1296680 258088 225478 245312 246386 298537 291948 273158 272241 188017 188057 739180 696818 1615811 1618366 370349 364765 524520 522729 642212 629297 631750 634308 648549 657309 614214 686565 1966197 2072578 1297247 1034698 580390 571984 672583 672450 681468 685376 678512 691641 795734 791774 6098786 6312993 39.15 70.8 2
09:54:47 2024-01-29 821121 817571 180110 177133 303628 309798 340305 337254 198340 199247 250853 255546 299135 302291 5693535 6099239 7884018 7623763 1266779 1300149 255681 225828 245364 245768 299479 291839 273087 273144 187489 188518 724897 692357 1628994 1632327 370349 364218 521593 522902 641303 627249 630556 634580 649114 652487 614177 684468 1964240 2074662 1281410 1037415 584222 567892 672583 674750 683506 685376 684570 691641 789978 790656 6098786 6317141 39.15 70.8 2
09:54:48 2024-01-29 827888 816082 180395 176328 302211 307650 340544 339559 197480 198165 249304 255936 298787 301047 5693535 6134122 7927020 7640666 1264323 1294770 255716 225478 248572 246942 297633 291839 272896 272241 188017 188057 734419 692836 1621524 1618366 368253 366448 522702 524387 645692 628335 632802 638395 648092 656083 616437 685479 1960616 2081448 1240685 1041790 581288 568325 672583 672927 678580 685340 686630 690587 791101 792333 6072548 6322345 39.15 70.8 2
09:54:49 2024-01-29 824359 816409 179981 177269 302712 310090 340257 338166 197618 195271 249375 256689 300244 301704 5698592 6081295 7921590 7634648 1255252 1296680 255681 225478 244027 246147 297667 296173 273629 272692 188017 187762 730044 693345 1644114 1617038 369299 366448 520083 522902 643763 621979 631004 637384 646710 653936 617011 680373 1960344 2056876 1290460 1044877 581325 567082 674478 671750 676895 685340 682518 688704 789978 793306 6060731 6312084 39.15 70.8 2
09:54:50 2024-01-29 827813 816458 180538 176783 303068 310419 338624 338677 197583 196932 250148 255901 298508 303947 5689220 6077012 7835224 7606512 1236025 1294770 257295 225286 248499 246526 297775 291839 271838 273109 187489 188057 721723 703676 1619974 1603419 368775 365384 520083 522535 643799 625546 634588 637420 647662 662069 612933 680373 1955534 2050618 1273774 1046244 578237 568728 674478 668612 678293 689718 682555 688488 797463 791560 6098786 6328793 39.15 70.8 2
09:54:51 2024-01-29 816532 816414 180287 176256 301286 308633 341672 336298 197893 195170 249482 256580 298023 302505 5702659 6046570 7766420 7587755 1231320 1296663 256468 224816 245536 244977 297668 291866 270974 273946 187226 188353 728432 700314 1643366 1613777 369582 364182 518578 524387 640396 623775 634457 632962 649074 658308 611033 678374 1963404 2051002 1262251 1044760 578649 571177 674441 669596 682022 689234 678512 690638 795734 791214 6133904 6339095 39.15 70.8 2
09:54:52 2024-01-29 817678 818731 181265 176223 302663 309069 340508 336782 197755 194765 250875 254193 299505 303086 5685552 6092548 7796465 7605032 1243046 1296680 257330 224781 244780 245901 298293 288802 273122 272657 187226 188057 724897 702323 1627393 1613777 369299 364765 522332 527298 642212 628335 632719 634758 649078 658308 614214 685516 1964800 2072052 1264464 1034698 578649 567856 669729 669596 680815 685376 678512 691641 797463 791030 6116311 6326208 39.15 70.8 2
09:54:53 2024-01-29 821082 818726 179821 176850 299602 308186 340658 337514 198134 199245 250679 255256 298023 302548 5698315 6105559 7880393 7605032 1257504 1300438 255716 224816 244815 245389 298537 291462 271838 272827 187489 187501 733269 692357 1632928 1622997 371130 364218 520083 522532 640396 621979 630071 634308 649533 652029 611070 682491 1968464 2062783 1282168 1037424 582978 571141 672583 672261 681504 685340 684106 691286 790318 788765 6098672 6331029 39.15 70.8 2
09:54:54 2024-01-29 828157 816414 179981 178137 302766 309542 338766 338855 196796 195035 250393 254333 297672 300974 5689220 6111561 7912059 7626170 1267945 1296680 255716 224781 243707 246182 297633 290810 272705 272241 187489 187762 731245 692836 1612776 1613777 367210 364765 521593 522902 644986 626932 631004 638359 647698 653477 612897 682454 1960707 2076727 1299123 1041515 580390 567119 671630 672265 677329 687657 685919 690414 792222 793418 6063151 6312046 39.15 70.8 2
09:54:55 2024-01-29 825656 816414 180067 176328 299637 308116 338731 338404 197583 194731 249589 256760 297087 301791 5686137 6094643 7852417 7608646 1251309 1296680 255288 225513 248536 245768 297633 291221 271423 274365 186666 188649 736790 701209 1629217 1609120 368106 364253 514135 522902 644072 623334 631750 636484 647662 657345 617305 679222 1961082 2053528 1261048 1051837 578649 567703 676584 670826 676748 692180 684422 688339 793074 793381 6090049 6312009 39.15 70.8 2
09:54:56 2024-01-29 814210 815836 180140 178384 302425 306933 340820 335698 197549 194765 249168 256042 297122 300865 5694538 6046334 7759163 7576936 1228692 1292937 255681 224590 244815 244977 300184 291633 270974 273144 186964 188057 718548 700314 1612418 1613777 370349 363127 517079 524015 639673 622893 630820 632066 647698 656385 611959 680227 1960707 2052533 1272360 1046097 580301 571962 674974 668939 682228 691349 680180 688339 793377 790619 6143043 6317495 39.15 70.8 2
09:54:57 2024-01-29 817351 817271 180140 180280 302345 306933 339791 338751 197412 195035 250363 254083 297672 301973 5695765 6090277 7833766 7605032 1245962 1294889 256504 224747 244027 245424 297633 288770 272254 272241 187240 188057 715219 701317 1644973 1613777 369299 364794 521593 525503 641303 627412 632682 633615 649078 658308 612874 686033 1960444 2072304 1262251 1033962 578649 571556 669656 667447 680741 685304 679287 690624 795135 789909 6094929 6322345 39.15 70.8 2
09:54:58 2024-01-29 823193 816045 179985 176261 301430 308116 338731 336475 197549 198965 250715 254940 297537 300652 5681110 6093042 7880393 7601087 1259021 1292937 255681 224747 244780 245183 300131 291221 271458 272692 187358 187762 726285 691863 1622527 1627838 369299 363091 519348 521387 639817 625546 627319 632962 649314 653781 613303 684528 1962499 2068601 1288197 1038390 583623 571962 671630 672261 680062 685340 683131 691929 788265 784436 6089992 6322002 39.15 70.8 2
09:54:59 2024-01-29 829816 811450 180106 180426 300513 308669 338802 338820 196933 195373 249554 254508 297883 300016 5686413 6129526 7928820 7623763 1267945 1293970 255681 224781 243707 245389 299605 288694 272254 271825 186964 187501 739719 694335 1627030 1613777 366951 366517 521593 522902 644072 627286 630745 639279 648781 655777 618145 682306 1958770 2080784 1282924 1041790 581129 567119 671630 670288 677329 684786 684607 689506 788725 791105 6046537 6322002 39.15 70.8 2
09:55:00 2024-01-29 825467 816414 179258 180461 299567 308561 338220 336746 197412 199072 249378 256042 297996 302908 5694542 6097944 7878564 7615891 1253098 1294889 255288 224781 248499 245354 297739 292045 269737 272276 187226 187467 730044 694335 1624762 1613777 368253 364218 518297 521095 641985 621243 629028 636562 640065 654851 613559 677070 1953200 2053945 1268966 1050341 581288 567703 674991 672450 677890 685376 684422 684473 788860 790656 6098786 6322345 39.15 70.8 2
09:55:01 2024-01-29 820017 816414 180106 180421 302345 306933 339827 337763 197104 195339 249343 255291 297122 301230 5685163 6072662 7790475 7591715 1228983 1294889 256899 225395 243312 245389 297667 291221 270596 272276 186964 187800 730044 698313 1639102 1613586 370876 365998 518297 523570 638368 621865 632765 630952 646296 655210 611996 678739 1955009 2046668 1261230 1044760 578649 567892 672977 669032 681781 689254 678321 686495 792256 788947 6104598 6312993 39.15 70.8 2
[truncated: 198,564 more chars]
