# Supplementary material for: Methods for Estimating the Detection and Quantification Limits of Key Substances in Beer Maturation with Electronic Noses
Source: Sensors (Basel). 2024 May 30;24(11):3520. doi: 10.3390/s24113520 (PMC11175341; doi:10.3390/s24113520)
Supplement: Supplementary file 1 [file sensors-24-03520-s001.zip › Data/Acetaldehyde/raw data/Day 5/ETH0.txt]

Time Date R01 R02 R03 R04 R05 R06 R07 R08 R09 R10 R11 R12 R13 R14 R15 R16 R17 R18 R19 R20 R21 R22 R23 R24 R25 R26 R27 R28 R29 R30 R31 R32 R33 R34 R35 R36 R37 R38 R39 R40 R41 R42 R43 R44 R45 R46 R47 R48 R49 R50 R51 R52 R53 R54 R55 R56 R57 R58 R59 R60 R61 R62 T01 H01 Phase
08:05:00 2024-01-29 629107 620373 150312 146951 248284 252673 281484 278347 172092 170007 212074 217214 242609 245523 4081571 4306133 5950882 5775985 1017472 1037598 222870 196341 214292 215048 261612 254680 240162 240148 162027 163766 625185 580961 1375070 1342888 352858 350226 480893 486638 597255 579540 611084 611047 629240 643097 611070 679259 1700516 1793191 1091078 909016 525686 519569 619382 616451 640146 648828 657877 669928 755880 754320 4558459 4738477 38.45 70.6 1
08:05:01 2024-01-29 630442 619496 152383 147429 246761 252294 278414 278347 172092 169503 212074 216506 242202 246316 4072921 4351995 5943748 5755951 996647 1038909 223456 196272 215234 214876 260575 254860 240535 239440 162424 164119 620461 580659 1371432 1350821 350566 348644 483095 486737 598951 580210 604787 613756 631087 639763 616430 679259 1696899 1795199 1084069 918288 526005 513918 623007 612947 641271 650612 657372 664055 760279 752891 4492808 4723152 38.55 70.5 1
08:05:02 2024-01-29 620218 619613 152414 147630 246204 252328 278414 277565 172246 169351 212592 215501 242609 244390 4065789 4436723 5933119 5769423 1002425 1037359 223663 195831 215146 215083 261572 255581 239312 240823 162198 164531 619213 585124 1377584 1339078 351325 347452 482181 486602 594266 582069 607495 611501 634657 640317 610601 682454 1707720 1813013 1099104 911644 529003 513918 621741 621993 640817 650647 663174 664018 750795 756221 4567838 4738477 38.45 70.5 1
08:05:03 2024-01-29 623545 619492 150383 146946 247727 251872 279599 277956 172295 168932 212776 215501 243186 245523 4084489 4370814 5955121 5775787 1016170 1039327 222251 196444 215146 214933 261491 253147 240268 240291 162615 164243 625185 581492 1384822 1335530 352608 351177 483277 488997 595695 579166 608217 608317 629240 641744 610170 678627 1701724 1794740 1093154 906816 527867 519937 618508 620163 644749 649322 659527 669414 752538 754320 4586961 4735879 38.45 70.5 1
08:05:04 2024-01-29 627392 619492 150062 147307 246969 252328 278414 278739 172092 169738 212110 216506 242609 244802 4075587 4330316 5969283 5779905 1003178 1039327 222251 196191 215752 214417 260282 252758 239595 240628 162154 163835 619213 578481 1381390 1344798 352357 351600 484952 485470 595951 577937 604650 612705 630884 640245 614686 676774 1695622 1777288 1093154 918288 527501 519937 624775 620724 647856 652514 658236 670994 758581 752724 4495496 4728360 38.55 70.5 1
08:05:05 2024-01-29 623922 620108 152702 147429 246964 251556 279507 277656 171511 170041 212074 216842 242609 245636 4084768 4367817 5946648 5765310 993931 1035982 222286 196273 215449 214050 261731 257912 239595 241002 161783 164854 623986 587807 1363854 1343537 351807 349697 484340 484943 593627 582876 604533 612260 636561 640281 614977 682306 1704281 1799795 1093154 918288 530510 520659 625661 622874 642180 653503 662197 667839 757022 756185 4567838 4741856 38.55 70.5 1
08:05:06 2024-01-29 619935 619492 150308 146602 248320 251521 278448 277956 172246 169503 212110 216657 243452 245180 4075587 4383647 5922061 5770553 1010386 1034809 221909 196444 214808 214749 260282 252758 239595 241340 161062 164819 625826 586553 1381302 1327964 353584 350791 481862 486030 590062 576888 608175 610200 636640 646674 609090 682654 1705318 1798887 1099385 908682 531265 520673 620332 622874 643803 652122 662160 669928 750062 753683 4592696 4738477 38.45 70.5 1
08:05:07 2024-01-29 625725 620373 152667 146916 246969 252083 279507 278935 172211 169772 211446 216691 241865 244802 4075222 4302358 5952787 5770553 1001791 1036623 221874 196444 215449 214119 260715 257949 239595 240628 162007 164555 623692 578481 1391871 1340683 351469 351357 483655 485543 595529 577527 603895 612454 628319 640317 614429 676996 1696120 1778334 1093154 918214 529003 521743 625290 618122 646646 650612 657771 668975 758618 752579 4495866 4735574 38.45 70.5 1
08:05:08 2024-01-29 625730 619496 152632 146951 246964 251521 279349 278347 171546 170075 211411 217214 242982 249334 4078782 4367886 5942418 5760095 995968 1038591 222320 196273 215146 214417 261690 252711 239595 240966 161783 164819 617720 587807 1372617 1342814 351807 349170 482253 484171 592715 581175 604395 612888 636221 640317 614686 682491 1700516 1799260 1091078 920524 531747 518251 625661 621371 642106 654842 661803 666816 758630 756185 4550229 4741856 38.55 70.5 1
08:05:09 2024-01-29 624470 620368 150308 147507 247727 251521 279989 277956 172246 169317 212443 217144 242609 244802 4072921 4392347 5909426 5761200 1005328 1037855 222595 196942 214471 215117 260066 252758 239595 240797 162007 164555 619213 588645 1366333 1332152 353584 348680 480893 485234 594266 582033 610288 610670 636379 643621 613377 684019 1706119 1808532 1103538 907462 530510 518106 620816 622934 643275 649177 662573 667839 754324 759135 4639830 4741856 38.55 70.5 1
08:05:10 2024-01-29 631041 618326 152841 146946 246969 252140 280058 278275 172228 169738 212110 217366 242440 245180 4084307 4322030 5950882 5769453 1016686 1039327 222286 196444 215146 215152 259523 252758 240268 240291 162301 163800 625185 580133 1366566 1336995 351132 350262 478188 485953 595073 576892 610721 612371 631087 645505 614176 679259 1701452 1788116 1093154 910055 526005 518106 620332 616451 644880 648997 658553 669154 754631 754780 4560087 4750190 38.55 70.5 1
08:05:11 2024-01-29 630187 619228 152414 147390 246717 252964 279901 278347 172246 169738 212110 216541 242263 246109 4078782 4335979 5960755 5766441 999608 1039327 222938 196103 215449 214451 260282 253112 239595 239954 162708 163766 620706 580133 1383998 1348629 350109 349170 483655 487082 595145 576982 605655 612888 631051 640317 614649 679259 1696899 1790651 1107585 917362 526005 516898 623448 612947 643127 654733 657877 665545 759696 754635 4490255 4727267 38.55 70.5 1
08:05:12 2024-01-29 621330 619820 150171 146808 246929 252892 279114 278151 172211 169567 212450 215501 242609 244014 4084579 4430248 5953246 5778788 1000402 1039437 223283 195797 215297 214451 259488 252758 239224 240788 162042 164555 623692 584288 1361572 1334079 351699 348399 483313 486638 594266 582138 607080 609018 634838 640317 610601 681449 1706119 1813050 1084847 909406 528627 513918 619893 621077 640364 649322 661186 664092 748233 756754 4556709 4742384 38.55 70.5 1
08:05:13 2024-01-29 621537 619419 150703 147291 248147 252851 279685 278239 172485 169435 212443 215535 243017 249614 4072643 4367886 5936483 5775787 1012550 1039327 221601 196273 214808 214784 261756 253112 238116 241002 162095 164670 625502 584470 1367955 1326168 351699 350827 481573 486921 592587 577937 607928 604005 630607 641779 608303 677660 1703663 1794740 1095231 904805 529718 519937 620332 621993 645697 649322 660213 671068 751656 752724 4577216 4726057 38.55 70.5 1
08:05:14 2024-01-29 626698 618836 150316 147099 247586 252189 279704 279132 171801 169905 212266 216878 242471 244767 4075587 4311710 5968688 5770553 1004645 1039437 221567 197505 215146 213787 261079 257840 239595 240628 162188 164321 620706 582621 1357951 1336995 351168 351605 484070 484856 596410 577119 606124 612888 628761 641708 615557 677292 1694419 1773546 1091078 917636 527876 521041 623890 618303 647634 652550 656340 668938 757022 752724 4489327 4730706 38.55 70.5 1
08:05:15 2024-01-29 624915 619930 149848 146946 247440 252851 279829 279453 171389 170480 211340 217075 242843 245664 4078593 4358545 5950882 5761201 994515 1039327 222251 196410 214808 214268 261731 257476 239312 240797 161636 164819 623986 586970 1372528 1340870 351807 349206 483313 484513 591914 580319 604794 612454 636257 639838 614686 682491 1701212 1796011 1091078 917636 530510 518433 625390 621114 641271 652550 661222 667513 758666 755085 4558459 4728360 38.55 70.5 1
08:05:16 2024-01-29 629292 619228 152662 146981 247035 251346 279989 277956 172164 169469 212592 216912 242406 247619 4072657 4342697 5956805 5775787 1016761 1038946 222681 196648 214098 215117 260282 257512 240268 240414 162396 164555 631564 580961 1364952 1337032 351168 349411 478188 485198 595073 576946 610721 613756 630857 645541 615557 679259 1701724 1783023 1093154 912006 527127 519202 620332 618085 640146 649322 658812 669248 759203 754255 4560201 4735101 38.45 70.5 1
08:05:17 2024-01-29 629181 620368 152556 147421 246964 251907 278220 277865 172246 169234 212443 217214 242237 245180 4084913 4370877 5957668 5744589 998576 1036349 223317 195797 215449 214417 261756 257985 240268 239582 162301 163766 621932 579827 1377093 1350550 350109 348399 483655 486231 597532 580283 604860 614191 631087 640317 615994 680227 1696899 1788116 1111825 918288 526005 518112 623007 612983 641271 650612 657877 665239 759203 752891 4492808 4732504 38.55 70.5 1
08:05:18 2024-01-29 620063 619496 152418 147429 246588 252927 278414 277565 172520 168966 212776 215570 242635 244049 4078820 4414871 5959300 5776521 997284 1038407 223180 196034 215984 214899 259488 253536 238889 240797 162570 164611 641225 583454 1366472 1333133 351735 348920 485025 488923 593006 581180 605289 607459 631231 640317 609236 678448 1703663 1810449 1078617 911728 529003 513918 620332 621993 640364 652814 661691 664055 748269 756221 4563468 4728360 38.55 70.5 1
08:05:19 2024-01-29 619779 618790 152843 146985 247767 251521 278448 277956 172092 169469 212110 215501 242644 244425 4072921 4371006 5941570 5782470 1014716 1036202 221840 196785 214816 214680 260575 255040 238677 241644 161783 164670 628903 586136 1376819 1330032 351627 351357 481573 486921 590515 579166 608952 608865 631231 643621 609236 679483 1703663 1797013 1099385 906436 530510 521041 621649 623316 645277 649322 662234 669248 748197 754320 4586595 4741856 38.55 70.5 1
08:05:20 2024-01-29 626698 619492 150308 146946 247727 252294 279563 278935 171886 169772 212110 216877 242609 244802 4075312 4308764 5960755 5775787 1004645 1041929 223862 196614 215537 214313 263237 254860 239825 240592 162424 164531 615680 580133 1384128 1337068 350674 351605 484340 486048 596410 577937 604905 611156 629240 640137 614686 677982 1694419 1778948 1084847 917636 527316 519937 624775 619214 645277 652056 658344 667002 757022 754320 4483429 4732504 38.45 70.5 1
08:05:21 2024-01-29 619337 619492 150313 147114 247004 252328 279114 278347 172126 169738 212443 215859 243221 244390 4084913 4377066 5945802 5761201 992445 1039327 222286 196444 216056 214245 261792 255581 239312 241537 162198 164816 616227 586381 1366767 1340981 351627 349554 485493 486231 593116 577018 604326 610633 636184 640317 611964 681486 1706568 1806452 1091078 913012 529755 519202 623890 622874 643436 652585 663681 666055 754776 755157 4567838 4735101 38.55 70.5 1
08:05:22 2024-01-29 619606 619588 152985 146985 247763 251556 278448 278151 171972 169503 212145 215570 243186 244390 4081398 4361543 5941570 5772780 1013272 1036055 221909 196444 214808 214818 260101 253112 238151 241002 162389 164576 627017 584706 1387718 1327959 351591 351213 482181 488303 590860 577937 609230 604005 631123 643621 611488 678484 1704872 1794740 1095231 907574 529003 521041 620940 622874 645241 649322 660250 671031 748003 752724 4570690 4728360 38.55 70.5 1
08:05:23 2024-01-29 627402 619492 152702 146985 247004 254732 278026 278347 172007 169889 212110 216842 242644 245299 4084654 4327328 5960792 5770553 1001791 1037855 222286 196137 215449 214876 260317 252758 239595 240628 162301 164590 623692 579827 1394307 1340686 352608 351636 484646 485850 594357 577937 606630 613610 632144 643939 616159 677292 1694456 1778264 1089001 919434 528251 521041 625218 619068 645733 652514 658812 668025 757058 752724 4480009 4725763 38.55 70.5 1
08:05:24 2024-01-29 620282 619496 152827 147179 247039 251907 278917 277656 172211 169923 212110 216506 242644 243334 4078820 4367485 5942418 5761200 991777 1037855 223202 196103 215146 214119 260680 252758 239595 241002 161748 164704 624744 586970 1373345 1337032 351807 349769 485332 485323 592751 581224 605767 611427 635626 640209 612691 682343 1706531 1800837 1111825 914205 530132 518178 624775 623045 642216 653503 664464 667876 755916 757094 4564580 4726057 38.55 70.5 1
08:05:25 2024-01-29 618431 619930 152946 146985 247767 256601 278518 277956 172246 169503 212443 216541 242644 245708 4078782 4370673 5932258 5775787 1012550 1039327 221567 196478 214844 214784 260135 252793 239224 239935 161636 164854 625502 586970 1365158 1327017 351844 351110 481573 486921 592169 576572 611520 610200 636640 647131 609988 681067 1706568 1798286 1097308 908979 531265 521041 621649 622874 645832 649250 664152 667319 748197 752891 4614731 4737685 38.55 70.5 1
08:05:26 2024-01-29 627240 618617 153012 146597 248359 251311 278414 278739 171427 170007 211481 217052 242440 244837 4075587 4290732 5919800 5762334 1013223 1040802 222286 196786 214134 214451 260715 257512 240100 240797 162188 164542 623692 582621 1362661 1338785 351699 350297 480639 485543 595073 576581 610212 613756 631159 644562 616210 680040 1704555 1779846 1087439 915508 528251 522518 623853 618085 645832 649322 658812 669284 758947 755387 4550418 4732504 38.55 70.6 1
08:05:27 2024-01-29 627503 619492 152410 147179 246796 252083 278483 278151 171936 169772 212145 217587 241900 244802 4084913 4364716 5943748 5744740 999608 1039327 223317 196137 215449 214451 260101 252935 240268 239617 162335 163835 622668 580133 1388566 1348629 351168 348680 483655 486231 595145 581622 606593 614626 631195 640317 612897 678484 1701212 1796704 1093154 919865 525969 513810 623583 618085 642143 654379 658664 665286 761356 752891 4497062 4729132 38.55 70.5 1
08:05:28 2024-01-29 620218 619536 150356 147738 246133 254641 278414 277956 172485 169317 212741 216170 242609 246714 4078744 4439613 5927763 5761200 997359 1039327 223283 195831 215904 214715 259488 253501 239595 240966 162007 164670 622945 585124 1377619 1335025 351735 348889 484682 486638 593846 581586 605215 607422 631159 640317 611935 679446 1706082 1811579 1080694 911355 530510 517744 621741 621664 640218 652959 663991 663871 753182 759135 4571494 4732504 38.55 70.5 1
08:05:29 2024-01-29 621330 619492 150729 146942 247727 251486 279865 278096 172211 169469 212492 215501 242982 244767 4078744 4364656 5941570 5770277 1013235 1039327 222251 196273 215110 214749 259238 253536 239931 240459 162863 163766 630048 580133 1377946 1333391 350602 351339 482253 486674 595987 577937 609777 609213 629240 641708 610565 678256 1702933 1794704 1093154 908370 526005 519937 618508 620127 645832 648997 660503 669667 753752 754744 4569898 4734899 38.55 70.5 1
08:05:30 2024-01-29 625459 617712 152950 146916 248214 251872 279507 278648 171904 170007 211481 216704 242609 244767 4084617 4296378 5968688 5769423 1008204 1039327 221533 196444 215449 214233 260897 257912 239931 240628 162267 164520 622945 581790 1386996 1342585 350355 351321 484682 485887 596410 577937 605879 612418 629204 640317 614649 677292 1694884 1782734 1082771 918288 526005 521140 624775 617830 644749 652020 657877 668207 758618 754030 4480823 4731379 38.55 70.5 1
08:05:31 2024-01-29 620927 620259 148833 147356 247369 252294 279507 278347 172518 169635 212705 215501 243160 244014 4084617 4395957 5941570 5761201 993806 1036312 222251 196273 215804 214417 260066 253501 239392 240966 161783 164670 617160 585124 1366459 1337179 351699 349697 485025 487340 593006 576946 603467 607459 631195 640282 612404 682454 1704144 1802385 1091078 914995 530510 519202 624775 622874 642216 654230 663137 667987 754776 755085 4563279 4740785 38.55 70.5 1
08:05:32 2024-01-29 619861 620858 148833 146735 248107 252851 279901 277777 171665 169551 212407 216471 242540 245692 4083687 4374055 5905168 5778249 1005328 1034662 223283 196410 214772 215083 259488 252723 239560 240797 162042 164555 620706 586800 1373769 1337179 351699 347630 481312 486260 592715 582069 610251 611120 637193 641708 611070 683982 1710970 1810295 1095231 908370 529755 516862 619857 620163 641271 649322 660213 667476 748233 757287 4633489 4745661 38.55 70.5 1
08:05:33 2024-01-29 628845 619670 149852 147417 246717 254281 279829 278524 172074 169905 212266 217216 242505 246211 4081736 4342936 5960681 5769567 1003894 1036019 222749 196410 215904 214268 260317 252689 239931 240966 162007 164664 620706 578481 1379447 1342999 350320 350791 485442 485887 599033 577937 604719 611985 629204 640317 614686 677292 1693681 1783998 1080694 918288 526005 519202 623890 617358 645733 652020 657877 665981 756985 754853 4480164 4732504 38.55 70.5 1
08:05:34 2024-01-29 616976 620368 149948 146597 246999 253069 279114 277761 172312 169567 212528 215894 243147 246396 4085967 4427365 5950882 5777837 993857 1035945 222286 196238 215840 213753 260897 253112 238870 241510 162007 164819 623986 587388 1384640 1337290 351771 349697 485025 485543 591005 576982 604289 608783 634838 639830 610997 681449 1704144 1806452 1091078 913554 530132 518433 624504 622874 642180 652514 663100 666018 756414 755085 4558459 4729132 38.55 70.5 1
08:05:35 2024-01-29 619078 619492 152985 146951 248079 252707 278448 278151 172092 169469 212110 216657 242948 245552 4075222 4367795 5938344 5761201 1006764 1038134 224177 196410 214098 214749 260101 252758 239312 241644 161300 164851 628533 588483 1361134 1329617 353834 349733 480893 487611 592851 576982 608952 611083 634838 643621 614176 681449 1706119 1801108 1103538 909016 530510 519937 620332 623316 644039 649322 663843 669928 752538 754554 4630184 4735101 38.55 70.5 1
08:05:36 2024-01-29 627508 620108 150734 146951 248498 252673 278016 278347 171972 170007 212089 217179 242575 244802 4077868 4299439 5942311 5769378 1017623 1037781 222251 196444 213913 214784 263088 254680 240606 240628 162622 164257 632090 581790 1366116 1337179 351663 349411 478152 486231 598176 576910 610288 613756 630893 645505 616430 680227 1700516 1778948 1115999 912975 527501 519937 620332 618085 644953 649322 658812 669211 756985 754853 4558459 4732504 38.55 70.5 1
08:05:37 2024-01-29 629292 619930 149788 147837 246553 251907 278379 278524 172057 169738 212074 216842 242202 245902 4077868 4348856 5963558 5756560 999330 1042390 223180 196034 215609 214417 260282 252723 239931 239918 162989 163980 615690 580133 1404522 1349864 350073 349027 483655 486231 595109 580414 605252 614626 631051 640317 615557 680227 1700516 1791921 1095231 918288 526005 518128 623448 616451 641725 650647 657877 667253 759203 752891 4489833 4726520 38.55 70.5 1
08:05:38 2024-01-29 621736 619492 150308 147421 246201 252328 278414 277956 172141 168966 212592 215535 243195 244561 4081398 4433286 5933119 5770659 998614 1040912 222835 195728 215868 214795 260178 254175 239383 240930 162007 164635 621826 584288 1372026 1340030 351699 349170 483655 486373 593006 581125 605289 608317 631195 640282 610582 680484 1703663 1811726 1100971 912657 529755 516898 623448 622874 642216 653239 663174 664055 752538 755049 4567838 4738477 38.55 70.5 1
08:05:39 2024-01-29 620250 618281 152950 146951 247732 251521 278414 278347 172246 170091 212443 215466 242644 245180 4077868 4355184 5933465 5779905 1013272 1040425 223862 196887 215162 214979 260974 253430 238677 241505 162164 164646 623986 585124 1383096 1327105 352858 351074 481321 487501 590823 576838 608916 610615 634838 644383 610601 680484 1704835 1797284 1099385 908370 530510 521041 620332 622874 643803 649322 662197 668737 751124 754853 4586595 4738477 38.55 70.5 1
08:05:40 2024-01-29 625287 619492 152985 146951 247727 252259 279004 277621 172092 169889 211926 216842 242609 244802 4081398 4302358 5943748 5761200 1007510 1039327 220885 196444 215449 214692 263714 254787 239851 240619 162164 164531 620706 582621 1391047 1336995 352357 351672 483655 484856 594504 577119 605655 614116 631249 643485 614686 677292 1697295 1776394 1111825 917636 528729 521041 623890 618740 645697 652514 658516 667987 756985 752724 4483429 4729132 38.55 70.5 1
08:05:41 2024-01-29 620853 618617 152876 147508 246964 251907 279114 279132 171938 169738 212074 216436 242982 243844 4072996 4399619 5945802 5761200 993931 1033052 222286 196853 215297 214417 261913 252723 239595 241002 162095 165229 623986 588483 1360041 1339808 353689 349308 484646 484673 592751 580957 603431 611083 636640 640317 614065 685054 1701724 1799111 1091078 917897 531265 518030 624775 622434 643312 653468 663174 667987 756985 756754 4558182 4732541 38.55 70.5 1
08:05:42 2024-01-29 621537 619054 152950 146985 247767 256709 278483 277565 172211 169469 212110 216506 242237 243299 4072921 4376881 5922946 5769453 1007436 1037855 222097 196444 214621 214417 260282 252758 239595 241002 161266 164854 619213 587388 1396179 1333712 353580 350221 481464 487611 591987 580400 608768 609068 634657 646217 611033 681970 1705847 1798212 1081334 908757 530510 519241 620332 623684 643313 649322 663174 668227 751124 754853 4592233 4735101 38.55 70.5 1
08:05:43 2024-01-29 625730 618617 150422 147119 247727 251521 278185 278935 171699 169889 211926 216842 242406 244767 4077868 4299439 5968688 5770553 1006076 1040064 221567 196410 215449 214085 261114 252723 239931 240628 162007 164292 620706 579719 1377901 1338785 351132 351321 484916 486650 597329 577790 605767 610938 631213 640245 614031 676589 1695243 1774804 1093154 918288 527501 522002 624738 618231 645733 654769 658236 668678 758093 752724 4492808 4719034 38.55 70.5 1
08:05:44 2024-01-29 621369 618617 150418 147627 246964 251521 278917 277656 171699 170041 211446 216506 243152 243299 4081398 4361356 5937343 5761201 992482 1036349 222784 196273 215449 213753 260897 253112 239224 240788 161783 164670 623986 586970 1367224 1336010 351735 349452 485025 485887 593116 576982 606124 610792 638598 640029 610924 682306 1704107 1807506 1091078 915270 530887 519166 623890 622874 643127 653324 664115 667439 754740 756221 4567838 4738477 38.55 70.5 1
08:05:45 2024-01-29 618283 618617 150312 146977 247732 251486 280982 278151 171902 169503 212443 215535 243356 244049 4074686 4361393 5940712 5779905 1013272 1035982 222097 196410 215146 214451 261756 254103 238819 241002 162154 164555 620706 581790 1386119 1327959 351132 351321 482253 486602 591005 577937 608362 607459 630163 641744 611562 679728 1706984 1795736 1086924 906928 530214 521337 620186 621810 645697 649322 659996 669928 752998 754255 4567838 4737685 38.55 70.5 1
08:05:46 2024-01-29 627508 618617 152911 147307 246929 252294 278414 278347 172211 169772 212407 216831 242609 246316 4072921 4339766 5956479 5770553 1002462 1039327 222938 196272 215449 214417 260715 253112 239595 240291 162595 164137 623692 578481 1370317 1344798 349545 349206 484756 486231 595109 577154 604395 612888 630163 640317 614686 678739 1696862 1795310 1086405 917892 525932 516717 623853 618085 644003 654842 657691 665796 756949 754853 4487575 4728360 38.55 70.5 1
08:05:47 2024-01-29 620853 617417 150343 146994 246208 252328 279507 277565 172264 169200 212443 215535 242644 244596 4078782 4439613 5942418 5761200 994515 1038320 222286 195831 215752 214417 259488 253324 239386 240797 161949 164555 627017 584288 1371461 1333133 351735 349206 483655 486260 593006 581175 607495 608353 631231 640317 610134 680447 1706119 1810412 1099104 911355 530510 516643 621259 621664 640254 652995 662050 663908 754052 759135 4567838 4731507 38.55 70.5 1
08:05:48 2024-01-29 621764 619492 152946 146977 247732 251521 279185 278096 172246 169503 212443 215316 242644 247021 4072921 4355212 5940437 5788191 1010915 1038591 221909 196444 215110 214451 259919 253571 238854 240628 162301 164292 623505 579570 1372267 1323544 350638 350827 482253 486638 594417 577119 607080 607459 629240 641744 610656 677292 1701724 1792165 1093154 904833 527501 519937 618544 620199 647209 649105 664188 669667 751583 752543 4575147 4748623 38.55 70.5 1
08:05:49 2024-01-29 622547 620295 153128 147386 246964 251907 279114 279614 171663 170411 212266 216657 243356 244049 4084390 4374154 5950882 5786535 997325 1039327 222629 196444 215449 214451 261731 257512 239931 241002 161817 164854 617720 587807 1370389 1344490 351807 349452 483313 484856 592259 580319 604395 613322 636743 640772 615994 682527 1701724 1797284 1113946 918288 530887 519241 625661 621993 642216 653503 662197 667692 758655 757323 4572955 4746024 38.55 70.5 1
08:05:50 2024-01-29 622627 619419 150272 146494 247938 252851 279812 277777 172451 169704 212627 216842 243078 247232 4084307 4399208 5914521 5761314 1003894 1033016 223007 196444 214808 215117 259919 253112 239595 240797 162188 164819 619213 586800 1377531 1337290 351735 347594 480893 488923 596914 582033 609665 609716 637680 641708 611070 682527 1709756 1806452 1099385 906652 529755 517665 620332 620127 640364 648047 660213 667513 752538 757323 4642867 4742370 38.55 70.5 1
08:05:51 2024-01-29 627323 619885 150308 147110 247582 252851 279812 277192 172622 169401 212634 216704 242471 246144 4084307 4364690 5950037 5775787 1016170 1034479 222251 196444 215297 215117 259488 253112 240100 239634 162335 163800 623692 579719 1365825 1337290 350602 349769 479947 486638 600309 576910 610721 614191 631087 644562 614250 678256 1701724 1788116 1093154 911467 526753 519569 619893 616487 643803 649322 658812 669211 757022 754853 4561325 4737685 38.55 70.5 1
08:05:52 2024-01-29 627360 619492 152693 147453 246717 254281 281614 278168 172108 169905 212301 217903 242505 246570 4078593 4364710 5959363 5778249 998672 1038591 223317 196307 215449 214451 263006 252758 240775 240122 162301 164326 612972 580961 1396863 1347952 351416 348363 482972 486231 596263 581175 605289 614626 631231 640317 616430 679446 1696899 1793810 1086924 920249 527978 516862 623007 616487 641271 650612 656573 664092 760814 756508 4520944 4732504 38.55 70.5 1
08:05:53 2024-01-29 621856 619492 149639 147788 245966 252083 278483 277140 172364 169333 212528 216344 243113 246396 4081736 4439469 5922946 5794837 1000922 1036349 223507 196054 214967 214933 259523 253536 239595 240966 162154 164590 628533 583454 1382363 1336231 351699 347594 481573 486296 592715 582088 608015 608819 636640 640317 610134 682491 1706119 1813796 1093154 907725 528627 513882 618182 620163 640094 649322 660250 664092 748197 757323 4624347 4728360 38.55 70.5 1
08:05:54 2024-01-29 628845 618180 152632 146981 247004 251521 279988 277565 172520 169469 212443 216842 242440 247794 4072657 4342786 5956805 5770553 1016724 1041906 222629 196410 214772 215152 259885 253147 240632 240761 162335 164555 622668 579719 1373524 1336995 351132 350262 480893 486638 595109 576910 611589 613243 631123 645469 614176 680376 1700941 1788116 1093154 910055 526005 518838 620332 616487 643803 649322 658812 670621 758130 752891 4560201 4735101 38.55 70.5 1
08:05:55 2024-01-29 630039 620368 152667 147528 246588 252294 278414 278347 172246 170007 212443 216691 242332 245937 4084307 4367176 5962768 5744589 1000214 1039327 223317 196137 215449 214451 261792 255581 240100 240291 162708 163766 622668 580961 1377662 1346712 350073 348680 483655 486048 595109 580283 604823 613716 631123 640317 615564 680338 1696899 1790651 1086924 916613 526005 516862 623448 616487 642216 654805 657877 666055 759741 757172 4492808 4728360 38.55 70.5 1
08:05:56 2024-01-29 619939 618621 152702 147429 246761 252892 278414 278151 172520 169469 212776 215570 243017 244390 4078820 4433010 5963558 5769416 997359 1038407 222183 196034 216020 214784 260066 253925 239595 241002 162502 164576 623132 584706 1376885 1333133 351735 349590 484340 486638 593006 580319 604823 610200 631195 640317 609666 680447 1704909 1812743 1088502 910055 529003 513918 621210 621993 640364 650647 662234 664092 748233 755920 4558459 4738477 38.55 70.5 1
08:05:57 2024-01-29 620046 616782 152808 146977 247732 251521 278448 277956 172246 169469 212110 215316 243017 244802 4072921 4355363 5933119 5773434 1015163 1039217 222217 196375 215341 215014 260974 254210 239215 241474 162267 164520 622945 581375 1387937 1330032 352858 351321 481913 486921 590932 579269 609286 607459 631195 643621 609236 680972 1704909 1796476 1097308 906436 530132 521410 622089 622874 645241 649663 662197 668737 749696 753788 4577216 4732228 38.55 70.5 1
08:05:58 2024-01-29 625360 618617 152876 146977 247004 252294 278220 278347 172092 169923 212145 216565 242609 244802 4075587 4308638 5943748 5770553 1001791 1041906 222767 196887 215876 214876 261009 255220 240197 240966 162232 164358 611634 579306 1383209 1340683 349581 350827 484573 486048 597255 577937 606310 612888 629240 640281 614686 677292 1692478 1781471 1105465 917636 526005 519202 623890 616523 645832 652514 658812 667987 757022 752724 4483429 4719786 38.55 70.5 1
08:05:59 2024-01-29 619373 619492 152702 147425 247004 251872 279114 277234 171391 169503 212110 216205 243391 244049 4084307 4373978 5942418 5744740 994639 1039327 222320 196410 215146 214417 261739 254823 239887 241948 161714 164715 616227 587220 1361824 1336884 351663 349554 484646 484856 593006 580333 604757 613243 636640 640317 614686 682527 1702094 1797284 1093154 916814 530132 518469 625390 621993 642216 653503 662234 667987 758130 756221 4550418 4732504 38.55 70.5 1
08:06:00 2024-01-29 619342 619232 152808 146985 247767 252707 279332 278347 172092 169738 212145 216691 242644 245844 4072958 4379990 5922671 5779905 1010915 1037855 221909 196478 215146 214841 260317 253112 239595 239969 162130 165105 625502 588218 1384179 1327959 351699 350683 481840 487611 592860 579577 611084 608353 631267 644562 611106 683103 1706082 1797284 1099385 907462 530510 520673 621210 622874 644786 649322 662234 668264 751124 753788 4586595 4729132 38.55 70.5 1
08:06:01 2024-01-29 634494 618180 150477 146981 247004 252294 277991 282785 172092 170007 212266 216541 242609 244802 4081849 4308498 5943785 5763180 1004645 1038297 221943 196137 215752 214268 260931 253112 240100 240966 162396 164555 628533 578481 1379521 1343843 352608 351348 484230 485470 596373 577937 605179 613646 632769 644849 615447 677292 1695696 1777433 1082771 918288 528627 521041 624775 619842 645588 653044 658812 668975 757058 752120 4483429 4725763 38.55 70.5 1
08:06:02 2024-01-29 620022 619492 152804 146770 247767 251907 277603 277656 172246 170041 212110 216691 242982 244049 4084768 4377129 5942418 5766441 993809 1036019 222320 196307 215449 213787 260750 253112 239427 241510 161817 164854 623986 586136 1365534 1338785 351807 349487 485025 485704 592788 581224 604496 609140 635626 640209 612258 684228 1704070 1806452 1093154 913049 529755 519586 624701 622874 643127 653539 664152 666991 755916 756185 4561325 4729132 38.55 70.5 1
08:06:03 2024-01-29 618288 618617 150303 146602 247798 251907 279266 278151 172246 169469 212627 215570 243765 244049 4072059 4370915 5932258 5772780 1013272 1038591 221943 196478 215146 214784 260715 253536 238889 244324 162042 164590 625502 583603 1384112 1327735 351699 351357 482253 488193 590969 576071 608015 608902 634387 645724 611562 680189 1704144 1795013 1107173 907186 530132 521410 620332 622434 646226 653104 662499 669928 748233 753788 4577216 4728360 38.55 70.5 1
08:06:04 2024-01-29 627203 616433 152595 147421 246969 252294 278448 278347 172280 169601 212145 216541 242644 245558 4078820 4336744 5956516 5754130 1001754 1039437 222629 195831 215449 214451 260715 253147 239595 240788 162335 163835 623692 578070 1374165 1342585 349581 349769 483655 485887 595145 576991 603540 610828 630163 640317 613486 677996 1697659 1779316 1084847 918251 527501 521005 625181 619712 645869 652514 658309 670076 757058 753798 4486402 4724731 38.55 70.5 1
08:06:05 2024-01-29 625282 619492 150308 146666 247004 251556 278483 277621 171427 170075 211446 217249 242609 244049 4084913 4358487 5941570 5762334 996042 1039327 222818 196137 215449 214818 261731 257512 239931 241002 161783 164854 627017 587388 1368523 1342585 351844 349242 482972 484856 592715 580387 604860 612888 636743 639873 616807 684233 1701212 1794938 1093933 919434 531734 517885 626512 621334 642180 655768 663518 667253 760279 756682 4557051 4736645 38.55 70.5 1
08:06:06 2024-01-29 627769 618326 153125 146873 248498 251102 278448 278952 172092 170007 212110 216877 242609 244802 4075587 4287481 5931387 5761200 1014592 1040530 222938 196717 214098 215083 261079 257876 240801 240966 162267 164750 622199 582621 1373819 1335973 351416 349697 480857 485887 597679 576910 608584 614626 631159 645505 616430 678411 1704144 1778948 1093544 913962 527501 521410 623620 617358 645661 652814 660466 671689 761049 752579 4556785 4742370 38.55 70.5 1
08:06:07 2024-01-29 628841 619930 152623 147384 246933 253812 279901 278347 172451 169889 212741 217855 242332 247589 4078744 4371006 5959920 5755951 998185 1038554 223317 196410 215449 215083 260317 252723 240979 240628 162335 164784 625185 582327 1382819 1348629 351663 348608 483655 486231 595109 581997 606184 614626 634838 640317 616437 680410 1701724 1796011 1089001 920747 527501 516862 622971 616451 641271 650576 658812 665981 761136 758488 4518553 4731379 38.55 70.5 1
08:06:08 2024-01-29 621811 619346 150171 147702 246138 252259 279377 277956 172760 169299 213617 216229 242982 244767 4077439 4442087 5922946 5744462 1000884 1038591 223697 196239 215449 215083 259523 253536 240268 241002 162622 164819 619213 584288 1377374 1333133 351699 348322 483313 486674 594687 582892 607979 608783 636438 640317 610097 682454 1709756 1818194 1086924 908757 529003 513918 620332 621607 640364 649322 661654 665508 748233 757323 4566410 4745661 38.55 70.5 1
08:06:09 2024-01-29 620886 618471 150237 146528 248142 252851 279901 278344 172467 169973 212741 215570 243730 244802 4087220 4367795 5940712 5778788 1013990 1039327 222251 197025 215449 214784 260645 255508 238854 241680 162154 164670 627017 582738 1369821 1327964 351627 351321 482594 487611 590932 577937 608410 607422 631087 643585 609199 681345 1704144 1795087 1095231 904805 529003 521879 620332 622434 645733 649322 660250 669593 748197 756877 4567838 4729132 38.55 70.5 1
08:06:10 2024-01-29 627136 617417 150316 147460 247669 252964 279901 279096 172074 169905 212599 216704 243334 245968 4077868 4320508 5960755 5770553 1002462 1040175 222749 196103 216255 214417 260897 253112 239931 240966 162335 163800 614025 578481 1376472 1340981 349545 349697 485025 486231 597679 576946 603467 611083 629240 639956 613742 677292 1694884 1788116 1078617 917636 526005 517628 623890 615980 640110 650612 657877 665508 759203 757136 4489833 4723152 38.55 70.5 1
08:06:11 2024-01-29 618394 619666 150418 147529 246647 255181 279865 278132 172518 169401 212968 216032 243047 246570 4078918 4439613 5954152 5761201 1003079 1035982 223663 196239 215146 215117 259488 253536 239427 240966 162120 164520 628533 583454 1397487 1337290 351663 347594 481913 486638 594687 582892 609230 609249 636707 640317 610565 682491 1710637 1815502 1093154 908870 529003 513918 621299 621041 640364 649322 661654 665508 751969 757323 4611931 4737685 38.55 70.5 1
08:06:12 2024-01-29 628577 618617 150272 146597 246969 251872 279687 276680 171936 169567 213160 217239 242367 246211 4082401 4358238 5950882 5775282 1015407 1035982 222251 196444 215198 215014 259454 253925 239931 240628 162335 164292 622199 579719 1368610 1333501 350602 350508 482253 486674 597108 576838 610100 610147 630163 641708 611033 678256 1701724 1792165 1071159 907574 526005 519569 618508 618267 643803 648372 659476 668938 754740 754853 4558459 4732504 38.55 70.5 1
08:06:13 2024-01-29 628845 620108 150106 147288 246725 252294 278448 278347 171868 169503 212110 216842 242609 246866 4084654 4355237 5974689 5766532 1001717 1039025 223421 196341 216056 214715 260680 253112 239931 240966 162989 163766 630048 578481 1396116 1342999 349545 348848 483655 486231 595073 576838 604757 611083 630821 640317 613779 678256 1696899 1790651 1082771 917636 526005 516898 623890 616451 640146 650647 658344 665981 759741 755861 4483429 4723152 38.55 70.5 1
08:06:14 2024-01-29 619342 619492 149852 147040 246544 252363 278414 278756 172640 169469 212776 216657 242609 244802 4081398 4446401 5965310 5777837 996948 1035982 222973 196444 219472 214417 261756 253925 239153 240966 162007 164670 627017 585124 1395566 1337290 351735 349733 485025 487266 593006 576982 604719 609249 634802 640317 611033 681449 1704872 1811730 1107468 914075 530132 519301 623448 622874 643583 652514 663174 666264 752538 754518 4567838 4732504 38.55 70.5 1
08:06:15 2024-01-29 620659 618617 150312 146597 247761 251521 278793 278347 172365 169469 212443 215501 243674 244802 4077868 4377361 5938088 5784777 1011715 1035799 222148 196956 214947 214945 260645 253501 239189 239935 162120 164955 614174 584433 1364983 1326076 351735 351033 481804 486995 593006 576396 608362 607459 631123 645159 609199 678411 1704872 1797284 1095231 904991 530132 521410 622089 622874 645733 649401 660250 669928 752189 753117 4577216 4735101 38.55 70.5 1
08:06:16 2024-01-29 625213 617517 152906 147386 246995 252294 279704 278739 171938 170125 212407 216842 242609 245144 4061232 4327229 5976354 5773038 1008204 1040692 221806 196375 215984 214646 261009 255220 240162 240895 162154 164520 630048 580133 1389801 1341885 351663 351816 484340 485543 594431 577937 604823 614626 629240 640772 615557 677292 1694419 1774583 1089001 917636 527501 521041 625218 619652 645733 653008 658812 667987 757022 754320 4483429 4729132 38.55 70.5 1
08:06:17 2024-01-29 617081 619054 152662 147493 246999 252259 279327 279132 172211 169855 212407 216170 243356 244390 4075553 4383421 5945802 5761201 992389 1040429 223266 196853 216369 214313 261720 253430 239047 241644 163374 164910 625502 586800 1362076 1335025 351771 349733 485025 486737 593846 576946 603860 608783 634838 639686 611070 682182 1703663 1810295 1091078 912657 531265 519129 623890 622874 643127 652514 664152 666055 754740 755085 4567838 4732504 38.55 70.5 1
08:06:18 2024-01-29 619778 618180 152911 147319 248115 251521 279250 278739 172211 169772 212592 216008 243765 244767 4075587 4370814 5945802 5770553 1013272 1040802 222286 196307 215449 214945 261756 256668 240055 240859 162571 164710 622199 581375 1385838 1331994 352608 351389 484070 488303 593006 577937 610212 610011 631087 643585 609236 679259 1705318 1794740 1095231 903829 529003 521410 620332 622874 647669 649322 663174 669248 748197 754853 4595974 4741856 38.55 70.5 1
08:06:20 2024-01-29 634545 617748 152972 147390 247763 252294 278414 279132 172264 170041 212110 216877 242679 245351 4077868 4305811 5956442 5770553 1001754 1041269 222217 196410 215449 214417 261114 252723 240130 240797 162355 164542 620706 579644 1402676 1339540 352357 351708 483619 485053 596373 577937 609511 614191 630163 643133 615300 679148 1696825 1773845 1091078 920249 528627 521410 625218 619178 646683 652514 658273 669928 758934 753788 4489603 4732504 38.55 70.5 1
08:06:21 2024-01-29 621811 619492 152732 147421 247727 254594 277991 278043 171938 170041 212110 216691 243152 244049 4075587 4361356 5941570 5761201 991777 1035249 222973 196444 215449 214621 261148 253501 239595 241510 162042 164819 623986 587532 1375660 1342198 354620 349411 483619 484747 593590 581121 608040 613610 636525 643449 616159 682527 1701724 1799260 1101461 919434 530510 518433 625661 621847 641725 653008 661691 667987 758666 756221 4553638 4729132 38.55 70.5 1
08:06:22 2024-01-29 622422 619054 150825 146942 247732 251136 279840 278347 172246 169469 212713 216842 242982 244802 4075587 4389481 5917846 5770277 1010348 1036385 224020 197059 214808 214784 260317 253112 239931 240303 161748 165383 619440 587388 1373034 1324459 353834 351056 481319 487501 594169 581224 610103 610126 634693 646674 610887 683140 1706568 1799832 1097308 909016 530887 521227 622089 624642 643803 649322 664464 670807 751124 752927 4592696 4726057 38.55 70.5 1
08:06:23 2024-01-29 627508 618180 153020 146673 248529 251486 278448 279132 172092 170075 211481 216877 242406 244802 4081849 4290866 5950037 5766441 1007058 1035249 221533 197025 215297 214268 261148 253147 240268 240966 162042 164670 620706 582621 1367849 1337179 351663 351853 482935 485887 596410 577666 607666 614406 632966 646637 615920 679585 1699711 1779846 1093154 918177 528627 521410 625218 619178 647140 656695 660689 669928 759203 752724 4489361 4722876 38.55 70.5 1
08:06:24 2024-01-29 618385 619492 150308 146632 248115 251136 279332 278347 172484 169738 212443 216877 242644 249328 4081398 4373855 5927164 5775787 1013272 1039056 222063 197059 215146 215117 260680 253501 239386 240303 162095 164854 628903 586136 1365421 1327109 351807 351321 482253 487266 593006 576874 608584 607459 634391 644562 610134 680447 1706119 1799260 1095579 907885 531265 522149 622971 623684 647706 649213 663968 671801 747967 752891 4623248 4741856 38.55 70.5 1
08:06:25 2024-01-29 625730 618219 149141 146903 248320 254014 277445 277621 172246 170075 212407 217214 242644 244802 4084307 4299689 5957027 5774669 1005151 1042423 221533 197059 215449 214656 261114 252758 240268 240966 162042 164704 623692 581099 1371315 1338785 350320 350791 484682 484491 596488 576026 604823 612888 629204 640317 614686 677292 1694419 1790493 1080694 918288 527190 519314 625587 620283 645869 654587 659713 668864 756803 754175 4492808 4726057 38.55 70.5 1
08:06:26 2024-01-29 624321 618617 150719 147390 247004 251907 279865 279919 171699 170582 212011 216877 242982 244014 4084307 4364716 5942418 5744462 997362 1039327 222938 196444 215449 214784 261114 257512 240268 240966 162362 164819 619213 586970 1383951 1342851 351807 348812 482935 484856 595566 581586 606184 614325 636438 640317 615994 682491 1700516 1797284 1093154 919509 530510 518396 625661 620724 642033 655768 662536 666705 759094 759135 4556282 4741856 38.55 70.5 1
08:06:27 2024-01-29 623474 619059 152808 147429 247831 252815 279492 277530 172520 169469 212776 216738 243391 244802 4078782 4401593 5922946 5757079 1006764 1039327 222973 196478 214808 215117 260282 253501 240100 240797 162076 164854 619213 587807 1360939 1333175 353834 348680 480893 485917 594687 582033 610721 614162 637680 643621 612874 683982 1710970 1806452 1081334 906778 531265 519668 620332 622874 642180 649322 662197 667654 755321 760174 4653383 4750190 38.55 70.5 1
08:06:28 2024-01-29 628808 618440 148837 146951 247756 252140 279827 278347 172210 169871 212407 217517 242852 245351 4069863 4306133 5950882 5770553 1013944 1040912 222784 196888 213813 215117 261114 257912 240606 240628 162154 164292 614025 581790 1365106 1337179 351416 349769 480893 485961 595073 577055 610288 614191 631123 646637 615994 677931 1701724 1778948 1113922 913012 527501 521410 623007 617462 645697 650385 660219 669248 759203 752724 4566410 4743411 38.55 70.5 1
08:06:29 2024-01-29 628040 620368 150418 147837 246792 252851 279901 279132 171699 170075 211481 217890 242644 246533 4075222 4367599 5950882 5751849 998185 1038909 222973 196444 215449 215117 261114 257876 240268 241002 161783 164819 619213 586970 1363561 1344490 354389 348644 482253 484513 596061 582033 605325 613756 636707 640317 615557 682527 1702504 1794740 1091078 920249 528627 517665 624628 618303 641271 650647 660689 666018 757247 757323 4534024 4728743 38.55 70.5 1
08:06:30 2024-01-29 622864 619716 150316 147736 246620 252999 279820 278275 172622 169635 213267 216704 243217 244802 4084654 4451990 5945655 5754173 998785 1038591 223697 195797 215449 214784 261491 253571 240100 240966 162154 164704 619213 583454 1377008 1333133 351735 347630 483313 486674 592715 582911 607117 608353 634875 640317 611033 682454 1709756 1815619 1086924 908757 528729 513918 620332 621553 640364 649322 662499 665545 748233 757323 4563525 4741856 38.55 70.5 1
08:06:31 2024-01-29 621535 618353 152915 147346 247867 254281 281484 278559 172656 169401 213303 216297 243252 246003 4072770 4374128 5955121 5784027 1013235 1040802 222286 197250 215449 215117 260101 254351 239931 240797 162561 164292 622199 579719 1402775 1326430 350638 350791 482253 486711 595987 576874 609230 609213 632445 641744 610097 678739 1701724 1789987 1093154 904768 527127 519937 619855 619250 645465 649322 658812 669451 753569 754853 4563188 4732504 38.55 70.5 1
08:06:32 2024-01-29 628550 619492 152693 147626 246964 252363 279445 278935 172571 169871 213011 217122 243487 246246 4080139 4345799 5969753 5769423 1002462 1040641 222973 196307 216020 214451 260715 253324 240165 240291 162856 163835 614577 578481 1374680 1344872 350073 349733 484682 486231 595145 577095 606379 612371 631087 640317 614686 679259 1696899 1790651 1105465 916984 526005 516898 623890 616113 643127 652056 658344 666018 757022 754255 4483429 4732504 38.55 70.5 1
08:06:33 2024-01-29 618951 618617 152773 146985 247039 253623 278414 278347 172520 169738 212776 216205 243391 246533 4081547 4424499 5955931 5770553 997509 1041174 223214 196103 216056 214897 259523 253536 239453 241002 162042 164555 623692 585124 1378840 1341495 351735 349733 484340 487501 593846 580419 604823 608902 634838 640317 610134 680484 1706119 1813050 1072387 911680 529755 513954 621649 622874 641271 649141 663137 664129 748269 755121 4563468 4738477 38.55 70.5 1
08:06:34 2024-01-29 620046 618617 152946 146946 247763 251521 278448 278347 172520 169772 212627 215570 243391 244767 4075587 4367393 5938074 5786008 1014868 1039327 222376 196922 215146 214945 260792 253289 239560 239935 161783 164819 630442 585124 1366653 1325224 351771 350827 481573 486921 593006 576874 609230 608865 631195 644562 609703 680447 1703663 1797013 1097308 904805 530132 521041 621649 623045 645733 649663 662197 668264 751656 754585 4577216 4738477 38.55 70.5 1
08:06:35 2024-01-29 625360 617744 150413 147524 246969 252294 279829 282962 172280 169889 212443 216877 242644 245180 4075312 4317983 5982369 5780647 1003819 1040692 222835 196341 215984 214451 263088 253147 240100 241002 162649 164542 602822 578481 1374115 1340683 352608 351744 483655 485543 596410 575287 606630 613243 630163 641744 615557 678502 1694419 1777652 1089001 918288 528965 521410 625661 619214 647176 653999 657771 669451 759203 754320 4489603 4732504 38.55 70.5 1
08:06:36 2024-01-29 619342 618617 150418 147734 247039 252118 277603 278078 172246 170041 212443 216565 243356 244390 4084307 4370818 5950037 5763605 994515 1039437 223214 196819 215341 214313 261808 254860 240197 241680 162007 164472 623692 587388 1375425 1347227 351807 349697 484573 484856 592751 580314 603504 612888 636743 639838 614686 682527 1702419 1797284 1086924 916984 530510 518836 625661 622874 641996 654459 663174 667987 757058 756221 4556937 4732504 38.55 70.5 1
08:06:37 2024-01-29 617958 620108 152985 147425 248324 251311 279827 278151 172554 169889 212662 216842 242644 249188 4065789 4370673 5927164 5779905 1013272 1042095 224177 197504 215198 215048 261009 253430 240029 242154 162164 164945 620955 586800 1393334 1327959 351844 351357 482072 486638 594376 576838 609230 609286 635626 645505 610601 680484 1706984 1797284 1099385 907080 530510 521410 623890 623757 645770 649663 663681 669284 752538 756103 4586595 4737685 38.55 70.5 1
08:06:38 2024-01-29 626618 618617 150316 146640 247732 254281 278414 282926 172246 170041 212627 217249 243017 247699 4081398 4308638 5960481 5775787 1003931 1040802 222320 196444 216056 214910 261486 255581 240463 241474 162458 164680 620706 579827 1380916 1340981 352858 351708 483655 485543 594352 577937 606332 614079 629240 641744 616210 678293 1696899 1776431 1093154 918288 528627 521410 625661 620127 647634 653539 658273 669451 759203 753788 4489603 4732504 38.55 70.5 1
08:06:39 2024-01-29 620250 619930 150650 146666 247039 252083 279507 277656 172211 170041 212231 216541 242644 243334 4075587 4374042 5942418 5765159 993931 1034479 222973 196444 215449 214451 261913 257985 239931 241573 162484 164955 616227 588062 1376471 1342999 353439 349303 484303 485053 594613 581440 604757 612888 637411 639873 615337 684019 1702419 1797284 1091078 918778 531265 519202 625661 622491 642216 653999 663211 667987 757058 757323 4564580 4728360 38.55 70.5 1
08:06:40 2024-01-29 617958 618617 150308 146666 248386 251311 279297 278455 172280 169772 212627 216912 243356 249152 4075587 4364609 5915317 5770553 1012539 1036385 221601 196478 214844 214968 260101 255312 239595 240505 162042 165268 620955 586136 1363842 1329757 353331 351033 482181 487611 590823 578909 608768 608638 634657 645505 610134 680484 1706119 1800136 1092526 907462 530510 521879 623069 623757 645770 649663 663174 670270 748197 754320 4582881 4728360 38.55 70.5 1
08:06:41 2024-01-29 618431 619670 152946 147635 247074 253457 278414 278347 172520 169738 212812 216355 243186 244767 4075222 4436448 5947484 5770553 1000402 1036019 223663 195831 215449 215152 260282 253571 239595 240966 162335 164854 628533 583454 1369850 1335283 351735 348399 482972 486638 594687 582638 607666 610633 636416 640245 610924 682380 1711819 1816726 1071159 910272 529003 516497 621649 621553 641088 649105 662160 666055 753642 757395 4586923 4741856 38.55 70.5 1
08:06:42 2024-01-29 622658 618617 150312 147429 247758 251942 279297 277565 172829 169469 213480 216205 243186 247232 4078933 4361555 5946374 5770553 1017623 1039327 222973 196478 215449 215152 259523 253324 240268 240628 162335 163985 617519 579827 1367150 1333133 350638 350544 480893 486674 597758 576946 611589 612371 631123 647589 615853 679036 1704144 1789913 1093154 910130 527464 519791 620186 618303 643803 649322 658812 671689 759203 755921 4558459 4737685 38.55 70.5 1
08:06:43 2024-01-29 627037 619496 150308 147729 246796 251942 279377 278347 172794 169889 212528 217366 242237 245558 4078782 4349422 5951717 5761201 995346 1037855 223663 196444 215449 214784 260715 252758 240979 240628 162396 164704 625185 582621 1373953 1346712 351735 348358 483655 485887 595073 582069 607117 614626 636257 640317 612933 682491 1702094 1799260 1089001 921560 529003 516753 624738 617900 641652 653917 659676 667002 757247 756881 4528650 4732504 38.55 70.5 1
08:06:44 2024-01-29 620254 620067 152623 147840 246756 252259 280113 278060 172760 169469 212776 216506 242982 244802 4072883 4426370 5922946 5761200 1002966 1036349 223697 196410 215449 215117 259885 255545 239931 240966 162301 164670 628533 585124 1402393 1333133 351699 347594 481913 486638 595529 583573 610721 610147 638131 641672 611070 684505 1710970 1811730 1095231 905833 530095 519009 621741 620895 642180 649213 662573 668057 754324 760210 4640107 4750190 38.55 70.5 1
08:06:45 2024-01-29 629070 618617 152876 147386 247761 252851 281003 277956 172794 169738 212741 217179 242583 245902 4081398 4352290 5950882 5769453 1016170 1039327 222784 196478 215126 215117 259454 253112 240606 240291 162335 164406 616967 580133 1375883 1331245 350602 350791 480893 486445 595073 576874 611155 611973 630607 645615 613377 678739 1701724 1792165 1093154 907425 527127 519569 620332 619356 645832 648803 659527 669816 755794 754108 4565715 4741856 38.55 70.5 1
08:06:46 2024-01-29 628410 619196 152808 147598 246969 253034 278414 278347 172485 170395 212826 217378 243356 246316 4075831 4345964 5972963 5766441 1001034 1039327 223317 196273 215752 215117 260897 253501 239931 240525 162856 163800 620706 578481 1374457 1344798 351358 350544 485025 486231 596263 576883 604823 613756 629683 640317 614686 678256 1696862 1784833 1103344 917636 526005 518433 623890 616487 643803 652514 657877 669867 758911 756273 4490255 4731379 38.55 70.5 1
08:06:47 2024-01-29 621811 620268 152987 147386 246999 253104 279464 278756 172622 170007 212741 216170 243356 244767 4084617 4436448 5942418 5765325 996647 1039327 222973 196103 216056 215083 261491 254138 239931 241340 162301 165084 627017 584288 1372957 1333133 351735 349733 484682 486674 592824 582033 606184 608902 634838 640317 611033 680484 1706119 1810449 1094863 911355 530613 516862 622089 622874 641271 652514 664938 666018 748269 756844 4590264 4743411 38.55 70.5 1
08:06:48 2024-01-29 621330 618508 148936 147610 248316 254281 281286 278739 172760 170041 212776 216285 243896 245452 4081698 4371048 5950037 5789257 1013272 1039327 222251 197216 215449 215083 260715 253925 239595 240966 162335 164670 625502 580961 1401295 1328051 351132 351321 482253 486674 594687 576432 608447 608791 632893 643133 610149 679259 1701724 1793810 1095231 904805 528251 521041 620739 621993 646871 649322 660219 667282 751932 754320 4563188 4742370 38.55 70.5 1
08:06:49 2024-01-29 627447 618326 149043 147256 248392 252964 279901 279525 172467 170445 212599 217343 242948 244802 4075326 4311710 5979800 5779905 1006076 1039327 222251 196444 215904 214233 261148 253147 240100 240966 162188 164854 630048 578481 1386125 1337114 351168 351605 484340 485887 595987 575990 604395 612888 629240 639838 614686 678256 1696627 1782734 1084847 918288 527501 519682 625661 619250 645697 653468 658812 667513 756985 754853 4474050 4729892 38.55 70.5 1
08:06:50 2024-01-29 619305 618621 150734 147598 247867 255001 279793 279132 172502 169939 212670 216368 243591 246533 4087220 4399293 5950037 5761124 992482 1039327 222784 196444 215904 214530 261114 253501 239595 241680 161783 164819 623986 586136 1370785 1335099 351807 349697 485025 485287 593006 580319 604719 610200 634875 639830 611033 681449 1701724 1806452 1086924 912975 530132 519202 623890 623316 644039 654769 664189 667039 754140 755085 4583681 4735101 38.55 70.5 1
08:06:51 2024-01-29 617116 618180 150312 146981 248525 251556 279297 278559 172484 170343 212975 217088 243761 245837 4069825 4361656 5927164 5788154 1011828 1039327 223862 196956 215449 214933 260897 253112 239224 239935 162007 164819 622471 584470 1380776 1324284 351735 351321 481913 486921 591914 576468 608879 610596 631159 643621 609199 679446 1702419 1795741 1097308 904805 530132 521410 622089 622874 645697 648717 661186 668774 748233 753788 4576791 4741856 38.55 70.5 1
08:06:52 2024-01-29 625140 617744 150475 147520 247697 252363 279599 279132 172313 170007 212592 216877 243147 247758 4079862 4326988 5989172 5775787 1004516 1036019 222938 196444 219281 214784 261669 255220 240268 241002 162856 164326 602822 578481 1401176 1342585 349545 350262 484682 486231 599025 576910 604823 612888 630163 640317 614250 678985 1696899 1786850 1080694 916984 527190 518433 623890 616487 643840 652020 658392 667987 757022 754853 4480441 4719034 38.55 70.5 1
08:06:53 2024-01-29 618868 618617 150418 148489 247763 253069 279507 278935 172554 170007 212776 216680 243765 244767 4075222 4405254 5948558 5761086 995346 1038591 222973 196717 215449 214876 262533 253077 240100 241680 162042 165070 617720 587807 1375270 1340870 353834 349697 484952 484856 594266 582033 604395 613756 637643 639838 616114 682527 1704144 1797284 1093154 916984 531265 519202 625661 623316 641996 654459 664152 667987 758666 757359 4558459 4732504 38.55 70.5 1
08:06:54 2024-01-29 619935 619492 152946 146946 248529 251521 279722 278347 172485 169772 212741 216877 243017 244014 4084654 4383101 5929585 5775371 1006689 1039217 223180 197230 215110 215152 260498 253536 240268 241912 162571 164819 620706 587807 1360638 1333391 354261 349452 480893 485539 592715 582056 608621 611083 637680 645015 613345 684019 1710970 1810016 1085404 909016 531644 519937 621820 623316 643127 649322 664152 669928 755880 756754 4642867 4744440 38.55 70.5 1
08:06:55 2024-01-29 628131 618555 152950 147466 248498 252743 279722 278739 172400 169871 212110 217855 242644 247699 4078782 4309171 5954846 5773038 1017623 1035872 223214 196819 214629 215682 260974 255400 240944 240628 162335 164590 623692 581492 1365859 1337179 351627 349769 480893 487266 597735 577018 611589 614626 631159 646450 612969 678448 1701175 1779662 1103719 912755 527501 520673 622126 618303 643803 650612 657771 670745 760279 755935 4558459 4738477 38.55 70.5 1
08:06:56 2024-01-29 626563 620104 150861 147832 247758 252294 279297 278739 172794 170041 212863 218264 242644 245180 4075869 4367886 5951717 5760925 996470 1041165 223490 196887 215680 215014 261009 254680 240944 241474 162465 165175 620706 586800 1364364 1344798 351807 349505 483546 485470 597255 582892 607548 614626 636561 640772 612897 682527 1701724 1800714 1109705 920249 530132 518030 625661 621165 641725 652514 658273 667513 760817 759025 4558459 4738477 38.55 70.5 1
08:06:57 2024-01-29 619278 618219 152839 147560 247727 252118 280148 278474 172485 169855 212812 216691 243391 245558 4084654 4417111 5922946 5744740 1006764 1034662 223317 197059 214522 215578 261756 254663 240091 240966 162198 164715 630048 588062 1366032 1332950 353653 348465 480893 485917 595529 584150 611330 611427 638094 643621 612874 685054 1710970 1805964 1105615 907425 531265 519202 619976 621993 642180 649322 663137 668664 752575 757323 4642867 4750932 38.55 70.5 1
08:06:58 2024-01-29 626563 619232 152667 147840 246999 252328 278483 278347 172520 170041 212627 217925 242609 245558 4075222 4367822 5960194 5761200 998185 1038909 223697 196444 215752 214933 260931 253112 240810 240291 162335 164292 620461 580133 1369475 1348443 353589 349446 484989 487611 597882 580174 605105 613610 633937 640209 614686 680338 1697659 1789066 1085107 918288 526005 519202 623743 618194 644786 652550 658812 667513 759203 753987 4492808 4732504 38.55 70.5 1
08:06:59 2024-01-29 619779 619492 150729 147314 247030 253492 279829 278347 172794 170041 212776 216205 243391 244802 4075312 4442638 5942418 5766441 1000208 1035395 223732 196444 215449 215117 261756 253536 239931 241002 162355 164854 620706 583454 1387097 1333133 351735 347630 482790 488997 595382 583462 610100 609571 636598 640317 610887 684048 1711430 1814334 1093154 907462 529718 517483 620332 621957 641271 649322 663481 666853 752575 757395 4621323 4744440 38.55 70.5 1
08:07:00 2024-01-29 627240 619492 152697 147372 247732 252118 280258 277565 172829 169772 212812 217355 242609 246316 4075587 4346065 5950882 5779905 1017623 1040912 222973 196887 215146 215186 260317 253536 240641 240628 162335 164814 623692 580133 1363497 1338785 351168 349769 480626 485953 595109 577086 611330 614406 634836 646342 615920 679185 1702896 1787797 1093154 912254 527501 519569 620332 617394 646230 649322 658812 668737 756451 756103 4550418 4732504 38.55 70.5 1
08:07:01 2024-01-29 628845 619670 152453 147738 247004 252328 279262 278739 172264 170041 212627 216912 242609 246352 4084307 4358470 5944341 5761200 998147 1039056 223317 196444 215752 214749 260897 253324 240259 240291 162708 163800 623404 578481 1371095 1346712 349581 348644 483655 486231 595145 580283 606593 614191 631159 640317 616210 681010 1702094 1800714 1086924 915270 527464 516717 624467 618085 642180 652514 657877 666018 760939 754518 4492808 4725763 38.55 70.5 1
08:07:02 2024-01-29 617081 618998 152449 147564 246548 255001 279262 278151 172829 169299 212812 216205 243391 246926 4072921 4439613 5923820 5761200 998785 1034662 223663 196137 215449 214876 259885 253536 240100 241002 162042 164670 628533 584706 1367603 1329287 351699 347630 482972 486638 594687 582892 608015 609249 636707 640317 612404 682491 1706119 1817805 1091078 908433 529003 513774 619748 621371 640254 649213 662573 666816 748233 757359 4602960 4748810 38.55 70.5 1
08:07:03 2024-01-29 624504 616546 150794 147429 247039 251942 278483 277565 172829 168932 213268 216541 242644 245937 4067071 4361656 5941570 5762058 1013272 1037855 222629 196888 215449 215152 259885 253536 240304 240628 162883 164326 625185 578481 1371877 1329287 350073 349411 480893 486296 595073 576910 610721 611120 630199 644526 613779 679259 1701724 1800714 1093154 909406 527353 519682 621741 619352 645869 649213 658738 669816 754631 754144 4564580 4735569 38.55 70.4 1
08:07:04 2024-01-29 629255 619232 152658 147729 246995 253069 279865 278844 172520 169923 212776 216912 242644 246387 4081698 4358545 5960755 5770553 998710 1039327 223317 196137 215449 214485 260715 255364 240268 240291 162708 163800 623404 580133 1375769 1347670 349581 348680 483655 486231 595145 581420 605325 614626 631159 640317 616430 678448 1696899 1799432 1091078 918288 526005 518165 623007 616487 642070 654805 658590 667981 761283 756990 4499688 4732504 38.55 70.5 1
08:07:05 2024-01-29 617520 618612 152560 147840 246337 252964 279262 277956 172794 169469 213146 216600 243517 245215 4081736 4437153 5933969 5770553 1000922 1036129 223697 196444 215449 215117 260317 254138 240100 244324 162188 164854 620706 583454 1380480 1332189 351735 347630 482253 488997 594687 583341 608952 610184 637680 640317 611070 684019 1710970 1813050 1093154 908481 529003 516898 620332 621993 641271 649069 662197 667513 755321 761288 4622310 4750190 38.55 70.5 1
08:07:06 2024-01-29 629024 618471 148931 147421 247697 251907 280275 277565 172553 169939 213303 217517 242609 245972 4080139 4358228 5951717 5770553 1016170 1040912 222784 197059 215297 215820 260317 253147 240641 240797 162335 164590 621932 580133 1366566 1336890 351168 349769 480893 485234 595145 577073 611155 614406 631159 645541 615994 677451 1701724 1785315 1093154 911605 527501 519937 621649 617867 643840 649322 659750 670708 759203 752362 4586971 4736645 38.55 70.5 1
08:07:07 2024-01-29 628845 619419 150413 147940 247551 252851 281303 278275 172485 169772 212627 218264 242575 247232 4084032 4364540 5951717 5751849 996690 1039327 223317 196444 215449 215117 261704 257657 240979 241002 162335 164819 613106 585124 1361014 1347745 351807 348680 483313 484856 597752 582069 607495 614626 636257 640317 612861 682256 1701724 1797284 1091078 919595 530510 518067 625661 619652 641271 650647 658739 667039 757211 757359 4564009 4726057 38.55 70.5 1
08:07:08 2024-01-29 623108 620779 150140 147695 246615 252224 279617 277848 172691 169465 213118 216949 243356 244837 4081398 4438657 5946755 5770553 1002387 1037965 223766 196478 215449 215186 260317 253571 240268 244324 162301 165114 623692 583454 1403973 1335283 351735 347630 483386 486674 594047 583464 608989 609753 637680 640317 611106 682564 1706119 1813050 1093154 907725 529003 513954 620332 620199 640598 649322 661222 667002 748269 757395 4624110 4728360 38.55 70.4 1
08:07:09 2024-01-29 627133 618180 150413 147940 247867 254281 282081 277936 172710 169905 212670 217413 242878 246246 4072808 4336516 5950037 5763605 1016095 1039166 222629 196922 215449 215117 260101 253571 240538 240797 162581 164326 621932 578481 1364508 1331318 350638 350297 480893 486674 595109 577032 610425 611120 629276 643621 612911 680376 1702419 1794740 1093154 909016 527127 519937 620332 617867 643876 649322 658812 669248 756753 752891 4573831 4738477 38.55 70.4 1
08:07:10 2024-01-29 628889 619930 150313 147940 246999 254373 278448 278347 172518 170411 213046 217309 243082 246281 4075718 4364704 5943785 5761201 996690 1036165 223697 196887 215868 214725 260931 253536 240979 240291 162335 164440 618990 581513 1361591 1348704 351416 348644 483655 486231 598181 582929 607117 614626 634838 640317 612740 680484 1701724 1794005 1089001 920851 527501 517701 624056 617867 642216 652056 658812 667039 757211 756257 4537955 4719034 38.55 70.5 1
08:07:11 2024-01-29 621736 619528 150207 148142 246756 252363 279722 277761 172829 169738 213146 216877 243147 247057 4084466 4445020 5938074 5762334 1005328 1035909 223559 196888 215297 215186 260715 253571 240233 241002 162301 164819 620706 586800 1376775 1336341 351771 348363 481573 486638 595987 582892 610971 612371 638582 643585 612838 684505 1710970 1810142 1101461 908870 530887 518396 620332 621517 642180 649322 662124 667987 752575 757130 4642867 4747822 38.55 70.5 1
08:07:12 2024-01-29 627508 618617 150308 146662 247732 251311 282680 278739 172520 170007 212812 217855 242609 245558 4074944 4348694 5956805 5777837 1019079 1036019 222973 196888 215449 216214 261756 253501 240775 240628 162546 164555 617519 580133 1366907 1337290 351132 350262 480893 486638 595073 576946 608547 613756 631123 645505 614686 681107 1701724 1786850 1093154 912118 527944 519937 620332 617794 643803 649322 658812 669284 759203 752927 4549080 4732504 38.55 70.4 1
08:07:13 2024-01-29 627508 619496 150308 147554 246995 252294 279067 278739 172640 170007 212776 217997 242575 245558 4075587 4377289 5973236 5765966 1000214 1040655 223525 196751 216325 214749 260897 253501 240100 240628 163275 163911 620706 578481 1372957 1344872 351857 350647 484536 486231 595037 576960 604359 612888 629204 640051 614686 678739 1694884 1783998 1060221 916984 526005 519166 624775 617830 643840 652514 658344 666018 759203 752891 4492808 4732504 38.55 70.5 1
08:07:14 2024-01-29 623438 618617 150313 147524 246999 253104 278483 278347 172794 169738 212776 216506 243356 244802 4087220 4446102 5942418 5773038 998785 1039070 223214 196375 216361 214979 260575 254210 239877 240966 162267 164888 617720 583454 1367842 1336170 351699 349206 484340 486674 595721 582856 606593 608353 634354 640317 610134 680410 1706119 1811730 1101224 910309 529003 513918 621380 621993 640364 650576 662234 664055 752538 757287 4583681 4735101 38.55 70.4 1
08:07:15 2024-01-29 627508 619232 152702 147635 246969 253069 278448 277621 172175 170041 212386 216877 243186 246316 4087220 4339766 5956595 5770553 1001717 1036019 222938 196444 215876 214945 261704 255581 240428 240761 163336 164382 620706 578997 1366151 1346823 351857 350288 485025 486231 598176 576910 606444 612089 630821 640317 614686 678256 1696862 1790493 1080694 918288 527127 519937 625661 618303 645241 653503 658812 667002 758593 755861 4483429 4732504 38.55 70.4 1
08:07:16 2024-01-29 619972 618617 150312 147635 247727 253104 278448 278952 172829 170041 212776 215570 243391 244802 4077868 4430248 5942418 5769567 995756 1035982 223283 196410 219626 215117 260317 256305 239595 241912 162649 165070 619213 586381 1364162 1337290 351627 349590 484989 488997 594010 582056 606518 609249 634875 640317 613266 683628 1706119 1813050 1096983 914075 530132 516572 622089 623316 641725 650683 664152 666264 748269 757359 4574363 4747822 38.55 70.4 1
08:07:17 2024-01-29 622007 618180 150312 146675 248115 252259 279297 278151 172829 169469 213480 216205 243792 245593 4077905 4358192 5950882 5770553 1012475 1038591 222938 196751 215449 214968 259454 253925 240268 240966 162433 164326 614577 578481 1377651 1333629 352858 351317 483619 486373 595529 579577 609552 609068 633937 643585 610492 680376 1704144 1797284 1095231 906282 528251 521410 621741 622874 646683 649056 658273 670994 752538 754259 4567838 4738477 38.55 70.4 1
08:07:18 2024-01-29 629292 619934 152773 147840 246933 252892 278448 278739 172640 170007 212776 216912 242644 247113 4075222 4355325 5952281 5757096 1001034 1041165 223697 196444 216056 215117 261148 253571 240268 240291 162856 164292 612972 579719 1371828 1348629 351433 348920 484989 487501 599765 581851 606037 615897 631051 640209 617232 681159 1702504 1789987 1096983 916984 527190 518433 623707 617394 643803 652514 658701 666018 760236 753987 4502439 4732504 38.55 70.4 1
08:07:19 2024-01-29 620890 619492 152706 147832 246929 253104 279890 278151 172829 169738 212812 216506 243356 244802 4072921 4433286 5933119 5765325 998036 1039327 223473 195831 215752 215117 261491 254138 239595 241510 162335 164854 628533 584288 1380977 1332189 351735 348680 483655 486674 594431 584120 608796 609434 636640 640209 611885 683140 1710212 1816726 1086924 909980 529858 516862 620332 622434 641996 652020 665375 666055 752538 760749 4563468 4741856 38.55 70.5 1
08:07:20 2024-01-29 620923 618617 152985 147795 248324 252083 279297 278935 172760 170041 213110 215535 243356 245523 4078782 4355212 5946648 5784027 1013272 1040064 222286 197148 215752 215117 260317 254742 239595 241340 162335 164819 620706 580133 1375512 1324481 350638 351357 482972 486711 594687 576838 608916 608902 631195 646674 612432 680003 1706568 1798286 1095231 903974 528627 521337 620186 622874 646610 649322 660219 668678 756018 754853 4563468 4741856 38.55 70.4 1
08:07:21 2024-01-29 625583 618617 152985 147840 247545 253104 279032 279847 172794 170075 212776 217587 243186 245730 4084913 4330414 5969283 5770553 1005253 1045766 222938 196786 219436 214968 261148 255364 240268 241680 162595 164854 623692 578481 1391151 1342585 350355 350791 485712 486231 595109 576991 606742 613322 630643 640317 615994 678776 1697659 1780715 1093154 920524 529003 522595 625661 619981 648166 656231 662573 669593 760279 754320 4508198 4738477 38.55 70.4 1
08:07:22 2024-01-29 622696 620368 150663 147832 248489 252328 278483 278272 172246 170616 212556 217552 243417 244049 4084654 4373926 5950882 5770553 995346 1040802 223007 197059 215904 214784 262349 253536 240100 240303 162042 165383 616227 587807 1363993 1337032 353870 349733 485025 485287 592751 582033 605289 612888 637193 639838 614686 684019 1704872 1799832 1093154 918015 532022 519682 627402 624605 644003 657552 664042 668790 759021 761434 4567838 4738968 38.55 70.5 1
08:07:23 2024-01-29 621537 619930 153234 147738 248918 251907 280505 279132 172829 170007 213146 217214 243186 244425 4084654 4395488 5932258 5779905 1012550 1038591 222719 197094 215449 215152 261114 253536 240268 240672 161817 165499 617925 587388 1369653 1327959 353870 351357 481913 485881 593006 577095 610647 611501 636743 645541 611971 681970 1706119 1801037 1103538 909016 532022 522149 623007 624187 647669 649177 665856 672796 754859 756913 4631742 4747822 38.55 70.4 1
08:07:24 2024-01-29 627508 618185 153340 147495 249303 251872 279297 277656 172246 170582 212563 217973 243017 245558 4075587 4281209 5945802 5770553 1009998 1035285 221909 197368 215449 214784 261913 257730 240641 241002 162335 164819 622199 581790 1363547 1338785 351735 351853 482935 485543 597255 576432 608484 614626 631123 645051 612897 678448 1696899 1777433 1101461 916984 528699 522149 625661 619652 647176 653963 659242 671689 760703 753534 4505656 4731379 38.55 70.4 1
08:07:25 2024-01-29 623027 618149 153013 147040 247004 252294 278483 279883 172108 170631 212223 217612 243356 244014 4084768 4370814 5941570 5761201 992482 1039327 223007 196888 219245 214451 261114 253536 239595 244703 162188 165079 617720 586970 1375787 1338785 351807 349769 483879 486921 592223 580319 604395 610147 636257 640317 611070 682491 1704872 1810295 1093154 912975 530510 519569 624775 623757 644880 654459 664189 667476 757022 756790 4576683 4750190 38.55 70.4 1
08:07:26 2024-01-29 619596 618467 150909 147185 248915 252851 280144 278739 172779 170041 212812 217552 243861 245837 4084307 4370903 5922061 5779905 1011828 1035748 222251 197059 215449 215117 261114 253536 239793 240470 161914 165349 619440 586553 1367461 1326302 351844 351357 482253 485198 590969 576951 608657 608819 634875 645051 610601 681486 1706119 1797284 1099385 907725 531265 521410 623007 623757 645733 650155 663211 669248 750671 754853 4586595 4742370 38.55 70.4 1
08:07:27 2024-01-29 627145 618322 149038 146498 248776 254732 279901 279919 172348 170716 212599 217413 243152 244837 4065789 4296740 5957668 5770553 1005151 1041541 221567 197094 215449 214897 261731 252758 240268 241002 162301 164854 620706 581375 1362244 1338785 350638 351605 485025 486048 596410 576964 604860 612888 630163 639838 615557 678739 1696899 1779735 1086924 918015 527127 519937 625661 619250 645733 655731 658812 667513 758130 752927 4483429 4732504 38.55 70.4 1
08:07:28 2024-01-29 619990 619492 150835 148245 248250 253707 279829 279132 172656 169769 213004 216518 243591 246570 4087220 4427089 5957502 5775371 994515 1039327 223317 196478 219662 215117 261114 254138 239595 241537 162301 164819 620706 585124 1365534 1335283 351771 349769 485712 486638 595222 580283 605289 611501 634875 640317 611070 681449 1703626 1812743 1094863 911680 530132 516934 623448 623316 642216 653503 664189 666055 753674 755956 4567838 4738477 38.55 70.4 1
08:07:29 2024-01-29 619743 618790 152839 147626 248146 252294 281882 279417 172553 169871 213531 216217 243456 245831 4085690 4361494 5941570 5779905 1013272 1036019 223214 197094 215752 215152 261756 254386 239931 241002 162595 164704 622199 580546 1371594 1329727 351168 351357 482972 486747 595566 576874 608362 609716 631123 643621 611033 680623 1704909 1796011 1091078 904991 528140 519937 620332 621993 645770 649322 658516 668227 754207 754853 4563544 4735101 38.55 70.4 1
08:07:30 2024-01-29 625286 618612 150325 147834 247763 253492 279262 277656 172829 170582 212812 217519 243896 248468 4085967 4333325 5975536 5775787 1005956 1042280 223283 196512 219626 214784 261704 254210 240268 241002 162821 164584 620706 578481 1389801 1342585 350602 350297 485442 486231 597108 577158 608909 612888 630643 640317 615557 678776 1696899 1783529 1080694 916984 526005 518469 624775 617394 645733 652585 658344 667039 760279 754554 4486126 4719034 38.55 70.4 1
08:07:31 2024-01-29 622048 618180 152985 147635 248150 252118 280027 278151 172829 169503 213445 215570 243391 245558 4075587 4348806 5946607 5780647 1013197 1038407 222646 197025 215752 215565 261114 254351 239347 241644 162301 164819 627017 581790 1378313 1328047 351168 351321 482253 488960 594266 576874 609230 608353 631123 643621 609236 679259 1701724 1794740 1095231 904842 528627 521410 620332 621993 646683 649069 659745 668264 752538 754320 4573441 4738477 38.55 70.4 1
08:07:32 2024-01-29 624915 618180 152946 147832 247727 252363 278448 277656 172520 170075 212627 217587 242982 245351 4072059 4308638 5972963 5769302 1007473 1040728 222183 197264 216020 214979 261774 255400 240268 241002 162335 164819 630048 581375 1374083 1337032 350109 350827 485025 486921 595109 577000 606742 614356 630163 640317 614686 678293 1696899 1785585 1105465 917636 526005 519569 625661 618303 645241 652550 657877 667513 759203 752963 4480231 4729132 38.55 70.4 1
08:07:33 2024-01-29 619301 618617 152807 147635 247976 253492 279074 278347 172829 169772 212812 216877 243391 244802 4084307 4411872 5942418 5754173 993693 1040425 223456 197230 216666 214646 263750 254210 239453 241814 162458 165060 614577 586381 1363877 1337179 351807 349482 484143 487266 592824 580437 606742 610938 636779 640317 612874 682491 1703663 1810295 1093154 913012 531029 519569 625218 623757 640146 652585 665413 666055 752575 757287 4563468 4732504 38.55 70.4 1
08:07:34 2024-01-29 618868 618621 153047 147784 248529 252328 279332 278935 172829 170041 212812 216993 244175 244802 4070088 4355175 5936483 5772780 1014720 1040802 222251 199376 215234 215578 261792 255943 240064 242360 162232 165553 625502 586800 1393861 1326980 353798 351321 482253 485198 590969 580811 610423 608783 636188 645051 610170 684265 1704909 1794042 1099385 907462 531265 521410 622126 623757 647402 650155 664189 669321 748305 752362 4583047 4728360 38.55 70.4 1
08:07:35 2024-01-29 625360 617744 152909 147528 247767 253104 278483 277621 172299 170464 212776 217400 243391 245180 4078933 4299439 5956600 5775787 1006076 1038026 222938 196957 219127 214451 261148 253536 240324 241573 162649 164955 613106 578481 1378126 1340496 352357 351708 484646 485814 595037 577937 607495 613756 630163 645761 615994 677292 1696899 1775661 1069124 918288 529003 521410 625661 620163 647176 654459 658273 667319 758934 754853 4480231 4719034 38.55 70.4 1
08:07:36 2024-01-29 619337 618617 152977 147733 247767 252294 278026 278272 172520 170041 212478 216912 243391 246533 4078933 4361431 5932845 5761239 992519 1036019 223007 196786 219245 214451 261148 253571 239595 239935 162335 164507 635636 587372 1384029 1341238 351663 350082 486401 486884 594307 582463 604571 609929 635699 640317 614176 682417 1706984 1806415 1103538 912975 530510 519827 625218 623757 644039 653963 664115 667476 755880 756185 4558459 4735879 38.55 70.4 1
08:07:37 2024-01-29 618288 618180 151046 146981 248494 251872 279954 278347 172760 170007 213160 217366 243695 246019 4078933 4373921 5931387 5778512 1013272 1036055 222595 197059 215449 215117 261079 254068 239392 241680 162455 164819 630048 583037 1371332 1327017 353864 351082 482035 488230 592860 580400 610896 608638 634657 647589 610851 684603 1706568 1801108 1099385 910055 532022 521779 622971 623464 646646 652995 664115 669248 751505 756508 4583755 4739257 38.55 70.4 1
08:07:38 2024-01-29 626618 618546 153057 147280 248079 253069 278448 279170 172640 170548 212776 217482 243391 245558 4084617 4302358 5956442 5770553 1007510 1038591 222286 197059 219554 215117 261114 254021 240268 240966 162527 164819 620706 578481 1392231 1336995 351416 351853 485025 486231 597568 580952 608362 613463 633040 643939 615883 679548 1697258 1779662 1086924 918288 527876 521410 624591 619944 646646 654387 658812 668938 758322 752891 4480441 4729616 38.55 70.4 1
08:07:39 2024-01-29 618431 620104 153088 147836 248115 253457 278414 277656 172794 170041 213110 216842 243900 244767 4075587 4408372 5950037 5769423 996647 1039327 223283 196410 219590 215152 260317 254316 240100 241680 162301 165036 627017 584706 1380446 1337179 351735 349697 486364 486674 594796 581997 606613 609249 636640 640065 612098 684040 1710212 1816726 1101224 912904 531265 517447 622089 623757 641960 652514 665887 667987 752502 757287 4565715 4732504 38.55 70.4 1
08:07:40 2024-01-29 624326 618617 150835 147739 248320 252294 279297 279132 172829 170041 212812 216170 243935 244802 4074962 4355175 5940712 5779905 1013272 1040544 222938 197368 215904 215152 261114 254316 239595 240269 162335 164819 628533 582621 1382532 1327017 351699 351853 482935 486638 595217 576838 610100 608783 631123 645015 610565 678411 1710637 1799260 1095231 906170 529755 521779 622664 623169 647706 653881 663607 670197 754324 755921 4583755 4738477 38.55 70.4 1
08:07:41 2024-01-29 625348 618617 152977 147832 247732 253069 278448 277656 172794 170075 212776 217552 243356 247159 4077868 4302200 5956479 5769423 1003217 1037488 222595 196478 219554 214784 261148 253536 240606 240966 162335 164819 620706 578481 1374394 1340140 350602 351321 485025 486231 597831 576838 605618 612888 630127 640317 614319 678256 1696862 1782734 1082771 920638 528321 519718 625624 619068 647246 654280 661827 669779 759057 755921 4483429 4733267 38.55 70.4 1
08:07:42 2024-01-29 619269 619670 152950 147840 247960 252294 278414 278536 172244 170075 212492 217366 243730 244390 4081398 4374055 5940712 5765310 992482 1035212 222973 196717 215904 214451 261696 253536 240100 240303 162622 165199 623986 587388 1361134 1337290 351807 349411 486056 486231 594266 581586 604757 611083 636438 640317 613742 682491 1703626 1806415 1093154 914205 531265 519937 626512 625155 643929 656695 664005 667876 756268 759135 4556282 4732504 38.55 70.4 1
08:07:43 2024-01-29 617190 617853 150909 146951 248454 251872 279722 278952 172484 169939 212741 217179 243117 246019 4072059 4364609 5922061 5777913 1009571 1035212 222251 197059 215449 215152 260715 255328 240100 240637 162267 165499 616409 587388 1369023 1327964 353870 350791 482253 487611 591914 577172 610100 609249 635772 645505 611070 682491 1706119 1801108 1101461 910167 531644 521929 622089 623757 645697 650084 666363 673929 752961 756990 4603445 4740785 38.55 70.4 1
08:07:44 2024-01-29 625615 618144 150729 147425 248179 253034 279901 278466 172175 170514 212741 217552 243604 247232 4072845 4298033 5959363 5769567 1013944 1038260 222973 197711 215297 215152 261114 252758 240979 241002 162595 164819 622199 581790 1367076 1340140 351663 350262 481573 486011 595109 576946 610100 614626 631195 645541 612933 679410 1700516 1778948 1111845 915372 528627 522149 624775 618303 647634 654733 659709 670233 760817 752398 4537153 4737400 38.55 70.4 1
08:07:45 2024-01-29 625656 620031 150663 147424 247933 252964 279297 278387 172246 170614 212443 218630 243966 244802 4075587 4355325 5945802 5744854 996647 1037488 223663 196717 215752 215152 261114 252723 241488 241002 162335 165199 623692 584706 1371987 1348741 351771 348644 483655 486231 595109 583754 608362 616187 636743 640736 612933 682527 1701724 1797013 1089001 920904 529003 518433 625661 619178 641725 652020 660689 667513 757247 757094 4540034 4735490 38.55 70.4 1
08:07:46 2024-01-29 621774 619820 150413 148349 246819 253387 281484 278239 173172 169905 213780 216842 243765 245351 4078669 4429994 5928037 5769423 1003856 1034479 223732 196444 215449 215786 261756 253890 240268 241510 162095 165084 620706 585124 1394243 1337290 351771 347630 482253 486711 595987 583790 610100 610147 638131 641708 611935 686254 1710970 1814334 1093154 908870 530095 516862 620332 621517 641271 649322 662160 667476 748269 757395 4624110 4741856 38.55 70.4 1
08:07:47 2024-01-29 627240 619237 150799 148173 248214 254281 281291 278008 172691 169939 212933 217554 243217 246246 4075587 4339373 5940712 5770553 1018350 1038591 222973 197059 215449 215186 260282 253112 240775 240797 162856 164779 626678 579719 1366005 1335283 351132 349733 481305 485917 597955 576946 611589 614191 631123 645541 615557 678411 1703626 1788716 1093154 911605 527501 519937 621649 618303 645832 649322 659750 669211 756949 755387 4560201 4732504 38.55 70.4 1
08:07:48 2024-01-29 618066 619054 150312 147288 246960 255453 278448 278347 172794 169738 213160 216565 243487 247057 4072808 4427365 5950037 5769567 995309 1034443 222938 197059 219626 214656 261009 253536 239595 241680 162301 165233 627017 584846 1374566 1337290 351771 349769 485712 487611 593846 580319 604757 609249 635772 640317 610801 681970 1703626 1809531 1084847 914205 530510 518469 624945 623757 644039 653963 664152 666018 754740 757287 4567838 4735101 38.55 70.4 1
08:07:49 2024-01-29 619778 618617 150729 147280 248498 252259 279332 279132 172760 170007 212776 216170 243935 245351 4075222 4358194 5929585 5782912 1013795 1037488 222376 197539 216020 215117 261079 253536 239595 240303 163902 165314 630442 585302 1366653 1324197 351771 351357 482253 487611 593006 576874 610100 610633 634838 645541 610134 681449 1706082 1797013 1077264 907574 530887 522149 623007 624371 646683 650120 663174 669211 748197 752627 4583755 4738477 38.55 70.4 1
08:07:50 2024-01-29 625730 618617 152985 147635 247763 253069 279865 277656 172520 170075 212776 217890 243356 245558 4078466 4301644 5984901 5774210 1007510 1041430 222148 197025 216056 214933 261669 253501 240944 241680 162399 164854 622199 581790 1364873 1339882 350885 351853 485712 486231 596410 576874 606630 614191 630163 641222 615557 680548 1695659 1782734 1086924 918288 527316 519937 625661 620127 646683 654459 658812 667987 758666 752891 4483429 4733454 38.55 70.4 1
08:07:51 2024-01-29 620890 619492 152990 147933 248150 253457 278448 277621 172794 170075 213295 217169 243970 244802 4102752 4411517 5954152 5776521 999499 1038444 223525 198026 216666 214979 261044 254281 239931 240269 162335 165344 611634 586800 1378295 1337179 351771 349733 486094 488303 593846 580428 606742 610147 636707 640317 611070 682454 1701724 1811579 1093154 913012 531265 519202 623890 623757 643929 653963 664189 667002 754776 756754 4563468 4738477 38.55 70.4 1
08:07:52 2024-01-29 617481 618617 153088 147425 249092 252083 279827 278739 172779 170041 212812 217517 243900 243299 4096883 4361543 5922946 5765135 1009571 1041632 222801 197573 215341 215682 261009 255800 240623 242325 162130 165440 620706 587807 1366566 1321673 354116 350539 481913 487611 593006 576982 609955 610038 636221 645505 612874 682491 1709756 1799832 1105615 909406 531262 521410 622089 623757 644786 649322 664189 670233 747967 752891 4595974 4732504 38.55 70.4 1
08:07:53 2024-01-29 625730 618180 153270 146985 248534 252071 278448 278078 172246 170041 212592 217552 242982 245351 4077868 4293579 5964439 5766441 1006076 1040802 223862 197504 216217 214725 262287 253430 240944 241644 162718 164680 620706 580961 1403693 1337179 351663 351853 484682 485630 598029 577145 605215 613756 629276 641708 616357 678256 1698252 1773881 1097308 918288 528627 521410 625661 619688 647634 655695 660213 668737 760236 753788 4502187 4723152 38.55 70.4 1
08:07:54 2024-01-29 621811 619492 152941 147729 248110 252294 278483 278501 172246 170548 212443 217552 243391 244014 4075587 4354861 5941570 5755951 992519 1037818 223317 197059 215752 214784 262716 255581 240428 242325 162615 165370 625502 587641 1361266 1336921 353689 349554 485676 485433 594687 581854 604823 612559 637352 643485 615557 682527 1701212 1800042 1093154 916333 531644 519937 626105 623757 643583 654495 664152 667987 758130 757094 4558459 4728360 38.55 70.4 1
08:07:55 2024-01-29 619337 618612 153092 147639 248498 251521 281882 278935 172829 170041 213110 217517 243391 244425 4075312 4379990 5922061 5775787 1011828 1035212 222320 197368 215449 215186 261792 253571 240268 240303 162082 165614 617925 588062 1380360 1330032 353725 351177 482899 487957 593700 581224 610934 610002 636670 645505 612441 682292 1710637 1801108 1079299 909016 532022 522518 623007 623757 645241 649663 664189 669284 748161 752927 4589421 4732504 38.55 70.4 1
08:07:56 2024-01-29 625730 617744 151463 147543 248146 252328 278453 278272 172640 170430 212776 218042 243356 245558 4069975 4299439 5952206 5761201 1004645 1040802 222251 197285 216056 215117 261148 253536 240641 241002 162595 165084 620706 580133 1371612 1338466 353864 351564 483509 486048 596116 579577 607868 614553 633680 647131 616357 679743 1696899 1769414 1134498 917892 529003 522149 625661 620127 649276 654842 659205 670745 761356 753788 4556776 4729132 38.55 70.4 1
08:07:57 2024-01-29 625509 619492 150303 147520 247732 252328 279748 277621 172230 170616 212443 218264 243391 244802 4084307 4374205 5950882 5755951 999608 1039056 223352 197059 215449 215152 261948 257985 240574 244395 162061 165349 619213 586970 1378080 1342888 353834 349452 483655 485200 595090 582633 609005 614443 637498 643939 617305 684394 1708996 1800206 1093154 920249 531644 519569 626957 622581 642180 654387 661186 667987 760939 757432 4563582 4738477 38.55 70.4 1
08:07:58 2024-01-29 623954 619492 150308 147452 248324 252294 280201 278347 172829 170007 213181 217214 243391 247582 4075587 4404580 5922671 5769423 1007398 1039327 222938 197368 215146 215152 260750 253571 240641 241680 162042 165383 620706 588483 1356555 1327296 353906 349769 481573 485917 593006 581586 610721 611120 637352 648505 614392 686561 1711430 1806224 1101461 909331 532022 522149 622089 623757 644039 649322 666363 671689 754740 756221 4641175 4739257 38.55 70.4 1
08:07:59 2024-01-29 627145 618180 149099 147635 248949 251311 280027 277690 172640 170582 212934 217890 242982 245558 4072059 4296740 5945802 5765045 1015314 1040802 223007 197059 214808 215186 261114 253147 240810 240966 162897 164854 616048 581790 1372957 1333133 351699 351092 480893 486921 595145 580283 611589 614626 631159 647432 612897 678448 1706984 1787445 1103719 913962 529003 521410 623375 620613 645832 649250 659750 670745 759203 754635 4564970 4728360 38.55 70.4 1
08:08:00 2024-01-29 630735 618919 150823 147728 247727 253069 279297 278209 172829 170109 212776 216912 242644 246352 4078820 4374128 5943785 5761201 998185 1038591 223697 197094 216056 215152 261079 253312 240979 240291 162708 164704 621932 580133 1375008 1346712 351168 348644 483655 486921 595145 583521 606613 615497 634838 640317 612933 680972 1700516 1797830 1089001 919865 528140 517740 625104 618158 642180 654842 659638 667054 761320 758061 4508618 4738981 38.55 70.4 1
08:08:01 2024-01-29 620283 618617 150836 147515 246722 252964 279722 278347 172829 169855 213146 216842 243391 245558 4084654 4447824 5933119 5761200 998785 1039327 223663 196137 216272 215152 260317 254386 240268 241510 162708 165084 619213 583454 1367384 1333133 351807 349170 484573 486711 595566 583754 607117 609249 635735 640474 611935 682454 1709756 1815619 1084069 910055 529755 516898 622626 623059 641542 654805 664005 665907 754324 757215 4575147 4732504 38.55 70.4 1
08:08:02 2024-01-29 620927 619228 151897 147836 248289 252259 279722 279132 172829 170411 213303 215570 243765 245558 4075222 4367886 5942418 5779905 1013272 1040425 222973 197094 215752 215186 260931 254742 240100 241002 162708 164854 622199 581375 1375057 1328051 351506 351605 483655 486747 595566 576874 608952 609286 633003 645051 611033 677931 1705769 1796011 1075229 904805 529003 521410 622626 623316 647634 649322 662499 671689 755757 756990 4576569 4743411 38.55 70.4 1
08:08:03 2024-01-29 625323 617707 153083 147626 248150 253104 279635 279919 172760 170430 212776 217552 243391 247232 4084307 4314785 5969283 5770659 1007331 1040064 222063 197094 219281 214968 262528 253147 240979 244703 162821 164854 631564 581375 1364469 1338785 350674 351357 485369 486231 598029 577023 605289 613756 630163 639838 614686 679259 1696899 1783998 1083030 918123 527501 519937 626105 620163 646683 653963 657966 667513 759203 755739 4488098 4727267 38.55 70.4 1
08:08:04 2024-01-29 620923 618471 149033 147732 248356 253317 278448 278536 172829 170616 212776 217309 243966 244732 4075587 4373903 5950882 5761200 993073 1039327 223473 197059 215904 215117 262751 253147 240641 240303 162335 165614 627017 587807 1369528 1340870 353870 350262 483655 485543 595566 582947 606650 614626 639216 641708 612933 685516 1706119 1803858 1093154 919595 531265 519937 625756 622874 643127 654495 662197 668975 760817 757395 4556937 4742370 38.55 70.4 1
08:08:05 2024-01-29 627323 618362 149038 147624 248345 252851 281056 278703 172656 170361 213303 218090 243395 246246 4072059 4332887 5941570 5771672 1016112 1041651 223317 197094 214824 215220 261114 253536 240979 240966 162335 164854 610771 580961 1373524 1335099 351699 350297 480893 485162 595145 577113 611589 614626 631195 648505 612933 678448 1706119 1783023 1095231 912792 528251 520673 623007 618777 643840 650120 658273 671258 761356 752927 4555208 4728360 38.55 70.4 1
08:08:06 2024-01-29 627485 620104 150418 147940 247732 252328 281484 279453 172553 170377 212705 218125 243252 246211 4078918 4348931 5954152 5751849 996690 1042962 223594 197059 218973 215152 261148 253147 240979 241002 162335 164854 623692 584288 1366301 1347952 353567 348680 483655 486231 599025 583790 607117 612911 637193 640808 612969 682564 1704555 1796630 1091078 920904 529003 518469 626512 619214 641725 650683 658273 667987 761136 757359 4530323 4732504 38.55 70.4 1
08:08:07 2024-01-29 621645 619930 150207 148349 246999 252363 280807 278347 172829 169772 213232 217122 243691 247582 4080139 4434030 5941570 5754173 999348 1039437 223628 196444 219281 215152 260787 254386 240268 244703 162335 165118 623692 584288 1372026 1336231 351807 349487 485025 486747 595346 583877 608362 610615 634875 640317 611971 682491 1709756 1815619 1084847 911568 530510 518067 623007 623757 642216 652585 666189 667513 752611 757359 4573441 4741856 38.55 70.4 1
08:08:08 2024-01-29 618103 618621 150734 147429 248520 252328 280049 278739 172829 170075 213146 216205 244175 245937 4084654 4377174 5946553 5789257 1013272 1040912 222973 197539 215868 215117 261114 254351 239595 240303 162999 165094 623692 581790 1389687 1327017 351452 351605 482972 486711 592751 577000 609230 609286 630965 645051 611070 678448 1704872 1797284 1075229 909300 529003 521410 622089 623757 647176 649322 661222 669284 752575 755325 4567838 4732504 38.55 70.4 1
08:08:09 2024-01-29 629019 618617 152941 147836 247732 253492 279332 277656 172829 170041 212812 217214 243595 246387 4075587 4320508 5981459 5775371 1006764 1042206 223369 197059 219281 214968 261948 253925 240837 241644 162301 164854 620706 578481 1379242 1340981 350638 351605 484682 486231 596488 576477 605289 613756 630163 639873 615557 679259 1696627 1783023 1089001 918288 527501 519682 625661 620199 646719 654495 658812 667987 759203 752927 4483429 4729132 38.55 70.4 1
08:08:10 2024-01-29 618394 619228 153016 147729 248181 253104 278448 277656 172829 170109 213295 216912 244140 244837 4084307 4386536 5954152 5771248 993820 1039253 223594 197402 216020 214794 262611 254103 240606 240672 162188 165383 616227 588483 1367224 1338785 353834 349769 485025 485521 594801 582069 605692 612888 637680 639873 615557 684542 1704872 1799996 1073194 917636 530511 519937 625278 623757 640146 656695 665642 667987 756451 757359 4570690 4737685 38.55 70.4 1
08:08:11 2024-01-29 619861 618617 150729 146671 248569 252328 279757 278935 172794 169837 212812 216726 244140 245386 4075587 4364609 5942418 5773038 1014716 1041906 223180 197436 215377 215048 261009 254566 239453 242325 162718 165244 617720 583152 1368949 1326076 353864 351744 482935 485881 593846 577018 611731 612371 636743 645577 612432 682491 1706119 1801037 1103538 909094 531644 519709 623007 623757 646683 650612 664189 670745 748233 752963 4595974 4741856 38.55 70.4 1
08:08:12 2024-01-29 624844 618180 150624 147630 248569 253104 281217 278078 172210 170075 212812 217552 243391 245558 4066793 4290113 5956479 5771672 1006076 1040802 223300 197539 216521 214945 264460 253430 240944 242154 162718 165175 622199 580961 1382829 1336847 351699 351853 484682 485887 596006 579503 605215 614191 630127 641744 616210 678590 1696899 1778948 1091078 918288 529481 521410 625661 620127 646646 654423 659490 669414 759203 755387 4483429 4729892 38.55 70.4 1
08:08:13 2024-01-29 619305 619492 153164 147749 248115 253457 278448 278276 172760 170075 213075 217296 243900 244802 4084730 4383421 5941570 5761200 995346 1035982 223317 197504 216056 214933 262716 255581 240392 242289 162581 165760 625502 588062 1362318 1336884 353653 349518 485676 486121 594687 582481 604787 613756 638265 643867 616430 684505 1704835 1800206 1095231 915359 531644 519937 626549 623757 643009 654459 666115 667987 756985 757323 4569732 4741856 38.55 70.4 1
08:08:14 2024-01-29 618140 618617 149239 147626 249303 252294 280240 279132 173054 170041 213445 217552 244071 244049 4084730 4370814 5936483 5784027 1013795 1040530 222749 197505 216056 215152 261114 254281 239757 240672 162561 165070 611634 585124 1367973 1329324 351627 351708 483619 488650 595456 580811 612311 609929 634766 645505 611033 680447 1711430 1795199 1101461 906399 531265 522889 623890 622508 647634 650612 664115 670745 748269 756455 4586083 4741856 38.55 70.4 1
08:08:15 2024-01-29 625730 616467 149067 147304 249267 255001 279227 278466 172794 170851 212776 218042 243730 247838 4084768 4293579 5960444 5774669 1007510 1035982 222217 197368 216056 214876 261948 253324 240775 241680 162561 164854 622199 583454 1362441 1339330 353360 351600 484916 487266 598066 579577 607741 615461 634387 646674 619499 679222 1696899 1777689 1081334 919321 529755 522518 626993 621041 649549 655768 660213 670233 760817 754853 4533229 4735879 38.55 70.4 1
08:08:16 2024-01-29 624844 619930 148963 147836 248075 252294 279722 278466 172211 170972 212564 218077 243356 244767 4084768 4387050 5955121 5760925 995225 1035982 223473 197333 216056 215152 262498 253112 240606 241680 162568 165349 620706 586800 1386389 1342585 353834 350490 483655 484564 596226 583013 607629 616371 638436 645305 618182 684320 1708996 1803400 1097308 918288 531644 519569 628739 624710 643546 654387 663100 668938 761320 760137 4558459 4741856 38.55 70.4 1
08:08:17 2024-01-29 625360 619872 152946 147457 248115 252259 280842 277921 172794 170041 213110 216842 243356 245558 4081849 4392347 5912736 5769423 1010348 1035982 222973 197711 215449 215820 261079 253536 240268 241850 162042 165614 627017 587807 1362184 1329617 354907 350755 482253 486566 592223 582240 611589 612126 637352 648505 613921 685845 1711430 1808033 1085404 908905 533161 522518 623392 625084 643767 650541 665856 671184 751895 755085 4622310 4741580 38.55 70.4 1
08:08:18 2024-01-29 626618 619228 149100 146981 249298 252294 279445 278466 172485 170582 212592 217239 243356 245558 4084307 4290640 5959363 5761200 1013944 1040802 222973 197677 215449 215152 262131 252758 240979 241002 162821 164472 622199 581790 1376703 1335025 351735 350791 481282 485887 600309 576910 610721 615497 634838 645541 612933 682991 1705732 1781359 1107692 915270 529755 522889 626068 619944 648478 650576 660689 671258 761356 754635 4555578 4726057 38.55 70.4 1
08:08:19 2024-01-29 628889 620986 150308 147520 247723 253069 279687 279132 172794 170041 213075 217517 242609 246387 4077439 4355325 5959363 5751849 998110 1041906 223732 197059 216208 215152 261114 253536 241488 240797 162821 164819 620461 580961 1369824 1347952 351506 349170 484682 485162 598841 583346 607080 616371 635735 640317 612969 680447 1702504 1791921 1093154 918123 528103 518508 625290 619402 644917 655768 659638 667765 760707 755013 4483429 4739257 38.55 70.4 1
08:08:20 2024-01-29 620779 619492 153048 147933 247621 253882 279890 279132 172829 170075 213445 216657 243391 244802 4084768 4436723 5942418 5769453 995936 1036019 223663 196478 219734 215152 261690 254316 239931 239935 162301 165233 628533 584706 1368617 1333133 351735 349733 485025 486638 592715 581139 606518 609249 635735 640317 611033 681970 1706119 1814334 1090623 912006 530991 517628 623707 623537 642943 654280 666250 665870 755394 759672 4574216 4741856 38.55 70.4 1
08:08:21 2024-01-29 619596 618362 150980 147795 248847 252294 280113 279328 172691 170582 213075 216506 244105 245316 4078933 4359121 5945802 5789257 1013272 1037488 222938 197285 215449 215117 261114 254707 239595 241680 162335 164854 619213 581790 1367264 1327017 351663 351853 482935 486674 594687 576838 609665 609249 634800 645015 610565 681345 1704872 1795087 1103538 903792 529003 521410 621649 623757 647402 649069 663481 671136 754607 755314 4576683 4742522 38.55 70.4 1
08:08:22 2024-01-29 621330 618435 150167 147283 247938 253034 278448 278078 172794 170395 213160 217239 243792 244767 4084692 4373855 5941570 5769423 991702 1039327 222973 197333 219590 214784 261696 253925 239931 240303 162301 165233 627017 585124 1360829 1337179 351807 349733 485712 487427 592678 580324 604787 610184 636707 640317 612404 682454 1703626 1811579 1093154 912740 530887 519937 625218 623757 644039 656695 664152 667513 755880 756754 4563582 4742484 38.55 70.4 1
08:08:23 2024-01-29 620970 618940 149038 147496 248356 252851 280043 278667 172622 170411 212741 216877 243391 244014 4084819 4383421 5927164 5769423 1010348 1037488 222973 197677 215449 215117 261114 253571 240810 240470 162154 165730 630048 587807 1366459 1327959 354621 350791 481913 485881 593006 580283 610100 612371 636707 646450 613779 682527 1709756 1804902 1082941 909016 532022 521410 622089 625256 643803 649322 665642 670233 748233 754856 4595974 4741856 38.55 70.4 1
08:08:24 2024-01-29 625360 618326 151046 147593 249014 252224 279901 279919 172656 170988 212634 218055 243761 245796 4075831 4294134 5936483 5770553 1012229 1042280 222286 197677 215752 215117 261948 253112 240810 241680 162335 165084 622199 583037 1377191 1338785 351699 351853 482935 486231 597532 576865 608952 615497 631195 645505 612933 680447 1700516 1774583 1093154 916984 528854 519709 626549 620090 648587 654423 660213 669248 760279 754853 4511565 4732504 38.55 70.4 1
08:08:25 2024-01-29 623582 619972 150383 147466 248115 255001 282081 279919 172484 171257 212301 217811 243966 246679 4081509 4374128 5954152 5769423 995346 1042243 223663 197642 216056 215117 262786 253324 240606 240637 162301 165379 617720 587388 1364918 1337032 353834 349697 485786 485887 596914 582444 605289 614191 638131 641222 616430 684468 1706082 1797284 1095231 916984 531265 519569 626549 623757 643929 654495 664189 669414 759203 757323 4567838 4741856 38.55 70.4 1
08:08:26 2024-01-29 610422 619492 153162 147630 249092 252294 280245 278935 173089 170075 213196 217309 243861 245728 4085967 4377129 5931387 5760973 1007398 1040530 222973 197505 215449 216353 261114 253925 240574 241680 162095 165730 620706 587807 1366330 1325418 354370 350262 481913 485917 596491 582033 611293 611948 637643 645505 613779 684505 1710970 1805173 1105615 907425 531675 521410 622089 624642 644953 649322 666152 669248 756717 757287 4633489 4747822 38.55 70.4 1
08:08:27 2024-01-29 627508 618621 153127 147429 249263 252549 279827 278043 172520 170616 212776 218229 243391 245558 4084654 4305811 5955931 5778788 1013944 1042423 222818 198435 215449 215773 261696 253147 240979 241537 162718 165084 621932 583176 1364328 1337179 351699 350791 482253 485543 595109 576982 609817 615497 631231 645505 612668 679446 1696899 1774620 1101461 916984 529003 522518 625587 619652 647598 654733 659709 670233 760279 754320 4520944 4728360 38.55 70.4 1
08:08:28 2024-01-29 624026 618617 148992 147936 248115 252328 279953 278501 172246 171006 212231 217587 243391 244425 4075587 4370725 5956805 5790404 1000214 1042390 223663 197025 216056 215186 261913 255184 241622 242020 162848 164854 623692 585124 1368777 1344798 353834 349375 483655 486231 595073 583011 608015 615497 638131 641708 612933 684505 1704872 1799832 1093154 919434 530887 518799 626549 621165 642180 652514 659709 667987 757211 760210 4537342 4732504 38.55 70.4 1
08:08:29 2024-01-29 624095 619930 152981 147840 248115 252294 281122 278739 172829 170041 213480 217400 243765 245937 4084307 4416948 5938202 5769378 1005236 1040728 224598 196922 215984 216017 260974 254316 240268 239935 162821 165233 620706 583871 1368309 1335062 351735 347630 483619 486711 598608 583795 608952 610559 638131 640772 612394 684505 1711913 1818194 1095231 908757 530132 517302 621649 622874 641271 650120 663174 667513 752502 757432 4586580 4741856 38.55 70.4 1
08:08:30 2024-01-29 622012 618353 150800 147746 248498 252294 279722 278347 173310 170041 213780 216691 243622 246316 4078744 4364477 5950882 5773038 1015443 1041165 222870 197436 216020 215682 261808 254993 239958 242154 162753 165349 617720 581375 1373381 1326716 353360 351853 482935 488230 594687 576946 610858 609716 634802 645541 611070 681449 1710970 1799832 1095231 907725 531265 519709 623890 624642 647671 653772 664189 670233 752502 752891 4586595 4737685 38.55 70.4 1
08:08:31 2024-01-29 624470 618180 150449 147840 248320 253104 279297 278272 172794 170582 212812 217587 243765 245593 4078744 4311710 5961518 5779905 1005361 1041541 223456 197504 216593 215578 262104 253466 240944 241394 162718 165209 622199 579306 1374864 1339882 350602 351321 485025 486231 597817 579577 606147 613463 631123 640772 615928 679743 1696899 1787846 1082771 918288 527501 519937 626549 619250 645733 654495 659750 667987 759203 754554 4483429 4732504 38.55 70.4 1
08:08:32 2024-01-29 618951 618617 153119 147836 248150 253882 279865 277621 172829 170041 213146 216842 243765 244802 4075312 4427089 5951717 5770553 998785 1040802 223697 196444 219472 215186 261792 254923 240801 242325 162910 165209 623505 584706 1366489 1335526 351555 349027 485676 490387 596061 583790 607979 610147 635481 643485 611033 682182 1710970 1815619 1103344 910309 531644 517665 622089 623757 642216 652056 664152 667039 752575 757395 4567838 4744440 38.55 70.4 1
08:08:33 2024-01-29 623849 618617 153012 148025 248489 252328 279953 278151 173310 169469 213966 217296 243391 246352 4078820 4364716 5950882 5789257 1016170 1037524 223317 197285 215449 215152 260066 254316 240606 240966 163082 164955 616048 580659 1364508 1335526 352608 351177 483619 490387 596483 580400 608731 610579 632893 643621 611070 677451 1706568 1799111 1095231 904880 528928 522149 620332 622874 648318 649322 659709 668737 754207 752855 4567561 4738477 38.55 70.4 1
08:08:34 2024-01-29 630735 619492 150316 147460 247004 253069 279332 279132 172779 170109 212812 217552 243356 247113 4084307 4349118 5960755 5769567 1004645 1038762 223473 196888 219626 215152 261731 253536 241081 244667 162955 164819 630048 578481 1369486 1342193 352858 351600 486364 487266 599025 579577 608212 614516 633937 645305 616357 679222 1696899 1781471 1091078 918778 528627 521410 625452 620199 647488 654459 659750 668938 760009 755921 4483429 4732504 38.55 70.4 1
08:08:35 2024-01-29 618426 618617 153012 147836 248534 255001 278448 278078 172794 170109 212812 217400 243765 247312 4081398 4405230 5955679 5770553 995943 1041541 223317 197059 219698 214945 261079 254742 240268 240303 162335 165383 620706 585124 1368461 1336231 351771 350297 485712 488997 593334 583290 608796 610469 636112 640209 613633 685242 1708996 1815619 1096983 912657 530510 518067 623780 624642 643583 653503 664189 667253 755799 757323 4567838 4728360 38.55 70.4 1
08:08:36 2024-01-29 623893 618180 149137 147630 248565 252328 280188 277234 172829 170075 213568 216205 244140 245937 4078782 4367966 5942418 5779629 1015445 1040802 224916 197094 219245 215186 260715 255134 240268 241680 163158 164888 614577 580133 1373168 1328051 351168 351587 483655 486783 596410 576946 610288 612371 634836 647589 615237 680674 1706568 1798286 1073194 904656 529755 522149 621210 621701 647671 649033 662536 669211 754776 755132 4573952 4744440 38.55 70.4 1
08:08:37 2024-01-29 629918 619492 152985 147840 247039 253492 279722 277621 172829 170582 212847 217552 243391 247149 4084697 4342662 5960792 5761201 1002186 1040802 223663 196888 219281 215152 261148 253536 240606 240797 163151 164819 624875 578481 1395854 1347952 350355 349206 485025 485198 598584 581765 606650 615497 631159 640317 612897 683449 1703153 1789876 1083030 917562 527501 519791 625290 618122 647246 654459 659750 669177 759203 756361 4483429 4724452 38.55 70.4 1
08:08:38 2024-01-29 620250 618621 152977 147384 247767 252328 278448 278640 172520 170616 212776 217552 243900 244802 4081698 4374042 5950882 5766441 993931 1040802 223317 197059 216056 214933 262349 253960 240268 240672 162335 165383 616227 586970 1366605 1335099 353584 349769 486364 486231 594687 582033 605289 612888 637680 639611 614686 684505 1706119 1804535 1094452 917892 532781 519864 626993 624642 644003 655273 665457 669816 756840 757323 4563506 4738477 38.55 70.4 1
08:08:39 2024-01-29 625981 618362 153191 147729 248534 252892 278488 279919 172553 170582 212812 217587 243186 245558 4075587 4299439 5960755 5754173 1010308 1042280 222251 197368 216056 215186 262349 253536 240979 239935 162595 164854 623692 581790 1379217 1338785 351735 351853 483655 486231 598914 576973 609342 614626 631159 645541 612933 677931 1696899 1777689 1098123 916984 529003 519709 625661 620163 647671 656695 664662 671689 761173 755884 4509977 4742560 38.55 70.4 1
08:08:40 2024-01-29 625730 619492 152981 147486 248150 254641 282081 278043 172246 170853 212592 218299 243861 247268 4075587 4374055 5951717 5757079 998185 1040802 223697 197183 216056 215152 261148 252723 241657 241510 162335 165084 628533 584288 1389784 1344761 351807 349206 483655 485887 595145 583754 608447 612911 640538 641258 612969 684542 1706119 1801270 1093154 920904 529755 519202 625661 620127 642216 652550 659709 667987 757319 761288 4551385 4736645 38.55 70.4 1
08:08:41 2024-01-29 623308 620300 148837 148218 247929 252328 280645 278096 173310 170041 213867 217214 243730 245902 4078824 4426187 5932258 5770553 1008121 1038591 223697 197402 215752 215970 260931 256305 240810 239935 162821 165383 623692 587770 1352742 1336231 353906 349206 482253 486711 595037 583877 612024 612888 638582 645541 614686 686565 1712870 1810449 1083369 909016 532022 520403 622089 622874 643583 649663 663644 669154 754776 757432 4648848 4754355 38.55 70.4 1
08:08:42 2024-01-29 630290 619419 149203 147767 248666 252851 281755 279132 172691 170548 213409 218264 243639 246316 4084307 4333429 5960194 5770553 1019738 1039432 223317 197402 215162 216155 261148 253536 241657 241002 162821 165268 606628 580133 1369389 1337179 351735 350544 481913 485917 598584 580355 612459 612875 631195 649423 612933 679965 1704909 1783751 1095231 912975 528627 521041 623007 619250 645733 650612 658273 672247 757247 754554 4558459 4735101 38.55 70.4 1
08:08:43 2024-01-29 627397 621472 149038 148321 248000 252999 279847 279919 172725 170816 213303 218125 243182 246211 4084768 4358447 5962665 5761200 998185 1040802 223732 196751 219281 215186 261731 253960 240979 240343 162856 164819 623404 580133 1362631 1347952 351452 348680 484682 485917 598584 583341 607080 616223 634838 639838 612969 680447 1701724 1797013 1089001 918288 527501 518469 624775 618340 643583 654459 660219 667987 757283 757057 4502187 4741856 38.55 70.4 1
08:08:44 2024-01-29 619779 618617 153012 147836 247035 253707 281484 279060 173499 169973 213673 216738 244036 245831 4098285 4446102 5944078 5762334 1005236 1037524 224390 196751 219127 215820 261756 254316 240641 244395 162611 165118 620706 583454 1377215 1335283 351771 348644 483313 486783 596410 583790 610100 611083 638582 641708 612404 686254 1710970 1815619 1097308 909016 530510 516898 621649 622874 642216 650612 663681 667987 753674 757432 4599711 4741856 38.55 70.4 1
08:08:45 2024-01-29 627240 619054 150940 148105 248569 252363 281047 278347 173552 170377 213902 217449 243147 247283 4072808 4367784 5943255 5773038 1013272 1038260 223317 197368 215876 215913 260317 254742 240437 244667 162856 164921 622199 580133 1384378 1329617 351132 351357 484230 486747 596410 576946 610100 610615 631123 643657 611488 680376 1704909 1797284 1103538 906436 528251 521410 620332 621114 648129 648717 661691 669248 752575 752891 4564580 4738477 38.55 70.4 1
08:08:46 2024-01-29 627434 618358 150734 147628 247763 253492 279354 277621 172848 170616 212812 217552 243935 246387 4084654 4345799 5984901 5775787 1004645 1040530 223559 196887 219626 215117 261148 253536 240574 241778 162964 164590 620706 578070 1382904 1340981 350320 349805 485025 486921 598914 577014 607928 613322 631123 640317 615557 677451 1701724 1788679 1082771 918288 527501 519202 625661 618340 645241 653503 658812 667987 756981 756221 4492808 4728360 38.55 70.4 1
08:08:47 2024-01-29 619495 619492 150945 147840 247763 254797 279332 282600 173552 170041 213480 216877 244140 245215 4078820 4437214 5952559 5780647 997321 1039327 223663 196922 219734 215935 260939 254923 240268 239935 162708 165233 619213 584706 1365843 1332189 351807 350297 485025 488997 592769 582892 607117 610615 636257 640317 611106 682491 1706119 1815619 1094863 912327 530510 517665 623007 623757 643127 654769 664226 667513 753145 757395 4573952 4741856 38.55 70.4 1
08:08:48 2024-01-29 621302 618180 153082 147733 248569 252328 280288 278739 173310 170041 213816 216691 243765 246316 4075587 4361154 5954152 5790157 1016170 1040692 223339 197608 215984 215682 261696 254956 239595 240303 162821 165255 611634 581790 1384671 1326168 351735 351033 483509 486711 592715 576951 609854 610633 631195 645541 611070 679446 1706119 1797013 1097308 904805 530132 519744 623007 624371 648587 650155 663211 670745 752575 752699 4577216 4741856 38.55 70.4 1
08:08:49 2024-01-29 625583 618621 150738 148146 247767 253705 279297 278307 172829 170616 213146 217587 243935 246281 4081398 4333557 5969283 5777609 1009368 1044612 222870 197436 216666 215048 262611 254210 240944 241984 162595 165349 623692 578481 1407365 1340549 352858 351853 483655 486231 598139 580128 608952 614626 631195 644598 612933 680040 1696899 1776431 1097308 918288 529003 520843 625792 620199 648587 655488 661222 669321 757211 752362 4499079 4728360 38.55 70.4 1
08:08:50 2024-01-29 621811 619063 150316 147840 248146 252892 279250 278571 172674 170887 212776 217274 243765 244596 4084913 4370903 5947484 5770553 994519 1041906 223559 197504 216405 215613 263049 253855 240775 242702 162571 165462 614577 587641 1367682 1340683 353906 349769 486020 486048 594609 582988 605325 613756 638131 645305 614356 685553 1706119 1800033 1095231 917636 531265 519937 625756 623757 643892 655914 664189 667282 760279 757432 4563468 4738477 38.55 70.4 1
08:08:51 2024-01-29 621416 619054 153086 147832 248569 251907 280324 282962 172518 170109 213181 217587 243970 245593 4087220 4389229 5922946 5779905 1013272 1040530 222629 197402 215449 215152 261704 254887 240587 242666 162232 165810 613987 587641 1365398 1328213 354225 351177 482558 486260 594796 580319 610425 612297 637534 646450 613816 684056 1710637 1805173 1105615 909016 532052 519709 623178 621889 645733 650612 665679 671258 752307 756257 4601585 4744440 38.55 70.4 1
08:08:52 2024-01-29 625730 617744 149237 147247 249329 254801 279297 278307 172829 170887 212847 218264 243391 245593 4072996 4299689 5968688 5786189 1013944 1038996 222973 197746 215752 215808 262716 253501 240979 241510 163102 165070 623692 584010 1379028 1337290 351555 351141 482485 486884 598914 580400 610971 616371 634838 646905 615735 683028 1701724 1777138 1103538 918006 530472 520843 626512 620127 649046 655659 660213 671221 757175 754853 4530323 4735879 38.55 70.4 1
08:08:53 2024-01-29 625360 619492 151037 147554 248044 253034 280148 278536 172640 171159 212863 218264 244140 245180 4087220 4370937 5950882 5769288 1001034 1037488 223697 197368 216361 215186 261696 253501 241657 241680 162917 165060 623692 584706 1374485 1345123 354873 350684 486364 488303 599285 581089 606444 614516 630785 643867 616430 681196 1700516 1794116 1086924 916947 527501 518433 625218 620724 645832 654459 659750 667987 760279 755049 4483429 4729132 38.55 70.4 1
08:08:54 2024-01-29 619515 619054 153092 147840 248115 253847 279262 277621 173310 170075 213480 216842 244140 245351 4084654 4439613 5951717 5786274 994515 1040912 223697 197059 215404 215117 261079 254351 240268 240269 162335 165383 623692 585124 1360829 1336231 351735 350262 486056 490039 595346 583705 609230 610865 636561 640245 612655 686221 1711430 1815583 1099104 912254 530510 517667 623743 623757 644039 653963 664189 666953 755309 757251 4563468 4741856 38.55 70.4 1
08:08:55 2024-01-29 627592 620368 153123 148038 248110 253457 279297 277656 172794 170582 213445 217890 243730 246316 4075222 4339688 5969339 5779905 1004608 1041906 223663 197094 219626 215117 261913 253925 240979 241680 163378 164715 630048 578481 1368925 1337474 351433 350791 485712 487611 598512 576982 606518 613679 631087 640317 615778 679966 1698287 1787593 1091078 919558 529755 522889 627970 621774 647452 654423 658236 669928 760236 756990 4483429 4739598 38.55 70.4 1
08:08:56 2024-01-29 621339 619492 150840 147936 248534 253069 279925 278536 172485 171125 212741 217890 243730 244561 4087220 4361393 5950037 5760369 1000320 1040912 223697 197059 216056 215152 263298 252723 240979 242020 162301 165383 623692 587388 1377987 1344490 353834 349697 483655 485887 597532 583868 608879 615497 638582 641708 612969 685516 1704835 1803363 1093154 920756 532885 519827 627438 621774 643546 656231 662312 668790 757211 757395 4564274 4742639 38.55 70.4 1
08:08:57 2024-01-29 621608 620104 153092 148028 248498 252294 281126 278347 172829 170041 213445 217507 243391 245558 4077868 4410840 5922061 5761276 1007484 1040912 223732 197470 215449 215820 260680 254316 240606 241680 162561 165194 614577 586800 1374924 1335283 351771 348644 482326 486674 596410 583868 611589 612418 638582 644037 613742 686565 1710970 1810412 1101461 907462 531644 518911 623069 622545 644571 649286 662013 669779 756467 757215 4646461 4747822 38.55 70.4 1
08:08:58 2024-01-29 630660 618471 151268 148146 248529 252294 281467 278524 173191 170075 213295 218194 243356 246352 4077868 4336442 5959363 5787227 1018936 1041269 223663 197677 215449 216491 261114 253571 241662 241510 162841 165084 618772 580133 1370935 1335099 351699 350791 481913 486674 600097 581139 613108 615497 631195 647432 616868 678411 1706119 1793191 1095231 912254 528627 521041 622089 619652 645697 652850 661952 675161 761049 758598 4565715 4740785 38.55 70.4 1
08:08:59 2024-01-29 628734 619492 152946 148145 247796 255381 280749 278043 172829 170582 213295 217855 243421 247113 4084307 4361356 5960844 5766441 1000320 1037497 224390 197368 219590 215993 261878 254316 241488 240966 162856 164680 623404 580684 1365978 1349211 351663 349170 484682 487611 599430 583790 608362 616371 636152 640317 616170 681412 1701724 1795273 1091078 920904 528251 518433 624845 618267 643127 653963 660219 667987 763407 760174 4509120 4734019 38.55 70.4 1
08:09:00 2024-01-29 621811 619346 149038 148179 248075 253882 279918 278739 173310 170377 213681 216842 244071 245558 4088886 4442504 5941570 5773700 997359 1035982 224586 196888 219662 215186 261079 254920 240979 240672 162821 165499 619213 584288 1372337 1337363 351771 349733 485712 486711 596410 583341 607891 612520 636257 640317 611935 682491 1706119 1815349 1080694 912770 530510 518030 623448 624813 643127 653503 665642 667476 753674 757166 4572955 4742370 38.55 70.4 1
08:09:01 2024-01-29 619116 618435 151485 147940 249291 252224 280862 279722 172691 170041 212776 217552 243900 244049 4087220 4367773 5931387 5788154 1013521 1040802 222973 197711 216056 215820 261114 254316 240268 240741 162301 165730 639673 586136 1361502 1326076 353870 351853 482935 486602 593357 576982 611589 610184 636707 646486 612874 685029 1706119 1802385 1101461 907725 532022 522518 623890 625528 647176 650647 664189 671221 751971 754023 4595974 4748660 38.55 70.4 1
08:09:02 2024-01-29 625360 618290 151046 147517 249125 253742 279901 279919 172691 170869 213267 218020 243931 245902 4084307 4317983 5960718 5779905 1005361 1041541 222938 197402 219436 215117 261913 253925 240810 241680 162821 164990 622199 579719 1367836 1337179 351735 351853 485639 486231 596226 576874 606613 614626 631087 643585 612897 679259 1696899 1774546 1093154 917636 529003 519709 626993 621517 648590 654459 661186 670708 757211 754853 4511565 4735101 38.55 70.4 1
08:09:03 2024-01-29 621645 619228 150738 147421 248214 255001 281882 279919 172502 171294 212634 217903 244001 247378 4091357 4367822 5963558 5769567 998036 1038909 223697 197059 219281 215186 262716 253112 240979 239935 162708 165094 620706 585124 1370304 1345378 354639 349452 483655 485887 595073 583790 608362 615934 638582 641744 612933 684505 1704481 1797284 1095231 919595 530510 519202 627402 620127 643127 653468 660213 667987 761860 757395 4562277 4738477 38.55 70.4 1
08:09:04 2024-01-29 621774 618617 150378 148145 248106 252328 282611 278347 173241 170377 213531 217612 243896 246175 4091529 4433002 5936483 5773752 1006764 1037488 224702 197368 216217 216249 261411 254281 240979 239935 162821 165118 630048 585124 1380286 1336341 351735 348680 482935 486711 595346 583790 612024 612418 638582 643133 613742 686565 1714621 1815619 1099385 908870 530991 518433 621649 622874 642180 649628 664427 668938 753638 760639 4643422 4747822 38.55 70.4 1
08:09:05 2024-01-29 627503 618617 150729 148202 248498 253069 281896 278347 173034 170430 213816 218007 243391 247283 4084466 4355062 5965310 5789257 1018173 1041906 223594 198213 216361 216526 261079 254316 240979 241644 162969 165314 618990 579306 1362476 1337691 351663 350827 482253 486711 598841 576982 612459 614626 635700 647396 616430 678411 1703626 1797793 1095231 910309 527501 519937 621741 619214 646414 649322 658236 671258 759696 754518 4564693 4738477 38.55 70.4 1
08:09:06 2024-01-29 629334 619059 152985 148253 247767 253104 279953 277656 172829 170548 213295 217890 243356 247078 4084654 4367671 5976372 5774210 1003065 1041541 223732 197059 219662 215152 262069 254672 240979 241510 163265 164819 622199 578997 1368925 1351067 350602 350544 485712 485198 599765 580319 607495 613756 631159 640317 615557 677931 1701452 1789950 1078617 916984 527501 519586 625661 618303 644749 653963 659750 667987 757283 756185 4502187 4732504 38.55 70.4 1
08:09:07 2024-01-29 620338 618617 153127 147832 247035 253917 279722 279132 173310 170041 213480 216877 243861 245558 4084654 4440294 5963558 5784815 997321 1039143 223594 196956 216666 215117 261079 254742 240606 240303 163988 165105 629477 584288 1360653 1333170 351807 350647 485712 489305 595566 582892 607928 612145 636743 640317 612506 682491 1706119 1815619 1094863 911355 530510 518030 623448 623757 642216 654195 664226 667476 754207 757323 4573952 4738477 38.55 70.4 1
08:09:08 2024-01-29 621801 617853 153020 147845 248918 252892 280245 277427 173310 170361 214116 216691 243935 246281 4075587 4355175 5943827 5794233 1015443 1040728 223369 197608 216020 215982 262174 254744 240162 242693 162821 165464 627017 584018 1365771 1329086 351735 351569 483655 486260 594687 580400 610721 613888 631231 645541 611033 680484 1706119 1797284 1099385 904124 531265 522149 623448 623757 647634 650647 663681 670745 748269 756601 4583324 4744440 38.55 70.4 1
08:09:09 2024-01-29 636619 618176 152985 147840 248150 253457 279429 278272 172829 170582 213146 217890 243765 245558 4084307 4317863 5960755 5778927 1007510 1041906 223111 197504 216593 215048 263192 254210 240944 241984 162718 165175 623692 580133 1381467 1337179 351735 351853 485025 487266 597385 578756 606975 614626 631051 645761 616430 679259 1696899 1778948 1093154 918288 528729 522149 626549 621517 647671 654459 659242 669928 759203 752891 4484362 4732504 38.55 70.4 1
08:09:10 2024-01-29 619495 618176 153083 147832 248320 253069 278448 278078 172794 170582 213445 217400 244140 245351 4084913 4383326 5950037 5769423 992482 1039327 223507 197368 219662 214910 262104 256305 240428 242666 162512 165475 617720 585124 1360959 1335154 351663 349554 485712 487611 594687 581586 606198 611390 637825 640317 612874 684019 1708996 1811579 1095231 912657 531265 519937 625661 623757 640146 653503 664152 667039 753638 757323 4567838 4738477 38.55 70.4 1
08:09:11 2024-01-29 621742 618617 150734 147563 248534 252328 279983 279132 173310 170041 214152 216506 244105 246316 4084913 4373921 5950882 5779905 1016899 1040802 223697 197402 216056 216121 260282 254316 240979 241367 163206 164955 617519 580243 1380469 1335618 352858 350683 484057 490387 595163 580811 608916 611047 631087 643621 610778 678999 1704144 1795087 1097308 906816 528251 521191 620332 621993 647140 649322 658739 669630 756451 752927 4567838 4741856 38.55 70.4 1
08:09:12 2024-01-29 620291 618617 153082 147836 247732 253917 279437 277621 173310 170548 213480 216877 243765 245386 4084307 4439613 5946648 5770553 999458 1039327 224424 197025 219317 215855 260897 254707 240810 241912 162595 165383 620706 583454 1364469 1335283 351771 348925 485676 490387 597329 583462 608299 612334 636561 643485 612222 683798 1711430 1815349 1089001 909016 530510 517519 621649 623316 642180 651598 666363 667987 752538 757202 4577216 4737685 38.55 70.4 1
08:09:13 2024-01-29 623885 618353 153083 147832 248525 252328 282280 278347 173552 169503 213851 217214 243391 246352 4074686 4358487 5942418 5770553 1016170 1035982 223352 197094 216056 215786 261756 254316 240979 241002 162856 164704 616048 578481 1368372 1333501 350885 350791 482631 486747 595145 576946 612644 611656 634350 644383 613162 680399 1706568 1797644 1095231 909518 528066 520673 620332 620127 648129 649322 659205 668774 754776 756637 4564580 4728360 38.55 70.4 1
08:09:14 2024-01-29 628937 618617 150172 148029 247727 253104 279722 277690 172829 170582 212812 217658 243391 247495 4075587 4345959 5952244 5761201 998185 1039327 223732 196887 219317 215117 261731 253925 240810 240966 163117 164550 617322 579306 1369854 1346399 350602 349206 485442 487611 599765 581840 606184 614626 631195 640065 617596 681084 1702056 1793699 1069124 916814 527839 518215 625181 618085 643313 652550 660219 667987 763444 757287 4520847 4741856 38.55 70.4 1
08:09:15 2024-01-29 620816 618617 152702 148249 247004 252363 280183 278347 173310 170041 213816 217366 243391 245558 4084654 4441512 5932258 5761200 1000208 1039327 224771 196922 219436 216005 260715 255134 240606 240269 162708 165349 620706 584288 1368003 1335099 351771 348680 483655 486747 596410 584616 608916 611501 638131 640772 612874 682527 1710361 1816652 1089001 909867 530510 518848 622971 623720 643546 654842 664005 667950 752575 757432 4570050 4741856 38.55 70.4 1
08:09:16 2024-01-29 620046 619211 149373 147840 248569 252892 280183 277427 173310 170582 213780 216842 244140 246316 4078782 4361543 5945802 5785132 1013272 1039327 223507 197539 219091 215152 261114 255169 240268 239935 162856 165233 613106 580133 1388693 1327109 351416 351357 483313 490387 595987 576946 608952 610633 631159 645051 611070 678448 1703663 1797284 1097308 904530 530510 522408 623069 623574 647488 648997 661075 671801 756467 756954 4563468 4728705 38.55 70.4 1
08:09:17 2024-01-29 625360 616800 149203 147626 249123 253069 281484 279919 172794 170616 213146 218229 243765 245972 4081736 4305999 5960718 5770553 1006793 1042280 222286 197402 219281 215117 262314 253571 240979 241877 162856 165118 622199 580546 1383919 1335099 351771 351853 485025 486231 595073 576910 607080 616371 631123 643657 612933 676456 1696899 1778948 1091078 918853 529003 520476 625756 621993 649549 656695 663991 673275 762436 755848 4524749 4741856 38.55 70.4 1
08:09:18 2024-01-29 623959 619496 150734 148114 248356 253069 282611 279242 172175 171193 212492 217985 244140 245180 4078504 4355137 5950882 5757096 993073 1040802 223697 197539 215752 215152 263276 253112 240979 240672 162708 165730 620706 586970 1393942 1337091 353870 349733 483655 485543 595987 583341 607080 614626 638582 641779 612933 686291 1706119 1797284 1073194 918288 532781 519937 626676 623316 644039 655452 663681 668715 761210 762367 4556823 4740785 38.55 70.4 1
08:09:19 2024-01-29 623139 619382 149124 148064 248525 252118 281038 279132 173223 170582 213445 217624 243391 245593 4084654 4398469 5922946 5777875 1007398 1039327 223697 197470 215449 216155 261114 254316 240641 239935 162708 165229 630048 587807 1356309 1329287 354370 349733 482703 486674 595987 584009 612024 612888 638582 645505 614686 685590 1710970 1806452 1107692 907425 532022 519937 622089 623757 643803 649322 667136 671258 756487 757359 4645240 4752804 38.55 70.4 1
08:09:20 2024-01-29 640590 618035 149373 147728 249510 252851 280078 278272 172779 170853 212812 218299 243487 246211 4075587 4293579 5942418 5770553 1013944 1038909 223007 197711 215449 215152 262533 253112 241698 241680 162856 165118 623692 581790 1377130 1335526 351699 351321 481913 485887 595145 576946 612024 612911 634838 646486 612969 680484 1700516 1779957 1083369 915032 529003 520476 625661 620402 647671 654459 660213 670745 757211 754853 4534175 4735490 38.55 70.4 1
08:09:21 2024-01-29 627392 618326 149029 147898 247973 254568 280078 279525 172691 170716 213338 218769 243321 248124 4075587 4348819 5948040 5761201 998185 1036055 223732 197368 219281 215186 261913 253147 241657 239935 162630 165614 614577 585124 1360208 1346399 351807 349206 484340 486231 595181 583790 608952 612947 638131 641708 618326 684542 1703663 1799832 1093154 921405 529755 518469 625661 620199 643127 652550 659745 667987 761030 757432 4539701 4732504 38.55 70.4 1
08:09:22 2024-01-29 622085 619492 148930 148459 247831 255001 281255 278703 173759 169973 213983 217413 243966 245796 4084307 4426187 5932258 5766852 1003140 1036055 224424 197059 219127 215820 261114 254777 240979 240303 163011 165383 613106 583454 1401495 1333391 351771 349433 483655 486747 596410 583790 610721 611120 638582 641744 612874 685553 1710970 1815619 1097308 908370 530132 518030 621649 623059 642216 650576 664189 667987 752575 761288 4618710 4737685 38.55 70.4 1
08:09:23 2024-01-29 629292 618617 151941 147836 248534 252328 281073 278491 173499 170377 213902 217798 243626 246281 4084768 4364610 5950882 5779905 1019626 1036019 223663 197608 219281 216491 260317 253925 240979 241002 163003 164888 618990 578481 1365690 1333391 351168 350827 482253 486783 598584 580088 610769 613756 631195 645577 614686 680525 1703663 1797284 1103538 909016 527876 521410 622284 619688 645733 649322 658309 671258 758581 754023 4563582 4728085 38.55 70.4 1
08:09:24 2024-01-29 629292 619232 150316 148079 247732 253104 279992 278078 172829 170582 213331 217587 243521 247665 4089518 4364610 5975536 5770553 997899 1036019 223732 197059 219317 215186 261731 254245 240979 241002 163151 164611 623404 579719 1365978 1347952 351132 349487 485676 485917 599765 583790 607117 612947 631231 640317 612969 680484 1700516 1795161 1111825 917636 527501 518469 625218 618777 643892 654459 659750 667987 757247 756221 4492808 4728360 38.55 70.4 1
08:09:25 2024-01-29 618431 619264 150729 147520 247758 253917 280148 277656 173552 170075 213480 216877 243765 245180 4083276 4433698 5957668 5775371 994564 1038946 223352 197677 219734 214979 261774 254316 240304 240337 162370 165349 619213 585124 1368616 1336853 354139 349805 484143 485198 594687 581622 606518 611083 636743 640317 612874 684019 1705769 1810449 1103538 912327 531265 519937 626068 624642 643840 653999 665679 667513 754213 757395 4570131 4737685 38.55 70.4 1
08:09:26 2024-01-29 619778 618185 150940 147349 249092 252328 280192 278078 172829 170582 213516 216877 244210 245558 4075587 4364609 5963558 5795508 1013197 1040692 223369 197608 216056 215855 261731 254742 239931 242666 162787 165349 619213 582621 1369557 1326076 353864 351853 482972 486296 593627 577018 611589 611120 636779 646977 611971 682527 1706119 1799996 1101461 907725 531818 519709 623448 621925 647671 650683 667136 671221 748305 754023 4594829 4747822 38.55 70.4 1
08:09:27 2024-01-29 625730 618358 149444 146640 249724 252892 279332 278536 172829 171125 213146 218299 243800 246144 4081398 4296833 5959363 5777647 1015314 1035909 223628 198283 215341 216017 262611 254210 241622 241680 162856 165118 623692 581790 1381587 1338785 351699 350827 482253 486231 599802 577055 612024 612911 636779 647432 613006 680484 1699309 1781725 1099649 913049 529003 520878 625661 620163 647671 652585 660250 671258 757283 756103 4573403 4737685 38.55 70.4 1
08:09:28 2024-01-29 627063 619496 150729 147624 248315 253104 280183 279811 172829 170887 212812 218944 243391 245593 4081398 4364716 5951717 5761201 1002164 1041906 224494 197504 216666 215682 262611 255145 241962 242325 162945 165555 622199 587220 1358289 1346399 353834 349697 484989 486231 597458 583790 608916 612911 638290 641744 616437 685479 1704835 1799832 1073194 920904 531644 520403 626640 621957 644039 654423 661149 670271 757247 757359 4560319 4745238 38.55 70.4 1
08:09:29 2024-01-29 627508 618215 149471 147936 250070 252294 280148 278501 172829 171125 213110 218264 243730 246316 4075222 4287325 5950037 5774669 1011027 1041128 222938 197711 215904 215152 262314 253536 241550 242289 163137 165601 623692 583454 1366005 1340030 353385 351708 483582 486884 599875 576874 615783 615934 634838 649423 618034 680929 1702504 1783998 1097614 912975 529003 522889 623670 620090 647598 652056 660176 672724 759949 752891 4563544 4738477 38.55 70.4 1
08:09:30 2024-01-29 627286 619487 150840 148349 248494 253457 280779 278272 172829 170548 213480 219250 243391 245937 4084307 4361318 5959363 5744740 998110 1040912 224355 197368 219626 215186 262212 254316 241997 240966 162856 165349 618772 581492 1367476 1350550 353864 350118 486401 488650 599285 581779 606896 615860 635885 640317 616430 679139 1697659 1779556 1086924 918288 528478 520673 627438 620163 646683 654495 659750 668938 760279 755049 4489833 4732504 38.55 70.4 1
08:09:31 2024-01-29 619041 618617 153091 148236 248498 253882 279262 278043 173310 170582 213780 217507 244140 245351 4084654 4411910 5945802 5770553 994515 1039327 223663 197470 219842 215117 261878 254885 240268 240672 162674 165194 628533 585124 1387387 1333097 351807 350467 487473 488960 595346 581663 606000 610865 636525 640209 612655 683798 1706568 1810412 1086382 912006 532022 519937 624775 624642 644749 652550 666363 667987 753638 757359 4576440 4741856 38.55 70.4 1
08:09:32 2024-01-29 619421 617921 149270 147840 249303 252259 280267 278043 173310 170548 213480 216691 244140 245558 4081398 4367759 5955121 5784027 1013272 1039327 223473 197505 216056 215186 260680 255099 240606 241510 162856 164819 623692 578481 1378538 1327959 350602 350827 483277 486711 596483 581224 611694 612371 634800 646674 613596 681159 1706294 1798286 1097308 906362 528627 521154 621210 621607 647488 649322 660139 670233 756985 756990 4567838 4741856 38.55 70.4 1
08:09:33 2024-01-29 629338 619492 150316 147868 248115 253492 280183 278043 173310 170582 213445 217890 243861 247113 4087220 4354922 5952206 5777837 1004645 1037488 223697 197059 219698 215117 262314 254316 240979 239935 163082 164854 622199 578481 1371411 1342999 350602 350791 485712 488193 598548 576982 607891 614626 631159 643794 616210 681010 1702131 1789066 1084847 920358 528627 519827 627438 620054 646646 656695 660689 669154 762944 757251 4492808 4739257 38.55 70.4 1
08:09:34 2024-01-29 619606 618617 150729 147554 248324 253882 279492 277999 173552 170309 213780 217366 244140 245558 4087220 4433286 5961763 5778788 998785 1040802 224702 197025 219590 215820 261114 255099 240775 242289 162856 165614 620706 584288 1375530 1331172 351771 349416 485025 486711 596410 584616 608842 612582 636707 640317 612874 682491 1713830 1823132 1091078 909980 531265 517849 623412 624568 643509 655768 665420 667950 754740 757432 4577630 4751208 38.55 70.4 1
08:09:35 2024-01-29 624470 619711 149136 148042 248529 253069 282280 278935 173794 170007 214188 217179 244140 246387 4084637 4361604 5950882 5788154 1014720 1041541 223473 197539 219590 215820 261756 255134 240979 239935 163068 165084 623692 580133 1384929 1329617 351168 351321 483655 486783 597679 577055 611136 611047 631159 644526 612838 679175 1706082 1797284 1097308 908757 530214 522002 621741 622287 647488 649250 662573 671801 756767 756990 4567838 4735490 38.55 70.4 1
08:09:36 2024-01-29 627166 617272 153234 148144 247732 253742 279722 278276 172829 170582 213445 217728 243765 246316 4078782 4327229 5960718 5778788 1003894 1042280 223663 197059 219853 215186 261913 254316 240979 239935 163082 164814 622199 578481 1371391 1341633 350320 350508 483843 487611 598548 577203 606613 614191 631123 640317 615994 678411 1701724 1790099 1082771 917636 527501 519569 625661 621165 649051 657625 661630 669816 760744 756990 4480823 4729132 38.55 70.4 1
08:09:37 2024-01-29 619458 619232 151157 147691 248494 253457 279067 278272 176535 170919 213681 217366 244105 244802 4084307 4386460 5950037 5769423 994639 1036349 223663 197677 219925 215117 261878 254742 240681 240672 162708 165383 628533 585124 1363882 1338378 351807 350262 486401 487611 594083 581586 606809 611047 636707 640317 612874 684505 1706082 1812977 1095231 912975 531644 519937 625661 625084 643803 653503 666363 667179 756430 761288 4575147 4747563 38.55 70.4 1
08:09:38 2024-01-29 620443 618581 151157 147697 249088 252328 280610 279883 173759 170548 213745 217214 244175 245523 4084768 4361543 5940712 5779905 1013272 1037488 223283 197677 216424 215820 261878 255099 240268 240672 162821 165499 617720 582664 1368501 1326076 351735 351853 483655 488886 593590 576910 610100 610147 631231 645541 611070 680447 1706119 1797284 1097308 906163 531265 522518 623448 624642 647634 652814 663681 671221 752538 757172 4589835 4746799 38.55 70.4 1
08:09:39 2024-01-29 625458 617962 151152 147626 249089 253707 279744 278536 172829 170887 213295 217985 244001 246109 4084307 4308764 5956479 5779905 1007697 1042280 222938 197677 219472 215186 262716 254316 240979 240303 162856 165383 619213 579719 1376152 1338785 351735 351853 485712 486921 597108 576874 608436 615277 631123 643621 612897 679259 1696899 1776793 1093154 918288 529003 520440 625719 621993 648587 655452 659709 669211 760817 752891 4489833 4735490 38.55 70.4 1
08:09:40 2024-01-29 623582 617584 151161 147901 248776 253387 280043 279635 172622 171056 212599 218194 244140 244802 4084466 4361356 5955121 5761201 995781 1039327 223663 197368 216056 215186 262751 253536 240606 240672 162301 165845 627017 587388 1351061 1338785 353834 349733 485025 486231 594010 582920 608003 614626 638582 641708 616430 686565 1706119 1801108 1095231 917636 532022 519937 627119 625084 640146 656411 667136 669928 758666 757395 4567838 4741856 38.55 70.4 1
08:09:41 2024-01-29 620050 618326 149577 148038 249018 254820 281012 279919 173207 170869 213823 217589 244718 247415 4084307 4367773 5914600 5779905 1013272 1040802 223007 197677 216056 215970 261731 254316 240979 240706 162301 166027 625826 586970 1396485 1326164 354370 351321 483386 486260 594687 580319 611589 611083 637643 647396 613742 682527 1706119 1801108 1081334 910055 532052 519709 623890 625528 648590 650120 667136 671221 753674 757287 4624110 4741856 38.55 70.4 1
08:09:42 2024-01-29 625351 618180 149203 147179 249688 252259 282081 279919 172967 171464 213160 218125 243796 246211 4088238 4296740 5950037 5777723 1016112 1040891 224494 197711 215449 215786 262314 253501 241662 239935 162989 165084 623692 581790 1371406 1335062 351735 350755 482253 486231 598548 580319 611330 612911 634802 647432 616473 681449 1704872 1782734 1099649 913012 529003 520807 625218 620127 647598 652550 660213 672247 757017 754853 4556937 4738477 38.55 70.4 1
08:09:43 2024-01-29 625730 619492 152985 148042 248498 254732 280302 278237 172829 170972 212812 219346 243931 247619 4088886 4370851 5959363 5761200 1000214 1042280 224702 197505 219626 215993 262104 254210 241997 241510 162856 165084 625185 584010 1366672 1346712 351771 349170 485025 487611 598548 584009 608447 612911 637643 641672 617113 682491 1703626 1799832 1093154 921405 529003 518433 625218 620127 643583 653503 658236 668938 761030 757359 4530636 4741856 38.55 70.4 1
08:09:44 2024-01-29 621736 619930 150835 148447 246999 253882 280821 279132 173673 170041 213831 217587 243730 245558 4081434 4445952 5942311 5787877 1006764 1041651 224702 197504 216020 216457 261079 254920 240979 240102 162952 165601 620706 585124 1411453 1335283 351771 349469 482253 486711 597255 584708 612024 612418 639938 643585 614250 686565 1712833 1815619 1097308 908370 530510 519166 621649 622545 642180 649628 662197 667987 753674 761251 4633489 4748623 38.55 70.4 1
08:09:45 2024-01-29 629292 619930 153012 148249 248106 253104 279722 277656 173310 170582 213445 218042 243356 247113 4102719 4364439 5972963 5775371 1000214 1041467 224286 197402 216666 215948 261774 254316 240979 241002 163413 164819 616048 580659 1396502 1346399 350602 349733 485025 488392 600728 582033 607080 615497 634802 640317 616868 678448 1700516 1792128 1089001 916711 527501 519202 625661 618777 643767 656695 658236 667987 761603 757323 4520944 4741856 38.55 70.4 1
08:09:46 2024-01-29 621258 618617 152946 148244 247004 253492 280183 279132 173932 170343 213966 217517 244140 245937 4102719 4439613 5941570 5777837 999330 1042004 225190 196956 216666 216167 261009 254993 240944 242325 163092 165475 622199 584288 1374915 1336341 353864 350647 484143 486638 596483 582033 607080 612334 636743 640317 612404 682491 1706119 1814064 1092743 912657 531265 519202 625218 624813 640146 653468 664189 667513 754703 761485 4567838 4737685 38.55 70.4 1
08:09:47 2024-01-29 622484 617707 150945 147593 248918 253069 282081 278347 173967 169889 214152 217179 243730 246316 4081457 4355391 5950882 5779905 1013197 1040802 223663 197539 216557 216249 263128 255028 240944 241644 163275 164979 616048 580133 1370489 1333629 351096 350827 483655 486783 596815 577118 612024 611083 631159 644562 612545 680772 1704872 1793810 1093154 906436 528891 521041 620332 620163 646190 649322 658516 668737 756985 752891 4561325 4735101 38.55 70.4 1
08:09:48 2024-01-29 628399 618617 152985 148305 248110 253069 280267 278078 172829 170853 213445 217693 243186 246387 4077868 4361693 5951717 5761200 999608 1039327 223697 196751 219626 215186 261731 256668 241381 240859 163206 164835 617322 578997 1365226 1344650 352357 350611 487165 487611 598841 577230 606184 614191 634836 643340 615994 680227 1696862 1784685 1105465 917636 527501 519937 625661 619214 647669 655914 658236 669928 759203 753987 4489603 4732504 38.55 70.4 1
08:09:49 2024-01-29 618066 618617 150940 147559 248878 253492 279563 278505 173309 170582 213295 217214 244140 244802 4084654 4392746 5950882 5777913 993931 1036019 223663 197368 219400 215152 263154 254316 240766 240672 162335 165614 627017 587641 1369854 1341238 353725 349626 486056 486921 594851 582710 607741 614081 638582 641222 615994 685553 1711430 1799832 1095231 916984 532022 521005 626408 624642 643767 655416 666152 668938 758397 757359 4567838 4741856 38.55 70.4 1
08:09:50 2024-01-29 618283 618180 149067 147728 249128 252892 280183 277656 173310 170582 213480 217214 244722 247582 4078782 4361431 5949762 5789257 1013074 1040802 223317 197711 216056 215820 261731 254707 240100 240706 162856 165383 627017 583454 1367084 1324284 353864 351564 484057 488997 594051 576838 611478 610901 636561 646725 614102 682343 1706119 1801108 1079299 908570 532781 522518 623890 625528 647634 654270 666863 671258 752575 754554 4602068 4747822 38.55 70.4 1
08:09:51 2024-01-29 624844 618180 149206 147840 249123 253104 279827 278536 172691 171006 213160 218264 243765 245593 4075587 4311710 5960718 5778788 1007510 1040802 222973 197539 219662 215152 262349 253925 240979 240269 162917 165268 623692 578481 1386656 1337837 351735 351564 483767 486921 599339 581224 610212 615314 630785 645761 617305 680637 1699711 1784907 1095231 918288 529003 519709 627402 624265 649506 656340 658273 672024 761356 756398 4483429 4728360 38.55 70.4 1
08:09:52 2024-01-29 620853 618617 151401 148038 248918 253457 278483 281235 172829 170616 213480 217552 244175 245351 4087220 4373940 5955121 5770553 993620 1039327 223732 197746 219662 215117 262314 254923 240775 240672 162595 165301 614734 587388 1362966 1338514 353870 350262 484143 486921 595566 583290 606184 612888 638290 640137 614429 685367 1708996 1806744 1095231 915270 532022 521473 627438 624642 640146 654495 665856 667754 755843 757359 4575147 4741856 38.55 70.4 1
08:09:53 2024-01-29 610845 618185 149237 147832 250339 252328 280218 277621 173310 170616 213816 217925 244140 244802 4084768 4373855 5945802 5783066 1013272 1035982 223317 197746 219088 215820 261731 254316 240606 240741 162708 165614 620955 585719 1360719 1326076 353584 351853 481999 485917 594687 576982 611589 610126 636743 647167 611070 684078 1709418 1799260 1096529 911843 532022 522889 623853 626415 647488 654842 664189 671258 752538 754635 4593147 4735490 38.55 70.4 1
08:09:54 2024-01-29 626063 618353 149511 147110 249680 253104 279953 278536 172829 171125 213480 218264 243391 245937 4084654 4299886 5960718 5775787 1005151 1041165 222320 197711 216056 215152 262533 253571 240979 239935 162856 165499 622199 583037 1359685 1335099 351469 351853 485712 486231 595109 576946 607979 614626 631159 642681 612897 678448 1697659 1773289 1099385 919207 531265 524336 627328 621847 649396 655770 665637 673756 762944 755921 4508348 4741856 38.55 70.4 1
08:09:55 2024-01-29 623582 618617 153161 148042 248776 253104 279757 278649 172794 171431 212812 218299 244105 244802 4084654 4374128 5960194 5770659 998110 1039327 223732 197368 219436 215820 262493 253324 241657 240505 162856 165383 622199 585124 1377052 1345444 353834 349733 484340 486231 599339 583790 608989 612947 638582 641744 616510 686565 1706119 1799832 1095231 920904 531747 519569 629223 621701 644880 656695 663331 668827 763517 757251 4555475 4741856 38.55 70.4 1
08:09:56 2024-01-29 622112 619697 150698 148275 248115 253104 281073 279132 173620 170801 213816 217890 244140 246316 4084913 4425992 5928037 5770591 1006764 1039327 223732 197677 215904 216155 261148 254351 240979 240470 162856 165383 622199 587770 1361868 1329323 354370 348680 482253 486711 595073 583790 612459 612888 637743 647432 614686 686077 1710970 1806452 1085404 909016 532088 522149 623007 625528 644749 652850 667351 674680 756984 756610 4627928 4756198 38.55 70.4 1
08:09:57 2024-01-29 626698 617744 149337 147630 250070 254281 279652 279883 172829 171159 213146 218264 243691 248681 4075587 4299886 5959363 5779905 1007361 1036019 222629 197746 219281 215186 262716 255943 240979 241680 162856 165349 622199 582621 1373994 1337290 351771 351853 483655 486231 595145 577122 609230 615497 631195 645541 612969 678448 1696899 1776431 1101461 917636 529755 522558 625792 621993 649506 655452 661222 671726 762625 755739 4522039 4750190 38.55 70.4 1
08:09:58 2024-01-29 619844 617998 150905 147794 248841 253069 279989 278960 172829 171159 213125 218299 244320 244802 4084913 4377174 5951717 5761314 998185 1036019 223697 197574 215840 215186 262751 253112 241657 240303 162856 165614 620146 586970 1374718 1343954 353870 349733 483655 485961 595073 583790 608796 615497 638582 643831 612969 686077 1706119 1801108 1095231 919595 531262 519937 627155 622491 643127 655649 662160 669928 757283 759025 4558459 4744922 38.55 70.4 1
08:09:59 2024-01-29 622696 620589 149033 148244 248383 252752 281326 279132 173172 170598 213480 217552 244140 245593 4096572 4407708 5925935 5766441 1006764 1035249 223697 197677 215449 216491 261114 254351 240810 242083 162708 165383 622199 587807 1376260 1335394 353870 348680 482253 486711 596410 583790 612024 610792 636363 646486 615051 685553 1709756 1806452 1107692 909016 532088 521410 623007 621889 643840 650612 667610 672724 754243 757323 4624110 4744440 38.55 70.4 1
08:10:00 2024-01-29 627965 617889 151577 147624 249825 252964 282012 279244 172415 171294 213303 218582 243761 246211 4084637 4311710 5956479 5779905 1011064 1040802 222938 197746 219281 215152 263276 254138 240979 240303 162890 165383 612791 581790 1380139 1336890 351771 351853 483655 486231 595145 577046 610264 615497 631231 645577 613006 680212 1701724 1778948 1079299 916984 530095 520878 626549 620199 649506 654495 661691 670745 757247 752326 4517417 4738477 38.55 70.4 1
08:10:01 2024-01-29 622153 618617 153042 147836 248534 255001 282280 279919 172518 171328 212670 217811 244036 244732 4091807 4373903 5966170 5770553 996615 1040064 223697 197539 219281 215220 263189 253571 240979 240337 162335 165290 627017 586970 1362525 1338785 353870 349733 484536 485887 598120 583790 606220 614626 638582 641744 612897 684542 1706119 1799832 1095231 917636 531262 519937 626712 623757 643436 656411 664189 669451 757211 757432 4573952 4741856 38.55 70.4 1
08:10:02 2024-01-29 617849 618353 153189 147630 249298 251907 280218 282984 173310 170682 213531 217647 243896 246497 4084768 4380202 5940712 5811456 1011069 1036019 222973 197746 215876 215913 261148 254138 240810 240741 162042 165845 620706 586970 1369527 1326076 354406 351357 482253 486602 592259 580355 608584 612021 638131 647432 613816 684542 1710637 1801307 1096851 909016 532088 519709 623890 625084 645697 650683 666189 671258 753674 755121 4605353 4737685 38.55 70.4 2
08:10:03 2024-01-29 629581 618358 149099 147936 248913 253882 278488 277656 172829 170650 213604 217587 244687 245558 4075587 4386347 5956805 5770971 992333 1040912 223732 197746 219508 215152 263311 254531 240641 240706 162637 165614 624812 587641 1363068 1336890 353870 351092 484143 486231 595566 583038 607080 613756 638582 641744 612861 686565 1706119 1806452 1095231 915682 531675 519937 626676 621997 644786 656411 667610 670039 758666 761789 4549080 4711220 38.55 70.4 2
08:10:04 2024-01-29 613588 616836 153047 147729 249540 252328 281157 278078 176702 171159 214188 218791 244175 244802 4047611 4352271 5896061 5744589 1012260 1040692 224981 198815 216666 217737 262751 255956 241657 240741 163117 165636 622668 589485 1361282 1329287 355482 350503 483655 486783 595109 586003 613550 615497 640101 649331 612933 687129 1715339 1810449 1099385 910957 534302 522052 625661 626914 649506 655914 668397 677260 756430 761789 4582881 4709709 38.55 70.4 2
08:10:05 2024-01-29 624238 616795 149406 147840 250075 253882 281108 280698 176895 172286 215387 223355 245134 247530 4047611 4275034 5955121 5754173 1018211 1047668 224668 199997 217201 218485 265701 256639 242098 242626 163447 166204 625185 585124 1376759 1341934 354798 353843 486364 486674 602437 583662 613550 620199 639938 649672 622053 686565 1709756 1788116 1083369 920249 532125 525927 631268 621961 655052 659525 668085 678261 768345 761789 4495768 4716424 38.55 70.4 2
08:10:06 2024-01-29 622121 620104 149237 151027 250598 255125 283260 282125 177176 172904 216631 219656 246856 247739 4068516 4355212 5951717 5761201 1001791 1049450 226976 200066 218981 220053 268458 258297 242878 244775 164325 167124 622199 592436 1377726 1344909 357030 351853 487094 491084 602363 585960 611706 621114 645797 648549 619273 691220 1720691 1827375 1099104 918288 535225 522052 632787 632029 651384 659560 672381 676298 763903 766481 4570690 4737685 38.55 70.4 2
08:10:07 2024-01-29 626351 618998 150152 148663 254962 256416 285503 282059 174416 172010 216648 219842 247237 250485 4058335 4348931 5964164 5789257 1027042 1051500 227256 200310 219380 220802 266598 261364 244578 245012 165418 167007 618772 586800 1384962 1340030 355839 355346 487022 495399 604087 588771 619634 622528 640101 656349 625353 687615 1725113 1809131 1091509 918123 533672 526706 630785 628281 655750 659489 668870 682458 766260 766301 4563587 4729892 38.55 70.4 2
08:10:08 2024-01-29 630898 620373 150256 149000 249411 257131 286409 284215 174416 173697 219058 221200 251642 251852 4065617 4349118 5956479 5760925 1011828 1053118 228904 201221 220171 225164 268086 261653 246823 245258 166156 167710 620222 588483 1376969 1360731 356994 354576 490469 493815 610320 594659 618977 626472 647698 654432 630043 697212 1731922 1828670 1087439 928812 539809 526706 638564 630708 655286 667349 679287 681454 770668 772761 4549080 4720679 38.55 70.3 2
08:10:09 2024-01-29 627508 620346 150605 151689 251712 257166 293972 285321 175482 174287 218375 222448 248084 251462 4056936 4380074 5932258 5779905 1030558 1059216 229221 202915 221861 222256 269348 267136 247586 249178 165593 167263 621932 597132 1404488 1344798 361360 357615 490505 497510 609022 596272 627066 627342 653224 659498 625624 699721 1742962 1839124 1093544 918288 542893 530981 639377 639788 663372 667349 678024 687509 766260 773034 4592696 4757168 38.55 70.2 2
08:10:10 2024-01-29 635641 627707 151153 148366 253716 261496 289897 288527 175913 175438 220000 224942 249432 254209 4096572 4345959 6038017 5836017 1029497 1069046 230524 202562 225044 223511 272727 263948 249892 251147 167771 167941 626346 591169 1398969 1362904 359059 356222 497409 498217 617291 595915 623503 629133 647625 656205 628602 694059 1746714 1840272 1099385 934135 541348 531533 643592 635513 661629 670390 676173 682495 775274 774187 4583478 4807320 38.55 70.1 2
08:10:11 2024-01-29 638080 634888 151398 148808 254927 260178 295531 289880 176476 175001 221604 225475 250823 254604 4143332 4454148 6025092 5881807 1043176 1071391 229452 202950 223482 223667 272727 263912 250419 250020 166963 168592 635636 601405 1382662 1355619 360097 356436 491344 495652 608507 595209 625244 624636 647443 657701 620040 692492 1752893 1844386 1115999 922216 539809 531608 636652 639242 664272 664356 672895 684984 770524 770455 4642867 4826024 38.55 70.0 2
08:10:12 2024-01-29 649166 638153 151601 148572 254145 260178 292138 289880 175516 175158 220189 225092 251579 254099 4159516 4449819 6076264 5892129 1032030 1076102 228705 201432 222748 222221 271860 267324 249156 249879 166695 167494 623404 599771 1404225 1373084 359824 354016 491344 493728 612103 595428 617660 624678 647844 651118 623624 690372 1747381 1843077 1107692 932856 542506 528943 639810 635926 652904 667083 673372 675965 765487 766265 4658335 4839323 38.55 69.9 2
08:10:13 2024-01-29 640323 638992 151639 149793 254145 260761 291595 288562 175516 174287 220154 222671 249674 254029 4178502 4467296 6090564 5895660 1051140 1077629 226553 200276 219416 225376 269348 261725 248004 248026 165627 169818 634143 592859 1392864 1368225 357030 352143 485202 491066 604123 585744 617274 620199 637680 649331 612897 678448 1741766 1823095 1132613 926166 535152 528533 633648 629089 654123 658227 663137 675264 764714 756185 4642867 4839285 38.55 69.7 2
08:10:14 2024-01-29 647562 640258 150947 151732 252555 260130 288439 287971 174383 174009 218375 222637 249432 251072 4190129 4553841 6072602 5910833 1039145 1071391 225625 198642 218510 221332 267740 260845 245271 246430 164533 169477 637625 598799 1401089 1364839 356021 351605 484682 492483 601581 585115 612459 612888 636221 640317 603920 677931 1739944 1840478 1113922 920358 537363 525863 627438 628135 645869 655305 664464 669303 755394 755085 4746033 4856587 38.55 69.6 2
08:10:15 2024-01-29 651887 644030 150360 149074 251669 258756 288512 287917 177666 172990 217171 221234 247706 251037 4205549 4480046 6099876 5895622 1027624 1072983 223697 196751 217271 218931 266064 256816 243521 243343 163413 165845 622668 594131 1380191 1378383 353834 349733 483655 486231 599303 583790 604757 612454 630357 632831 603848 670777 1727008 1820920 1116066 927561 530132 518911 627130 621165 641188 649250 654179 660554 755794 752303 4627928 4853112 38.55 69.5 2
08:10:16 2024-01-29 648856 646806 149577 151304 249411 255588 288196 285014 172656 171739 220636 219808 247931 249938 4205797 4511678 6074674 5920185 1041409 1066780 225266 195797 219734 217294 263557 256350 240979 242224 162301 164854 622199 592825 1385011 1357120 349545 349733 478152 486231 589157 575895 601475 602242 620131 631303 596925 663543 1715339 1810412 1104057 910055 528251 519937 618508 619250 640277 646665 655112 661346 740810 743515 4716634 4853651 38.55 69.5 2
08:10:17 2024-01-29 652812 644003 153012 147836 250379 256163 284667 283278 176579 171193 215994 220031 246888 248645 4206143 4495272 6098888 5901481 1021788 1068423 225124 198806 215904 215152 261079 252758 241488 241912 161300 163766 622199 592859 1383909 1375456 349581 345472 476627 477733 585843 576302 595204 603220 618437 624831 596093 660191 1709756 1801307 1105465 921504 522697 512994 615594 611011 630519 640308 641877 652407 740664 737264 4589720 4844246 38.55 69.5 2
08:10:18 2024-01-29 647516 647113 152909 147457 249092 254698 282977 280236 172829 170377 214540 218194 245648 246387 4206998 4568024 6066946 5903168 1036649 1065360 220330 195025 213762 214085 261050 253962 239021 240291 160573 162687 628533 594556 1392505 1363871 350859 343330 474539 477805 583599 572979 593905 598078 618562 622290 585820 654868 1709756 1814334 1099104 909016 522650 510099 609885 611011 625674 636605 643848 645616 730278 734341 4677308 4856117 38.65 69.5 2
08:10:19 2024-01-29 645911 647420 149892 146695 248147 252964 281558 279919 172177 169469 213480 216680 244140 247970 4214802 4503158 6090564 5906622 1034013 1060697 218621 194491 211393 213058 259373 251538 237914 238067 159627 161616 633079 585124 1392140 1366288 347642 343330 469174 476245 583890 566759 593071 592104 609145 621851 583758 648552 1696899 1788716 1082771 903592 518255 510821 606413 603969 629133 630941 640267 647525 728643 729254 4720536 4849754 38.55 69.5 2
08:10:20 2024-01-29 658346 647721 148537 145689 245135 252011 279829 277705 170290 167764 210574 215432 240986 245743 4223597 4518963 6085583 5893633 1013272 1057715 215216 190426 210697 211238 255659 248721 233210 235107 159404 160263 630442 589485 1376891 1364839 345329 342115 467603 470223 574774 562190 581330 585870 604154 611551 581733 643708 1683232 1764520 1086382 911355 511548 503126 602100 594848 616646 627129 628757 639261 721228 716031 4633489 4835376 38.55 69.6 2
08:10:21 2024-01-29 650504 647716 148140 144713 243465 251254 276662 274989 169732 168597 211770 213199 240883 243549 4229868 4589873 6048308 5891447 1019663 1054684 214686 189884 208375 210613 252503 246427 232135 233591 158736 158957 630048 586800 1423198 1362904 342722 340542 466945 468755 568104 558019 576115 577100 601692 603404 573757 641151 1678459 1771336 1084262 910315 513006 501705 601249 596254 612938 622089 623100 630935 717364 712399 4577216 4821915 38.55 69.6 2
08:10:22 2024-01-29 648286 648373 147713 143969 242674 248339 277476 272959 168362 170263 208061 212088 239215 242648 4226141 4519685 6046815 5892129 1025356 1052702 212395 188830 206072 209050 251660 247697 233011 232053 157420 158612 628903 589065 1384519 1356850 342758 337661 463745 467951 567596 558019 577376 576856 599958 604262 567829 634551 1673713 1772290 1077901 903829 510458 498442 597656 594732 611207 622281 625422 628587 717364 712363 4634023 4828488 38.55 69.7 2
08:10:23 2024-01-29 651426 647721 146748 143440 242302 246775 274936 271577 167763 166837 211641 211073 238085 239864 4215142 4516957 6046655 5878569 1021998 1051205 216409 187646 210291 207928 252743 246117 230732 231374 156982 157313 622749 585124 1396348 1354657 340430 338444 460089 466317 564859 549905 573493 574692 594195 604262 568847 632682 1673986 1774620 1080021 894277 507566 494316 589279 591941 606834 614098 621266 623482 710939 710216 4661625 4831930 38.55 69.8 2
08:10:24 2024-01-29 647784 647716 146403 143212 240784 246359 272962 270714 166935 166024 210829 213973 242727 240405 4211254 4524739 6063904 5896845 1025500 1049154 213458 186696 207652 207074 250442 243269 230409 231403 156693 158487 620955 580133 1388009 1355619 339226 336680 459189 464561 559162 548877 572073 568023 592164 600797 565563 630930 1669239 1768833 1075781 890928 505374 492473 588052 589514 603187 612404 618163 621662 703165 707401 4658300 4832447 38.65 69.9 2
08:10:25 2024-01-29 647694 647716 145887 142817 241832 245944 271489 270639 166212 164893 210425 210204 238424 239864 4211291 4514235 6057627 5874714 1023463 1044837 211825 185133 205799 206498 249843 243323 230232 229861 155762 157604 620706 579719 1372683 1360972 338600 337139 457254 464889 559126 545803 568068 567879 585194 595434 558815 622081 1660019 1753928 1094474 894572 505769 495553 586895 585870 603796 607932 615355 619446 699210 703350 4705852 4835376 38.55 69.9 2
08:10:26 2024-01-29 655201 647753 145231 141949 240655 243718 271265 269005 165133 163874 206285 210204 236473 239086 4224488 4435519 6080593 5873425 1008046 1042095 209964 186924 204722 205045 249736 241086 228450 229183 154794 157130 612810 581790 1386193 1364839 337789 333645 455019 459548 562885 545417 567740 567915 582656 595470 561084 621658 1650799 1741044 1092308 890471 501185 491364 585226 586255 603224 607635 613504 617956 694223 700698 4729019 4826024 38.55 70.0 2
08:10:27 2024-01-29 657816 647716 145515 141139 240486 242696 268912 269384 168407 163874 204664 209618 235564 237609 4224488 4461066 6076264 5854721 1002462 1039468 209916 185394 204969 203627 248026 240400 227250 227943 154338 156662 622749 576762 1414038 1364839 333672 335714 455626 458366 559739 539226 564090 568604 584111 593394 560870 617951 1646449 1734353 1069420 890471 497639 491198 580595 582858 600355 603431 611580 616132 693066 700457 4717897 4811525 38.55 70.0 2
08:10:28 2024-01-29 656762 646797 144119 140848 238261 242900 268988 267838 167917 163133 203984 208100 235495 236804 4223597 4508102 6057627 5828434 996470 1039327 209261 184841 203289 202681 246120 239416 226439 226041 153867 155752 619440 578997 1378357 1375547 333672 332472 455407 457358 557293 540463 557648 564958 577037 586343 556447 612030 1640263 1717205 1094474 894572 496934 486913 579281 577100 595041 600294 606733 613372 690948 692239 4677044 4811525 38.55 70.1 2
08:10:29 2024-01-29 654895 647716 143617 140828 237455 243017 267785 266981 167615 162578 203342 207020 234046 237171 4215468 4511603 6044705 5828397 998110 1039327 207924 184219 202650 206831 245293 237613 226089 225691 152879 155251 619672 581790 1382501 1370166 333816 331054 454480 457293 556323 539698 558411 562027 575346 585266 553889 612169 1630944 1708642 1085811 895517 496841 486913 577642 574656 594655 598502 603613 614320 685173 687657 4682177 4808056 38.65 70.2 2
08:10:30 2024-01-29 653307 647716 143545 140129 235757 246884 267561 265346 167429 161688 202421 206629 232643 236839 4223597 4523248 6029396 5845093 995936 1036349 207000 183089 201944 206256 244368 237281 225041 224611 152881 154751 622749 579719 1373549 1370166 332733 329555 451147 454421 553334 537070 556281 562004 576019 582548 553642 609043 1631233 1706952 1090142 895582 494369 485328 574752 572484 592706 600147 601466 610901 685583 685358 4675073 4822585 38.65 70.2 2
08:10:31 2024-01-29 654730 647716 142896 143521 235956 246950 266073 264534 164210 161362 201397 205666 232540 234619 4224793 4504946 6034691 5831873 993097 1030024 206563 182764 201310 202803 243073 236182 223585 223572 152075 154253 622749 578444 1375883 1372111 331655 328844 451039 450764 550041 531950 553633 559223 573147 579425 550328 606294 1631219 1706087 1087977 893008 493314 485529 573746 571985 589017 594748 596700 606975 684130 687458 4671004 4810950 38.65 70.3 2
08:10:32 2024-01-29 654234 647716 142555 143425 234831 242217 264481 263689 163606 160901 201046 204993 232182 237148 4224793 4511453 6035407 5845369 991072 1028496 205886 182151 200084 201979 242258 234658 223395 223227 151553 153723 623326 583176 1381750 1368225 331655 327287 448363 452228 548385 531950 551172 558037 571495 576005 547039 602468 1620801 1696057 1098487 895517 492613 485873 572119 569961 588959 593349 597072 606091 679397 680230 4645847 4818661 38.55 70.3 2
08:10:33 2024-01-29 655057 649092 141907 141521 234191 240833 264410 262813 162676 160301 200101 204786 230690 239766 4224488 4524429 6025092 5836017 989665 1027044 204962 181585 199735 201602 241515 234261 222517 222161 150757 153585 619672 581375 1363776 1366288 332530 326529 450367 449280 549792 531057 548726 554817 568099 576490 545676 602684 1618509 1691604 1074171 893008 490168 483473 570461 568567 587969 592883 594016 603043 678846 680098 4660040 4807357 38.55 70.3 2
08:10:34 2024-01-29 654234 649177 141562 142769 233284 240495 263382 261792 162143 159944 200031 203690 229664 239319 4223409 4537969 6025092 5826703 988859 1030316 203974 180646 198763 200655 240741 238385 221986 225911 151838 152668 613517 580133 1367541 1366288 331243 325738 447191 447281 547426 530593 546257 549959 565561 573908 540968 597482 1613920 1687270 1096274 890587 488779 481768 567275 565467 584712 587397 591924 599073 674722 679469 4650607 4813496 38.65 70.4 2
08:10:35 2024-01-29 655048 649055 141045 139956 232174 239670 262148 260273 161057 158961 198746 202957 231712 234226 4227500 4532573 6029396 5825615 987953 1030225 203764 179439 198383 199574 241340 234684 221869 221736 149291 152006 621210 575280 1392607 1369195 328673 324758 446486 447022 540955 525560 545610 548969 564021 570477 542495 596048 1612738 1690861 1060143 885352 485525 477047 564002 562135 583097 586334 592220 597744 673951 674262 4677676 4801517 38.55 70.4 2
08:10:36 2024-01-29 656136 650946 141604 139363 233180 237891 260948 261892 160631 159051 198055 202855 229210 232420 4232547 4502224 6051264 5834980 990269 1028831 202643 179439 197487 198086 241002 233988 220594 221728 152958 151629 613517 573455 1399028 1363871 327151 325283 441809 445651 539361 522864 544450 549162 564021 573397 541343 594838 1611558 1698573 1109462 882452 484015 477013 562339 565234 582138 586149 592220 595979 672963 677301 4715254 4797781 38.65 70.5 2
08:10:37 2024-01-29 656758 647707 144211 139100 234052 237750 261801 261301 160375 157684 197436 201668 230219 232114 4238942 4511715 6043291 5810960 987953 1028637 206830 178139 197418 198052 240326 233435 220559 221581 151467 151031 611979 572411 1391966 1360701 324514 324723 442242 441390 540637 522783 543604 548895 559194 570477 539776 594362 1609263 1695201 1125560 881198 482640 476602 559104 562135 577086 582504 589625 594184 667182 672224 4708506 4794250 38.65 70.5 2
08:10:38 2024-01-29 656555 647716 144246 138791 230784 236824 261137 260421 159764 159523 198728 203162 229470 231265 4232890 4478721 6048308 5835972 988859 1025029 203117 177994 196733 197364 239653 231844 219684 220546 150145 150651 619908 572411 1398560 1360972 324766 324812 440018 443850 538310 522190 541188 547308 559050 568771 537345 593882 1604700 1692060 1098211 881290 481955 475701 560907 558901 579272 582826 587813 593910 667038 672091 4699140 4804815 38.55 70.5 2
08:10:39 2024-01-29 655167 647716 140075 138396 232249 236423 260403 259690 159170 161372 198215 205320 228969 230814 4238250 4486882 6046617 5826389 988155 1026380 202412 176429 200998 196748 239246 231610 219189 220062 150199 150169 629672 575691 1372266 1355619 324766 324595 438166 440984 538310 521451 541955 545654 558784 567182 534964 591661 1603525 1687990 1127874 874410 479906 475028 560509 558865 577772 579381 586296 588587 665898 671142 4688186 4804815 38.55 70.5 2
08:10:40 2024-01-29 656796 647721 143778 138392 231923 234967 259462 258491 159243 161007 201088 204894 228260 231012 4227500 4461342 6012035 5839736 1000214 1026022 201809 176429 196968 196748 236398 231127 219051 218965 149759 149861 613517 572411 1389055 1352761 324201 323898 439005 441642 531977 519978 540930 540518 555305 567408 531799 593094 1610132 1703156 1111724 876095 482640 468886 557877 559583 568108 579416 583448 588550 667110 667331 4624110 4797968 38.55 70.6 2
08:10:41 2024-01-29 647566 647721 143625 138170 231598 235659 260139 258093 158917 157608 201088 200903 229289 228831 4223804 4516811 6009760 5837692 997321 1026022 201422 176306 197174 196884 237419 230909 217759 220013 149307 150135 623324 580659 1377427 1343843 324237 323898 437456 442925 531977 519749 539547 539208 559050 567408 531422 593145 1604700 1705606 1144773 878037 481123 468850 559068 559187 571322 581936 583802 585637 667110 665274 4605353 4804651 38.65 70.6 2
08:10:42 2024-01-29 651404 647721 143333 138038 231376 234243 260037 257299 158412 157748 197232 200903 228675 229543 4227500 4537568 5977790 5830821 996470 1023655 200371 177018 196347 196645 236459 230192 217398 218624 149237 149588 606786 580961 1371183 1352475 324694 320121 440525 440980 530409 521451 536752 539371 558115 559014 529062 589491 1600017 1689663 1123246 886406 481955 468850 558528 553107 567964 577032 576069 584710 667785 662078 4555578 4788630 38.55 70.6 2
08:10:43 2024-01-29 649014 649551 143163 137939 230546 235729 258619 256543 157909 157308 196919 200274 227836 228475 4223372 4590024 5970005 5817313 986543 1022388 201246 180272 196095 196201 236318 230767 216839 218132 148678 150750 621737 578168 1372391 1352475 323565 320785 438075 439147 531482 519978 534898 540518 554878 561099 532176 588674 1599843 1682426 1169749 885407 477155 467387 558923 553071 571395 578497 577776 586774 666841 663013 4618522 4788616 38.55 70.6 2
08:10:44 2024-01-29 654431 649551 142833 137492 230480 234208 257246 257015 157625 157089 196158 200309 227324 227891 4233833 4589459 5977864 5807961 981518 1020939 201071 179698 196415 194676 235669 229300 215704 217780 149287 150879 623324 579827 1367084 1354441 322620 320263 436766 438016 532198 519832 535230 540518 553674 558244 530671 587942 1593891 1675691 1141812 882452 476070 469876 558133 552680 571359 575961 575625 585129 661661 658317 4614731 4788616 38.55 70.6 2
08:10:45 2024-01-29 656098 647716 142695 137267 229443 233487 257859 256903 156875 157308 195227 200903 226428 228051 4224793 4525749 5990692 5817313 975360 1020939 199744 179985 195139 195150 236198 227736 216374 217070 147954 150118 624911 579719 1360900 1364100 325041 319636 436656 439984 533746 518292 533042 539607 549928 559086 527046 582421 1586260 1659767 1147141 881919 476370 468778 550090 548969 569571 572082 574063 584572 656782 658245 4646166 4788719 38.65 70.6 2
08:10:46 2024-01-29 653311 647716 139731 137233 228736 233522 257210 254687 156875 156330 195227 199474 226463 228440 4233833 4526806 6003557 5798609 977151 1020939 199952 179411 195174 194239 234744 228125 215070 216361 148371 151302 611979 571188 1375771 1360972 321372 320441 435688 437251 530547 514454 533546 537900 551591 559194 527314 582687 1590544 1676010 1120931 871926 474379 467022 550126 555119 569387 572949 577813 582876 657712 658209 4701732 4793638 38.65 70.7 2
08:10:47 2024-01-29 657030 647447 142986 136402 229478 232769 255667 255292 156593 156478 195020 199647 225414 227697 4235687 4461342 6025092 5817313 984646 1022388 198668 176757 194830 194205 235072 227189 215035 215656 147923 151232 624911 574458 1382734 1355619 322284 318918 431686 439147 530730 512333 534814 536600 550529 559050 523937 581511 1589567 1673635 1147141 874410 477648 469210 551719 549356 563957 570432 573484 578509 656600 657943 4624110 4782652 38.65 70.7 2
08:10:48 2024-01-29 649628 648832 139761 136803 229052 232088 256420 253270 156875 155078 195227 197712 225728 227344 4226615 4526806 5994964 5816250 996647 1020216 198668 176333 193907 194205 233626 228445 214450 215691 147750 151302 624911 572411 1380748 1344490 321372 319661 432366 437597 523072 512790 532811 531896 550180 559194 521218 583404 1595080 1699678 1167324 873786 476070 465630 553679 553153 565481 574528 577821 578286 658096 658209 4610901 4785204 38.65 70.7 2
08:10:49 2024-01-29 651384 647497 139919 136182 228739 233505 256455 254083 157874 155358 194883 198366 225416 227185 4236852 4537568 5977827 5825615 990975 1019493 197429 176333 193601 193936 232907 227031 214335 215022 147270 151233 611979 580133 1373909 1347952 320776 316447 432707 437578 526103 513851 530030 530220 548381 552687 521529 580696 1586260 1674239 1111675 883709 475696 465058 552857 547016 562853 571600 569304 577497 660007 653827 4562089 4788616 38.65 70.7 2
08:10:50 2024-01-29 658877 648633 139055 136308 227023 237483 255385 253270 155902 155044 193890 197575 224649 229058 4235687 4539889 6003557 5797519 975062 1017706 198047 175403 193566 197243 232873 225977 215449 214620 146928 150848 623324 570374 1389286 1354657 319557 317990 429259 432665 526140 510501 528387 531824 544742 555982 521218 575969 1580928 1666536 1137668 866949 470686 463247 548991 550025 565227 568199 574543 574236 649083 654141 4705872 4806624 38.65 70.7 2
08:10:51 2024-01-29 657030 647643 139466 135505 228171 232706 254531 253305 159011 155078 193008 198091 223852 226605 4235687 4476770 6029396 5817313 984646 1017976 196437 175403 192615 197314 232156 225942 213969 214253 146893 150708 611979 572411 1374696 1353697 319557 316482 429273 436597 522191 509872 526452 528702 544264 552687 516907 576338 1586260 1675728 1147141 871306 474716 463600 546630 547308 559310 567399 571621 573742 652900 651508 4614731 4782652 38.65 70.7 2
08:10:52 2024-01-29 648096 649177 138882 135539 227602 233105 254316 252389 155034 154154 193578 196616 224777 230333 4226155 4533266 6000341 5817313 990781 1016499 196778 175001 192370 197173 232156 225942 212977 214988 146239 150988 623218 578481 1376757 1340683 319557 318137 428959 435031 519919 511585 527641 530611 545964 554313 518406 578531 1586260 1684846 1100104 873167 472024 462546 550158 547308 558951 568798 570333 574446 656782 653013 4605353 4798080 38.65 70.8 2
08:10:53 2024-01-29 651389 647014 139055 135403 227677 231911 254531 252285 154649 154154 193172 196958 223818 227015 4235390 4537208 5978522 5819347 988747 1015025 196437 174966 192008 197138 231374 225244 212353 213659 146144 148242 621737 580133 1353361 1350821 320463 315798 429796 432773 522327 510862 525227 527546 545491 550180 513891 574232 1577040 1668935 1130563 881198 472695 459908 547403 540838 558914 567062 564381 576677 653858 647297 4558459 4788616 38.65 70.8 2
08:10:54 2024-01-29 651084 647712 138358 135274 226513 233341 253006 251686 158721 154017 193302 196548 223783 225702 4245634 4618560 5960755 5812230 973578 1014620 196778 174408 192475 196827 232156 229293 212977 213625 145907 148346 623324 578444 1370921 1360972 320463 315798 429237 431376 523072 510862 525365 530611 541131 549793 517674 571962 1572278 1643759 1164899 876169 470352 463927 544015 540838 558164 563242 564381 575300 647204 649231 4658300 4770299 38.65 70.8 2
08:10:55 2024-01-29 655201 647721 138267 135156 226163 232196 252442 251897 158398 153975 192364 196480 223231 230369 4247709 4511955 6020642 5812656 979534 1016499 196096 174129 192475 193730 233790 229329 213272 213294 146063 148105 623324 572411 1367429 1352587 318655 315798 428959 432737 522191 504981 527131 526729 540641 549381 513024 572946 1577040 1666573 1116303 870687 472695 459800 541149 544006 556117 564106 566927 571695 647185 649268 4624624 4791133 38.55 70.8 2
08:10:56 2024-01-29 647784 647716 138362 134862 226347 231997 253217 250951 158652 153761 192668 195868 223766 225882 4236852 4537455 5990543 5818243 989291 1017505 195993 174061 191403 193460 230732 229365 213905 214185 145399 148242 627203 578070 1381529 1344909 318655 315798 427748 431340 520078 510140 526010 527137 545106 551578 513819 574232 1581524 1678103 1130563 871306 472257 459836 547403 545268 557692 566836 566927 570236 649191 649231 4596427 4788616 38.65 70.8 2
08:10:57 2024-01-29 651389 647493 138271 134715 226513 231240 253182 250882 158432 153696 192026 195834 222886 225954 4234119 4537380 5976354 5820200 987953 1017505 195416 173956 191229 193625 232089 225670 213605 212895 145399 147486 620150 579719 1359481 1350821 319106 314467 427845 431479 520042 507874 521300 524396 541094 546214 511509 573626 1577040 1661789 1157624 879947 470352 458076 544282 540481 556117 564936 562881 571930 648590 641646 4558459 4788616 38.65 70.8 2
08:10:58 2024-01-29 652120 647721 138006 134753 225115 232160 251389 252522 158398 152994 192061 195528 223231 225420 4235574 4615216 5957269 5803823 974663 1014436 197154 173540 192236 192745 232742 225670 213006 213522 145296 147795 620150 578997 1363941 1353697 318655 314910 428353 430468 522327 507838 522445 529112 541167 547923 516871 571962 1572278 1650599 1097500 878697 467619 462583 545858 539208 559706 561626 562844 570236 645765 641646 4614731 4788616 38.65 70.8 2
08:10:59 2024-01-29 658632 647270 137750 134723 225115 231078 252407 250150 158143 153092 191456 195800 221823 225521 4243178 4537418 5977589 5798609 970409 1013553 195484 173265 191235 192885 231982 225562 213384 213556 145700 147075 602770 572411 1390569 1364839 315609 315245 429870 430614 519823 502955 519718 525985 539831 547019 513819 568544 1572278 1655899 1130563 870687 467410 459117 540207 540838 558519 562416 565253 571930 645273 646387 4683075 4797692 38.65 70.8 2
08:11:00 2024-01-29 656686 647716 138010 134554 225150 231438 251424 250707 155159 153233 191252 195664 221857 225774 4235574 4485737 6012204 5807961 976749 1012084 195518 173110 191200 192009 232125 225035 213042 216655 145163 147179 621737 575242 1366452 1355998 315717 315245 423998 432449 521921 506027 524262 522774 537013 550072 512387 566827 1574477 1657381 1107046 866986 469414 459656 541380 539208 550117 561125 564481 565120 640213 644464 4621323 4785204 38.65 70.8 2
08:11:01 2024-01-29 649517 647721 137650 134461 225076 230684 251634 250752 158143 152469 192026 194245 222543 225774 4229754 4541899 5990922 5798609 987415 1014620 194875 173110 190731 192411 230790 229329 212262 216316 144927 146770 620150 572003 1372683 1343537 316443 315654 423854 431115 516822 504594 521929 523469 539321 548489 513767 571778 1577040 1678103 1100104 866949 467841 455612 541004 542710 554903 564071 565939 566795 649501 644464 4605353 4785306 38.65 70.8 2
08:11:02 2024-01-29 647602 647306 137746 134651 225072 230325 251634 251901 155051 152707 191084 194650 222474 224169 4234119 4532573 5973590 5813168 985136 1014620 194571 172989 190166 192009 231114 225224 212410 213663 144628 147141 626846 580133 1362434 1344525 318206 313512 424106 430020 517111 507464 523447 524396 542129 543631 510793 568397 1572241 1659987 1097790 879406 469020 457271 540587 538192 552848 562348 558612 565084 646483 640290 4536794 4785208 38.65 70.8 2
08:11:03 2024-01-29 647602 647957 137299 134432 223723 231474 251599 250752 155159 152216 191252 194279 221823 224873 4234119 4604031 5960194 5799688 978548 1011746 194875 172989 190166 192009 231114 225511 211816 216584 144628 146494 625234 577658 1385984 1351512 315825 313989 424106 428184 517075 504837 518178 522918 539429 543810 516490 571731 1569637 1650999 1086219 876903 465087 459869 544459 539643 557225 561519 561700 568073 640141 640038 4617080 4782652 38.65 70.8 2
08:11:04 2024-01-29 656762 647716 137291 134445 224907 229967 255241 254864 154279 152250 190483 194616 221174 225067 4243178 4492995 6012204 5807961 975360 1011851 194268 172165 190166 191370 231114 223701 212410 212730 144458 146770 620150 574048 1364011 1351778 315272 313512 423735 430614 518610 503167 520895 520901 536786 543810 508956 565256 1567820 1650288 1106179 866986 468024 456325 538287 539497 552065 558969 562260 565075 643086 645501 4622310 4782652 38.55 70.8 2
08:11:05 2024-01-29 647140 647716 137561 134112 224351 229932 250830 250048 154728 152469 190875 194245 221823 223661 4243178 4541899 5977864 5807999 988659 1012120 194268 172165 189832 191370 230144 224403 211485 213363 145392 146873 620396 576837 1370373 1342585 314757 314024 423437 428790 512504 501558 519754 519731 537049 545411 510505 570472 1572499 1673321 1093161 864383 464798 453832 541380 540481 550045 559945 562881 566363 645474 643240 4612877 4793793 38.65 70.8 2
08:11:06 2024-01-29 649443 650472 137278 133771 224689 229218 250830 249799 154249 152077 190714 193942 223117 224363 4252524 4546741 5990692 5813168 983694 1012084 194100 172131 189958 191503 230270 224209 211816 213064 143752 146770 642145 578481 1364715 1342585 315861 312121 422769 429822 514058 503345 519314 521101 537049 542179 507843 565116 1566708 1659767 1095475 874298 466591 456125 541380 535806 548354 559185 556137 564384 640141 638345 4541241 4783539 38.65 70.8 2
08:11:07 2024-01-29 648705 650476 136933 133981 223551 230542 251440 249906 154621 151660 190218 193373 221140 224076 4252524 4615844 5952206 5802745 977151 1013181 194706 172062 189498 191132 230396 224367 211084 213029 144428 146153 625234 577621 1390446 1350550 314978 312050 423998 423723 513986 501823 518997 522002 538087 541692 513840 566790 1565254 1643964 1081590 875655 462778 457955 541380 536527 554867 559185 556100 566833 639906 636479 4627928 4795450 38.65 70.8 2
08:11:08 2024-01-29 658943 650096 136866 134449 223520 229755 251971 249906 153919 151803 190344 193841 220970 225363 4244322 4537418 5990655 5795584 969481 1014009 194268 171751 189797 190699 230360 223437 211450 212186 143956 146018 637036 571595 1389707 1355619 314872 313696 423663 423759 514022 499940 518260 521773 535200 543738 510866 564416 1563268 1649661 1095475 864496 462778 455292 538287 540211 553193 557612 562371 566028 638514 642070 4627928 4795450 38.65 70.8 2
08:11:09 2024-01-29 654206 649551 136649 133775 223434 228581 252860 250062 154171 151979 190044 193841 220324 224535 4235423 4481926 5995205 5798609 985773 1014546 193095 172096 188310 191300 228578 223816 211154 211803 144189 145785 623324 572003 1368035 1346127 313979 312964 422733 427169 512809 500371 516608 519996 537545 543738 507806 565152 1572006 1671301 1083905 869414 464756 455802 540614 539335 550539 558235 559441 562747 639875 640182 4596869 4788719 38.65 70.8 2
08:11:10 2024-01-29 651442 648218 136386 133733 223615 228278 250795 249276 153736 151208 189981 193773 222349 224040 4254739 4567245 5974689 5817313 986983 1013753 197827 172062 188868 191032 228968 224188 210936 212432 143922 146089 623621 578206 1368150 1351778 313800 311760 424034 423723 513172 501746 515253 519996 536786 538934 510538 567380 1565254 1648227 1088533 873167 461466 455480 539849 535733 550081 559185 558290 565084 639096 636443 4621323 4795450 38.65 70.8 2
08:11:11 2024-01-29 656564 648110 136365 133775 223279 228863 250734 250576 153114 151904 188989 194245 220426 222927 4247714 4578834 5998544 5802626 965889 1013900 197792 171688 188903 190531 229042 222753 210936 211437 144323 145274 602770 571483 1375250 1362904 311827 311795 423840 423723 513190 498810 515216 521101 531634 539726 510469 562742 1563032 1641432 1093161 866875 461466 454478 535974 537359 549973 556756 560271 566028 638514 640254 4705852 4783977 38.65 70.8 2
08:11:12 2024-01-29 657955 647014 136820 132906 223693 228278 250734 249662 153561 151660 188989 193942 224637 223940 4255556 4508102 6028598 5821305 975757 1014311 195259 171770 188799 190525 229254 222703 211485 211437 144228 145778 630071 574048 1382756 1352475 312776 311002 424026 428790 512468 498846 516790 516885 531634 539726 503987 561436 1563305 1654111 1128195 866343 465418 453409 532135 536563 547007 555937 558612 561838 640359 642106 4609117 4788854 38.65 70.8 2
08:11:13 2024-01-29 651479 648218 136450 132906 223624 227799 251263 249276 153667 151174 189550 193306 220426 223590 4244671 4546741 5977790 5810960 986703 1015454 194304 171412 188206 190560 228083 223322 210613 211592 143820 145816 623324 575691 1375894 1351507 314649 311256 423890 423723 512084 499151 513284 516776 534822 538849 507806 565219 1563032 1645859 1088533 875655 461466 450426 538287 531896 549550 558398 556815 565186 638830 635477 4614731 4788616 38.65 70.8 2
08:11:14 2024-01-29 654238 647270 136369 133528 222900 228437 249959 250048 153208 151140 188955 193039 219749 222159 4252524 4630064 5960194 5798441 970528 1011746 193596 171155 189624 189295 229790 222454 210284 211662 143354 146087 620396 580659 1364105 1356962 315544 310091 421474 423723 513190 502629 515984 521469 535200 539229 507539 560891 1556317 1629917 1086219 875660 462778 457093 536768 531341 549723 552678 554962 562673 631091 634884 4648848 4788719 38.65 70.8 2
08:11:15 2024-01-29 654238 647957 135885 133805 222243 228863 250030 248891 153174 151036 188920 192956 224374 222927 4246204 4539739 5990664 5798609 969142 1013181 197550 170765 189805 189467 229289 221852 210424 211155 143718 146669 626846 575691 1366251 1355369 313979 311872 421446 423471 515358 499369 516790 519996 531598 540518 509709 560023 1558563 1645343 1093161 864459 462778 455802 535182 536563 549759 553580 555242 559308 631091 634585 4618522 4788616 38.65 70.8 2
08:11:16 2024-01-29 651960 647716 136210 132906 222247 227570 251087 247670 153174 150898 188989 192705 224374 223940 4240156 4479488 5970014 5806884 985309 1012463 197306 170971 188275 189502 227905 222895 209148 211437 143490 145615 626846 574048 1377404 1346712 313979 311538 422190 423615 510889 499442 516679 517470 531973 541167 506823 565219 1567820 1667753 1074648 870687 463436 454195 538287 535733 548520 558398 556815 559308 640359 634884 4536517 4782672 38.65 70.9 2
08:11:17 2024-01-29 649554 649168 136339 133310 222243 228827 249608 248471 153211 150656 188955 192140 224444 222159 4249494 4611556 5968688 5797519 978548 1011746 197168 170665 188310 189170 227905 222235 209488 211472 143630 145442 622009 578481 1377584 1351876 312812 310091 420845 422054 513790 500746 514155 519704 532009 539465 507267 562558 1559533 1629976 1093740 874410 461466 455802 535974 533479 549723 551796 553194 561005 631091 636411 4648933 4786896 38.65 70.9 2
08:11:18 2024-01-29 655167 647230 136184 132877 222247 226322 250734 248088 152682 150656 188361 192538 220431 222891 4246204 4475563 5990618 5798609 977491 1013181 193490 170971 191364 189467 226461 222235 209440 210411 143456 145109 613658 572411 1365962 1346399 312204 310562 418968 423687 509520 495859 515216 513833 532045 541167 503721 562779 1565524 1668259 1086219 866754 462121 450751 536622 534796 547248 555794 558127 561681 639454 635781 4529810 4785204 38.65 70.9 2
08:11:19 2024-01-29 648944 648218 136194 133235 223180 228313 250030 246977 153174 150173 188920 196288 224444 221812 4257022 4625827 5952206 5806884 975024 1011746 197792 169888 188571 188246 228648 221506 209148 210923 142958 145615 630481 580133 1362156 1355619 312556 308253 420183 423019 510956 499940 512122 519189 532157 536438 504023 557648 1553786 1625397 1088533 874410 461466 454837 535202 531933 547139 554065 551835 560027 632559 631132 4660040 4794549 38.65 70.9 2
08:11:20 2024-01-29 655167 650561 136066 132902 223332 228118 249187 247914 152411 150588 188361 192140 224025 222195 4247709 4534137 6003557 5789257 970134 1013181 197098 170394 187718 188873 227870 220127 209113 210188 143013 145654 625234 574869 1363510 1352587 312819 309152 419250 423723 512446 495859 516021 516617 527692 539644 503601 556000 1558600 1641739 1093161 864383 462778 450498 532212 531522 541067 549408 553329 558192 633832 636465 4622310 4787813 38.65 70.9 2
08:11:21 2024-01-29 648437 650928 135872 132656 222247 227024 249995 247869 152682 150207 188327 192106 224268 220776 4255556 4541899 5977827 5806884 987953 1011746 193761 170394 191668 189135 227164 221160 209148 211106 142529 145379 627203 579306 1370201 1342585 311899 309117 419843 423687 510962 500329 515253 513797 532081 538849 503245 559376 1558328 1654111 1086219 871926 462450 450859 536768 532079 544165 552642 551126 556004 635472 631204 4582442 4797218 38.65 70.9 2
08:11:22 2024-01-29 654734 650932 136176 132839 223965 228405 249430 249098 152437 150488 192442 192705 224025 222164 4255556 4624147 5960755 5803823 970059 1008809 197480 169854 188275 188280 228613 220127 208967 210117 142521 144811 630481 580243 1365573 1355998 311863 307931 419888 422351 512167 498810 512122 518419 528878 534861 501827 555607 1549380 1623059 1086219 873788 461194 454516 532212 530575 547007 549372 551090 558516 630771 631276 4661362 4788616 38.65 70.9 2
08:11:23 2024-01-29 656379 650859 136130 133256 223332 228137 248870 247946 152581 150488 188292 194278 220762 222017 4252524 4539393 6007991 5798609 970171 1011746 194032 169888 187390 188542 227516 220163 209148 209789 143035 144568 625234 574869 1363760 1352475 312204 308217 419250 423687 512446 494357 514449 513833 525770 537792 501823 554786 1557458 1641628 1090847 864346 462778 452177 531835 530184 540995 549952 554447 555146 631091 634884 4614731 4785204 38.65 70.9 2
08:11:24 2024-01-29 646615 647270 135855 132685 226954 227325 249288 247423 152690 150420 188292 192039 220797 220979 4247596 4554060 5994176 5816250 979534 1011598 193220 169922 191328 188873 226496 220815 208752 209754 142529 144773 633758 580961 1362313 1347952 311827 307251 418603 423687 508764 495932 510638 512243 528506 533255 501750 557685 1556354 1641172 1081590 874410 460918 450822 532027 529076 540995 551831 548680 556004 634807 629393 4618245 4785292 38.65 70.9 2
08:11:25 2024-01-29 654946 648675 135671 132826 223180 227376 248035 247705 152437 149726 192370 193805 220621 221599 4264418 4560163 5993446 5806334 965001 1011746 193761 169888 191328 188280 226461 220913 208729 208774 143223 144071 630071 572003 1375894 1360972 310441 308217 418932 420465 510240 492477 508692 513833 527696 535649 501827 556036 1554111 1632092 1083905 865111 458510 452103 531459 530220 547394 549408 555235 558516 629208 632470 4688262 4799941 38.65 70.9 2
08:11:26 2024-01-29 657030 648069 135893 132014 226985 226322 248454 247705 151469 150072 192028 192405 220629 222004 4253984 4471428 6007728 5811886 978548 1012463 192746 170428 190917 189226 225971 221019 209078 208739 143332 144468 633023 572411 1375579 1351512 311321 308217 419843 422946 505116 494092 510638 512328 528816 537228 501823 557685 1561923 1652940 1083905 862653 459833 450625 532212 530220 541067 551022 553661 555968 634807 631312 4563468 4785204 38.65 70.9 2
08:11:27 2024-01-29 650621 649204 135727 132436 223337 226287 249784 246147 152193 149452 192235 195842 220180 221466 4243444 4565866 5962665 5812994 980648 1011598 193045 170562 188560 189075 226426 221471 208136 209573 142495 144904 641337 577888 1364443 1350821 312204 307716 421032 421758 505116 495474 507580 513037 528878 534861 503012 558511 1553786 1639072 1079276 871926 457089 451462 532099 530575 547394 552219 551711 559308 631055 629357 4620824 4785204 38.65 70.9 2
08:11:28 2024-01-29 654660 648218 135496 133064 222545 227376 248035 246907 151739 149692 191992 195979 220180 221466 4253984 4533266 6012166 5808497 974701 1012568 193210 170444 188560 188604 226322 220022 208974 208960 142856 144650 630071 574048 1362759 1351778 310955 310049 419624 423281 508728 492860 510602 512145 527441 536061 499519 555960 1558600 1645895 1095475 864496 461022 448076 530707 529811 540162 549146 553661 555183 631128 631312 4611931 4785204 38.65 70.9 2
08:11:29 2024-01-29 650960 648414 135522 132051 226954 226322 248489 246942 151739 150039 192028 195944 220180 221466 4252770 4554060 5985780 5807961 979534 1011746 192880 169854 188524 188632 226217 220568 208834 208995 142462 144436 632119 581752 1371620 1350228 313090 308520 419843 423019 505116 495859 512646 513053 526879 531691 500298 556036 1557778 1641432 1081590 874816 460035 449510 532212 527882 540959 549408 547021 555575 631128 629357 4614455 4775075 38.65 70.9 2
08:11:30 2024-01-29 655020 649204 135467 132072 222710 226673 246924 246977 151705 149726 192028 196116 220180 221121 4252770 4626920 5969320 5798609 968642 1008845 194032 169584 191498 187916 227164 219253 208612 209135 143035 144568 585153 581492 1379867 1360831 312868 308520 420735 423255 510926 495679 510166 513797 527696 531691 503245 554480 1548453 1619652 1118721 869451 458725 450822 529171 528702 544201 548624 551554 557222 629434 631046 4699140 4793753 38.65 70.9 2
08:11:31 2024-01-29 648973 649204 135275 132436 222554 225622 248838 245389 152159 149113 191992 195566 219565 221121 4255556 4580093 5960718 5807961 982330 1008845 192273 169820 190649 188211 225028 220127 207597 208774 142265 144304 630481 575691 1367395 1350821 311321 307215 420437 420863 504972 496833 510351 516336 531367 533897 505833 559567 1554455 1639183 1074648 871852 455330 450822 531991 529076 545522 550214 549187 556041 629434 626563 4620388 4786122 38.65 70.9 2
08:11:32 2024-01-29 656604 647270 134563 132316 221775 226356 247652 246111 151705 149146 191956 195874 219565 221311 4243444 4554862 5977864 5790350 969518 1010312 193220 169550 191024 187655 226268 219784 207777 208739 142035 144170 632119 571595 1384393 1354657 310441 308217 418390 420566 509124 494026 510675 513797 527696 536851 502241 554874 1555561 1636897 1081590 861354 459497 452066 531422 532079 543678 548588 550346 554350 627621 632939 4621323 4790372 38.65 70.9 2
08:11:33 2024-01-29 648519 651381 135284 132229 222550 226322 247826 245012 152193 148201 192064 191652 220180 220776 4245006 4550456 5978167 5807961 986543 1011092 192880 169584 190684 187655 225726 219749 207777 209252 141274 144400 632119 580961 1365771 1344909 312204 306288 417477 421128 505080 495474 509844 512108 527285 531691 498814 556787 1553786 1641739 1081590 873786 459938 450074 531799 528131 541334 550135 548712 554990 633007 626527 4598786 4795450 38.65 70.9 2
08:11:34 2024-01-29 653061 649204 135403 132009 222639 226287 246889 246562 151671 149080 191651 195738 220026 220811 4262095 4626920 5977827 5798609 969142 1011746 193490 169282 190988 187101 226426 218724 207777 208774 141867 144168 630481 579719 1360472 1360972 311983 305825 419250 419803 510240 494321 507312 513037 526951 532153 501432 553130 1548281 1611107 1086219 871306 457486 450116 528939 527182 544413 546759 549885 557907 627277 629213 4697769 4798080 38.65 70.9 2
08:11:35 2024-01-29 657073 647306 135539 131786 223332 226252 247420 246526 151465 149692 192083 195979 219565 221502 4255280 4495810 6025092 5808497 978140 1011746 191801 169888 187240 188280 224646 219784 207811 208268 143035 143769 626846 572411 1382734 1348629 310222 307251 417477 419839 503516 493058 509088 510880 525770 534861 500225 556000 1558600 1657418 1048375 865111 457419 448514 531206 530950 540542 550214 550346 553564 634804 630702 4537191 4787813 38.65 70.9 2
08:11:36 2024-01-29 649628 650932 135238 132336 221740 226866 247652 245012 151705 148777 192028 192188 220026 220088 4259930 4632759 5960848 5807961 972903 1008882 194032 168779 191328 187622 226496 219407 207811 209065 142035 144338 618784 581513 1367890 1357120 311762 305790 418658 421459 509520 494357 509014 513037 527696 530132 500360 553093 1544540 1616145 1057425 871926 457419 450823 529171 527101 540959 547046 548991 556866 625742 627039 4671004 4792085 38.65 70.9 2
08:11:37 2024-01-29 657073 650932 135625 132177 223023 226147 246713 246558 151536 150791 191714 192935 219565 220966 4259930 4485946 6012204 5813168 975360 1011029 191801 169736 187240 188081 224646 219714 207811 207798 142363 143803 630071 572411 1370614 1350821 310003 306786 417477 419839 504225 492630 507580 510519 527696 534670 499555 555214 1558600 1655037 1076962 863881 457494 445421 532212 530575 540162 551057 551982 553564 631128 627516 4546186 4775075 38.65 70.9 2
08:11:38 2024-01-29 648519 648725 135369 132527 221803 226112 248170 245249 151604 148744 192083 192188 219921 220670 4264908 4605753 5952330 5802741 977151 1008882 192611 169316 190952 187491 225726 219749 206554 209135 141903 144304 628842 580133 1362453 1353697 311321 306991 418362 419674 505152 494357 507543 512315 525806 531691 503245 556392 1549380 1627611 1046112 873167 456119 450152 532212 527137 543781 548624 545404 555569 625742 625172 4640107 4788616 38.65 70.9 2
08:11:39 2024-01-29 656136 648254 135402 132005 222087 226356 246474 245389 151883 151108 189181 192620 219969 220979 4267464 4530974 6020792 5806884 972978 1011029 192880 169683 188187 187101 225377 218724 208183 207764 141963 143871 635397 574869 1368150 1353697 310441 306323 417477 421128 505116 492630 504688 509402 523139 532881 495828 554776 1554380 1648263 1083905 862041 458134 445386 528797 529076 540605 550171 550346 555138 629208 630974 4595974 4782652 38.65 70.9 2
08:11:40 2024-01-29 652848 649168 135314 131791 222706 225552 247688 245183 151428 148506 191615 195395 219565 220776 4263871 4575479 5984067 5817313 983732 1011746 191726 169854 187371 187916 224681 219595 206554 208530 142063 143769 630481 575691 1397865 1350550 310441 306288 419546 420863 502029 492631 506851 510158 527323 530656 499908 556936 1549380 1632217 1025458 873167 455470 447146 531083 525985 541067 548183 547021 555146 629244 625647 4621323 4798103 38.65 70.9 2
08:11:41 2024-01-29 658611 649204 134974 132009 221931 225587 246889 245975 151152 149692 191140 195944 218848 221346 4258833 4566106 5978261 5802626 971916 1010129 192401 169164 190649 187067 225063 219065 207569 208309 141870 143837 622009 571595 1378118 1376844 309128 307286 417441 419674 505080 491934 509088 511559 526171 534486 501554 552738 1549380 1631022 1079276 860205 456084 451600 528797 530575 540162 547010 549613 552668 622186 626598 4620388 4791133 38.65 70.9 2
08:11:42 2024-01-29 649018 648254 135071 131576 222389 225587 246889 245012 151705 152363 191686 191652 219565 219402 4252770 4551224 5977827 5810960 985570 1008699 191865 169214 187467 187519 224890 219266 206992 208378 140610 144204 630481 580961 1361082 1342703 311321 306784 414827 419839 506846 494393 507580 510519 527696 528614 495828 553522 1549380 1635559 1079276 871306 458495 447958 529957 522918 538278 548624 545989 552668 629434 625819 4589421 4779264 38.65 70.9 2
08:11:43 2024-01-29 650964 652051 134567 131762 221461 226322 246094 244635 151219 148531 191651 191920 219565 220052 4261869 4632747 5943785 5794477 974291 1011893 192905 168610 188524 186931 225971 218925 206992 208751 141442 144168 627408 580886 1382871 1353697 310441 305150 417477 420049 508010 492824 507570 513670 527323 532117 499908 552701 1544917 1623096 1074648 871926 456768 449447 529957 525886 540162 545402 546377 554744 622150 623784 4645613 4788616 38.65 71.0 2
08:11:44 2024-01-29 651001 648752 135267 131120 222389 224890 246382 244635 151159 152398 191310 191652 219259 220088 4258558 4570878 5977827 5803190 981630 1010312 191667 168779 186977 187067 224333 218724 206520 207440 141408 143704 632119 581492 1351772 1352147 310295 306352 418621 422057 504695 493756 505875 509183 525990 530283 495936 553190 1549380 1632069 1074648 874410 454823 449079 530598 522918 540162 549397 546211 555569 628287 623856 4614731 4784447 38.65 71.0 2
08:11:45 2024-01-29 656755 649020 134534 131766 221771 225395 246854 245424 150668 149180 187627 195772 218238 220656 4258833 4556654 5978256 5806884 961096 1010276 191935 168745 187503 187033 224994 219030 207095 206472 142001 143909 631684 573229 1381630 1362904 309128 305363 419140 419419 507206 490912 507423 513017 522923 532153 502437 552909 1553349 1632264 1079276 862041 454823 450503 529171 529076 540959 546974 552240 554990 622150 627480 4656144 4797968 38.65 71.0 2
08:11:46 2024-01-29 656762 649173 134559 131182 222087 224698 248035 244942 151152 148439 191579 192188 218848 221121 4260293 4521793 5977790 5798609 982474 1011746 191970 168779 187371 186999 224646 219749 206451 207585 141622 143638 632119 574048 1379387 1344909 309128 306288 415092 420566 503661 492282 507543 509831 527478 535127 499740 553338 1553349 1641547 1079276 869266 458725 447739 530707 522882 538278 547046 545730 551848 628953 624655 4578031 4786084 38.65 71.0 2
08:11:47 2024-01-29 653311 649281 134534 131551 221740 225936 245267 244977 151152 150053 191409 191920 219154 219710 4257169 4608189 5978261 5798609 967759 1011746 191935 168779 187240 186999 224611 217974 207453 208012 140708 143571 630481 580133 1369653 1360008 310027 305921 417441 419674 505080 492630 505268 511696 521488 529910 498705 549357 1548453 1631015 1076962 865111 454823 449301 525972 528882 542871 545991 548497 555927 625633 627480 4686794 4795450 38.65 71.0 2
08:11:48 2024-01-29 658309 651398 135916 131215 222087 224507 246646 245183 150701 148641 188263 192188 218660 221085 4246204 4484809 5973497 5798609 981739 1011746 191801 168478 187240 186869 223641 219372 206095 207405 141375 143372 632119 573638 1375622 1346399 308692 306784 415056 420268 502593 491239 508424 510122 527323 531655 495792 555565 1554111 1650599 1039325 865609 457419 448874 533037 527964 539803 548480 546691 550030 627240 622154 4543278 4785204 38.65 71.0 2
08:11:49 2024-01-29 651479 649240 134529 131733 221580 225936 245680 245249 151297 150159 191409 191920 219154 219710 4261869 4641873 5956516 5799038 966379 1008809 192238 168745 187240 186869 225256 217787 207418 207585 140778 143571 611979 580546 1378728 1360972 310003 305921 417441 419674 505080 492630 505305 510519 521488 529165 495900 550566 1545637 1618509 1105600 866912 454823 446133 523085 522846 540126 543765 550277 555190 627388 627337 4707202 4804077 38.65 71.0 2
08:11:50 2024-01-29 658896 648675 135067 130882 222554 225238 246572 245144 150711 148472 188023 195531 218346 221028 4264908 4492995 6012204 5807961 975360 1011746 191296 168745 186810 187067 223641 218349 207130 206507 140902 143304 632529 574048 1367457 1351778 308656 306784 415092 420863 503305 489781 507570 504927 522259 530096 495598 553522 1554074 1650599 1052900 862041 455794 444791 528797 527509 539422 548624 549613 551421 631217 625647 4570741 4783539 38.65 71.0 2
08:11:51 2024-01-29 650367 651398 134390 132531 220484 225448 246678 243813 151185 149426 191274 191119 219062 219841 4258833 4610974 5960194 5802745 978548 1011029 191766 168745 187108 186740 223676 218724 206095 207729 140513 143537 628842 578481 1367527 1351778 309128 306784 415092 417200 501604 492630 506851 511965 526171 530656 499872 553093 1546736 1620433 1041587 871926 454500 449620 529171 522846 540162 545402 545601 552632 622078 622299 4642867 4783472 38.65 71.0 2
08:11:52 2024-01-29 656136 652996 134958 131666 221563 225797 245918 245249 151017 150685 188048 191513 218486 220052 4252770 4545873 6010585 5807961 975360 1011746 192005 168478 186977 186447 224611 218009 207095 207117 140778 143571 632119 575691 1367646 1352475 309128 306784 415092 421459 504972 491239 507570 504927 521452 532153 492864 550245 1553786 1645859 1074648 862041 456443 446062 526153 527473 537898 547816 548255 551848 630214 625647 4595697 4781795 38.65 71.0 2
08:11:53 2024-01-29 654734 649240 134833 131586 221896 225810 247369 244355 151571 150369 188384 191548 218861 219947 4269059 4596302 5966928 5806221 978548 1010882 191935 168478 186977 186447 224611 218689 206244 207764 140610 143571 634233 580133 1370109 1351778 309565 306352 415092 417164 501993 492630 506095 511603 525764 530283 498742 550245 1544540 1620909 1043850 873788 456119 448076 528797 522810 541371 543765 544441 553097 621130 625552 4649027 4782652 38.65 71.0 2
08:11:54 2024-01-29 655167 648984 134466 131551 220735 225325 246094 243918 151047 152363 187891 191652 218568 219876 4266000 4540393 6007747 5798609 972702 1014583 191900 168595 186977 186447 224299 218185 206888 206472 140708 143731 632119 575691 1383812 1354386 306523 306568 415092 421161 504972 490415 506851 504891 519986 530656 492828 549782 1553513 1649134 1061950 862041 456084 445747 526117 526692 537138 546590 547021 551812 629165 625611 4595974 4788616 38.65 71.0 2
08:11:55 2024-01-29 654900 649277 134563 130988 222087 225544 246474 243883 150701 149949 188263 191652 218660 219616 4258628 4563392 5984901 5825467 984284 1011746 190995 168493 186679 186794 224091 218972 206095 207371 140778 143571 628842 578168 1411816 1350550 309128 306352 417441 419674 501729 491934 503802 508646 523139 529165 498742 553522 1549380 1632264 1062232 870687 454189 445492 529208 522882 539366 547816 545989 553564 627388 622299 4614731 4784928 38.65 71.0 2
08:11:56 2024-01-29 659549 649277 134496 131543 220731 224924 246094 243848 150909 149844 188263 191339 218508 221276 4264908 4569875 5991774 5812994 966687 1010166 191761 168644 187264 186767 224195 217974 206416 206472 141509 142841 628842 574048 1399088 1363871 306811 306784 415092 417976 502736 486918 506814 510880 522259 531429 495900 549393 1544917 1628764 1050637 860816 453532 445421 526933 527137 541371 546916 547021 551030 622774 623820 4614731 4788616 38.65 71.0 2
08:11:57 2024-01-29 649554 649168 134517 131083 220740 225552 245095 243848 151048 149844 187627 191119 218168 218720 4264908 4618388 5943748 5789257 970059 1008845 192005 171483 187503 185830 224820 217764 207652 207521 140568 143638 627203 581790 1358630 1358383 309456 305598 414912 419045 505008 492630 504553 509074 519807 527500 494986 546884 1540160 1613928 1079276 869451 454177 446790 523049 521196 539040 541339 544441 551848 619276 625552 4668096 4792925 38.65 71.0 2
08:11:58 2024-01-29 657965 650502 134496 130918 220735 224855 245302 244224 150564 152328 187627 191652 218133 219863 4261869 4539927 6012204 5798609 972479 1011746 191633 168211 186810 186121 223641 217262 206451 206472 140610 142908 636421 576928 1374563 1356962 306739 306568 414292 420863 505806 491112 505122 504675 519112 530656 494103 551025 1553312 1651149 1074648 861428 454939 441557 525972 525913 538278 546205 546175 549361 628720 623311 4577216 4779264 38.65 71.0 2
08:11:59 2024-01-29 652115 649209 134496 131025 221394 223940 246059 243643 150701 152046 187627 191084 218203 219367 4247709 4581174 5960718 5813168 983732 1011029 190764 168478 186347 186611 223227 218009 205774 206507 140513 143304 639230 579091 1393429 1351778 306451 305240 417259 417831 501700 490948 502870 509183 522959 528914 499629 551697 1546662 1625397 1039325 871306 455032 447909 529171 522774 539366 545402 543595 550066 621130 622227 4624110 4785306 38.65 71.0 2
08:12:00 2024-01-29 655167 649204 134053 131873 220352 224890 245337 243883 150668 152328 187627 191374 218203 219521 4252524 4564214 5973534 5789257 969481 1011746 191935 167366 186977 186121 223641 217822 205809 206472 144307 143372 628842 572411 1384168 1355619 306811 306784 413781 417164 502029 486918 507570 510228 523026 531815 498323 549075 1548936 1627335 1076962 862579 456694 448275 523049 522846 535965 544183 546580 549824 620184 625819 4619007 4788616 38.65 71.0 2
08:12:01 2024-01-29 647598 649204 134496 131054 220705 224195 245337 243439 150842 149530 188130 189920 218813 218497 4252770 4553366 5978522 5798609 987953 1011029 191365 168211 186418 186155 223607 217974 205631 207764 144145 143338 625565 580133 1375017 1342585 306883 306568 413163 419081 501846 491239 507570 507856 523211 531404 492828 551844 1553312 1649728 1074648 867578 456119 446693 529171 522666 536577 545188 543374 548050 622150 621752 4555301 4775858 38.65 71.0 2
08:12:02 2024-01-29 652871 652317 134496 130894 220669 224542 244889 244429 150702 152046 187627 191385 218168 219332 4252770 4626920 5960792 5798609 969142 1008845 192407 166985 187240 185830 224646 216622 206244 206507 144044 143338 628842 581790 1379414 1357120 308619 304811 415056 418158 504225 491934 503053 504999 519112 525984 494325 545267 1539127 1611107 1079276 864346 453495 446826 524492 524396 539803 544219 547506 551701 624724 628033 4688224 4786896 38.65 71.0 2
08:12:03 2024-01-29 659801 649337 134538 130512 221425 223538 245302 243744 150424 149844 187066 191652 217795 220052 4252524 4486440 6008145 5798609 975360 1011029 190764 168211 186382 186155 222883 217332 206416 206117 144184 142875 625234 573638 1365448 1351778 306775 305921 413781 419674 501846 489024 505663 504072 519915 530656 492864 550245 1552683 1644694 1079276 861428 454177 441701 523157 522918 537518 545919 548211 550571 627294 625710 4565715 4785239 38.65 71.0 2
08:12:04 2024-01-29 652541 649204 134276 130885 220705 225810 246572 243404 150601 149425 187627 190917 218695 219569 4258833 4567875 5956479 5813168 981665 1010312 190729 167250 185755 186782 222883 218009 205454 206472 144145 142845 628842 578206 1384878 1350662 306883 305706 415092 417200 501137 490509 501559 507856 523067 529093 499385 551025 1544540 1626550 1039325 871306 452246 445386 527678 521268 540605 543765 541652 550213 619748 620368 4636040 4797218 38.65 71.0 2
08:12:05 2024-01-29 656808 651393 134357 131999 220145 224786 245267 243779 150426 152011 187627 191118 217889 219876 4261869 4572684 5977864 5798609 966899 1011029 191331 168209 186418 185830 223607 217297 205169 206472 140513 143118 644644 573229 1380234 1357120 306496 306568 415408 414745 503305 486467 506851 509402 519951 528354 495828 548155 1547147 1629954 1025458 859594 453606 445386 523085 525913 538278 542704 546377 546925 618369 622263 4621323 4782652 38.65 71.0 2
08:12:06 2024-01-29 652407 652518 134352 130918 220559 224438 245575 242926 151017 149320 188084 189713 218133 218650 4252770 4560549 5989880 5807961 987248 1011746 191331 167250 186382 185830 223227 217332 205489 207440 143843 143710 620150 580961 1375507 1339882 306847 305921 412220 418453 501137 491239 506851 504927 523139 530283 495154 548580 1546050 1635918 1046112 871926 455045 445432 523157 522171 535136 543765 541142 546925 625537 620404 4598510 4786122 38.65 71.0 2
08:12:07 2024-01-29 653746 649204 134365 130922 220458 225728 245021 243639 150916 152296 187556 190946 218029 218579 4266000 4633676 5996896 5798609 971222 1011029 191970 167101 186941 185701 223641 216552 206024 206472 144136 142976 627203 581790 1364248 1359862 308692 304597 415092 418121 503480 491239 501559 504963 518383 526020 494325 545267 1539127 1613423 1054879 865111 452246 446693 522241 522406 539458 542967 544598 551457 621604 623557 4688224 4782652 38.65 71.0 2
08:12:08 2024-01-29 657648 649240 134529 130393 221771 223503 244924 243848 150152 149949 187211 191711 217889 219876 4267464 4492072 5994931 5794309 988141 1013181 191331 167250 186418 185830 223503 217974 204782 206472 143843 142845 627203 576837 1376175 1344909 306811 306352 412546 418453 501137 489455 506851 504927 523103 530656 492100 551025 1549380 1643759 1046112 866949 455470 445105 528424 522810 535172 543765 542367 546888 622078 620368 4550531 4774987 38.65 71.0 2
08:12:09 2024-01-29 653045 649281 134525 130951 220705 225715 244924 243100 150668 151799 187627 190951 217981 218650 4259787 4635591 5985724 5803588 969835 1011029 191970 166985 186977 187816 224195 216622 205774 206472 144114 142908 637564 583176 1376955 1357120 308692 304597 415056 417200 503516 491239 501559 504963 517983 525984 496801 546111 1542692 1618470 1057707 865111 452246 445169 521470 522406 539458 542170 545730 551457 621130 625819 4699140 4791133 38.65 71.0 2
08:12:10 2024-01-29 650467 649313 134053 130988 219982 223538 245715 242692 150668 151976 187460 190484 218203 218720 4252770 4592500 5953246 5794271 978397 1011129 191226 167216 186276 185762 223503 217869 205494 206979 140417 143203 641729 580961 1373381 1353697 306595 304810 413781 414673 503305 491239 503802 510373 522259 526020 494289 546497 1540160 1616217 1043850 871926 453652 446863 523121 520463 537518 540580 541215 549361 620318 620404 4654702 4773695 38.65 71.0 2
08:12:11 2024-01-29 656845 649209 134647 131500 220361 224855 244924 243474 150487 152046 187329 191084 218168 219367 4252770 4564000 5995001 5797873 972978 1011746 191197 166985 186099 186114 223434 217088 207652 206334 140471 142685 630481 575691 1378844 1356447 306631 305706 413745 419674 503305 486882 504260 503327 517983 529165 493405 550209 1553712 1648263 1050637 861428 453532 441917 523193 522882 536759 545367 546765 546961 626662 622299 4550418 4777436 38.65 71.0 2
08:12:12 2024-01-29 650430 649272 134053 131021 220326 223572 245887 243277 150530 149425 187592 190784 218203 218720 4262095 4575865 5968688 5813168 983732 1010312 190764 168042 185790 185898 222230 218104 205135 206472 142425 143609 627203 580659 1370613 1355168 306703 304918 414912 414565 501028 489600 503766 508969 522663 527571 495828 550099 1544646 1625273 1037062 871926 452361 446474 527305 521232 539840 543765 541982 549398 620865 620404 4633489 4770336 38.65 71.0 2
08:12:13 2024-01-29 658012 649227 134369 131128 219675 225378 244924 243643 150426 149634 187460 191119 217829 219841 4252770 4550456 5995001 5794477 969142 1011746 191667 171109 186977 185248 223641 216622 205454 206151 144044 142774 628842 578070 1385721 1356447 306559 304810 413644 418162 504548 486810 506307 504711 520074 528542 492525 546920 1549380 1639108 1083905 863161 455683 441917 522241 522810 532090 543623 543793 548314 622186 622299 4605353 4777243 38.65 71.0 2
08:12:14 2024-01-29 654238 649087 134525 130507 220735 223503 245302 242319 150219 151976 187460 190616 217829 219026 4261869 4568973 5977864 5817351 982330 1011746 190764 167101 185790 185830 222883 217297 205631 206438 144114 142908 628842 583037 1356543 1349864 306820 303244 414764 419081 501137 490565 503692 507483 522043 529080 494950 550062 1547835 1627446 1041587 871926 452357 441557 526933 521268 539694 547157 543173 550250 622150 619968 4621323 4770513 38.65 71.0 2
08:12:15 2024-01-29 662165 649281 134247 130704 219947 223538 244889 243404 150152 152223 187030 191351 217456 220088 4264908 4570728 5990060 5801656 963942 1010276 191163 166985 186050 185796 222883 217262 205740 205441 140681 142877 626846 574869 1370070 1364839 305804 305026 415020 414745 501846 486088 501522 507820 518383 529874 498286 548926 1547350 1632327 1050637 860702 454823 445940 524529 525886 534955 541158 543981 547594 620318 621938 4624624 4794658 38.65 71.0 2
08:12:16 2024-01-29 650404 649168 134466 130582 220630 223503 245302 243030 150843 152188 187592 189920 218133 217935 4264908 4560239 5977790 5807961 985099 1012910 191128 168211 186050 185830 222848 217227 205101 206225 143738 143304 639230 582621 1367001 1346399 308692 303173 412546 419081 501846 491239 501486 503291 519915 524332 492671 549357 1546736 1632264 1046112 875035 452135 441629 522977 522541 537789 543623 542567 549956 625083 623146 4615225 4795688 38.65 71.0 2
08:12:17 2024-01-29 659278 649277 134247 130856 220150 223503 244512 244027 149672 152293 186697 191652 217084 220017 4261629 4563506 5973497 5797519 964664 1008845 191030 167216 186050 185505 222883 216924 205386 205441 140442 142506 626846 574458 1377356 1364839 307634 304561 415056 414709 501846 485368 501522 504963 517983 529093 494289 546497 1544881 1627575 1046112 861428 451925 444755 523049 525886 539239 544146 547394 549178 622920 622154 4632721 4788705 38.65 71.0 2
08:12:19 2024-01-29 656604 649204 134365 131230 220418 225615 246024 242250 150426 151906 187342 190443 218133 219428 4255556 4518583 5973586 5798609 983209 1011029 190694 167101 185755 185796 222504 217332 204924 206117 144145 142841 628842 575280 1378154 1345444 306496 305706 411895 417200 499360 486846 505663 504819 522259 529874 494103 548118 1547110 1639220 1043850 868797 457253 441521 526117 522912 532054 542134 540722 545774 625574 622007 4568612 4787813 38.65 71.0 2
08:12:20 2024-01-29 655164 653242 134365 130988 220445 223503 243761 243848 150319 149633 187282 191050 217387 218650 4270512 4569875 5977790 5806884 964590 1008809 190729 166985 186121 185796 222883 216622 206095 205762 144044 142841 626846 578370 1363716 1363871 306523 303173 415020 414745 503305 486431 500741 504891 518605 527960 494289 545267 1545637 1620799 1025458 866069 452246 445747 523044 522370 538278 540977 545989 550993 622076 622299 4688450 4805815 38.65 71.0 2
08:12:21 2024-01-29 660838 652322 135092 130918 220493 225175 245918 243265 150500 149494 187044 190714 217946 219710 4266038 4518583 5977752 5798333 984646 1011746 190452 167216 185755 185796 222539 217332 204924 206117 144114 142841 639230 575198 1389552 1346399 305768 305921 411859 417200 499687 486882 505663 504783 524139 529129 494103 548082 1544881 1635659 1043850 869451 454897 445190 526081 522171 532018 542099 540303 548373 622042 618481 4561325 4779264 38.65 71.0 2
08:12:22 2024-01-29 650430 653866 134365 131419 219697 226927 245056 242722 150567 149863 187186 189713 217959 218544 4274260 4631783 5972084 5794347 972903 1011746 191970 166870 186810 184669 223641 216587 205420 206438 143974 143710 634233 581790 1365907 1355619 306883 303209 413163 414781 501957 489781 501095 504855 516822 524771 492793 545924 1540123 1609291 1076962 869451 451713 445432 523044 521433 536759 541158 541946 549325 619880 622190 4688177 4788616 38.65 71.0 2
08:12:23 2024-01-29 659490 649168 134365 130507 220480 224161 243761 243779 150433 149703 186746 190772 217703 219262 4269059 4499876 6020792 5816250 978837 1011746 190394 167216 185578 185830 222161 216889 205955 205584 144245 142379 611979 574869 1367898 1352475 305338 305061 412510 418453 500429 485404 504051 504427 521085 529129 494453 550172 1549380 1645859 1003327 866875 453458 445118 526933 522370 532054 543312 541105 547483 621094 619195 4530748 4777436 38.65 71.0 2
08:12:24 2024-01-29 659320 649240 134525 130230 221204 223283 244512 243439 150152 149740 186733 191084 217608 219710 4266321 4493078 6014057 5818243 983732 1014509 189956 168712 185129 186209 221819 217297 205101 206231 143330 142807 620150 575691 1390813 1349589 306496 305061 412185 414781 499808 486088 504553 504819 521488 529129 494103 548543 1549343 1641432 1055162 866875 457303 441557 526153 521196 532054 542134 540339 547483 621130 618517 4557051 4788340 38.65 71.0 2
08:12:25 2024-01-29 653311 649277 134238 130663 219943 224855 243761 242657 150393 149217 187329 189920 217946 218309 4262095 4649870 5964439 5813796 977496 1011635 191830 166985 186835 184602 224126 216971 205032 206334 144039 143068 632567 583037 1363146 1357928 306811 303812 412546 414745 504017 490328 501522 504963 517983 525721 495154 545924 1540160 1613928 1086219 866912 452366 441629 522674 521433 537518 540977 544404 549361 621196 622263 4705852 4777094 38.65 71.0 2
08:12:26 2024-01-29 659077 649209 134500 130422 220740 223469 244307 243813 150015 152152 186864 191119 217422 219367 4264908 4511715 6020792 5807961 976054 1013900 190885 168343 185472 186209 222745 217192 205957 205979 140513 142740 620150 575691 1376087 1354657 306496 304797 412510 418453 500175 487639 503729 501805 518383 529093 494730 549393 1551581 1650599 1060763 865111 453532 441593 526897 522846 535136 543801 544404 545236 622150 618517 4537535 4786084 38.65 71.0 2
08:12:27 2024-01-29 649517 649281 134061 130737 219780 224855 244512 242319 150768 148939 187030 189816 217456 217935 4264908 4621824 5955121 5789257 978548 1011474 191331 171377 186216 184669 223227 216587 206486 206265 142325 143135 632567 582621 1371861 1355619 306631 303670 412367 414493 503268 489745 501132 507856 518383 527214 493811 544302 1537903 1607036 1076962 869451 451384 445432 522304 520696 536343 540777 541142 546925 618531 623771 4680382 4788854 38.65 71.0 2
08:12:28 2024-01-29 656449 649164 134276 130479 219982 223503 243761 243277 149705 151976 186435 190749 217456 218685 4264908 4524354 6012166 5798609 975323 1012463 190995 166985 185755 185215 222693 215915 205774 205476 144044 142549 630481 578481 1371624 1360323 305553 304525 412367 418308 502912 485980 501377 504613 519266 527321 491171 547767 1549380 1646119 1025458 862041 452246 441809 523049 524731 534991 542931 545214 546043 626498 622154 4562089 4779264 38.65 71.0 2
08:12:29 2024-01-29 652407 649313 133616 130984 219254 223503 245095 241878 150393 151729 187066 189885 217981 218615 4264908 4605009 5959920 5806884 978548 1011029 190561 166985 185755 185215 222230 216587 204464 206082 143974 142807 631300 580961 1373912 1353697 306307 303884 412510 416122 501185 489491 503692 504783 520074 524261 493994 545891 1541855 1623107 1102418 866343 450965 441593 522304 524322 538278 540509 544441 551749 620318 622082 4693767 4777131 38.65 71.0 2
08:12:30 2024-01-29 659919 649281 134631 130389 221160 228216 244547 243030 149705 152011 186435 191084 217528 219367 4264908 4492600 6007841 5807961 977454 1013181 189532 167366 184518 185830 225947 216959 205135 205191 144079 142610 630481 575691 1369466 1351778 306061 304811 411605 416838 498982 485368 504159 503327 519986 528806 493847 552175 1551140 1650767 1049192 868107 454293 441525 525936 524396 532018 543348 540871 547094 622810 618481 4541241 4788616 38.65 71.0 2
08:12:31 2024-01-29 651426 649277 134057 130671 219294 224542 244171 242284 150426 151695 187329 189885 217795 217970 4264908 4641993 5943748 5797519 978548 1011746 191331 166755 186347 184669 223227 216587 204498 206438 143773 142841 632567 583454 1386771 1355619 307369 303244 412546 414345 502949 489781 501486 507820 519891 523964 494103 544376 1536813 1611518 1079276 870054 452815 441548 522268 520991 536577 540252 540958 550608 618312 623403 4688375 4783939 38.65 71.0 2
08:12:32 2024-01-29 659549 653439 134622 130729 220321 223538 243796 243065 150015 149584 186435 190484 217422 219332 4264908 4533266 6019179 5798609 973900 1014620 190729 166985 185755 184669 222693 215915 205597 205476 144044 143214 628842 577658 1392799 1355619 306496 304097 412510 418453 501846 486088 502661 503898 518605 527129 491207 547767 1549380 1648263 1046112 862041 453321 440827 526019 525140 536752 545758 544293 547445 622006 621135 4550139 4779264 38.65 71.0 2
08:12:33 2024-01-29 652834 652779 133889 131556 219228 223503 244889 241912 150702 149042 187030 189816 217456 218650 4268172 4602209 5956479 5807961 979422 1011029 190694 166985 185755 185248 222161 216959 206486 206117 143974 142845 625565 580961 1381216 1352787 306271 303209 412546 414018 500076 486954 501522 504963 520719 524403 493558 546497 1539127 1611607 1046112 871926 452246 446693 523044 519960 535172 540777 539502 549321 617294 621737 4669472 4791941 38.65 71.0 2
08:12:34 2024-01-29 658900 652642 134023 130704 219978 224161 243761 242319 150366 149425 186828 190415 217305 218650 4271214 4556975 6007916 5790350 971592 1011746 191296 171172 186086 184636 223227 215950 205135 205796 144044 142709 628842 578444 1392536 1355619 305338 303209 410055 417200 502949 488677 503053 502547 518605 525984 491207 547126 1548244 1640462 1025458 862653 453532 442883 522674 521268 531982 541754 544441 546043 622078 622263 4598513 4792085 38.65 71.0 2
08:12:35 2024-01-29 654895 649209 134399 130926 220493 225226 245126 242180 150091 149313 186899 189851 217760 218685 4266628 4582583 5960718 5807961 983732 1011746 190429 166985 185165 185701 222041 216924 204782 206082 143974 142610 635899 581492 1372584 1353697 306617 303209 413781 414018 498982 486882 501486 504927 520719 525544 496023 546075 1540160 1616308 1055162 871926 451974 446377 523049 521064 537138 538926 539120 546502 618494 617576 4642867 4798080 38.65 71.0 2
08:12:36 2024-01-29 655167 653242 134226 131530 219355 225810 244373 242926 150052 149285 186555 190432 217282 219038 4264908 4571916 5995006 5797519 970209 1011746 191633 171448 186216 184636 222917 215950 205135 205796 144044 142643 627203 578481 1367944 1355619 305338 305061 411854 414637 501883 486846 504590 504927 516857 530018 493405 545924 1544540 1632264 1074648 863881 454823 445118 521935 522912 531946 539869 543595 545892 620318 621752 4614731 4781795 38.65 71.0 2
08:12:37 2024-01-29 660666 649317 134452 130762 219974 223503 244342 242319 150387 149147 186733 189885 217491 219876 4273304 4570164 5986238 5798609 970209 1012568 191522 171377 185755 184669 222883 216436 205568 205693 143974 142841 628842 576837 1378445 1356962 304873 305061 410091 414673 501846 485404 504516 504927 516857 529093 494453 545537 1543520 1632264 1082747 862653 453817 441917 521565 522171 530377 540777 543210 545929 618405 622299 4611931 4786896 38.65 71.0 2
08:12:38 2024-01-29 649506 649313 134356 130356 220172 228216 244512 242319 149705 151906 186471 189885 217456 217970 4262095 4556654 5994266 5812994 987173 1012316 190625 166985 185000 184703 222161 215950 206486 205910 143974 142807 634987 584288 1367017 1353109 305840 302004 412546 417826 499723 489719 498515 503186 517620 522060 492671 546920 1543443 1629954 1039325 871926 449004 441593 523085 519659 536759 542170 541142 548548 621776 617612 4614731 4788616 38.65 71.0 2
08:12:39 2024-01-29 660666 649317 134023 130512 219333 223940 244342 242319 149672 151941 186305 190749 217305 220052 4254439 4573566 5977864 5808497 971916 1013108 190891 166985 185613 187026 224155 216332 205032 205762 143930 142581 627203 575691 1404777 1359044 305626 305061 410055 413435 501664 485404 504196 504927 516459 528757 493425 545537 1544540 1627813 1025458 862653 453904 441629 521565 522171 531946 539635 542788 544344 618567 620368 4614731 4788616 38.65 71.0 2
08:12:40 2024-01-29 647634 649240 134276 130728 219982 228216 243796 242284 150152 151729 187030 189575 217795 217327 4261869 4566180 5977827 5799688 989366 1014436 190752 169386 185507 185437 222436 216518 204713 206369 141926 143237 637981 583454 1369045 1344490 306389 304133 411854 414493 499018 486846 504123 501841 519951 526986 492140 545267 1544540 1629829 1041587 871926 453854 441881 523044 519960 531197 542134 537524 546705 621380 614943 4602068 4774987 38.65 71.0 2
08:12:41 2024-01-29 655201 649313 134112 130796 219794 228395 243013 243609 149738 151764 186448 189920 217456 218650 4271214 4626920 5977902 5798609 969142 1011746 191097 166985 185200 184669 222848 216657 205888 206197 142562 142841 627203 583871 1382334 1371715 306379 302214 413274 414565 503305 486882 498515 504036 519725 522899 494103 546737 1544540 1616886 1043850 865111 450645 444562 521565 521232 537515 538961 544441 548123 620318 622263 4690416 4784126 38.65 71.0 2
08:12:42 2024-01-29 659082 649056 134280 130762 220321 224226 244512 242657 149705 149425 186435 190484 217119 219745 4254439 4496910 5999202 5791431 980345 1012084 189532 167216 184542 185539 225559 216622 204782 205577 144044 142379 630481 577341 1376382 1352147 308017 304668 411173 414601 495959 487293 502870 504409 519771 527536 492671 546957 1549343 1643430 1044563 866912 453210 441917 526117 522655 531982 541339 539120 545892 618405 616709 4537455 4775248 38.65 71.0 2
08:12:43 2024-01-29 653503 649281 134057 130792 219263 224855 243761 241912 150152 151483 186733 189553 217795 218122 4271214 4641993 5943748 5794477 977496 1012463 191331 171102 186086 188325 223227 216251 204958 206438 143773 142740 632567 583454 1370235 1357120 306523 302925 414231 414457 503195 489455 500717 504711 519670 523490 493957 544155 1544050 1619615 1061101 866260 449358 441719 522737 522171 536686 539752 544441 549321 620622 622263 4695788 4791133 38.65 71.0 2
08:12:44 2024-01-29 659549 649313 134521 130356 220696 228180 244512 242692 149672 151764 186269 190784 216816 219367 4261869 4495272 6020951 5808497 983246 1013181 190129 166985 185200 185215 223804 217110 204782 205441 144123 142778 593832 576837 1384817 1346712 304159 304597 410091 414745 496067 485027 503409 503327 523026 527656 491647 549493 1546699 1641547 1043850 869266 454177 444041 526019 521433 531571 540545 537941 545633 622039 614871 4573517 4785306 38.65 71.0 2
08:12:45 2024-01-29 654895 649353 134095 130582 219829 223538 243317 242081 149738 151518 186435 189851 217795 218005 4268380 4635591 5960755 5791431 975757 1011746 191935 171018 186382 188238 222883 215915 204816 205762 143922 142976 632567 583871 1373650 1357120 306307 302252 412256 414673 503305 486990 499608 504427 518605 522461 493834 544339 1542915 1627723 1043850 864999 450891 441448 522268 523653 537372 541158 545996 548511 620318 622263 4684015 4784014 38.65 71.0 2
08:12:46 2024-01-29 658616 653247 134171 130932 220286 224226 243796 242284 149705 149287 186435 190482 217305 219367 4252770 4494055 5994964 5799688 983246 1011332 189498 168309 184577 185248 225718 216622 204498 205156 144044 142639 639230 576426 1381644 1349864 304760 303884 411854 414745 496067 483933 502305 503291 519184 528457 491938 546920 1548281 1643759 1053820 866912 452546 441340 526019 522765 534434 542145 537795 545393 621562 618499 4549080 4774987 38.65 71.0 2
08:12:47 2024-01-29 652407 654169 134361 130455 219947 223469 242978 242354 150052 148939 186435 189885 217491 218005 4262095 4624928 5982369 5798609 970097 1012463 191197 170898 186050 188361 222883 219761 204816 205796 143773 142769 627203 583454 1381750 1359044 306523 302252 412256 414709 502949 486954 498551 503327 517143 522060 492707 544339 1540160 1618506 1043850 865646 450965 441953 520092 521433 535965 540777 543300 550141 619588 621027 4701883 4797218 38.65 71.0 2
08:12:48 2024-01-29 660838 649281 134023 130393 219943 223911 245056 243864 150430 149147 186435 189920 216782 219367 4262095 4484809 5986761 5798609 983246 1012910 189532 166985 184612 185248 225911 216622 204464 205156 143843 142413 639230 576837 1390055 1347952 303946 304133 410055 414709 496067 483968 503017 502583 519951 527536 492671 546920 1547147 1640388 1041587 866986 452135 442061 523121 521433 531197 539717 537941 544344 618405 617648 4553486 4785864 38.65 71.0 2
08:12:49 2024-01-29 653233 649173 133990 130869 219807 224751 243587 241912 150015 151589 186471 189719 217456 217795 4262095 4631780 5952244 5798647 975757 1011746 191365 171137 186252 188159 222883 215950 204782 205796 143773 142875 632567 583454 1364913 1357120 305768 302252 411895 414673 501846 490242 499608 504855 518605 522426 492707 543494 1535760 1609392 1083905 869451 450965 441593 520092 519960 535172 539256 541178 546925 618531 620404 4699140 4798080 38.65 71.0 2
08:12:50 2024-01-29 651458 649349 133918 131217 218957 223538 244303 243864 150466 149321 186888 189472 217655 218204 4272197 4655205 5982369 5807961 975062 1014583 191667 170898 186418 188290 222917 215915 204816 205796 143734 142976 634233 584288 1376089 1357120 305876 302252 411895 414709 502593 486954 498551 504072 517873 523406 493405 544339 1540160 1613928 1090847 866949 449478 444490 520092 519960 536380 540977 543632 546925 618203 620404 4688262 4784312 38.65 71.0 2
08:12:51 2024-01-29 660740 649313 134491 130436 220740 228323 243761 242861 149605 149530 186139 190484 217213 219498 4276862 4499263 6012701 5803823 979947 1014009 189532 166985 184577 185248 222899 216448 205032 204803 143922 142581 632119 575691 1370950 1353697 303946 303244 411281 414781 496103 483968 501559 501064 516893 527571 492707 546993 1549380 1650599 1049192 866949 452246 441953 523121 521232 532018 542134 540339 545504 619712 616709 4530323 4775075 38.65 71.0 2
08:12:52 2024-01-29 652397 649353 134095 130479 220018 224698 243352 241912 149738 151624 186506 189851 217305 217970 4271420 4664159 5976372 5807735 977039 1013900 191935 171342 186382 188255 225261 217882 206512 206048 143939 142740 611979 585124 1375708 1358895 306932 302216 411859 414673 501846 486882 500256 503291 517107 522390 493754 545924 1544540 1623096 1046112 865111 450326 441917 521565 522541 536722 541158 544404 546888 619405 621997 4696460 4793753 38.65 71.0 2
08:12:53 2024-01-29 659727 649277 134166 130540 220599 224226 243761 242215 149672 151906 186104 189851 217084 219674 4274260 4485834 6008925 5812994 983732 1014620 189394 168110 184366 185566 223176 216216 204748 205122 144109 142484 628842 578168 1378803 1352587 303874 302781 410055 414565 496031 485823 502624 502547 518383 527464 491902 546884 1547110 1644924 1021225 866912 452099 441557 523085 522912 531910 540474 537905 544307 621636 614871 4546186 4788616 38.65 71.0 2
08:12:54 2024-01-29 653307 649277 134242 130893 219298 225544 243487 242284 150152 149251 186400 189851 217760 218181 4264908 4644958 5968688 5802745 980303 1015454 191522 169421 186205 185803 222779 215811 204679 206265 142026 143236 632567 585011 1367566 1355619 306932 302889 414231 414637 503747 486882 499608 504819 518496 522792 492671 543457 1540123 1611607 1088533 866912 451974 441881 520055 519960 535100 539599 541946 546925 619880 620332 4699140 4788340 38.65 71.0 2
08:12:55 2024-01-29 661644 649277 134496 130377 220480 223434 243521 243030 149672 149425 186234 190368 217270 218685 4270994 4498488 6020754 5816250 978837 1012084 190694 167101 184965 185113 223768 218344 206922 205555 140432 142605 632119 578168 1389842 1356644 304444 302995 413059 417128 498946 483933 501486 503359 519706 527978 492634 546884 1552683 1654111 1039325 865111 451393 441881 523049 521232 531982 545758 542330 546280 622774 617576 4543278 4779264 38.65 71.0 2
08:12:56 2024-01-29 652349 653718 133616 131149 218542 223503 243726 240801 150152 148765 186864 189484 217456 217970 4270994 4608657 5961763 5806884 979534 1013900 190729 166985 185165 184669 221973 215950 203863 205762 143939 142672 634233 583795 1374509 1359474 305195 302746 413059 414649 499505 486702 502618 504675 519706 522390 492671 543457 1542421 1618509 1095186 866912 449322 441593 519873 519960 535136 539635 542788 546852 619843 620332 4709213 4788616 38.65 71.0 2
08:12:57 2024-01-29 660666 649277 134491 130120 220634 228376 243726 243030 149438 149390 186104 190582 217270 218991 4264908 4498750 6012166 5807961 979534 1012084 190095 166985 184542 185248 223212 215880 206657 204911 143974 142346 632119 575691 1375240 1352475 303661 304695 413059 414493 499445 486259 501413 504613 521547 526951 491720 549038 1549343 1643759 1039935 866875 453099 441701 523013 522541 531161 540509 540498 545707 620318 614644 4537380 4786896 38.65 71.0 2
08:12:58 2024-01-29 652848 652356 134028 130516 219071 223538 243726 241878 150185 151519 186435 189518 217422 217292 4270994 4641993 5952169 5798609 977849 1011746 191163 171342 185790 188554 222196 215880 204429 205762 143655 142976 643189 584288 1378581 1355619 305338 302216 411281 413363 501846 489024 501079 505613 516817 523031 492525 543347 1542952 1631344 1046112 865074 449468 441881 521565 522912 535136 540396 543300 546815 619538 621243 4693108 4797968 38.65 71.0 2
08:12:59 2024-01-29 660250 649313 134019 130696 219947 224485 243761 242215 149672 151906 186104 189885 217119 219581 4253833 4506994 5978261 5806884 987452 1014620 190660 166870 185165 184636 221973 216587 203795 205441 143974 142446 635899 578997 1411378 1346399 303946 303209 411308 414673 498714 486088 502980 501805 519148 525948 491171 546737 1548453 1632254 1065061 874410 453310 441318 523044 518201 532921 541122 539804 547057 620184 614907 4618522 4788616 38.65 71.0 2
08:13:00 2024-01-29 657928 652877 134023 130507 219943 223469 242943 242319 149705 151871 186400 189885 217422 218274 4271214 4645651 5973572 5811028 970059 1013900 190995 171102 185719 184474 222196 219689 204782 205762 143838 142807 635899 584288 1381340 1360972 306607 301757 411895 414637 501846 486882 498479 503291 517143 522995 493405 544339 1544540 1613423 1041587 865952 450657 441593 521014 521213 534991 540344 542604 549005 619223 620189 4703172 4786896 38.65 71.0 2
08:13:01 2024-01-29 662391 649277 134424 130286 220669 224542 244268 242722 149638 149355 186104 190449 217084 219179 4264908 4495419 6007803 5803823 977491 1014620 189498 167250 184378 185215 222899 215915 204782 205122 144044 142346 632119 575691 1378426 1353697 303021 303798 410055 414673 496031 483181 501522 503186 516857 525948 491207 546884 1549380 1650599 1049192 865609 452246 442061 523013 522912 531946 544146 541343 544012 621856 618499 4546850 4785239 38.65 71.0 2
08:13:02 2024-01-29 652369 652986 134053 130540 219636 225810 243552 241878 150399 151554 186400 189518 217178 217865 4262095 4639334 5943748 5798609 977849 1012910 191598 170912 186050 188185 222693 219869 203863 205762 143703 142807 635899 584706 1400747 1355619 305338 302004 411281 413399 501846 486846 498515 504036 518239 523139 492250 542266 1537940 1608116 1081590 868797 449358 441845 520055 519189 532054 538083 540339 546079 616714 621279 4715254 4804892 38.65 71.0 2
08:13:03 2024-01-29 652871 655103 134104 130819 218773 225472 243657 241438 150259 148904 186520 189346 217912 220187 4268172 4639334 5966170 5797519 979947 1013181 190694 171102 185165 186502 222161 215915 203829 205762 143672 142976 632567 584213 1367001 1355619 304909 302216 411281 412782 501577 486882 499219 504819 516786 521659 491902 542687 1537903 1609315 1025458 870687 450436 441917 520055 518786 532054 538047 537905 546043 616641 618517 4688224 4794273 38.65 71.0 2
08:13:04 2024-01-29 660557 649313 134053 130639 219701 225492 243517 243864 150091 149561 186258 189437 216945 219038 4270512 4511753 6029396 5817313 978510 1012084 189532 166985 184671 184703 223055 215880 204782 204911 143974 142248 630071 577341 1380984 1355619 304760 303137 410055 414781 496067 483897 501450 502830 519339 528706 492286 546920 1549380 1650599 1053820 866640 452246 441484 523049 520427 531535 540977 540339 544307 620184 614907 4547281 4779264 38.65 71.0 2
08:13:05 2024-01-29 651426 653058 134086 130885 218577 223469 243761 240801 149884 151273 186116 189374 217855 218439 4272121 4644771 5960718 5807961 980303 1014620 191296 171102 186216 188220 224750 215846 204464 205762 143703 142841 632567 585124 1385314 1355619 305768 302181 411316 414018 501846 486918 498515 504783 513801 521258 492634 543072 1540160 1610467 1086219 869451 450965 441629 520092 519960 532090 539220 541178 546888 618968 620368 4705852 4797968 38.65 71.0 2
08:13:06 2024-01-29 661521 652795 134525 130450 220669 228288 243761 242995 149672 151941 185843 190449 217305 219332 4263871 4499725 6011978 5820577 990073 1016901 190729 171208 185165 185370 223804 216924 203829 205908 144009 142610 638814 580133 1380686 1347952 304760 303102 409732 414673 496067 485404 501522 504503 519112 525948 490441 546700 1544540 1632264 1041587 871306 452062 441845 523044 519152 532203 538926 536277 544344 621196 616754 4586595 4786122 38.65 71.0 2
08:13:07 2024-01-29 654459 654017 134023 130667 219254 228573 242978 243864 149605 149322 186365 189885 217119 217970 4270994 4632980 5996896 5812994 974977 1014583 190556 166985 184988 184602 221443 219844 205135 205088 144027 142976 630481 583037 1378229 1366288 304623 301299 412367 413399 501846 483897 495373 501841 514162 522024 492707 545149 1544540 1627813 1041587 862653 448796 441917 522774 522171 535136 540396 543595 545657 618168 620332 4665653 4791133 38.65 71.0 2
08:13:08 2024-01-29 658579 649313 134028 131034 219263 223911 243796 241878 149638 151660 186139 189816 216747 219367 4264908 4494055 5990342 5802931 990781 1014472 190452 166985 184859 184568 223891 216332 205328 205624 142026 142574 634233 579306 1396385 1346399 304760 304368 409409 414637 497639 486846 501486 502966 521178 522060 486886 544999 1544540 1632264 1043850 873788 452246 440207 522674 518383 530341 539681 536313 546409 621636 614907 4615225 4788616 38.65 71.0 2
08:13:09 2024-01-29 656682 654022 134023 130516 219460 228216 242198 242284 149438 151729 186269 189851 216772 217970 4274260 4645651 5969339 5803823 972866 1013900 190995 171067 185472 185980 224119 216584 206341 205624 141728 142740 635899 585124 1387724 1361407 306496 301122 411245 415237 501846 486846 500330 503327 514053 521294 493834 545537 1544013 1621580 1041587 861428 449688 444453 521565 520463 535100 539635 542494 545892 613172 618517 4624110 4798080 38.65 71.0 2
08:13:10 2024-01-29 655163 649277 133927 130507 219263 228180 244512 240767 149705 148904 186234 189243 217119 218650 4264908 4509344 5994927 5798609 983246 1014620 189498 167101 184249 184669 222586 215950 204322 204945 144097 142506 639230 578168 1373139 1351187 304760 303030 411890 414457 495814 485914 501304 503898 516857 528333 491171 547292 1548171 1641432 1041587 867945 452135 441412 523049 521064 530377 540941 536313 543884 620318 616754 4549080 4788616 38.65 71.0 2
08:13:11 2024-01-29 653336 653058 134242 130597 219254 228376 242605 242319 149472 151695 185915 189816 217119 217970 4271214 4639030 5977827 5806608 974291 1012047 191331 171137 185200 188387 222196 219344 204498 205441 143773 142841 635899 585124 1379889 1360972 307048 301473 413644 414385 501846 486702 500478 504613 517883 523139 493957 545739 1544540 1627611 1041587 864496 450415 441629 522304 519731 535172 540396 543300 546043 618494 620368 4665550 4784126 38.65 71.0 2
08:13:12 2024-01-29 658579 652795 134049 130882 219298 224226 244342 241878 149705 151695 186269 189851 217456 219332 4264908 4505283 5990618 5806884 987452 1015510 190129 166985 185165 184669 225911 216622 203863 205156 144044 142379 637564 578481 1392835 1347952 302986 303316 411308 414637 495995 484650 504051 504503 522213 526842 489568 546201 1547835 1635918 1041587 875032 453532 441426 523044 518419 529560 540977 539036 544307 618405 616537 4608152 4786084 38.65 71.0 2
08:13:13 2024-01-29 656136 653022 133931 130597 219636 228252 242978 242861 149705 151976 186104 189885 216816 218650 4263268 4569875 5977827 5798609 967176 1012047 190694 166985 185129 184602 225947 215694 205135 204451 143773 142379 632119 578444 1382857 1366288 304760 301334 412546 413435 499723 485497 499767 504072 518605 525948 494103 544007 1547076 1631275 1046112 862616 453210 445505 521529 521360 532166 539076 540303 543462 616446 618517 4621822 4788616 38.65 71.0 2
08:13:14 2024-01-29 651011 649313 134061 130652 219605 224398 243387 240836 150152 148419 186864 188924 217422 219222 4261869 4567238 5977827 5806884 990900 1014270 190394 171412 184870 188422 225983 215545 203512 205619 143738 142605 630901 583454 1373423 1346399 304760 303173 408799 414673 495873 483968 501522 503186 518419 525175 489749 545537 1544917 1632264 1041587 872540 454549 441340 524121 518237 532166 541122 538270 544123 620209 616646 4583324 4772942 38.65 71.0 2
08:13:15 2024-01-29 661456 652764 134491 130187 220409 224786 243691 242046 149638 151695 185808 189610 216841 219026 4261869 4498750 6012166 5798609 980308 1015025 189498 167101 183956 184669 222394 215915 204464 204803 143908 142379 630071 577658 1380626 1354657 304760 302712 409732 414673 495995 482466 500034 501764 516822 525984 491171 545304 1549380 1649431 1049192 866912 451605 440827 523013 522171 530413 540545 537941 544307 621196 617880 4544495 4778407 38.65 71.0 2
08:13:16 2024-01-29 654734 652841 134647 130790 219807 223503 242908 241541 150179 148765 186400 189575 217317 217292 4268172 4634966 5952206 5798609 978548 1013900 191667 170863 186050 187957 222196 219797 206221 205762 143672 142742 632567 585124 1369403 1357928 304873 301299 410956 414054 501137 486882 495711 503327 517873 523139 491938 541881 1539127 1611180 1041587 866260 449688 442061 520055 519960 534759 540396 542788 546465 618531 621013 4696460 4790076 38.65 71.0 2
08:13:17 2024-01-29 660740 654831 134175 130882 219495 224226 244408 242146 149918 149321 186223 189816 216782 219332 4269097 4531120 5994964 5807961 990699 1014270 190694 171172 185000 188431 225860 216180 203478 205762 143926 142787 634233 581790 1390365 1349864 303021 303209 409444 414673 495995 486222 501559 501805 518383 525984 490824 545924 1544881 1632157 1041587 870687 452062 440791 523786 519225 529968 540777 536313 543921 618105 616754 4567838 4775858 38.65 71.0 2
08:13:18 2024-01-29 653040 653063 134057 130976 219018 225544 243552 243521 150292 149008 186294 189117 217352 218169 4278391 4648509 5960755 5799038 971916 1012084 190394 171483 184870 186870 225947 219761 204958 205156 143563 142778 632567 585124 1374703 1364839 304623 300841 411931 413435 501614 484650 498350 502547 514126 522863 492707 544339 1544540 1622940 1041587 862653 450335 441521 521565 519695 535136 540396 543595 546705 616677 618589 4621323 4776857 38.65 71.0 2
08:13:19 2024-01-29 656564 653058 134255 130577 219978 228216 244718 240836 150048 151660 186152 189575 217213 219463 4270550 4563506 5977790 5801335 992389 1014620 190429 166985 185000 184568 223176 219833 203829 205796 143773 142413 639802 583454 1390336 1346399 304760 303137 408799 414381 495995 484686 501522 501064 519184 527308 489713 545537 1546736 1632264 1039325 871926 452366 440135 523044 518419 531450 540977 535898 544307 620318 616319 4592696 4779264 38.65 71.0 2
08:13:20 2024-01-29 654431 653063 134280 130598 219110 223538 243013 241541 150048 151414 186104 189255 217119 217292 4272083 4649260 5985724 5803588 972903 1013181 191197 171018 184918 188159 222504 219617 204464 205088 144114 142841 630071 585124 1368445 1362904 306061 301073 411316 414054 501491 486467 495639 501805 514162 520893 491938 543916 1544540 1620799 1041587 866875 449688 441521 520092 521064 535136 540396 542788 546043 618058 618553 4696460 4783977 38.65 71.0 2
08:13:21 2024-01-29 662662 654026 134491 130545 220317 224226 243761 242081 149945 151835 185843 189885 216782 219367 4271214 4497886 6028598 5812994 983732 1017505 189394 168110 184073 184669 222586 215950 205906 204769 142425 142610 639230 577341 1371927 1352737 304548 303030 410020 414054 495995 482502 501132 501805 517620 525984 491207 545304 1549380 1644924 1042249 866949 452357 440827 523049 521433 530341 539717 537108 544307 619880 616501 4545836 4785204 38.65 71.0 2
08:13:22 2024-01-29 653503 653022 134369 130667 218922 224195 243013 243427 149738 151448 186139 189255 217305 217327 4274260 4651239 5960755 5801335 984123 1016783 190590 169884 185059 184602 223840 217773 205328 205979 142001 142877 632567 583454 1371861 1355985 306278 301969 410020 411550 498982 486846 501190 503327 517873 519801 491207 541881 1540160 1609328 1074648 869451 450326 441448 520055 519225 532054 538119 539575 545272 618168 618553 4696460 4773732 38.65 71.0 2
08:13:23 2024-01-29 662662 653058 134626 130413 219982 228288 242978 242284 149705 151729 185843 189885 217305 219121 4261869 4514536 6020515 5800757 979534 1014307 190394 167216 184883 184568 223140 216657 204998 205019 140126 142475 633758 578997 1380626 1359474 304760 302216 410055 414818 498346 485497 501522 503186 516893 525948 490478 548689 1549380 1648263 1028012 866949 451925 441845 523049 522171 530413 540545 537905 545232 620318 614871 4539701 4788616 38.65 71.0 2
08:13:24 2024-01-29 653311 654017 134057 131124 219100 223538 243761 240836 150185 148800 186435 189089 217632 217970 4262095 4635078 5943748 5798609 979422 1014620 191064 171208 185246 188159 222161 215915 203829 206197 142125 143198 631942 585124 1376506 1358856 306278 300878 412766 413935 501028 486702 498479 504819 518605 521258 490533 540931 1537903 1607230 1070019 872540 450744 441881 520092 518456 532054 538047 538014 545272 613208 618553 4701888 4793638 38.65 71.0 2
08:13:25 2024-01-29 662662 653095 134488 130483 219640 228288 243013 242657 149705 151729 185926 189885 216816 218685 4268172 4517897 6012204 5800481 979534 1014988 190083 166985 184870 184636 225911 219761 204782 204769 143843 142413 632119 578481 1373714 1359240 305409 303960 413059 414673 495995 485914 500278 501655 516671 525033 490643 546075 1552683 1650599 1037062 866960 451605 441151 522645 519695 531571 544219 541178 544344 620220 616240 4546186 4774992 38.65 71.0 2
08:13:26 2024-01-29 652386 654831 133927 131870 218573 228323 243761 240767 149985 148820 186435 189221 217456 217970 4263268 4628831 5952244 5798609 979422 1014009 191030 171053 185200 188159 222007 219905 203829 206053 143773 142644 641496 585124 1376506 1357120 306172 301299 410956 412817 501137 489024 501116 505401 513873 523139 492525 545389 1544466 1627703 1041587 866343 448015 441917 520092 521433 536752 539907 542751 545272 618208 619460 4674490 4784312 38.65 71.0 2
08:13:27 2024-01-29 660740 653058 134280 130704 219982 223911 243796 241912 149605 149530 186139 189851 216782 219367 4262095 4494378 5994964 5798609 983246 1012084 189567 166985 183991 184669 222430 216286 205642 204803 144171 142537 611979 578481 1389805 1350550 302561 302500 408835 414381 495260 482502 501866 503186 518383 525211 489459 545241 1548453 1637154 1043850 876279 452246 440971 522638 517835 532166 541158 535898 545929 619312 620213 4611931 4788508 38.65 71.0 2
08:13:28 2024-01-29 663174 653095 134082 130418 220423 224751 243556 242284 149672 151729 185843 189885 216782 219179 4254439 4501959 5994927 5809027 986711 1015025 190129 171483 184612 186679 225524 215950 203829 205122 143843 142484 637564 579827 1392590 1348741 302773 303173 409732 414381 495801 483592 501522 501769 518419 525948 489749 545924 1544917 1636897 1041587 871306 453259 441845 522645 519301 532130 540977 538925 544159 620245 616718 4575147 4795173 38.65 71.0 2
08:13:29 2024-01-29 654792 654520 134061 130860 219837 223503 242570 241912 149605 148947 186269 189415 217690 217818 4271214 4634929 5969320 5803823 975757 1012084 191331 171018 185235 187957 222161 219571 204322 205156 143672 142742 644883 585124 1373461 1360972 304873 300841 410992 413435 501137 486503 495639 501452 516742 523031 491207 541881 1540160 1613928 1114278 869179 449688 441881 519321 519225 532090 537760 541178 545272 617767 622007 4713264 4799764 38.65 71.0 2
08:13:30 2024-01-29 662091 652877 134428 130483 220669 228216 243556 242284 149672 149739 185702 189885 217084 219026 4259892 4493782 6003519 5807961 985346 1013553 190007 167101 183991 184669 222394 215915 203863 204519 143974 142149 628842 578481 1380149 1351778 304654 303656 409444 414381 495995 482502 501132 501452 516929 525579 490478 547663 1548281 1641591 1041587 869451 452246 441390 523013 521064 529595 541158 536313 543498 619442 612997 4549080 4782652 38.65 71.0 2
08:13:31 2024-01-29 654547 654298 134357 130889 219154 225175 243846 242146 150158 149530 186329 189747 217235 218274 4279918 4645655 5977953 5801656 972105 1014348 191296 171377 185129 188185 222127 219581 204429 205088 143738 142576 636523 585124 1388332 1364839 304837 300982 411245 414018 501846 486088 499767 501805 514090 521294 492671 544302 1546736 1630123 1039325 865111 449615 441917 521565 522171 532090 540396 543521 547483 616641 621970 4656144 4788840 38.65 71.0 2
08:13:32 2024-01-29 659713 652986 134327 130992 219666 224398 244609 243178 150018 149425 185962 189644 217248 219533 4269378 4518963 5986275 5811886 985773 1014620 189532 171483 183991 184602 222550 216296 203795 204769 144132 142590 637564 578481 1384679 1348866 302950 302641 410727 413399 494492 485387 501095 503898 516893 525544 489713 546700 1546736 1640233 1063077 870687 452246 440791 523786 519923 531826 540777 538270 543847 620049 616319 4555578 4788705 38.65 71.0 2
08:13:33 2024-01-29 655167 653013 134238 130696 219254 225544 242198 240767 149918 149321 186081 189541 217668 220086 4276862 4650645 5968688 5816250 978548 1013900 191598 169383 185732 185143 222196 219653 203863 205407 143816 142976 632567 586800 1367973 1359044 307415 301228 410020 413399 501577 486846 499767 503898 514017 522771 491171 542266 1544540 1616108 1041587 866838 450014 440827 519321 519960 532018 539635 541178 547483 618494 619424 4699140 4783939 38.65 71.0 2
08:13:34 2024-01-29 661994 653022 134622 130352 220290 224226 243317 242250 149638 151906 185808 189851 216747 219332 4284893 4485760 6001180 5805797 985346 1014620 189532 167482 184237 184602 222394 216216 203829 205053 142425 142475 637564 578481 1372228 1350821 302489 302676 410727 414018 495224 484884 501486 503542 516857 527587 489713 547089 1548244 1643759 1043850 869179 452246 441809 523013 519960 532203 540072 538270 543462 619405 613285 4545836 4779264 38.65 71.0 2
08:13:35 2024-01-29 654703 653986 134289 130638 219224 223503 243317 240836 150119 149253 186234 189221 217422 217292 4270994 4634654 5990922 5807735 979872 1014546 191424 166755 185094 188115 222127 215545 203863 206162 142125 142774 643189 585124 1400186 1359044 304730 301919 410055 412746 501137 486846 498479 504427 518605 523139 491135 541041 1540123 1609291 1081880 870687 449114 441809 519688 518383 531982 537219 537941 547483 613100 617576 4701888 4788616 38.65 71.0 2
08:13:36 2024-01-29 662181 653022 134462 130634 219947 223469 242774 242250 149672 151660 185808 189816 216782 218650 4264908 4517897 6020792 5810960 982218 1016783 190256 167250 184085 184602 222863 215811 206476 204632 143773 142312 636216 578481 1377610 1358271 304327 301933 411890 414673 495995 484737 503334 503186 516857 525544 490405 547515 1547110 1644924 1019528 869451 450707 441773 522977 521064 532203 541158 536277 543847 620318 614907 4537267 4777436 38.65 71.0 2
08:13:37 2024-01-29 654238 654946 134028 130790 218913 223503 242943 240801 150015 151414 186234 189221 217422 217292 4274260 4648593 5956442 5797519 979385 1014620 191389 169599 185472 185980 224277 216657 205761 205624 141926 142740 637981 586381 1375974 1361407 304337 301299 410055 412165 500429 486508 500478 504255 514126 522771 491171 544023 1540160 1616217 1076962 868760 449652 444143 519321 519960 532090 539635 541142 548373 618021 618517 4708776 4797968 38.65 71.0 2
08:13:38 2024-01-29 661953 653022 134500 130356 220480 224384 243352 241878 149672 149530 185253 189816 216782 219026 4274260 4497100 6025092 5807961 980308 1014988 189498 166985 183921 185120 222550 215545 206486 206363 142600 142976 632119 580684 1390148 1356335 304760 302003 412474 414493 498383 485571 501450 503898 516857 525544 491741 547404 1548208 1641432 1063077 869303 451974 440099 522977 519960 531826 540777 536277 543462 620318 616319 4557051 4779264 38.65 71.0 2
08:13:39 2024-01-29 655167 654443 134023 131089 219294 223538 242739 241507 150119 151625 186104 189506 217456 217783 4270994 4645933 5964439 5798609 978548 1012084 191296 168710 185200 188018 222161 219689 203863 205122 143738 142643 630901 586800 1376452 1363343 306728 301015 413059 413255 501419 486665 500797 504613 513909 522779 492213 542613 1540160 1618470 1043850 869159 449615 441845 519321 519960 531946 539312 541946 548838 617985 618553 4699140 4795450 38.65 71.0 2
08:13:40 2024-01-29 662422 653981 134525 130418 220290 224226 243352 242284 149638 151941 185253 189851 217270 219332 4266511 4494104 5990618 5798609 986048 1014620 190473 166985 184507 184636 222586 216286 203829 204769 144009 142346 635899 578481 1393845 1351685 304438 303585 410727 414018 498346 488331 504051 503003 520909 523139 486742 545739 1546662 1632311 1057990 875655 452246 440458 522304 518056 531305 541158 535862 546705 621636 618499 4615225 4788616 38.65 71.0 2
08:13:41 2024-01-29 658641 653045 134238 130733 219263 223911 244307 243598 149672 151660 186104 189816 217119 219332 4271214 4494055 5977790 5806884 988859 1013516 190394 166985 184542 184602 225840 215950 203829 204945 144127 142778 644644 579719 1394875 1350550 302525 302676 410727 414018 494876 483217 501095 503186 516857 525175 489677 545924 1544917 1639259 1041587 872540 452815 441665 524157 519007 531790 540252 538233 544049 621966 613285 4564580 4788616 38.65 71.0 2
08:13:42 2024-01-29 653336 654942 134242 130955 219697 225615 242198 241541 149705 151660 186234 189518 217456 219724 4274260 4651698 5964999 5807961 977151 1012084 191935 171102 185200 187887 222230 219653 203829 205407 143764 142976 634233 586933 1375512 1362904 304623 300771 410956 414018 501236 486846 499767 501769 514090 523139 492286 544067 1544540 1622976 1039325 865111 448266 441484 519873 522358 536752 540144 542220 548341 616496 619316 4689559 4780534 38.65 71.0 2
08:13:43 2024-01-29 662031 653022 134631 130955 219912 223911 243726 241541 149672 149425 185820 189816 216782 219367 4264908 4500444 5994927 5807961 986048 1012084 189297 167101 183956 184669 222238 215730 203829 204451 144044 142248 639230 578481 1387280 1353697 303896 302216 410727 414018 495224 484884 499998 503186 516822 527587 489713 547515 1547110 1644924 1035307 869179 452036 440099 522977 521064 531826 539312 536277 543990 619114 616501 4546850 4794658 38.65 71.0 2
08:13:44 2024-01-29 655201 654728 134361 130696 219219 223469 242605 241878 149784 149145 185714 189518 217422 217970 4278443 4608189 5977827 5806884 972903 1014620 190429 171412 184835 188255 223212 219272 204464 204945 143974 142576 635899 585124 1373578 1364839 305737 300350 410956 413363 500429 484614 498350 501769 514053 522024 492707 544339 1544540 1627703 1066837 862653 447978 441917 521565 522171 532090 539635 541946 546668 613172 618553 4627928 4792085 38.65 71.0 2
08:13:45 2024-01-29 658896 656759 134394 130967 219618 224542 244749 243521 149572 151731 185808 189518 217270 219332 4272741 4521793 5994927 5807961 987452 1017940 190394 171328 184835 188290 225682 215915 203197 205188 143974 142379 637564 579719 1380686 1350821 304488 302676 410727 414018 495224 483217 501132 501540 516857 524403 489677 544339 1544540 1638948 1062232 870687 451384 441462 523044 518825 531450 540396 537888 543425 619880 613285 4563468 4788616 38.65 71.0 2
08:13:46 2024-01-29 655449 655098 134361 131419 219684 225810 242804 243526 150292 151873 186258 189679 217620 218474 4280360 4645051 5969283 5817313 979947 1012084 191900 171102 185755 188053 222196 216512 204464 205156 143738 142875 646577 586896 1373116 1362904 304623 300700 410091 414018 501137 486846 499767 501805 514090 519801 492634 544339 1544881 1623096 1041587 865727 448161 441881 520092 521433 532090 539635 542367 548800 620037 618553 4674730 4797968 38.65 71.0 2
08:13:47 2024-01-29 661962 655441 134276 130922 219947 223911 243761 243521 150229 149949 185951 190173 217655 219911 4272159 4514072 5977575 5816250 988859 1014270 190694 167216 184542 184602 223212 215915 203197 205122 143974 142379 630071 580133 1380433 1349864 304543 302676 410727 414018 497639 486810 500741 502830 516857 522792 486850 546039 1545637 1632264 1041587 873540 452246 440494 522304 516885 531826 541158 537506 546820 621196 616754 4621323 4788616 38.65 71.0 2
08:13:48 2024-01-29 656718 654983 134242 130803 219469 223469 242198 242250 149884 151695 186269 189851 217143 218309 4284397 4609154 6002825 5816287 970097 1013516 190486 166985 184542 184474 225840 219617 204816 204916 140156 142709 639230 584706 1391264 1368225 303910 300385 411895 415237 501137 483933 498350 501805 514198 524403 493834 544302 1544540 1622803 1039325 862653 449652 444562 521565 522171 532090 539256 541999 545504 613172 617612 4624624 4788616 38.65 71.0 2
08:13:49 2024-01-29 655163 654978 134280 130852 219794 228376 243796 240801 150152 148939 186139 189174 217456 219367 4268172 4513923 5977715 5812994 990781 1018952 190556 166985 184542 188264 225876 215695 205293 205876 143974 142610 634233 581790 1384153 1350228 304870 302252 410727 414673 496031 486088 501486 503186 518383 526806 489332 544376 1544917 1628637 1039325 873269 452246 441115 522304 517615 531450 539312 537506 544270 620318 616754 4598786 4781795 38.65 71.0 2
08:13:50 2024-01-29 655020 654937 134238 130729 219636 228573 242232 240870 150119 148904 186068 189518 217456 217935 4274260 4644570 5964999 5817957 975682 1017505 191795 166639 185613 183159 224155 216657 205906 205122 143703 142841 634233 585124 1374443 1362904 304373 299961 410055 413399 501273 486882 499767 503898 514090 522771 491207 543916 1544917 1620469 1039325 866875 449652 442061 520055 521064 532090 539635 541178 548373 616714 618553 4699815 4797968 38.65 71.0 2
08:13:51 2024-01-29 662615 655900 134462 130582 219982 223911 243691 242081 149672 149147 185772 189851 217119 219674 4274260 4497573 6012129 5806884 983209 1018117 189853 168610 183711 185113 222203 215846 206221 205019 140449 142442 611979 578997 1383427 1354071 304443 302216 409444 415237 495814 484541 502112 503186 517983 526842 490151 545924 1547147 1639220 1039325 871926 451384 441809 523044 519189 531450 540396 537888 543462 619880 614609 4567838 4773220 38.65 71.0 2
08:13:52 2024-01-29 654734 654022 134272 130885 219259 223503 242232 240870 150185 149322 186068 189255 217456 217935 4271420 4655128 5960792 5807961 977849 1014270 192005 171137 185920 187922 222196 216620 206196 205876 142365 143101 638814 588483 1373941 1364839 304694 302433 413059 413874 501846 489024 499767 501805 514126 523139 492598 544302 1544917 1627855 1041587 866260 449333 441593 520092 521433 532090 539635 542367 547631 618226 619424 4681451 4793638 38.65 71.0 2
08:13:53 2024-01-29 661530 654942 134242 130860 219947 224134 243761 241912 149672 151800 185808 189816 216782 219616 4274260 4500444 6012166 5816250 984646 1016499 189532 168211 183956 184669 221927 215950 203829 204485 144136 142581 639230 578997 1382917 1355294 304760 302640 411890 413874 498309 486948 501340 503825 521178 524997 489677 544376 1547147 1635770 1041587 871926 454658 440135 523044 518092 531450 540396 537506 543612 620318 613285 4580056 4788719 38.65 71.0 2
08:13:54 2024-01-29 660575 654951 134458 131097 219794 223911 243761 241507 149705 151906 185843 189610 216816 219367 4268172 4485872 5994927 5807961 986750 1014988 189532 166985 184542 188325 222586 216552 203795 204945 143974 142446 639230 580133 1390305 1351778 302030 302464 408835 414054 495224 482502 500778 501416 521105 526950 489423 546441 1547835 1641547 1041587 871815 452034 441629 524529 519923 531450 540108 535484 543552 618203 613285 4555208 4788616 38.65 71.0 2
08:13:55 2024-01-29 655020 654978 134496 130696 219298 223503 242605 241912 149705 148939 186104 189518 217456 217292 4271420 4634616 5957264 5798609 978548 1012084 191801 170863 185235 187887 222196 219689 203863 205122 143637 142769 643189 586441 1388581 1360008 304409 300385 410091 413435 501137 486882 495603 502547 514162 522771 491171 541077 1540160 1613814 1079276 871918 450216 441701 520019 518274 535230 537454 540156 547408 616677 618082 4705782 4784051 38.65 71.0 2
08:13:56 2024-01-29 662662 654252 134462 130475 220321 228341 242978 242284 149672 151729 185253 189851 216782 218685 4274260 4508198 6025092 5812103 979534 1016499 190527 167101 184413 188132 222586 219725 204464 204451 143974 142379 637564 580133 1389092 1360972 302525 300980 409732 414745 496103 483514 500473 501055 516706 524367 489713 548443 1553786 1650599 1037062 864996 450965 442569 525053 522395 534434 541158 540995 544123 623398 618936 4537418 4781795 38.65 71.0 2
08:13:57 2024-01-29 655167 656113 134314 131186 218887 228288 244255 240801 149918 148800 186435 189221 217456 218309 4274260 4605383 5952206 5815859 982255 1013553 191163 171448 185129 187957 223611 219725 203512 205156 143773 142841 611979 585124 1379548 1357120 305303 301052 410055 411550 499723 486846 498479 504072 519339 521294 491902 542860 1537940 1604804 1041587 873167 450645 444222 520055 518017 531982 537255 538122 547422 616417 619264 4694413 4800646 38.65 71.0 2
08:13:58 2024-01-29 662321 654765 134466 130803 219978 223469 242774 243864 149851 149390 186104 189851 217456 218685 4271420 4544647 6025332 5803823 978140 1016536 190995 167101 184835 188396 225876 219725 204498 204803 144044 142709 639230 581790 1389842 1360972 302986 301299 410055 414818 500429 483181 498515 501409 514198 523632 489446 547126 1552683 1648263 1063077 865111 450965 441439 523044 522171 531197 540509 542073 544344 620184 617178 4553982 4792918 38.65 71.0 2
08:13:59 2024-01-29 654858 656764 134394 131707 219429 224858 244338 243007 150152 151625 186139 189255 217491 219121 4274260 4610974 5960718 5817313 987248 1016499 190394 166985 184413 188422 222550 215915 203829 205088 143974 142644 634233 584288 1380079 1357120 304870 300523 411895 412130 495995 485027 498515 503327 516893 522060 493754 544302 1540160 1614020 1062209 873540 450645 444490 522304 518383 532054 538083 536313 545892 613064 613285 4648975 4798080 38.65 71.0 2
08:14:00 2024-01-29 660778 656850 134323 131675 219009 223469 243247 241809 150052 149374 186092 189644 217282 219073 4263871 4563620 6012204 5807961 975757 1014436 191163 171448 184835 188220 225947 219308 204464 206363 143974 142610 627203 581790 1385132 1360008 302986 301299 410437 414745 501137 483217 498515 499984 514126 522863 486814 544339 1549380 1651773 1086508 863881 449322 439149 520092 521064 528851 541158 541178 544344 619552 618553 4599434 4794549 38.65 71.0 2
08:14:01 2024-01-29 658652 656368 134483 130972 219982 224226 243552 243178 150296 149425 185856 189249 217317 218509 4279918 4583778 6000341 5822513 987690 1016672 190256 166985 184249 188519 222394 219725 203829 204803 143773 142610 635899 586859 1361042 1357120 304870 299474 411931 414709 496031 483933 498078 502830 519339 521329 492671 546737 1543786 1629041 1044563 873167 446639 441917 524492 519592 535172 541158 536313 546668 616677 616319 4633489 4784312 38.65 71.0 2
08:14:02 2024-01-29 661533 654983 134057 131120 218922 228252 243130 240836 149705 151660 185878 189553 217889 219617 4286261 4587488 6003407 5799038 975062 1017394 191296 171377 185165 188088 223418 216584 206196 204945 143843 142610 642353 578481 1392871 1360972 302525 302748 410147 412165 500429 483217 501559 504072 517143 525948 490478 543635 1544540 1632264 1048375 865646 452062 441687 520055 519960 530698 537633 539538 543215 613172 617612 4624624 4788616 38.65 71.1 2
08:14:03 2024-01-29 653311 655645 134496 130886 219794 228252 243352 240836 149918 151729 186139 189553 217109 217327 4271420 4588294 5994852 5822399 989998 1019457 190694 171448 184577 188325 223105 217728 203863 205088 143773 143313 638605 588645 1384933 1353697 304909 301261 410055 417010 496103 486882 499058 501764 518605 522403 492054 547700 1546050 1632264 1034800 871926 448661 441809 521873 519960 535172 539752 540536 546079 620318 618244 4630715 4797968 38.65 71.0 2
08:14:04 2024-01-29 665976 656373 134280 131806 219333 228359 243352 241541 150048 149426 186104 189685 217456 220088 4274297 4591494 6001180 5818243 972978 1014620 190989 167135 184859 184246 223176 219916 204288 204485 144114 142248 673586 580243 1389606 1370166 303466 302252 411316 412964 499723 483514 500034 503327 517873 525211 492707 542266 1543443 1629954 1025181 862653 450707 441593 521196 519695 531571 538083 539502 543498 613064 617408 4624110 4788616 38.65 71.0 2
08:14:05 2024-01-29 654238 655636 134491 130886 219789 228288 243387 245526 150426 151308 186733 188462 218168 218274 4272930 4569875 5977827 5807961 995006 1018878 190787 167250 184694 184568 223019 215511 203795 206080 141926 143203 638955 587807 1376869 1347952 305469 301969 411272 414493 495995 486088 500741 502916 520810 522863 486886 544339 1542692 1627519 1063077 873576 452246 439552 521565 518151 530698 539635 536743 543498 620318 612960 4601585 4781795 38.65 71.0 2
08:14:06 2024-01-29 656449 655436 134491 130951 219298 223503 242232 243178 149705 148939 186139 189255 217491 217327 4271420 4644883 5969283 5807961 979422 1014270 191836 170863 185200 185460 224119 216620 205761 205555 144004 142774 634233 587641 1375336 1363343 304230 302005 413059 413399 500429 486124 499413 503752 513945 522771 490824 542302 1542915 1627575 1086508 864496 446712 441701 521296 521433 532090 539635 541982 546705 616417 618553 4656144 4797968 38.65 71.0 2
08:14:07 2024-01-29 658387 654983 134280 130770 219407 228216 241861 241576 149705 151483 185843 189553 217632 218309 4271420 4653803 5977864 5807961 977849 1014270 191633 170898 184918 187922 221819 219308 203863 205122 143930 142976 611979 587807 1376089 1362904 303946 300558 413059 416307 500175 485261 498313 503898 513873 522699 490989 543732 1544466 1625397 1039325 865629 449693 441340 520055 521064 532090 539256 541418 547260 616714 618553 4677866 4780571 38.65 71.0 2
08:14:08 2024-01-29 662505 654978 134496 131021 220321 223911 243556 241541 149672 151729 185808 189885 216816 219402 4271214 4495272 6012204 5809027 984646 1017256 189532 167366 183956 188396 221616 219761 203863 204309 144044 142281 639230 580133 1381033 1354657 303466 302216 409444 413435 495260 484198 501866 503039 519964 527587 489568 544965 1548936 1640346 1066837 872509 452246 441426 523044 518456 530698 539635 538122 543462 619486 613285 4568612 4788616 38.65 71.0 2
08:14:09 2024-01-29 657376 655645 134500 131054 219298 223538 242232 240870 150048 149375 186139 189553 217270 217327 4276088 4639030 5986462 5807961 975062 1014472 191197 171243 184542 187957 225911 219118 203897 204951 143637 142644 635899 587807 1371238 1366288 305737 300350 410992 413435 501137 485368 498350 501769 514053 521294 492323 544339 1548453 1632356 1043850 863881 448015 441701 521160 522912 531874 538661 540958 544270 613136 616240 4637056 4784312 38.65 71.0 2
08:14:10 2024-01-29 657073 654833 134369 130737 219636 228252 242978 245145 150219 151273 186435 188627 217829 218650 4271214 4545851 5977827 5807961 990706 1013516 190729 171313 184542 188159 222899 219797 203163 205122 143935 142778 644883 581790 1382224 1350550 302525 301793 410437 414018 495645 485027 502391 502830 516893 524035 486922 544376 1547184 1631280 1039325 873576 452172 441174 523829 517361 531413 540324 537469 543737 620172 613141 4595974 4791133 38.65 71.0 2
08:14:11 2024-01-29 657026 655904 134466 130992 219640 223538 242774 242012 149772 151729 186174 189255 217829 218005 4271214 4647937 5951970 5803823 983732 1014307 190764 171208 185035 188124 225630 219797 203795 205191 143773 142776 634233 586970 1372391 1359044 305520 300841 410055 411840 495778 486124 495675 504108 516061 519801 491171 541611 1537977 1609415 1043850 871926 450326 441917 519321 517651 531982 536969 539383 547802 616417 619373 4688186 4797218 38.65 71.0 2
08:14:12 2024-01-29 662662 653981 134491 130955 219938 225810 243317 242215 149672 149390 186104 189816 217597 219227 4274260 4558496 6025092 5807961 979534 1016499 190694 166985 184847 188448 222899 219653 204748 204485 144044 142610 611979 581790 1380450 1360972 302738 301299 409984 414493 499687 482466 498515 501019 514090 522863 486778 546700 1549380 1645895 1041587 865629 450965 438902 522304 522171 531161 538926 541712 544270 619276 616673 4565315 4793793 38.65 71.0 2
08:14:13 2024-01-29 655094 658428 134394 132021 219763 225175 243691 240767 150152 151660 186234 189252 217889 219003 4271420 4611556 5960718 5816250 985136 1012047 190394 168093 184214 188483 222394 215730 203654 205088 143974 142852 634233 585124 1372461 1357120 304870 301263 413644 411804 495609 484650 495603 502937 516822 522165 493754 544302 1540160 1617440 1032537 875655 449688 444453 523044 518419 532054 539370 537888 545892 613064 616319 4642867 4782652 38.65 71.0 2
08:14:14 2024-01-29 661444 654840 134331 131733 219123 225175 243622 241774 150259 149738 186223 189644 217422 218650 4274260 4576828 6013204 5789257 975757 1015025 191296 166985 184965 188220 225911 219761 203863 204769 143974 142807 635899 579719 1402933 1362904 302525 302676 410437 412165 500429 483933 501132 503291 517107 525948 490405 541845 1547110 1632264 1046112 866912 452246 441701 519688 519960 531450 538047 539502 542655 616817 617612 4618245 4779264 38.65 71.0 2
08:14:15 2024-01-29 654238 654479 134496 131025 219697 224944 243552 243521 150296 151873 185927 189117 217620 217223 4272121 4571753 5995015 5807961 993219 1019457 190694 166985 184413 188387 222586 219689 203829 204803 143537 142769 635899 588645 1388261 1351778 304373 301152 410727 414709 496031 486467 499495 501409 518239 521668 489713 546737 1544917 1627446 1058449 874410 448307 440458 523749 518419 532054 541158 537108 548410 620318 616754 4615225 4785218 38.65 71.0 2
08:14:16 2024-01-29 664383 655909 134373 131021 219263 228252 242978 240836 149672 149390 184971 190437 217178 219876 4267714 4584618 5994931 5797873 977076 1016426 191296 171448 184835 188255 223518 216620 203863 204803 143974 142610 642353 579306 1410368 1362904 302030 302676 410727 411840 499723 482502 500778 503291 516742 525948 491207 542860 1546736 1628764 1025458 864346 451347 441687 520055 519960 530698 537255 538739 542790 613136 617612 4618522 4788616 38.65 71.0 2
08:14:17 2024-01-29 651462 654983 134496 130988 219259 228180 242978 240836 150158 151414 186400 189055 217563 217292 4254439 4590550 5994266 5825467 988822 1018013 190729 167216 184378 186502 222756 219725 203829 204769 144136 142877 637564 589750 1369151 1355619 304373 299404 410667 414709 495995 485368 498350 501764 518605 522771 493135 546700 1543443 1626387 1034800 871926 448526 440135 523044 519152 532090 541158 538122 547483 618021 613285 4621323 4788719 38.65 71.1 2
08:14:18 2024-01-29 664392 656368 134238 131116 218922 228216 242978 240767 150015 149217 185808 188946 217456 219674 4274260 4583143 6001180 5811886 970209 1014583 190856 167216 184659 183285 222586 219725 203829 204485 140436 142581 635899 579719 1379242 1369195 303036 301015 413644 411804 498594 483514 495675 501805 516742 527587 492634 542687 1544540 1630123 1063077 862380 449688 441917 520092 521433 531982 539476 539084 542655 613064 614907 4624110 4788616 38.65 71.0 2
08:14:19 2024-01-29 655201 654974 134432 130951 219294 228216 243147 240767 150530 149751 186544 188462 217760 217935 4274260 4575479 5977864 5810793 993544 1019602 190856 167216 184401 183159 222863 216657 205328 205624 141931 143169 636415 587807 1374949 1347952 305631 302794 410437 414673 496067 486810 498515 501509 516817 522403 486850 545924 1544917 1632264 1039325 876132 451715 438862 521565 516848 531450 540777 536313 546705 620318 614871 4614731 4775075 38.65 71.0 2
08:14:20 2024-01-29 656604 655913 134491 131083 219636 228288 243317 240512 150393 148454 186733 188627 217981 218650 4262095 4545851 5977864 5803823 991406 1016499 190694 166985 184706 188088 222742 217615 203163 204980 142525 143101 635899 583454 1383186 1351874 304543 301472 410727 414457 495814 486002 500986 502830 516857 524367 489103 544854 1547973 1632264 1041587 874410 451877 441773 522304 518017 530698 540396 536743 543462 620049 613285 4586595 4788616 38.65 71.0 2
08:14:21 2024-01-29 654755 656572 134500 131013 219636 225544 242943 240836 150152 151483 186104 189518 217491 218181 4274260 4651239 5960718 5806884 984434 1016499 191030 166985 184870 186371 225840 219761 203512 205156 144132 142976 643189 588483 1379169 1357779 305626 301015 412766 414061 498569 485980 500478 505328 516889 523067 490260 540857 1539031 1609291 1076962 872540 450473 440135 519321 517615 531982 536969 537977 546705 613136 616709 4690416 4788443 38.65 71.0 2
08:14:22 2024-01-29 664115 654484 134622 130545 219794 228252 242774 242081 149672 151729 185808 189851 217305 218720 4267950 4524391 6012204 5802745 977491 1018013 190729 167101 184542 188290 222899 219380 204498 204451 144044 142742 640896 581790 1376156 1360972 304112 301299 409732 414745 496103 484774 501153 500764 517949 525917 489568 547478 1553349 1650767 1032537 870576 450965 441462 522241 521802 532884 541158 537905 542655 620318 616754 4546186 4781795 38.65 71.0 2
08:14:23 2024-01-29 654238 656837 134116 131877 218581 223469 243761 240801 150225 148800 186448 188924 217829 218462 4271214 4608657 5943748 5803823 985136 1015780 191231 171278 184542 188255 222899 220381 203795 205122 142262 142845 641496 587388 1405461 1359044 303696 299996 410055 411515 496103 485404 495675 503327 519487 523139 492343 543635 1542421 1611599 1076962 873130 450216 441665 519578 517433 534092 536429 537905 547094 613136 619738 4699140 4782652 38.65 71.0 2
08:14:24 2024-01-29 664120 656104 134529 130885 219982 228288 242774 242116 149705 149425 185808 189851 217270 219332 4273029 4495839 6020792 5813168 981776 1020216 190095 167250 183956 184636 221927 219725 203863 204693 144044 142610 642562 580961 1397276 1357120 304056 301299 410020 414673 495224 484198 499256 502205 518239 524403 489713 547515 1549380 1650329 1035931 871296 450450 441521 524492 522248 532166 541158 540573 543277 621086 617553 4530785 4787813 38.65 71.0 2
08:14:25 2024-01-29 654238 656832 134276 132515 218577 225175 243352 242913 150185 149008 186435 189055 217456 218462 4280560 4623501 5952244 5807961 985136 1016499 191030 169564 184542 185980 222586 217882 203512 205122 143843 142639 636107 587388 1383862 1360701 303021 302115 410055 411515 496139 485404 495675 503363 516786 521258 492671 541881 1539888 1609291 1041587 874196 449322 444490 520092 518419 534814 536969 538962 546446 613028 618499 4678905 4797968 38.65 71.0 2
08:14:26 2024-01-29 660287 654978 134496 130988 219701 225312 242908 241507 149738 151729 185808 189575 217551 218474 4271214 4557088 6012424 5798609 978103 1018013 191163 171448 185129 188027 225876 219617 204464 204769 144044 142841 628842 583037 1385132 1360972 302525 301299 410727 414781 500139 483181 498515 501764 514126 522863 486814 544376 1549380 1643759 1086508 865111 450657 439149 520092 521433 529595 541158 541178 545619 621196 620213 4582986 4787813 38.65 71.0 2
08:14:27 2024-01-29 657073 656723 134626 131691 219354 228216 243761 240801 150252 151414 186152 189089 217608 218615 4263871 4623501 5943748 5807961 985136 1015025 190729 166985 184905 188159 222899 219833 203478 205122 143974 142841 634233 587388 1383343 1359044 304760 300841 410055 411515 496067 485404 495675 503327 516857 522923 492671 541881 1539068 1611882 1037062 876132 451075 441521 520092 517615 531161 537255 534728 545892 613064 614440 4671004 4792085 38.65 71.1 2
08:14:28 2024-01-29 662190 655759 134856 131477 219193 223434 242839 243178 150292 151979 186009 189518 217305 218685 4267714 4564214 6003594 5798609 973826 1017976 191469 171278 185165 188124 225983 219535 203863 204485 142462 142976 637564 583454 1383695 1361938 302525 301896 410727 412201 499018 482502 500741 502937 517971 524807 489749 541041 1543786 1627519 1048092 866986 452062 441881 519321 519960 530515 537255 537977 542655 613208 617648 4624624 4784312 38.65 71.0 2
08:14:29 2024-01-29 653336 655909 134534 131021 220044 225139 243552 241774 149851 152014 185962 189547 217655 218579 4283612 4583138 5994964 5822399 988859 1017779 190394 167216 183991 188290 222586 219725 203829 204803 143935 142976 635899 589485 1365956 1359044 302986 300727 411316 414709 496067 484650 498350 502474 516857 519801 492323 546349 1544540 1625273 1051506 874816 448209 441521 522205 519323 532090 540777 536350 547094 616714 612997 4624110 4777131 38.65 71.0 2
08:14:30 2024-01-29 664115 656368 134276 131766 219263 223469 243352 243255 150185 149425 186021 189409 217551 219463 4277092 4580938 5994964 5804343 975757 1016499 191331 171448 184883 185980 225876 219416 203863 204803 144044 142841 630071 580133 1406394 1366018 303036 302252 410055 411840 498594 483514 500070 502973 517143 525579 492286 541077 1546912 1630123 1041587 864496 452246 444490 520092 521064 531450 537255 537941 542270 616410 616709 4624110 4791133 38.65 71.1 2
08:14:31 2024-01-29 655201 654978 134631 130652 219982 225103 242978 240836 149705 149113 185323 189553 217456 219642 4273304 4576645 6002548 5829772 987378 1016499 190429 168110 184272 188290 222550 219725 203795 204485 144316 142841 635899 589065 1381968 1357120 302986 300727 411605 414709 498383 483933 498350 501841 516822 522060 492707 545264 1540160 1620799 1040173 874816 448015 444490 523044 518456 532054 538083 535898 546432 613100 613285 4642867 4794549 38.65 71.0 2
08:14:32 2024-01-29 659585 655904 134483 131762 219040 223503 242774 240870 149738 151695 185843 189518 217456 218615 4271214 4580093 6010585 5803588 975757 1018952 190891 166985 184835 188220 225876 219416 203829 204951 140320 143237 646577 580133 1391572 1362904 304870 302252 410727 412165 499723 482502 501132 502583 517107 527587 490824 541114 1544954 1627482 1063077 866677 452246 441917 519321 519592 530323 538187 539502 542233 613136 616709 4624110 4785204 38.65 71.0 2
08:14:33 2024-01-29 664387 656313 134496 131087 219106 228288 243047 240836 149705 149584 185253 189851 216816 220088 4271214 4575940 5986425 5807961 970209 1014472 191087 167960 184624 186241 223105 216657 204361 205857 140513 142740 635397 582583 1410501 1374569 304006 300841 411895 412201 499445 484395 499998 502901 517143 525175 491611 542119 1544917 1629954 1065391 862653 450069 441953 520092 521433 532203 538083 537977 542655 614489 616709 4623833 4784312 38.65 71.0 2
08:14:34 2024-01-29 654872 655904 134525 130988 219298 228252 243013 240767 150668 148454 186471 188593 217981 218650 4271214 4555071 5994964 5813168 993931 1018050 191064 166985 184577 188290 225718 219689 205030 205555 142525 142706 621471 585124 1389201 1356335 303896 301754 411599 414493 495080 483145 502543 501764 516929 522863 486742 544339 1546212 1632264 1047809 879406 450351 440148 521935 516885 531450 540396 535935 545929 618369 616012 4614731 4782652 38.65 71.0 2
08:14:35 2024-01-29 661567 656373 134496 131050 219298 228252 242267 242319 149705 151764 185288 189851 217119 218685 4277510 4636285 6003594 5809027 974329 1018013 191197 166985 184870 188159 225876 218964 204464 204803 144044 142875 643189 587770 1371083 1370666 305742 300102 413059 413291 501419 485715 498277 504255 513909 523139 492488 543879 1544540 1629954 1021861 865111 446676 441593 521565 521802 531946 538876 541215 545892 613136 619811 4646739 4791133 38.65 71.0 2
08:14:36 2024-01-29 659242 654978 134525 131116 219298 227823 243796 240801 149738 151764 185808 189421 217491 219674 4274260 4524993 5994964 5817313 991035 1018050 190729 166985 184741 187992 225682 215880 203512 205122 144044 142875 637564 582621 1399699 1351778 302065 301793 408835 414381 497676 488677 503334 501545 518130 523139 490071 545813 1548936 1635807 1074648 878660 450965 438862 521935 516631 530413 541158 539346 547594 618405 618499 4621323 4777131 38.65 71.0 2
08:14:37 2024-01-29 662505 656832 134529 131818 219824 228323 242978 242861 149705 152046 185288 190384 217153 219367 4271420 4610974 5990692 5803823 972978 1017256 191064 168076 184577 188027 225718 219344 204782 204803 143935 143676 637564 586933 1374509 1370166 303057 300175 413059 413435 501137 483933 498350 501841 514198 527691 493149 544007 1548936 1632327 1039325 865111 450445 441448 521529 522912 532054 538932 541982 545117 618168 620250 4637333 4783977 38.65 71.0 2
08:14:38 2024-01-29 657955 656368 134906 131153 219263 223434 244443 240732 150152 151660 186400 189484 218099 219297 4274260 4521793 5999493 5811028 989554 1019420 190394 167101 184378 188483 222586 215880 203795 204945 140487 142976 634233 581790 1396906 1352475 302030 302181 410727 413982 494456 483145 500741 503186 516822 525104 486886 545112 1548244 1645246 1041587 875035 452778 441282 523008 518237 531413 539456 537777 543241 618749 613249 4567838 4789499 38.65 71.1 2
08:14:39 2024-01-29 654946 656832 134449 131662 218887 223503 243487 240801 150635 151625 186400 189186 217760 218274 4280360 4648593 5964961 5806884 985136 1017976 191766 166985 185129 188185 225947 219653 205726 205584 143974 142875 646577 589485 1380183 1360972 303661 300806 410020 412165 500076 486088 501056 503186 514053 522403 490752 541041 1543443 1618509 1090847 871926 449652 441809 519066 518861 535193 537760 540958 547371 617876 620189 4708316 4797225 38.65 71.1 2
08:14:40 2024-01-29 663916 656108 135400 130660 220630 224542 242978 242250 150015 149949 186068 189851 217422 219674 4266321 4494378 6007803 5806884 988584 1019457 190360 167250 183758 184602 221927 217615 203795 204451 144114 142675 639230 581375 1384934 1355347 303896 301969 411308 413690 494492 483258 500741 503186 520219 525139 489677 546700 1549108 1644924 1037062 871306 452246 440135 522977 519960 531450 540777 537888 542324 619757 612997 4560315 4792085 38.65 71.1 2
08:14:41 2024-01-29 657073 656686 135008 131153 219570 225031 242163 241541 150366 149250 186068 189484 217270 220264 4283612 4648233 5977790 5816250 978548 1016462 191633 171208 185129 187852 221819 216047 203829 205088 143974 142875 632567 589327 1371647 1364839 303874 301152 410055 413363 501236 485368 498350 503898 514053 522771 491171 544265 1544540 1625140 1063077 866912 450014 442061 520092 521433 532054 539635 541946 547209 616641 618517 4677866 4805815 38.65 71.1 2
08:14:42 2024-01-29 663298 656500 134839 131518 220145 224542 243622 243178 150259 149355 185772 189816 217456 219863 4274042 4503644 6003482 5806884 988859 1019457 190394 168444 183956 184636 222238 215880 203795 204769 144215 143313 635899 581790 1387628 1355619 304006 302181 410727 414018 494492 484884 500705 503186 516822 527587 489677 546700 1549380 1643927 1037062 871652 452246 441773 524157 519960 531826 538481 535862 542618 619405 613285 4549080 4786084 38.65 71.0 2
08:14:43 2024-01-29 656919 656613 135371 131877 219701 225810 242839 243178 150533 151979 186092 189346 217959 218509 4280360 4654231 5969246 5816250 981518 1017219 191935 171377 185755 188150 222161 219617 203829 205441 143974 143304 617172 589485 1372267 1363871 303910 300545 410055 413399 500429 486088 499767 503898 514053 522403 491135 542266 1544881 1623096 1048375 871306 447978 441809 519321 519960 532054 539635 541142 547483 616677 618517 4701694 4798909 38.65 71.0 2
08:14:44 2024-01-29 664553 656828 135071 131083 220665 228341 243726 243864 150296 149948 185951 190173 217620 219911 4276618 4513923 6012129 5824554 986711 1019457 190452 168644 184261 188325 222550 215915 205642 204911 144136 142976 637564 581790 1407704 1352475 303896 302216 410727 414018 494527 483181 500705 503186 516857 525139 486886 545924 1543938 1632264 1039325 874816 452357 439789 521565 516848 530698 540015 536743 543884 620318 616487 4605353 4786896 38.65 71.1 2
08:14:45 2024-01-29 657652 656832 134483 131757 219947 224507 242943 240836 150119 149112 186104 189518 217795 218274 4282736 4637371 6002825 5812103 975757 1017976 191761 167216 185094 188220 221477 216047 204464 205019 143974 142875 634233 589065 1383669 1366288 304760 299439 410956 413399 501137 486544 498350 503186 514017 523139 491171 542650 1544917 1627575 1041587 865573 448942 441484 521565 521433 532090 538840 541946 546668 613136 618481 4665550 4794549 38.65 71.1 2
08:14:46 2024-01-29 656417 656373 134529 131753 219263 223538 242570 240801 150185 149390 186104 189506 217946 218309 4274260 4644883 5956479 5817957 984160 1018952 191830 169184 185578 185460 223804 216657 205328 205122 144044 143313 641496 589065 1376173 1364839 303874 301792 410091 413072 501419 486810 495639 503255 517070 522873 490441 540621 1540123 1611607 1079276 871926 448649 441701 518587 517615 531946 539476 537905 547094 613136 616709 4705254 4797968 38.65 71.1 2
08:14:47 2024-01-29 664387 655904 134936 131054 219974 228412 242605 242250 150252 151941 185808 189816 217456 219332 4280560 4524354 6029895 5817313 981630 1021816 191053 168343 184589 186371 222863 216657 204963 204700 140610 142740 640896 583454 1395152 1362904 302489 301263 410055 416874 498946 484884 498479 501019 514162 526842 486886 546737 1553786 1654501 1063077 866912 450965 439803 523044 522171 530787 539717 540722 543884 622076 614907 4549433 4788616 38.65 71.1 2
08:14:48 2024-01-29 656582 656837 134534 131976 219228 223469 243761 240767 150393 148904 186400 189221 217981 218650 4274260 4582362 5968688 5825615 988785 1017976 190561 167216 184378 188290 222394 217882 206076 205555 142525 143439 634233 586800 1375568 1361800 304760 302647 413644 414649 495959 484991 500330 504072 519120 523139 492598 541041 1539127 1612664 1076962 873167 448686 441845 519321 517980 531946 537219 537941 547094 613136 618253 4689761 4796355 38.65 71.0 2
08:14:49 2024-01-29 664387 656832 135267 131149 219939 223469 242570 242081 150119 151976 185808 189885 217456 219332 4271214 4534326 6029396 5816250 983172 1020939 191331 167216 184542 188290 222899 219689 204782 204451 144245 142807 630481 584213 1381565 1365283 304760 301157 412474 414637 498764 485278 501190 501227 518094 524225 489677 547663 1553786 1655866 1058159 871306 450388 440791 522977 522912 530341 540095 538702 543847 621366 616754 4536794 4781879 38.65 71.1 2
08:14:50 2024-01-29 655167 656832 134622 131972 218887 225810 243556 240767 150185 149008 186269 189186 217795 219086 4271214 4623501 5968688 5811028 985136 1017976 191296 167216 184835 188255 222742 219761 203197 205122 144132 142976 635899 588483 1376336 1360972 303021 300806 410055 414061 499129 488331 500685 506045 516962 522699 490643 540821 1542952 1613423 1083905 871926 450335 441809 519102 519007 531982 538047 540339 547483 616496 617612 4699140 4797968 38.65 71.1 2
08:14:51 2024-01-29 664387 655904 135288 130704 220661 228216 242943 242250 149705 152082 185808 189885 217456 219710 4264908 4492043 6029396 5817313 983209 1017976 190394 167250 183956 188255 221927 219689 203863 204451 144114 142609 642562 581790 1391332 1360008 302030 301228 409696 414709 495959 484541 499608 501019 516817 525772 490151 547292 1555958 1656823 1032537 870922 450707 441593 524529 522171 529968 541158 539502 543552 621526 616754 4543278 4786122 38.65 71.1 2
08:14:52 2024-01-29 655158 658227 134704 132134 219228 223503 243691 240801 150497 148904 186448 188627 217946 218615 4268172 4608657 5968688 5806884 986543 1019457 191097 167216 184542 188220 222586 219761 203795 205122 142662 142908 646577 587314 1376626 1360008 302986 299996 410055 411515 496067 485368 495639 503291 519891 521258 492671 541077 1539127 1613811 1070019 875544 450216 444562 519982 517470 534471 536250 539036 546557 612992 616709 4696281 4788616 38.65 71.1 2
08:14:53 2024-01-29 662662 656568 135051 131116 219943 223469 242198 241912 149705 149390 185772 189816 217456 219179 4266628 4514536 6025092 5807961 981739 1020939 190729 167250 184249 184474 222899 219725 204464 204869 144114 142742 640896 581790 1381832 1360972 304488 300946 410055 414745 496067 484541 499256 501495 514162 524367 486922 547126 1554111 1650329 1056134 866949 449358 442836 524492 524067 533262 541158 540575 543737 622957 618462 4537116 4786084 38.65 71.1 2
08:14:54 2024-01-29 656758 658547 135013 131976 219263 223434 243761 242387 150466 149426 186435 189221 218203 218685 4277510 4615513 5961527 5820400 989969 1017976 190729 167250 184542 188290 225840 215880 203795 205122 144145 142908 626384 587807 1385753 1362904 302986 300806 410055 412094 496031 485368 498248 503291 516857 521294 493405 542266 1540160 1613928 1062232 876132 449358 444490 522034 518383 531161 538047 538122 545596 617821 616537 4650607 4804077 38.65 71.1 2
08:14:55 2024-01-29 661495 656727 134529 131856 219263 223538 243299 243521 149951 151871 185808 189685 217456 219297 4274260 4570728 6012166 5799038 975249 1019493 191970 167101 185165 188185 223768 219689 204429 204945 144281 142908 642145 585124 1381418 1363871 302950 300734 410147 414709 501137 483556 500741 502830 514126 522828 486814 543597 1552683 1640269 1025458 866875 451704 441196 520055 520696 530698 539635 541142 544344 620318 618553 4602884 4799764 38.65 71.1 2
08:14:56 2024-01-29 658896 657725 134868 131737 220150 224858 243622 243007 150152 149322 186104 189518 217456 218685 4270994 4588483 5973497 5817313 990194 1017976 190129 167482 183991 184965 221927 219952 203829 205088 144232 142976 635899 586521 1378405 1360972 302738 300806 412546 413363 495609 483933 499413 503291 519706 522060 492343 542687 1540160 1617362 1039325 876132 450645 441593 522304 518383 531946 538047 536447 545892 613064 616754 4652246 4777131 38.65 71.1 2
08:14:57 2024-01-29 660703 656613 134953 132330 219513 224404 242839 242146 150326 152014 185927 189745 217807 219227 4274260 4575185 6007878 5807961 973826 1019493 191970 166985 185200 188053 226193 219499 203863 204769 144044 142643 637564 585124 1381280 1363871 302738 302216 410001 412165 500429 483933 501486 502901 517107 525721 489677 541041 1549380 1632264 1067705 866949 452246 441845 519688 519960 530662 537724 539084 542618 617218 616709 4630715 4784051 38.65 71.1 2
08:14:58 2024-01-29 666452 656832 134631 131182 219605 228359 242978 240836 150179 149321 185843 189816 217491 220837 4273304 4576607 6002825 5797099 977151 1019639 191691 166985 185094 188185 226106 219653 205293 205019 144114 142908 646577 584055 1405568 1364839 301818 302216 410727 412165 500429 482466 501132 503291 516742 525175 491135 541041 1546212 1630985 1050637 866949 452246 442061 519688 519960 529911 538047 539920 542581 619442 619195 4614731 4786896 38.65 71.1 2
08:14:59 2024-01-29 655167 656734 134970 131766 220167 228216 243352 240801 150018 149355 185843 189518 217981 218309 4271214 4575185 5990505 5825467 990781 1020401 190729 167366 184542 188290 222586 219725 205906 205338 144145 142875 635899 590326 1369698 1359437 304870 299404 411281 414709 496031 486580 498350 501764 518605 522771 491938 546737 1544540 1629954 1056134 873540 446676 441521 523044 519592 532090 541158 537072 547483 618494 616754 4627928 4797968 38.65 71.1 2
08:15:00 2024-01-29 666004 656832 134525 131762 219605 223434 242978 240836 150185 151941 185808 189553 217829 220052 4271214 4575921 5994964 5808497 977076 1019310 191795 167482 184988 186170 223647 216657 205617 204945 144123 142976 637564 584055 1411949 1364839 303466 302216 409409 412130 499931 484198 500778 503327 517107 525175 491611 541845 1549343 1631108 1058273 864419 451704 444490 520092 521064 531450 537633 539692 542655 613136 616709 4621323 4785204 38.65 71.1 2
08:15:01 2024-01-29 655167 655904 135075 131934 220290 228323 243352 240801 150530 151414 186471 188955 218168 218274 4271420 4585408 5986387 5816250 996647 1022580 191354 170376 184296 184407 222863 216657 205328 205979 140513 143464 641496 588483 1386099 1351778 304870 301334 410654 414421 498982 486810 500705 502474 516893 525795 486742 544376 1547184 1632180 1037062 877414 451393 441115 521565 516885 530698 540184 537124 544307 620172 616754 4614731 4774987 38.65 71.1 2
08:15:02 2024-01-29 659617 656832 134521 131153 219982 223503 242232 241912 150426 149425 186104 189221 217456 218309 4271420 4634854 5990922 5807961 981500 1017976 192039 171313 185200 187922 222161 216548 205906 205590 142525 143566 634233 590251 1379714 1368720 304266 302005 413059 414165 501491 486846 499767 503898 513765 523139 491171 544302 1548281 1630130 1041587 869451 449015 442061 520055 521433 532090 539635 541215 547594 616714 618517 4687068 4794549 38.65 71.1 2
08:15:03 2024-01-29 664553 656828 134559 131576 220475 224226 243761 241541 150186 149425 185678 189851 217491 219863 4264908 4494055 6012129 5798609 985975 1020939 190262 168595 183665 184636 221927 219833 205293 204485 144114 142841 640688 581790 1386057 1361407 304659 302862 411890 413910 495116 484884 502618 503113 520037 524997 486886 544302 1547147 1641628 1001350 875655 451421 441151 523044 519007 530698 539635 534728 542691 619880 614440 4579513 4791327 38.65 71.1 2
08:15:04 2024-01-29 658648 656832 134940 131762 219982 224195 241826 240836 150219 149530 185843 189553 217795 218462 4271420 4648495 5960792 5807961 981518 1019493 192576 166985 185200 187887 222161 219499 203863 205122 144009 142908 647424 589485 1372453 1364839 303910 299474 410091 415237 500919 488840 499582 504255 513945 523103 491409 543310 1548936 1630123 1063077 869451 449015 441593 519909 521433 532054 539256 541178 547094 616156 618553 4674730 4788616 38.65 71.1 2
08:15:05 2024-01-29 663607 656832 134970 131190 220356 228023 243352 241878 149705 152011 185808 189851 217456 220088 4263268 4503301 6012166 5807961 985975 1020939 190394 168779 183665 185120 221927 215580 203829 204451 140487 142877 639230 582344 1387092 1357120 301818 301299 410020 414018 495260 484198 499998 501764 518387 527214 491778 547292 1553712 1650767 1023488 871195 452246 441629 524529 521433 529595 539717 538122 542745 618203 613285 4530323 4775075 38.65 71.1 2
08:15:06 2024-01-29 655163 656837 134529 132241 218581 223538 243352 240801 150426 151589 186435 188980 218133 218462 4274260 4626173 5960194 5798609 985136 1016462 191365 167332 184577 188220 225840 219571 203654 205122 144136 143372 643189 587807 1378637 1359044 302986 299474 409732 410901 496103 485027 499767 501805 514162 522151 489749 540238 1540160 1612664 1081590 872263 448832 439789 516943 513761 533299 537734 539804 545319 613100 616276 4667821 4760560 38.65 71.1 3
08:15:07 2024-01-29 657816 648223 134793 130568 218922 223754 240749 245526 149705 151695 184711 189089 216445 218309 4215142 4442314 5950037 5738130 983246 1011746 190129 167216 183373 188053 220652 219308 204179 203500 143738 141920 632567 576837 1378268 1338785 302179 299474 408412 410936 493464 483514 495639 499922 518605 521294 486814 543494 1537940 1625397 1037062 869451 447661 436259 519102 516666 528160 536969 535073 541702 618349 614910 4556785 4719034 38.65 71.1 3
08:15:08 2024-01-29 650082 646551 133956 130352 217868 223283 241796 245490 149505 152014 185217 188661 216596 217970 4209871 4513923 5922946 5738405 966899 1011092 191801 168478 184413 187957 221927 216227 207288 205315 144044 142248 635899 574869 1371997 1349864 301752 300350 410727 410576 496031 482149 498515 501769 517143 525175 493405 543494 1540160 1625397 1114278 857692 449688 441701 519321 519960 531450 536429 538739 543167 617471 621127 4588166 4740785 38.65 71.1 3
08:15:09 2024-01-29 643478 640155 134394 130634 219075 223911 242232 245490 150466 149844 185808 189518 217491 218650 4216709 4518963 5941570 5761201 985136 1013181 192611 169702 185000 184669 225682 215580 206221 205122 140610 143338 642145 585124 1390715 1339330 303021 301261 412546 414818 496103 486124 498092 501805 519951 524403 494289 550209 1544013 1622839 1032537 869451 449688 441953 523049 520696 536759 540580 539957 546925 620063 620404 4586427 4752596 38.65 71.1 3
08:15:10 2024-01-29 650557 640119 135148 131947 220185 225810 243587 242518 151017 150264 186864 190784 218695 220123 4224488 4454987 5964999 5766441 981503 1014270 193626 170462 185755 185864 222007 216865 205454 205653 142521 144304 625234 578070 1361751 1340635 303021 302145 413199 419081 500429 485404 504553 503327 519986 531404 495443 553559 1558328 1653830 1025458 863881 453532 441917 526153 522918 537518 545438 546634 549361 628943 625611 4511847 4737685 38.65 71.0 3
08:15:11 2024-01-29 653311 640263 136730 132897 226600 225936 246889 245803 152445 150797 188613 193264 220797 222784 4220469 4448459 5959363 5778788 986711 1018013 193630 173264 187887 188115 224333 219442 208136 207798 143956 145785 638674 578481 1371704 1342585 306775 305921 418658 421128 504225 492630 509844 511965 527321 536942 504315 560640 1567820 1667753 1094029 866714 458856 447410 532027 529438 541031 554029 553661 555146 638099 631312 4508618 4737685 38.65 71.0 3
08:15:12 2024-01-29 642110 640227 136951 134428 223014 228153 248454 245389 153736 150723 188327 195671 220460 222927 4226245 4600344 5947440 5770659 979947 1018050 197208 173540 188275 187950 227905 220163 208967 210530 144887 147282 630481 586970 1365106 1346823 310222 306172 418968 422054 512084 495968 510675 517687 531815 537264 504842 560206 1558600 1634688 1081590 878697 460159 454516 532027 530575 547125 549408 552802 560608 631091 632733 4605353 4747011 38.65 71.0 3
08:15:13 2024-01-29 645947 640191 137299 134592 222316 229058 249258 247741 154201 151694 188658 192705 221106 224363 4218148 4499937 5984901 5769567 986543 1020521 197085 174252 188737 188941 229003 221351 210627 211141 145433 147141 638674 583454 1372267 1344539 310441 306323 418968 426265 512468 495968 517892 519261 532081 540553 504950 562779 1569338 1658592 1093161 873167 464756 455480 532135 534978 547007 552678 557354 560608 639454 640060 4586595 4744922 38.65 71.0 3
08:15:14 2024-01-29 641267 639254 138228 134782 223693 229254 251087 248542 155051 152673 189884 193373 222354 224169 4208250 4513923 5951717 5785932 997359 1022315 197291 175823 188834 190560 228988 223330 211309 212432 146178 148242 638674 589485 1365987 1342585 312868 306323 424034 428790 514956 503080 516790 519261 537545 540518 510866 568507 1574804 1662965 1093161 883709 465163 454036 539467 531896 549759 557418 556173 565120 646751 640254 4521049 4753779 38.65 70.9 3
08:15:15 2024-01-29 643661 642196 138954 135670 224732 230522 251087 250752 158109 153233 190183 194582 222543 225103 4215142 4557088 5951717 5775787 979459 1023655 199084 176439 190522 191231 231403 223873 213006 213029 146651 148967 638674 588483 1364220 1352475 311863 308253 426542 429822 520078 502919 516644 522846 536259 543667 513625 568544 1571162 1646379 1102418 880572 465200 458682 539849 538192 554939 559185 562609 569392 640177 643522 4613775 4747011 38.65 70.9 3
08:15:16 2024-01-29 645947 639961 139566 136114 225813 231474 250621 249420 158466 154009 191084 195190 223231 225239 4199219 4461342 5973572 5779905 988859 1024928 199952 179482 191032 191840 232018 225172 214055 214228 148476 149351 633296 585124 1384962 1348741 313979 310673 426433 433062 521183 504090 525191 522991 541105 550072 513783 571962 1583773 1673917 1162474 878000 470686 459764 542148 540802 554813 561125 565253 568475 649501 649268 4586083 4757988 38.65 70.9 3
08:15:17 2024-01-29 642221 639420 142682 136970 227181 232196 252442 250847 159087 154613 192026 195800 224805 227196 4208796 4508102 5968688 5788154 1000246 1026874 200581 180667 191334 193190 230698 225174 212284 213590 147438 149142 633296 591444 1383487 1341238 315573 311399 428922 432520 521552 510319 527358 526883 547422 550187 518406 576784 1592550 1682866 1155199 883709 472024 459872 549622 544006 558087 567798 565180 573149 653858 649304 4508721 4751208 38.65 70.8 3
08:15:18 2024-01-29 641118 640155 142474 137918 226509 237686 254318 250882 155577 154755 193278 195868 225345 226605 4208520 4568024 5940712 5777837 993060 1027231 203117 176306 192615 193730 232156 225908 212942 214953 148541 149621 641952 590326 1365534 1344798 315789 313154 432619 433677 526005 513492 527395 533626 550529 552473 525982 582607 1590771 1672486 1150349 889206 471207 467207 550548 545581 563921 568199 569282 578509 652900 653936 4586083 4757988 38.65 70.8 3
08:15:19 2024-01-29 649628 639862 142933 138262 227918 232769 253996 252494 156378 156152 193584 197541 225886 227856 4193163 4502566 5969749 5778788 987340 1028642 203117 177714 193531 194451 233429 225977 214301 214988 149620 149861 634909 583293 1391320 1346399 315825 315798 429760 432701 527255 511585 532027 536664 550493 559050 528942 581035 1595298 1683200 1164899 879406 474041 465240 550548 549815 564791 570865 575993 577161 656709 658317 4643964 4760560 38.65 70.8 3
08:15:20 2024-01-29 647784 638282 143629 138487 229448 232122 257030 252529 157374 156201 194540 197918 226428 228795 4199444 4457425 5968688 5788154 1007510 1031595 206576 178839 193260 197625 233266 228125 214966 215057 150040 149968 636521 583871 1377289 1337179 315825 315798 431964 437278 523036 513035 532020 531413 553293 560049 527087 590424 1608984 1710410 1169749 881161 476070 465204 553679 553545 565444 576098 577257 581076 664921 663013 4580900 4744922 38.65 70.7 3
08:15:21 2024-01-29 642029 640222 143839 138396 230520 233487 257030 254083 157875 157030 195157 198401 226849 228795 4187818 4512547 5952330 5798609 1006764 1031595 206541 179439 193907 194205 234348 228090 216004 216455 150145 151102 636521 592859 1394341 1342585 320463 315353 433120 440392 529194 518071 533603 535142 555751 559194 528652 588546 1600043 1693964 1169749 891297 479477 469210 556447 550865 565481 575409 576552 582654 665209 661896 4502187 4744922 38.65 70.7 3
08:15:22 2024-01-29 641868 640414 144075 139169 230879 235285 256205 255332 158412 157638 195674 199647 228189 228795 4199556 4551997 5964439 5779905 989107 1032327 203623 179473 196069 194205 236398 228870 216340 218272 150530 151968 643590 592859 1370239 1347404 320917 315798 437456 439769 531567 519978 535230 541284 555767 561564 531810 589721 1602292 1682866 1158230 893008 475696 468922 558923 555119 573737 577032 580296 587909 665483 665830 4584580 4761383 38.65 70.7 3
08:15:23 2024-01-29 650552 638282 144246 140245 230914 235920 258402 256473 158883 158190 196184 200449 228969 231870 4190092 4495805 5960755 5770553 991682 1030280 204893 180646 196415 195250 236599 229583 217724 217780 149497 151656 639746 585124 1385663 1355619 319557 317955 439316 440392 531819 516903 536752 540802 554099 567408 537487 593418 1609263 1696438 1149509 887907 478207 471611 556126 558000 574742 577614 583921 590296 668548 667079 4660040 4759596 38.65 70.7 3
08:15:24 2024-01-29 640351 639920 142130 142613 233394 236318 260295 257157 159865 159006 197509 200903 229611 229578 4196072 4482753 5964439 5794477 1007510 1032943 205212 182405 196415 196577 237699 231412 219118 220511 149497 153228 633296 592859 1376173 1338785 322238 317955 436580 444358 535168 522864 542339 540838 564855 567169 535792 597776 1613920 1717205 1150349 891738 484015 474021 564002 558793 573894 584541 585465 589877 674428 672565 4511303 4751208 38.65 70.6 3
08:15:25 2024-01-29 641906 640259 142199 139092 233487 237891 259894 258384 160409 157267 198169 201395 230577 231392 4190101 4546974 5951717 5789257 998785 1034772 207531 182116 200470 196407 238841 232496 219154 220581 152265 153194 638134 592013 1403450 1350550 322202 319437 440710 441678 537550 522900 540917 547308 563001 569206 540788 599290 1613920 1700710 1123246 893569 481955 474357 565367 558793 577027 586226 586040 595062 676156 672260 4586595 4757168 38.65 70.6 3
08:15:26 2024-01-29 648134 639961 142291 143060 231495 237961 261029 259404 160820 158355 198377 202311 230254 233111 4185862 4479265 5951932 5778788 994639 1032875 206494 182984 200611 197056 239414 232496 220594 220546 151350 153654 627720 587732 1379228 1360906 322202 319697 442133 445651 540836 522020 541151 547344 562394 569641 540788 596562 1613920 1691568 1096274 892862 484568 474893 559140 558829 577014 582826 588230 595979 673000 674262 4614731 4751208 38.65 70.7 3
08:15:27 2024-01-29 645032 637627 142820 143159 233318 238699 261137 260421 161023 158827 201479 202807 230865 232967 4192273 4427365 6002008 5789257 1003180 1039563 206528 183857 200823 197845 240664 232808 221107 221581 152252 153769 638798 589485 1403758 1350821 322763 321902 440530 448033 540991 525931 547030 549284 563001 576549 542495 601364 1623103 1714774 1111724 889206 487740 477792 564836 566340 577014 584775 593062 594604 676927 676381 4587029 4757168 38.65 70.6 3
08:15:28 2024-01-29 642148 638117 143283 143599 233284 238770 261087 260238 162157 159119 197539 205572 234352 234349 4171388 4471428 5978844 5794182 1018313 1039290 207924 184219 197418 198950 239334 234519 221869 221643 152811 154184 637095 588062 1398540 1349864 323709 323406 441809 448668 540637 525967 546184 547016 564730 577302 540860 605179 1631165 1729395 1096274 890471 489126 475634 565635 566850 577014 587397 592382 599779 682090 680194 4586595 4757168 38.65 70.6 3
08:15:29 2024-01-29 636575 638336 143752 139611 234391 239069 261087 261083 162157 159536 197539 201735 230656 232855 4180740 4475846 5973236 5812994 1015405 1035835 208400 184923 197349 198811 241002 234230 221714 221785 152531 155044 636521 593669 1370668 1338785 324839 323898 441773 450946 541063 528712 550319 549815 573147 578506 545640 610140 1632051 1733109 1147141 894609 489126 477828 568154 568750 582242 593493 593859 598629 684317 681187 4540034 4757988 38.65 70.6 3
08:15:30 2024-01-29 639838 638600 143292 141076 232959 239899 261669 264156 162902 159536 198607 201735 230656 234161 4168841 4512547 5950037 5777609 1008844 1038909 209122 185288 197418 199505 241002 234648 222493 223140 153201 155251 634433 594481 1417880 1347952 326422 322366 446961 450266 540833 531345 549038 549815 571458 576815 547524 610610 1628816 1721465 1116249 904991 491563 477864 568081 565540 582961 593553 592765 601036 685101 681649 4520944 4745238 38.65 70.6 3
08:15:31 2024-01-29 641047 638600 143791 140905 234236 240628 261922 261175 162642 161328 198124 202605 231079 233983 4171388 4524617 5956442 5788154 997359 1035982 209916 185750 199457 199019 242702 235939 222493 224434 153270 156158 632846 594556 1374646 1359058 327151 324583 451484 448704 546267 535124 551917 556424 572891 581005 549910 616087 1627662 1717205 1076311 902307 488432 482108 573940 566971 586064 595240 598171 606041 687040 683215 4577630 4751208 38.65 70.6 3
08:15:32 2024-01-29 646803 639244 144119 141105 234434 240833 262506 261070 163049 161328 198435 203972 231045 234751 4160114 4467509 5952206 5779905 993894 1037488 210063 185914 198728 199296 241481 238854 223746 224714 153627 156484 631259 594556 1374165 1353697 329102 324739 449730 452117 549755 531950 551954 559223 573693 582952 553911 612385 1627755 1711099 1132502 903792 489126 484500 574752 567807 585775 595240 596112 605147 686069 685322 4577216 4758517 38.65 70.5 3
08:15:33 2024-01-29 647297 638605 144585 142226 234995 241617 263347 261140 163754 161474 199405 204255 231011 234896 4159516 4471047 5960194 5779905 995346 1040802 210903 189369 199318 200585 242020 238685 222140 222848 153833 156692 624596 597332 1378244 1360210 329962 324812 449519 454047 552097 536204 552627 560810 576362 582354 553021 611145 1622615 1710864 1116249 904693 492613 485063 573940 571543 590997 595240 597914 609122 687040 685322 4586595 4760560 38.65 70.5 3
08:15:34 2024-01-29 647516 637693 144760 142016 235194 242468 262760 261975 163900 161654 200031 204148 232010 234584 4162036 4461920 5956479 5778826 1000320 1036019 211931 189538 199770 200620 241481 235150 222827 222504 154897 156474 628326 587807 1386943 1362904 328209 326771 453178 455826 551278 534744 553485 560413 575991 584406 556264 615443 1639370 1718423 1100971 902437 492613 486181 573093 571164 590447 595240 601680 611769 685246 689180 4630184 4751208 38.75 70.5 3
08:15:35 2024-01-29 646495 637703 145920 141436 237419 242127 264410 262813 164210 162544 200228 204357 232506 234584 4162036 4402151 5994964 5798333 1005151 1041676 211282 189812 200014 201216 243004 234658 223240 223572 154712 156946 629283 591169 1378830 1353697 329605 328231 448327 455779 550113 536239 558621 562802 578852 591219 557589 615918 1641661 1733746 1125299 895577 494721 486697 575972 577509 592555 596297 605816 608142 688600 693739 4604830 4760560 38.65 70.5 3
08:15:36 2024-01-29 641118 636802 145462 142353 236682 242468 265187 262376 165412 161688 201151 203656 232574 234654 4162036 4448645 5956479 5789257 1021193 1039432 211931 190043 200049 201919 241817 236077 225413 223572 155191 156946 632557 589065 1389234 1348629 329605 326758 452361 457431 549792 534996 558299 558432 576770 589660 554339 617767 1651125 1750408 1111765 898110 497529 485529 576160 576954 590550 600724 608031 610578 696195 694264 4583252 4751208 38.65 70.5 3
08:15:37 2024-01-29 636728 637703 145592 142817 237450 242127 265754 262376 167766 162431 200696 204357 232574 236261 4159241 4457070 5964439 5806884 1016037 1042390 211931 185296 200643 202201 243099 236112 222895 225028 154626 157604 639746 594588 1385308 1336995 331478 326758 451003 457431 550041 540499 559486 558865 583886 590029 558060 623205 1645018 1748930 1132502 900578 497550 488290 581339 579148 592829 603684 605096 612573 700153 694083 4530636 4744922 38.65 70.5 3
08:15:38 2024-01-29 638538 638149 145472 143018 236362 243837 265790 262594 165553 162691 201397 204783 233839 235344 4159516 4501959 5940712 5779905 1011828 1042280 215964 186438 200713 203087 242631 236844 223620 224959 155433 157604 628697 594556 1388826 1347952 331478 327537 455662 457645 550005 539735 556109 558829 582497 585983 558887 624540 1646247 1737277 1102913 910309 498346 484951 577095 574619 593914 603576 603590 614972 698078 694650 4521616 4741856 38.65 70.5 3
08:15:39 2024-01-29 647676 637561 146230 144792 237384 242120 265630 264058 168220 163563 201856 205598 233582 237372 4155169 4445478 5956479 5770659 1001643 1040544 212429 186799 201944 203087 243822 237412 225007 224611 156222 160072 630442 590747 1381344 1364839 331948 327817 457276 458079 556542 539735 559253 565576 582242 590065 562194 621658 1646247 1723942 1103136 905755 497639 486949 579421 577918 597500 601999 608906 617043 694991 699323 4608152 4758517 38.65 70.5 3
08:15:40 2024-01-29 643468 637593 146610 143342 239158 243837 265931 265169 163924 163805 201820 206273 234012 238464 4158610 4414582 5986770 5772780 1003894 1041676 212429 187318 202438 206041 245122 237613 225007 225726 156331 160658 630845 589327 1385020 1355619 331478 330840 455984 458079 557849 539735 562853 567982 581622 595249 566069 622522 1648422 1739775 1083645 901024 497286 490815 577131 581121 599435 604253 614046 618030 698223 700169 4642867 4744440 38.65 70.5 3
08:15:41 2024-01-29 645218 636507 146958 144003 239219 243666 267642 265169 163831 164570 202492 207429 234560 237432 4152684 4361281 5969246 5789257 1013944 1042450 216070 188031 201310 206580 245328 237613 225704 226233 156728 158672 632408 592013 1371536 1354657 331655 329840 455158 459706 559739 540058 564390 567982 582656 595249 558924 622559 1651032 1744747 1091496 896857 501185 492589 580469 582952 598144 604253 612450 614278 698187 701191 4580056 4751208 38.65 70.5 3
08:15:42 2024-01-29 640973 635499 146783 143706 239335 242900 267464 265028 165717 164381 203380 206101 234957 237468 4154171 4439473 5966928 5789257 1021156 1042058 212985 188237 202473 206686 243822 239126 225896 226433 157236 160546 637095 589905 1389531 1350821 332419 331341 456307 459706 556542 540439 565695 565212 584370 595434 562158 629102 1658805 1759366 1096639 899484 502613 489740 582219 584517 596158 606119 614411 618030 703129 703313 4568231 4741856 38.65 70.5 3
08:15:43 2024-01-29 638011 636802 146748 143973 239706 242865 268610 265621 165361 164594 202739 206916 235216 237030 4155169 4454593 5939071 5789257 1019003 1041948 213054 188864 202261 206866 245328 240151 226335 227164 156982 158932 641783 598410 1389032 1349593 333780 329306 455934 462451 558551 547326 564390 567179 589588 594829 563821 629102 1655221 1746456 1087977 913471 503329 491893 586803 580564 597960 607896 611580 617993 702935 699149 4489603 4732504 38.65 70.5 3
08:15:44 2024-01-29 636728 636348 147196 144172 239326 245642 266892 266793 165475 165157 202703 206951 235495 236473 4149725 4509390 5967020 5793048 1006689 1042280 214412 187941 203966 204539 245839 240241 225704 227481 156982 157246 630845 595554 1393821 1351778 333744 331377 458651 458269 558156 546939 564490 567915 592164 595140 567635 630747 1655494 1745184 1107339 912817 499763 491893 587311 581590 603796 611506 613234 621573 707251 703277 4563468 4741856 38.65 70.5 3
08:15:45 2024-01-29 644574 636793 147235 144449 239335 243683 268385 266571 165850 165123 203342 208100 234734 237644 4146769 4439319 5972963 5784777 1001748 1045244 214309 189058 203433 203001 246845 238720 227142 227870 156668 158284 635250 597132 1384759 1359044 333816 331054 460200 459778 562362 547326 564390 572520 590688 593660 568847 628619 1650799 1728172 1109552 911644 502613 494316 588886 583391 606687 609680 611661 621573 705350 703277 4573952 4744440 38.65 70.5 3
08:15:46 2024-01-29 645947 637429 147235 144683 239534 244399 268988 266981 166146 165723 203663 207920 235529 239121 4140691 4430248 5960792 5780119 1006652 1046255 215009 189058 204254 203035 246739 239522 227002 228143 158227 157213 633970 587807 1396539 1360972 334991 333789 459981 459706 559126 544097 567635 572547 586235 599003 567937 633364 1658805 1742277 1090142 904805 501185 492819 583868 583735 605117 607896 617176 623482 702103 708901 4620812 4745661 38.75 70.5 3
08:15:47 2024-01-29 644117 636538 148192 144479 241162 243613 269366 267987 166146 166024 203663 208785 235529 237609 4140865 4355212 5973534 5781011 1014099 1047036 213418 190148 203612 203774 248161 240134 227778 228083 157896 158351 637095 592859 1395058 1355619 333780 332850 456540 465254 564025 549005 571151 572080 590874 602067 568847 630819 1658805 1751445 1094474 899743 504265 495625 587311 585870 604055 611542 621281 625174 703165 708148 4652246 4747011 38.65 70.5 3
08:15:48 2024-01-29 645489 637439 147643 144816 240486 243683 268503 266981 166212 165989 204019 208785 236508 238918 4140380 4352233 5968688 5781011 1015388 1044740 213600 190126 203112 203627 248235 239904 228310 228297 158268 158646 633711 592859 1390195 1355369 333708 333211 459548 467589 564242 547326 572073 572484 591328 602203 568847 630930 1660019 1751445 1063019 901479 505374 495049 588052 585906 604091 612413 621723 623482 703165 709145 4648928 4737685 38.65 70.5 3
08:15:49 2024-01-29 644117 636089 147986 144944 240819 243683 268725 266162 166672 165954 204019 208930 236223 238715 4131540 4367437 5969246 5772780 1013944 1045516 213749 190224 203289 203345 248445 240241 228591 228418 158071 158418 635533 592784 1382573 1355998 335487 333753 457826 466499 565113 547217 571925 573589 590819 603376 567393 632876 1660019 1755884 1096639 905041 506128 495819 588881 589427 604127 612404 622607 625325 703237 710216 4645618 4741856 38.65 70.5 3
08:15:50 2024-01-29 644117 634666 148336 144709 241158 243683 269545 267106 166705 166372 204520 209257 236588 239121 4131034 4352271 5968688 5770553 1015388 1043964 214080 190426 203432 203627 248480 240137 228626 228933 158514 158670 635533 592013 1389343 1355205 336288 333825 460526 466353 565439 548657 573626 574510 592965 604190 572082 634080 1663870 1753928 1096639 901665 506128 498018 590361 589293 604163 612835 620790 627145 703201 712291 4621323 4741856 38.65 70.5 3
08:15:51 2024-01-29 643624 634707 148223 144982 241162 245514 268947 266197 167233 166024 204699 208930 236989 239660 4131034 4370922 5960194 5779905 1023206 1045516 215147 190426 204467 204855 247714 241434 228946 228933 158847 158485 635533 590326 1379714 1351512 335813 333825 460161 467896 563591 548877 571335 574464 592601 604046 567563 634404 1668255 1765161 1082141 905837 508972 495891 586145 590542 604091 613015 623050 624366 708287 712363 4577216 4741856 38.75 70.5 3
08:15:52 2024-01-29 640259 631064 148363 145322 245132 245188 268503 267016 167859 165838 204990 208750 237024 239864 4122214 4411586 5951717 5783751 1021714 1044740 215816 190691 205113 204932 248445 242186 229373 229324 159442 158957 640220 590747 1383756 1351778 336836 335605 462764 466528 564859 549654 573737 574250 594266 604262 567973 638198 1669683 1771722 1084262 906288 509733 495783 590563 591759 608089 613267 623494 625362 710939 712363 4576288 4738968 38.75 70.5 3
08:15:53 2024-01-29 634474 634711 149057 145449 242477 246606 269580 268628 167763 166721 205346 209618 238091 238576 4122214 4420086 5950037 5782106 1020465 1047036 215182 190893 205257 204868 249214 242221 228626 231403 158958 159532 640583 597114 1385753 1345577 338746 334282 460161 467896 565389 552771 574378 577546 600418 606128 574933 641322 1669239 1769487 1076311 909016 507566 494736 589279 593794 608952 620231 626832 628922 716207 716321 4563316 4739257 38.75 70.5 3
08:15:54 2024-01-29 638538 636502 149090 146115 241832 245188 269698 268628 168028 166954 205781 209855 237889 239828 4124628 4426370 5940712 5779905 1022651 1042058 215781 191698 205221 205216 249178 242940 229373 231078 158736 160269 635533 598837 1377120 1346399 339707 333825 463805 469224 565658 554762 574341 576729 601267 604262 574163 641114 1667107 1769707 1098805 911605 509733 498733 595121 592633 610251 619986 625385 628737 721633 718238 4550569 4742508 38.65 70.5 3
08:15:55 2024-01-29 636617 636317 148645 146099 241162 246775 269698 269005 168693 167255 206249 209549 238091 239828 4130552 4479674 5925935 5778788 1010274 1043927 217872 191027 206341 205182 249214 243490 229302 231118 159404 159940 635533 594556 1393586 1351778 338746 334013 466742 467233 565658 553125 572922 577698 601267 604262 576928 641776 1669202 1760613 1096639 918288 507566 495819 594243 585631 607545 618643 621245 630898 718378 712775 4503322 4740785 38.75 70.4 3
08:15:56 2024-01-29 637360 634711 149265 146362 242522 246563 270697 270524 168111 170452 205346 210058 238424 239615 4133461 4465320 5960194 5778788 1003042 1045480 217196 191293 207248 204897 249914 243698 229337 231403 159404 160451 637095 597132 1394987 1355619 339707 334516 465423 467233 568504 554799 575370 580505 602118 604010 576951 642723 1668018 1756416 1094474 915645 506487 495891 593987 585942 610307 620458 621705 632092 720558 712327 4549080 4741856 38.65 70.5 3
08:15:57 2024-01-29 642180 636658 149368 146126 242522 246352 270887 270524 168160 167890 205745 211383 238283 239990 4131034 4420669 5955121 5778788 1001680 1045480 217010 191665 206341 205011 251183 243318 230409 231728 159404 160519 624287 598827 1375129 1354657 340189 334247 465423 467896 567838 556442 574305 582838 600018 605206 581118 642064 1664740 1750168 1083645 917636 506846 500252 597232 591069 613807 622281 627019 634446 720594 717478 4563468 4739257 38.65 70.5 3
08:15:58 2024-01-29 644104 631326 149265 146405 240758 247255 272420 269809 168893 167890 206468 211383 238283 240503 4128864 4411834 5972084 5761200 1005956 1048521 217872 191630 206486 205251 250618 243698 230732 230754 160188 159498 638658 590326 1402286 1360972 338268 336573 466742 467896 567996 549869 573457 581568 598910 611479 580215 640795 1669239 1755172 1103136 910055 507566 500642 592984 590579 612938 616535 623578 632613 714505 716466 4593147 4741856 38.75 70.5 3
08:15:59 2024-01-29 640062 634846 152279 146269 240793 247502 269322 268999 168362 168454 206324 210947 238916 240903 4126481 4389689 5999493 5789578 1013990 1050009 217161 192235 206486 205970 251288 243318 230732 231352 159851 160340 635058 592645 1380122 1353697 338564 337117 464765 468559 568104 553125 577822 584554 601692 612377 581071 640832 1669239 1760613 1103136 904805 507566 501350 592984 592582 614713 617232 627346 634969 712214 718238 4614731 4728360 38.75 70.5 3
08:16:00 2024-01-29 641042 631182 152455 145930 241904 246532 269803 269153 168328 171000 206140 214237 238424 240610 4119823 4349230 5964439 5803427 1023243 1050009 217720 193318 205945 206498 250618 243143 231416 231403 159851 160417 640220 591169 1386931 1354386 339338 335596 466742 471480 568068 553564 579051 576928 603537 610583 578014 640795 1673986 1768528 1111799 910167 513006 503692 595543 596034 614713 618679 630995 631645 712214 721359 4609117 4738477 38.65 70.5 3
08:16:01 2024-01-29 643136 631137 152168 146401 240827 246775 271419 269005 169130 170452 207337 210645 239234 241939 4115276 4392861 5972084 5793048 1025500 1048337 217733 192703 209968 206602 249914 243698 231380 231712 160300 160485 633079 590326 1384019 1350550 340152 336644 466742 472566 568906 553125 577785 576892 601692 612377 579655 645153 1676043 1773845 1116130 908757 512641 501705 592728 596254 612938 619514 629167 631535 716280 719168 4571494 4732504 38.75 70.5 3
08:16:02 2024-01-29 634686 631182 149852 146397 241567 247329 270627 268964 168862 170845 206796 210058 242692 240610 4121689 4408294 5959363 5782192 1021847 1048219 217767 192773 207068 206395 251323 245040 230555 232089 160488 160553 642173 592013 1424053 1344960 340189 339533 465423 468719 568760 556187 581256 581121 603816 613276 576987 649475 1678459 1788481 1103136 909016 511184 499863 595543 595117 611207 622281 632343 632577 722636 721386 4564693 4735879 38.75 70.5 3
08:16:03 2024-01-29 634234 631213 149822 146643 242267 246739 271419 268555 169395 170880 207337 214237 242692 239864 4124628 4420251 5950037 5789257 1022651 1049436 218306 193548 207288 206970 251323 245076 230834 233397 160194 161299 637095 597114 1391717 1341023 341397 337389 466412 473238 568140 559205 580887 582015 604154 613240 576951 650899 1677776 1783998 1113978 911605 511912 500996 598006 598905 613807 622963 630364 634482 721485 721377 4558459 4732504 38.75 70.5 3
08:16:04 2024-01-29 636506 631254 152344 146912 241899 247293 273190 268146 169398 170916 210537 214273 242692 241358 4124352 4420086 5931387 5789257 1021922 1047741 217907 193830 210004 206602 251001 244967 231924 232998 160291 161479 638658 598827 1380981 1346399 343098 336432 468065 472849 568104 560394 581293 583724 609091 611443 576879 648965 1673594 1771959 1105302 913049 512590 502770 599912 594920 614713 623909 632793 635636 725344 721377 4524241 4732504 38.75 70.5 3
08:16:05 2024-01-29 646057 631254 152270 146977 240814 247537 271489 268146 169466 170880 210721 214237 239251 241358 4105924 4442856 5922061 5770553 1016761 1042058 217907 193524 206486 206602 249291 248243 231380 232089 160265 161343 637095 599686 1370824 1352147 342611 335925 469394 474586 572142 560792 579352 581472 605536 610583 579805 648515 1677195 1769904 1105302 918288 513716 502943 601057 594920 615585 623909 630995 634446 725490 721526 4508618 4723152 38.75 70.5 3
08:16:06 2024-01-29 634924 631209 149838 146597 240788 248897 271454 268181 169432 170880 207440 214237 242933 241394 4103563 4447824 5922946 5760921 1011753 1045480 219978 193353 210371 206636 249291 248527 231741 230698 160826 161066 644908 594131 1392424 1351778 341639 339978 471731 473238 571736 559601 577193 582281 603744 610833 585266 651251 1677558 1771443 1105302 922104 513372 501705 600291 596254 614241 625692 628684 635907 725381 720217 4483152 4726520 38.75 70.5 3
08:16:07 2024-01-29 634686 631254 152667 146951 242297 248303 269768 270456 169398 167233 210537 214378 238781 240645 4112889 4458344 5955121 5761201 1003894 1042058 219917 192913 206934 206567 249360 244019 231416 231374 162491 161582 635533 595833 1386198 1353697 340582 337661 467639 468683 573079 561986 580726 587914 608249 613204 588775 652718 1677483 1768926 1100971 918941 511184 502770 600364 595832 617734 625700 630995 640170 729236 721983 4557051 4732504 38.75 70.5 3
08:16:08 2024-01-29 644081 631028 152490 147650 240887 249107 271454 269820 170122 167267 210757 209883 242968 243729 4108757 4402151 5956994 5769453 1010953 1047474 219952 193855 206072 206636 250891 243304 232067 231374 162597 161642 640220 589905 1395372 1355619 340068 340770 469357 471443 576403 558019 584642 585906 604154 616843 588432 649475 1676006 1771443 1087707 910055 513006 505627 599002 597946 620812 622208 635955 643366 724172 726555 4626560 4741856 38.75 70.5 3
08:16:09 2024-01-29 639879 633616 151259 147734 243835 248303 271454 270714 169701 168512 210721 210131 243003 242181 4112344 4330414 5971195 5770553 1013944 1047363 218891 194172 210403 207212 251450 243304 232556 233425 158554 161582 640220 593707 1379163 1355619 342611 338717 466217 474334 577256 559601 584770 589551 604154 618181 586585 649475 1678459 1774914 1111799 907725 513753 507423 601057 602788 621861 627571 636345 642451 725713 730810 4641175 4741856 38.65 70.5 3
08:16:10 2024-01-29 642221 635493 150769 147630 243017 247537 273153 270387 170138 167831 210906 211219 243174 242936 4103563 4336870 5945802 5769453 1026124 1046730 219952 194172 210219 208544 250647 244171 231387 231214 159661 161582 625502 591169 1383460 1352737 340582 339742 469030 476388 574368 558589 584642 585048 604118 616374 583722 651362 1683232 1778399 1099104 910957 516786 504639 599903 601931 618026 622963 635955 638777 724502 729642 4556785 4734861 38.75 70.5 3
08:16:11 2024-01-29 632876 631137 153154 147626 243465 248687 272942 270574 170476 167797 211424 210131 238815 241483 4115276 4396009 5941570 5784027 1022651 1048521 219609 194752 206037 207894 250856 244054 232067 232191 158773 162099 630845 595858 1382630 1340870 342167 339742 467603 474042 574774 562190 584438 587132 611234 617711 586351 654330 1687642 1789987 1092743 911605 513826 501394 598562 598394 613069 622064 634579 637789 725480 726002 4576683 4737400 38.75 70.5 3
08:16:12 2024-01-29 631777 633062 151319 147141 243665 248719 273118 270644 170358 167865 208686 212569 241113 241153 4105924 4396071 5940712 5778723 1019738 1045443 218987 194752 206003 208218 250891 244019 231192 232088 160939 162652 640220 597202 1376370 1344490 342758 338361 468664 476388 574774 563020 583494 586707 612263 614538 585558 651904 1683232 1789950 1092308 913012 516053 501430 601558 601931 616682 629347 636529 641118 731782 728120 4537026 4735531 38.75 70.5 3
08:16:13 2024-01-29 638001 634855 153024 148253 242579 248965 273047 270905 170678 167764 206951 210030 238815 242900 4096168 4457070 5931104 5761200 1013272 1045516 221985 194615 207326 207928 250647 244806 232067 232122 158773 161616 628903 594556 1383849 1351778 341686 339778 473163 473591 574368 558919 582710 587123 611234 613174 585928 654868 1683232 1776394 1111799 922138 516786 503269 605555 599645 617553 628968 630847 640170 730478 727069 4474050 4729132 38.75 70.5 3
08:16:14 2024-01-29 633753 631163 150835 148383 243596 250681 272454 271296 170442 169507 206054 210030 239445 242616 4117082 4461342 5959363 5770659 1005328 1047778 220709 194752 206968 207749 252433 244600 232067 232191 159560 162393 637095 597970 1387771 1353697 342758 339742 471829 473256 576865 563454 583421 590688 612099 615041 591744 652939 1678459 1773656 1084262 919595 512590 502915 603806 594920 619884 630370 632783 642728 732911 725530 4544495 4732504 38.75 70.5 3
08:16:15 2024-01-29 639920 631209 150632 148137 243430 249668 273153 271577 170271 169299 207742 212212 241113 242038 4108275 4399108 5960194 5769799 1008392 1046582 221674 195169 207835 208765 252046 244806 232100 231409 160461 161650 633079 591169 1406911 1364839 341373 340770 473935 474370 577665 558847 584227 585654 607223 616807 589171 649030 1676366 1756804 1105465 918288 515321 508947 605555 599571 625505 627606 632746 641818 726406 728319 4577382 4732504 38.75 70.5 3
08:16:16 2024-01-29 640141 629298 153082 148141 243052 249950 272320 271128 170544 168397 211460 211073 239181 242936 4107992 4361432 5984067 5778788 1013223 1050754 220462 195121 207940 208509 252433 244635 231905 234385 161657 162167 635058 590326 1419144 1354657 342722 342356 469030 474334 577046 558955 586953 591105 610802 622290 589352 652403 1682601 1774951 1091153 911355 513790 504869 600594 598358 623439 625736 636529 645121 725381 728120 4605353 4741856 38.75 70.5 3
08:16:17 2024-01-29 639298 629325 149331 147840 244613 249668 272682 271957 170237 168932 206158 211726 239548 243314 4112068 4339241 5984901 5784777 1016170 1048337 220639 195162 207326 208578 253306 246989 234033 232122 160171 162133 631980 592859 1370954 1354126 342444 342839 469102 474370 577082 558883 586990 591977 611234 622916 591092 652631 1682037 1773881 1090623 912657 514837 504905 601674 598358 623403 625736 636529 644663 721264 727608 4595974 4732228 38.75 70.5 3
08:16:18 2024-01-29 637937 629298 149170 147832 243870 249914 272545 271957 170578 168932 211533 213166 239548 243485 4102998 4355325 5982369 5794423 1014720 1047251 220343 195263 207222 208730 253069 244771 232100 232156 160205 162447 631980 594094 1409260 1354657 342722 340842 470394 477740 577154 558991 588766 589044 610370 622024 585856 650981 1683232 1773546 1074464 909016 515321 507833 601249 603062 624765 628525 640267 645616 729637 727797 4630184 4732504 38.75 70.5 3
08:16:19 2024-01-29 641230 632980 149411 148253 244587 249107 273188 271542 170578 169316 211533 212382 239548 243729 4100075 4311939 5933465 5770553 1022576 1049710 221461 196122 206611 209161 252294 244736 232909 234413 160616 162481 635058 591169 1384221 1352475 343586 341551 472277 476916 578894 558955 587104 590388 609181 620940 588432 652403 1682824 1776124 1102019 908370 516786 509342 602100 605151 622118 630406 641635 645652 729788 734595 4633489 4730139 38.75 70.5 3
08:16:20 2024-01-29 640244 631182 149373 148066 243831 249950 274673 269855 171392 168397 207199 211726 239347 243765 4094087 4377324 5950882 5770553 1025774 1045133 221674 198456 208125 209459 251803 246145 234362 233093 160907 162550 635058 590747 1398579 1350228 342541 342695 472495 477063 576403 562784 589658 589433 611580 622290 585712 658279 1692478 1781471 1122627 911680 519730 510099 604270 606280 625208 628968 639048 644590 728607 734595 4602539 4741856 38.75 70.5 3
08:16:21 2024-01-29 639261 630737 149303 148244 243905 250689 274445 269855 171665 168397 207992 211726 241899 245180 4103563 4361453 5950882 5770553 1024701 1048521 221829 198492 207291 210284 252433 245597 232851 234550 161062 162933 627586 591020 1409593 1354657 342614 342453 473796 480527 578037 558811 587191 585942 611234 621851 590411 656804 1686372 1777689 1096983 909591 519361 510821 604915 605422 625710 631006 640969 645652 729710 735742 4642867 4728360 38.75 70.5 3
08:16:22 2024-01-29 641686 630257 149340 148071 243870 249914 275322 271128 171511 168898 207413 212088 239548 243801 4094238 4333765 5955954 5770553 1023243 1048521 221363 198806 207326 209920 252468 245391 232851 232156 160975 162687 638135 590747 1382576 1352363 345055 342586 473650 479777 579267 562045 588341 590273 611124 622145 585892 654794 1685249 1779450 1096983 909016 518992 510099 604915 607030 627392 631294 641423 647066 729710 735346 4633489 4735101 38.75 70.5 3
08:16:23 2024-01-29 641230 629334 149303 148244 244591 250689 274901 270679 171546 168630 207847 211907 241899 245180 4096572 4373888 5946648 5770553 1026049 1046619 221363 198353 208299 209265 251660 246391 232135 232873 160975 162427 635058 590326 1399204 1346712 342794 342839 473163 478307 577256 562226 589602 585654 614631 625701 593465 660624 1692231 1799698 1107585 915383 521211 509197 604698 606280 623439 631131 641943 644627 731260 730030 4565715 4729132 38.75 70.5 3
08:16:24 2024-01-29 631870 629325 149747 148253 245376 250689 274025 271542 171391 169317 209654 211399 240352 243693 4105924 4389565 5950882 5774393 1024112 1048521 222162 198806 208334 209920 252503 247153 232135 233429 161360 163356 635058 590326 1408268 1343573 342830 342623 473163 476916 577665 565158 590775 591105 616478 623882 592382 660149 1697659 1800318 1096983 913554 519730 507652 604661 605348 622888 631150 639989 643639 729917 735633 4567561 4725763 38.75 70.5 3
08:16:25 2024-01-29 633508 631163 149786 151171 245376 251078 274480 271957 172540 169435 208061 211399 241055 243729 4105924 4389333 5946648 5766441 1024112 1048521 225159 198841 208299 209920 252503 247153 232100 233591 160975 163208 630048 590747 1400140 1345444 342866 342839 473163 476245 578074 565558 591956 591142 613204 623882 594353 660149 1694456 1790651 1107585 915383 522325 510168 606340 606504 623844 631150 641884 646771 732435 729922 4567838 4735569 38.75 70.5 3
08:16:26 2024-01-29 632807 631268 150089 151066 245174 251371 274617 272372 171699 169469 208026 211399 240888 243499 4102998 4389501 5950882 5775787 1025576 1046730 222126 198806 208625 210480 252503 247188 232169 233626 161232 163174 644908 590892 1391880 1345444 342866 342839 473534 476245 578074 564723 591808 589329 613204 623918 594627 660149 1692478 1788116 1093154 912792 521211 510821 605555 609538 626022 631078 642894 644516 731114 734160 4565715 4732504 38.75 70.5 3
08:16:27 2024-01-29 634928 628409 150118 148314 245275 250689 274409 272407 171817 168966 209843 211556 240686 243765 4084654 4380074 5942418 5775787 1021884 1047778 225001 199016 208625 210249 253278 247153 232100 233661 161096 163243 640220 591169 1387002 1340834 342866 342839 473163 476952 578074 565558 591919 593034 618126 623918 592309 661121 1692055 1789987 1109705 912975 521211 510099 605555 603933 623881 631294 639989 646123 732718 735898 4563302 4735683 38.75 70.5 3
08:16:28 2024-01-29 640924 631277 150534 148456 245381 250689 274901 272372 171956 169567 208573 212382 241021 242936 4096471 4379893 5932258 5763455 1020188 1047778 221518 198841 208009 210249 253632 246391 234427 234709 160718 163732 642369 596777 1380286 1341238 346905 342839 473869 477733 580491 566227 592812 592924 618562 623444 590347 662096 1696899 1799832 1120462 912006 519730 507833 605284 606280 622961 631294 642861 645616 736907 734965 4563468 4736645 38.75 70.5 3
08:16:29 2024-01-29 632225 633062 150363 148763 245618 250510 275373 272648 171938 169469 208026 212416 240283 242684 4090737 4392347 5933119 5763605 1016761 1048521 225195 199052 208009 210613 253764 246427 233245 234348 161266 163504 644908 597984 1370522 1349864 346905 341839 475884 477769 580913 567025 590057 592014 613240 622290 591891 659141 1691277 1797284 1092308 917636 521678 508983 607663 603969 622154 635638 645760 648520 738790 735037 4550380 4725763 38.75 70.5 3
08:16:30 2024-01-29 636349 633053 150500 149133 245275 250546 275409 271816 172108 169635 208573 213174 240952 245072 4084654 4407552 5922946 5774706 1019738 1046999 225195 196362 208299 211125 253632 247153 233442 234709 161266 163760 635058 598616 1390434 1351778 347642 342356 477196 477805 580555 567861 590324 592888 613240 622290 594773 660149 1687679 1797284 1097993 917636 520840 509379 608521 607422 622190 635603 644760 648520 738826 736626 4550418 4723152 38.75 70.5 3
08:16:31 2024-01-29 633432 630947 150118 151302 245416 251180 276305 272768 172364 169905 208607 212608 240750 243693 4101212 4410840 5929940 5761200 1016170 1048219 221601 199087 208729 210613 253243 247188 233245 234348 161266 163766 633519 593707 1377922 1351778 346660 342839 476591 477288 577154 567964 587859 592924 618200 622290 597196 663580 1688334 1785585 1096983 924928 521953 510099 610730 607140 625652 636497 640896 647525 740140 737193 4496250 4723152 38.75 70.5 3
08:16:32 2024-01-29 632819 630221 149779 151690 244591 252851 275162 272337 172295 169704 209121 212574 241589 243477 4098007 4455622 5950037 5777837 1006727 1046544 220919 199120 210004 210214 254417 247499 233372 235072 161062 163766 640220 596687 1378426 1353697 347396 342839 475884 478418 582133 567825 590513 596916 619437 622936 594906 664324 1688611 1782734 1094863 924854 518992 509342 608962 604993 625652 636050 640267 649169 738571 734559 4483641 4720527 38.75 70.5 3
08:16:33 2024-01-29 632819 629298 150364 151378 245707 251785 273990 274078 172211 170007 208026 212745 241055 243693 4096358 4399090 5946553 5744552 1004645 1046999 220885 199191 209981 211097 254733 246321 234326 234313 161266 163980 635058 594556 1386232 1362904 347642 342839 475144 477625 585545 568366 590439 597136 615429 622001 597619 658747 1683232 1765610 1096983 924778 520470 513357 611216 605092 631222 638134 641841 650912 738462 735633 4563582 4723152 38.75 70.5 3
08:16:34 2024-01-29 638185 631048 150601 149247 245174 251785 275515 273241 172485 170361 208351 214066 241021 245180 4093653 4383421 5965635 5765966 1009646 1049862 222183 197165 209934 210543 254804 247118 233930 234828 161748 163697 635058 589065 1396950 1356962 345184 343365 476184 476880 583890 565558 590476 597376 613060 623918 594906 662185 1686823 1769510 1118186 919434 519730 512221 609418 609072 629439 632786 641635 653336 734409 734965 4550423 4724731 38.75 70.5 3
08:16:35 2024-01-29 636460 630375 150605 151514 245759 252495 274637 274237 172451 170041 208497 213222 241021 245180 4093645 4327304 5960755 5785437 1021118 1049898 221914 195728 209500 210732 255482 247514 234187 234838 161748 163766 635058 592859 1393821 1358458 346905 342839 474503 477733 585131 568000 592573 594884 613168 627579 595250 660154 1687679 1781471 1101224 914033 519730 512724 607273 606280 630329 631294 643317 652499 730242 736036 4605353 4729132 38.75 70.5 3
08:16:36 2024-01-29 639173 630826 151153 148519 246553 251431 274901 274078 172246 170548 208497 213404 240918 246056 4084654 4305271 5950037 5773700 1023243 1047103 223705 196272 209103 211097 255482 246286 234548 234898 162017 163628 636596 592859 1398901 1352587 346905 344535 474539 483736 586098 567964 594289 596290 613204 627400 592546 660661 1691277 1782734 1122627 912657 519730 512994 607273 603897 631222 634721 645749 652371 730278 738867 4595974 4729892 38.75 70.4 3
08:16:37 2024-01-29 638529 629484 151119 148523 246725 251431 274673 273277 172246 170548 208026 213222 241055 245180 4093053 4314989 5950037 5761201 1015388 1048521 225284 195220 209640 210907 255412 247496 234479 234863 162017 163628 635058 592859 1378262 1355369 346478 346242 475847 477589 585545 567160 592022 600632 617435 629384 598344 660112 1693152 1779735 1101224 917636 519361 512268 608135 603933 629439 632786 640932 650949 734409 738105 4558459 4723152 38.75 70.4 3
08:16:38 2024-01-29 640356 629956 150601 151799 245416 252513 274901 273277 172760 170075 208712 213404 241055 244508 4084654 4345959 5960194 5761200 1013944 1045516 220885 199438 209640 210262 255623 247499 234128 235072 162007 163800 635058 591169 1395585 1354071 347423 346487 475774 480799 586935 568769 596478 603029 617435 629276 599447 660075 1692478 1773881 1107850 917892 519730 512994 607590 606280 630071 635763 642553 650949 734409 737860 4560512 4729892 38.75 70.4 3
08:16:39 2024-01-29 636728 631003 150981 151557 246138 252495 275286 274078 172760 170548 208677 213438 241090 245180 4083725 4314800 5959363 5761200 1014334 1048521 225475 196157 209969 210907 255623 247499 234326 235037 161783 164257 635058 592859 1392818 1352587 346905 344399 476555 479326 585325 566904 593692 599645 617204 627471 599964 664436 1691628 1776021 1111586 920249 520470 511465 609381 606504 630293 632786 641386 650912 739692 736309 4550257 4726520 38.75 70.4 3
08:16:40 2024-01-29 640259 630380 150843 149465 245381 256637 275744 273277 172794 170041 208712 212745 241090 244767 4087220 4355325 5943748 5761201 1010386 1047778 222251 199471 210039 210907 255195 247708 234326 235072 162120 163800 635058 587807 1390852 1355619 346379 344363 476627 477661 584717 567160 592229 594956 618200 629357 602302 664361 1687749 1770626 1120307 920867 521953 515179 611070 607140 632116 634638 641386 654939 736159 738904 4537418 4723152 38.75 70.4 3
08:16:41 2024-01-29 639901 629484 150635 151838 245381 251102 275322 273312 172640 170041 208712 212779 241090 244767 4090737 4346226 5943748 5761201 1010386 1046544 222063 199542 210662 211640 255195 247708 234326 235107 162042 164292 635058 587807 1393898 1354657 346660 344882 477299 479666 585131 567160 592229 598358 616709 628498 601100 663072 1690741 1776638 1101461 922063 521953 515179 611599 608002 632006 637561 643922 652796 738717 736036 4563506 4723152 38.75 70.4 3
08:16:42 2024-01-29 638538 629407 151191 151803 245416 256601 275708 274078 172760 170075 209517 213438 241124 244561 4087220 4339688 5964439 5769147 1010915 1047778 222217 195220 210515 211569 255623 247918 234326 235107 162568 163766 630048 587807 1400386 1355619 346379 347445 477299 477697 585545 567964 593914 599146 618089 629456 601031 664014 1687679 1764374 1111825 920904 522697 516643 614213 608879 633910 636425 644841 654614 744038 740851 4549080 4720679 38.75 70.4 3
08:16:43 2024-01-29 640919 629480 150742 149596 245790 251486 275882 274356 172829 170548 208712 213438 241159 245558 4084913 4351958 5956479 5761201 1008121 1048521 222286 194199 210480 211604 255659 247953 235050 235834 162267 164555 633079 587807 1391118 1355619 346905 345159 478044 477733 585545 567964 593492 599146 616709 629420 601492 663072 1687407 1759352 1109705 921504 522697 516643 613852 606958 634735 640272 645723 656885 738608 740327 4550229 4733267 38.75 70.4 3
08:16:44 2024-01-29 638538 629484 150877 152085 246271 251650 275708 274918 173310 170616 209184 213860 242099 244767 4087220 4342861 5956479 5761200 1012466 1046730 220919 195797 210480 211323 255659 247953 234688 235599 162154 164555 635058 589629 1398604 1352475 347888 345436 477635 477769 586493 568366 593595 600159 618965 630379 603001 664088 1691277 1769780 1120307 922063 521953 513810 612947 606958 633946 636569 643773 654835 744712 740778 4553027 4743171 38.75 70.4 3
08:16:45 2024-01-29 640356 629407 151471 148068 245931 251521 276167 274918 172829 170919 211659 213735 241831 245523 4088886 4345959 5952244 5760921 1012503 1048521 221909 196103 210957 211752 256446 248511 235120 236163 162622 164555 636596 588645 1395875 1352475 347396 347715 475144 477769 587242 566191 593649 600159 621398 631303 601954 664051 1691981 1774914 1091509 919595 521211 513774 611216 603933 631222 636497 643810 653833 741969 738219 4554086 4728705 38.75 70.4 3
08:16:46 2024-01-29 636345 629411 151538 152219 246753 252851 275989 274777 172622 170819 209149 213769 241831 244014 4096358 4327229 5960718 5769423 1012539 1047778 221909 195797 210662 211569 255659 247953 235050 235799 162120 164292 635058 587807 1402607 1354657 346905 345436 479267 477733 586498 567964 593914 599682 617653 629456 603270 664088 1687407 1767239 1109705 922158 522697 516643 614722 608281 631096 639335 644760 656772 745240 739296 4570825 4726558 38.75 70.4 3
08:16:47 2024-01-29 641515 631158 152766 150229 245887 252851 276412 274356 173207 170988 209553 214409 240918 246533 4084307 4364158 5942418 5750692 1006039 1045553 222938 195797 210662 211752 255659 247953 235085 235072 162595 163800 626346 589065 1378737 1361938 346905 344363 478116 482510 587242 567389 593914 599146 618526 625745 600182 661590 1687642 1761806 1099104 926243 521369 513810 614722 609213 633946 641634 645712 656735 743474 738219 4539701 4723152 38.75 70.4 3
08:16:48 2024-01-29 639372 629489 150775 152159 246169 252851 277154 274670 173308 170954 211291 214627 241021 246185 4091807 4361318 5953246 5751849 1006046 1046852 222973 195831 210333 211900 255623 247918 235812 235799 162615 164819 638135 593707 1379804 1360887 348875 343330 478080 481976 586095 572538 591900 601506 618172 626661 600909 663506 1687679 1782734 1092743 924891 520840 512994 614287 603969 632116 640308 643317 653833 742801 737145 4483429 4719786 38.75 70.4 3
08:16:49 2024-01-29 632157 629484 151123 149491 246725 256782 275780 275991 172829 171159 209448 214192 242367 244963 4101212 4389689 5950037 5761545 1007510 1045059 222938 196410 210333 211900 257131 247953 235812 236564 162301 165349 633519 597202 1400000 1360323 349865 343330 478044 480508 589778 573789 594325 602004 622073 628534 604661 666050 1694884 1786850 1096983 926902 521953 512994 614251 607386 629439 640308 643810 650949 739255 740144 4474050 4709709 38.75 70.4 3
08:16:50 2024-01-29 630706 629480 151119 151908 246933 252294 275708 274761 173552 170853 209693 213404 242202 243334 4078518 4405709 5947440 5769423 1003894 1045480 222251 196272 211252 211830 255659 249455 234361 236930 162561 165209 633519 594556 1372624 1351512 349370 343400 480893 481825 584004 571254 593914 598430 622109 627615 602842 668296 1695659 1793375 1105465 927561 526005 511861 616467 611948 629439 640020 649540 651872 747341 745236 4530323 4719786 38.75 70.4 3
08:16:51 2024-01-29 633127 629038 151119 152190 246204 256818 277902 274078 173552 170582 210021 213438 241865 244390 4087220 4430455 5929612 5744627 1005956 1047474 225177 195762 211323 211900 255623 249527 234876 236423 162718 165049 633079 593707 1386610 1350550 349617 344399 480893 483450 584717 571218 593914 596107 620287 626661 598380 669960 1695659 1795087 1103344 920904 525632 512257 614722 614589 631222 641213 649094 652870 740627 745763 4550418 4711220 38.75 70.4 3
08:16:52 2024-01-29 630780 629489 151149 152116 247692 252140 277476 274272 173310 170582 209693 213986 241865 249188 4084307 4389229 5912736 5777837 1017623 1044985 222681 196922 210192 212757 255518 248963 235050 236529 162301 165349 636596 598827 1379233 1348741 350362 343295 475885 483450 587205 574405 597813 594992 622181 631303 594942 670341 1700516 1806452 1101224 913049 522921 512268 611216 611083 628957 638435 649540 651601 738826 744005 4549080 4719786 38.75 70.4 3
08:16:53 2024-01-29 636456 628595 151853 151795 247767 251521 276396 275797 172829 171125 209365 214100 241865 244390 4072921 4299571 5959363 5760058 1013944 1048521 221533 196751 211111 211689 256953 248856 237358 236459 162718 164945 636596 590747 1393111 1355619 348381 346478 478116 481260 587242 567825 597289 602173 620350 631303 604661 667071 1693115 1764374 1103538 920904 522884 513918 614104 609213 631096 639371 645786 657742 742801 739404 4539701 4713837 38.75 70.4 3
08:16:54 2024-01-29 639326 629480 151605 152185 246553 252083 276662 274989 173431 171125 209693 213952 241124 246316 4075587 4342624 5947484 5751740 1010990 1048521 222973 196137 211323 211900 256975 249316 235812 236353 163171 164576 633079 588483 1381645 1359474 347852 346335 480748 481794 587744 567897 594289 601387 620350 630415 604906 666013 1687679 1759352 1105465 926166 524988 516497 616467 611047 635672 640763 647364 658715 747341 741901 4539701 4719786 38.75 70.4 3
08:16:55 2024-01-29 636575 629489 151149 150124 246588 251521 276662 274954 173552 170885 209728 215225 241865 244425 4077868 4355391 5941570 5742497 1004571 1046999 223663 196478 211027 215365 257057 249316 236577 236163 162856 165036 634594 591169 1387703 1365283 349865 346732 482682 482926 590163 571598 596455 602131 621118 630413 603696 664125 1692478 1777145 1079915 926902 524107 516862 616467 612235 635708 641699 649540 658715 747906 742536 4537418 4711220 38.75 70.4 3
08:16:56 2024-01-29 638436 629220 151153 149910 246933 251907 277476 274954 173811 171006 209728 215098 241865 245180 4075587 4351995 5942418 5742497 1006039 1048521 223663 196444 211323 211900 257237 249491 235812 235107 163265 164819 631157 589485 1412109 1362904 348381 345436 482035 483122 591384 573223 596880 601276 622071 629312 604013 665355 1692231 1769780 1105465 926243 524479 516608 617305 611047 636570 640763 649078 660554 748419 739404 4545836 4723152 38.75 70.4 3
08:16:57 2024-01-29 636728 628595 151085 150229 246964 251907 278065 274989 173673 171006 209875 215316 242237 244802 4081398 4348856 5942418 5732822 1004571 1048330 223697 196478 211358 215515 258202 249527 236577 235799 162856 165118 631157 590326 1379599 1360972 348875 344917 481573 483413 590637 571254 592432 602020 621888 629168 603586 663940 1690425 1770626 1091078 926166 525686 513882 616467 611047 634775 643821 649540 658715 747869 739332 4537304 4713800 38.75 70.4 3
08:16:58 2024-01-29 635825 629224 151186 149805 246964 251521 276662 274918 172829 171429 209728 215259 241865 244049 4075587 4348894 5932258 5742497 1003894 1047036 223352 196478 211175 215631 256841 249070 237144 236363 162595 164875 633079 592859 1374088 1360972 349617 343400 481312 483450 590389 574674 595204 603099 620287 629226 601990 666701 1692795 1779846 1096188 926166 522697 513630 617780 610865 636612 641699 648617 658715 748951 742952 4502187 4708509 38.75 70.4 3
08:16:59 2024-01-29 636276 629325 151153 152216 246999 251521 277086 274954 173310 171159 209435 215316 242575 244049 4075222 4367817 5933119 5728268 1003894 1042095 223697 196751 211175 215329 256841 248685 236612 236706 162856 165614 636596 592859 1374830 1360972 350587 344399 480893 483486 585843 574674 596084 604331 621198 629456 603732 667034 1691277 1782986 1072387 924631 524189 515910 616467 609965 635259 645751 647438 658025 747159 739404 4474050 4723152 38.75 70.4 3
08:17:00 2024-01-29 631190 629480 151883 152181 247586 252118 276662 276715 173794 171585 209875 214134 242982 244049 4087220 4383326 5942418 5744804 1001005 1045553 223317 197094 211210 212494 258066 249562 235647 237865 162856 165614 640220 594556 1378104 1350821 350362 344917 478152 481600 587242 574674 596488 603319 625810 631303 606376 673676 1695659 1792128 1129124 927561 526005 512221 618182 610792 631933 643785 649466 653686 749298 746745 4499688 4716148 38.75 70.4 3
08:17:01 2024-01-29 630935 629265 150883 148603 246169 252294 278329 274114 173655 171022 210420 214100 242644 244802 4081398 4438578 5914521 5751849 1013272 1043964 223697 196478 210515 215772 255694 249527 235812 237130 162890 165601 636596 596260 1400084 1347670 349865 343400 480970 485887 587329 575895 597886 598430 625774 630859 601558 668296 1696899 1806452 1106656 918288 526005 510781 612984 614589 631222 640763 653211 656417 747247 747765 4537196 4715245 38.75 70.4 3
08:17:02 2024-01-29 632807 629220 151958 152225 247732 251136 278042 274812 174210 171125 210385 214169 242644 244802 4072958 4389333 5899208 5744740 1016170 1048521 222973 197333 210662 216039 256841 249527 236212 236965 162856 165614 628533 597132 1388766 1344798 349545 344917 478044 485200 587499 574674 598976 602242 626730 632831 603159 672279 1703305 1799832 1097308 915682 527501 513882 614722 614589 633049 640308 652967 658247 745020 745572 4629875 4728781 38.75 70.4 3
08:17:03 2024-01-29 638533 628449 152026 148235 247555 252851 279114 274954 176825 171125 210056 215041 242471 247582 4067071 4333970 5932258 5757096 1027230 1047036 223007 197059 210515 216075 257057 249527 236612 236599 163265 165383 631564 588483 1383284 1350550 349617 345992 479267 486231 588962 572098 601475 601542 620287 632795 603159 668020 1695659 1787371 1107585 915682 522921 513918 612947 611047 634775 640308 649266 658715 739219 743245 4555208 4726057 38.75 70.4 3
08:17:04 2024-01-29 636497 630561 152515 152334 248387 252851 277297 276501 173759 171874 210539 215098 242609 244802 4075222 4287325 5955121 5744740 1020299 1048521 222320 197402 211027 215737 258102 249105 236612 237332 163117 165614 633079 591169 1381529 1351778 349865 346235 477707 484171 591296 573789 601475 605030 622254 635612 606806 669960 1696899 1778948 1109768 920904 524515 516862 614722 611047 631168 640308 648617 658715 743891 743660 4549080 4719786 38.75 70.4 3
08:17:05 2024-01-29 639173 627712 151714 150259 247440 254641 277652 275462 173794 171448 210574 214662 242471 246246 4084307 4349118 5943748 5761314 1010386 1045096 223663 197059 212057 215666 257272 249562 236577 237296 163378 165383 636596 587807 1382886 1354657 348381 347594 481913 483450 589778 567969 596121 603746 619779 631303 606806 668057 1694185 1769780 1086924 924928 525632 518848 617599 613720 638555 643160 650927 660080 750062 744005 4537418 4719786 38.75 70.4 3
08:17:06 2024-01-29 636611 629484 151752 152325 246999 252294 278329 275548 174209 171771 210798 215928 242505 245487 4084466 4367729 5943255 5751849 1003894 1047036 224529 197573 211429 216039 257669 249352 237712 237130 163117 165614 639673 594131 1418261 1360972 350610 345194 481913 484919 589230 576302 597923 603897 622181 631303 605247 669960 1693255 1784907 1105465 926243 522921 513810 616357 611047 631132 644589 648617 659690 749001 743660 4480231 4716424 38.75 70.4 3
08:17:07 2024-01-29 631083 629035 151883 152329 247936 251907 276662 276715 176737 171619 210385 214501 243691 246497 4080139 4370390 5942311 5751849 1001754 1045022 223477 197368 211429 215365 258066 250545 236577 238138 162890 165845 631980 596283 1376681 1351778 349263 345992 483313 483072 586095 574674 595204 602670 626694 631303 606806 673271 1696899 1791895 1107585 925585 527501 513846 618508 612645 633946 645532 652042 658715 749531 748080 4537304 4707192 38.75 70.4 3
08:17:08 2024-01-29 627503 628146 152376 150019 248498 252259 278329 275568 176825 171516 210680 214765 243321 245700 4072059 4367773 5921212 5744552 1015332 1046730 224564 197573 211182 211709 257201 250865 236542 237830 163661 165845 628533 597020 1366463 1347670 350859 346732 482253 486921 585367 577119 595754 600159 622181 631037 601954 671253 1696899 1806452 1090623 920904 527501 513774 616467 616334 634846 644517 653930 654799 743438 746097 4549433 4729580 38.75 70.4 3
08:17:09 2024-01-29 628841 629224 152583 152296 248847 251872 278917 275762 176914 171397 210532 214765 243286 243639 4077439 4361543 5903410 5744476 1017628 1047859 223594 197642 211217 213989 257456 250685 236767 237891 163309 166193 635058 597132 1401099 1347522 353338 345123 478080 486921 585735 577937 601142 601967 629466 632795 603696 674743 1704934 1811694 1107585 917349 526005 513015 614213 616334 633012 641663 652467 656735 743474 748310 4552683 4717162 38.75 70.4 3
08:17:10 2024-01-29 631083 628775 152127 148235 248485 252294 278848 275375 177141 171125 211045 214100 243152 245558 4074962 4358502 5927164 5769529 1021193 1048181 223490 197539 211774 213654 258457 250934 235672 237961 163240 165972 635058 592436 1381832 1340030 350113 347559 478152 486011 587022 572906 601438 600159 625810 638473 606751 673271 1706082 1801108 1120307 917636 530235 519166 616030 616414 635635 640308 656984 659652 744946 748310 4624110 4729892 38.75 70.4 3
08:17:11 2024-01-29 636728 629035 152583 149043 248485 251872 279704 276220 176948 171670 210715 215881 242575 246109 4069938 4336852 5936483 5751849 1025576 1049264 223697 198145 211358 212365 257746 250614 237763 237382 163799 165776 631564 590747 1398028 1351400 350859 347380 477900 487611 590896 574638 602071 605202 625569 635987 606376 670915 1697659 1793191 1093154 914018 525632 518396 613816 614589 639641 640308 650547 662662 742913 746758 4548803 4720527 38.75 70.4 3
08:17:12 2024-01-29 634686 627712 152127 148305 248494 253104 278329 276715 174539 171977 210532 215432 243152 244802 4084768 4308498 5959363 5760058 1011027 1046308 223663 197677 212687 216039 258646 250688 237028 238067 163206 166134 628533 588062 1407032 1353109 350610 348991 482863 484294 591042 571880 599752 606317 622109 634683 603884 670177 1696825 1774914 1111825 926243 526679 519937 620026 614589 639911 645460 650050 660080 748233 745763 4547971 4717162 38.75 70.4 3
08:17:13 2024-01-29 635553 628599 152127 148403 247697 254641 278721 277530 173552 172251 210385 216136 243356 247312 4077868 4358245 5940437 5750692 1003894 1044703 224702 197677 212354 216332 258646 250300 238116 237830 163447 165845 633079 593571 1389098 1363343 352357 348454 484536 486158 593444 574528 598624 609068 625643 634354 609090 669923 1694884 1778948 1103344 927413 525223 518396 619419 614589 638372 646932 652233 662662 751656 745763 4478089 4711220 38.75 70.4 3
08:17:14 2024-01-29 633753 629039 152098 148472 248115 252857 278917 277494 173794 172286 210056 215535 243391 244802 4075587 4355100 5936483 5742497 1005328 1048330 224390 197492 212354 216146 258464 249562 238080 238032 163413 165845 633079 594556 1391504 1360972 350859 345956 482935 484564 594792 577790 600721 608902 627309 631267 607163 671796 1697659 1776917 1105465 925927 524442 516862 620858 614589 639641 647351 649094 660629 751505 746758 4473774 4707803 38.75 70.4 3
08:17:15 2024-01-29 629213 628151 152127 148672 248498 252857 277902 277761 177072 172097 210567 214948 243730 244767 4084768 4367817 5932258 5744740 1001791 1046999 224355 197677 212205 216110 259556 250652 236943 238805 163378 166344 635058 596260 1381690 1355619 350602 346478 482253 483413 589483 577937 598772 606747 629211 637534 610656 676108 1703342 1798286 1107585 930166 528214 513702 620295 614589 631060 643612 653136 659385 751505 746133 4471390 4713800 38.75 70.4 3
08:17:16 2024-01-29 628845 629220 152093 148572 248110 254193 278329 276680 177141 171704 211045 214765 243935 245299 4074962 4420882 5941570 5778520 1003178 1046999 224355 197711 213356 213727 258031 251643 236577 239140 163413 166193 626638 594278 1380786 1349864 349545 347035 483655 486231 585735 576302 597923 603283 627420 631303 606498 675776 1704518 1804386 1109705 924702 529003 517483 620858 618085 637553 647207 656328 660629 749531 748346 4549433 4713800 38.75 70.4 3
08:17:17 2024-01-29 628399 628595 152832 152357 248913 252259 279114 275797 177141 171739 211045 215132 243491 244014 4065617 4364336 5895735 5744740 1016170 1045480 224586 197711 211393 212365 258429 251113 237310 238102 163413 166309 628533 597132 1377504 1346399 351132 346513 480518 487266 590611 577937 603187 603344 630357 636578 606376 676774 1706119 1806452 1101461 918123 531265 518106 616430 617817 636649 643930 656684 661458 748951 752507 4620812 4730828 38.75 70.4 3
08:17:18 2024-01-29 637863 627712 152478 148506 248250 252224 278414 275797 177141 171704 211045 215501 243321 246352 4068516 4336767 5936483 5761201 1026764 1047741 224390 197746 212057 212399 258429 251113 238045 237664 163937 165845 626678 588645 1382482 1347952 350362 347594 480893 485917 593006 574405 601653 603957 622181 635576 605739 671610 1701724 1793191 1089001 915645 526005 518433 614612 614369 640277 643785 653248 662475 745001 747141 4556282 4713524 38.75 70.4 3
08:17:19 2024-01-29 634657 627223 152447 148506 248847 253069 278329 277956 177106 172148 211228 215501 243560 245523 4069938 4302200 5959363 5761201 1013944 1046999 223663 197711 212723 216226 258827 250900 237345 238102 163447 165972 628533 587807 1394309 1350550 350859 349697 481999 484856 590932 572943 601475 603933 622218 637209 607409 670265 1696862 1768161 1094452 924928 527501 519937 621665 614589 640817 645496 653173 665314 753642 750479 4537418 4721974 38.75 70.4 3
08:17:20 2024-01-29 638501 628775 152064 148603 248115 253457 279114 277013 174905 171943 211193 215466 242982 247113 4077868 4346053 5950882 5741327 1007510 1048521 224737 197539 212723 216110 258827 251041 237677 238032 164200 165730 633079 586970 1387558 1355619 349617 348363 483655 485543 591260 573789 597703 605458 622145 632795 603884 668769 1694360 1768161 1109705 926243 527501 519937 621299 615461 640364 646932 652005 661053 751969 745763 4512580 4711831 38.75 70.4 3
08:17:21 2024-01-29 636006 628226 152379 148977 248347 253317 278186 276220 176895 171977 210750 216691 243826 247582 4077868 4364701 5936483 5732822 1006076 1045443 225085 197677 212687 216332 258564 251113 238116 237664 163447 165845 631564 591169 1381453 1360008 350859 346513 483655 486231 592715 577119 599234 603897 625296 631836 607409 671253 1696862 1790651 1103344 926243 525733 513846 618471 612851 634739 645496 651167 660629 751124 746061 4464672 4711220 38.75 70.4 3
08:17:22 2024-01-29 630635 627416 152447 149312 248352 253352 277954 277972 174522 172182 210904 215986 244105 244802 4065789 4364710 5938074 5750692 1005361 1045096 224737 197746 212390 212365 259556 250300 237677 238841 163378 166678 636596 594556 1379108 1354657 350602 347035 483386 484513 589520 577937 597592 603897 627364 634647 607445 677255 1701724 1796011 1116066 926902 529003 516826 620332 612911 636607 648336 654895 660629 748233 748418 4539701 4713800 38.75 70.4 3
08:17:23 2024-01-29 631083 627707 152659 149142 248764 254281 279793 276501 174243 171994 211305 215363 243966 246211 4078933 4379893 5903410 5747155 1013272 1044317 224390 197780 212021 212399 258827 251466 237395 238102 163447 166193 638135 596768 1367613 1345444 351663 347035 480893 485917 586095 575990 604289 605458 627400 639344 607237 677292 1710970 1806452 1103538 916984 530510 518433 615952 617358 636121 641699 657877 660080 749372 748418 4624110 4723152 38.75 70.4 3
08:17:24 2024-01-29 638085 627444 152127 148810 248110 253847 278329 276715 177299 171977 211376 215535 243896 248048 4073109 4345799 5965310 5742497 1010386 1046507 224390 197711 213427 216100 258827 251536 238080 238138 164200 166112 630048 586970 1389531 1353697 350362 349733 484682 485887 593006 574638 601586 603897 626530 635612 608769 670265 1694419 1775300 1111825 927561 527501 521041 621649 612875 641455 648828 653930 662064 751932 745012 4495590 4710441 38.75 70.4 3
08:17:25 2024-01-29 631227 628599 152583 148874 248494 253069 278329 278347 176825 172355 210715 215535 243730 244802 4065789 4367599 5938964 5744514 1006764 1045443 225085 197746 212723 214290 259377 250300 238080 238805 163413 166576 639673 594556 1361386 1357120 350885 347035 482935 484856 593006 576874 601902 603969 628283 634683 609236 677292 1701452 1797284 1111825 928881 529003 518112 621649 616334 634775 646896 653930 660629 754207 752652 4530323 4713800 38.75 70.4 3
08:17:26 2024-01-29 631231 628590 152127 149146 248498 253104 278448 275833 177458 171704 211411 215466 243935 245937 4061232 4414879 5925935 5761314 1002362 1041911 224946 197642 213920 214479 258827 252461 237310 239176 164245 166774 628533 593853 1382972 1348741 352608 348399 485369 486231 590611 577527 598809 603957 629466 632315 603582 676774 1701724 1806415 1111825 922063 529755 518433 619893 618303 637580 649322 657877 660629 751616 748418 4552871 4713800 38.75 70.4 3
08:17:27 2024-01-29 626719 626789 153111 148476 250075 252892 279704 276680 177334 172132 211828 215501 244140 244767 4068516 4361543 5903410 5766253 1015443 1048330 224789 198850 212546 212955 258685 251713 237904 239140 163945 166809 634216 597132 1414780 1346749 351699 348870 480893 485881 590545 579577 603004 606317 629240 640317 603920 678776 1706119 1806452 1101461 916984 531265 519937 617780 620724 637543 641770 658812 662027 750062 754255 4624110 4719786 38.75 70.4 3
08:17:28 2024-01-29 636728 627707 152622 148777 250070 252294 278220 277692 177176 172286 211376 216506 243391 246352 4066262 4287361 5932258 5751849 1023243 1047251 224911 199231 212255 212989 259520 251005 238677 238831 164325 166309 633079 591169 1383965 1351778 349581 348363 481659 486085 595639 577666 603040 607495 628395 640317 610134 675676 1702933 1778948 1115999 922195 527501 521041 618981 615461 640364 643612 651082 664055 751969 748346 4542594 4713524 38.75 70.4 3
08:17:29 2024-01-29 637406 627707 152026 149280 248494 253669 279114 276715 177210 172166 211411 215535 243186 247113 4066262 4336442 5950882 5742497 1006756 1047585 225782 197746 213392 214290 259377 251995 237833 237926 164394 165566 623692 588483 1382035 1360440 350859 348991 484916 486231 594687 575895 601179 607066 625737 634419 607409 671253 1697295 1782986 1102549 926243 526005 518433 620332 615461 640364 649322 651118 660117 748269 747220 4464672 4726191 38.75 70.4 3
08:17:30 2024-01-29 630993 627712 152583 149077 249092 253280 278917 278347 177141 172355 211045 215535 244140 244802 4074962 4361609 5932258 5733145 1004534 1046582 225119 197815 213242 212433 260139 250688 238080 239379 164107 166704 628533 596260 1370949 1355619 351555 347452 483619 485777 592824 580400 602034 608353 629240 636542 610742 676996 1701724 1797284 1113946 927524 530132 517665 623178 612947 636157 649322 654932 659576 756451 753788 4530323 4713800 38.75 70.4 3
08:17:31 2024-01-29 629366 627712 152583 149209 248534 254641 277991 276450 177492 172012 211446 215535 244140 248337 4070201 4405108 5898933 5733145 1013272 1042058 225085 197780 212574 213092 258827 251892 237712 239176 163482 166344 628533 597114 1386804 1348629 352858 347030 483619 488997 591718 580811 602853 605385 632107 637571 605224 676774 1706082 1815223 1101224 919595 529003 513918 617599 618122 635708 647423 658539 660629 747906 752724 4530785 4698397 38.75 70.4 3
08:17:32 2024-01-29 625730 625638 152656 148441 249729 252363 277569 276680 174574 172132 211129 215535 244858 244802 4049550 4352296 5904322 5750692 1016170 1044703 223766 198504 212390 212433 259373 251892 238116 240122 163775 167042 630048 594556 1384440 1338785 351735 348286 482035 488960 590665 579056 605150 607177 632769 640209 612183 678627 1708996 1802385 1101461 917636 531265 521264 618219 620127 639911 644553 659750 663871 750437 752157 4605353 4713800 38.75 70.4 3
08:17:33 2024-01-29 636044 625864 152854 148297 250066 252328 279114 277634 177141 172320 211228 216541 243935 246316 4049587 4284436 5913634 5747751 1019079 1045480 223732 198988 212723 212433 259921 250790 238151 238805 164200 166576 631564 590747 1384262 1350550 350602 349452 482253 486231 592751 575895 606124 610011 629174 640065 610887 675111 1699711 1778584 1101461 923530 529003 522335 621210 612911 642216 647243 652967 665714 754740 748310 4539701 4713800 38.75 70.4 3
08:17:34 2024-01-29 636009 627259 152617 149280 249303 253882 279114 277565 177334 172320 211411 217214 243826 246352 4061232 4348644 5928037 5733145 1003894 1045516 225625 197780 213762 212433 259373 251928 239224 238067 164464 166344 623036 589065 1376806 1360972 349581 347559 484682 486409 595346 576910 601717 609286 629466 634683 613192 678765 1704555 1795013 1089001 929504 527501 516717 620858 615860 637580 649056 651082 659072 756872 754512 4474050 4710441 38.75 70.4 3
08:17:35 2024-01-29 628845 627596 152119 149284 248146 254272 277991 276485 177562 171859 212110 215501 244140 245972 4056936 4420882 5925935 5744854 1001034 1042095 225119 197815 214170 212399 258827 252711 237345 239838 164166 166809 627017 592859 1384133 1348741 351132 348644 484143 486638 591260 576432 599327 606046 630803 632866 607237 677292 1701212 1815223 1113965 923281 531265 517483 619748 619068 637398 649141 658701 661495 753363 752724 4547464 4709709 38.75 70.4 3
08:17:36 2024-01-29 627063 622348 153007 150365 250070 253492 279327 277565 177334 172166 211481 215535 244928 245558 4065341 4355363 5922946 5761314 1018974 1042058 223766 198677 212723 212433 259159 252106 237677 240291 163889 166809 635058 592013 1376792 1337290 350638 349733 483655 486260 590389 576302 603001 604601 629021 640317 606806 676538 1701212 1796011 1093154 914205 531644 522372 620858 621607 643546 645388 659676 663945 752293 748202 4577216 4713800 38.75 70.4 3
08:17:37 2024-01-29 634411 625869 153109 148875 249899 253882 278917 277813 177176 172355 211411 216379 244175 246316 4049587 4290404 5950037 5744854 1013944 1044354 223697 199023 213092 213058 260139 251715 238151 239582 164200 166982 631564 590747 1372624 1351624 350638 350297 484756 486231 594687 575895 602499 608783 628577 640317 611033 673308 1696899 1769524 1111825 925585 529003 519709 623007 612983 643929 648047 656984 668358 754594 748238 4537418 4712568 38.75 70.4 3
08:17:38 2024-01-29 636723 625896 152161 149301 248534 254808 279507 277956 174696 172355 211446 216205 243896 247842 4068516 4342861 5950882 5728268 1010386 1047036 225119 197780 214098 212433 259556 252319 238151 239582 164762 166228 639673 586970 1392400 1352475 350610 350297 485712 484479 591804 576302 599401 607495 627173 636614 610134 672279 1694000 1780611 1103538 926902 528627 522149 623512 616451 643583 649322 654969 666055 755284 751193 4537991 4715235 38.75 70.4 3
08:17:39 2024-01-29 646489 628185 152867 149593 248950 253847 278414 277956 177527 172355 212124 217214 243935 246352 4056936 4336442 5932258 5739966 1002462 1042487 226132 198331 213427 212876 263088 252497 238889 238102 164498 166344 626346 587807 1392782 1360008 350320 347594 485369 485917 596263 577055 603298 610147 629466 635647 611070 676293 1696899 1792165 1086924 927561 527127 517665 620332 615461 637580 649322 653967 659576 756451 752724 4465403 4701571 38.75 70.4 3
08:17:40 2024-01-29 628212 627421 153364 151068 249821 253387 279901 277101 177636 172182 211305 215997 244036 245452 4056936 4371114 5895010 5744854 1009533 1041319 225154 198539 212758 213388 259556 252497 238151 240122 164349 166809 630048 596287 1386091 1348741 351771 347630 482594 486747 591078 576982 606124 607177 631087 640317 607409 678448 1706119 1806452 1101461 916333 531265 519609 618071 619214 638518 645532 658812 662251 751124 752891 4624110 4709709 38.75 70.4 3
08:17:41 2024-01-29 635825 625864 153113 149280 249478 255001 281484 278096 175010 172628 211340 216738 244508 247389 4063590 4323357 5929585 5751849 1022651 1041172 225085 198815 213427 213605 258827 252533 239224 239176 164498 166576 626678 587807 1380595 1348741 349581 349206 482253 489378 596410 575189 606593 607459 629021 640317 609236 675259 1701724 1788116 1116066 918288 527501 519937 616727 612911 640817 645303 653040 663548 748197 748418 4537380 4713800 38.75 70.4 3
08:17:42 2024-01-29 636728 627171 152617 149313 248569 254307 279114 277956 177245 172647 211827 216449 244648 248432 4067183 4330092 5961763 5735308 1010386 1043927 225119 198504 214134 212989 259956 252497 238651 238892 164498 166576 630048 586136 1389305 1351778 349545 349733 484143 487266 595643 577119 602330 609286 627653 636542 610170 673271 1695696 1786850 1103344 926243 527127 519937 622089 612947 642216 649322 654468 663077 754243 748382 4464672 4700384 38.75 70.4 3
08:17:43 2024-01-29 630587 625905 152651 148880 249720 253882 278470 282890 177492 172389 211446 215570 245305 245558 4074944 4361318 5937174 5751849 995894 1042022 225923 198711 214063 212399 260179 252711 237878 240450 164173 166809 635058 594556 1399635 1347952 351771 349170 484861 486921 592278 576910 599401 603969 631087 634683 607445 678177 1701249 1806452 1116066 922232 532022 519937 623007 621077 639911 649322 658273 662101 752538 754853 4545836 4700384 38.75 70.4 3
08:17:44 2024-01-29 626351 625901 153003 149080 250075 253457 278414 277956 177280 172355 212110 216309 244140 244802 4061269 4373903 5912774 5740447 1011815 1045244 225817 198954 213427 213422 258827 252459 238010 239954 164464 167089 639673 594556 1389859 1347670 351699 347594 483509 486783 593006 580319 605289 603969 631159 639416 607877 679965 1710970 1813050 1118186 916984 530510 518433 617599 618340 638423 645568 657877 661595 750062 752927 4611440 4719786 38.75 70.4 3
08:17:45 2024-01-29 635825 626558 153003 149351 250075 253917 280262 277530 175626 172355 212110 216691 244175 247530 4066262 4339766 5939582 5765287 1023463 1047200 225329 199197 213770 213616 258720 252711 239276 239582 165027 166809 625185 587641 1387883 1344761 350355 349733 483619 489609 596410 577937 608362 603969 629466 640317 607445 675259 1704909 1797284 1116066 916984 527876 521041 617803 616487 643127 645532 656402 665545 748003 748418 4549080 4719786 38.75 70.4 3
08:17:46 2024-01-29 632907 625661 152863 148975 249715 255200 277991 278347 177527 172868 211926 216877 244893 247935 4061232 4311710 5960194 5763605 1013272 1048219 224789 198919 213991 214857 260653 252531 239083 240148 164738 167159 631564 588570 1390559 1350821 353360 350503 484340 487266 596139 577119 605075 611083 631432 640317 612545 676330 1696899 1777689 1103538 924928 529003 520843 623448 616487 640182 648717 657877 667002 756985 749883 4498830 4709709 38.75 70.4 3
08:17:47 2024-01-29 632431 627712 152934 149826 249899 253917 278448 279132 177245 173456 211862 216877 244963 245972 4066262 4355365 5932258 5742497 1003894 1042095 226308 199231 213884 213582 260581 251785 240029 240015 164679 167159 633079 594556 1381079 1360285 351735 347309 485025 487611 596300 581224 602969 611083 630929 638444 613633 679483 1703700 1801108 1116066 930203 530510 519202 623890 616487 638482 649322 654932 661521 758666 755921 4521237 4713800 38.75 70.4 3
08:17:48 2024-01-29 630251 626749 152473 150033 249232 254237 279262 276680 177810 172251 212407 216136 244893 246352 4070201 4421367 5917846 5746593 1003819 1042414 226483 198331 214737 213536 259556 253923 238536 240042 164749 167206 630048 592859 1385362 1349269 353360 349518 487781 490387 592096 577009 603298 605169 632930 637571 609127 678448 1703871 1804020 1093154 922195 532022 519572 623890 621957 640364 652995 661630 663003 752538 755921 4539701 4713800 38.75 70.4 3
08:17:49 2024-01-29 625730 626526 153109 149246 250598 253457 278448 278151 177740 172320 212074 216506 244858 245144 4049550 4367886 5894085 5744665 1014720 1043152 225625 198988 213206 213536 259556 252711 238819 240122 164315 167159 630048 597114 1375410 1346712 353689 349272 483619 490625 591968 581224 606860 608902 631123 640317 610097 680447 1714547 1806452 1107692 918015 532052 521191 619382 621920 639911 648496 661160 664018 753831 752855 4621323 4723152 38.75 70.4 3
08:17:50 2024-01-29 636276 625833 153109 149313 250070 253104 279262 278347 177458 172764 211446 217179 244175 246387 4049550 4306073 5931387 5742497 1022614 1042414 225782 198988 213356 214085 259921 252711 239595 239547 164843 166576 626678 587807 1381723 1346399 352858 350185 484536 491783 597219 579166 607741 608681 629320 640137 610693 675037 1701724 1791859 1134498 918738 529003 521410 617562 612947 643127 645317 654969 665471 752189 752421 4549080 4713800 38.75 70.4 3
08:17:51 2024-01-29 634611 622312 153075 149792 249303 255055 279291 278347 177562 172355 212074 216471 244893 247878 4068240 4314650 5950882 5750692 1008763 1044703 225433 199440 214586 213058 258843 252711 239560 240291 164464 166809 631564 586970 1396695 1348629 350320 351321 484825 488303 597329 577790 603860 610633 628875 638264 610887 675835 1699711 1784907 1109705 927561 528103 521410 623890 618122 644039 652534 657877 665981 759146 748418 4474050 4713800 38.75 70.4 3
08:17:52 2024-01-29 627001 622276 153041 149797 249864 253882 279114 279132 177527 173145 211481 216205 245270 245937 4065617 4355100 5936483 5742497 1001754 1045355 226132 198988 214063 213388 259454 252675 238854 240628 164464 167241 633079 594556 1377584 1351778 353834 349452 485603 487611 593846 580369 603187 609716 635737 639992 612545 683028 1706568 1800840 1095231 927449 533541 520932 625218 620127 640277 650612 659527 663834 756949 755085 4530635 4714669 38.75 70.4 3
08:17:53 2024-01-29 629334 628335 152617 149826 249644 253847 279262 277335 177810 172286 212407 216471 244928 246352 4061425 4411834 5913634 5742497 1008204 1044877 227062 198677 214098 213753 259556 252711 238819 240365 164728 166809 630048 592436 1371699 1346399 354093 349733 485544 489573 593006 580283 602499 603667 630607 636578 607409 681345 1711856 1817805 1072387 922216 532022 518251 621262 621298 638372 649250 662102 660979 751656 757172 4555578 4720527 38.75 70.4 3
08:17:54 2024-01-29 627323 626753 153113 149317 250070 253917 279039 277956 177562 172355 212556 215535 245683 246387 4070201 4358691 5922061 5744740 1016761 1042414 225119 199613 214063 213719 259950 252711 238819 240966 164200 169748 630442 593284 1403410 1337179 351807 351321 484682 486711 590552 577937 607043 603897 631087 641708 607445 681345 1706119 1801108 1099385 918778 534789 524336 622626 622765 644459 648191 662312 667802 751546 754071 4592696 4722044 38.75 70.4 3
08:17:55 2024-01-29 634686 625833 153109 149789 250779 253352 278483 278347 177492 173145 211446 217320 244722 247078 4059164 4281394 5922946 5751849 1017292 1044703 225119 199822 213727 213536 259058 252711 239595 239954 164843 167333 623692 590326 1382035 1349864 351699 350791 484413 487611 596410 577937 606184 611083 629204 640317 614686 678739 1701724 1779957 1128788 922232 530132 521245 623890 619842 647153 648997 657224 669303 758520 752012 4537418 4713800 38.75 70.4 3
08:17:56 2024-01-29 627471 627225 152905 150033 250075 255165 279114 279381 177879 172835 212074 216170 245476 246951 4066262 4374042 5931112 5736850 998837 1042058 226202 199474 214098 213092 259488 252711 238819 240966 164498 169748 635058 594519 1376100 1350662 353834 349733 486264 487611 594417 580319 602034 608783 631231 639380 614176 680447 1706119 1805090 1093154 924928 532088 521041 625218 622491 641271 650647 660915 665508 755880 756185 4556937 4728002 38.75 70.4 3
08:17:57 2024-01-29 627508 625719 153505 149726 250667 254132 281484 278347 177720 172355 212443 216691 245402 247970 4065617 4380278 5894085 5747751 1014720 1042058 225782 199648 213727 213787 260322 252711 239224 240628 164186 169937 631564 595504 1380560 1342999 354944 350508 483655 486783 593006 580283 608324 608353 634571 641708 611033 681486 1710970 1809013 1107692 918288 532880 520440 620332 623757 641725 648372 661186 667987 752575 755085 4614731 4716625 38.75 70.4 3
08:17:58 2024-01-29 637942 626490 153041 149957 249968 253777 280470 277953 173464 172972 212599 217482 244858 247878 4056357 4321062 5925935 5751849 1024158 1043927 225817 199440 214134 214417 259556 252711 239931 239954 165442 166809 628171 587807 1385961 1346399 351416 350508 483655 489609 598181 576874 608879 610147 631249 641708 612838 677292 1706082 1794740 1095231 919595 529003 521929 620332 616487 643583 646896 655899 666264 754207 753788 4539701 4713800 38.75 70.4 3
08:17:59 2024-01-29 636723 625833 152969 151599 249404 255271 279829 278703 173126 172731 212301 216704 245192 248887 4067895 4317006 5959363 5752451 1010990 1046841 225782 199023 215297 213422 259092 252711 239189 240291 164762 166809 633079 586136 1385904 1350821 350602 350791 485580 488960 597255 577937 603187 609286 629466 638480 612874 676256 1696862 1786814 1103344 927287 528251 521410 623890 616451 644039 652814 656402 664055 757022 752724 4464672 4688328 38.75 70.4 3
08:18:00 2024-01-29 627041 626522 153109 149792 250075 254663 277991 279847 175132 173454 211827 216936 245130 246246 4063680 4348904 5922946 5741327 1003894 1043927 226560 199405 214098 213753 259488 252675 239595 240291 164498 169512 630048 594131 1383274 1353697 353834 349170 485025 487266 594010 581175 603004 612371 631231 640317 614686 681449 1703626 1800837 1095231 927561 532052 519937 625218 621687 640364 650612 660689 664018 757022 756488 4537535 4729276 38.75 70.4 3
08:18:01 2024-01-29 628845 625427 152863 150033 249334 254307 279297 277335 173836 172355 212592 216541 245437 247629 4078933 4408099 5908398 5741327 1006487 1042058 227221 198954 214134 214268 259556 254500 239392 240291 164992 166809 630048 591169 1387540 1345444 351735 348608 485025 490301 594687 582892 605289 604005 631195 639380 609236 682491 1709756 1818194 1093154 917636 530850 519202 619419 620163 638555 649322 658739 663040 748233 756754 4577630 4716424 38.75 70.4 3
08:18:02 2024-01-29 634657 625629 153003 148946 250075 253917 279722 276715 173836 171975 212592 216902 244722 247913 4056357 4358192 5932939 5756560 1019588 1044703 225817 199474 214134 214210 259266 254141 239189 239617 165027 166774 625185 587388 1402483 1342585 350602 350791 485676 491030 597255 576838 607979 607422 630803 640317 609236 676774 1704144 1797756 1095231 915682 529003 522149 619419 617394 643892 647387 657877 667002 752502 752724 4539701 4707085 38.75 70.4 3
08:18:03 2024-01-29 632975 622236 153109 149788 249899 255482 278414 278935 175219 172835 212407 216877 245305 247878 4068516 4317863 5972084 5761850 1011828 1048219 225993 199474 215074 213719 259273 252711 239595 240788 164923 167276 623692 586136 1387378 1347952 352858 351853 485202 486638 596410 577937 604289 611083 630357 640317 614686 676256 1700516 1778948 1093154 927561 530510 521245 625390 619214 643840 650612 657877 667002 758934 752724 4467671 4701760 38.75 70.4 3
08:18:04 2024-01-29 627485 622281 153109 149826 250075 254808 278448 278043 177458 173732 211411 217552 245305 248549 4055404 4346019 5926889 5747626 1005328 1047474 226413 199509 214443 214130 261792 252531 239993 240459 164464 169547 631564 594481 1376108 1356373 353798 349697 484143 487611 594819 583311 605692 612888 634838 640317 614392 681970 1706119 1799832 1116066 927561 532088 520673 625661 620199 640364 650612 657966 665508 759203 756754 4536464 4710441 38.75 70.4 3
08:18:05 2024-01-29 627249 622303 152973 149625 250070 253882 279332 277956 175499 172355 212457 216842 244928 247113 4056936 4373855 5886625 5742497 1009571 1045133 226308 199405 213478 214313 260286 252675 239418 240521 164952 167241 631564 596260 1377793 1342585 354657 349375 484916 489609 592259 581997 608447 608353 635250 641744 611033 681486 1710970 1806452 1107692 915682 533257 521410 620332 619798 640364 648372 661186 667987 753679 755121 4614731 4710441 38.75 70.4 3
08:18:06 2024-01-29 635553 622308 153143 149826 250075 253069 279757 278347 177651 173025 212110 217552 244893 247530 4049550 4278478 5927164 5742497 1021922 1042450 226167 198988 213427 214577 261020 252495 240259 239980 165153 167042 621932 588483 1381410 1350228 351555 350611 483655 486783 598029 576991 609912 612126 630127 643621 615557 679259 1706709 1784833 1118186 922195 529755 521154 621210 617830 644039 649322 657877 669414 756985 754853 4537342 4710441 38.75 70.4 3
08:18:08 2024-01-29 635825 625124 152617 150207 249688 255258 278448 278347 173836 172904 212627 216877 244893 248716 4049625 4339766 5941570 5740748 1004571 1042095 226553 199023 214959 214289 258878 252711 239595 240042 165846 167124 622199 587361 1386606 1356447 352357 351708 488474 488997 598176 579577 602541 611083 630803 640317 614122 677255 1696899 1786850 1107585 928700 529003 521779 624775 618303 643803 652056 655006 664055 757022 754853 4464672 4704448 38.75 70.4 3
08:18:09 2024-01-29 625360 622312 153671 149933 250070 255482 277991 278935 177844 172389 212592 216506 245305 246352 4056936 4404954 5923820 5744854 998185 1041283 226051 199335 215449 213753 258697 257476 239392 240966 164992 169665 638135 592013 1393159 1344909 354620 350467 486877 488997 594796 580174 604905 608607 631051 638264 611033 682454 1706119 1813685 1113946 922195 533257 522149 625624 624666 642216 652514 662160 665508 755880 757323 4545836 4707850 38.75 70.4 3
08:18:10 2024-01-29 627046 625864 153182 149656 250075 253882 280236 278347 173650 172870 212627 217214 245305 246144 4068516 4373855 5904322 5751849 1018735 1043964 225817 200276 214134 213787 259058 252711 239595 241002 164498 169853 627365 594551 1371822 1336231 354657 351853 486020 491783 596061 581224 608768 607350 631087 645761 610887 682343 1712648 1802582 1103538 918288 533541 525490 622971 623757 643840 649322 664464 669704 748233 757172 4577216 4716424 38.75 70.4 3
08:18:11 2024-01-29 631227 622015 153496 150117 250774 255090 278448 277656 177597 173456 212443 217355 245305 247495 4059164 4284008 5945802 5744854 1015388 1042095 225119 200276 214621 213753 259523 252711 240268 240628 165257 167592 633079 590326 1378712 1348741 351771 351853 486364 486638 595109 576838 607666 613463 632966 645761 615928 679668 1701650 1779846 1124547 927488 531265 522824 625661 619214 647447 650612 658812 668227 760279 752724 4539701 4713800 38.75 70.4 3
08:18:12 2024-01-29 632431 622312 153109 150033 250422 255090 279297 278347 177562 173421 212110 218264 244928 246422 4065617 4346065 5933119 5733145 1003106 1045480 227291 199613 214808 213787 259092 252711 240268 240122 165062 169512 617519 590326 1396116 1357120 351807 349733 485580 486747 599875 583790 606593 614626 634802 640317 617596 683065 1710637 1798286 1113946 930166 531265 520968 624910 619842 641271 650612 658812 664055 764527 757287 4486845 4710441 38.75 70.4 3
08:18:13 2024-01-29 627253 625869 152549 150548 249338 255165 279297 278151 174109 172389 213480 216877 245683 247403 4056936 4405406 5919333 5747751 1003894 1042450 227291 198988 215146 214268 260139 257476 239595 240966 165027 169581 631564 591868 1374165 1344490 351771 349452 484861 491066 595643 583754 605289 607495 631231 640317 612404 681449 1710970 1820562 1113946 920524 532022 519864 620222 621847 640254 649286 662573 663834 748233 757359 4561362 4710441 38.75 70.4 3
08:18:14 2024-01-29 632980 622195 153569 149346 254855 253917 279770 279237 177597 173421 212074 217587 244893 247530 4049587 4272147 5913634 5738405 1019041 1044000 226360 199962 213727 214417 259488 252711 240268 240628 165292 169512 634594 589485 1381410 1349864 351771 350827 484340 486747 598453 577018 610288 613756 631159 644562 612897 678448 1706119 1779699 1101684 922195 530510 522594 623448 619214 645832 649033 658048 672445 759094 756455 4537531 4713800 38.75 70.4 3
08:18:15 2024-01-29 634686 622312 152866 150307 249571 255304 279262 278739 175534 173145 212776 217751 244934 247949 4056936 4339133 5932258 5733145 1003894 1042095 227062 199301 215146 213787 259488 252711 240268 239617 165014 166809 623404 585124 1393080 1357120 351416 349697 485580 490069 598914 582033 606023 613756 631123 640317 616430 680860 1704144 1797284 1118186 927561 529755 519937 623890 617358 641725 652286 656906 664055 761173 756881 4480823 4703163 38.75 70.4 3
08:18:16 2024-01-29 627203 625505 153466 149966 250075 255553 278185 282984 177914 173523 212812 216842 245648 247113 4056357 4383326 5919800 5736459 998837 1044740 226587 199648 214808 214119 260317 252711 239595 240966 164360 169818 627017 594556 1367797 1350550 354944 350791 486300 486638 595566 582892 603467 613756 636257 640317 613450 682527 1706119 1802385 1118186 927561 533709 521779 626105 623316 642216 653963 661222 667002 759203 757323 4541241 4708345 38.75 70.4 3
08:18:17 2024-01-29 629287 622123 153505 150240 250671 254557 282643 278667 174109 172355 212812 216912 245511 247149 4058888 4392347 5904322 5734318 1011828 1049007 227256 199962 214170 214451 261388 257549 239595 240628 165292 169581 613106 594556 1397352 1346399 354370 349733 485025 491066 595309 583790 608952 610147 637229 641708 612874 685279 1711619 1813013 1126668 917636 534302 521041 621210 621993 641271 649322 660176 667002 752611 757395 4624110 4707192 38.75 70.4 3
08:18:18 2024-01-29 634686 625656 153432 150346 250734 255377 280078 277387 174283 172972 213303 217367 245130 248471 4056271 4349214 5927164 5744854 1016686 1042058 226553 199648 214808 213822 259956 252547 239931 240628 165327 167241 633079 586970 1403099 1341092 351663 351321 487054 492529 595073 576946 608362 608353 629276 641222 611525 679259 1706119 1797284 1093154 915645 530132 521245 620332 620199 645832 649322 660219 669451 752575 754853 4555208 4707085 38.75 70.4 3
08:18:19 2024-01-29 631046 622231 153177 150170 250560 256022 279901 279883 175324 173317 212634 217413 245508 247807 4063590 4293006 5960194 5747751 1011815 1047400 226518 199822 215449 213787 259488 252711 239312 240797 165327 169783 631564 585719 1386388 1348741 351735 351853 487058 486747 596263 576910 605692 611985 629276 640317 615557 678256 1701724 1785549 1109705 927561 529755 521281 625047 620163 645733 653503 658344 667002 758934 752891 4461487 4700384 38.75 70.4 3
08:18:20 2024-01-29 625898 622272 153148 150170 250602 255553 278220 277656 175762 173178 212563 216634 245988 248637 4061382 4367510 5914521 5734630 998054 1042058 226553 199962 214860 214210 259558 257658 239595 241510 164762 169853 636596 594556 1368617 1347782 354406 350827 487094 486711 596139 582074 603860 610184 636257 640317 612582 684019 1706119 1806452 1120307 924928 534088 520440 626549 623757 644039 654495 663917 667987 757058 757359 4534887 4710441 38.75 70.4 3
08:18:21 2024-01-29 624844 622046 153637 149784 251131 253917 279757 282890 175499 173180 212457 217249 245683 246175 4056357 4361604 5892204 5742497 1011790 1044612 227751 199857 214586 214749 259058 257512 239595 240966 164853 169616 623692 594131 1392654 1345444 353870 349487 485025 491797 596410 583881 610100 610615 638313 641708 612874 686077 1715339 1815619 1095231 916984 532088 521041 621649 622874 641725 649322 661186 667039 753674 757432 4605826 4709709 38.75 70.4 3
08:18:22 2024-01-29 634686 622312 153041 149830 250774 254768 280842 278687 174109 173145 213146 217855 245305 248716 4056271 4329941 5929612 5756560 1024222 1047585 226483 199613 215110 214417 260143 254423 239896 240628 165558 167159 631157 586800 1390811 1344490 351663 351853 485712 492493 598512 580351 610684 611047 631051 643549 613706 680227 1706045 1804567 1097308 917636 530132 522486 620332 620090 645205 649322 658812 670584 756985 755921 4536794 4707803 38.75 70.4 3
08:18:23 2024-01-29 636009 622195 152973 150307 249754 255482 279572 279132 173836 173145 213110 217517 246076 249240 4046664 4327229 5962665 5747155 1009646 1048330 227240 199787 215661 214612 259454 254141 240268 240628 165593 167241 623132 585124 1379473 1353697 351380 350467 489167 489305 598548 577055 604322 611083 629204 641189 615557 678739 1700516 1785549 1089001 927561 530510 521980 626549 620127 645661 654159 658812 667476 759203 755861 4455293 4688328 38.75 70.4 3
08:18:24 2024-01-29 627058 622236 153109 150062 250426 255055 279901 278649 173770 173421 212741 217214 245648 246352 4049512 4358545 5922061 5732822 1005328 1046730 227210 199787 215118 214795 260939 252603 239958 241644 165222 170091 630048 594556 1381338 1350364 355985 350719 487090 486638 594431 583305 607928 612559 636670 640317 616430 684468 1706119 1802114 1097308 927561 534430 522518 625756 623487 642180 654423 662087 667439 760279 757130 4534293 4725886 38.75 70.4 3
08:18:25 2024-01-29 628845 624110 153109 150307 250774 255055 280183 278347 174350 172870 213445 217179 245648 247495 4055704 4399104 5904322 5733145 1007206 1042095 228194 199962 215198 214910 261020 255220 239958 241474 165418 167745 631564 591131 1373888 1345444 353512 349662 485544 491470 596263 586003 608324 609249 636670 639992 614176 685017 1710970 1820773 1118186 918288 532052 519937 622432 623757 641271 650576 662160 665708 752538 757395 4546186 4713524 38.75 70.4 3
08:18:26 2024-01-29 628040 622231 153603 150136 251127 255090 279722 279132 174383 172904 213480 216136 245683 247842 4059164 4336516 5922061 5761201 1019738 1044529 226518 200241 215262 214451 261388 255581 239816 241537 165348 167745 631564 587807 1387304 1340030 351555 351744 487634 492457 595768 576910 608842 611501 631159 644226 611935 678411 1706984 1799832 1098606 913012 532022 522348 622089 623316 646646 649322 660689 670994 754170 755387 4552871 4711199 38.75 70.4 3
08:18:27 2024-01-29 629252 622204 153603 150311 251131 256269 279297 277790 175622 173421 212776 217890 245648 247878 4061494 4299133 5950882 5751849 1008046 1045059 227027 200101 216056 214417 260247 257876 239984 241002 165442 167710 623692 587641 1411346 1357121 351555 351780 486913 489355 599765 581224 606369 614190 630127 640317 616430 680450 1701724 1786814 1113946 927561 531265 521980 627166 620163 646646 653927 658812 667950 760547 755049 4455293 4701874 38.75 70.4 3
08:18:28 2024-01-29 627508 622276 153569 150274 250774 255200 278448 278501 173803 173697 212741 217890 245648 247297 4061494 4346065 5921786 5731962 1001042 1042414 227256 200241 215449 214417 261079 252711 240268 241680 165292 165472 630048 594519 1402486 1354071 355154 351280 489167 488997 598643 583608 606444 615424 637461 643903 617850 685441 1706119 1805017 1097308 929542 535188 522518 627119 623757 643892 654423 661852 667987 757247 757395 4530323 4704448 38.75 70.4 3
08:18:29 2024-01-29 627145 622267 153466 150274 250770 254485 280183 278739 175744 173145 213125 217517 245718 247669 4059164 4399255 5899208 5733145 1008204 1041283 228670 199962 215074 214933 259092 257912 240268 241680 165660 169818 633079 591169 1398415 1345444 353834 349057 484825 492238 598453 585298 612009 610865 638167 643903 612691 685330 1715766 1823422 1107692 916984 533636 522149 623512 621115 642180 649322 660213 667691 755843 757432 4614731 4717162 38.75 70.4 3
08:18:30 2024-01-29 635825 622224 153105 150311 250070 255482 279687 279132 173836 173145 213110 217517 245648 249065 4055704 4330316 5941570 5733145 1007510 1042414 227221 199613 215752 214530 259885 254141 240268 240966 165558 166809 633079 585124 1382660 1353697 351380 351569 487058 491433 600314 580283 606049 612888 631087 640317 615557 681010 1703153 1789066 1113946 928806 531265 525117 627438 621810 648166 655659 659205 669928 761356 756273 4474050 4701689 38.75 70.4 3
08:18:31 2024-01-29 628853 622276 153143 150033 250774 255482 280148 278649 177527 174009 212407 218264 245683 247078 4049550 4345790 5922946 5733145 1002462 1042450 227776 200066 215449 214749 259488 252711 240979 240966 165407 169783 634594 592859 1377342 1355619 354907 350226 486264 486711 599765 585444 607511 614406 637643 640317 616437 684505 1706119 1799781 1095231 931416 533541 522889 627438 621541 643090 654842 661593 667765 764601 762561 4518010 4711869 38.75 70.4 3
08:18:32 2024-01-29 627145 622312 153143 150864 250388 256700 280148 278935 174383 172870 213780 217179 246062 247669 4059164 4411910 5931387 5742497 1000045 1042414 227256 200276 219436 214417 259885 253501 239595 239935 165407 169818 628533 592859 1380253 1344724 354657 351853 487130 491030 596483 583448 605252 610147 636221 640317 612838 686033 1710970 1815619 1097308 921504 534467 519709 627402 626305 645832 655273 665457 667328 756840 757179 4546850 4706810 38.75 70.4 3
08:18:33 2024-01-29 624251 625661 154248 150037 249411 254698 280148 278078 174316 173421 213445 217890 246441 246316 4056271 4355325 5895849 5728231 1012550 1042414 227221 200276 214959 215152 259488 257876 240268 240966 165558 169783 633079 594556 1363982 1343769 355697 350755 485983 491761 595109 585444 611589 611948 638582 645241 614686 686565 1715302 1813013 1106913 916984 535225 522518 622530 623757 643090 649322 664901 668641 756467 757287 4612877 4715207 38.75 70.4 3
08:18:34 2024-01-29 633782 625534 153496 150307 251122 255268 283080 278204 174350 172835 213480 217552 245476 248923 4046164 4333765 5922061 5744971 1018862 1044133 227221 200241 215449 214749 260322 253112 240268 241247 165593 169547 620461 586970 1378734 1341633 354345 351853 485544 492566 596207 580283 609665 609879 631159 645015 611070 679410 1706119 1799832 1103538 915682 532022 522824 621357 623757 647634 649322 660213 668737 754170 756844 4550735 4715359 38.75 70.4 3
08:18:35 2024-01-29 631981 623890 153859 149932 251480 255341 279266 278566 173803 173697 212776 217950 245367 247878 4055704 4278221 5905168 5742497 1019462 1041640 227062 200310 214063 214749 260031 252711 240810 240966 165407 169902 621932 587807 1373549 1346399 351807 351853 485025 486747 598548 580423 610721 614626 631195 645505 612933 681449 1703626 1782986 1120152 922232 532022 522860 625661 620127 647140 652514 660689 669248 757247 754853 4530323 4717303 38.75 70.4 3
08:18:36 2024-01-29 634536 624775 153041 150448 250703 255377 281484 279489 174316 173282 213260 218372 245441 247949 4055404 4336594 5932258 5724104 1001034 1042414 227962 199962 215449 214417 259488 257876 240979 240628 165593 167241 626346 585124 1374215 1355619 351735 350508 489167 489573 599765 583790 606613 615497 631159 640317 616437 680447 1704144 1797284 1116066 927561 530510 521410 625661 619214 642033 652550 658812 667002 761603 757323 4480441 4704448 38.75 70.4 3
08:18:37 2024-01-29 625463 625661 153679 150656 249825 256632 280008 279525 175920 172972 213602 217343 245543 247700 4049550 4428054 5931387 5747751 1000959 1042450 227927 199613 215752 214451 259454 253112 239612 241510 165407 170056 631564 591169 1374509 1343769 353870 351321 487094 492529 596410 585035 608362 610147 634838 640317 612368 682491 1713403 1815619 1109705 920904 533257 521041 623620 624642 642180 652056 663644 666018 756145 757395 4537342 4705127 38.75 70.4 3
08:18:38 2024-01-29 623922 621943 153850 149797 251304 254808 282280 279417 174096 173454 213531 217938 246300 248755 4060689 4349214 5887036 5744703 1011790 1040618 227011 200905 214808 215117 259488 257949 240437 241002 165027 170126 633079 594556 1391530 1342585 356021 351853 486056 491761 597486 584616 611589 612888 638582 645505 614356 686003 1714085 1809013 1111845 917636 535225 522420 623448 625528 640110 649322 666789 670233 754776 757323 4605353 4710441 38.75 70.4 3
08:18:39 2024-01-29 631009 621694 154103 149689 250485 254698 280189 278272 173803 173853 212776 217985 246160 248432 4057791 4268616 5903410 5744905 1021118 1042058 227221 200905 214134 214451 260757 254141 240979 240797 165811 169818 626678 588645 1386591 1348741 353834 350467 485712 486747 599430 580319 612032 614626 634607 645541 616437 681449 1703626 1782986 1118076 922232 532022 522896 626105 621077 647671 653008 659242 670708 757283 755325 4520944 4704448 38.75 70.4 3
08:18:40 2024-01-29 631887 622236 153607 150274 250779 255090 280394 278470 177631 173853 212443 218264 245683 247113 4056357 4342697 5929585 5727115 1002462 1043927 227997 200276 215840 215014 259850 257840 240979 240628 165593 167510 632650 587807 1381862 1357120 351807 350508 487022 490264 601586 585444 607548 615934 634838 640317 616473 681933 1704600 1799832 1116066 928881 531265 521191 625661 620127 643127 653468 659750 667513 761603 757323 4471049 4704448 38.75 70.4 3
08:18:41 2024-01-29 625725 622204 153143 150135 250075 255553 280148 278739 174416 172870 213480 217214 245718 247495 4049812 4402046 5938444 5728118 999571 1045244 227468 200276 216056 214197 260282 252723 239851 242325 165257 165472 636596 593707 1370158 1344650 355231 351605 487130 490387 595529 583341 605252 610147 637193 640317 613779 684505 1706119 1811579 1099385 922269 534846 521209 626993 625084 640146 656195 664189 667002 755843 757359 4530748 4701760 38.75 70.4 3
08:18:42 2024-01-29 623480 622163 153838 149759 254810 254663 280183 279132 174109 173300 213146 217552 246406 246144 4037950 4346440 5884760 5744740 1012400 1042280 226893 200800 214931 214979 261792 254860 240606 241680 164877 169958 633079 594551 1373267 1337179 356021 351853 485712 491066 594211 583754 611589 613243 637680 645541 615557 685553 1710970 1806181 1103538 918123 535225 522824 623890 621695 643840 650120 666152 671221 754207 757094 4577216 4701760 38.75 70.4 3
08:18:43 2024-01-29 632881 622168 153885 149313 249442 254663 281484 278649 173464 173853 212776 218264 245683 247913 4037675 4272147 5908527 5733145 1021998 1045133 227363 201116 214443 215014 260178 254141 240944 241474 165800 167745 626678 588645 1381098 1346399 351807 351033 486364 486747 599765 581636 611589 614443 636640 646450 616473 682219 1706082 1779699 1122229 922063 532022 522896 625661 621077 647671 652550 659709 671221 757283 753951 4530323 4701096 38.75 70.4 3
08:18:44 2024-01-29 631221 622231 153143 150307 250779 255518 279757 278237 173683 173975 212812 218944 245718 247704 4043744 4330853 5922946 5723793 1003178 1042414 227802 200136 215688 214910 261756 253996 241622 241644 165453 167745 625185 591094 1382902 1357544 354726 350472 488091 486747 599765 585229 609702 616371 638582 641481 617381 685892 1706119 1802385 1096529 930203 533636 519709 627119 621993 643583 653468 659709 668938 761639 761753 4508690 4688639 38.75 70.4 3
08:18:45 2024-01-29 626618 626563 152939 151032 250070 255553 279757 278739 174416 173145 214116 217517 246097 247878 4046924 4411517 5904322 5733145 1003894 1043390 228351 199613 215904 215117 259273 253147 240428 242118 165348 167710 622199 591169 1383170 1346399 355068 350328 488474 492384 598066 586273 610100 611083 638582 643794 612691 685479 1713793 1823132 1093154 918288 533636 521410 623512 623757 642216 650647 663644 667513 754140 761789 4555578 4710441 38.75 70.4 3
08:18:46 2024-01-29 625360 621256 153364 150066 251127 255482 281882 278347 174416 172389 214152 216842 245718 247913 4055427 4333777 5913634 5751849 1017623 1042095 227062 200276 215449 215117 260143 253501 240268 241002 165279 169547 626678 587641 1397107 1342193 353864 351816 487781 492420 597219 581224 608731 609068 634836 644526 612874 681178 1706984 1802385 1101461 913012 532022 522824 622971 623757 647671 649322 659709 669211 756451 753987 4539701 4700384 38.75 70.4 3
08:18:47 2024-01-29 624844 622015 153364 150274 251122 256269 279572 278466 176412 173697 213480 217400 246441 247149 4058598 4374042 5922946 5742497 995894 1043188 227097 200276 215449 214268 260715 252723 239312 240303 165292 169923 627017 593707 1366903 1346399 355519 351853 487130 486783 596410 583462 606332 612595 638290 640281 615920 685404 1711430 1805456 1099385 922232 535225 521245 626887 625381 645832 656376 666115 669928 756945 757287 4539701 4710441 38.75 70.4 3
08:18:48 2024-01-29 623959 622824 153885 149655 249442 255236 280645 278387 174383 173213 213445 217890 246234 246951 4047611 4349081 5889614 5747751 1016000 1041676 226395 200940 215449 214876 259885 252758 240606 240706 165027 166701 637095 594556 1367184 1335283 356021 351853 485202 491761 595987 582033 612024 611083 638131 647145 616210 688146 1713366 1804943 1099385 918010 535152 522752 625624 621961 647671 651562 666152 674680 755794 757287 4570690 4710441 38.75 70.4 3
08:18:49 2024-01-29 630176 620346 154136 150170 249411 255553 279354 278536 173836 173732 213604 218299 246304 247949 4047611 4280960 5941570 5742221 1012503 1045096 225852 200940 215752 214784 261114 257876 240641 241680 165902 169888 625185 589485 1392053 1346399 353870 353576 487130 489573 598878 580333 607080 614626 631159 643133 616473 678448 1704518 1784574 1095231 927524 532022 522752 628776 625491 647488 656196 661630 669451 757283 757359 4464672 4701760 38.75 70.4 3
08:18:50 2024-01-29 626434 625408 153535 150307 251131 255518 279953 279349 173836 174009 212812 217925 246476 247113 4049625 4349193 5922946 5738405 1001080 1040544 227608 200310 215752 215117 261148 257440 240810 240337 165327 166303 630048 594131 1375061 1350821 356021 351853 487022 486747 595073 586003 608362 615497 638582 643621 616510 689131 1706119 1803103 1103538 930139 537363 525117 631295 625971 645374 656268 664005 670533 763517 762684 4530323 4706914 38.75 70.4 3
08:18:51 2024-01-29 627508 622240 153177 150341 250770 255447 281270 277427 174416 173180 213851 217552 246476 247913 4047611 4399180 5904322 5732437 1003894 1042450 228705 199927 219206 215152 259488 253536 240641 240303 165627 169888 623692 590747 1372624 1344490 354944 351321 488474 493998 595109 586370 610212 611501 638582 641481 614686 686528 1712833 1819590 1094452 917636 533672 522149 623448 624458 643929 652850 666363 669303 755734 763295 4612877 4716424 38.75 70.4 3
08:18:52 2024-01-29 634207 622195 153721 150169 249342 255268 281502 278347 174383 173421 213673 218264 245683 248716 4047230 4324246 5922946 5747751 1021922 1042095 227097 200310 215297 215186 259523 252723 240801 241002 165627 169818 628171 587388 1390278 1344490 353870 351853 483767 492602 600386 582929 611728 614626 634391 648381 612969 680484 1706119 1790861 1101461 920904 531265 522420 623620 621077 646683 650612 659242 675161 764798 760749 4531280 4715553 38.75 70.4 3
08:18:53 2024-01-29 635227 621834 152909 150757 250593 256381 280148 279919 174865 173697 213409 218264 245753 250098 4067296 4330414 5942144 5742497 1007510 1042450 227643 200276 219436 214933 260317 257985 240810 241680 165859 169547 633079 585124 1384534 1350821 351771 351853 487130 490301 601853 581997 607080 614626 631195 640772 617121 680410 1701724 1792646 1089001 926902 530887 521245 626676 620199 646719 654495 660415 667987 761639 757359 4471679 4708509 38.75 70.4 3
08:18:54 2024-01-29 624733 622127 153859 150585 251476 256523 279901 278501 174383 173490 213516 217587 246747 247495 4056936 4358238 5922946 5742497 995968 1039468 227291 200310 215449 214485 261183 257912 240641 240672 165233 166337 623692 594131 1391215 1346998 356021 351853 487130 489573 595073 585540 608525 614626 637030 639838 614686 686565 1708542 1815619 1122427 922269 535225 522788 627598 626379 645241 654531 666152 667987 757022 760137 4539701 4716625 38.75 70.4 3
08:18:55 2024-01-29 626167 625218 154386 150240 252194 255163 280933 279919 174350 173680 213638 218264 246406 246387 4056357 4349081 5893508 5728268 1011790 1041676 227997 200345 215449 215820 259523 253112 240979 244739 165627 169888 633079 593707 1389975 1343769 355482 350791 484143 492566 595181 583799 612459 612888 636399 647432 614319 687542 1713814 1806452 1107692 917636 535225 525863 623890 621961 643803 650647 667610 671689 755916 757395 4592696 4716424 38.75 70.4 3
[truncated: 59,028 more chars]
