# Supplementary material for: Methods for Estimating the Detection and Quantification Limits of Key Substances in Beer Maturation with Electronic Noses
Source: Sensors (Basel). 2024 May 30;24(11):3520. doi: 10.3390/s24113520 (PMC11175341; doi:10.3390/s24113520)
Supplement: Supplementary file 1 [file sensors-24-03520-s001.zip › Data/Acetaldehyde/raw data/Day 5/ETH1.txt]

Time Date R01 R02 R03 R04 R05 R06 R07 R08 R09 R10 R11 R12 R13 R14 R15 R16 R17 R18 R19 R20 R21 R22 R23 R24 R25 R26 R27 R28 R29 R30 R31 R32 R33 R34 R35 R36 R37 R38 R39 R40 R41 R42 R43 R44 R45 R46 R47 R48 R49 R50 R51 R52 R53 R54 R55 R56 R57 R58 R59 R60 R61 R62 T01 H01 Phase
08:21:00 2024-01-29 622039 622126 154630 150794 251712 257131 282828 280236 175348 174600 215538 219250 248768 249451 4049812 4333777 5908527 5754796 1016170 1042450 228351 202525 215924 217690 263119 255169 240719 242969 166660 167793 625502 591169 1355926 1329617 358043 354264 489922 495399 601581 587104 616759 616371 640101 653818 620784 689278 1718282 1807506 1107692 915383 538275 528871 629844 629243 652832 657372 669512 678409 764994 763944 4539701 4711161 38.75 70.3 1
08:21:01 2024-01-29 627063 620368 154523 151275 250943 258208 281967 281091 175482 175001 215351 219557 247237 249996 4046926 4274302 5945802 5761314 1008083 1042091 227997 202207 215924 217224 263961 255099 240754 242189 166928 167229 626678 586136 1385190 1343954 357030 353980 492386 493962 603828 585668 613767 619688 638582 649331 624467 686565 1706984 1789987 1081334 928737 535152 528907 633919 629089 655052 663463 665930 675670 768345 765565 4455445 4695096 38.75 70.3 1
08:21:02 2024-01-29 623582 620186 154600 151275 250938 257491 281709 281126 175206 175158 214842 219557 247931 248681 4052700 4339766 5913634 5733145 995968 1041676 229417 202066 215924 217200 264401 255099 240754 242224 166380 167759 623692 592013 1378029 1345444 358043 353589 492038 492529 602663 585960 610351 619725 644545 648381 620113 691674 1714085 1820773 1107692 924627 540577 527196 632875 630768 651311 662995 673336 675793 765269 769071 4539701 4708458 38.75 70.3 1
08:21:03 2024-01-29 622305 621246 154630 150790 251678 257095 283409 280236 175516 174600 215351 219864 248278 247878 4040460 4321148 5889889 5741364 1011828 1042280 228705 202242 220044 217690 263154 255920 240754 242730 166125 167860 626678 592859 1376452 1336231 358805 353166 487130 495399 601586 585960 617149 616523 643867 652523 617997 689641 1715067 1809013 1111845 915682 539425 528761 630785 631700 655052 658083 672782 679514 762976 764915 4556282 4713800 38.75 70.3 1
08:21:04 2024-01-29 627508 620373 154923 151002 251888 257095 281502 281555 175206 174878 215216 219557 247237 249451 4038286 4259103 5931387 5744854 1011027 1042022 227767 202561 215889 217165 264146 255099 240754 241817 166695 167229 626678 587807 1381892 1343954 357030 353732 491344 492165 604684 585444 612163 620163 639486 649672 623853 687542 1706119 1785549 1107692 927287 536747 529053 633058 627357 654289 662813 668085 676963 769141 763689 4471390 4699805 38.75 70.3 1
08:21:05 2024-01-29 627145 622126 154167 151137 250904 257491 282002 281737 174865 175683 214639 223355 247237 248681 4047611 4327415 5922946 5731962 1002462 1039070 229061 201890 215924 217503 263961 254316 241459 242224 166695 167494 623692 591169 1392954 1347952 358043 353843 491344 492529 604684 589347 612609 622971 643939 649331 623475 691747 1712833 1809013 1107692 926243 539809 527487 633058 631099 650426 661452 672344 675227 766102 766301 4550721 4721974 38.75 70.3 1
08:21:06 2024-01-29 622586 623003 154742 151174 252170 256953 284569 279970 175516 174635 215538 219557 248485 248681 4046650 4355287 5889889 5741327 1008872 1040802 229487 202561 215554 217911 262471 255169 240719 242189 166345 167229 626678 592859 1359288 1338785 359059 354343 487166 496453 603294 590253 617639 618340 645305 652523 621503 691439 1715339 1815619 1118076 918288 541348 529053 629448 632925 653233 658335 671787 679227 757247 764074 4583324 4726756 38.75 70.3 1
08:21:07 2024-01-29 631046 621989 155027 151031 252376 256953 283317 281379 175260 175543 215172 220423 247237 250049 4046924 4272147 5905168 5746593 1021884 1040903 229417 202525 215554 218590 262751 255169 242167 241783 167197 167359 624875 585124 1370775 1342585 356778 352179 490558 496453 607296 585852 618136 621993 639164 652523 625624 687615 1710970 1791921 1105754 924235 536747 530552 632610 625515 655015 658335 668085 677899 770524 763944 4534420 4710441 38.75 70.3 1
08:21:08 2024-01-29 629181 620346 154424 151593 252900 258073 283322 280950 177278 175420 215057 220788 247789 249308 4055591 4340416 5932258 5716443 1000996 1042022 230131 201890 216225 217538 263557 255134 243707 241986 167197 167494 621932 589485 1393037 1352587 358043 353843 491344 493998 604014 590670 614967 622911 643939 649331 625181 691711 1714049 1806452 1105615 929542 539425 527114 634855 629243 650426 662382 671354 676224 768076 766337 4539701 4713800 38.75 70.3 1
08:21:09 2024-01-29 622085 620310 154630 151137 251712 256700 284077 280985 175867 174878 215742 220018 248243 249095 4054185 4361543 5889614 5742497 1009591 1042280 229311 202242 220390 217876 262751 255920 240719 242189 167232 167643 621932 592859 1369009 1338785 358550 353843 487130 496101 603804 589275 618062 618303 645797 652523 622589 691711 1715339 1813013 1107789 918288 539809 530177 629448 632477 653233 658335 672344 680306 757247 764074 4583324 4710441 38.75 70.3 1
08:21:10 2024-01-29 627508 620373 154708 150999 252098 257743 282103 281126 175482 175001 214916 220374 247719 250010 4057791 4271462 5940712 5742221 1013272 1038996 227962 202738 215958 217538 264155 255064 241459 241817 167194 167528 621932 586970 1365553 1342585 357030 356604 491344 493998 605577 586370 613948 621553 638898 649331 623853 688031 1703626 1790099 1111604 927561 536747 529053 633955 629089 654289 661452 667610 676742 768345 765765 4461657 4704448 38.75 70.3 1
08:21:11 2024-01-29 623963 620373 154201 151137 251678 258322 281467 281517 175516 175123 215538 219557 248278 248716 4056357 4361494 5927795 5740447 998072 1039432 229417 202561 218199 217364 264401 255673 240719 242969 166928 167759 622199 592013 1367224 1345444 358550 352143 492771 493998 602122 585672 610805 619725 643903 648381 620149 691674 1712833 1819483 1113922 923381 539809 528784 633058 632477 652770 659560 672344 675744 763830 766373 4550536 4710441 38.75 70.3 1
08:21:12 2024-01-29 613894 620081 154665 150999 252333 257166 283697 280698 175913 175001 215538 219557 248594 249276 4049812 4336594 5895735 5761238 1011815 1044465 229240 202525 217855 217876 263557 255991 243535 243304 166660 167827 616967 593707 1376603 1337179 359059 353202 489922 496453 601660 585996 618099 619214 644849 655204 619200 690656 1715339 1814334 1115999 917636 539809 530177 630785 632477 652868 658335 671391 681350 757283 762963 4573403 4713800 38.75 70.3 1
08:21:13 2024-01-29 629292 621861 155022 150515 252551 257959 282002 281555 175206 175315 215200 223355 247237 250049 4049060 4262901 5895584 5761200 1021884 1044059 229346 202385 216666 218228 263821 255064 242167 242509 167232 167263 629664 586800 1372957 1342585 357083 352179 487130 495362 604050 585924 618136 622470 640137 653512 625624 689115 1706947 1788116 1122229 924928 537129 530552 632838 626914 655286 660952 669512 681313 767980 763944 4511682 4704448 38.75 70.3 1
08:21:14 2024-01-29 627014 620341 154527 151275 250943 257924 282832 281126 174965 175718 214862 223808 247931 249065 4049812 4333708 5922061 5723362 1003042 1041800 230206 202739 216492 217737 264071 255028 242470 242626 167056 167692 620461 590747 1371122 1351778 358043 354771 490742 493962 605394 590670 613948 622324 643939 649331 624738 693185 1715302 1809013 1085404 927561 539809 527487 634855 631099 650426 662454 673100 676779 768345 766409 4539701 4713800 38.75 70.3 1
08:21:15 2024-01-29 621169 620995 154665 151032 252129 257131 283693 280376 175792 174635 215538 223355 248211 248296 4037950 4349230 5885697 5742497 1010348 1042280 230131 202668 217891 218311 263346 256497 243021 242457 166846 167726 628544 594131 1362978 1340981 359059 353625 489958 496805 603219 592132 618999 618267 646514 653017 622589 695463 1715339 1814334 1099649 918288 540193 530177 629448 632676 653233 658335 672344 677899 761603 764769 4583324 4713800 38.75 70.3 1
08:21:16 2024-01-29 627249 620373 154811 151032 252129 258357 282037 281513 175482 175438 215538 223703 247931 249873 4053382 4268962 5940712 5742497 1016170 1042390 228740 202950 215924 217911 264437 257688 243707 242761 167220 167658 621932 587641 1387603 1346399 357753 355848 490505 493852 606436 586785 617274 622470 643081 653333 625624 687652 1710970 1789066 1113922 926243 537129 529932 633058 627357 654824 660987 669512 678934 766224 763944 4498976 4704448 38.75 70.3 1
08:21:17 2024-01-29 621169 621464 154665 150790 252305 257131 283728 280271 175913 175001 215538 223320 247931 247949 4037492 4343031 5885697 5738405 1009591 1041906 229487 202880 215704 217946 262786 256350 240754 242224 166695 167793 624875 593707 1386290 1343369 359807 355309 489668 497400 603294 589239 617951 618631 645615 655777 619967 691563 1721209 1811422 1095579 920638 540193 530552 631014 632925 654551 658155 672895 681350 761173 764074 4577216 4719786 38.75 70.3 1
08:21:18 2024-01-29 639054 620368 154699 151262 251747 258756 282828 281687 175549 175438 215538 223355 251853 249522 4037987 4271462 5942418 5742281 1013223 1042414 228705 202915 215958 217724 264953 255205 241830 242189 167232 167643 631157 587807 1368925 1344490 357789 354335 492038 493998 608394 586958 617714 622655 642207 654851 626512 689955 1712648 1787260 1091509 927561 537893 531303 634744 630431 656213 662382 669110 679227 772164 763944 4497133 4704448 38.75 70.3 1
08:21:19 2024-01-29 625282 620346 154416 151304 251712 257924 282037 281700 175206 175964 215538 223738 248278 248716 4037950 4336740 5923820 5733145 1003178 1041676 230524 202277 216596 217911 264366 255134 242237 242765 166951 167759 623692 592013 1372757 1351778 358043 353662 492038 493998 605577 591123 615368 622911 646223 652859 625404 694627 1718282 1814150 1107692 930203 541348 527305 634855 630879 650886 662920 674778 677074 768345 769292 4544495 4710441 38.75 70.3 1
08:21:20 2024-01-29 620291 618562 154656 151275 252305 257131 283393 280810 175792 175158 216030 223320 247931 248332 4046926 4343013 5899208 5751849 1018358 1042450 228740 202915 215958 217911 263777 256497 240685 243343 166730 169161 636596 591169 1379382 1332175 358043 354264 490997 495399 602122 586958 617222 618491 640209 652523 618763 690335 1716310 1811106 1113922 916161 538275 531033 629265 630952 656952 658335 669344 678145 762715 763725 4563582 4722353 38.75 70.3 1
08:21:21 2024-01-29 628834 620368 155022 151045 252862 257166 282002 281594 175516 175560 215538 223355 247931 250084 4035737 4265930 5936483 5751849 1009517 1042058 227997 202738 216374 217538 264437 255205 241494 242224 167502 167793 626678 586970 1366049 1344490 356778 354299 492589 494348 604684 587109 612139 621474 637259 649065 623853 688558 1706119 1797284 1092376 928812 536212 526415 633021 627305 654123 663932 666951 674563 772711 765186 4464672 4711869 38.75 70.3 1
08:21:22 2024-01-29 622121 621022 154416 151580 252900 258792 281931 281245 175516 175158 215842 219557 251748 249101 4046924 4361656 5927164 5742497 995346 1041906 230131 202277 216410 217538 264401 255920 240719 243495 167080 167827 622199 592013 1371677 1344490 359260 352214 493818 493998 603219 590888 611706 619287 645797 649331 620186 691747 1714299 1823495 1107585 920904 538275 522932 630939 632220 650206 658263 673336 675079 763260 770636 4546850 4713800 38.75 70.3 1
08:21:23 2024-01-29 625323 621100 154635 151279 251888 257959 283260 280271 176522 174600 216819 218944 251501 250296 4046926 4327513 5922946 5755858 1015314 1042390 228705 202738 216259 217876 264177 256530 241997 242969 166963 167793 621932 586136 1395749 1327332 357030 354299 491344 495267 604501 587104 617185 616487 638228 652559 622897 688558 1714085 1806452 1087439 919595 535225 529053 629003 626472 652868 658047 669528 680977 769177 766106 4555500 4715936 38.75 70.3 1
08:21:24 2024-01-29 631083 620991 154201 151342 250973 259270 284038 281555 175516 175158 215538 223476 248101 251564 4037950 4311710 5950882 5740598 1006793 1047956 229487 202561 216631 217200 264181 255205 240754 242258 167232 167677 626678 583981 1380358 1346399 356021 353237 493818 494698 604050 587104 612139 620199 640101 649331 623853 687615 1709756 1803858 1099385 926902 535225 525963 633058 625038 652308 659596 667610 674747 770668 769910 4490255 4708509 38.75 70.3 1
08:21:25 2024-01-29 622586 622126 154742 151241 251608 258756 282793 280845 176068 175036 216271 219250 248278 249451 4050041 4405443 5927164 5738405 995936 1047211 229487 202561 216933 217200 263777 256350 240685 243004 167115 167677 625185 590747 1377975 1342585 358043 352179 494167 495048 602869 585996 610805 618084 643903 649331 619711 691183 1715339 1824787 1101461 918288 538275 526474 629448 630689 649506 658335 670366 677688 763866 770817 4601415 4726057 38.75 70.3 1
08:21:26 2024-01-29 625312 621690 154746 151208 252869 258361 283551 280999 176522 175001 216182 218944 248223 250260 4038024 4332887 5922946 5761314 1016761 1040544 228740 202596 215958 217538 263592 256745 240518 243004 167232 167528 622199 587388 1384902 1331612 357030 354299 490997 495422 603828 587114 615837 613019 638228 652786 621540 687579 1714085 1806452 1109768 918288 536366 529053 629448 627231 652868 658069 668085 679227 768345 764074 4537304 4713800 38.75 70.3 1
08:21:27 2024-01-29 632881 623853 154459 151980 251569 258649 283454 280985 176001 175140 215886 220480 247860 251672 4046924 4320508 5933119 5736497 1004645 1042648 229452 202277 216933 217538 263628 255956 241459 242748 167502 166734 626678 582701 1400367 1344798 355461 352214 492771 495399 604123 585852 612139 620199 638192 649331 625624 687615 1711856 1805173 1081334 927561 535225 525963 632811 625515 650426 659525 667610 675264 771396 766373 4502187 4709709 38.75 70.3 1
08:21:28 2024-01-29 624915 619873 153923 151829 252549 258506 284050 280061 176455 174460 216110 219557 248452 249380 4060689 4411872 5915398 5742281 1000138 1039432 229487 201608 216968 217911 263957 256780 240788 242969 167384 167643 621932 589485 1374509 1337105 357789 352179 493468 495652 604501 592906 617185 617903 645833 650656 621576 695837 1719600 1819554 1120152 918288 540577 529053 630785 632925 651384 658335 675125 678415 763866 766373 4608152 4723152 38.75 70.3 1
08:21:29 2024-01-29 628445 619173 154992 150824 252551 257166 282943 281161 175394 175438 215643 220528 247683 249906 4063590 4280788 5921166 5744740 1019738 1041640 229452 202880 216666 217876 264366 255169 242167 242189 167194 167759 620461 586800 1377066 1340834 357030 355273 489922 494698 607296 585852 618099 622911 639907 652487 625624 689539 1710970 1791921 1095579 927561 537893 530552 634855 629052 655750 661452 669988 679189 770524 765074 4483429 4711161 38.75 70.3 1
08:21:30 2024-01-29 624470 622126 154837 151309 251673 258286 281967 282302 175516 175403 215503 223668 248278 249201 4056357 4342594 5929912 5728193 1003042 1041356 230206 202844 216561 217876 263557 255134 243707 243729 167162 167494 629664 591169 1389448 1352475 358043 353843 492386 493998 606436 591087 614383 623352 645268 649331 625624 693751 1715265 1811579 1107692 928775 539809 528784 634855 631099 650426 663350 672344 678706 767765 766373 4549080 4713800 38.75 70.3 1
08:21:31 2024-01-29 631136 620364 154777 151241 252758 257095 283459 280236 175516 174844 215538 219864 247931 247913 4059164 4348856 5895849 5728043 1009646 1042280 230095 202242 218085 218368 263715 256603 241425 242189 167045 167643 616967 594056 1363122 1336995 358550 353843 487130 496805 603828 591087 618099 618303 645761 654468 622456 694775 1720217 1814297 1122229 918288 540962 530552 630785 632925 653233 658335 673335 681350 761567 765186 4595597 4711220 38.75 70.3 1
08:21:32 2024-01-29 629334 621714 154167 151245 251673 256700 284446 280663 175516 175144 215538 223894 247237 250224 4046226 4281394 5921280 5736308 1019079 1042169 229276 202739 216492 218380 262681 256530 241830 243693 167466 168924 608552 584706 1374028 1337179 356778 355848 491256 495616 604087 585924 619490 623794 640101 654468 626512 689604 1710970 1790651 1107789 922195 537510 530552 633058 626878 654787 659525 669512 678379 766260 763944 4523864 4711161 38.75 70.3 1
08:21:33 2024-01-29 628040 620368 154283 151174 251288 257924 283580 281787 175516 175718 215503 219133 247931 249240 4049536 4330414 5917846 5732822 1003042 1042612 230347 202243 216794 217772 263978 254993 242808 242795 167197 167759 622578 590747 1367275 1354071 358805 354343 491344 493998 605577 589744 614420 622911 644813 649331 625624 694738 1715265 1811579 1107692 928881 540688 527487 634855 631099 650886 662418 673779 676742 767765 766373 4537418 4704448 38.75 70.3 1
08:21:34 2024-01-29 629292 619930 154914 150999 252098 257924 281967 281984 175449 175560 215538 223668 248804 249522 4047611 4271832 5931387 5744854 1013944 1042022 228705 202950 215958 217632 264931 256461 243707 242761 167326 167726 618990 588062 1372465 1348741 358006 355188 492038 493962 605577 586689 615844 622618 639091 653004 625253 688558 1710361 1788679 1109768 927561 536747 529921 634855 629206 654787 662418 668085 677613 769979 764038 4461657 4711161 38.75 70.3 1
08:21:35 2024-01-29 623582 622121 154630 151342 251712 258720 281931 281665 175516 175001 215842 219557 248449 249487 4037987 4354952 5927164 5742497 998185 1041676 230131 202880 216259 217165 264401 256315 240719 243308 166916 168190 614577 592784 1372332 1342666 358805 354844 494131 496002 603145 590443 613767 618303 643903 648801 622589 693751 1715302 1824787 1091078 922598 538275 522896 630339 631135 649966 658069 670330 675227 763254 770817 4599711 4713800 38.75 70.3 1
08:21:36 2024-01-29 630635 621678 154416 151275 252094 257924 284561 279788 176068 174808 216146 223632 247237 251072 4049924 4318089 5924033 5742497 1016170 1042414 229417 202844 216259 217876 262716 257537 240754 242765 167466 167494 618772 584433 1391095 1335526 356270 356604 491966 498217 605541 588445 618595 617864 642171 654389 620076 689539 1715302 1808259 1087439 916947 536747 529053 628522 630606 654787 658299 668085 679227 766138 763772 4539701 4713800 38.75 70.3 1
08:21:37 2024-01-29 630635 620368 154381 151271 250938 258756 282810 281555 175516 175158 215842 223668 247931 251072 4047611 4308498 5950037 5741327 1007510 1042414 229417 202242 217119 217503 263961 255920 241796 242561 167232 167263 621932 583454 1385981 1345444 356021 353202 493322 495179 608085 588789 615517 620054 641753 649222 623633 690172 1710212 1799832 1099385 926902 535065 526415 633919 625002 653696 660952 667610 675079 770595 765186 4455293 4704448 38.75 70.3 1
08:21:38 2024-01-29 623927 619200 154416 151035 250699 259556 282828 280494 176035 174321 216182 219346 248278 250224 4049812 4386536 5922061 5742497 998147 1042414 229487 202242 217305 217538 263557 256350 240719 242934 166928 167591 621932 589485 1366166 1340683 357536 352179 494058 496805 602122 585599 615079 619879 645860 649042 620040 691563 1719505 1825946 1109705 923530 539809 525890 632125 632477 649213 662850 673816 675190 762715 766445 4539701 4710441 38.75 70.3 1
08:21:39 2024-01-29 622489 620368 154665 151304 251712 257924 283693 280271 176455 174565 216182 219403 248278 250260 4046926 4317964 5905319 5744740 1016836 1043927 229025 202915 215924 217876 263961 256315 240685 243752 166928 167827 627017 590747 1386417 1325455 358043 354264 490997 496101 602122 587104 619037 612983 640209 652523 621704 690372 1721209 1807506 1109768 916161 538275 530479 629033 630916 656952 658335 668397 680194 765255 766106 4549080 4707192 38.75 70.3 1
08:21:40 2024-01-29 627508 620610 155057 150797 252516 258435 282903 282209 175758 175438 215538 223668 248804 250521 4049812 4265580 5905168 5742497 1019011 1042450 229452 202915 215704 217911 264366 255956 242202 242765 167502 167793 621932 588062 1370775 1342585 357536 353166 489922 494698 604087 585888 618136 623352 640173 652523 626802 687615 1710970 1789987 1115999 930011 539387 532056 635756 628616 656568 665812 671899 680082 766260 766106 4477037 4711869 38.75 70.3 1
08:21:41 2024-01-29 626323 620269 155077 151681 251669 258322 283728 282099 175482 175718 214878 223773 251853 249451 4037987 4330414 5913634 5733145 1001034 1040544 230524 202561 216596 217876 263961 255169 242237 242765 167419 167759 623036 591169 1369153 1351778 358043 353662 492386 493998 604050 591959 615806 623352 646972 650129 625624 695306 1715339 1814297 1107692 927561 539809 527978 636621 632041 652124 663279 673225 677149 768162 769072 4537267 4705127 38.75 70.3 1
08:21:42 2024-01-29 625463 622897 154958 151275 252240 257527 284561 281183 176421 175280 216182 223320 247931 249522 4037950 4361764 5895010 5733145 1007398 1042280 230524 202525 215924 218555 263338 256530 241796 242730 167080 167494 621932 592436 1369243 1341633 358550 353843 489958 495267 602122 589275 618099 619250 645305 653972 620149 691674 1719944 1810412 1113922 916333 539809 529921 631231 632925 654787 661878 675259 680977 764601 766106 4565715 4725348 38.75 70.3 1
08:21:43 2024-01-29 630187 621317 155164 151028 252551 257423 283565 281716 175516 175718 215538 223773 248452 250505 4046926 4268962 5917846 5740560 1019700 1043964 229417 202915 219770 218825 264401 255169 242202 242189 167232 167494 620461 585124 1372316 1340834 357283 353166 489958 494755 604123 585960 618136 623352 640137 653477 625624 687615 1710970 1788116 1118076 927287 537510 531303 634855 628317 656714 664762 668360 677899 770341 764805 4502679 4709204 38.75 70.3 1
08:21:44 2024-01-29 630285 622126 154708 151241 251673 257888 282925 281126 175482 175718 215555 219470 247931 249451 4049812 4339766 5927164 5720018 1002462 1041676 230524 202242 216596 217876 263592 255134 242947 242224 167197 167528 621932 590326 1366443 1350550 358043 353843 491691 493998 605577 591123 614456 622581 645797 649331 625402 694281 1714085 1809013 1107692 927561 539809 527523 634855 632029 651348 662920 673335 677260 768345 766409 4544495 4720679 38.75 70.3 1
08:21:45 2024-01-29 623808 622566 154777 151208 252346 256989 284769 280523 175934 174565 215994 223668 247931 249137 4049536 4349118 5895010 5724104 1009554 1042280 229970 202880 215924 218403 263373 256135 241459 242969 167197 167793 625185 592859 1359760 1336995 359059 354343 489922 496805 603828 590524 619930 619250 647240 654432 623853 695527 1720217 1815619 1101684 918288 541348 530552 630785 632925 654160 658335 673409 678415 761639 766337 4586595 4716424 38.75 70.3 1
08:21:46 2024-01-29 629181 620186 154958 151417 252411 257782 283118 281945 175812 175263 215359 220935 248208 250117 4058598 4281118 5950037 5751849 1011027 1042058 228316 202244 216596 217690 264437 256315 241830 242596 167232 167907 628171 586136 1373060 1342585 357789 354832 493898 494348 605577 586918 613477 621590 638228 649331 623853 688558 1709756 1796365 1099385 928209 535225 527523 633955 626435 654519 661452 667610 676261 770524 765186 4455016 4704448 38.75 70.3 1
08:21:47 2024-01-29 622864 620368 154570 151279 252905 259670 283211 280994 176240 175018 216415 219829 248591 249870 4063675 4405520 5928037 5742497 998672 1041676 229487 202738 217340 217538 263592 256565 241575 242969 167232 167759 624875 590326 1378287 1342193 358043 353166 494517 496805 602363 590471 613244 616523 643867 649331 620149 691674 1720217 1824787 1091509 918288 538275 526984 629448 631135 649966 658335 672344 677260 765524 770854 4624110 4717969 38.75 70.3 1
08:21:48 2024-01-29 629739 620108 154665 151208 251743 258493 284596 280236 175900 174878 215930 220718 248275 250929 4042624 4317582 5922061 5752407 1021043 1042390 229487 202738 216492 219013 262716 256745 241999 242189 167736 167263 626346 584288 1373409 1337179 356525 353202 489958 497716 604050 585599 619490 619688 639614 654468 625624 687615 1712833 1796011 1109768 921960 536366 529053 630785 626435 649159 658083 669036 680415 766260 764074 4530323 4701096 38.75 70.3 1
08:21:49 2024-01-29 630039 620368 154523 151275 250938 258322 282828 281359 175792 174251 215842 219622 247237 250010 4056357 4342594 5938074 5723793 1002462 1043390 230741 202207 216933 217876 263961 255956 243707 243729 167232 167643 629664 586800 1361489 1353697 357789 353843 492423 495399 607149 591996 614420 623574 644849 649331 623487 694775 1714085 1810295 1107692 929542 539809 527487 634855 629243 650426 662920 672344 677260 769979 766445 4536794 4713800 38.75 70.3 1
08:21:50 2024-01-29 622117 620368 154317 151275 252450 257131 284249 280271 176068 175123 216487 223632 251889 249101 4049536 4361431 5895735 5747155 1008849 1042280 231171 202242 216259 218555 265104 256350 241425 242934 166846 167759 626678 590173 1406591 1338748 357536 351853 490650 495616 603828 590107 619967 619688 646747 654468 623412 693751 1720217 1815619 1129498 918288 540986 530552 631231 632925 652868 658335 675741 678452 761639 766337 4591928 4719786 38.75 70.3 1
08:21:51 2024-01-29 627360 621246 154630 151309 251708 258322 283260 282099 175652 175718 215538 219133 251889 249487 4049587 4339766 5923820 5738174 1003079 1042008 230741 202137 216526 217737 264225 255028 245049 242795 167232 167759 618990 591169 1373848 1354071 359059 354593 492771 493998 605431 591814 617274 622911 645797 650129 625624 695306 1715339 1810449 1109768 927561 540577 528269 635756 632029 651348 662920 673409 677260 768076 766409 4537342 4713800 38.75 70.3 1
08:21:52 2024-01-29 619342 620368 154880 151279 252520 257166 283808 281126 175913 175158 216182 223511 252242 249027 4047611 4349118 5903135 5744740 1013272 1042132 229205 202633 218353 218450 263856 256603 242063 243204 166788 168491 628171 593571 1396179 1333133 359059 353237 490650 497510 603804 589275 619490 619250 645797 656705 622589 691747 1720217 1813013 1095070 916984 540577 531303 632610 632925 655286 658528 672344 678452 761603 764074 4567838 4713800 38.75 70.3 1
08:21:53 2024-01-29 627508 620368 154703 151137 252094 258792 282828 281590 175516 175280 215593 223703 251889 250260 4049924 4280788 5950882 5742221 1008083 1040903 228705 202915 216596 217632 264931 256532 243707 243099 167124 167759 628171 584322 1374654 1344798 358043 357325 493818 494698 605577 587104 615918 622801 638862 649331 624738 690671 1710637 1799832 1085404 926902 535225 528305 633955 627231 652868 661452 667610 676261 766296 765924 4464672 4712058 38.75 70.3 1
08:21:54 2024-01-29 623139 620368 154416 151309 251502 259338 281967 281702 175947 175158 216182 223320 251924 249487 4055704 4370939 5922946 5741364 997359 1041676 230166 202880 216631 217538 264437 256530 240754 243548 167220 168190 630048 592361 1369080 1342703 359059 355346 494831 494551 603292 590443 612536 619250 645797 649331 623661 691563 1715302 1827375 1101461 920524 538275 526474 629448 632029 650426 658335 671317 677260 763866 770854 4605826 4719786 38.75 70.3 1
08:21:55 2024-01-29 630707 619609 154557 151309 252263 258357 285147 280005 176068 174600 216182 223703 247237 251072 4044043 4330564 5923820 5744740 1019588 1041676 229487 202880 216676 218403 262751 256780 241830 242224 167771 167494 627817 584288 1367863 1339423 356811 355848 489813 498217 607690 589606 619782 619768 642207 656436 622861 687615 1715302 1807506 1106913 918288 536747 529053 629448 626660 653827 658335 668085 678415 768345 765222 4537304 4713800 38.75 70.3 1
08:21:56 2024-01-29 631190 619177 154163 151309 250977 258792 283357 281126 175549 175158 215538 223355 247237 251888 4059164 4327229 5942418 5728268 1004571 1043964 230201 202242 216933 217911 263997 256350 241494 241852 167771 166734 626678 583454 1380805 1348629 356021 352143 494094 495955 608985 590443 615956 622324 643574 649222 625514 691469 1714699 1796630 1083369 926902 535225 527605 634744 626399 652904 662418 667825 677260 771980 766337 4464672 4701096 38.75 70.3 1
08:21:57 2024-01-29 623064 620368 154416 151271 250943 259556 283499 280363 176068 174635 216783 219864 247931 249487 4046664 4399217 5922946 5742281 997325 1041640 230201 202277 217340 217724 264177 256745 240754 243343 167267 167793 630048 590326 1399496 1340683 358043 353202 494167 494882 605577 591996 617714 619389 645860 649114 621667 693074 1722625 1829838 1103538 922216 539425 525927 630339 632029 650703 659026 672512 677260 763866 771943 4602539 4725763 38.75 70.3 1
08:21:58 2024-01-29 629334 620049 154970 151241 252090 258539 284596 279614 176102 174635 215930 223703 251677 251462 4053382 4311828 5927164 5751849 1021922 1043964 229487 202915 216294 219119 263777 256565 242609 242189 167652 167263 624875 584288 1369999 1341633 357030 355812 489958 495652 604159 585883 619553 623794 640209 656705 627291 693443 1715840 1789913 1097614 926132 538275 532056 634818 629872 656714 662920 668397 678452 772711 763616 4495768 4713800 38.75 70.3 1
08:21:59 2024-01-29 624993 619200 154669 151106 251537 258756 283728 283392 175361 176210 215387 223738 251924 249487 4046664 4339766 5922946 5761692 1003894 1041640 230524 202738 216596 218215 265249 256054 242237 243004 167232 167860 625185 591169 1372757 1346796 359059 352143 492423 493998 605577 592906 614420 622911 647240 649331 624738 695959 1716310 1815867 1109768 927488 540962 528123 635756 632815 653196 663243 673225 676468 766174 766445 4547130 4719511 38.75 70.3 1
08:22:00 2024-01-29 620250 620368 154914 151275 252520 257924 283808 281126 176068 175193 216182 223703 252313 249101 4059164 4346117 5903410 5761200 1013795 1039432 229131 202950 216259 218403 264032 256530 241865 243752 166660 168359 623986 591169 1402139 1327332 359059 354016 489668 496453 602122 585960 618172 617431 643939 653512 619711 690167 1715339 1809131 1113922 913086 540577 531570 632361 632888 656878 658299 671207 681089 763684 766106 4555208 4707192 38.75 70.3 1
08:22:01 2024-01-29 629292 620104 155199 150657 252516 257856 283520 282055 175516 175595 215538 223773 248420 250296 4046164 4262901 5931387 5736459 1015388 1042095 229452 203555 215924 217911 265249 255956 242237 242596 167267 167793 620461 587388 1365247 1340834 358280 354299 491344 494698 604087 587104 617185 622911 640173 650656 625624 689048 1706984 1789987 1099385 927561 537893 530552 635719 629983 657382 665812 669326 679115 772243 766106 4461958 4711199 38.75 70.3 1
08:22:02 2024-01-29 622696 620368 154665 151593 252133 258720 282999 282019 175913 175473 215930 220171 251889 249276 4047611 4336516 5922946 5736534 995931 1039432 230524 202561 216596 217538 265519 256350 240788 243343 166695 167827 621932 591169 1370048 1340880 358805 352179 494167 493998 603219 585636 614204 620199 645833 649331 621100 693751 1715339 1824787 1097308 920198 539150 525927 631231 632477 650426 658528 673372 678732 765650 770527 4561096 4728895 38.75 70.3 1
08:22:03 2024-01-29 623139 622130 154914 151275 252133 257959 283728 281317 175967 175560 216146 219403 251924 249522 4055704 4340090 5922946 5744804 1016761 1040544 229487 202702 216596 217911 263189 257537 240788 242969 167384 167528 620461 584470 1377269 1332446 357030 354299 492075 495724 604087 584816 619967 619287 639871 655461 625624 689152 1715339 1799260 1109768 920851 536747 529053 629448 627305 652868 658335 669036 680451 766296 767081 4554276 4715245 38.75 70.3 1
08:22:04 2024-01-29 632431 622130 154532 151694 251569 258613 283524 281667 175549 175193 216182 223425 248311 252243 4046664 4329941 5941570 5738405 1004516 1041676 230201 202066 216933 217911 264401 256350 241830 242189 167771 166998 618990 583454 1378599 1353697 356021 352143 493818 495399 607613 591305 614420 623794 640173 649331 625538 693222 1715339 1810295 1126668 928812 536747 527255 633058 627394 651348 661488 668870 678743 770704 770854 4517784 4701571 38.75 70.3 1
08:22:05 2024-01-29 625360 622934 154064 152035 252531 258613 284219 280245 176522 174826 216567 220171 252016 250296 4046924 4411834 5935341 5750692 1002350 1042280 230489 202207 217773 218368 263522 257141 241796 243343 167232 167759 616967 587807 1366778 1338785 358043 354343 492771 495616 604684 592833 618136 619214 647204 655389 622897 695837 1722662 1824798 1101684 917636 540577 528679 630339 632925 651348 658335 675361 678415 766138 766373 4611931 4719786 38.75 70.3 1
08:22:06 2024-01-29 629292 620045 154992 151140 253422 258001 284065 281914 175449 175578 215395 220788 248208 250505 4049060 4259703 5922061 5747626 1019011 1044133 229452 202915 215554 218368 264401 255205 242609 242678 167502 167793 629664 585124 1397345 1342585 357589 353697 489958 494698 607296 585888 618099 623352 640209 652559 626512 687615 1710637 1790651 1107692 927561 538275 531303 635682 630133 656750 663422 669381 681275 768523 763500 4480441 4713800 38.75 70.3 1
08:22:07 2024-01-29 624026 620368 154914 151279 251708 258539 282914 282634 175900 175473 215555 220634 249150 249308 4059982 4348904 5927164 5744877 998837 1041246 230347 202880 216596 217911 265519 255956 242202 242934 166928 168325 622199 592436 1377431 1346823 359059 352143 492771 493998 603261 590670 612573 622030 645797 649331 622897 694775 1715302 1819483 1087439 922195 540688 528305 634405 632925 652770 662418 675741 675264 765524 766373 4538513 4707803 38.75 70.3 1
08:22:08 2024-01-29 629292 620104 154919 150790 252516 257959 282793 281984 175482 175560 215538 223703 247931 250260 4046924 4277350 5921098 5755372 1019738 1042414 230131 202915 217891 218450 264401 255920 242778 242561 167502 167692 621932 585124 1372172 1344490 357030 353166 489958 495399 607296 585960 618172 623794 640173 653512 624850 687615 1710698 1788116 1095579 927561 538275 531873 635305 629243 656750 663422 669344 678929 770668 763500 4480009 4713800 38.75 70.3 1
08:22:09 2024-01-29 624470 621690 154321 151309 251708 258322 282828 282019 175516 175718 215351 223703 248414 249451 4047611 4342203 5929585 5737749 1000214 1042206 230509 202526 216596 217911 264401 255134 242237 243304 166951 167793 626678 590326 1363106 1350550 359022 352108 492386 493669 606866 591996 616237 623794 646747 650129 625624 695800 1715339 1811579 1109768 928607 540962 529053 635305 632925 652308 665812 673409 676742 768345 766409 4537663 4710441 38.75 70.3 1
08:22:10 2024-01-29 619990 620368 154914 151032 252274 257924 283693 281091 175516 175001 216030 223668 248804 248716 4049812 4349006 5895735 5744552 1012539 1042243 229999 202739 216492 218568 264040 256603 242133 242934 167232 167643 626678 592784 1376840 1337179 359569 352143 490304 497790 605273 591541 619930 620761 646747 654468 622016 693788 1718995 1815349 1111845 918288 540962 531303 631231 634450 654289 659026 673372 678415 761567 766071 4567838 4713800 38.75 70.3 1
08:22:11 2024-01-29 627508 619410 154665 151267 252094 258756 282828 282125 175516 175438 215842 223703 247931 250224 4040563 4271462 5950037 5742497 1012996 1044354 228389 203378 216828 217433 265072 256639 242435 243169 167290 167726 610072 586970 1370157 1342985 356778 356857 494480 495399 605577 587104 612609 621847 638228 649331 623853 689333 1709756 1802385 1095231 926243 536212 526706 633058 625515 653233 661452 668085 675744 770668 766373 4480441 4701096 38.75 70.3 1
08:22:12 2024-01-29 623587 620149 154026 151521 250699 258792 283260 280459 176068 174199 216595 219842 247931 250049 4047611 4405406 5914521 5742497 998185 1040655 229970 202279 217773 218276 263715 257685 243535 243239 166940 169399 621932 589750 1376145 1340981 358043 352143 494058 495652 604684 592578 618062 617830 646710 652523 622589 695541 1722662 1819554 1101684 917636 540962 530177 630785 632925 652868 658335 675361 678452 763254 766373 4601791 4716424 38.75 70.3 1
08:22:13 2024-01-29 627286 619492 154901 150794 252555 257924 282916 281984 175482 175438 215351 223738 248420 249522 4053382 4278221 5950037 5744703 1013944 1039432 228705 202915 215958 217538 264472 256102 243707 242761 167337 167658 628171 586800 1379641 1340760 357753 356604 492313 493852 606436 587104 614456 623352 642097 653369 626512 690633 1710698 1789066 1103538 927561 537893 530369 634855 629279 656750 662920 668397 677382 766260 763536 4474050 4713800 38.75 70.3 1
08:22:14 2024-01-29 623582 620368 154167 151309 251673 258322 282094 282846 175516 175595 215538 223390 248414 249276 4059164 4354914 5927164 5744703 998128 1042280 230166 202880 216631 217911 265656 256315 241830 243343 167232 167860 623692 592361 1362472 1344539 359569 355346 493781 494645 604901 590942 615956 621847 646710 649331 623375 695306 1720728 1823357 1109768 921997 540577 528943 634855 633822 652868 663158 673409 676261 766102 766445 4558459 4723152 38.75 70.3 1
08:22:15 2024-01-29 621806 620368 154919 151313 252485 257959 284126 281555 175913 175158 215994 219557 252030 250049 4047611 4336591 5922061 5751849 1016000 1042450 229417 202915 216631 218590 264401 257537 240719 243508 167232 167759 623692 586136 1374672 1331502 357643 356857 491856 498217 605012 588771 617038 617926 644030 656241 619967 690484 1715339 1807732 1111845 915307 538275 530552 629448 632029 656714 658083 668397 678379 766102 764074 4549080 4719786 38.75 70.3 1
08:22:16 2024-01-29 627508 620368 154523 151275 251673 259338 283467 281590 175913 175560 215842 223738 248455 250260 4047611 4299133 5960194 5751740 1008083 1043188 229452 202880 217271 217876 265803 255956 242033 242969 167232 167793 628171 582701 1390793 1343537 356778 354299 493468 495048 610185 588697 616373 621737 642207 653004 625551 689955 1711430 1798286 1089001 927561 536475 529053 634855 629983 655250 663386 669512 676742 772711 765761 4465403 4704448 38.75 70.3 1
08:22:17 2024-01-29 623582 620368 154416 151275 251708 259556 282793 281126 176068 174635 216182 219557 251924 249522 4049812 4402151 5922946 5742497 996764 1040903 229970 202915 217340 217200 264437 256780 240788 243548 166963 167793 623692 590326 1393116 1341633 358043 353166 494167 496453 603525 589347 613477 617431 645274 649114 623032 694433 1720143 1828596 1089474 918123 539809 525745 629448 630879 650426 658335 673779 678075 765524 771511 4629875 4719786 38.75 70.3 1
08:22:18 2024-01-29 629060 620368 154416 151271 251712 257131 284716 281324 175516 175158 215538 223843 247237 250684 4049812 4287693 5932258 5740560 1020390 1048701 229452 202596 215889 219084 263997 255956 242202 242189 167654 167494 624875 584288 1372171 1337032 357030 353202 489958 496805 604159 585996 619967 623794 640173 655923 621947 692417 1716310 1794116 1132613 923530 538275 532540 634818 627655 656952 663932 669988 680940 770668 763150 4533229 4707192 38.75 70.3 1
08:22:19 2024-01-29 629370 620368 154201 151304 251323 258322 283799 281126 175516 175158 215842 219166 247931 250260 4047611 4335865 5933119 5728231 1001748 1047956 230848 202525 216596 217911 263997 255956 242982 242020 167232 167643 628171 586896 1393847 1351512 357789 353843 492423 495179 604159 591996 615364 623794 645797 650621 621947 695837 1715339 1810412 1107692 931142 541348 527196 636207 630506 652271 665666 673188 677074 770451 770817 4549080 4719786 38.75 70.3 1
08:22:20 2024-01-29 623963 620368 154665 151136 252381 257743 284361 281328 175549 174651 216182 223546 251853 248926 4053382 4361656 5895923 5751849 1013272 1042280 229452 202915 215924 218403 263997 256565 241830 244054 166660 168359 626678 592436 1378599 1332446 359059 354016 490650 496453 602122 589347 618172 619894 645797 654432 620186 691711 1715339 1810412 1124306 914995 539809 530552 632911 632742 657849 663463 672196 681126 763684 767733 4573403 4723152 38.75 70.3 1
08:22:21 2024-01-29 627508 621756 154712 151271 252481 258756 283484 282628 176001 175578 215842 223773 251853 250296 4056936 4283606 5955121 5744740 1009554 1040507 228316 202985 216596 217911 265519 255920 242237 242969 167502 167793 628171 586970 1364612 1342888 357030 354335 494167 495399 605394 584816 613948 622030 639164 649331 625624 688590 1710970 1802385 1097308 927561 536475 527523 634405 626914 652904 664835 669802 675965 774870 766265 4485029 4715936 38.75 70.3 1
08:22:22 2024-01-29 619719 620368 154807 152038 251708 258322 282977 282698 175516 175438 215994 223355 251889 250117 4053382 4352306 5923820 5747751 996764 1040544 230166 203294 217271 217724 264401 256780 241459 243718 166963 167827 623692 590747 1374991 1340683 358550 353202 494167 495399 603219 591305 613477 618376 646777 649331 622934 694812 1715339 1825692 1109768 922269 540577 529053 634855 632925 652601 662920 673372 676742 766102 772642 4560201 4717888 38.75 70.3 1
08:22:23 2024-01-29 622199 621210 155027 151208 252381 258286 283693 281262 176068 175403 216271 219522 252278 249487 4037987 4336852 5922061 5761201 1016761 1042450 229452 202915 216596 218403 264437 257357 240719 243343 167232 167793 630048 586136 1383765 1329250 357536 354335 491344 495688 606436 585187 618136 618376 639650 654504 623815 687579 1715067 1806452 1111845 918288 536747 528761 629448 627394 653827 658335 669036 680455 766260 765222 4537455 4742866 38.75 70.3 1
08:22:24 2024-01-29 627145 622016 154781 151622 252905 257817 284889 280789 176001 174703 216379 220480 248591 250117 4049700 4383260 5896732 5744854 1006764 1040544 231171 202242 216445 218590 263592 256745 242167 243004 167502 167759 626678 589485 1427315 1340140 357789 353843 490997 495688 604720 590869 619967 622030 647698 655461 623853 695343 1720217 1815619 1081944 918288 541348 530927 631231 633822 653827 659525 673409 680415 763866 766373 4592696 4723152 38.75 70.3 1
08:22:25 2024-01-29 638188 619670 154953 151032 252870 258471 283409 282634 175900 175578 215922 220480 248452 250153 4057791 4268962 5955121 5742281 1016170 1043964 228705 202950 216596 217911 265838 255956 242237 242969 167502 167793 621932 586970 1381172 1341633 357536 354832 492075 494348 607186 587201 615364 623352 640101 650621 625624 690708 1709756 1793922 1107692 927561 536747 530552 634855 630206 655822 663422 669714 678743 766260 766301 4468602 4697760 38.75 70.3 1
08:22:26 2024-01-29 623582 620364 154424 151342 251704 258357 281967 282055 175516 175473 215591 220374 248485 249237 4051290 4358389 5932258 5747155 995968 1039070 230524 202596 217131 218346 265692 256315 241865 243548 167232 167827 623692 592013 1367472 1344490 358805 352179 492771 494698 603828 589094 613514 622030 647698 649331 622971 695306 1715339 1823459 1089001 924381 539809 527114 633058 632925 651384 660987 673372 677260 764983 771943 4550531 4709709 38.75 70.3 1
08:22:27 2024-01-29 623578 619930 154699 151309 252133 258357 283733 280733 176345 174670 216972 219557 251889 250786 4056357 4333407 5925339 5761201 1016761 1040507 229883 202809 216596 218215 264401 257573 240719 243408 167502 167793 633079 586136 1372730 1332446 357030 354335 492038 495688 605577 585115 618172 618813 640101 654468 623853 688627 1715339 1806452 1111845 918288 536747 530282 629448 627394 654787 658335 669036 682958 766260 766337 4537342 4719786 38.75 70.3 1
08:22:28 2024-01-29 630780 618522 154450 152040 252896 258756 283786 281161 176068 175193 216182 223738 247387 251108 4047611 4348719 5948316 5728080 1003894 1043927 230489 202066 217119 217911 264190 256639 242202 241817 167654 167263 616592 585124 1370949 1350550 356021 353843 492771 496182 607649 591123 614456 623794 640209 649114 625538 694812 1715302 1809013 1107692 930203 538275 526706 634855 628317 651348 663386 670366 678224 770704 770854 4536794 4716424 38.75 70.3 1
08:22:29 2024-01-29 626623 620085 154557 151241 252098 257959 284596 280529 175947 174635 216290 223511 248420 249487 4046924 4373855 5906151 5748345 1009646 1044059 231065 202703 216492 218756 263557 256780 241999 242969 167502 167692 615690 591169 1406585 1338785 358280 353843 489958 495616 603294 591160 619967 620199 646783 654540 622016 693788 1719982 1814334 1118076 919595 540577 530552 633058 633822 654824 659026 673409 678415 763866 765222 4577216 4716424 38.75 70.3 1
08:22:30 2024-01-29 626618 620104 154914 151313 252129 258399 282002 281910 175516 175438 215538 223738 248665 250485 4046664 4281394 5951442 5761200 1011069 1044502 228600 202809 217015 217772 265072 256568 242098 242830 167197 167793 621932 586800 1363813 1342703 357030 354832 494167 495048 603821 588697 613550 622030 639650 649331 621947 688627 1710970 1802582 1099385 927488 536366 527932 634405 626914 652904 662454 668085 677260 772374 766445 4483429 4710441 38.75 70.3 1
08:22:31 2024-01-29 623139 620368 154669 151795 250977 259992 283494 280733 176345 174635 216346 223320 251924 250260 4047611 4386498 5927164 5742221 998036 1043613 230241 202598 218300 217772 264076 257828 241726 243613 167124 167759 623692 590326 1368152 1337032 358043 355597 493708 497510 603828 585672 614420 617867 645037 649114 622016 694775 1720217 1828732 1113922 916984 539041 527114 629448 630806 651348 658335 674844 680343 767802 772789 4624110 4723152 38.75 70.3 1
08:22:32 2024-01-29 629292 620085 154703 151342 252481 256950 284596 281883 175516 175315 215574 219166 247237 250332 4037950 4278354 5928037 5736605 1022515 1042450 229487 202915 215889 219026 264190 257062 243112 242492 167630 167726 621932 585124 1384235 1342888 358043 355848 489922 496453 607613 591037 619671 623794 640209 655461 625538 692380 1713867 1790651 1122229 924928 538275 531303 634855 629279 656787 662956 669381 679969 770704 762963 4495208 4713524 38.75 70.3 1
08:22:33 2024-01-29 624586 620368 154665 151342 251743 258574 283826 282090 174965 175718 215387 220718 251889 249522 4047611 4327415 5914521 5736459 1001034 1039432 230201 202738 216631 217946 265249 255169 242271 243508 167220 169637 624875 592859 1374088 1348555 359059 354844 493356 493852 606399 591814 615801 623794 647240 649672 626854 696828 1715339 1810449 1087439 927488 541348 529053 635756 632925 653049 664356 673372 677223 768309 766445 4546186 4713800 38.75 70.3 1
08:22:34 2024-01-29 619949 620373 155022 151170 252485 257888 283657 281091 176172 175403 215994 223668 252278 249030 4049812 4336628 5895849 5736421 1011753 1042280 230131 202880 215924 218896 264366 256710 243670 243308 167197 167759 624875 592859 1386215 1339419 360079 355560 490505 498217 604647 591814 621212 619981 647479 656313 622861 694775 1723887 1816726 1097614 918288 541348 531303 632303 634538 654787 662060 675361 680378 763598 766301 4583755 4717162 38.75 70.3 1
08:22:35 2024-01-29 627063 620368 154914 151275 252274 258970 283503 282019 175482 175718 215994 223738 248804 250260 4046739 4280402 5959363 5750692 1011027 1041319 228510 202880 216561 218018 265399 256315 242167 242969 167466 167759 625185 587532 1370935 1342999 357030 354299 495144 496002 606719 589313 615956 621810 642207 652931 625477 690447 1710933 1797284 1093154 928881 537747 530177 635756 629206 654824 664798 668924 676742 770049 766265 4477439 4707803 38.75 70.3 1
08:22:36 2024-01-29 623101 620368 154665 151275 251712 259556 282793 281091 176035 175123 216182 220018 248768 249487 4047611 4405619 5922061 5744854 997474 1038959 230586 202880 217305 217503 264366 256710 240754 243718 167197 167793 622199 590747 1371716 1337469 358043 353202 494167 496101 603401 585672 616235 620501 645014 649222 620881 693074 1721953 1825674 1079045 922216 539425 525963 631231 632925 651164 662060 672270 677223 764946 772095 4590306 4723895 38.75 70.3 1
08:22:37 2024-01-29 629287 620368 154570 151304 252098 258720 284884 279775 176068 174600 216182 223668 247757 251037 4049536 4321212 5922061 5740560 1019079 1042280 229452 202880 216631 218520 263057 256745 242202 242561 167302 167494 623404 583454 1375772 1335025 357030 353697 490650 495652 604123 585599 621290 623794 640137 658565 627254 693406 1715840 1797756 1134690 924847 539534 532056 634818 629170 656677 662382 670719 682471 772338 764002 4537418 4720527 38.75 70.3 1
08:22:38 2024-01-29 627508 621246 154914 151864 252098 258756 284126 281993 175516 175718 215994 220235 248804 249487 4055727 4339766 5932258 5761692 1000996 1042058 230848 202633 217119 218555 264401 255920 243356 242934 167619 168343 621932 589905 1371863 1351778 358550 352143 492771 495399 604123 592870 617185 624678 647696 650621 627307 695800 1716310 1818586 1109768 931345 539809 528123 636658 629060 653852 665148 674778 679189 770668 772488 4536988 4713800 38.75 70.3 1
08:22:39 2024-01-29 626869 623003 154682 151342 252450 257924 284596 280271 176408 175123 216900 223668 248768 250260 4055704 4364609 5895735 5761692 1010311 1042414 231171 202880 216933 219237 263961 256745 242522 243139 167502 167793 626678 591169 1384820 1340284 358043 353843 491344 495652 603828 591959 621017 620199 647698 656349 622934 695306 1722389 1815619 1097614 920747 542506 531878 632875 635622 655604 663463 674697 683070 765687 770455 4583755 4722006 38.75 70.3 1
08:22:40 2024-01-29 628399 620104 155199 151137 253257 258208 283445 282112 175549 175718 215538 218494 251853 250648 4037950 4268962 5922061 5750692 1017292 1042414 230166 203519 216225 219013 264437 256135 242237 243004 167619 167759 629664 587388 1382091 1342585 358043 354228 490997 495142 604123 589637 619930 623794 643867 654468 621947 688627 1710970 1790651 1115999 928607 538275 531680 635756 630879 658822 666970 671824 681126 773259 768277 4490255 4713800 38.75 70.3 1
08:22:41 2024-01-29 623582 620368 154889 151728 252131 258468 283313 282055 175516 175718 216038 218494 252278 249276 4049812 4349268 5931387 5740560 999584 1039432 230489 202844 217119 218555 266064 256315 242237 243718 167232 167827 625185 592013 1369216 1344761 359569 353202 492771 494348 605149 591959 614383 623022 647698 649331 624363 695837 1715339 1820773 1109768 924235 540962 529053 635756 632925 652832 663422 674844 679217 768956 772095 4556282 4722680 38.75 70.3 1
08:22:42 2024-01-29 627434 620263 155061 151073 253117 258542 283480 282019 175516 175683 216182 221147 248485 250893 4056271 4274302 5914600 5740560 1019738 1042414 229452 202880 215889 218708 264437 256350 242778 242934 167771 168156 621932 585124 1391585 1339882 357536 353697 491016 495399 604159 589347 619967 623794 640209 654468 621983 689641 1712186 1791921 1097614 926902 538275 529416 635756 629243 658785 663422 670842 679377 770668 764074 4492808 4720679 38.75 70.3 1
08:22:43 2024-01-29 629835 621984 154811 152043 252341 258613 283675 281808 177403 175543 216038 220045 248627 249522 4053382 4339766 5938074 5728193 1001034 1042022 230848 202702 216933 218555 264401 255920 243321 242969 167502 167827 621932 589027 1380285 1349589 358550 352143 492771 495399 604123 592870 617714 625121 647204 650621 621983 696828 1720217 1813013 1109768 929542 541348 528679 635898 632477 652308 664860 673409 679227 765922 770854 4539701 4719786 38.75 70.3 1
08:22:44 2024-01-29 620491 620368 154893 151626 253440 258435 284747 281611 176244 175263 216379 220480 248591 249656 4056271 4336703 5895570 5741557 1009646 1042280 230848 202880 216631 219272 264401 257141 242202 243513 167771 167827 628171 591169 1374727 1336995 358805 354343 491344 495688 605307 589057 620849 621553 647698 655425 622568 695269 1722662 1815619 1097614 919595 541348 532056 632125 634721 655750 659525 675324 680415 763830 766337 4577216 4719786 38.75 70.3 1
08:22:45 2024-01-29 627063 619492 155134 151309 252516 258792 283657 282598 176177 175438 216093 220753 248975 250929 4060689 4277135 5950037 5761034 1013223 1042058 228779 203414 216933 217911 265621 256710 242574 243343 167734 167827 628171 587388 1377374 1344909 358043 357615 492771 495399 604123 587937 616237 623794 639907 650656 621947 687615 1710970 1793810 1111604 927561 537893 530552 635756 630879 656750 664392 669512 679227 766260 765960 4464672 4713800 38.75 70.3 1
08:22:46 2024-01-29 622566 620368 154665 151338 252064 259556 282793 282337 176068 175158 216487 223668 248485 250010 4057876 4355205 5937174 5747751 998714 1042058 230453 202844 217983 217841 264401 258449 243707 243752 167502 167658 623692 590326 1362797 1340598 358805 354016 495218 496805 604684 591702 614420 619688 646783 649331 621980 693714 1720217 1827375 1105615 918288 539425 527219 630785 632477 651348 658335 672344 680553 766102 773034 4611931 4723152 38.75 70.3 1
08:22:47 2024-01-29 630187 620373 154914 151309 252098 257959 285499 280894 176068 175158 216182 219470 247931 251072 4046924 4311076 5932939 5763605 1021081 1042022 229970 202915 217131 219167 263557 257105 242609 242224 167771 167692 624875 583454 1385669 1337179 357030 353980 490558 495724 607613 590888 620849 623794 640209 655425 625538 691711 1715302 1794704 1122229 922232 538275 529789 634855 629243 657382 662418 669344 680415 770668 764074 4524316 4708496 38.75 70.3 1
08:22:48 2024-01-29 630076 620364 154416 151762 251678 258720 283693 281875 175381 175158 216182 219842 248420 250684 4037987 4332875 5943827 5737749 1003079 1046730 231425 202880 217236 217911 264437 256745 243282 242120 167771 167726 626346 585124 1376826 1353165 357933 352143 492771 496805 607613 592979 617676 624678 644849 650621 626422 695837 1715339 1815622 1107692 930203 539809 527523 635449 630170 652308 665364 673335 678743 770400 770817 4537342 4719786 38.75 70.3 1
08:22:49 2024-01-29 623954 620373 154665 151296 252485 258001 285125 281091 176035 175158 216487 223808 251853 250521 4047611 4361510 5895570 5744439 1009646 1042243 230777 202703 216828 219062 263821 257360 242167 243343 167619 167658 626678 593571 1361936 1336958 359059 353843 490650 499279 606952 592906 620849 620199 647698 656385 625624 696828 1723299 1819483 1103719 918123 541348 530552 631678 634721 652868 659489 676358 681454 764946 766409 4602068 4723152 38.75 70.3 1
08:22:50 2024-01-29 627508 619930 155957 151032 253292 258720 283697 282055 175792 175718 215842 223808 251889 250684 4049812 4265657 5945802 5740635 1018350 1044354 229732 203698 216980 218756 265701 256388 242808 243373 167560 167726 620461 586800 1384334 1342585 358043 357615 492735 495399 608158 585888 617660 622912 640173 653972 621947 687579 1710970 1800415 1083369 928881 538275 531303 635756 631759 656750 664392 667415 680194 766296 766071 4464672 4705127 38.75 70.3 1
08:22:51 2024-01-29 625734 620368 154914 151330 252133 258756 283459 283313 175516 175718 215538 223738 252313 249487 4053382 4336674 5927164 5740810 1002901 1040940 230686 203236 217131 218311 265559 256497 242639 243648 167092 168258 629664 592436 1377821 1346399 359824 353166 492771 495048 605577 592541 616237 623794 647698 649331 623560 697322 1715339 1815583 1111845 926243 541348 529053 634820 633822 653233 663422 675324 676779 767765 766481 4545836 4713800 38.75 70.3 1
08:22:52 2024-01-29 618431 619890 155164 150935 252516 258357 283728 281372 175792 174773 216182 220683 251995 249487 4038286 4336870 5887313 5750692 1011828 1042280 230166 202915 215924 218590 264401 256745 243707 243543 167185 169875 628171 592859 1372234 1337179 360079 355848 492655 498217 604684 591959 620849 621553 647698 656241 623032 694244 1720217 1815223 1113922 918288 541348 529416 633058 634721 657382 659560 675361 681417 763830 766337 4577216 4723152 38.75 70.3 1
08:22:53 2024-01-29 626698 620368 154914 151279 252485 258792 283260 282143 175792 175595 216182 223859 251853 250648 4037987 4272147 5950882 5751849 1005151 1042095 229452 202880 217271 217876 265214 256745 242202 243343 167619 167759 618990 584288 1383644 1342555 357536 355223 494867 496065 607260 589606 615732 622728 640101 649331 625624 689641 1715840 1805136 1089001 927561 536366 528533 634584 627357 653827 663386 669988 677260 773817 766409 4474050 4707085 38.75 70.3 1
08:22:54 2024-01-29 622020 620368 154201 151795 250943 259956 283693 280306 176068 174879 216747 223632 252101 250538 4049812 4399104 5933119 5750692 998110 1042280 230131 202880 217983 217911 264401 257537 241459 243718 167267 167827 621932 589485 1378295 1338785 358985 355848 495532 498217 606129 588912 615956 619105 645579 652931 623845 695615 1722662 1829967 1101684 918778 539809 527450 631231 632477 652308 662060 675361 681313 768309 772488 4624110 4732504 38.75 70.3 1
08:22:55 2024-01-29 629033 619930 155134 151347 252481 257743 285468 281871 176102 175560 216193 219622 251889 251108 4037987 4278483 5923820 5751573 1019700 1041676 229813 202950 215889 218590 265214 256350 242982 242969 167981 167793 621932 585124 1398574 1340907 358043 354038 491344 495399 608985 591702 620589 625381 643722 655779 629186 691036 1715803 1795699 1120152 926902 539041 530198 634784 632367 658648 663386 670842 680415 772775 766409 4492808 4714593 38.75 70.3 1
08:22:56 2024-01-29 627253 620368 154665 151342 252098 258756 284481 282019 175792 175718 215538 219808 251924 250260 4053382 4349210 5937343 5732362 1001332 1041676 230848 202880 217271 218590 264401 256350 243526 242969 167736 167793 621932 587770 1383020 1350550 358550 352108 492771 495399 604195 592637 617185 624678 647443 654815 628665 699311 1718282 1814150 1109768 930166 541997 528907 636166 632477 652770 665364 677190 681350 770524 772488 4543601 4713800 38.75 70.3 1
08:22:57 2024-01-29 619779 621425 154811 151304 252551 257924 284596 281372 176068 174808 216595 220683 251853 249101 4056271 4358432 5903410 5761201 1015445 1040940 229487 202950 216410 218590 264401 256745 242202 244504 166695 168724 627017 591169 1393186 1329617 359569 354299 491820 496805 603298 586032 619967 621577 645797 654468 621540 694433 1721209 1815223 1113922 915383 540577 532056 633021 634235 658747 662995 672344 680415 765524 765186 4564970 4707192 38.75 70.3 1
08:22:58 2024-01-29 629798 619496 155233 151032 253292 258322 283494 282055 175348 175718 215538 223843 251712 250648 4056271 4262901 5940712 5751849 1013223 1042058 228705 202985 216933 217946 265656 256710 243707 243004 167654 167827 628171 586553 1366164 1340870 357030 355116 494167 495399 604087 585888 615918 622911 639650 649331 625624 689641 1712186 1802545 1099385 928812 537781 528387 635756 627248 655089 665812 669914 677074 774907 769292 4474050 4715335 38.75 70.3 1
08:22:59 2024-01-29 628937 620332 155143 151342 252059 258357 285267 280859 176244 175595 216157 223843 247931 251072 4049980 4317983 5932258 5751573 1020428 1041319 229848 202915 215924 219272 264401 256530 242813 242596 167511 167494 623404 584288 1382503 1338785 357536 354038 489958 496805 607649 589347 620849 623794 643903 656385 625538 691711 1712833 1793810 1126383 922269 538275 528672 634855 631135 657716 665812 673299 683033 774870 768277 4527700 4719267 38.75 70.3 1
08:23:00 2024-01-29 630479 620368 154523 151174 252098 259087 284219 282482 176068 175403 216442 219842 247931 250753 4059164 4339766 5941570 5733145 1002901 1040544 230848 202561 217119 218403 264437 256565 242982 242224 167502 167759 623404 585124 1368777 1351778 358043 352143 492771 496101 607613 593896 616237 625121 646747 650621 625574 698526 1715339 1811694 1087439 928881 540962 528305 635753 631135 652308 665400 675398 679227 766296 771652 4546850 4718326 38.75 70.3 1
08:23:01 2024-01-29 625140 622746 154742 151491 252328 258322 285045 281126 176102 175158 216459 220339 248594 250224 4047611 4379990 5904322 5751849 1013272 1042450 230166 203555 216596 219272 264401 256780 242237 243787 167080 169192 628171 592436 1372854 1329323 359824 354016 491126 495267 603828 585599 619967 618340 645833 654468 620186 690693 1715339 1809013 1109768 913049 539041 531303 631231 632925 658316 658335 671354 679414 765524 765222 4556937 4730139 38.75 70.3 1
08:23:02 2024-01-29 628040 620295 155009 151140 253152 258542 283746 282740 176198 175718 215842 219133 251818 250684 4062721 4272147 5950037 5747751 1010308 1045246 228740 202915 217305 217946 264472 256745 243707 243343 167502 167793 618990 584470 1368556 1340870 358043 355366 494167 495048 604087 585888 615918 623352 640101 649331 625624 688627 1710970 1799832 1101461 926166 536747 529053 634855 628317 655323 663422 669036 677260 771489 766337 4464672 4704448 38.75 70.3 1
08:23:03 2024-01-29 622691 620186 154781 151836 252905 259527 283586 281878 176244 174826 216756 220480 248975 250342 4059164 4405368 5926889 5744854 996727 1039807 230489 202915 217983 217911 264437 256780 240788 243548 167232 167827 625185 590173 1365391 1341092 358043 353237 494867 494918 604878 592870 615328 618340 644813 650621 624738 697323 1724559 1827402 1111845 916814 540962 528679 630785 632477 652308 658335 676395 679896 768345 770854 4624110 4729132 38.75 70.3 1
08:23:04 2024-01-29 627397 619492 154807 151309 253825 257675 284347 281808 175967 175578 215922 219740 248243 250893 4054185 4268981 5929585 5751849 1019738 1042450 230141 202950 215924 218590 264437 256565 242982 242969 167771 167759 620461 585124 1380753 1340683 357536 353237 490650 496101 607613 589347 620849 623537 643867 656420 625538 691220 1712833 1791895 1120152 924928 538275 529825 635756 630865 657716 664392 670878 680451 770704 764957 4505250 4707192 38.75 70.3 1
08:23:05 2024-01-29 627257 620368 154665 151347 251678 258357 283728 281166 175900 175402 215930 221718 248275 249415 4046231 4342594 5923820 5732822 1000758 1041676 230848 202596 217201 218590 264401 255920 242982 242596 167267 167793 621932 587807 1382441 1349864 358043 352143 492771 495399 604195 592870 617185 624678 647240 650656 622019 697583 1715339 1811579 1111845 927561 541348 528305 635753 632477 652308 665400 674881 679227 766224 771943 4550735 4723152 38.75 70.3 1
08:23:06 2024-01-29 620291 619009 154777 151073 253115 258357 284636 281801 176068 175018 216595 220753 251924 249237 4056357 4358502 5895698 5747751 1013272 1042018 230383 202915 216410 218931 264401 257176 243707 243578 167267 167658 618990 592013 1374352 1336231 359569 352214 489668 495652 603828 590888 620849 619761 645833 655425 621980 691747 1715339 1811579 1115999 914205 540577 528672 633058 633822 658822 659525 673372 680451 764983 765761 4563468 4719786 38.75 70.3 1
08:23:07 2024-01-29 627145 619492 155057 151309 252520 259556 283574 282881 176172 175595 216182 223773 251924 250648 4053382 4278458 5927795 5763605 1018974 1043890 229487 203840 216596 218590 265745 256999 243707 243308 167736 167827 623220 587220 1381172 1342585 358043 354228 491344 495399 607149 589637 620806 624678 643867 654432 621947 689567 1713403 1790651 1113922 927561 539425 532056 636207 631062 658648 664860 670330 678379 770364 765150 4483429 4715245 38.75 70.3 1
08:23:08 2024-01-29 624808 620368 154630 151309 252064 258720 283728 282956 175516 176210 215538 219436 248278 249938 4037950 4349215 5943550 5747155 1003079 1042206 230670 202703 217166 218520 265143 255169 242778 243343 167454 168457 633210 591444 1373281 1346399 359059 354844 492771 494698 603857 592392 616274 624678 647698 650621 626291 696828 1718995 1812864 1111845 926902 541348 529053 636658 632925 653233 664860 675361 678224 769979 770817 4537342 4717162 38.75 70.3 1
08:23:09 2024-01-29 619743 620368 154923 151275 252903 257924 284224 281126 176068 175158 216351 223859 252419 249030 4046926 4346117 5894085 5744439 1015443 1042206 229276 203841 216492 218721 264260 257360 242808 244123 166855 168709 628171 591169 1362742 1334665 360079 356604 491344 495616 603828 590531 619967 618303 645761 654468 621943 690619 1718995 1811579 1111845 913012 539041 531303 631231 632632 657680 658335 671317 680415 766065 768167 4549080 4720527 38.75 70.3 1
08:23:10 2024-01-29 627512 620545 154914 151102 252098 259556 282793 283250 176068 175718 216182 223773 248278 251037 4049812 4283804 5955121 5751849 1009666 1041763 230206 203236 218112 218076 264296 257168 242808 243543 167560 167726 628171 583037 1385487 1344909 357030 354264 494794 496805 607540 589007 614420 622911 643957 650621 625624 690260 1706119 1800392 1099385 927561 536747 529053 635756 628281 654787 664356 669036 677260 771943 766373 4474243 4710885 38.75 70.3 1
08:23:11 2024-01-29 619743 621425 154880 151275 250938 259956 283423 280894 176345 175001 216936 220018 251889 250049 4049812 4402151 5927164 5745047 998147 1040471 230489 202880 217948 218311 264931 257685 243707 244329 167595 168224 625185 589447 1366472 1342999 359059 355848 495495 497863 605161 590633 617119 620163 646674 649331 622997 694244 1725076 1829967 1118076 918288 539809 527450 631231 632477 652088 658335 673372 680194 767765 771943 4624110 4723152 38.75 70.3 1
08:23:12 2024-01-29 629070 619930 154914 151309 252481 257924 285682 281555 176421 175438 216487 219436 248594 251426 4044043 4281347 5931387 5751849 1018776 1043657 230131 202915 215924 219084 265178 256315 243487 243474 167489 168190 626678 586800 1368156 1340723 358043 355848 490815 496416 609022 591702 620478 625121 643867 656385 629186 691637 1714049 1791921 1151304 928150 539425 530162 636658 630170 658648 664356 670805 679896 770668 765733 4492808 4713800 38.75 70.3 1
08:23:13 2024-01-29 623954 620368 154630 151309 252274 258399 283706 283313 175516 176087 216146 219133 248768 249710 4056271 4339766 5931983 5742497 1003178 1042022 230848 202915 217271 218896 266064 256315 242778 243718 167232 169408 620461 591868 1378295 1348629 360079 355848 492735 494938 606558 591486 617714 623684 647516 649331 621947 696828 1715339 1814658 1111066 925432 541348 529053 636658 634721 649159 664824 675361 677260 768345 770817 4549080 4713800 38.75 70.3 1
08:23:14 2024-01-29 618394 619930 155134 151313 252516 258357 284126 281853 176345 175403 216346 223738 247294 249276 4037950 4343035 5903410 5760925 1018285 1042280 229452 203519 216933 218861 264401 257321 240754 243752 167194 167827 625185 587807 1372792 1328047 358043 357615 492552 498180 604501 589533 617988 619439 643268 656705 622714 692455 1720217 1811579 1113922 915645 538164 531680 631231 632676 656750 658335 671899 678415 768309 765887 4549080 4713800 38.75 70.3 1
08:23:15 2024-01-29 629918 619981 154420 151106 251678 259956 283657 283052 176035 175438 216182 223738 252207 252207 4047611 4302200 5950037 5742497 1008009 1042390 230166 202880 217305 218215 265214 258391 242574 243513 167619 167793 617322 581790 1380009 1344490 356778 354264 494867 496101 607576 590531 617714 622618 643993 653004 626438 691982 1712648 1803400 1101461 927488 536747 529053 635305 628281 656915 664824 669988 678432 772847 770455 4464672 4707527 38.75 70.3 1
08:23:16 2024-01-29 629218 619492 155160 151245 253084 257708 283812 282019 175929 175718 215538 219099 252030 250648 4049812 4272147 5922061 5740560 1018173 1043693 230166 203519 215924 218896 265249 256530 244912 242934 167771 167793 620461 585124 1372150 1336995 357789 353732 490997 495399 607576 585960 619597 625121 643867 655389 625538 689641 1716272 1792535 1118076 927449 539809 532811 636658 629987 657999 664680 673816 679859 771793 765851 4483429 4710441 38.75 70.3 1
08:23:17 2024-01-29 623292 621540 154665 151309 252485 258435 281967 282881 175516 175718 215842 219133 252278 250098 4056271 4336516 5931983 5751849 997474 1041640 230848 202915 217236 217876 265621 256745 241830 244469 167197 168325 627017 591444 1363854 1341633 358805 353697 495218 495399 604684 591959 614420 621114 647698 649331 623583 695800 1720217 1829967 1105615 921950 541348 527159 632875 633749 652271 662060 674778 678558 765919 774018 4615225 4721197 38.75 70.3 1
08:23:18 2024-01-29 626544 619492 154949 151347 252520 258613 284525 280350 176623 174565 220300 223703 248630 251639 4037950 4336577 5927164 5757079 1016836 1042414 230106 202915 217271 218896 263557 257970 242202 243004 167771 167793 623692 583944 1382660 1334337 357283 354264 492771 495760 607613 589311 621290 622971 640173 657845 625538 691674 1715339 1797013 1089728 922195 537893 531303 633058 630606 656915 663823 671899 682311 774357 765891 4537418 4723152 38.75 70.3 1
08:23:19 2024-01-29 628625 620368 154893 151870 252064 258503 283842 281752 176035 175402 215930 219808 248278 250648 4056661 4333317 5940712 5741327 1001034 1045355 231171 202880 217271 218590 265214 256745 243731 242561 167771 167827 626346 587388 1370871 1351778 358043 354343 492771 495399 607613 591595 617185 621925 647240 652029 625538 697545 1718995 1813013 1109768 930203 541348 529053 636652 632029 652770 666301 677190 680492 772564 772234 4537663 4719306 38.75 70.3 1
08:23:20 2024-01-29 625546 621865 155022 152076 252270 258322 285468 282354 176488 175368 216936 220493 251889 250648 4056936 4383101 5899208 5750692 1013272 1041640 230686 203484 216631 219272 264401 257357 242237 243718 167771 168440 628171 592013 1364238 1337179 359569 353166 491770 495652 603828 591123 620849 621553 647696 656385 625624 697323 1724522 1818194 1099649 918288 541348 531303 632610 634721 656714 659525 675361 681417 763830 766373 4597436 4731379 38.75 70.3 1
08:23:21 2024-01-29 630285 619820 155528 151174 253510 258144 284091 282055 175619 175964 215842 221408 248485 250400 4049812 4268962 5922061 5744854 1016724 1041786 230131 203519 215924 218931 265178 256315 243282 242969 167619 167793 620461 585124 1365391 1337479 358043 354796 491344 495399 604159 585924 619158 624678 643903 654468 625538 689115 1710970 1787371 1093544 927561 539041 530198 635717 631099 658182 665328 670878 678415 770668 765924 4474050 4720679 38.75 70.3 1
08:23:22 2024-01-29 626429 620336 154777 151241 252346 258613 284184 282704 175415 176105 215850 219133 248768 249763 4051290 4339920 5926889 5736647 1003178 1040507 230524 202915 216933 218555 265843 255169 242947 243513 167349 168325 616048 590173 1362848 1348815 359059 352179 492771 494698 603893 591777 616274 625121 647698 650621 626328 696828 1715339 1813013 1111845 926243 541348 529053 634820 633822 653233 664824 675398 678224 768889 770817 4549080 4713800 38.75 70.3 1
08:23:23 2024-01-29 619269 620154 155433 151140 253470 258471 284854 281743 176244 175420 216237 220788 249325 249308 4037950 4339766 5903410 5769147 1017623 1041775 229452 203555 216933 218555 264437 256745 241459 244298 167511 167827 623692 587807 1383284 1328051 358550 355638 492038 495616 603536 585599 618099 619250 640173 654432 623853 689641 1718995 1811308 1111845 916984 537510 530552 630785 630829 656750 658335 668360 680415 766260 766107 4539701 4711220 38.75 70.3 1
08:23:24 2024-01-29 630365 619492 154665 151795 252064 260175 284276 282634 176455 175438 216603 220788 248627 251672 4063590 4300857 5952330 5744740 1010716 1041948 229135 203519 217119 217911 265621 256710 242778 243718 167771 167793 620829 584470 1367638 1337114 358043 355936 494867 495399 604123 585924 616274 623794 640137 650621 621911 690385 1710970 1801108 1095231 927561 537363 529053 636207 628798 655750 664860 669988 678706 771793 766409 4464672 4713800 38.75 70.3 1
08:23:25 2024-01-29 620245 620368 154772 151338 251747 260175 283693 281998 176345 174808 216575 220436 249044 250786 4054185 4386347 5931387 5741327 998147 1042515 230848 202915 217948 217946 264296 257537 241830 243752 167771 168156 621932 590326 1363103 1340683 358550 353732 496235 496805 603828 589021 614420 620199 646747 649331 622997 694244 1720217 1828670 1103538 918288 539809 527487 631231 632925 652124 659489 673335 680194 767222 773034 4624110 4723152 38.75 70.3 1
08:23:26 2024-01-29 630113 620368 154880 151347 252098 257924 285503 281223 175900 175403 216595 219622 247931 251072 4056357 4326998 5937174 5751849 1021922 1042095 230524 203236 218199 219237 264401 256530 245085 242969 167525 167692 618990 584288 1380446 1337032 357789 354016 490997 496805 607649 589384 619597 625121 643903 656883 626901 691747 1715302 1794667 1099649 924891 539041 530198 635449 629279 658648 664392 670366 681454 772652 764074 4508348 4717162 38.75 70.3 1
08:23:27 2024-01-29 625601 620364 154811 151795 252274 258792 284126 283313 175516 175964 215538 219470 251853 249799 4059164 4351834 5946276 5745953 1003079 1045355 230848 202880 217271 218590 265843 256532 243252 243718 167466 167860 621932 590173 1379621 1349864 359569 353202 493818 495048 603893 590760 619037 625121 647698 650656 627254 697323 1720217 1814334 1087439 927561 541220 529053 636203 633822 649159 666337 676358 679227 770524 770854 4549080 4723152 38.75 70.3 1
08:23:28 2024-01-29 619305 620373 155389 151309 252546 258357 284810 281555 176102 175438 216387 223738 252242 248681 4047611 4352296 5906151 5756560 1009646 1042390 230706 203520 216492 219438 264225 256745 242237 243343 167454 167793 612972 592436 1371964 1337179 359569 354412 491126 495724 604152 591123 620849 620236 647429 656385 622456 694775 1721439 1815619 1118076 915383 541348 528672 633058 632668 656750 660487 673409 680415 764946 765924 4567838 4719786 38.75 70.3 1
08:23:29 2024-01-29 627512 619532 154699 151106 252274 259556 283260 282740 176068 175718 216182 223773 251853 250648 4046664 4280788 5960194 5761200 1013235 1041911 229276 203378 217878 218450 265479 257927 242808 243578 167595 167827 618990 582775 1402320 1341633 358477 356008 495218 495399 604123 585672 615654 623794 640173 650585 621911 691812 1710970 1801820 1099385 927561 536747 529053 635756 628317 655750 664392 669512 678224 772527 766445 4464672 4710165 38.75 70.4 1
08:23:30 2024-01-29 620254 620104 154665 151309 250973 259992 284255 281161 176467 175158 220336 223476 252278 250260 4059201 4411517 5923820 5751849 1006764 1042280 232040 203236 217166 219368 264040 258044 242808 243648 167666 169995 628171 588483 1394446 1338785 358805 352143 492204 495724 607260 592870 621325 621993 649533 658565 621911 697857 1724522 1819483 1099649 918288 541220 530927 632610 634721 656250 659560 677357 682458 766102 770817 4605076 4732504 38.75 70.3 1
08:23:31 2024-01-29 628937 619492 155199 151275 253296 258756 283786 282648 176206 175718 215842 218527 252278 250860 4053382 4272147 5955121 5744740 1014334 1042035 229487 204018 216933 218931 265781 256892 245474 243543 167278 167759 620461 587220 1379224 1340760 358550 355188 492313 495399 607613 585960 617877 625417 645797 654432 625574 689641 1710369 1794704 1105615 927561 539425 529825 635753 631135 658648 665364 669381 678415 770668 765851 4477244 4713800 38.75 70.3 1
08:23:32 2024-01-29 620291 621861 154949 151694 252481 259406 282828 283348 176068 175718 216182 223773 252313 250032 4047611 4346053 5932258 5744740 998874 1042390 230524 203412 217271 218616 266100 256745 242778 243752 167502 168690 621932 593669 1367993 1346399 360079 355848 495218 495289 605541 590651 615956 623352 647698 649331 624910 696530 1718995 1819616 1107692 925585 542506 529802 634820 634721 652904 665268 675398 677260 767802 770854 4549080 4716424 38.75 70.3 1
08:23:33 2024-01-29 617081 619930 155199 151313 253115 258539 283728 281559 176102 175438 216595 223390 252313 249487 4047155 4333504 5912736 5761201 1016836 1040544 229487 203555 216933 218896 264437 257537 241830 243787 167771 167860 620706 586970 1386744 1331926 358477 357615 492625 498217 605541 590025 617988 620613 640029 654253 623475 690656 1715339 1809210 1111845 916947 537893 530552 630785 630323 658822 658335 669381 679414 768345 766337 4549080 4723152 38.75 70.3 1
08:23:34 2024-01-29 620254 620368 154940 151873 251494 259992 283693 280803 176379 175438 220336 220114 251960 250296 4046664 4405230 5914521 5744740 1000996 1042450 230848 202244 217340 218896 263997 258187 242167 243752 167771 168440 617519 589065 1368000 1337032 358805 352179 494597 495760 605577 592541 619634 619908 649429 655740 623707 697745 1727568 1829893 1093544 918140 542506 529053 631912 632925 652601 662886 677357 681417 769437 770854 4623833 4723152 38.75 70.3 1
08:23:35 2024-01-29 629839 619487 155199 151309 253296 257924 284162 282846 175913 175718 216030 219808 251853 250684 4038024 4272147 5927164 5744740 1019537 1042095 230848 203555 215958 219272 265249 256745 243356 243004 167771 167827 621932 585124 1378416 1342585 358043 353732 491344 496101 608544 589384 621290 621925 644849 657345 629112 694433 1719706 1792423 1118076 926132 539809 532554 636658 630916 659581 665328 671391 680451 774907 765997 4495777 4723152 38.75 70.3 1
08:23:36 2024-01-29 623517 620104 154953 151795 252094 258756 283764 283649 175516 175964 215994 219470 248414 249522 4046664 4342347 5937343 5742497 1003894 1043927 230848 202950 217271 218931 266473 256315 242982 243548 167502 168359 631564 591169 1392954 1346998 359314 353202 493468 495142 604050 593818 617222 624678 648615 650656 621947 697323 1720217 1817805 1111845 928536 542893 528980 636658 634721 655052 666867 677172 679078 770524 771943 4554086 4716424 38.75 70.3 1
08:23:37 2024-01-29 619972 619675 155095 151309 253115 258756 284712 282266 176102 175424 219990 223773 252278 249065 4070577 4333793 5888313 5761201 1013272 1043964 230201 203555 216631 219272 265214 257537 242237 244224 167232 168860 628171 592013 1372995 1329287 360079 354299 491344 495652 603828 585636 619967 620236 645833 655923 622016 691674 1718995 1810295 1113922 914995 539809 532737 632875 634574 658538 662060 672233 683108 765919 769365 4555208 4729132 38.75 70.3 1
08:23:38 2024-01-29 626984 620368 155022 151342 252485 259591 283219 283065 176068 175718 216631 219166 251924 250860 4059164 4284164 5951717 5744740 1011027 1043964 229061 202950 217305 218403 265484 256745 242237 243343 167502 167827 628171 583640 1382829 1341633 358043 355900 494167 495399 606252 585527 615801 623794 640173 650621 621911 689641 1710970 1801108 1095231 926902 538001 529053 634820 629243 658354 667698 672101 678966 774357 766301 4465684 4720527 38.75 70.3 1
08:23:39 2024-01-29 620254 620368 154914 151864 252870 259595 282793 282055 176068 175473 216631 220528 249218 249558 4055404 4355391 5932258 5751849 995931 1041283 230524 203011 217983 218555 265249 257573 241865 243752 167654 168359 623692 589485 1366767 1341092 358805 353980 493106 495760 606436 594586 619967 620199 647216 654468 624738 696783 1724559 1826110 1101684 918288 542060 530552 632610 634721 652868 659560 677357 682995 767509 770564 4628432 4737400 38.75 70.3 1
08:23:40 2024-01-29 630810 620295 155783 151275 253296 258756 283759 282650 176421 176457 216182 219808 251571 250296 4056936 4269115 5912736 5744971 1019738 1044354 230524 203555 216596 219119 266064 256745 243356 242969 167771 167827 621932 585124 1370158 1342585 358043 354264 491344 495399 608544 585960 620849 624531 645341 655425 626937 690656 1714085 1792535 1095579 927561 539041 533493 636203 631135 658648 665400 672344 681014 772957 766301 4493661 4724627 38.75 70.3 1
08:23:41 2024-01-29 622856 620373 155061 152043 252376 258578 283551 283424 175913 175718 216631 223965 251924 250010 4049550 4332146 5932258 5736765 1001034 1040544 230848 202915 217305 219048 265249 255956 243356 243343 167537 167827 628171 590326 1366937 1347952 359059 352179 492771 494405 604123 592906 618099 625121 647698 652559 625538 697857 1720217 1814334 1109768 928607 541256 529053 636688 633822 652407 667698 676395 680343 769979 771943 4549080 4707192 38.75 70.3 1
08:23:42 2024-01-29 621588 620190 154716 151694 253152 258396 284481 282070 176244 175420 216567 220788 248804 249487 4038099 4355363 5897719 5744971 1010386 1040507 230586 202950 216631 219307 264217 257357 242237 243548 167654 167860 628171 591169 1364721 1336231 359569 353202 491344 495688 601758 591723 621290 621644 647698 656420 621704 694775 1720217 1814334 1115999 916889 540836 530198 633058 630902 658182 661488 673409 681454 765560 766373 4573441 4723152 38.75 70.3 1
08:23:43 2024-01-29 627058 619054 155199 151174 253440 258506 285495 282775 176001 175858 216451 219402 248975 250893 4058888 4275034 5960194 5736233 1014666 1043964 229256 203875 217271 218931 266100 256745 243017 243378 167771 167827 620461 586970 1365553 1339882 358043 355401 492771 495399 604195 585960 618136 624678 640245 653512 625538 690385 1710970 1796011 1122427 927561 538967 531303 635753 631135 658182 665364 668360 677899 770668 766373 4461487 4710441 38.75 70.3 1
08:23:44 2024-01-29 620254 620373 154949 151835 252516 259992 283102 283065 176455 175438 216307 220211 249325 250153 4067183 4364704 5932258 5751849 997474 1039432 230686 202492 218018 217946 265249 258151 241830 243752 167502 168859 630048 590326 1363103 1338785 359059 353732 493919 495724 605577 594165 619967 620199 646455 654504 623853 698354 1724559 1827077 1109768 917636 540962 528679 631912 632029 648930 659525 677357 680415 768891 772488 4623833 4719786 38.75 70.3 1
08:23:45 2024-01-29 629802 618621 155057 151342 253296 257166 284596 282019 175549 175718 216290 219842 248520 250786 4067183 4284307 5946553 5778216 1021961 1041911 230650 202915 215958 219307 264507 256639 243356 243004 167771 167827 626346 584288 1371228 1342585 357789 353768 490650 494918 607649 585960 619967 623574 644849 656420 626973 690693 1712870 1790824 1099649 927561 539041 533152 636203 631135 658648 665364 671391 680977 771829 766337 4483429 4710441 38.75 70.3 1
08:23:46 2024-01-29 622121 619930 154914 152001 252516 259191 283494 283348 175792 175964 216182 219166 251960 249487 4056357 4348806 5938074 5756560 999584 1042058 230848 203555 218112 219591 266473 256745 242609 243787 167502 168190 620461 591169 1362525 1345025 359569 353237 493468 494442 604050 592906 617348 624678 648615 650621 625624 697857 1720217 1819483 1111845 925970 541220 529053 634857 630938 652904 667698 676395 678261 769434 771943 4551960 4719786 38.75 70.3 1
08:23:47 2024-01-29 620927 619925 155199 151342 253084 258393 284596 281700 176345 175473 219871 223722 252137 249522 4043782 4336852 5915570 5766003 1013990 1041874 231198 203877 216898 219307 264472 257176 242609 243543 167361 168592 618990 592013 1364017 1337179 360079 353768 491344 495688 603828 590888 621290 621644 647698 657345 623475 693751 1720217 1811579 1115999 915645 541348 530162 633955 634721 658648 661416 673372 682421 766065 766337 4573289 4729892 38.75 70.3 1
08:23:48 2024-01-29 627058 619492 154889 151309 253084 258756 283779 282846 176312 175718 216900 219470 252242 251001 4058888 4280788 5959363 5744476 1013795 1045244 229080 203841 217808 218721 265604 257360 242913 243683 167419 167793 620461 587641 1366343 1340834 358550 355366 492771 495399 608985 585888 617681 625564 640209 654432 625538 690348 1710970 1795975 1105615 927561 539313 532056 636658 632029 658648 665364 668738 678379 770632 766301 4471049 4704448 38.75 70.3 1
08:23:49 2024-01-29 620218 620368 154914 152009 252450 259520 282793 282881 176312 175718 216487 220423 251924 249487 4053382 4348856 5927309 5744665 1005956 1042095 230564 203236 217201 218909 266705 256603 242843 244670 167560 168856 628171 592013 1377821 1346675 359569 355848 493875 495399 606866 592906 616274 625381 650417 650621 621947 697323 1720217 1815583 1111845 924928 541348 529053 636658 634721 655015 665364 677357 678706 769979 771906 4549080 4713800 38.75 70.4 1
08:23:50 2024-01-29 626613 619492 155169 151309 252520 258399 283260 282881 176035 175718 216182 219166 248804 250485 4059164 4284008 5959088 5757096 1009517 1041246 229452 203377 217761 218555 265843 256745 243707 244224 167489 168423 620461 584668 1392679 1341092 358006 356008 495532 496768 608394 585888 615764 623794 640137 654279 625234 690583 1712186 1800019 1101461 927488 537510 529053 635756 629243 655750 664356 669988 678706 772920 766409 4474050 4711161 38.75 70.3 1
08:23:51 2024-01-29 620254 620368 154988 151309 251708 260358 284574 281459 176623 175403 220336 223476 252278 250224 4049550 4414306 5923820 5744703 1000220 1042280 231021 202702 218322 219237 264437 258368 242202 243752 167736 168592 636196 590173 1400110 1341331 359059 355597 495569 499633 606399 592687 616965 621532 646710 652523 623853 698851 1725635 1831016 1113922 918288 541348 528761 632610 632925 653233 659489 677357 680415 769979 773034 4630184 4732504 38.75 70.4 1
08:23:52 2024-01-29 629292 620354 154850 151762 253261 257924 284920 281949 176068 175718 216639 219808 251889 251072 4056661 4290644 5940712 5761201 1016798 1042414 230524 204018 216596 219307 265745 257357 243356 243683 167771 168325 620461 585124 1368036 1349113 358694 356857 491820 497047 608792 592141 622138 626452 645615 657165 629186 694344 1712833 1793191 1097614 928812 540833 530945 635717 631099 659581 667698 671749 681417 772884 765186 4499074 4713800 38.75 70.3 1
08:23:53 2024-01-29 623922 620368 155057 152290 252446 258756 283830 283710 175913 176210 215842 221457 248452 249522 4056271 4346065 5932258 5744703 1001643 1042515 230848 202915 217305 219237 266064 256530 243356 243752 167502 168825 631564 591169 1394532 1348629 359569 353697 493898 495399 608985 592323 619478 625417 648964 654851 627402 697671 1720728 1814696 1111845 928796 541348 529053 636621 634574 654483 666301 676876 679227 771580 772488 4548803 4723152 38.75 70.3 1
08:23:54 2024-01-29 620779 620368 155268 151208 253296 258357 285232 281555 176728 175718 216595 223843 252278 249065 4059164 4349081 5903410 5760058 1015277 1042008 229487 203840 216933 218896 264472 257357 243441 244504 167232 168592 620706 590747 1367700 1329086 359059 355081 492038 495231 605577 585924 621017 618340 645860 658565 621687 691563 1720728 1809531 1115999 915383 540577 532056 632125 634272 658648 659525 675259 683070 766102 766301 4563468 4723152 38.75 70.3 1
08:23:55 2024-01-29 625730 620108 155169 151313 252481 259771 283693 282055 176068 175718 216182 218527 252242 250260 4038099 4284307 5959363 5761314 1011027 1043576 229025 203555 217305 218392 266029 256710 242574 243718 167771 167827 626678 585445 1377422 1342999 358043 355651 494167 495399 604123 585924 616274 623794 640173 652065 621947 692380 1711392 1800056 1093154 930203 538275 530515 636658 629097 656568 665629 670465 679227 772461 766373 4474243 4707192 38.75 70.4 1
08:23:56 2024-01-29 618838 619496 155022 151728 252481 258792 282828 282055 176068 175718 216182 223703 252349 249487 4056936 4358194 5931387 5744854 995968 1038996 230586 202950 217271 218403 266064 256745 242237 243787 167466 168592 622199 591169 1386085 1344909 359824 353732 494867 495399 605577 592870 615328 623022 649074 650585 625073 697323 1715339 1824751 1109705 923493 541348 527978 634818 635622 654123 665341 675176 678558 765956 773034 4556937 4729892 38.75 70.4 1
08:23:57 2024-01-29 621127 619492 155164 152081 253051 258756 285316 281984 176467 175595 220336 219557 252349 250860 4059164 4330345 5940712 5770659 1016836 1042414 229452 203555 217271 219237 265112 257970 241796 244504 167771 168325 630048 587807 1385066 1328051 358043 355366 492771 495652 605357 585599 619930 620199 640209 654468 624738 690619 1715339 1810295 1113922 917636 538001 530552 632361 631777 658822 662060 673336 683108 771580 769910 4551555 4717969 38.75 70.3 1
08:23:58 2024-01-29 627434 619241 155130 152006 252094 260394 283728 282019 176299 175823 216936 223843 252278 251072 4056936 4302358 5955121 5761201 1007510 1048701 230166 202880 217983 218590 265214 257573 242947 243548 168242 167793 628171 581790 1374926 1346399 357030 354299 495569 496805 610302 589347 616237 623794 644813 650621 626901 693222 1715339 1811579 1107692 927561 537893 529053 635756 629206 653827 667226 671787 678929 777110 771797 4512580 4728895 38.75 70.4 1
08:23:59 2024-01-29 622753 620368 155164 151800 251712 260394 284694 283900 176623 175403 220336 223703 252349 250574 4061494 4408372 5933119 5760058 1004441 1039432 234709 202702 217305 219084 264366 257831 242202 243752 167619 167827 628171 587807 1364469 1338785 358043 352143 492771 495724 606866 594653 621290 621553 649533 657345 625624 697857 1724559 1819554 1097614 919595 542024 529968 633058 630902 656750 661452 676876 684200 765650 772095 4594012 4731379 38.75 70.4 1
08:24:00 2024-01-29 626952 620259 155061 151203 253041 259120 283728 283115 176345 175718 216423 219774 252242 250860 4046924 4277915 5950037 5761314 1013944 1042058 229096 203875 217119 218590 266064 256745 242947 243718 167771 167827 628171 586970 1390054 1342999 358043 355936 493635 495399 607613 585960 619553 625564 640209 653972 621983 689115 1710970 1795087 1109768 927561 538275 529416 635681 632029 658785 666337 668360 678415 770704 766301 4474883 4742866 38.75 70.4 1
08:24:01 2024-01-29 623433 620332 155065 151904 252411 259377 283551 283171 177580 176087 216146 224086 252349 249487 4068516 4346065 5941570 5744854 1002462 1040507 230848 203555 217271 218931 266100 256710 242982 243752 167502 168559 628171 591169 1383233 1347782 359569 353202 492771 495399 604087 594165 618154 621925 649533 650656 621983 697857 1721439 1815619 1111845 927561 541220 530177 636384 634721 652868 666337 677357 679227 766031 773034 4558832 4719786 38.75 70.4 1
08:24:02 2024-01-29 620927 619711 155459 151626 253829 258613 284454 281971 176522 175543 216720 220788 249325 249831 4049550 4345898 5913359 5770553 1015277 1042280 229487 203875 217119 219084 264437 257573 242202 244845 167466 168592 631980 591020 1381098 1325418 359569 355366 492771 495616 605307 585599 619930 619287 643903 654468 625624 691674 1718995 1814334 1113922 914093 538275 531303 631231 632477 658182 658335 670366 680451 769434 766373 4549080 4723152 38.75 70.4 1
08:24:03 2024-01-29 627965 619054 154708 151762 252900 259670 284285 282598 176455 175578 216237 221429 248975 252063 4063590 4305421 5960194 5760925 1007361 1040507 230206 202738 218018 218931 265843 257357 242778 243378 168453 167793 620461 582621 1384111 1346399 357030 354073 495218 496805 609871 585708 616274 623794 643867 650656 627380 693751 1715302 1811579 1105615 929542 538275 528305 634855 630170 649159 662920 669381 679227 774633 770817 4524467 4707192 38.75 70.4 1
08:24:04 2024-01-29 623174 620368 154665 152250 251502 260394 284596 281590 176455 175280 216684 220718 249254 250893 4063590 4417946 5941570 5761238 997723 1040544 230848 202950 218593 219272 265214 257970 242202 243752 167771 168325 625185 589485 1364941 1338785 358805 354299 493800 498601 604087 595007 621290 621993 649533 656385 625624 698563 1724559 1824787 1124306 919434 544056 529416 633058 630938 654289 661452 677357 682458 767259 770854 4605353 4732504 38.75 70.4 1
08:24:05 2024-01-29 627041 620364 155233 151553 254070 259338 284397 283168 176068 176087 216182 219592 251960 250786 4056357 4271832 5916861 5757096 1014408 1041800 230060 203878 216596 218931 265621 256745 243421 243343 167771 168110 629664 585124 1365859 1341092 358043 354335 491344 495399 607613 585960 620408 625564 645860 657381 626901 693751 1714085 1792535 1120152 923418 539041 530234 635717 631099 659777 665364 671354 682421 772957 765186 4514222 4716424 38.75 70.4 1
08:24:06 2024-01-29 623665 620368 154665 151795 252520 259373 284596 283151 175929 176210 215842 219656 252313 249522 4079309 4348694 5938964 5744854 1003079 1040974 230848 202915 217271 219119 265781 256315 243487 243718 167502 168325 618990 591131 1376766 1348941 359059 353202 492771 495399 604159 594165 621476 621889 648615 653477 625538 697857 1720217 1810412 1111845 927561 541220 529053 636652 634721 652868 665400 677357 680306 766260 772642 4558459 4729132 38.75 70.4 1
08:24:07 2024-01-29 636363 619492 155165 151342 252481 259627 283697 282055 175947 175718 216346 218527 251960 250648 4056936 4290113 5960194 5763327 1010311 1044502 229311 203591 217843 218415 265887 256999 242843 243683 167981 167860 622578 584055 1373690 1343880 358550 356173 494867 495399 608553 589689 616274 623794 640173 650656 621983 690130 1709756 1802385 1097308 927561 537129 529802 634820 631135 656750 665364 668360 679227 772374 770817 4470859 4711220 38.75 70.4 1
08:24:09 2024-01-29 623044 619930 155057 151829 252520 259921 282002 282090 176345 175718 216783 223738 252420 249451 4056936 4355137 5937343 5751849 995659 1042132 230599 203272 218523 218450 265515 257828 242470 244364 167595 168491 625185 590747 1379832 1341633 359059 354264 496586 495652 605577 592870 616274 620199 647589 652523 623853 698576 1724522 1831323 1099649 917636 541348 528305 632125 632925 649123 659525 677357 679414 769434 773034 4630184 4723152 38.75 70.4 1
08:24:10 2024-01-29 629292 619930 155057 151835 253080 257959 285067 282019 176068 175718 216182 220269 251889 250860 4046739 4275142 5936483 5744740 1021922 1044645 230686 203557 217096 220053 265373 257505 243556 243613 167701 168542 627817 585124 1398881 1342888 358550 354264 490997 494918 607649 589347 621732 626452 645860 657345 626937 693938 1715339 1789987 1101684 922232 538275 530198 634784 631099 659777 665364 671354 681937 772527 765222 4517443 4713800 38.75 70.4 1
08:24:11 2024-01-29 625472 620405 154665 151342 252485 258792 284596 282916 176172 176210 215538 219656 252313 249522 4059164 4336594 5932258 5736765 1001034 1043693 230848 202915 217305 218966 266064 255956 243264 244224 167207 168690 617519 591444 1365404 1347731 359824 355346 493781 495326 608553 594586 619478 621925 646270 652895 627291 697820 1720217 1813050 1089474 927561 541220 529053 636688 634272 652868 666843 677357 680306 766224 772058 4549080 4713800 38.85 70.4 1
08:24:12 2024-01-29 619337 619492 155164 151279 253296 258218 284596 281590 176345 175473 219835 219133 252172 248974 4056271 4346117 5912461 5761314 1013272 1039033 230201 203875 216968 219119 264437 257573 242237 244504 167080 168743 625059 591868 1369389 1335526 360079 356857 492350 498217 605270 591850 621621 621847 647589 657345 624957 694812 1720217 1815619 1118076 916984 541348 530234 635719 630974 658182 661953 675398 681937 764983 766337 4567838 4723152 38.75 70.4 1
08:24:13 2024-01-29 616950 618180 154742 151330 252516 259992 283799 282019 176068 175595 216310 223879 252242 250472 4056936 4296512 5943748 5744462 1008800 1042450 229452 203555 217340 218590 266064 257357 242778 243378 167981 167827 620461 584470 1374862 1340907 358043 355959 495532 496306 608985 589606 616601 625084 640065 654389 627402 692492 1713403 1802582 1097308 927561 538201 529729 634784 631135 656286 665364 671308 679227 772957 770854 4474050 4707192 38.75 70.4 1
08:24:14 2024-01-29 621645 619492 155057 151376 252309 259556 282938 282090 176102 175473 219990 223703 252313 250260 4059164 4383891 5932258 5744740 997819 1039432 230686 202950 217305 218403 266100 257141 242202 244504 167232 167860 628533 590326 1370165 1340907 359059 353768 493070 495652 605577 593453 618595 621644 646419 654851 623707 698999 1725113 1833864 1113922 918288 542893 528679 632162 630843 654087 659489 677674 680451 769434 772961 4624110 4725763 38.75 70.4 1
08:24:15 2024-01-29 627508 619059 155164 151730 253292 257743 284734 282019 176068 175718 216182 220082 251889 250684 4043856 4281394 5932258 5744740 1020299 1042058 230848 203557 216596 219649 265656 257141 243765 243378 167771 168493 618772 585124 1379145 1337032 358043 354264 491344 494186 608507 585636 620849 621961 647844 657556 630528 697603 1715840 1798742 1101684 926166 539809 533567 638016 631099 659777 665400 672858 685022 773624 766301 4517141 4719034 38.75 70.4 1
08:24:16 2024-01-29 626434 620368 155052 151938 252520 258827 284596 283348 176172 176210 216030 219470 252313 249522 4065617 4346198 5941570 5742497 1001643 1045082 230848 202950 217340 219119 266100 256780 243979 243752 166881 167860 617322 590747 1361386 1348676 359059 353237 493468 495399 607649 591632 617840 625564 649533 653548 626494 699996 1724407 1817805 1111845 929542 542893 530140 638469 635622 655052 667169 677357 677899 766067 773034 4558459 4719034 38.75 70.4 1
08:24:17 2024-01-29 620140 620368 155233 151342 253331 258471 285267 281787 176102 175718 220336 219470 252313 249535 4056936 4355363 5913359 5769567 1015277 1038260 229487 203875 217154 219307 265284 257573 242813 244915 167466 168928 623986 592013 1384748 1332556 360079 354832 492423 495688 605577 586032 619967 620163 645341 656420 624910 691747 1718995 1810412 1115999 917892 540193 531983 632573 633822 658574 662060 671244 683108 768199 766193 4563468 4728800 38.75 70.4 1
08:24:18 2024-01-29 627063 618617 155480 151342 253860 259670 283693 282200 176068 175718 216595 219133 251960 251037 4043782 4280513 5960194 5744740 1013223 1042450 228945 203875 217340 218625 266100 256780 242982 243752 167771 167860 621932 586136 1355965 1337032 357789 355401 494867 496101 604195 585960 616274 623537 640209 650692 621983 691183 1713403 1801547 1083369 926243 537510 529053 636621 628718 658354 667698 671420 679152 774524 770441 4480823 4709709 38.75 70.4 1
08:24:19 2024-01-29 621856 619934 154992 152148 251712 260394 284077 281827 176345 175018 220026 223390 252349 250260 4049311 4399104 5932258 5751849 1000257 1042414 230848 202596 218322 219119 264472 258187 242271 243787 167654 167827 625185 587807 1366459 1338785 358550 353768 494867 495796 604087 592614 619478 620236 645326 655425 623853 696513 1724559 1824787 1107789 916984 543402 530552 632610 630938 654289 659560 679538 685022 768089 771834 4618344 4735569 38.75 70.4 1
08:24:20 2024-01-29 629255 619496 154949 151869 252516 258357 285254 281865 176345 175403 216783 221612 251501 251600 4037987 4324520 5923820 5751849 1022651 1042414 230524 202633 216259 219307 265249 256780 243561 243378 167771 167907 623404 584706 1367310 1336995 358043 354016 491423 494918 608544 585636 620849 621997 645860 658344 628340 693751 1712870 1792165 1107789 924928 539041 531017 634820 630652 660515 664896 671391 682495 774050 769365 4540679 4728002 38.85 70.4 1
08:24:21 2024-01-29 627145 620332 154777 151942 252944 259556 284561 282916 176206 176210 216030 221873 249150 249873 4065617 4348968 5942418 5742497 1001034 1044405 230848 202950 217340 219272 266100 256565 244014 243752 167150 167860 617322 590747 1381345 1346712 359059 353202 492771 495399 607649 591668 617840 621997 645362 654468 625574 698354 1720217 1813050 1111845 927561 541256 529053 637662 630902 652904 667349 677357 677935 766296 772642 4558459 4735490 38.75 70.4 1
08:24:22 2024-01-29 623582 620295 154958 151453 253156 258257 285325 281843 176488 175508 216720 219436 248768 250521 4067979 4377031 5917571 5769423 1017811 1038959 230131 204161 217271 218921 265214 257537 242947 245258 166975 168826 630442 591868 1374198 1331612 360079 355330 492038 495652 604938 589311 620849 620127 645305 656349 624467 691674 1720217 1810295 1113922 914130 538275 532056 632125 633822 658648 659489 671354 681417 769434 766337 4556899 4720527 38.85 70.4 1
08:24:23 2024-01-29 627070 619200 154958 152081 252307 259996 284069 282704 176400 175578 216720 221408 248627 251636 4059164 4307201 5968688 5769453 1010990 1042414 228910 203840 217305 218590 266625 257357 242947 243718 167771 168325 621932 586800 1361100 1340834 358043 355900 494867 496453 604123 585960 616274 623500 640209 650621 627402 691146 1713403 1804672 1079299 927561 537510 529053 636658 628974 655750 665328 670465 678706 774597 770550 4477439 4715245 38.85 70.4 1
08:24:24 2024-01-29 621931 619492 154880 151309 252520 260473 283511 282563 176455 175438 216756 220480 249325 250117 4062884 4399058 5946607 5760058 998185 1045244 230848 203519 217948 218181 266029 257141 242202 244469 167736 168559 631564 590326 1355526 1336995 359314 353732 495569 496453 605577 592414 615291 621993 649074 653004 624738 697545 1720217 1827375 1107692 920249 541348 527487 632610 633822 653233 659525 673372 679227 768345 774674 4611931 4729892 38.85 70.4 1
08:24:25 2024-01-29 628399 619496 154914 151831 252481 259520 285468 280236 176467 175000 216648 221457 248485 252346 4058012 4333175 5931387 5764144 1021043 1040558 230131 203521 217271 219473 263961 257935 242778 243343 168124 168076 618772 583454 1368026 1337179 357536 354264 492038 495760 608937 591305 622617 625121 645860 658308 626422 691674 1715302 1799223 1111845 922216 538275 530552 632361 629243 656445 660952 669381 682495 772491 766409 4545909 4720527 38.75 70.4 1
08:24:26 2024-01-29 619779 620108 155022 151555 253292 259292 285503 281555 176102 175438 216936 219133 252242 249240 4049625 4361393 5916974 5744514 1008812 1042206 231496 202880 217305 219380 264401 258083 243217 243718 167736 168292 628171 590892 1396412 1335025 358550 354593 492038 495760 606436 592050 622617 622911 647180 658272 625624 697820 1722662 1815619 1124306 919595 542024 530162 633058 630974 656750 663787 677357 682458 766309 770781 4595974 4729892 38.85 70.4 1
08:24:27 2024-01-29 627145 619492 155169 151309 253292 259556 283657 283278 176068 175718 216487 219470 252207 250648 4059164 4275034 5938050 5764791 1019079 1042178 231127 204019 216828 219097 265993 256745 243696 243718 167771 168190 621932 585124 1370158 1341633 358043 355848 491820 496101 608937 588895 621290 626268 645761 656385 627344 690656 1713403 1790381 1118076 926902 539809 530234 636166 631099 658648 665364 672344 680415 772920 766301 4489833 4720527 38.75 70.4 1
08:24:28 2024-01-29 621604 619492 155022 152010 252450 258792 283409 283313 176068 176210 216146 219133 247328 249487 4058888 4336591 5940712 5751740 1003894 1041911 230706 203378 217843 219097 266421 256603 243217 244329 167095 168675 628171 591169 1368995 1347782 360079 353661 494167 495399 604050 592614 616937 624678 649533 650585 621911 698576 1720217 1820773 1113922 924928 542893 530177 636166 630902 653790 666301 677190 678706 769434 772488 4549080 4726520 38.75 70.4 1
08:24:29 2024-01-29 618831 619487 155199 151801 253292 258756 284596 281893 176345 175560 220300 221147 252349 249487 4037987 4346124 5912736 5761201 1017623 1043390 229170 203594 217773 219333 265072 257792 243707 244364 167595 168908 622199 587770 1385990 1328047 359059 355366 493199 499279 606436 585672 619967 620127 645797 656205 623853 691674 1715339 1809531 1113922 912718 538275 531303 631231 632925 659311 659489 670842 680897 769434 766337 4555301 4713800 38.75 70.4 1
08:24:30 2024-01-29 635837 618617 155022 152006 251712 260139 283693 282019 176728 175718 216487 223808 252242 251390 4056271 4302358 5968688 5751849 1007510 1042144 230848 202880 217948 218590 265595 257288 245127 243508 168171 167692 620461 581790 1375439 1346983 356921 356604 495532 496805 609404 590216 618099 624458 643831 650585 627380 693185 1719505 1810295 1107692 927561 538275 527523 634855 629206 654160 663422 669381 679227 775181 773034 4515075 4720527 38.85 70.4 1
08:24:31 2024-01-29 621608 620108 154622 151975 251708 260094 285232 281091 176345 175158 220336 223773 252313 250824 4049625 4420855 5912736 5750692 1008204 1040802 234744 202880 216933 219697 264401 257537 242202 243718 167489 168190 618990 590173 1410311 1337179 358805 354844 492313 499448 606663 595598 621732 621517 649533 657345 625367 698590 1725113 1823541 1122229 919207 542893 530552 633058 634721 653329 661878 677357 682421 768345 771943 4617517 4729892 38.85 70.4 1
08:24:32 2024-01-29 627323 618180 155613 151275 253296 258756 284561 283111 175913 175402 216182 219622 251889 250824 4059164 4278221 5940712 5751849 1013223 1043927 229221 203875 217271 218555 266064 256780 242947 243474 167771 167793 620645 586800 1392504 1343150 358985 357869 494131 496416 608985 589606 617914 627342 644944 656205 626422 690656 1713403 1792806 1124306 926902 539425 530981 636652 632367 659581 666337 671391 680415 772920 766373 4486402 4719786 38.85 70.4 1
08:24:33 2024-01-29 622080 620368 155164 151795 252520 259338 284334 283781 176068 175718 216182 219133 247294 249522 4059164 4352290 5932258 5744740 998874 1042280 230686 202950 217271 218896 266710 256745 242574 244093 167197 168592 620461 591169 1364877 1344490 359569 353697 495144 495216 607659 593453 616090 625084 649460 653927 625514 698205 1723180 1824651 1113922 923530 542137 530369 636652 635622 653827 666337 677023 678929 769434 771943 4551012 4729892 38.75 70.4 1
08:24:34 2024-01-29 618288 619492 155164 151764 252516 258720 284561 281787 176068 175560 216334 223476 247328 249873 4065617 4343036 5922061 5777837 1015445 1040507 229452 203616 217084 219084 265214 257537 242202 244880 167502 168325 627017 590326 1375031 1327959 359059 355366 492386 495652 605112 585996 619671 621644 645639 659032 622751 691563 1720728 1812111 1091509 915508 540193 532056 632610 633822 658378 661915 672344 681380 768345 766337 4558459 4723152 38.75 70.4 1
08:24:35 2024-01-29 626423 619054 154854 151762 252520 259956 283459 282965 176374 175718 216936 219133 251889 250648 4055498 4286891 5951717 5760058 1006793 1042450 230327 202880 217983 218555 265435 256780 242947 243718 167771 167793 618990 581790 1380702 1343769 357030 354299 495569 496453 608507 585996 616237 623794 640209 650621 629112 694396 1716035 1810652 1105615 926790 538275 529988 636621 628579 652832 664356 669381 679227 777110 771761 4502439 4723152 38.85 70.4 1
08:24:36 2024-01-29 621608 620108 154167 152284 251673 259956 285032 281519 176623 175158 220336 223738 248378 250260 4059164 4418237 5923820 5761201 1003856 1042414 234709 202880 217305 219307 264401 257573 242202 243718 167771 167827 628171 587388 1368770 1337179 358043 354343 492771 499074 604050 594586 621732 622911 647180 659032 625624 697857 1724559 1825779 1107789 919434 542893 532056 633021 636291 655052 663664 678692 682274 767765 770781 4619940 4723152 38.85 70.4 1
08:24:37 2024-01-29 627489 618973 155714 151275 253685 258685 284251 282881 175758 176087 216182 219436 251853 250860 4046924 4275183 5940712 5744740 1016836 1044877 230166 204161 216933 219272 266029 256745 242982 243343 167771 167827 620461 585124 1366778 1336995 358788 354796 492038 495399 608507 589347 620849 621925 645897 657845 627380 693751 1714299 1792128 1103719 922195 539809 533530 638245 631777 659507 665220 672196 682274 774685 768277 4521086 4715093 38.85 70.4 1
08:24:38 2024-01-29 621783 620368 154630 152010 252274 259120 284361 281962 176068 175438 216182 220180 248314 250648 4055366 4349277 5941570 5741034 1001034 1040903 231496 202915 217948 219084 265767 256780 243731 242934 167771 167827 620461 586381 1396046 1351778 358550 352179 494167 496805 610716 594659 618136 621961 647698 653512 627380 697820 1718995 1810412 1113922 929542 541348 529053 637625 632477 655015 667024 676824 681014 773808 774054 4558790 4724731 38.75 70.4 1
08:24:39 2024-01-29 623003 619934 154914 152040 253038 258471 285432 281201 176467 175438 220336 220753 249150 250860 4055366 4386654 5908527 5751849 1010311 1042280 230848 203555 216968 219767 264472 257573 242982 243787 167771 168325 618990 591169 1382575 1333097 359569 352143 491691 495724 605541 590760 621732 623352 647899 658344 623853 695837 1722662 1814334 1095579 916984 541220 530198 634405 634544 658648 662418 677357 683033 767864 771187 4584580 4731379 38.85 70.4 1
08:24:40 2024-01-29 627240 618435 155095 151275 253296 258792 283728 282881 176421 175999 216182 219622 252030 250648 4058260 4268962 5959363 5761201 1008083 1042058 229417 204018 217340 218896 266660 257321 242982 243752 167771 168325 620461 585302 1373851 1344490 357536 355651 495218 496805 607576 589347 616274 623132 640209 650621 621983 690656 1713403 1803858 1099385 927561 537510 528761 636207 629243 656250 665364 669344 677927 775218 771943 4484510 4728781 38.75 70.4 1
08:24:41 2024-01-29 621369 620067 155065 152148 253117 260215 283515 282130 176345 175718 216936 223511 249183 250574 4049550 4360611 5932258 5751849 997359 1042450 230848 203519 218510 218590 265249 258368 242167 244128 167771 168325 626678 589485 1366151 1335025 358805 354016 493800 498370 604087 594586 621290 621553 649533 658565 625624 696783 1724559 1824787 1101684 918288 542445 531680 633058 630974 654787 661452 678321 682458 766138 770854 4595974 4725316 38.75 70.4 1
08:24:42 2024-01-29 630777 619921 155095 151275 253757 257817 284454 281980 176244 176105 216379 219740 248278 251037 4046924 4284455 5938074 5760058 1016112 1042450 229452 204018 216933 218896 266064 256745 242982 243548 167771 168325 620461 585124 1376759 1337032 358043 355366 492423 496101 607649 585996 619921 625564 644849 654504 626901 690656 1713403 1793191 1103538 926902 539809 529825 637807 632477 659114 666843 670366 680415 772652 766337 4474050 4710441 38.85 70.4 1
08:24:43 2024-01-29 620449 619492 155606 151237 253292 258539 285241 281808 176455 175473 216359 220753 249150 249344 4063590 4348931 5903410 5769423 1016170 1042450 229848 203878 217119 219084 265249 257537 242237 245087 167229 168359 625502 590747 1370070 1325601 359569 357615 492771 495652 605577 589347 619967 620163 643939 656385 623853 691674 1715339 1811579 1113922 915645 538275 531303 631231 632220 658648 659525 670842 681417 769979 770419 4549080 4723152 38.85 70.4 1
08:24:44 2024-01-29 627755 619492 154949 152035 252309 260394 283768 282528 176345 175718 216487 221408 248520 252132 4055254 4308177 5966170 5760058 1011076 1041911 231171 202880 217983 219084 265621 257466 243356 243378 168478 167793 628171 583037 1375750 1347670 357030 354016 495569 495267 611238 592132 618136 621997 645797 652523 629265 697820 1715339 1813013 1109768 930858 539809 528784 636652 630652 649159 667313 673372 680415 774086 775404 4546186 4723152 38.85 70.4 1
08:24:45 2024-01-29 620602 620368 155164 151800 252516 258756 285539 281179 176589 175595 220300 223808 248449 250860 4055617 4402134 5910908 5756560 1006764 1039468 235074 202915 217773 219675 264401 257754 242778 243787 167771 168574 628171 589485 1402959 1337179 358805 352143 492423 500699 604087 595428 621732 622030 647180 657845 625624 696783 1724559 1823495 1101684 918288 542445 529825 633058 630974 655750 662154 677357 682458 766102 770455 4595974 4723152 38.85 70.4 1
08:24:46 2024-01-29 626618 619492 155233 151313 253296 258792 284264 282881 176102 176210 216182 219470 251853 250684 4046924 4275342 5927579 5765966 1021998 1041911 230706 203663 216596 219956 264437 257537 243356 245765 167489 167793 626346 583037 1372465 1338378 357933 354299 491344 495724 609404 591369 621732 621731 645797 658344 627380 691711 1714049 1793191 1097614 926902 539425 531017 636621 631135 658648 665400 672344 681974 772957 766301 4495871 4723152 38.85 70.4 1
08:24:47 2024-01-29 623480 619930 154901 151766 252516 258756 284672 283746 175549 176087 216182 219470 252278 249522 4065617 4346065 5935341 5744552 1003079 1042243 230741 203342 217843 219062 266568 256603 243526 243752 167502 168325 627238 591868 1404104 1344900 359824 353202 493468 496453 607112 594586 618099 621961 649074 652523 625502 698851 1718995 1813013 1111845 926243 541790 530177 636652 630902 653827 666337 676542 679227 769979 772488 4544495 4723152 38.85 70.4 1
08:24:48 2024-01-29 619532 619492 155264 151692 253296 258756 284561 281555 176345 175718 216631 223843 252349 249312 4053382 4355325 5895849 5742281 1009571 1042095 230599 203510 216828 219815 265108 257828 242843 243613 167595 168224 622116 591169 1373953 1332115 359824 355848 491929 495652 604720 589926 621732 621407 648396 658344 623412 695837 1720217 1811106 1095579 915682 541220 530234 634405 630938 658648 662920 675398 682458 766102 766337 4564580 4723152 38.85 70.4 1
08:24:49 2024-01-29 625459 618617 155164 151724 252520 260175 283693 282279 176102 175718 216595 219133 251853 250648 4059164 4296512 5960194 5761314 1010990 1042095 230131 203735 218452 218991 265816 257431 243252 244158 167701 168525 620461 584706 1386030 1344909 358805 356472 495218 496101 608121 590443 618099 625192 640245 652559 627254 693443 1710970 1800355 1097308 927561 537510 531120 636688 630689 656787 666337 669344 678409 772920 766445 4474050 4713800 38.85 70.4 1
08:24:50 2024-01-29 619779 619492 154919 151795 252305 260175 283503 282116 176623 175595 220336 223390 251960 250049 4046664 4383450 5923820 5755989 1000208 1043964 230848 202915 218510 219119 264472 258154 243707 244635 167560 168690 626678 588483 1371095 1335862 359059 355848 495569 500196 605577 592870 617185 620236 647443 654279 625181 698354 1724559 1832564 1095579 918288 540962 529053 632610 632925 649159 661224 677357 680415 769979 773900 4626883 4729132 38.75 70.4 1
08:24:51 2024-01-29 628408 621686 154880 151766 252520 258357 285468 282019 176102 175718 216783 219842 251853 251072 4046924 4299984 5932258 5751849 1018813 1045096 230686 203590 216596 219307 265214 256816 243561 243343 167771 168156 623404 585124 1375530 1342841 359297 354193 492350 496805 608792 592141 621621 625515 645761 657381 627380 691747 1717152 1795087 1113894 922269 539041 533152 635719 630689 659114 663422 671391 682532 774796 766337 4536464 4709709 38.75 70.4 1
08:24:52 2024-01-29 625360 619492 154949 151795 252305 258792 284596 282134 175549 175964 215842 219808 251924 249558 4046664 4336594 5933119 5736926 1001034 1041676 231674 202950 217305 218896 265484 256745 243765 243513 167771 168156 623404 587770 1373232 1348667 359824 355346 494094 496306 610209 595501 617988 627342 648964 655777 629186 698851 1718995 1813013 1111845 930203 541753 529053 637175 632925 655089 667349 678804 678452 770668 770817 4551012 4723152 38.85 70.4 1
08:24:53 2024-01-29 621369 619054 155199 151342 253261 258574 285134 281787 176224 175438 216819 219133 251960 249101 4059164 4355363 5913634 5766441 1015277 1039432 229522 203875 217119 218931 265249 257573 241865 244915 167489 168592 628533 589065 1369130 1329617 359059 356857 492423 497437 605874 590443 620175 619579 646332 656241 622751 694583 1720728 1814150 1091509 914205 539425 528672 632811 634029 658648 659026 671391 680415 768410 767044 4555578 4719034 38.85 70.4 1
08:24:54 2024-01-29 625250 620108 154914 151140 252511 260028 283728 282634 176068 175718 216631 219133 248420 250648 4056936 4302358 5964439 5757396 1009646 1042058 229452 203555 217831 218590 265656 257357 242271 243752 167771 168325 618990 581048 1380234 1341092 357789 355936 494867 495399 604195 585960 617185 625898 645860 656705 629149 693481 1714621 1797644 1109768 927449 539041 533295 635717 632029 658648 666843 671824 680902 770668 766409 4474050 4713800 38.85 70.4 1
08:24:55 2024-01-29 619342 619492 154949 151690 252481 259591 283260 282090 176379 175718 216819 223617 248833 249522 4047611 4358154 5936483 5744854 996055 1039033 230848 202915 217305 218590 266509 257608 242202 244504 167771 168592 622199 590747 1359122 1342999 359059 353768 493106 498924 605577 592451 616748 621114 647698 650656 623853 695541 1723180 1832564 1109768 917978 540962 528087 633021 633749 653196 661152 673409 678415 768345 775076 4634023 4756508 38.85 70.4 1
08:24:56 2024-01-29 627503 618285 154919 151376 252555 258827 285539 281126 176657 175179 220372 223808 251536 251888 4056936 4324111 5924184 5761200 1016724 1042450 229487 203555 217305 219272 264472 258368 242202 243787 167771 167827 625185 584470 1373285 1325418 357789 355401 492771 498637 607649 585636 621732 621701 643903 658344 625330 691711 1718995 1810614 1089474 921405 539387 531680 633021 630506 656641 663932 671899 683802 772920 770781 4549080 4723152 38.85 70.4 1
08:24:57 2024-01-29 629334 620368 154605 152182 252477 259992 284884 282086 176455 175718 220026 223914 251853 251888 4067019 4333503 5950882 5747751 1001034 1040544 234544 203555 217983 219272 265555 257970 243765 242969 167771 167827 621672 584706 1388564 1351778 358043 352214 494167 495652 610283 594659 619490 622033 649533 654468 627416 696783 1720217 1813050 1111845 928881 542174 529957 639377 634125 655052 667205 679128 681126 772711 774054 4544495 4723152 38.85 70.4 1
08:24:58 2024-01-29 621542 620186 155164 152038 253296 258574 285388 281808 176488 175718 220026 219133 252136 249522 4056936 4355363 5904322 5761201 1016836 1042450 229487 203875 217271 219272 265249 257573 242237 245122 167537 168626 627017 590326 1375588 1327959 359569 355401 492771 495688 605577 585960 620363 620199 645565 656385 623853 691711 1718995 1810449 1113922 915682 538275 528672 631231 631700 658822 662886 673816 684045 770451 767984 4556282 4728819 38.85 70.4 1
08:24:59 2024-01-29 624844 617744 154854 151275 252346 259670 283693 283030 176068 175718 216595 220753 248520 250648 4056936 4280788 5960194 5761314 1010274 1042095 229417 203555 217305 218625 266100 257176 243017 243752 167771 167827 618990 585719 1375060 1340683 357030 355401 493106 494882 610375 593808 617623 621997 645797 652523 628340 696828 1715339 1811579 1109768 930203 539041 528784 634820 629279 649159 665400 672858 678182 774907 773872 4527985 4728725 38.85 70.4 1
08:25:00 2024-01-29 627434 618208 155779 151212 253934 258325 284938 283335 176035 176210 216334 219808 252030 250786 4064957 4274302 5922061 5744740 1018936 1045516 230848 203840 216596 219084 266029 256710 243526 243718 167771 167827 621932 585124 1370007 1336995 358043 354299 492038 496805 609404 590670 620478 621961 646710 658308 627344 691674 1715265 1793191 1099649 926902 539809 531765 637320 632477 660515 667277 672821 682458 774912 766337 4502187 4716625 38.85 70.4 1
08:25:01 2024-01-29 630248 620154 154923 152148 252376 259091 285183 281914 176366 176069 216379 220876 248556 251191 4064957 4349060 5944469 5744703 1001034 1043927 231496 202915 217340 219237 265621 257321 243765 243308 167771 168156 623404 586800 1372485 1350550 358550 353131 494167 496805 610034 594586 618136 625515 647698 653972 630156 698851 1720217 1815619 1089474 930139 541348 529053 638040 632477 652832 667313 676358 679377 772884 774127 4552683 4726520 38.85 70.4 1
08:25:02 2024-01-29 633662 620368 155641 152013 253794 258471 286021 281773 176556 175578 216273 219740 249325 250893 4069401 4389841 5912736 5751461 1011753 1045355 234744 203519 217305 219802 264437 257935 242947 244469 167734 168325 621932 590326 1401718 1337179 358805 355309 492038 495760 606436 594586 622617 623352 647180 658344 625624 697857 1724522 1820773 1105754 918288 542829 530162 633955 636377 656714 662418 678321 684473 766138 772642 4602539 4735879 38.85 70.4 1
08:25:03 2024-01-29 627063 619934 155233 151309 253287 259556 284601 283127 176455 175999 216611 221718 248627 250893 4063675 4280788 5950037 5764168 1012949 1042450 229381 203698 217305 218590 266473 257141 243152 243752 167771 168325 629664 585124 1379627 1342585 358043 356150 495569 496805 607148 585370 617149 625564 640209 652487 625502 693751 1713403 1802385 1101461 926902 537363 529053 636658 629243 656750 665364 668833 679710 775181 770781 4486845 4723152 38.85 70.4 1
08:25:04 2024-01-29 619985 620368 155164 151795 252098 260394 284801 281984 176623 175560 220300 223632 248833 250538 4076019 4411678 5937174 5761201 1001034 1041874 230812 202844 218663 219237 264437 258806 242574 244298 167771 168389 617519 587807 1361878 1337179 358550 354264 495532 495760 604050 595501 619930 621077 649533 654468 625624 699996 1724559 1827375 1109824 917636 542408 530552 633058 634721 654787 661416 678804 682458 769434 772488 4623833 4732504 38.85 70.4 1
08:25:05 2024-01-29 627286 619492 155268 151309 253862 258286 284796 282055 176206 175964 216182 220146 251889 250684 4056357 4283654 5938074 5790651 1019500 1044396 230686 203519 218508 219486 265621 257105 244237 243513 167771 168190 614422 584288 1366312 1340683 358043 354264 491344 497510 609404 591087 621472 621925 645797 658344 628304 694738 1715339 1792165 1115999 924891 539809 531017 635717 631099 659581 664860 672307 682458 774912 766337 4526769 4723152 38.85 70.4 1
08:25:06 2024-01-29 626346 620373 154914 151795 252485 259406 284596 282885 175913 176457 216182 219842 252242 249522 4055366 4346215 5955143 5778216 1000214 1045207 232147 203307 217305 218956 265621 257537 243731 243508 167525 167793 630759 585124 1399818 1350550 358440 353166 494867 495616 610302 593946 619453 625515 649074 654432 628960 699996 1720217 1816417 1113922 930865 541220 529053 638469 632925 652832 667698 677357 679377 770704 774127 4550380 4720527 38.85 70.4 1
08:25:07 2024-01-29 620291 620104 155169 151795 252516 258322 285232 281621 176623 175560 216972 219133 252242 249487 4061194 4373648 5912736 5769226 1013990 1044502 230555 204019 217166 219780 265444 258190 242947 243752 167771 168826 628171 592784 1377557 1334042 360079 353732 492038 499633 608110 594165 622617 622141 647180 658344 625181 697820 1724522 1815349 1099649 918288 542024 530162 634405 634349 657716 662418 677357 682458 766102 770550 4592696 4732504 38.85 70.4 1
08:25:08 2024-01-29 629124 618144 155199 151309 253296 259520 283842 282903 176102 176087 216487 219470 252278 250648 4061218 4281263 5959363 5764168 1011715 1044837 229848 203877 217878 218944 266234 257215 243556 243613 167295 168224 620461 583566 1371763 1341633 358805 356186 495532 496453 607576 585996 617639 626452 640245 652523 625538 691402 1713403 1801895 1101461 927561 538892 530552 636652 631135 658648 666843 670242 678379 772302 766409 4474243 4723152 38.85 70.4 1
08:25:09 2024-01-29 618322 620104 155164 152320 252516 260394 283657 282134 176589 175718 220300 220458 252349 250260 4055366 4380383 5936483 5761375 997474 1039396 230848 203272 218112 218616 266376 258083 242639 245118 167630 169142 622199 591169 1366459 1342888 359824 353945 494267 495652 605577 592286 618025 621517 647696 650621 623082 695503 1723887 1827040 1099385 920747 540962 528269 633058 634721 652601 661452 675361 679227 768345 775404 4569979 4732504 38.85 70.4 1
08:25:10 2024-01-29 623064 618621 155164 151241 252516 259338 284561 281126 177286 175001 220372 223668 252313 251462 4056936 4336516 5940712 5770553 1016761 1044433 230524 203840 217271 219307 264366 258154 245301 243883 167712 167692 617322 584288 1389696 1333633 358006 355188 494131 499160 609368 590670 622632 623794 645860 657665 626512 691711 1720217 1811359 1113922 918288 538275 531303 632125 631099 658182 661416 669381 682458 766260 768094 4549080 4723152 38.85 70.4 1
08:25:11 2024-01-29 630182 620368 154665 152115 252098 259598 284162 282055 176345 175718 216936 219133 248630 252044 4059164 4330316 5954846 5761314 1006039 1042022 230524 202915 218322 218896 265656 257573 242982 243752 168242 167860 620461 582327 1396351 1348815 357499 354690 495569 497863 610751 590443 616090 624605 643794 650656 630006 693714 1718757 1809013 1107692 926243 537893 528943 635756 629243 654787 665328 670366 680194 775218 771943 4502439 4723152 38.85 70.4 1
08:25:12 2024-01-29 620254 620368 154669 152250 251708 260175 284996 281218 176657 175403 216454 223773 252313 250260 4055366 4417966 5923820 5744462 1002387 1041676 234838 202915 218322 219614 265178 258368 242574 243787 168217 168592 628171 587807 1377434 1336921 359532 356587 496235 501055 607260 595355 617951 620931 647552 656705 625477 699772 1724559 1833955 1111845 919434 541987 529053 633058 634001 654551 663859 678804 682421 770524 771674 4642867 4743894 38.85 70.4 1
08:25:13 2024-01-29 628588 620368 155199 152001 252520 258756 285503 281091 176623 175718 220336 219808 248594 251462 4050139 4346252 5950037 5770553 1019663 1042058 230686 203555 217305 220299 265214 258151 243731 243378 168124 168325 624875 584288 1374509 1340683 358043 354832 492038 498601 612057 593812 624442 627342 645615 658200 628602 694810 1718282 1795699 1103719 924891 540582 530981 638432 632226 660515 666337 673704 682495 777110 766337 4534062 4723152 38.85 70.4 1
08:25:14 2024-01-29 625730 620373 155164 152290 252516 259556 284703 283313 176068 176210 216182 222412 252242 250260 4065617 4346065 5945802 5744740 1001034 1042414 231638 203519 217796 219272 265656 257573 244311 243718 167771 168474 614422 586859 1362631 1350550 359059 353166 494948 496805 609440 593946 619014 627268 649314 656705 630976 699274 1720728 1814696 1107692 930026 542506 529656 638040 632925 654021 667313 677061 680378 772884 774127 4553702 4721349 38.85 70.4 1
08:25:15 2024-01-29 623582 619930 154699 152006 252481 258792 285557 281126 176977 175438 220372 219099 252278 250684 4062721 4401593 5917846 5751849 1011790 1048427 230686 203555 216933 219614 265621 257970 243264 243752 167419 168325 621197 591169 1367668 1333207 360079 353202 491344 495724 605577 592451 621714 622911 646725 658344 623853 696530 1729327 1816726 1118076 916873 542893 533567 634818 636745 658501 663350 677357 682495 767222 772642 4592856 4740785 38.85 70.4 1
08:25:16 2024-01-29 626618 620108 155666 151106 254070 259370 283728 283424 176035 176210 216747 219808 252101 251197 4055366 4278354 5940712 5761200 1016836 1042450 230848 204161 216933 218991 266473 256780 243731 243718 167771 168325 614784 586800 1364776 1338785 358550 354264 492038 496453 609404 589166 621732 621997 646747 657345 628515 691711 1712833 1789802 1122229 930139 540962 534324 638469 631883 660515 668024 673188 682311 774999 766337 4502290 4723152 38.85 70.4 1
08:25:17 2024-01-29 623582 619496 155164 151938 252516 259373 283848 283313 176068 176457 216182 219774 252278 249522 4065617 4358194 5940712 5736459 1001034 1042450 231056 202950 217340 218931 266064 256745 243765 243787 167771 168325 621932 589485 1374995 1348629 359569 353166 494167 495399 608544 594586 619490 626786 649533 654468 628304 696746 1720217 1815349 1112105 928881 541220 529957 639831 635277 655052 667205 677209 682097 773808 774333 4564970 4729892 38.85 70.4 1
08:25:18 2024-01-29 627508 619492 155268 151136 253685 259270 284090 283278 176312 176210 216595 221457 248869 250929 4059164 4275318 5924033 5761201 1016761 1040507 230848 204161 216933 219237 266473 257537 243561 243752 167771 168574 621932 585124 1370626 1340683 358043 354299 492168 496453 609440 589384 621732 621997 646747 657381 628304 691674 1712833 1789987 1099649 926902 539809 530981 637589 632477 659828 666843 673372 682458 774870 770455 4509120 4753093 38.85 70.4 1
08:25:19 2024-01-29 627592 619346 154992 152115 252481 258756 284596 283278 176143 176245 215930 220486 247294 249522 4065789 4358657 5950037 5751849 1002462 1043657 231334 203875 217340 219237 266883 256745 243487 243752 167502 168359 622199 591169 1367704 1346712 359824 353732 494167 496101 604159 594238 620551 621961 647216 652559 625538 698851 1722662 1814334 1089474 927561 542024 530177 637625 634721 653827 667349 677357 677899 766031 773034 4550153 4728705 38.85 70.4 1
08:25:20 2024-01-29 620104 620295 155095 151904 253191 258578 285289 281953 176522 175718 216972 219133 251889 250010 4061194 4374302 5913359 5750692 1007398 1039432 231171 203555 217271 219614 265214 257573 242609 243752 167654 167827 628171 591444 1383751 1337179 359569 352179 491344 495724 605307 592906 621732 623352 646689 658344 625624 695837 1721439 1815619 1120152 916814 541220 530234 633955 634544 658648 662454 677357 682458 766065 766409 4586595 4723152 38.85 70.4 1
08:25:21 2024-01-29 627145 618799 155710 151836 252446 259413 283551 283207 176400 175823 216379 220788 248591 250648 4059164 4286237 5964439 5761200 1012503 1042414 228945 203840 217305 218743 266473 257573 242947 243752 167771 167827 620461 585124 1361780 1341092 357030 355366 494867 496101 604159 585996 616274 623574 640209 652029 621983 691711 1710970 1806100 1101461 926243 537510 529053 636207 629010 656250 666337 668870 679227 774633 771675 4474050 4719786 38.85 70.4 1
08:25:22 2024-01-29 620026 619930 154673 151795 252276 260107 285900 281834 176589 175298 216756 220171 249150 250681 4060501 4414665 5932258 5744740 1001635 1042280 230848 202915 217983 219237 264155 258151 242237 243787 167185 168325 626678 587807 1365727 1336046 358805 353202 494867 495760 604123 592505 621290 621553 649533 656385 625624 696746 1723299 1823495 1101684 917636 542558 531680 633058 630938 654787 661452 678061 682458 766138 770854 4610901 4723152 38.85 70.4 1
08:25:23 2024-01-29 627508 618621 155057 151864 253685 257743 284361 282257 176455 175999 216271 221718 248275 250541 4063854 4284164 5927164 5758903 1019738 1038996 230489 203616 216526 219307 265656 257141 243561 243343 167771 167827 621932 584706 1377988 1338785 358043 354016 490997 496453 609404 591123 621732 621961 648802 658344 627380 694281 1715339 1797830 1122034 922269 539041 530981 635756 631099 659311 663386 671391 682495 774833 766409 4550257 4723152 38.85 70.4 1
08:25:24 2024-01-29 628697 619492 154910 152040 252520 259591 284632 282279 176240 175718 216290 220333 251889 250786 4065789 4345799 5951683 5742497 1001034 1040015 231821 202915 217983 219272 266029 257357 245857 243613 167384 167827 623404 586381 1373979 1349636 358550 352214 494167 496453 610302 594586 617840 625552 649074 654468 628340 696783 1720217 1814297 1111845 929542 541348 529053 637625 632477 652868 667349 676876 679377 772374 774948 4549080 4729132 38.85 70.4 1
08:25:25 2024-01-29 620286 618617 155057 151342 253296 258254 285267 281660 176379 175718 216936 219470 251889 250133 4046664 4377254 5910632 5759487 1009646 1042280 231476 203590 217271 219956 265373 257935 242778 243787 167771 168156 628171 591868 1367627 1337179 359569 352179 492038 495760 605577 591704 621732 623794 649533 658344 625353 697857 1722077 1815619 1099649 918123 541220 530234 634855 634580 659581 662418 677357 682495 766102 770274 4577216 4725763 38.85 70.4 1
08:25:26 2024-01-29 625730 618617 155164 151342 253119 259956 283728 283313 176379 176210 216783 219470 252278 250860 4056936 4286939 5976354 5765966 1013870 1045244 229803 203984 217878 218896 266473 257357 242982 243752 167525 168525 629664 585124 1391585 1340683 358043 356293 493818 496101 608507 589347 619967 625417 644849 654504 627380 690656 1713403 1797013 1093544 927561 539041 530198 636725 632654 658648 667349 670366 679933 772374 766179 4474050 4716424 38.85 70.4 1
08:25:27 2024-01-29 619985 618617 155061 152040 252555 259956 283409 283150 176345 175718 220026 223773 252313 249487 4055128 4361601 5941570 5769567 998073 1041911 230741 203698 217878 218450 267115 257792 242843 244469 167162 168626 630048 591169 1363768 1344960 359824 353697 495218 496101 605394 592614 616274 623794 646725 650621 625624 695983 1720217 1824787 1113946 920904 542506 528679 634405 630938 649159 663458 676707 679227 768345 771939 4547125 4729892 38.85 70.4 1
08:25:28 2024-01-29 620254 618617 154936 152055 252551 259373 284712 282019 176501 175193 220336 220079 252278 251037 4056936 4346117 5915015 5770553 1017628 1042132 229848 203735 217773 219132 265701 258261 242063 244740 167595 168973 625185 586896 1371161 1327109 358043 355366 494763 495760 607296 585636 619967 621553 643758 657809 625624 691674 1715339 1809013 1115999 915682 538275 530927 631231 629279 658822 659525 670366 682458 766296 766409 4549080 4719034 38.85 70.4 1
08:25:29 2024-01-29 639057 619054 154416 151787 251712 259992 284162 282019 176240 175595 216936 223808 251677 252243 4061494 4333557 5951717 5751849 1002462 1040236 230848 202915 217808 219026 265781 257938 246031 242865 168207 167759 614269 583454 1364999 1350831 358043 352143 494167 494918 609440 595080 620316 625552 649533 654468 627380 698627 1720217 1813013 1089474 927561 541220 529053 638564 632925 652868 667349 677357 678452 770668 774856 4537380 4724807 38.85 70.4 1
08:25:30 2024-01-29 623480 620108 154914 151795 252516 259728 285780 282112 176345 175438 220336 219133 251889 250684 4043782 4376963 5913634 5744740 1011106 1042450 230848 203875 216933 220075 265656 258187 242813 244259 168030 168724 618772 592859 1379396 1334952 360079 355848 492350 499448 607260 594586 619921 622911 648164 658020 621983 698851 1724522 1816981 1118076 915409 541220 530981 634855 630974 658648 664896 676876 682495 766102 766409 4577216 4719786 38.85 70.4 1
08:25:31 2024-01-29 626623 616469 155199 151749 252520 260028 283728 282916 176102 175740 216936 219470 251960 250860 4059164 4296512 5957502 5769633 1009554 1042095 229970 203875 217983 218931 266100 257321 242982 243508 167771 167860 618990 585124 1378957 1343843 357390 355259 496271 496805 609022 589202 616527 626181 640065 652029 625538 691711 1715088 1805136 1101461 926243 537510 529053 636621 629279 656286 665400 669381 677419 775254 770854 4483429 4719786 38.85 70.4 1
08:25:32 2024-01-29 620254 620104 154703 152179 251708 260394 285343 281590 176657 175193 220062 223425 252349 250084 4056936 4417966 5918732 5751740 1000996 1039396 234509 202880 218018 219307 264988 258404 242609 244333 167771 168325 617322 587807 1371716 1337179 358550 355848 495532 500344 608394 592469 617951 621884 647552 654253 625551 700807 1724559 1828732 1101684 918123 542893 529053 633058 634272 652868 663932 677245 682495 770524 773034 4624110 4729930 38.85 70.4 1
08:25:33 2024-01-29 629292 618617 154785 151791 253685 257959 285067 282156 176068 175718 215858 219842 251712 250684 4037950 4269253 5932258 5747751 1016761 1039432 230686 204018 216968 219272 266100 256780 243356 243548 167525 167860 620461 585124 1375614 1336995 358550 356352 492038 496101 608985 591702 622025 627268 647283 656277 627271 691563 1713329 1789876 1122229 926243 539809 530270 636688 632490 660479 666807 673372 681454 774320 768886 4483429 4709709 38.85 70.4 1
08:25:34 2024-01-29 620291 620108 154850 152040 252516 258827 283728 283462 175825 175964 216595 219133 251783 249312 4056271 4336516 5932258 5750730 1003178 1044612 230848 203555 217375 218966 266918 256745 242982 244504 167502 168626 612972 590326 1367136 1344490 359569 353237 493818 495399 604123 591668 617222 621961 650307 654815 627328 698627 1720728 1816726 1089474 924702 542893 531786 638469 630902 654824 667349 677357 681051 770524 773034 4570240 4729132 38.85 70.4 1
08:25:35 2024-01-29 628031 619666 155199 152040 252520 259956 283857 282090 176102 175718 219680 219166 252313 251072 4056357 4299133 5943785 5765325 1005188 1045133 230166 203875 218018 218931 266509 257573 243017 243787 167771 168359 620461 582324 1392511 1337105 358534 356186 495569 496453 604159 589347 617660 625121 640245 652100 625538 691711 1711856 1806452 1101461 928812 538201 529994 637905 629133 656641 666699 671899 680120 774685 772488 4483429 4732504 38.75 70.4 1
08:25:36 2024-01-29 619779 619492 154983 151829 252307 260251 284162 282019 176345 175438 220372 223390 251960 250084 4056936 4399104 5932258 5760170 995894 1041393 230848 203412 218733 218931 265838 258368 242237 244504 167771 168325 621932 588645 1366767 1338785 359059 353768 494568 495796 603929 595428 620849 622030 647180 657345 625440 696820 1724559 1827375 1103719 917636 542024 532056 633809 636451 656915 664798 679213 682311 768162 771761 4622785 4732504 38.75 70.4 1
08:25:37 2024-01-29 626934 619232 156071 151174 254075 258756 284760 283313 176455 176140 216310 219808 252278 251037 4064957 4278221 5931387 5759781 1013944 1042414 229452 204161 217796 219237 266883 257141 243696 244093 168217 168292 620461 585124 1380753 1340683 358805 356209 494167 496453 608937 589311 619967 621925 645268 655887 627344 691146 1712186 1794667 1107692 927561 539425 530198 637138 633552 660048 669117 673779 682995 774833 769789 4480823 4726117 38.85 70.4 1
08:25:38 2024-01-29 623407 619496 155164 151972 252481 259234 284547 284118 176035 176210 216146 219470 246575 249380 4062059 4352535 5940712 5745424 1003617 1042414 231171 202915 217340 219237 266883 256710 243731 243752 167619 168325 625185 590326 1353398 1346399 359569 353202 493818 495399 607576 594316 619478 626008 650453 653477 625502 696746 1718995 1812977 1091509 927561 542893 530177 637625 634721 654289 667349 678321 680678 766260 773908 4563468 4728781 38.85 70.4 1
08:25:39 2024-01-29 621699 620259 155027 152115 253895 258685 285468 282205 176623 175508 216575 221125 248449 250260 4059164 4373855 5895735 5750692 1010311 1042280 231334 203519 217305 219921 265399 258368 243321 244298 167771 168690 618990 591169 1384125 1337179 359059 352143 492516 495724 606436 594586 622617 623794 647180 658344 625624 697820 1725113 1815619 1101684 919595 542829 530981 634855 634580 658785 663386 677357 684473 767765 770817 4593147 4735531 38.85 70.4 1
08:25:40 2024-01-29 631060 618909 155814 151698 253969 258578 285254 283247 176660 176457 216487 219808 252278 251037 4058223 4281263 5931387 5760058 1015388 1047682 229452 204161 217305 219272 266660 256745 243774 243752 167771 168325 621932 585124 1363716 1339330 358805 355330 492735 496453 609404 589347 622617 621961 647204 657345 628304 691674 1714012 1793191 1109768 927561 540577 530981 636688 632676 660515 667313 672858 681901 774050 766373 4483429 4723152 38.85 70.4 1
08:25:41 2024-01-29 623139 620113 154953 152081 253617 259413 283989 283604 176244 176351 216531 221408 249325 250081 4059164 4351806 5940712 5761201 998763 1041640 230848 203519 217796 219013 266883 257935 242947 245052 167771 168860 622199 590747 1362919 1342585 359824 354264 494496 498106 605577 592906 617149 622030 649533 652487 625181 696828 1722662 1829967 1105615 918015 540962 528269 633058 634721 653696 663386 675361 679377 769434 773062 4624624 4741856 38.85 70.4 1
08:25:42 2024-01-29 627503 618617 155095 152040 253617 259670 286293 281737 176488 175543 216756 220788 248627 252241 4069401 4327508 5938651 5769453 1015443 1042414 230489 203983 217340 219237 264437 259167 242743 243752 168242 167827 621932 583981 1374047 1327296 357789 355330 494167 498637 609440 585636 621678 623537 645305 658344 627180 693185 1720217 1801307 1113922 920249 538275 531303 633058 631099 658182 661452 671354 684473 774050 770817 4549080 4723152 38.85 70.4 1
08:25:43 2024-01-29 629334 620368 154854 152158 252481 260322 284884 282055 176657 175999 216648 221718 248485 252099 4060767 4345698 5951717 5744778 1005328 1039432 231496 202915 218452 219097 265745 258151 243321 243343 168478 167793 620461 582621 1404345 1349864 357030 354016 493800 495616 608948 593800 619967 625515 647180 654468 628304 699996 1720217 1812940 1111845 927561 542595 529802 638564 634272 653790 667349 677023 679896 771793 771939 4551012 4723152 38.85 70.4 1
08:25:44 2024-01-29 620904 619930 155164 152252 253261 258720 285143 281984 176623 175718 216936 219558 252242 250010 4056357 4370903 5918416 5744740 1012512 1042138 231658 203842 217236 219956 265214 258116 243487 244635 167771 168610 628171 591169 1361607 1335025 360079 352143 492038 495724 605577 592505 623060 623794 649314 658344 625624 697820 1724522 1815149 1101684 918288 542445 530981 634855 634544 659311 663386 678321 683913 767222 770817 4586595 4726520 38.85 70.4 1
08:25:45 2024-01-29 627236 618621 155199 151762 253261 259338 283733 283521 176345 175718 216936 219470 252278 251037 4059164 4283654 5965310 5774210 1015277 1042022 229417 204161 217644 219272 266598 257938 243696 243752 167771 167827 620461 585124 1371095 1342585 358043 355900 492771 496453 608937 585996 621325 626379 646290 656385 627823 691674 1713403 1792535 1105615 927561 540577 533871 638076 632925 660515 667313 671867 682921 774633 766373 4483429 4720527 38.85 70.4 1
08:25:46 2024-01-29 621811 619492 155164 152040 252485 259556 283693 283879 176102 175964 216146 219133 249568 249487 4049550 4345314 5943827 5756560 1000894 1042243 230706 203378 217843 219237 266847 257141 243017 244504 167454 168724 620461 590747 1384782 1340870 359824 355848 493818 495179 607296 594659 617185 625564 647216 650656 627623 698851 1721439 1820773 1113922 925970 541220 530552 636652 630938 655750 667083 678804 680194 770524 773034 4550342 4723152 38.85 70.4 1
08:25:47 2024-01-29 617481 618180 155199 151309 253261 258720 285125 281984 176623 175718 216972 219133 247294 249451 4056271 4349400 5912736 5760973 1016899 1042243 230186 203877 217236 219592 265072 257792 243556 245215 167197 168860 625185 590326 1365243 1333689 360079 355045 492038 495652 605577 588912 621732 622911 647204 657345 624738 693222 1720217 1810295 1093544 914995 539809 530198 633058 634721 659581 659525 673335 682421 769434 766409 4558459 4732504 38.85 70.4 1
08:25:48 2024-01-29 625730 618612 155199 152006 252516 259956 284334 283278 176345 175718 220300 219470 252313 250860 4059164 4302508 5956479 5769453 1007294 1045096 229883 203878 218452 218944 267299 257431 243217 243613 167630 168491 620461 584288 1400189 1341633 358805 356436 495532 496695 608985 589275 618099 621961 645860 657845 627380 691637 1712186 1794463 1087439 927561 540303 530981 637625 632925 659581 667349 672344 680451 772920 766409 4478089 4723152 38.85 70.4 1
08:25:49 2024-01-29 621649 619492 155164 152098 252485 259520 283693 283313 176345 175964 216936 219133 247672 250049 4056936 4361604 5936483 5751849 996764 1041246 230686 203697 218663 218803 266225 258154 243707 245118 167630 168792 622199 590747 1373746 1341092 359824 355848 496271 496805 605577 592123 616900 621701 647827 650621 625181 697857 1724522 1829990 1107692 920249 540962 528679 633058 634014 649159 662920 676358 678379 768345 773836 4599528 4724807 38.85 70.4 1
08:25:50 2024-01-29 620927 619228 155164 151795 253257 259556 284996 282994 176623 175718 220491 223668 252030 250860 4049550 4336591 5931387 5770553 1017628 1041640 230166 203555 217340 219956 265249 258881 242202 244635 168030 168690 626678 585124 1382931 1331823 358043 355758 494131 499160 610320 591554 623060 622911 643903 658344 627291 693714 1720217 1806452 1091509 920904 538275 529151 633058 631135 658648 661452 670842 685734 771793 770817 4555578 4726520 38.85 70.4 1
08:25:51 2024-01-29 630039 619492 154665 152284 252758 260358 285032 282019 176467 175718 216936 219166 252016 252671 4061494 4336594 5950882 5751849 1001034 1041246 231964 202880 218534 219272 265656 258187 243731 242969 167771 167827 612304 583037 1366631 1350364 358694 355346 495218 498217 610624 594440 617914 627342 646564 655354 629229 697857 1718995 1812646 1089728 929542 540577 529053 638469 631099 649159 667313 674366 678415 775181 771903 4537418 4717969 38.85 70.4 1
08:25:52 2024-01-29 622961 620104 154661 152284 252274 259556 285468 281091 176657 175438 220372 219133 252278 250260 4064372 4410840 5917846 5744816 1007484 1042450 234780 202950 217340 219767 264437 258368 242982 243787 167771 168325 610072 587277 1388667 1337179 358805 355597 493672 501055 608357 597191 622583 622765 651375 658128 627365 701807 1729463 1827375 1103719 918288 544444 532811 634405 634544 655750 662418 679101 684473 768076 773034 4605353 4732504 38.85 70.4 1
08:25:53 2024-01-29 619966 619492 155164 152145 252555 260175 283693 283464 176623 175964 220336 223808 247672 250260 4055366 4361079 5941570 5761201 997474 1042280 230524 203519 218663 218896 265843 258404 242237 244504 167771 168592 626678 589485 1363716 1334989 359059 354016 494532 495760 604123 595428 620849 622641 648818 658565 626328 700695 1730027 1827301 1107789 918123 543668 532056 634616 634508 655286 661452 678804 686528 768345 773034 4626560 4732504 38.85 70.4 1
08:25:54 2024-01-29 627145 617712 156160 151309 254105 258756 284484 283313 176102 176210 216595 219808 252065 251072 4062445 4281394 5949182 5761200 1016761 1040544 230848 204161 217119 219767 266189 257537 243731 243752 167489 168325 621932 585124 1377329 1337032 358043 354299 492771 496805 609440 591087 620478 621997 646747 658308 628304 692986 1716310 1794116 1118076 926132 541236 533567 638469 631846 660479 667133 673704 682495 774050 766373 4499226 4719786 38.85 70.4 1
08:25:55 2024-01-29 623035 619492 155169 152324 252520 259591 283764 283547 176068 176210 216182 221612 252313 249522 4059164 4336442 5936483 5751849 996764 1040903 230848 203201 217948 218931 266918 257935 242947 244880 167502 168976 631564 590326 1360412 1341208 359824 353732 494267 495652 605577 594165 617185 621553 647406 653017 624738 699959 1724559 1832357 1095324 920524 541348 527978 633750 635172 654817 663932 675176 681126 768224 774151 4618245 4739257 38.85 70.4 1
08:25:56 2024-01-29 633017 618180 155199 151766 253191 259591 286141 281091 176501 175438 216936 219133 251853 251639 4062059 4317926 5945802 5766441 1020390 1040544 230686 203519 216968 220299 265249 257789 243731 243378 167771 167827 624875 583454 1378840 1338785 358043 354264 491344 495760 609404 591123 619885 625552 646747 658344 629229 694812 1715302 1789987 1099649 924928 539809 531608 638469 632220 660369 667024 673225 686415 775035 769910 4518553 4723152 38.85 70.4 1
08:25:57 2024-01-29 622117 619711 155233 152006 253405 259591 284845 283866 176421 176545 216182 219808 249834 250049 4055366 4337057 5933119 5751849 995968 1041676 230848 203555 218077 219272 267293 257141 243152 244880 167466 168592 619910 590747 1365287 1340907 359824 354016 494867 495399 604050 594586 616311 624678 647180 654742 621911 699996 1720217 1820773 1113922 922232 542024 530552 636688 634580 655786 667698 677098 679971 769975 773507 4565715 4738144 38.85 70.4 1
08:25:58 2024-01-29 619558 620104 155229 151208 253681 258792 285182 282019 176589 175718 220026 218561 247328 249906 4056357 4349118 5922061 5770553 1016170 1043390 230166 203555 217340 219272 266064 258151 242167 244880 167771 168359 625185 586970 1363238 1327017 358788 355401 492771 495724 604087 589384 620849 622030 644849 657309 626512 691711 1719982 1809013 1093544 916984 538275 531303 633058 631135 658648 659560 671354 682458 771793 772095 4583634 4734019 38.85 70.4 1
08:25:59 2024-01-29 630814 619382 155061 152639 252381 260358 284596 282996 176501 175718 216684 219554 248804 252635 4038024 4324144 5950882 5751740 1006793 1042414 230848 202915 218357 218931 266064 257608 242982 243752 168242 167827 612972 581375 1370532 1344490 357030 354299 495569 494918 611834 594165 618099 625552 646747 653477 630976 697857 1718995 1813013 1109768 930203 539809 529053 636166 631135 652868 667313 673372 678415 775218 774127 4535008 4716625 38.85 70.4 1
08:26:00 2024-01-29 621811 620035 154751 152427 251985 259377 285396 281379 176556 175403 216575 223773 252313 250684 4059164 4410985 5917846 5751849 1009591 1040903 230848 203875 217271 219991 265214 257970 243152 244298 168004 168359 626678 590747 1358442 1336231 359569 355273 492038 495760 605577 592906 619885 623794 647216 658344 624738 696828 1723299 1815619 1097614 916984 541256 531391 634855 636451 659114 662920 677357 683987 767222 770455 4577216 4723152 38.85 70.4 1
08:26:01 2024-01-29 626869 618326 155424 152076 253191 260215 283728 283391 176522 176105 216756 219740 248975 250929 4049587 4293579 5960194 5769453 1011027 1043964 229452 204161 217340 218931 266473 257889 243356 243787 167771 168325 620461 585124 1376197 1338785 357536 355651 494867 496453 604159 585370 617185 624678 640245 650656 625502 694433 1713403 1803895 1103538 926902 538275 529053 636652 629279 656787 666337 669381 680828 775218 770854 4474050 4713800 38.85 70.4 1
08:26:02 2024-01-29 619779 619492 154914 152145 252311 260509 284747 282024 177011 175438 216792 220577 248975 250505 4060689 4411517 5950655 5751849 1000208 1039033 231496 202738 218018 219272 264472 258368 242778 244504 167771 168656 626678 587807 1366459 1337290 359059 353237 496235 495796 604123 595428 621732 622030 648128 657845 626512 698302 1724559 1824787 1126383 916984 542866 529416 633955 634580 656750 662454 679287 684473 768345 771943 4614455 4729132 38.85 70.4 1
08:26:03 2024-01-29 626869 617707 155268 151304 254075 259556 284162 283547 176421 176281 216611 221718 248869 250929 4063628 4274696 5950037 5751849 1008046 1042022 229487 203272 218112 218590 266883 257176 242982 243752 167771 168359 620461 585124 1357215 1340683 357789 355401 493106 494918 611238 591632 618099 621997 645797 652559 629265 697820 1715339 1810449 1109768 929234 539425 528784 636203 631135 649159 666843 673335 680415 775218 770817 4546186 4723152 38.85 70.4 1
08:26:04 2024-01-29 614765 619492 154949 152145 253431 258792 285503 281126 176623 175595 219871 223773 248240 250822 4065789 4395671 5912628 5751849 1009835 1040286 231389 203519 217083 219802 265249 257970 243487 243787 167771 168359 628171 590747 1364326 1337290 359569 352179 490706 495724 605577 592906 622617 623794 647180 658344 624738 695837 1721439 1815619 1097614 916984 542060 531765 634405 634580 658822 663422 677357 683987 766138 766409 4586595 4732504 38.85 70.4 1
08:26:05 2024-01-29 624839 618180 155199 151342 252555 260175 283728 282881 176206 175718 216595 219774 252313 250860 4056357 4292211 5966170 5765966 1010234 1044469 229487 203875 217796 218991 266100 257899 243487 244298 167771 168325 621932 584470 1383919 1340981 357030 354832 493800 494918 610770 594659 619694 625552 646783 653512 629265 698851 1718995 1810449 1111845 929542 540577 529053 637138 631135 652832 667349 675398 678452 774670 771939 4537342 4723152 38.85 70.4 1
08:26:06 2024-01-29 623517 619492 155199 152040 252555 258720 285610 281161 176345 175438 219716 223773 252278 250260 4056271 4386699 5916530 5760674 1003798 1038922 231786 202703 217761 219688 264437 258404 242237 244465 167630 168325 617519 587114 1364918 1336231 359059 352143 493818 495796 604123 594586 621732 622911 648164 658344 621947 696746 1724559 1819590 1101684 919321 542445 530234 633955 634580 658182 664896 677357 684510 766138 766481 4595974 4725763 38.85 70.4 1
08:26:07 2024-01-29 625282 618219 155164 151309 253084 259591 283728 282916 176068 176021 216595 219470 251924 250860 4056271 4287059 5953246 5777894 1011828 1040397 229276 203877 217878 218756 266296 257395 242947 244224 167771 167860 620461 585124 1357027 1338785 357316 355401 495218 495955 609022 585996 617222 621695 640209 652523 625574 691747 1712870 1805173 1081334 926243 537510 529053 635753 629279 656787 666373 669381 677419 775218 771943 4480231 4716424 38.85 70.4 1
08:26:08 2024-01-29 619342 619496 154949 152006 251708 260394 285116 281590 176657 175438 220372 223773 252313 250296 4056936 4423934 5932258 5758901 1000176 1042132 231318 202633 218405 219167 265661 258297 242843 244364 167630 168491 621932 587388 1373379 1337179 358550 355597 493070 495760 607685 594586 619921 623973 648164 658344 626291 696746 1724559 1818194 1101684 918288 542866 529825 633058 630974 656250 662454 678530 683987 766138 771943 4602068 4729132 38.85 70.4 1
08:26:09 2024-01-29 626107 618180 155640 151342 253331 259556 283812 283547 176102 175964 216423 219470 251748 250684 4059164 4278221 5955121 5745122 1015388 1042450 229487 204235 218112 219333 266634 257721 243626 243648 168169 168641 620461 585124 1363103 1336884 358805 357869 492771 496453 608544 590448 621732 621961 646514 656456 629149 691526 1710970 1796011 1103538 927561 539809 530234 638112 632184 660048 667349 671354 681454 772957 770419 4480231 4723152 38.85 70.4 1
08:26:10 2024-01-29 619779 619059 155095 152073 252572 259956 283494 283868 176102 175718 219871 219133 252349 249522 4066262 4358282 5941570 5778216 998036 1042390 230848 203555 217948 218931 267329 257831 243487 245012 167525 168724 623692 591169 1363685 1342888 360079 355848 495569 496805 606663 590760 616311 623794 647216 654851 625624 698851 1720217 1825946 1113922 922063 541256 531033 635753 634580 655786 665364 677357 678415 768345 774127 4558459 4723152 38.85 70.4 1
08:26:11 2024-01-29 629292 618266 154914 152179 252551 259992 284707 282055 176379 175718 220026 219808 251677 251888 4056357 4342861 5942418 5736459 1003894 1043390 234544 202915 218018 219272 265878 257608 243356 243495 168242 167793 617128 581790 1358997 1348629 357369 355848 495532 498217 611093 594056 617988 627342 646564 655777 629120 697708 1716310 1810449 1111845 931528 539809 529053 636621 631135 654551 667169 673372 678415 774833 770853 4552871 4719034 38.85 70.4 1
08:26:12 2024-01-29 626106 619492 154699 152044 252551 258756 285182 281625 176501 175438 220026 223773 252278 250472 4056661 4399104 5922946 5747751 1010348 1038333 230848 203519 217119 219802 264966 257970 242982 243787 168062 167860 628171 591169 1354858 1336231 359824 353202 491344 495724 606626 592614 623354 623610 650453 658236 624628 697212 1725076 1816726 1118076 915682 542632 531017 635719 635513 658648 663422 676579 682495 765956 766445 4572955 4729132 38.85 70.4 1
08:26:13 2024-01-29 625725 618617 155238 151831 253720 259338 283764 283459 176102 175718 216595 219930 251924 250684 4043782 4272147 5955121 5757096 1011027 1044740 229452 203973 217375 218931 266696 257608 243017 243752 167771 167860 628171 583640 1366396 1337032 358043 355936 494867 496101 607649 588932 618172 624974 645639 658565 630043 694583 1713867 1793434 1105615 927412 541348 533567 638454 632925 660245 667349 673779 681864 774907 766409 4480544 4720527 38.85 70.4 1
08:26:14 2024-01-29 621608 619496 155164 152145 253257 259921 283808 283746 176467 176210 216900 219436 247294 249451 4068516 4355391 5940712 5744665 997474 1042280 231171 203662 217796 218896 267258 257502 242982 245052 167736 168860 622199 590747 1376408 1342777 359569 353697 495218 495399 606866 594165 617587 623588 650453 652029 626512 699088 1724332 1827077 1113922 923530 542893 530937 638469 636525 657886 666157 678321 679665 769434 773739 4552683 4720679 38.85 70.4 1
08:26:15 2024-01-29 619558 618617 155199 151309 253646 258720 284889 281949 176589 175560 216900 219133 249183 249030 4055591 4352202 5912736 5761200 1014720 1042280 230131 203840 217271 219272 265621 257970 243356 245052 167232 168860 628171 590326 1371716 1328051 360079 354796 492038 499205 605577 591123 622617 621993 649074 658308 623817 695800 1720217 1815622 1095579 917613 542893 533530 635756 636525 660442 664213 675176 682311 767753 766337 4568231 4729892 38.85 70.4 1
08:26:16 2024-01-29 625725 618617 154846 152081 253794 259956 283657 282881 176068 175964 216487 219133 252242 250824 4047611 4286663 5959363 5764168 1007510 1041640 230131 202915 218322 219049 266438 257573 242982 244189 167771 168325 620461 581790 1394085 1341633 357536 355366 495569 496805 609022 589347 617623 625381 643867 653441 626712 693714 1713403 1806415 1105615 927561 538275 529802 638432 631777 658316 667133 671899 681089 776169 772852 4500288 4723152 38.85 70.4 1
08:26:17 2024-01-29 619779 619205 154820 152216 252059 260358 284326 281787 177011 175263 220372 223703 252278 250260 4059164 4414665 5922946 5751849 1006764 1042280 234944 203341 217305 220110 265214 258151 242982 244469 167771 168325 628171 589485 1413689 1333133 358550 352143 492386 495760 606866 592541 621361 623794 648128 658344 626512 698576 1722662 1815619 1083939 918288 544444 530981 634855 634580 658648 665812 679500 687018 769502 770636 4594012 4735683 38.85 70.4 1
08:26:18 2024-01-29 627236 617707 155233 151553 253862 258471 284454 282837 176035 176210 216182 221612 248485 250893 4061494 4278221 5940712 5765310 1012466 1042022 229417 203521 217796 219237 266847 257502 243526 243787 167771 168474 620461 585124 1356118 1340683 358043 356186 494231 497510 610770 590633 617623 625121 645860 652523 626422 691674 1710970 1801820 1101461 926129 537893 529053 636652 630170 658378 666337 669381 681275 774870 770527 4493382 4715496 38.85 70.4 1
08:26:19 2024-01-29 619558 618440 155061 152148 253217 260761 283459 282108 176345 175718 216611 220480 249117 249487 4056357 4386649 5940712 5744740 996764 1040903 230848 202915 217983 218555 266064 257935 242237 244880 167619 168325 623692 589905 1364417 1340683 359059 354228 494148 495688 607296 592505 619930 621644 649533 655389 625624 698266 1724522 1829967 1120152 915383 542793 531409 633058 635622 652868 661452 679287 684947 770524 773034 4639361 4739598 38.85 70.4 1
08:26:20 2024-01-29 630366 619382 155095 152110 255416 258542 286181 281843 176522 175683 216936 219808 248536 251037 4049550 4278211 5932258 5761314 1021884 1042022 230848 203875 218662 220299 266029 257935 243765 243513 168242 167793 618438 583454 1374455 1337290 358043 354264 491344 495422 609404 590670 623060 625552 647204 660616 628748 693222 1715265 1793191 1113922 926243 540193 531765 637589 632925 660515 667313 673372 682458 775181 766337 4486402 4723152 38.85 70.4 1
08:26:21 2024-01-29 623139 620483 154992 152562 253117 259413 283697 283640 176333 176386 216567 221408 249325 249451 4061425 4355325 5945802 5744740 1001791 1042648 230848 203555 217340 219272 267293 257141 243321 244999 167736 168709 625185 590747 1374159 1343769 360830 353980 494167 496101 604159 595428 618062 621961 648128 652523 625538 696746 1719982 1818194 1091509 924928 542793 530927 637979 630938 655750 667313 678321 680194 768016 774127 4558459 4724731 38.85 70.4 1
08:26:22 2024-01-29 619898 620373 155701 151795 254428 259052 286325 282598 176589 175578 216756 219706 249325 249308 4063590 4358457 5922061 5769453 1016170 1042377 230524 204161 217305 219956 267031 258368 242982 245223 167736 168894 623692 590326 1402486 1327964 360079 355366 492735 495688 606252 590670 621732 621553 647698 658344 625181 693751 1720217 1810412 1113922 914995 540303 530198 633058 630902 660048 661452 675361 682458 769979 766409 4590254 4732504 38.85 70.4 1
08:26:23 2024-01-29 625689 618612 155164 152144 252520 260358 283728 282881 176455 175999 216648 221408 248869 250893 4067183 4298771 5968688 5777660 1007510 1042414 230848 203555 218558 219237 266029 258151 242982 244504 167771 168325 629664 581790 1372875 1342585 357536 354299 495569 495616 611238 592906 618099 621961 647393 653441 629265 696828 1715339 1811730 1107692 929542 538275 529053 635756 631099 652868 665364 673335 678379 776351 770817 4533872 4723152 38.85 70.4 1
08:26:24 2024-01-29 626999 619492 155061 152047 252481 259556 285468 281737 176623 175438 220336 219099 252278 250822 4065789 4399104 5927795 5760058 1010292 1043409 231283 203805 217271 219802 264437 258083 243386 244469 167771 168325 618990 591169 1396709 1337179 359059 354593 492386 495760 606436 593417 623503 623794 647216 658344 625624 697857 1723262 1815619 1099649 918778 542829 531536 634405 634544 658648 663386 677357 686008 766138 770781 4596427 4732504 38.85 70.4 1
08:26:25 2024-01-29 625725 618617 155233 151795 253816 259556 283830 283313 176102 175964 216900 219774 252136 250648 4049625 4296917 5937174 5764791 1017623 1042280 230848 204161 217515 219675 266705 256745 243696 243752 167771 167827 621932 585124 1366472 1338785 358043 355330 492386 496805 609440 589275 621732 625515 647698 658078 629229 691711 1715302 1793191 1121450 927561 540962 531801 638527 632925 660515 667349 673409 682458 774633 766409 4492808 4723152 38.85 70.4 1
08:26:26 2024-01-29 620291 620108 155057 152040 252551 259956 283812 283746 176068 176210 216182 219470 247672 249522 4064334 4358432 5954152 5744589 1002350 1043241 231227 203663 218182 219237 266883 256745 243017 244999 167994 168826 623692 590326 1370871 1344761 360574 355848 494167 495399 604159 595007 618136 621961 647216 652523 625538 699996 1719982 1818194 1113922 925585 542445 530552 638432 634508 655750 667313 678804 678379 768560 773580 4567838 4732504 38.85 70.4 1
08:26:27 2024-01-29 642078 618617 155199 151783 253296 259556 285005 282055 176657 175964 220300 223511 247328 250648 4061569 4346124 5927164 5778562 1018358 1042243 229989 204019 217878 219780 266443 257973 242843 245601 167736 168592 628533 589485 1371621 1328180 359059 355829 492771 495652 607149 589239 621732 620199 645797 656883 625624 691711 1720217 1813627 1115999 916984 539041 531680 633058 632925 659581 661452 673100 682421 766260 770237 4558459 4732504 38.85 70.4 1
08:26:28 2024-01-29 624915 619492 155195 152040 253261 258792 285539 281513 176623 175718 220372 219133 252278 251037 4066262 4386114 5910374 5750692 1008121 1042280 234780 203519 217305 219675 264966 260115 243487 244364 168018 168292 628171 589750 1388851 1336921 359059 354844 492386 495760 604050 593453 624836 623096 648092 658344 621947 696746 1725113 1820773 1122229 918740 542866 531536 634855 635513 658182 663386 678804 686532 767802 771943 4592696 4732504 38.85 70.4 1
08:26:29 2024-01-29 625730 619666 155238 151342 253886 259556 283804 282916 176068 176210 216936 219470 251889 250296 4059164 4275034 5955121 5757079 1013223 1041676 229452 204161 217760 219307 266918 257141 243526 244294 167994 168690 621932 587641 1367603 1336884 359059 356043 494059 496805 610716 591089 620849 626305 645797 657116 628158 691637 1713403 1797284 1100683 928812 539809 530198 637589 632925 660048 667349 671354 680415 772957 766409 4474050 4723152 38.85 70.4 1
08:26:30 2024-01-29 624326 619492 155052 151795 252520 259921 283459 283313 176068 175718 216487 223773 252349 249487 4068516 4355100 5932258 5744971 996764 1043188 230848 203555 217983 219119 266918 257537 242778 244915 167771 168592 623692 590326 1392289 1342888 360079 356604 496623 497158 607260 592432 618445 625528 651375 651993 625624 698851 1722662 1827077 1113922 922195 541220 530177 638159 634544 656250 665400 677357 680306 769164 774127 4558459 4723152 38.85 70.4 1
08:26:31 2024-01-29 620659 618617 155199 151795 253296 259370 285032 282037 176623 175718 220300 223511 252066 250808 4061494 4339942 5927164 5778788 1016836 1040507 230489 204161 217796 219758 265843 259167 242202 244504 167771 167860 626678 585861 1378313 1327959 358043 357869 494794 500699 608085 590107 621658 620931 645615 656205 625514 695613 1720217 1810295 1113922 918288 539809 532056 632573 632925 659581 661878 673779 682421 772722 766445 4564970 4732504 38.85 70.4 1
08:26:32 2024-01-29 629292 618603 155164 152318 252516 260944 284561 282992 176379 175718 220336 219470 252349 252457 4061194 4324144 5964439 5761201 1006076 1042414 231334 202915 218663 219272 266509 258368 243356 243718 168596 167793 618990 581790 1386943 1346712 357030 354264 494148 495652 610716 596089 619671 629747 650270 655282 629083 700807 1720728 1816726 1113922 929542 542371 530552 638564 632705 655089 667349 678321 680415 772374 775222 4558459 4732504 38.85 70.4 1
08:26:33 2024-01-29 620022 619930 155199 152145 253685 258756 286790 282059 176623 175718 220336 219470 252278 249487 4049587 4361555 5917846 5761200 1011790 1039432 230848 204161 217305 219802 266656 258151 243356 245223 167502 168894 621932 591169 1372674 1332446 360079 354832 492771 495760 606252 590107 622617 622030 648615 658056 625367 696457 1723850 1815437 1093544 916161 541348 533567 634818 634096 660515 661452 677084 686528 769434 766409 4573952 4739295 38.85 70.4 1
08:26:34 2024-01-29 627434 618617 155199 152284 252516 260394 284596 283348 176467 175964 220372 219808 252278 251852 4061494 4314800 5943748 5766441 1007510 1041246 230848 203555 218698 219272 266064 257970 243356 243787 168242 167827 620461 581375 1379912 1344490 357030 354299 493800 495688 611238 595428 619967 626472 649533 654504 629265 697771 1721209 1817805 1091509 930203 542893 530515 638922 634480 655052 667205 677357 680415 772957 775040 4550664 4729892 38.85 70.4 1
08:26:35 2024-01-29 623312 620368 155130 152073 253296 258792 285940 282227 176657 175718 220336 219470 251924 250296 4059164 4374107 5908527 5761201 1015443 1039770 230166 203875 217340 219614 265843 257789 243017 245293 167502 168894 625502 589905 1372332 1329800 360079 355366 492771 495652 606866 589166 621732 622030 646747 657845 625624 693222 1718995 1810412 1095579 915232 540962 534431 633021 634721 660479 663932 673188 684288 770414 766445 4556937 4729892 38.85 70.4 1
08:26:36 2024-01-29 617388 618617 155057 152183 255504 260286 284454 282881 176345 175964 220026 219166 251889 250612 4047611 4305421 5943711 5761200 1007510 1042515 230327 204018 218875 219084 266696 257970 243356 244504 167771 168325 619910 581790 1379274 1336995 358043 356186 493800 495267 610716 594165 618136 625552 646747 654204 630193 697820 1715339 1813050 1086676 929542 539041 529053 636621 630806 655052 667698 673261 681126 776205 775222 4527994 4713800 38.85 70.4 1
08:26:37 2024-01-29 623215 624001 154850 152250 252485 259556 285503 281555 177011 175894 220372 219133 252313 251037 4056936 4389689 5913634 5751849 1008204 1042280 234709 203840 217305 220334 265249 258404 242982 244504 167771 168325 628171 590326 1377965 1337179 359059 352143 492771 498601 604050 594586 622874 623794 648128 658344 621911 698851 1724522 1815619 1101684 919595 542866 531053 634855 634580 658648 664835 679101 687018 767820 770672 4596869 4738295 38.85 70.4 1
08:26:38 2024-01-29 627508 619492 155735 151241 254075 260130 285218 283512 176312 176210 216595 219842 252278 251495 4049625 4278354 5931387 5751849 1012503 1048701 229522 204161 217796 219732 266883 257537 243765 244333 167771 168325 620461 585124 1380866 1338785 358550 356436 494167 495881 609404 589347 620849 625110 645797 656420 627860 691711 1710970 1797284 1103538 928607 539809 531017 638112 632925 660515 667029 671391 681454 774050 772095 4490626 4728002 38.85 70.4 1
08:26:39 2024-01-29 621705 620295 155095 152182 253545 260139 283693 284007 176623 175438 216648 220788 247294 250260 4049625 4364716 5945802 5761314 995931 1040507 231171 203875 217983 219272 267293 257935 243356 245258 167771 168860 620706 591169 1388512 1342999 359824 354264 494148 495652 604087 592870 618136 623794 648615 653477 626512 696783 1724559 1828732 1105754 916777 540577 529053 633058 634272 653827 661953 678804 681417 770524 772482 4636248 4752710 38.85 70.4 1
08:26:40 2024-01-29 629292 618471 155100 152178 252979 259777 286813 281808 177112 175543 220647 219808 251889 251852 4061494 4330626 5941570 5759980 1019079 1040903 230848 204018 217983 219802 265360 258440 243017 243752 168242 167827 624875 583037 1397556 1335283 357789 355081 492771 498637 611585 591996 621751 621997 645797 658344 629265 695837 1718995 1796365 1124068 922232 539809 531017 635756 632029 658648 664860 673174 686008 776388 766445 4557126 4729132 38.85 70.4 1
08:26:41 2024-01-29 628739 620149 154958 152571 253051 259849 285325 282037 176556 175981 216720 220757 248627 250681 4049587 4339373 5941570 5751849 1003178 1039432 231674 203875 217983 219307 266473 256780 243800 243787 168030 168359 621932 589485 1369510 1346712 359569 355560 494517 496453 609477 595850 620806 625552 648848 656385 629265 698798 1720217 1815619 1113922 927561 542829 530552 638564 633529 654787 667349 678804 680451 772374 774911 4555208 4729132 38.85 70.4 1
08:26:42 2024-01-29 617958 620108 155095 152044 253681 258506 285855 284705 176488 175578 216756 219740 248627 249344 4063590 4371043 5921212 5744740 1008844 1042280 234580 203697 217340 220334 265249 258368 243017 244504 167771 168359 628171 590326 1390589 1336010 359059 352179 492771 498637 604123 593453 621275 623794 648164 658344 621983 696783 1724559 1815619 1099649 918288 542866 531572 634855 635513 658648 663422 676520 687018 768345 772488 4602068 4735101 38.85 70.4 1
08:26:43 2024-01-29 626698 618617 155952 151347 254606 260175 284841 283547 176501 176439 216648 221718 249092 250857 4067183 4277915 5950037 5769619 1016836 1042058 230524 204161 217586 219473 267293 257573 243765 243787 167771 168359 612428 585124 1373686 1341092 358043 355366 492771 496534 610302 585708 619410 625588 647698 659141 628784 691784 1714085 1792535 1099649 927561 540577 531837 638564 632925 661489 667349 675361 682532 775254 766409 4495768 4719786 38.85 70.4 1
08:26:44 2024-01-29 621640 620104 155199 152040 252555 259591 284632 283892 176068 176457 216334 219470 247328 250084 4070790 4352169 5955931 5761201 995968 1044354 231516 204055 218287 219272 267329 257573 243356 245047 167630 168592 620706 590326 1390669 1342814 359807 354299 494184 495652 604123 594165 619478 622911 647180 654468 625624 698851 1724559 1831359 1111845 918288 541348 529053 633685 630938 652868 662454 677357 681454 765995 774187 4640107 4741856 38.85 70.4 1
08:26:45 2024-01-29 628937 619925 155233 152284 253278 259334 286530 282019 176657 175718 220372 219842 251924 252243 4061382 4320508 5947440 5769378 1021998 1042058 231171 204161 217983 220101 265002 258297 243731 243718 168242 167827 620222 584846 1371704 1333133 358043 354832 492771 498637 611238 590796 622668 625588 647240 658344 629302 695837 1718995 1797284 1113894 926243 539809 531801 635753 632029 660515 667226 673409 685520 774833 766409 4549080 4725763 38.85 70.4 1
08:26:46 2024-01-29 620291 619930 155233 152145 253292 258792 285503 282019 176657 175718 220336 219470 252172 249558 4065617 4370997 5913634 5757193 1012260 1039659 231821 203912 217574 220194 265887 258806 243591 244740 167771 168325 620461 591169 1387277 1339330 360079 353166 492423 498637 606436 592323 621714 623794 648164 658344 625624 696476 1722077 1815619 1099649 918288 543668 531017 634855 635549 659581 664896 676556 684510 768345 770854 4586595 4719034 38.85 70.4 1
08:26:47 2024-01-29 627240 618617 155268 151864 253331 259627 284596 283781 176345 176087 220026 221767 251960 251072 4056271 4280960 5960194 5761201 1011027 1045133 229919 203630 218487 218979 266331 258226 243626 244399 168171 168908 620461 583454 1377648 1341633 359059 356472 495035 498217 610770 591087 618136 621961 645402 654289 627380 691747 1714122 1801307 1103538 928951 538275 530552 637625 631135 659311 667349 671354 679414 774633 770854 4473774 4711220 38.85 70.4 1
08:26:48 2024-01-29 621811 620104 155233 152040 253115 259921 283728 283817 176623 176087 220336 219133 252384 249522 4067296 4371089 5941570 5744971 996005 1041676 234344 203555 218018 219026 267232 257757 243521 245083 167666 168792 617519 591169 1362919 1346399 360079 356352 495569 496101 604123 594586 618136 626897 648585 652523 621983 696783 1723614 1824787 1107585 922232 541256 528834 635753 634616 655786 665400 678321 678446 769434 773062 4558459 4719034 38.85 70.4 1
08:26:49 2024-01-29 621811 618617 155701 152040 253327 259373 285740 282143 176623 175718 220372 223355 249183 251072 4049550 4330016 5932258 5775787 1016836 1040940 230524 203875 217983 219991 265692 259203 242237 244504 168065 168724 617519 585124 1375143 1331828 358550 355793 494131 501768 608121 590071 621732 622030 645833 657881 626809 695800 1720217 1810295 1093544 917941 539425 529452 632610 632925 659581 662656 672381 682495 770668 770817 4558459 4729132 38.85 70.4 1
08:26:50 2024-01-29 630182 619492 155130 152318 252098 260394 285267 282916 176501 176087 220372 219656 252349 252457 4059164 4327229 5943785 5744804 1004571 1042487 231496 203555 218698 219342 266100 258404 243356 243543 168478 167827 629664 581790 1383237 1350550 357643 356857 496271 498217 611129 592760 617951 628679 645651 655777 630156 696828 1715339 1816513 1115999 930203 539041 529053 636203 632367 654824 666879 673409 678452 777487 772518 4530323 4732504 38.85 70.4 1
08:26:51 2024-01-29 622121 620368 155022 152728 252481 259556 286754 281752 177180 175683 220683 219099 252278 251001 4059164 4411117 5917846 5750507 1008925 1042280 230559 203840 217983 220489 265767 258949 243321 244845 167771 168709 621932 588483 1404292 1337179 359059 353131 493672 501055 611004 596971 623503 623720 652299 658236 628702 701807 1730027 1828670 1130536 918288 544445 533567 635756 636411 656750 663386 680837 686458 768345 773034 4614731 4732504 38.85 70.4 1
08:26:52 2024-01-29 627503 618612 155849 151309 254075 259302 285032 283538 176110 176210 216199 219808 252313 251037 4070201 4278221 5940712 5764168 1010990 1040507 230489 204161 218135 219272 267293 257935 243696 244298 167994 168592 618990 585124 1367541 1337405 359059 357869 494517 496805 609368 589311 620175 627305 646187 657165 628602 693037 1715766 1798850 1111845 928769 540577 530981 638527 633578 661305 667024 671317 681417 774013 769763 4483641 4720527 38.85 70.4 1
08:26:53 2024-01-29 619305 619492 155199 152250 253292 260139 284091 284330 176589 176210 216936 219133 247328 250224 4055329 4361656 5940712 5760058 997284 1042280 230848 203840 218628 218861 266883 258083 242574 244880 167771 168826 623692 590326 1362491 1336995 359569 354228 494532 495760 608158 595593 619930 622911 649533 656705 626291 701695 1730561 1829930 1105754 918177 543668 531230 634368 636525 654715 661452 679287 684200 771580 773034 4627928 4732228 38.85 70.4 1
08:26:54 2024-01-29 627503 618612 155233 151342 254075 258503 284685 283278 176068 176210 216487 219808 252278 251037 4059164 4281394 5931387 5761200 1019738 1042377 230848 204161 217084 219921 266064 257573 243765 243752 167771 168190 621932 584288 1381061 1337105 358805 354264 491784 496805 610770 591777 621238 626914 647698 658344 630902 695800 1716310 1797982 1122229 928150 540962 534324 639377 632742 662545 667133 674660 684436 775181 766409 4521086 4723152 38.85 70.4 1
08:26:55 2024-01-29 624844 619987 155061 152006 253080 259956 285232 283781 176068 176580 216487 220146 252313 250224 4068516 4348856 5945802 5760058 998874 1042515 231334 203840 217983 219956 267517 257537 243321 244880 167619 168592 621932 590747 1392824 1342585 360079 354264 494867 496453 604123 594586 619478 621997 649078 652523 625502 696746 1724522 1823357 1115999 924891 544444 531910 639831 637882 656568 667241 680217 681126 772403 775149 4570126 4739082 38.85 70.4 1
08:26:56 2024-01-29 622663 619930 155199 152288 254075 259006 286713 282740 176623 175964 220491 219774 252490 249996 4058598 4361555 5922061 5778788 1018285 1042058 230166 204161 217983 220101 266064 258368 242743 245843 167771 168860 628533 590471 1372119 1327959 359569 356150 493468 495688 604087 591051 621732 622030 646747 658308 626512 694738 1722662 1814297 1118076 918015 539809 530981 633058 634088 660369 666069 675741 682274 772711 770636 4565715 4741856 38.85 70.4 1
08:26:57 2024-01-29 627471 619670 155091 152575 253541 260944 284561 283534 176623 175894 216756 219808 252313 251816 4068516 4305427 5968688 5769423 1007510 1042414 230848 203555 218698 219767 266473 258404 243696 244600 168478 167860 618990 581375 1371997 1344490 357536 355330 494532 495688 611238 594367 621290 628529 649533 656349 631085 698761 1720217 1815619 1091509 928812 541348 530552 638564 632925 654787 667349 677357 682995 778215 776759 4550229 4738968 38.85 70.4 1
08:26:58 2024-01-29 625323 620282 155130 152563 252555 259556 287642 281887 177058 175683 220611 219470 247672 251037 4058260 4407851 5908527 5745147 1008204 1047956 230399 203697 217983 220453 266211 258985 243526 244504 167771 168559 620645 589485 1433473 1336995 359059 352179 492771 498601 608985 594751 622632 624678 649114 658344 625502 696783 1724559 1819554 1107789 918288 542829 531801 635756 635962 660515 665328 677245 685446 768345 770817 4609657 4738144 38.85 70.4 1
08:26:59 2024-01-29 627508 619524 156065 151870 254711 259377 284996 283710 176345 176457 220336 222029 249325 251426 4059164 4287481 5939843 5760058 1013944 1043927 230166 204448 217983 219614 267293 257935 243765 244469 168311 168359 620461 585124 1354917 1340683 358805 357869 494167 496805 609871 591305 621290 625552 646972 657345 628748 691711 1713403 1795975 1103538 927561 540962 530981 638564 632632 660515 667349 672344 682421 774633 770382 4483429 4715093 38.85 70.4 1
08:27:00 2024-01-29 625211 621210 155091 152187 253541 259996 285289 284259 176366 176704 216684 219808 252420 250260 4067979 4346109 5940712 5760058 1001673 1042414 230848 203840 217983 219614 267740 257650 243356 245052 167736 168860 618990 591169 1369856 1344761 360079 354264 495218 496805 604123 592505 618099 621997 649078 653477 625502 696746 1720217 1820773 1091509 924928 542829 529932 638076 634580 656750 667349 679287 680865 766260 775368 4558459 4732504 38.85 70.4 1
08:27:01 2024-01-29 618390 618219 155857 152081 256139 259270 285539 283171 176556 175981 216756 221860 250177 249344 4064957 4349043 5912736 5769264 1014720 1042390 230524 204161 217305 220264 266064 258368 243356 245843 167771 169162 610771 591169 1363453 1330790 360079 355366 492771 495494 606436 591123 623060 622030 647698 660433 625624 694812 1720217 1815622 1095579 914205 540962 530981 633058 630938 660515 662418 675361 683950 769979 766409 4567838 4732504 38.85 70.4 1
08:27:02 2024-01-29 629292 620104 155199 152284 252520 260761 285151 283555 176488 175999 216648 219706 248975 252454 4064950 4321062 5964439 5761201 1006793 1043613 231984 203875 218698 219767 266064 258368 243696 243718 168596 167793 620461 581790 1413099 1346675 357536 354264 494148 495688 610770 596272 619634 627394 648128 655887 629265 697771 1721439 1815619 1113922 929542 542793 530552 639651 634272 654751 667349 678804 680415 774912 772482 4560315 4732504 38.85 70.4 1
08:27:03 2024-01-29 625730 618617 155450 152250 253331 260761 284561 283512 176623 176087 220300 219774 252313 251072 4065789 4302082 5974689 5773586 1010271 1042414 230070 203878 218558 219237 266883 257970 243731 244504 168265 168491 629664 583189 1389042 1340683 359059 356436 493800 495267 611238 592870 618136 626786 645797 653512 630193 695837 1718995 1812743 1103538 929542 539041 529053 636203 631099 654787 666843 673335 679414 777487 772482 4521011 4729892 38.85 70.4 1
08:27:04 2024-01-29 622998 620368 155022 152318 252309 259956 286021 281555 176657 175718 220372 223773 252278 250648 4058888 4411606 5938964 5744552 1002362 1042206 230365 202880 218663 219767 265214 258881 243217 244469 168124 168709 628171 587388 1371406 1334915 358805 353166 495569 498637 604159 595172 620478 623352 648621 658344 621947 699555 1728235 1824787 1128459 918288 544173 530981 634855 635962 656750 663422 679064 684473 768345 773034 4610901 4732504 38.85 70.4 1
08:27:05 2024-01-29 627508 618617 155164 152294 254070 258720 284836 282881 176623 176210 220026 220574 251924 251072 4049625 4281394 5942345 5774210 1021998 1045244 231065 203700 218523 220467 265037 258333 244311 243752 168242 168440 615872 583871 1368000 1337179 358043 355330 492320 498456 611150 592870 621751 626472 647237 658344 629265 695837 1715339 1797284 1096851 922063 539425 530198 634855 632029 659311 663422 673335 686495 775218 770817 4560040 4723152 38.85 70.4 1
08:27:06 2024-01-29 638115 620368 155164 152297 252520 260175 285027 282881 176762 176210 220408 220520 251889 251108 4065617 4345959 5950882 5735308 1003079 1041491 232147 203698 218558 219815 265923 258226 245347 243613 168463 168325 612840 583454 1367570 1350550 358985 355848 495569 495688 611238 596437 623503 627430 648128 656847 629265 698798 1722040 1815619 1113922 930203 542829 530552 639920 634721 655750 667349 679287 681417 774050 773062 4556899 4732504 38.85 70.4 1
08:27:07 2024-01-29 620291 620104 155199 152040 253468 259875 285606 282019 176623 175718 220528 219470 252313 250260 4049625 4377217 5912736 5770553 1016170 1043188 230564 204557 218265 219710 265958 258842 243626 245909 167595 169294 622471 591169 1376757 1330790 360079 355900 492771 499633 607260 592833 623947 622911 647180 658092 625404 697820 1723262 1814297 1097614 916711 542445 531765 635756 635477 660515 667698 678321 684473 769434 770817 4577216 4732504 38.85 70.4 1
08:27:08 2024-01-29 627067 612929 155199 152040 253084 260394 283728 282996 176657 175648 220336 219808 252172 251072 4052438 4296512 5943748 5770553 1007510 1042307 231171 203875 218733 219307 266598 258119 244237 246460 168030 168641 620461 581790 1382459 1340723 358043 355758 496975 495616 611238 590760 618172 627033 646564 654396 631121 697323 1716310 1812977 1109768 929384 539425 529053 636652 631099 654824 666337 672344 678415 777487 772482 4511303 4729132 38.85 70.4 1
08:27:09 2024-01-29 622085 620108 154949 152563 252511 259556 286114 281555 176691 175560 220719 219470 252313 250860 4061494 4414121 5913634 5751740 1006046 1038996 230754 202950 217983 220334 265803 258404 243356 244504 168030 168724 620461 588483 1408377 1337179 359569 355346 494131 498456 610320 596345 624391 624303 649114 658344 627217 701195 1724559 1822168 1122229 919434 544444 531765 635756 635513 659581 664356 677724 685520 769434 772488 4595974 4732504 38.85 70.4 1
08:27:10 2024-01-29 627240 618617 155927 151997 253897 259992 284805 283799 176623 176210 216575 219842 252278 251108 4055404 4287481 5968688 5769423 1008800 1042058 230166 204161 218322 219272 267293 257537 243731 244504 168311 168325 620461 584055 1379119 1343843 357896 357758 496623 498217 609258 590942 617951 626897 645123 656241 626864 693751 1715302 1808532 1095231 927561 538275 530177 637625 633015 658648 667349 671354 678415 777487 774325 4489833 4723152 38.85 70.4 1
08:27:11 2024-01-29 620254 620095 155199 152047 252305 260944 284703 282620 176657 175718 220791 223808 247878 251037 4056936 4414665 5933119 5760058 1003856 1037524 230594 203555 218018 219956 265214 258440 243526 244539 167771 168592 618990 587807 1378416 1344324 359059 352179 495181 501055 608985 597620 621658 623242 651375 657237 627365 704162 1728797 1827375 1109824 918288 542866 532056 634855 634544 655786 663386 681112 686532 766224 774127 4624110 4732504 38.85 70.5 1
08:27:12 2024-01-29 627253 619492 155952 151800 254145 258756 285147 283746 176068 176457 216936 220333 252313 251072 4056936 4281394 5932258 5744740 1017329 1042450 231171 203875 217119 220299 266064 257357 244346 243752 168360 168325 623404 585124 1372765 1336995 358550 354832 491436 495652 610338 585708 622911 629126 647479 658236 630865 694096 1715840 1794153 1095579 928806 541348 531801 638564 633822 663490 667349 674844 682495 775254 770817 4492808 4719786 38.85 70.4 1
08:27:13 2024-01-29 622121 620199 155199 152305 253292 260175 284361 284450 176379 176210 220300 219808 247294 249522 4068516 4336554 5941570 5760058 995894 1042022 231334 203875 218357 219119 267517 258404 243356 245293 167771 168860 622199 591169 1364999 1343954 360079 354299 494532 495688 604123 595428 617804 622911 646689 656705 627254 700695 1730027 1835166 1126383 919245 542506 530030 634368 635622 654289 663386 679287 684045 770668 774151 4640107 4741856 38.85 70.5 1
08:27:14 2024-01-29 629287 619492 155233 152115 253685 258792 286414 282055 176657 176087 220372 220333 251924 251852 4059164 4305819 5941570 5769423 1020299 1043188 230848 204018 217271 220334 266100 257608 243800 243787 168242 168325 623404 584706 1372337 1338785 358043 354335 492386 498180 611238 592979 622668 626472 647698 658344 630675 696828 1719982 1799260 1130536 925890 540962 534324 638469 632330 661921 669044 674660 685446 776351 766445 4563468 4732504 38.85 70.4 1
08:27:15 2024-01-29 625509 619857 155199 152288 252555 259774 285165 282881 176068 176210 216182 220333 252278 250648 4056936 4352314 5945802 5744740 1001034 1041640 234744 203555 218322 219991 266100 256780 244517 244298 167771 168592 623404 587807 1369382 1350550 359059 353732 494867 494882 608507 594293 620849 627430 649114 655923 628340 698798 1720217 1815619 1113922 928812 544444 531533 640286 636525 656104 667277 679733 682583 774357 775186 4558459 4737400 38.85 70.4 1
08:27:16 2024-01-29 618167 618581 155735 151795 254110 259013 286973 282055 176623 175718 220372 219166 247328 249276 4059164 4355363 5927164 5770659 1016170 1039033 230524 204161 217983 219802 266656 258151 243017 245671 167771 168894 631980 591169 1382890 1329750 360079 355900 492771 495760 607186 590670 621732 622030 647698 658344 625624 693788 1720217 1810449 1093544 913049 539809 530981 633058 636451 660332 664871 675937 682348 770488 770672 4569936 4732504 38.85 70.4 1
08:27:17 2024-01-29 625730 615813 155562 152598 253270 260358 284259 283278 176501 176034 216756 219808 252420 251072 4056936 4299439 5952244 5761200 1008800 1043964 230166 204259 217983 219307 266883 258151 243765 244504 168242 168359 620461 584470 1374453 1336995 359059 356186 495569 496805 608974 585708 619490 625110 645860 657381 629229 693714 1713403 1795087 1105615 928881 540962 531017 638564 632925 661218 667349 674778 685022 777207 772642 4486567 4728781 38.85 70.4 1
08:27:18 2024-01-29 625360 619346 155199 152250 252511 259591 285468 284246 176172 176580 216146 219842 252313 250084 4049587 4352290 5936483 5751849 998128 1043693 231638 204018 217983 219649 267740 257573 243809 245293 167489 168894 618990 591169 1364985 1340907 360079 354264 495218 496805 604195 594861 617804 622033 649150 653512 625574 698798 1722077 1823357 1093544 926243 542866 531303 638564 634580 656750 667349 677515 678415 766296 774837 4575883 4746799 38.85 70.4 1
08:27:19 2024-01-29 620041 618913 155922 152136 254325 259950 285468 282055 176657 175718 220372 221873 249782 250081 4056936 4361543 5922946 5770553 1016000 1042414 230524 204448 217983 220418 266473 258368 242982 245878 167771 168894 627017 590326 1365128 1329617 360079 355900 493468 499279 604050 592451 621275 622911 647180 658344 625624 696828 1722040 1814334 1118076 917362 542445 531801 634855 634580 661489 665812 677357 685483 769979 770854 4577216 4739598 38.85 70.4 1
08:27:20 2024-01-29 626434 618471 155788 152182 253965 260251 284450 283640 176522 176421 216756 219808 252313 251072 4063590 4290404 5956446 5770553 1010271 1045480 230489 204161 218510 219307 267704 258368 243765 244977 168242 168592 620461 584470 1367159 1342585 359059 356472 494148 495652 612104 591632 619967 626240 646783 654468 631121 696828 1715339 1810449 1089474 928796 539425 529053 636688 631135 655786 666843 672381 680415 778038 772482 4520944 4719034 38.85 70.4 1
08:27:21 2024-01-29 626618 618180 155735 152040 254110 259992 284982 283967 176455 176281 216756 219774 249150 250929 4073109 4293579 5942345 5770553 1015388 1045133 230241 204591 217340 219307 267293 257573 243731 244333 167595 168359 620461 585124 1377619 1340683 358805 355900 492771 496805 610338 590670 619634 625588 647429 658344 629265 693259 1712870 1797284 1107692 927561 540962 531017 638564 633578 660552 667349 673372 682495 774086 770382 4483429 4723152 38.85 70.4 1
08:27:22 2024-01-29 622292 619492 155233 152288 253296 260358 283715 283781 176379 176087 216684 221408 249254 250221 4058223 4367822 5950037 5744740 1000331 1042022 231496 203590 218018 219649 267597 257573 243356 245258 167771 168860 618990 590747 1382053 1344490 360079 354299 495218 496101 604159 595428 618136 625344 649114 653512 625538 697808 1720217 1822168 1101224 922195 541256 531033 635753 634580 656286 666373 677357 680418 766224 773062 4563468 4741856 38.85 70.4 1
08:27:23 2024-01-29 619342 618180 155844 152309 253864 259956 285592 282090 176691 175964 220408 223617 249785 251037 4065789 4361609 5937174 5779905 1016836 1044612 230524 203949 218487 219956 266064 259421 242778 245087 168596 168792 615509 585302 1368054 1329617 358043 355936 494167 498637 609440 590670 621714 623794 646783 659498 625538 694812 1719600 1810449 1089728 918288 539425 530234 633058 632925 659581 662920 673372 685520 772920 771943 4556937 4727622 38.85 70.5 1
08:27:24 2024-01-29 629297 619666 155233 152276 252555 261128 284885 283115 176623 176210 220372 219842 252384 251888 4068516 4311076 5975536 5775371 1008947 1046730 230848 204161 218698 219307 266918 258190 243626 244845 167771 168592 620461 581048 1394090 1340760 358043 356472 494568 495724 612104 594586 619195 627430 647698 654504 631605 698354 1720217 1813050 1095579 930203 539809 529053 636652 632477 654824 667349 675361 680415 777217 774223 4537304 4725763 38.85 70.4 1
08:27:25 2024-01-29 623922 620108 155199 152352 252538 260679 286481 281787 176691 175718 220408 219166 252384 251108 4049625 4404580 5925935 5769416 1004516 1044502 232473 203378 218558 219995 265621 259131 243017 244880 168124 168743 618772 588789 1373994 1336995 359059 353237 495569 499731 607649 596089 621751 623794 649222 658344 625574 700360 1729463 1827402 1144418 919975 544445 531801 634855 635998 658182 667226 678548 686532 769434 773034 4617517 4732504 38.85 70.4 1
08:27:26 2024-01-29 626778 616469 155987 151795 254180 259556 285067 283883 176379 175841 216819 219842 252136 251498 4049587 4281394 5950037 5763605 1020742 1041911 231496 204556 217236 219851 267151 258009 244342 244570 168289 168709 621932 586136 1364022 1341243 359314 355330 492735 494918 610806 590253 621031 627231 645761 657345 629485 693714 1713403 1797247 1111845 927561 540577 531355 638527 633822 660515 667349 672858 682421 774597 770781 4489833 4723152 38.85 70.5 1
08:27:27 2024-01-29 620218 619670 155834 152182 253646 260322 284413 283746 176657 176210 216936 219436 247672 250260 4068240 4361318 5940712 5761201 998185 1043390 231283 203699 219134 219486 266866 258988 243217 245531 167595 168758 623692 591020 1378180 1340646 359824 354761 495229 500344 607186 594586 618062 623352 649533 656668 626512 698814 1724522 1828659 1097614 918288 541716 530177 633955 635622 652868 662884 677987 682421 766224 774187 4649345 4741856 38.85 70.5 1
08:27:28 2024-01-29 629918 619496 155199 152284 253296 258720 286781 282033 176623 176210 220336 220299 252242 251816 4049550 4327328 5940712 5761201 1021922 1045443 231334 204161 217271 220396 266189 258083 244991 244600 168679 168758 615872 585124 1373888 1342888 359059 356857 492735 495652 611202 590942 621678 629126 649263 658344 629229 694738 1718282 1795087 1101684 927561 540577 531837 638527 632632 661452 667349 675324 684473 775218 769800 4495768 4723152 38.85 70.5 1
08:27:29 2024-01-29 621608 619492 155199 152040 253110 259956 284996 284502 176345 176704 216972 219842 247672 250049 4055329 4358545 5945802 5751849 998785 1040903 231496 204018 218322 219272 267704 258119 243321 244880 167489 170473 622199 591868 1394558 1342393 360079 356604 496975 497510 608121 596348 618062 621961 649114 653477 628628 699623 1723887 1828670 1091078 923530 542024 530177 636658 635477 655786 666843 678804 680143 770524 774733 4568231 4732504 38.85 70.4 1
08:27:30 2024-01-29 623620 619492 155666 152145 253851 259956 285232 282019 176623 175964 220683 220691 252349 250860 4059164 4349193 5931387 5773586 1016836 1039733 230489 204161 218217 219956 266064 258949 242237 245293 168242 168709 625185 586970 1371067 1331926 359532 357869 494411 499988 608121 590905 622505 622849 647516 657934 626512 694775 1718995 1814696 1138594 915383 539809 530198 633058 635622 660515 662382 673372 682458 771617 770781 4549080 4732504 38.85 70.5 1
08:27:31 2024-01-29 627434 619670 155169 152284 253080 260394 284126 282881 176657 175964 220300 219774 252313 251816 4049060 4302200 5959363 5761314 1007294 1043390 230848 203840 218663 219272 266883 258116 243731 244999 168242 168559 620461 581790 1396303 1342999 358133 355366 496938 498143 611585 592543 617914 626897 644668 655777 629186 694590 1717152 1802385 1105615 927561 539041 532056 638432 632925 659581 667349 673779 681380 774597 771943 4474243 4713800 38.85 70.5 1
08:27:32 2024-01-29 617081 619930 155233 152250 252551 261128 283409 282055 176657 175718 220491 223738 247706 250260 4061783 4411517 5940712 5760058 1002312 1042280 235074 202915 218322 219956 265559 259167 243321 244504 168242 168559 618990 587388 1377258 1335025 359059 353166 494867 499306 607576 594257 624813 623574 652188 658236 627402 701807 1730027 1825909 1109824 918778 543750 531303 633955 634580 657849 665812 680515 685446 766224 772743 4640494 4732504 38.85 70.4 1
08:27:33 2024-01-29 627498 618581 155952 151724 254075 258720 285267 283313 176345 176210 216900 219842 252313 251072 4056936 4281394 5940712 5769423 1015388 1041541 230166 204161 217340 219767 266660 257537 243731 244298 168124 168592 620461 585124 1374608 1340683 358805 356186 493818 496805 609835 591305 621732 625588 648804 658020 631874 695922 1715840 1799445 1109768 927449 541348 534324 639831 634721 660515 667349 673335 684496 776901 770781 4489603 4723152 38.85 70.5 1
08:27:34 2024-01-29 620254 620368 155199 152250 253261 260139 284237 284330 176589 176210 220336 219622 252420 250260 4068516 4364716 5945802 5761200 998036 1042280 231496 204018 217983 219956 267704 257537 243731 245293 167771 169128 621932 592013 1376100 1344761 360079 354264 495569 496805 604159 595428 619967 625552 649078 654468 626422 698266 1721209 1825742 1091509 924627 544056 532917 639377 636525 656568 667205 680702 681343 766260 773026 4573327 4741856 38.85 70.4 1
08:27:35 2024-01-29 630686 620166 155597 151938 254421 259556 285468 282019 176623 176087 220336 219622 248050 249487 4061194 4355325 5922061 5774669 1016170 1042280 230848 204591 218252 219956 266064 258368 242982 246015 167771 168743 625502 589485 1365632 1327959 360079 356436 492552 495724 604123 590107 621732 623352 647698 658344 621947 694775 1720217 1811579 1093544 918123 540962 533530 633809 634721 661602 664871 673188 682311 772711 770636 4567838 4732278 38.85 70.5 1
08:27:36 2024-01-29 628845 620104 155164 152284 253080 261020 284996 282987 176623 176210 220491 219808 252313 252599 4061194 4324216 5956479 5769423 1006756 1043964 234709 203555 218698 219956 266064 258333 243321 243787 168714 167793 620461 581375 1372332 1344724 357536 354299 494532 495688 611238 596272 620552 627430 648128 656385 630638 698798 1722662 1815619 1093544 930203 542408 531303 638564 634574 656915 667133 680217 682274 774766 776319 4563582 4739257 38.85 70.4 1
08:27:37 2024-01-29 621375 620373 155784 152013 254040 260058 285503 282033 176657 175999 216648 219808 252313 250084 4049550 4370814 5917846 5778788 1014720 1041541 230848 204161 217983 220453 266029 258368 243526 245671 167771 168894 625502 590747 1380874 1328051 360079 355900 492771 499633 606436 591804 621238 622911 650453 658344 625624 696828 1722662 1813013 1118076 916984 541220 531765 635756 635513 660515 665812 677098 687018 770267 772642 4575147 4740785 38.85 70.4 1
08:27:38 2024-01-29 623505 620295 155061 152893 252381 260179 286190 281559 177214 175718 220719 221718 247328 251001 4061232 4420086 5922946 5751740 1006046 1042280 230594 203555 218287 220299 265803 258368 243321 244880 168242 168592 621932 587807 1382215 1337179 359314 353166 494167 499342 608985 594714 621714 625121 649150 658344 625538 698798 1724559 1822168 1124306 918288 542829 531801 634855 636411 660048 664392 679013 686495 769434 773034 4602539 4752596 38.85 70.4 1
08:27:39 2024-01-29 627397 619419 156065 151942 254782 259195 285289 283702 176556 176668 216936 220146 252313 251072 4055217 4290640 5950037 5770553 1013944 1042414 230166 204735 217983 219956 267517 258151 243765 244469 167560 168559 620461 585124 1379335 1337032 358805 355900 494167 496805 610338 590216 620478 625588 647429 658344 629265 693222 1712186 1795975 1103538 927561 541348 531801 638564 633578 660552 667349 672858 682458 774670 770419 4483429 4723152 38.85 70.5 1
08:27:40 2024-01-29 621820 619237 155355 152571 253440 259813 283984 283640 176556 176140 216756 219706 249325 250117 4062721 4367599 5940712 5760058 996764 1042280 231171 204161 218698 219084 266883 258404 243321 246015 167771 168743 623692 589485 1374680 1341633 359824 354264 495265 498601 604123 595296 621732 623352 648128 657345 625502 699826 1729463 1832657 1120152 916049 543637 531409 634855 634544 656250 663422 678548 686532 770668 773062 4633489 4741856 38.85 70.5 1
08:27:41 2024-01-29 629292 618617 155238 152250 254454 259052 285223 283462 177011 176545 216756 220757 248975 251495 4063590 4290640 5947440 5761200 1021885 1045480 231638 204161 217725 220489 266660 257970 244517 244298 168242 168592 624875 584288 1376759 1338785 358550 355045 492386 495724 611238 592414 621714 627394 648615 658344 629302 693751 1714621 1789950 1097614 927561 541348 531837 638564 633822 661268 667349 676395 684510 776937 770817 4495768 4723152 38.85 70.5 1
08:27:42 2024-01-29 623693 619930 155199 152284 253650 260358 284796 283888 176455 176598 216611 221873 249604 250397 4058148 4352013 5941570 5756560 1000996 1043927 234873 203875 218487 219815 267704 257573 244408 245052 167771 168894 623692 590747 1360698 1346399 360079 354264 494867 496805 608507 596345 619634 625588 649078 655425 628304 698834 1723299 1815619 1115999 927561 544022 531303 639651 634580 656714 667349 679287 680451 772652 772482 4556937 4732504 38.85 70.5 1
08:27:43 2024-01-29 618431 619232 155701 152284 254070 259152 285615 282019 176657 176087 220372 219622 247672 249821 4065789 4361604 5909038 5761201 1011790 1042280 230958 204161 217305 220326 266064 258404 243765 244946 167771 168860 618990 592859 1363450 1331172 360079 354299 492771 495760 606436 590343 621714 623352 647216 658344 626240 697323 1722662 1814150 1097614 916984 542445 531801 635756 634580 660552 665775 677357 686008 769979 770854 4577216 4732504 38.85 70.5 1
08:27:44 2024-01-29 627145 618617 155389 152250 253084 260761 284361 282881 176623 176087 216346 219774 252313 251072 4065617 4304509 5975536 5777557 1010386 1042022 230453 204161 218663 219307 267455 258226 243731 244469 168335 168325 611522 583454 1390815 1341148 359059 357247 494496 495616 612970 594165 619490 626231 647698 654468 631158 697323 1715339 1812743 1103538 929542 539809 529053 636652 632207 654787 666337 673372 679896 778038 774467 4511303 4727442 38.85 70.4 1
08:27:45 2024-01-29 620218 620104 155203 152318 252481 260761 285134 281787 176657 175718 220755 223808 252313 250648 4052513 4411517 5944746 5765966 1004237 1042243 231913 203342 218863 220158 265621 259203 243321 245258 168242 168724 613878 586800 1368262 1337179 359059 355848 494532 500084 607649 596272 622632 624678 649114 658344 625574 699591 1724559 1822168 1099649 916984 544056 531801 635756 636448 660048 664860 679287 685520 768345 771943 4583755 4732504 38.85 70.5 1
08:27:46 2024-01-29 627240 618617 155701 152324 253685 260394 284561 283786 176501 176210 216972 220082 252349 251072 4055451 4286891 5968688 5780119 1016170 1044636 229989 204415 218405 219780 267526 258190 244342 245083 168242 168678 621932 585124 1371583 1343843 359059 356436 494867 496805 610338 588912 620849 627430 648342 658344 630193 694775 1714085 1793847 1118076 926288 541348 531837 638564 633822 663095 667349 676358 684996 775218 766409 4498699 4723152 38.85 70.5 1
08:27:47 2024-01-29 622696 620108 155134 152318 253327 259992 284596 284650 176345 179570 220026 219808 247328 250084 4068516 4336479 5940712 5751849 995894 1044877 231318 203878 218487 219167 267562 258044 243626 245153 167630 169294 622199 591169 1383600 1344490 359824 354264 494532 498217 604087 595007 619112 623415 650307 655777 625624 696746 1721439 1828696 1110547 918288 541348 530282 634405 630938 652904 662454 676876 682471 770524 774733 4630715 4741856 38.85 70.5 1
08:27:48 2024-01-29 630366 619492 155233 152149 253571 259810 287019 281358 176691 175964 220600 220146 247453 251852 4056936 4340000 5941570 5770553 1022614 1043188 230848 203875 218194 220431 265781 258154 244237 244329 168714 168641 616778 583454 1398267 1336995 358805 355188 492386 498637 611238 592906 624724 628679 648615 659235 631121 696828 1715339 1793810 1125604 924928 540577 531837 638564 632925 661958 667349 675398 686008 777487 766445 4547655 4731535 38.85 70.4 1
08:27:49 2024-01-29 627508 619885 155164 152318 253292 260175 285032 282055 176623 176021 220336 220825 252278 250860 4062721 4346065 5957502 5751849 1002462 1042280 234673 204161 218357 219802 266473 257537 244859 245299 168183 168724 621932 590173 1371363 1350228 359384 355848 495569 497510 610156 596345 621290 628602 649114 656705 629120 698761 1720217 1814334 1091509 928812 542866 531303 638564 630938 655750 667349 679287 682421 772920 773062 4563468 4738477 38.85 70.4 1
08:27:50 2024-01-29 621369 619492 155268 152040 254075 258756 286190 281787 176657 175718 220336 219166 252278 249522 4056936 4361510 5917846 5761200 1010386 1041651 230524 204161 217305 219991 266621 258368 243356 245258 167267 168894 621749 591020 1367222 1332875 361103 355223 492735 498217 605284 591522 624391 623684 651375 658344 625624 697820 1719982 1811694 1097614 915682 542829 531765 636658 635513 660515 664860 678530 684996 768345 770274 4577216 4738477 38.85 70.5 1
08:27:51 2024-01-29 625730 619670 155233 152216 253327 260761 284361 283547 176657 176210 216387 219808 251960 250648 4062721 4297775 5964439 5770553 1008083 1039033 229452 203875 217983 219272 266883 257573 243731 244504 167994 168325 629664 584055 1369037 1341092 358805 358302 496235 497790 610716 589239 619366 627342 645347 654289 630080 693037 1713403 1803858 1099385 927561 539809 529380 638076 632226 659581 667061 673336 679414 774050 771474 4483429 4729132 38.85 70.5 1
08:27:52 2024-01-29 616206 618617 155199 152179 252590 260944 283728 283030 176691 175718 220372 223773 252066 250296 4061232 4414582 5942418 5761200 996470 1039807 231638 203555 218733 219614 265878 258699 242982 244915 167771 168592 618990 587807 1359303 1336995 359059 354299 494568 499378 607613 598475 624279 623574 652688 658236 627402 701844 1728797 1825946 1101684 916984 542866 531409 633955 636451 655750 662884 678512 686259 766333 774638 4633489 4735101 38.85 70.4 1
08:27:53 2024-01-29 627517 618617 155701 151825 254145 258756 285468 283450 176345 176210 220026 220486 251960 251072 4061194 4290644 5950882 5761201 1015388 1041676 230848 204448 217340 219802 267329 257573 243800 244709 168124 168359 621932 585124 1367603 1336995 358805 355865 492552 494882 609440 585708 619967 625552 645506 658099 631351 695463 1715840 1798286 1095579 927487 539809 533567 638564 632925 660295 667349 672381 684195 774013 770854 4484362 4729930 38.85 70.4 1
08:27:54 2024-01-29 617081 619492 155238 152284 253296 260944 283728 283547 176657 175718 220408 223722 247706 250648 4067071 4389617 5950037 5761201 995346 1039033 230848 203875 219039 219272 266100 258404 243707 245258 167771 168476 625185 588645 1388913 1337290 359569 354335 494916 498637 604159 596272 621275 623352 649114 658344 625502 699900 1732454 1831101 1093544 917525 542893 530103 634818 635622 656952 665812 680255 682495 766260 774187 4642867 4749058 38.85 70.4 1
08:27:55 2024-01-29 627508 620853 155199 152322 253545 260211 285032 283574 176657 176144 220372 220520 251889 251072 4085145 4358470 5954152 5751849 1001034 1040903 234744 203875 218698 220334 266100 257573 244894 244635 167771 168359 623404 587732 1369254 1349864 359569 353237 494867 494918 609010 597982 621290 627162 649114 656420 628340 698834 1722662 1815619 1093544 926902 543637 531303 640138 637882 658354 667169 680255 684232 773808 775222 4575147 4741856 38.85 70.5 1
08:27:56 2024-01-29 628889 619237 155601 151901 254110 258792 285503 283491 177112 176298 220372 219470 247706 249487 4056936 4374128 5912736 5761200 1011828 1042390 234509 204161 217340 220026 266247 258368 243765 244504 167771 168860 621932 591169 1386651 1335283 360079 354264 492771 495796 607260 592196 621275 623415 648164 658344 624887 697857 1723299 1815619 1099649 916333 542866 531837 634855 635998 660552 665812 679831 688643 768053 770709 4590730 4740785 38.85 70.5 1
08:27:57 2024-01-29 625730 618617 155745 152149 253331 260876 285116 283821 176623 176210 216648 219842 249079 251387 4061232 4299133 5960755 5770553 1005151 1042450 230524 204018 218698 219649 266918 258151 243765 244915 168311 168592 620461 581012 1380767 1337032 358043 356186 494568 495688 612537 595007 619967 625588 647698 654468 631605 699959 1720217 1815619 1099649 930203 539809 530552 637625 632184 654787 667349 675398 680415 777487 778699 4550531 4734019 38.85 70.5 1
08:27:58 2024-01-29 623473 620332 155095 152884 253121 260139 286378 281759 176657 175718 217828 219808 247328 251037 4068516 4420818 5922946 5761201 1011551 1039432 234544 204161 217305 220678 265878 258440 243765 244915 168124 168626 620461 591169 1355728 1333133 360079 353732 492771 498637 604087 592578 621788 621925 649150 657649 621947 697500 1724559 1815619 1103719 916984 543668 531837 634820 636484 660515 665400 677515 686532 769434 771943 4601415 4744922 38.85 70.5 1
08:27:59 2024-01-29 626989 618209 156100 151870 254782 259413 284894 283839 176522 175894 220372 222029 252349 251108 4072059 4284436 5950037 5769423 1012503 1042058 230166 204448 218018 219991 267740 257970 243765 244880 168242 169010 620461 585124 1366151 1341092 358805 356472 493572 494918 611238 591123 618172 621925 645860 654504 628304 693751 1712870 1803858 1105615 927561 538275 528672 638564 632477 660552 667349 671391 680415 775181 773034 4479955 4725763 38.85 70.4 1
08:28:00 2024-01-29 622830 620186 155710 152465 253969 261460 284117 283207 176556 175858 216756 220788 249675 250260 4065617 4402151 5945802 5761200 996764 1039432 231171 204161 218357 219272 267740 258440 242982 245328 167771 168894 620461 589485 1363854 1340907 359824 354299 496035 495760 604159 595850 619967 622971 647180 655425 621947 698834 1724559 1832657 1105754 917636 541256 531033 634405 630938 654824 662454 679287 685022 766296 774187 4642867 4738477 38.85 70.4 1
08:28:01 2024-01-29 628445 619492 155268 152575 253899 259087 287059 283065 177112 176210 216792 220418 248343 251708 4072996 4320508 5950882 5779905 1023463 1043871 234509 204018 217305 220713 266509 257970 244141 243787 168242 168359 626346 584288 1368309 1338785 358550 355081 492075 499633 611238 591668 622668 626508 647698 658344 630675 697857 1715339 1797284 1107789 925970 540577 531837 638112 632477 661489 667349 674881 685520 776351 766445 4556975 4732504 38.85 70.4 1
08:28:02 2024-01-29 626791 618290 155233 152284 253296 259992 285503 283746 176488 176881 216611 221030 249254 250929 4070088 4355205 5953246 5760058 1003178 1039033 234544 203913 218452 219837 267329 256780 243765 245012 167771 168860 625185 589485 1372884 1347782 360079 354264 494867 496101 609477 594293 621290 628085 649150 656420 629265 699863 1721439 1815619 1091509 928279 543673 531303 639467 634616 656787 667349 677515 681454 772920 773098 4567838 4719034 38.85 70.5 1
08:28:03 2024-01-29 630550 618617 155735 151795 254110 259556 285606 282112 176657 175964 220408 219808 250026 249834 4065789 4358502 5927795 5770659 1014720 1042132 231156 204161 217796 220334 267477 258404 243696 245328 167654 168928 618990 590747 1374256 1328346 359013 355366 492771 495760 607653 590379 621275 622911 646725 658344 625624 695837 1719600 1813013 1097614 915032 541220 531837 634855 634616 660552 663458 678047 685520 770524 771943 4577216 4738477 38.85 70.5 1
08:28:04 2024-01-29 627162 618617 155238 152318 253119 260761 284397 283353 176657 176210 220372 219656 252349 251852 4067979 4312603 5974689 5774210 1013037 1043760 230131 204591 218322 219982 267562 258080 244241 244504 167560 168325 621932 586800 1363103 1342585 359059 356436 494167 497510 610302 590633 621694 626435 647429 658272 629229 694701 1713403 1795087 1107692 927561 541348 531765 638564 634480 660515 667349 673335 682458 775145 770345 4483429 4723152 38.85 70.5 1
08:28:05 2024-01-29 620218 620108 155203 152284 253646 260358 284126 284330 176623 176457 216936 219622 247672 250224 4068516 4364710 5963695 5744552 1002164 1042206 231750 203949 218628 219921 267258 257537 244482 244977 168030 168826 631157 589905 1379109 1350588 360079 353697 494867 496805 610302 596272 621732 627357 649078 657309 629265 699826 1720217 1815619 1099649 928881 542829 529932 639920 634508 655713 667349 679771 683970 772920 773026 4560319 4729892 38.85 70.4 1
08:28:06 2024-01-29 617081 619492 155199 152006 253858 259120 285468 282846 176623 175718 220336 219774 248973 249451 4064957 4364690 5912736 5769453 1012539 1038886 231425 204055 217843 220431 265852 258226 243591 244845 168242 168592 629664 591169 1358813 1337179 360079 354228 492771 500699 609022 596272 622632 625564 649150 661602 627380 698798 1724559 1822168 1099649 917362 542866 531801 636207 636448 660515 667047 679287 685483 768889 771943 4586595 4739257 38.85 70.5 1
08:28:07 2024-01-29 625725 619164 155164 152250 253897 260358 284561 283781 176623 176267 220683 219808 252384 251426 4064957 4289947 5953246 5769423 1012539 1045096 230367 203913 218593 219132 267115 258226 243626 245334 168372 168758 620461 583037 1386705 1340683 359532 356436 496938 497510 610266 591087 619967 626204 646419 655425 628748 693714 1714621 1804943 1101461 928881 539041 532056 639794 632925 660515 667349 672344 680415 774870 773034 4483429 4729892 38.85 70.5 1
08:28:08 2024-01-29 612157 619930 155199 152250 253858 261128 284361 282055 176657 175964 220683 219133 248050 250824 4068516 4408587 5950037 5759980 997474 1040563 231496 204161 218487 219486 267603 258881 243591 245874 168136 169177 622199 591169 1366151 1343954 360079 354796 495614 495688 607345 596052 621732 623794 647180 655887 626735 702345 1724559 1831286 1103719 917636 541220 530552 634855 634721 654751 663386 680255 683950 766260 774151 4649500 4741856 38.85 70.5 1
08:28:09 2024-01-29 629287 619925 155641 152250 253296 258756 286821 282881 176657 176210 216382 220486 252419 251639 4064957 4305814 5950037 5769147 1020262 1039432 231334 204018 217271 220489 266438 257573 244613 244977 168298 168690 614422 585124 1368482 1340981 359059 357795 492662 498217 611020 594238 622668 627357 647698 658128 631048 697820 1715302 1796704 1108552 924891 540577 531801 638076 632632 662427 667349 675324 685483 776901 771511 4537380 4735879 38.85 70.5 1
08:28:10 2024-01-29 626618 619721 155199 152013 253257 259956 285147 284822 176068 176704 216639 220486 247294 250684 4074322 4364710 5955121 5744740 1002462 1040903 234744 204161 217983 219956 266473 258248 244894 244504 167771 168709 623404 589327 1372847 1351326 360079 355848 495569 497510 611056 599238 621621 628135 649042 656385 630156 701157 1723105 1816422 1091509 930203 542829 530369 641086 635622 655750 667349 679287 682421 774214 774187 4567838 4741580 38.85 70.5 1
08:28:11 2024-01-29 619990 619492 155701 152006 254597 259520 285468 282059 176657 176087 220491 219774 247672 249451 4055821 4361555 5922061 5777837 1016170 1038959 230489 204448 217948 220299 266029 258368 243561 246050 167771 168894 623986 589905 1364218 1329727 361103 357869 494763 499988 607260 592724 624391 623684 651338 658236 625957 697671 1722662 1813013 1097614 918123 543668 531765 636207 635513 660295 665184 678321 685970 769979 770781 4577216 4732504 38.85 70.5 1
08:28:12 2024-01-29 625287 619228 155233 152052 253261 260394 284667 283746 176623 176457 220372 220146 252561 251072 4062059 4305697 5969246 5769453 1009517 1044666 230131 204161 218663 219614 266883 258368 243765 245223 168242 168709 620461 584470 1364928 1342585 358043 356436 495265 495652 612714 596089 622508 630020 649460 655743 631869 699772 1725635 1816689 1107692 930203 540577 530177 638432 632668 654751 667313 675841 680415 778442 774733 4549433 4732504 38.85 70.5 1
08:28:13 2024-01-29 628399 616433 155666 152040 254496 258756 285503 283539 176623 176175 216900 220486 252278 251037 4056936 4290640 5950037 5761201 1016836 1040471 231171 204735 217305 219991 266883 257537 244482 244600 168242 168325 621932 585124 1379217 1341092 359059 354796 492771 497510 611238 591996 621678 629126 648615 658344 630865 698102 1718757 1789728 1120152 927449 541348 531729 640286 634198 662860 667205 676321 686495 777487 770455 4511565 4726057 38.85 70.5 1
08:28:14 2024-01-29 630285 619492 155027 152284 253261 260175 285218 282055 176623 176457 220300 220825 252313 251037 4068240 4355325 5950882 5744854 1001034 1040507 234815 204018 218322 219956 266473 258404 244894 244298 168242 168325 615872 585124 1372485 1350862 358805 353697 495569 495688 611238 596272 621694 627394 649150 657309 629265 700088 1720217 1815619 1091509 930803 544369 531910 640300 636525 656952 667241 679614 685209 774907 773026 4556937 4739257 38.85 70.4 1
08:28:15 2024-01-29 619779 619930 155233 152076 254645 259738 286226 283075 176657 175806 220372 221873 252278 249522 4062721 4370814 5905243 5757079 1009591 1042280 234673 204161 217340 220643 266029 258404 243526 245258 168242 169226 620461 591169 1383988 1335025 360079 353697 493672 498601 604087 592541 621714 625564 649114 658344 621911 699996 1722040 1815619 1099649 918288 543673 531837 636621 639242 662545 666193 680217 686384 768743 772306 4594012 4739257 38.85 70.5 1
08:28:16 2024-01-29 626252 619200 155862 152216 254070 260394 284596 284414 177121 176563 220372 219842 252384 251072 4065617 4285475 5950037 5770553 1013944 1042022 230166 204735 217948 219921 267481 257935 244276 244880 168478 168743 621932 585124 1368925 1340683 359059 356436 494167 495267 609440 591305 619158 626472 646747 656420 629229 693714 1714049 1799832 1113922 927561 539425 530981 638564 632925 660515 667133 674778 685022 776837 772343 4480823 4728781 38.85 70.5 1
08:28:17 2024-01-29 621820 619930 155233 152318 253296 260209 285570 284983 176434 176704 220300 219808 247294 250241 4055366 4358545 5945802 5760058 996764 1041541 231334 204161 218357 219416 267740 258368 243731 245636 167771 168860 622199 591736 1365195 1339882 360079 354264 495229 495688 607296 595428 619930 623352 649993 654468 626512 698266 1724522 1828696 1128459 918015 541348 530177 633955 630938 654289 665268 679287 682421 770341 777309 4650607 4750190 38.85 70.5 1
08:28:18 2024-01-29 628040 619976 155095 152148 253650 258720 286454 282279 176657 175999 216648 220299 252242 251462 4056357 4296913 5945802 5769491 1021156 1042414 231171 204161 217983 220713 265843 258368 244482 244298 168478 168359 615872 583454 1373379 1335025 358043 354832 492386 498601 611238 591632 621714 628354 647698 658344 631121 697323 1715339 1795199 1105754 924928 540577 531837 638076 632925 661489 667349 674844 685520 776901 766445 4544685 4739598 38.85 70.5 1
08:28:19 2024-01-29 629019 620336 155562 152673 253545 260215 286575 282740 176589 176087 220336 220860 251924 251037 4068516 4336484 5941570 5744740 1000283 1042280 230399 203875 218322 219956 266710 258404 244517 243718 168242 167827 617128 584288 1374825 1349864 358805 353202 495569 495688 611585 595135 621290 626508 649078 657345 629229 699330 1720217 1815619 1093544 927561 543365 531303 639467 630938 655750 667349 678548 681417 772920 773062 4560512 4732504 38.85 70.4 1
08:28:20 2024-01-29 621811 619675 155675 152081 254351 258613 285998 282740 176556 176105 216756 221408 249150 249487 4062059 4364609 5917846 5774669 1015277 1042280 230848 204591 217983 220299 266473 258440 243391 246050 167525 168894 625502 590326 1383211 1324481 360079 356186 493818 498565 604123 589890 621714 622911 648804 658344 626512 695269 1720217 1814297 1095579 915645 540577 531801 634405 635475 661489 663422 675398 685520 770524 771511 4564970 4732504 38.85 70.5 1
08:28:21 2024-01-29 627240 619492 155233 152431 253829 260876 284711 283538 176589 176704 216756 219740 249325 250929 4069410 4305252 5969316 5770553 1010941 1040507 231334 203875 218698 219272 267293 258368 243765 244880 168242 168359 620461 581375 1385434 1344909 358043 355936 495265 495688 612537 594787 620849 627394 648615 655887 632052 698302 1720217 1814297 1091509 931381 541348 530658 638527 632925 655750 667349 676876 682458 777487 774733 4549080 4732504 38.85 70.5 1
08:28:22 2024-01-29 617447 620368 155233 152525 253956 259956 286378 281787 177256 175999 216720 221718 247982 250929 4072996 4411343 5914521 5761200 1009646 1038260 234815 203878 218569 220299 266029 258404 243731 245087 168124 168592 629664 589485 1384475 1337179 359059 353166 492516 499342 604159 595850 622632 625564 649114 658344 625538 698834 1724522 1818194 1128459 918288 544445 531801 635756 636484 659759 665364 678031 686532 769434 773034 4614731 4741856 38.85 70.5 1
08:28:23 2024-01-29 627240 619492 155952 151795 254110 260358 285334 284215 177040 176457 220336 220333 249640 251564 4076575 4287213 5955931 5769453 1016112 1044529 230741 204161 217305 220145 267704 257935 244885 244504 168242 168709 621932 585124 1371406 1336995 359059 355865 492771 495616 610338 585636 621472 626951 646747 657345 629229 693751 1713403 1797284 1103538 928881 539809 531765 638564 634721 661489 667349 672858 682458 774949 771943 4493040 4732504 38.85 70.5 1
08:28:24 2024-01-29 619779 619492 155233 152284 253300 260978 283693 283781 176623 176210 220300 219470 247706 250049 4065789 4377103 5948316 5765966 997474 1040581 231638 204161 218322 219889 267597 258116 243491 245293 167771 168894 628171 592046 1381541 1343537 360079 354299 495569 496805 607613 596272 619478 621997 649114 653477 626901 698798 1720217 1822064 1115999 926243 543251 531680 638564 635513 656750 667024 677551 679896 770304 772482 4567838 4732504 38.85 70.5 1
08:28:25 2024-01-29 622452 618617 155701 152006 254075 259591 285468 282992 176657 176087 220372 223668 247706 251037 4061232 4352296 5943827 5784777 1017585 1044465 230706 203841 218287 219956 266064 259203 242778 245558 168537 168860 626678 585719 1384043 1328051 359059 356472 494167 499342 609404 589890 621238 624850 646747 658344 625538 694775 1720217 1815585 1115999 916739 539809 530234 633955 632925 660515 662920 673335 685483 772920 772488 4563468 4741856 38.85 70.5 1
08:28:26 2024-01-29 629292 619670 155199 152635 253278 261128 285240 282916 176657 176210 220372 219808 252101 252671 4073109 4336594 5956479 5785243 1007510 1045244 231460 204019 219240 219780 267898 258261 243765 245223 168478 168592 628171 582621 1382072 1344490 358043 355900 495301 495760 614562 597191 620849 629052 649074 656420 632774 698798 1720217 1815619 1069975 931528 541348 530552 638564 632925 655786 667349 677084 681417 777487 775315 4556937 4739257 38.85 70.5 1
08:28:27 2024-01-29 625730 620368 155233 152318 253296 260358 286472 282019 177214 176087 220600 219622 252384 251037 4066262 4410840 5922061 5770553 1012501 1043390 231679 204055 217878 220537 266331 258842 244342 245083 168559 168792 618990 592013 1366028 1337179 360079 356348 493781 498565 607296 594586 622632 625417 652761 658344 621911 699996 1724522 1815619 1103719 916984 542829 531837 634820 638335 660552 665364 679287 686008 769434 772095 4586595 4732504 38.85 70.5 1
08:28:28 2024-01-29 626618 619496 155233 152179 253716 260761 284703 283953 176657 176210 220372 219842 252420 251072 4062721 4289947 5968688 5777875 1013944 1043927 230166 204378 218946 220018 267491 258653 244377 244946 168442 168792 621565 586800 1357215 1342888 358805 356436 494916 495688 612492 594184 620812 627394 647698 655425 632774 699385 1718995 1813013 1109768 931528 540577 530177 636688 632925 655750 667349 675361 681417 779140 774187 4552683 4738477 38.85 70.5 1
08:28:29 2024-01-29 623656 619930 155199 153028 253084 260175 286414 282134 176691 176087 220791 221612 252384 251072 4058298 4417111 5917846 5761200 1006764 1042280 230788 203840 217983 220524 265656 259317 244067 245047 168301 170569 620461 588483 1397278 1334915 359569 355848 494911 499939 607613 594330 622632 625121 653248 658128 626422 699826 1724559 1825946 1091509 916739 543251 530552 634405 634580 656518 663422 678512 685520 770668 771939 4633212 4741856 38.85 70.4 1
08:28:30 2024-01-29 630187 619492 155199 152284 254496 258792 285539 283547 176623 176210 219990 220486 252278 251462 4066262 4290640 5950882 5765310 1016761 1040507 231638 204735 217305 220026 266883 257935 244311 244504 168360 168592 614422 586800 1373379 1344909 359059 355223 492735 497863 611093 591814 624391 627240 649074 658344 631121 695306 1720217 1792535 1097614 927561 541348 535046 638564 633822 661958 667349 675878 686528 775254 766445 4511565 4732504 38.85 70.5 1
08:28:31 2024-01-29 620218 619849 155233 152145 254105 260175 285503 282099 176691 176338 220408 223773 247878 251037 4073109 4352296 5934408 5779905 1015314 1039468 230686 204448 218170 220026 266509 259167 243356 246268 167771 168928 628533 590326 1366387 1329617 360079 356472 494167 499633 608394 592578 625206 625293 651375 658308 626475 696679 1723850 1816726 1124306 914098 542024 531801 636621 636488 662427 664860 678321 686008 770304 771943 4577216 4741856 38.85 70.5 1
08:28:32 2024-01-29 628488 618617 155233 152318 253720 261128 285240 283428 176657 176210 220336 219808 252313 251603 4072921 4317863 5969283 5774791 1008083 1043927 230848 204161 218698 219991 268230 258440 243765 244880 168242 168626 612972 582775 1387718 1339919 359059 356507 495265 495688 614310 592578 620408 629326 647479 658565 633489 698776 1720728 1816726 1089474 932192 540962 530552 637589 632925 656750 667024 674903 681417 779692 774187 4546186 4732504 38.85 70.4 1
08:28:33 2024-01-29 622121 618266 154854 152809 253287 260394 286817 282055 177214 175718 216648 219470 252243 251072 4066262 4420086 5931387 5761314 1003894 1038996 230822 203875 218698 220643 266064 259603 243800 245293 168311 168626 618772 587807 1373072 1337290 359314 355812 494867 499767 608937 594902 623588 624678 649222 658573 629112 703310 1732454 1825946 1132613 918214 544335 532811 636207 638150 656568 664356 678585 686532 766296 776967 4633489 4749096 38.85 70.5 1
08:28:34 2024-01-29 629181 620749 155272 152042 253681 258756 286956 284387 176657 176580 220372 220180 252101 251852 4062721 4306073 5950882 5770553 1020299 1043927 230848 204161 217271 220713 266696 258141 244517 244298 168242 168359 617322 584288 1370317 1336995 358550 354832 492771 495688 611238 590492 620799 627394 647698 658344 631121 695922 1715302 1796704 1122229 930139 542506 531729 639810 634721 662390 667313 674697 684288 775218 770854 4500099 4732228 38.85 70.5 1
08:28:35 2024-01-29 621640 619930 155459 152566 253296 260175 284175 284414 176501 176210 219871 219808 247878 250084 4066262 4361604 5950037 5766441 995894 1041676 234415 204161 218698 219307 267740 258404 243765 245843 167771 169260 622199 590326 1361058 1342585 360079 354299 498034 494918 604123 594586 619490 623794 649114 654468 621947 696746 1722662 1830027 1109768 919595 541348 528834 636170 636488 656140 663279 677246 683108 770451 777969 4633745 4737685 38.85 70.5 1
08:28:36 2024-01-29 630698 617889 155203 152250 253681 260394 287686 281843 177709 175718 220636 219842 251995 252671 4068516 4343036 5950882 5770553 1021156 1044469 230848 204161 218357 220713 265656 258803 244561 243752 168230 168476 615698 582621 1367442 1335191 358043 355401 492771 500157 612537 592906 625468 627430 647698 659534 632052 697857 1720217 1797284 1109824 924235 540577 531874 637625 632676 662280 667061 675102 687738 777341 770709 4563468 4741856 38.85 70.5 1
08:28:37 2024-01-29 627058 619930 155233 152314 253829 259964 285432 282846 176379 176210 219990 221064 249150 251051 4068516 4342699 5950608 5751849 1001748 1039432 234544 204161 218357 220334 267293 257357 244517 244915 167771 168743 618990 590173 1368777 1347952 360079 354264 493070 496805 607649 596272 619967 625588 649222 654468 628071 698834 1720217 1826093 1093544 925469 543673 532056 638564 636448 656787 667349 678068 682022 772601 775076 4576645 4740785 38.85 70.5 1
08:28:38 2024-01-29 617081 619382 156323 152040 254145 259992 285539 282182 177011 176210 220647 219808 248050 249522 4069975 4361379 5932258 5770664 1014720 1042450 231614 205056 218322 220678 266696 259020 243765 245328 167771 169313 620461 591169 1362011 1332446 359302 355401 492771 495796 604123 592451 621788 621701 647216 658344 621911 696828 1720217 1815349 1097868 915682 541256 531837 635756 636216 661958 664392 677357 686008 770524 771675 4610041 4750190 38.85 70.5 1
08:28:39 2024-01-29 626256 619419 155848 152296 254503 261056 285004 284180 176657 176457 220372 219842 249254 251531 4065987 4290113 5960718 5775787 1008083 1043964 230524 204161 218698 219956 266634 258404 243765 244880 167489 168660 629664 582738 1381998 1338785 359059 356507 495301 495724 612970 594586 620849 626987 647698 655425 632089 699996 1720217 1815619 1111845 930203 540303 530177 636725 632029 655786 667349 676707 681454 779140 774223 4532011 4735569 38.85 70.4 1
08:28:40 2024-01-29 622696 620222 155095 153205 252975 261092 285401 282815 177358 175981 216792 219524 247672 250860 4075307 4430248 5934732 5769453 1001034 1043964 235109 203438 219039 220524 265656 259603 243765 245293 168478 168743 628171 587807 1365553 1335025 359569 354264 494568 500157 608544 594447 623588 621961 653004 659534 627380 700396 1729463 1824787 1124306 920249 544445 531874 634820 637420 660515 666337 677551 686532 769979 774273 4598786 4738477 38.85 70.5 1
08:28:41 2024-01-29 627236 619054 155961 152115 254681 260912 285436 284543 177112 176704 216792 220384 249325 251495 4074322 4287481 5960718 5761016 1016836 1043188 230848 204591 217983 220334 267517 258368 244552 244880 168478 168894 621932 585124 1379947 1342814 359059 355936 492771 495652 611238 589021 621290 628753 647698 657381 629302 694281 1712870 1797284 1101461 928881 539809 535082 638564 630938 660552 667349 673372 684045 775254 771943 4483429 4732504 38.85 70.5 1
08:28:42 2024-01-29 619816 617812 155268 152318 253681 260394 284551 284201 177011 176316 216720 219402 249325 250153 4067033 4380198 5942418 5770553 996764 1040544 231354 204161 219192 219342 266918 258404 243052 245293 168124 168928 623692 589485 1372501 1341092 359569 354335 495686 500632 607613 594447 621732 623794 648621 658099 621983 700894 1728235 1832657 1115999 917636 544445 530927 634855 634580 655786 663422 678548 685520 770704 772518 4636248 4738477 38.85 70.5 1
08:28:43 2024-01-29 627041 619228 155233 152179 254500 259373 285539 283781 176657 179284 216611 220995 249289 251387 4060673 4293457 5955121 5766441 1018313 1045443 231674 204448 218018 220334 267186 258006 244311 244539 168242 168359 621932 585124 1368000 1338785 359059 355401 493468 495303 610338 591123 620806 627430 647240 657381 629302 694812 1715339 1797284 1107692 928881 539809 531801 639651 630902 660552 667349 673372 681974 776118 771943 4483429 4732504 38.85 70.5 1
08:28:44 2024-01-29 619342 618214 155164 152076 253327 260657 284162 283574 176691 175964 220372 219656 247706 250557 4075222 4373790 5948558 5765325 1003894 1042280 234709 203878 218793 220264 267704 257537 243765 245258 168265 169294 628171 591020 1375107 1344761 360079 354264 495218 496805 608974 596272 620849 626914 649150 655425 629923 699826 1722662 1818194 1115999 927488 543637 531680 639467 635962 657716 667349 678512 681417 772338 773026 4567838 4732504 38.85 70.5 1
08:28:45 2024-01-29 621537 619492 155987 152145 254110 259956 285503 282894 176657 176210 220408 224051 248050 250648 4058298 4357868 5937174 5786008 1018313 1042206 230519 204448 218322 220299 266660 258404 243521 246426 167771 168860 628533 589485 1397556 1328595 360079 356436 493818 498213 604123 591996 619921 622141 647698 658344 625502 694775 1721439 1812707 1095579 916984 540577 531765 633955 634276 660515 662884 673409 684473 766260 772220 4564970 4739257 38.85 70.5 1
08:28:46 2024-01-29 626915 615939 154958 152318 253080 261128 284596 283428 176657 176333 220683 219842 252420 251816 4061194 4317863 5986643 5784777 1008647 1045244 232147 203841 219275 220123 266705 258368 244482 244880 168596 168325 611522 583037 1383583 1342814 357789 355366 498034 498217 612537 592870 619967 621997 647662 654468 630156 697545 1715339 1811579 1109768 926243 539350 530552 637625 632477 656750 667349 673335 680415 779140 773026 4505656 4723152 38.85 70.4 1
08:28:47 2024-01-29 623007 618219 154914 152498 252520 261128 285503 282222 177214 175648 220636 221408 252384 251037 4068516 4420882 5932258 5770659 1004516 1042095 232147 203663 219240 220348 265701 259424 243966 245118 168407 168690 618990 587807 1379524 1337179 360079 354228 496938 499731 607613 597118 624354 623794 649150 658344 626422 700894 1728235 1827375 1105754 918288 544445 531765 635756 636484 659581 664392 679511 686532 770524 770817 4623833 4741856 38.85 70.4 1
08:28:48 2024-01-29 622085 619930 155701 152521 254075 260358 284162 284650 176657 176210 220336 219470 249568 250260 4066262 4370698 5941570 5769567 995968 1038996 234709 204161 218357 219991 267455 258119 244067 245769 167525 169177 618990 591169 1367147 1346823 360847 355188 496623 498106 607576 596272 619930 629126 649222 654432 626901 698834 1724407 1823357 1115999 925312 543673 529416 638564 636484 657716 668402 678031 679414 766296 772518 4567838 4738477 38.85 70.5 1
08:28:49 2024-01-29 620218 618977 155268 152145 254105 260394 286034 283348 176691 176303 220372 223703 248050 251072 4068516 4352296 5924033 5769453 1013833 1042280 230848 204448 217983 220334 266473 258404 243765 245769 167454 169764 621932 592436 1364748 1331735 361103 356293 493432 500344 607961 594440 625281 621925 649150 658344 621983 699623 1724522 1818194 1097614 916777 544444 531837 634820 636448 661489 665400 677515 686532 769979 772488 4587029 4741856 38.85 70.5 1
08:28:50 2024-01-29 627145 618617 156051 152284 254070 260944 284955 283781 176691 176457 220372 220486 247328 251639 4077592 4299439 5960718 5778927 1013944 1042058 230166 204877 218510 219991 267419 258404 244311 245052 168478 168743 622578 585124 1373879 1344798 360079 357260 495532 497863 611093 589781 623022 629126 647552 658200 630602 694775 1715302 1793922 1081334 929542 541753 531837 639920 635963 658173 667349 675741 684510 776388 771943 4483429 4732504 38.85 70.5 1
08:28:51 2024-01-29 620250 620368 155233 152747 253685 260394 284361 284676 176657 176457 220491 220235 247878 250296 4078956 4361356 5945802 5770553 996764 1040507 231334 204259 218322 219614 267740 258985 243561 246050 167771 168894 622199 590747 1364918 1337032 360079 354299 496938 498180 608985 596089 619819 626008 652078 654325 627402 700807 1723813 1829677 1093544 922269 543673 531983 637930 637348 658378 667349 678031 682135 766260 774187 4567838 4741856 38.85 70.5 1
08:28:52 2024-01-29 621742 619054 155705 152183 253720 259956 285584 283111 177214 175718 220755 223703 252172 251072 4068516 4343036 5941570 5779905 1015443 1045355 230848 204161 218357 220334 265843 260004 243391 245258 168242 168743 612972 583566 1379125 1332446 358043 356436 495218 500510 611238 592451 625244 625417 646455 661924 629083 695652 1722588 1807506 1093544 920672 540193 531463 634855 632477 659581 665812 673372 688488 776937 773034 4560239 4738477 38.85 70.5 1
08:28:53 2024-01-29 629728 620368 155164 152529 253182 260761 285267 283278 176623 176210 220336 219842 251924 252635 4066262 4352220 5960194 5769567 1003143 1040507 234815 203875 219594 219991 267293 259167 244517 244504 168714 167793 620461 581375 1377584 1349701 357789 354867 495265 495724 611238 597118 621732 629573 649114 657615 631759 702233 1725635 1816726 1115220 930203 544056 532056 640263 636073 656677 667349 677515 682458 777662 775315 4567838 4741856 38.85 70.4 1
08:28:54 2024-01-29 618431 620104 155956 152284 254105 259591 286155 282899 176691 176210 220719 219808 247672 249522 4073109 4367907 5922061 5770553 1016836 1043188 230686 204448 218322 219991 266883 258985 243356 246050 168242 168894 622199 589485 1356263 1327959 359569 356436 494167 498637 604159 591123 621509 622911 647698 658344 621983 695800 1723142 1816513 1095579 918123 540962 533567 634547 635622 662390 665812 674660 684473 772070 771943 4590216 4741856 38.85 70.5 1
08:28:55 2024-01-29 628216 619820 155130 152318 253296 260944 285267 283817 176657 176210 220408 219808 252384 252310 4066262 4311710 5960518 5775787 1009666 1043964 234744 204018 219569 220299 267329 259167 243765 245258 168596 168724 629664 581790 1388467 1344490 358043 355900 495650 495760 612970 596272 621732 629279 648128 657381 633648 699863 1722077 1815619 1113922 932134 543668 531157 641197 635622 656067 670615 677246 685247 778442 777419 4553638 4738968 38.85 70.5 1
08:28:56 2024-01-29 623922 620368 155484 152809 253080 260143 286132 282116 177248 175718 220791 219470 247706 251037 4061194 4419813 5922946 5761200 1006764 1040903 233027 203875 218510 220713 265843 259203 243765 245293 168478 168894 620461 587807 1393585 1336046 359569 353202 494867 500120 609440 596015 623109 625417 649222 659498 627416 700360 1724559 1824517 1099649 918288 544445 531874 635753 639697 660332 666085 681149 687398 769869 774638 4612877 4747822 38.85 70.5 1
08:28:57 2024-01-29 626613 618617 156214 152325 254678 260358 285914 284317 176691 176563 216648 220180 252384 251462 4061232 4281394 5956479 5770659 1014408 1043927 230848 207895 217983 220524 267568 258333 244311 244880 168242 168777 621932 585124 1369273 1340683 359059 355900 493818 495652 611150 591087 621732 627430 647698 658344 629302 694812 1715339 1799832 1107692 928881 541073 531837 639920 630938 661958 667349 676707 686038 778215 772779 4497390 4738295 38.85 70.5 1
08:28:58 2024-01-29 623739 620332 155701 152352 253716 260761 285628 284800 176623 179821 216900 220486 247672 250260 4074962 4358432 5950882 5761200 1002462 1045480 234815 204973 218698 220678 267293 257970 244894 245087 168242 168860 628171 589485 1370122 1348629 360079 354016 495569 494186 607649 595172 620849 626508 649259 654504 627416 700360 1722077 1823459 1111845 922232 542866 531303 638076 636448 658648 667349 678031 679896 766224 777226 4579161 4743411 38.85 70.5 1
08:28:59 2024-01-29 621542 618399 155779 152182 254360 260179 285432 282846 176691 175964 220372 220788 250026 251037 4066262 4355363 5942418 5779905 1015443 1040940 230848 204161 218322 220299 265843 260040 243696 245087 168242 168359 623404 582621 1391858 1328309 358043 355900 494867 500120 611238 590796 623551 625564 647698 659569 629265 695800 1720217 1801270 1115999 919434 539809 530751 634855 632925 659581 664392 673409 689506 776351 773034 4555578 4739598 38.85 70.5 1
08:29:00 2024-01-29 630076 619419 155095 152673 254028 261460 284889 283171 177079 176421 216792 219808 252158 252743 4065789 4342936 5960755 5761201 1003894 1042450 234944 203875 219252 220334 266918 259203 243800 243787 168714 167860 619910 581790 1389316 1348629 357789 354299 495265 495760 611585 597614 621732 628834 649186 658078 631121 700894 1722077 1818194 1115220 930203 544059 531680 640373 630974 656750 667349 678031 682495 775218 774187 4563468 4732541 38.85 70.5 1
08:29:01 2024-01-29 620026 620149 155710 152558 254645 259270 286329 282757 177079 176175 216900 220384 249675 250541 4073697 4377174 5913634 5761200 1011790 1045480 234886 204161 217983 220713 266100 259238 244482 245293 168478 168894 620461 590747 1392447 1335025 360079 353484 493818 500157 604195 595135 625206 621961 649186 659534 625538 698834 1724559 1819554 1093544 915682 543673 531837 635717 636484 661489 666337 676556 686532 769708 772488 4577216 4735101 38.85 70.5 1
08:29:02 2024-01-29 626618 619492 155640 152318 253893 261454 285218 284263 177011 176598 216792 220384 247982 252135 4072732 4302200 5977231 5784027 1009517 1045059 231334 204161 219380 219991 267740 258475 243765 245258 168478 168894 629664 581790 1383921 1340870 358805 356507 495650 499633 612537 590796 620408 625552 647698 654540 631121 697820 1715339 1811579 1109768 927287 539809 530552 638564 632477 656787 667083 673372 681454 778589 773062 4511565 4732504 38.85 70.5 1
08:29:03 2024-01-29 621815 619670 155199 152783 252520 260944 285503 282019 177214 176021 217982 221408 249289 251564 4061710 4433615 5953246 5761049 1002387 1042022 230559 203590 218768 220537 265656 259603 243765 245769 168478 168894 618990 587807 1366767 1338785 359569 354299 494568 500120 609404 594447 623588 621695 649222 659534 627416 699863 1724559 1824787 1103719 918288 544059 531874 636621 637907 660515 666373 678031 686532 768016 773580 4595974 4738477 38.85 70.5 1
08:29:04 2024-01-29 626618 619930 156095 152250 254709 260394 284596 283817 176657 176333 220372 219842 252349 251498 4065789 4287213 5965310 5774791 1014408 1042058 231354 205059 218135 220299 267740 258187 244517 245047 168714 168860 621932 585124 1377924 1341092 359059 356186 493818 495652 610969 591123 621732 627430 647240 657345 630976 694775 1715339 1801108 1111845 928881 540577 531874 640373 630938 662427 667464 674609 682532 775254 772488 4483429 4719034 38.85 70.5 1
08:29:05 2024-01-29 628399 618617 155233 152284 253897 260394 286490 281555 176724 175964 220600 219842 251960 252279 4049625 4330626 5944746 5777723 1021998 1040397 231460 204664 218558 220643 265585 259603 243765 244504 168880 168724 620645 582621 1395850 1331172 358043 355259 493818 500900 612537 591363 623624 625588 647698 659534 631158 698354 1720217 1799832 1126103 922269 540577 531801 634820 632925 659581 666373 673409 687547 777487 770854 4558459 4738477 38.85 70.5 1
08:29:06 2024-01-29 628176 620368 155268 152563 253331 260394 285503 283313 176691 176087 220444 220860 252278 251462 4066262 4349118 5960194 5754173 1003079 1044502 232943 204055 219122 220312 266741 258261 244753 244158 168714 167860 614269 583037 1366752 1354071 358550 353980 495532 495760 612537 595979 621732 629315 649150 658344 631195 700396 1722077 1815619 1093544 928739 543673 531303 640373 630938 656915 667349 677515 682495 775290 774769 4567838 4728360 38.85 70.5 1
08:29:07 2024-01-29 618394 620099 155735 152179 254883 259627 286280 282916 176691 176087 220719 219842 247844 249558 4066262 4361543 5922946 5761200 1010386 1045170 231714 204557 218452 220572 266331 259060 244377 245153 168442 169143 620461 592013 1370812 1335099 358508 354335 493708 501055 607613 596272 624836 621997 654151 659605 626973 699900 1728235 1819590 1099649 916984 543673 531910 636384 637457 661958 667349 677035 686532 765995 773034 4586595 4738477 38.85 70.5 1
08:29:08 2024-01-29 626791 619930 155735 152284 254110 261414 285067 283799 176657 179535 220408 220180 252207 251675 4061433 4299439 5960802 5775787 1008800 1042058 230848 204161 218768 219889 267455 258952 244307 245153 168442 168826 621932 584010 1388228 1342888 359569 356365 495265 498143 612537 590942 620589 626914 647698 655923 629302 696828 1718995 1809013 1107692 928881 539041 530552 638564 632029 658648 667024 673372 681454 779322 772482 4499247 4725763 38.85 70.5 1
08:29:09 2024-01-29 620254 620354 155095 152352 252551 261128 285503 282055 176691 175718 220444 219166 247328 251072 4066262 4424037 5933119 5761201 1006764 1038996 230754 204161 218322 220643 265993 259167 243731 247195 168537 169192 620461 587641 1388672 1340140 359824 355848 495181 499902 610753 597541 623551 621695 649186 661384 628748 699789 1729463 1824751 1099649 918085 544022 531801 636207 637384 660515 665364 677515 686495 769434 773034 4595974 4739257 38.85 70.5 1
08:29:10 2024-01-29 626169 618544 155670 152250 254110 260358 285205 283781 176623 176457 220683 220299 252349 251426 4070201 4293579 5968688 5776660 1013944 1042377 230166 204735 218475 220489 267756 258333 244447 245258 168242 168592 621932 587220 1367896 1343150 359532 356293 494831 497863 612455 591777 623466 629126 648469 658308 630638 694738 1716272 1798286 1115999 927561 541716 531801 641653 634721 663367 667349 677357 684473 776901 772488 4487575 4723152 38.85 70.5 1
08:29:11 2024-01-29 621169 620368 155199 152250 253858 260358 284326 284180 176623 176704 220300 219808 248050 250224 4072059 4364710 5950037 5764168 998185 1042414 234873 204161 218663 219767 267740 259131 243765 246015 168124 169396 622199 591169 1380761 1342585 360079 357362 498350 498143 609225 597191 620288 627342 649042 654253 628739 701807 1723887 1835313 1095231 922761 544056 530552 636658 636411 656714 667205 679287 680378 770524 777236 4571494 4741856 38.85 70.5 1
08:29:12 2024-01-29 622664 619930 155627 152284 254678 260394 285503 283313 177248 176210 220719 223930 248084 251780 4077868 4345832 5940712 5779905 1017623 1042450 231334 204448 218663 220643 266883 259968 243526 245258 168596 168709 626678 583981 1405682 1332446 358805 356472 494867 500474 611585 593808 625206 626305 647552 662032 629047 696679 1724407 1815223 1118076 920904 540577 531536 635305 634538 660295 664788 674844 689098 775181 772779 4568231 4739257 38.85 70.5 1
08:29:13 2024-01-29 630187 620368 155233 152562 253405 260761 285490 283397 176691 176457 220683 219842 248956 252671 4061232 4345959 5964439 5764168 1003178 1042414 230719 204018 219064 220299 266883 258949 244482 243752 168714 167860 619451 583871 1377988 1350550 358043 354264 495265 495724 611238 597118 622617 628354 654114 658092 631312 703812 1725076 1819306 1104736 930129 544444 532811 641280 636375 656750 668402 678512 686000 774013 775315 4573441 4734218 38.85 70.5 1
08:29:14 2024-01-29 625463 620108 155701 152529 253897 259956 286781 282899 176724 176210 220719 220146 247672 251426 4073109 4389333 5922061 5769423 1013272 1042414 231334 204448 217983 220643 266625 259385 243765 245636 167771 169396 620461 591169 1372309 1335283 359266 355366 493818 498637 604123 592196 625132 623794 649078 658344 621911 696530 1728096 1817805 1097614 916814 544444 531693 636658 638335 663330 665653 679287 686532 770254 772488 4580900 4739598 38.85 70.5 1
08:29:15 2024-01-29 627145 618621 155952 152148 254105 260863 284996 284614 176657 176580 220372 220486 252420 251426 4058298 4290529 5964439 5769423 1010990 1040581 230524 204161 218663 220101 267704 258368 244482 245052 168478 168860 620461 584197 1397880 1342999 358550 356436 495614 499242 612970 594586 620849 625552 647698 655425 632015 697820 1718995 1811579 1083369 931191 540962 530332 638469 632815 656568 670541 673188 683595 779545 774115 4524241 4746024 38.85 70.5 1
08:29:16 2024-01-29 623652 620368 155164 153084 253051 260394 286208 282028 177459 175964 220755 219470 247672 251037 4061194 4419813 5922946 5760058 1007361 1042280 230399 204161 218018 220713 266473 259203 244276 245258 168242 168860 620461 590326 1392159 1337179 359314 353166 493818 499342 607148 596272 623551 626268 649150 659498 627180 699863 1724559 1819554 1099649 917636 544059 535082 637979 639697 662750 666193 680739 686347 769869 772888 4593147 4741856 38.85 70.5 1
08:29:17 2024-01-29 626252 619200 155952 152148 254070 261128 284711 284166 177256 176457 220491 220146 247328 251816 4071784 4302358 5964961 5770553 1005151 1043927 230848 204448 219157 219956 266973 258404 243765 245052 167924 168743 620461 581012 1381998 1341633 358805 356472 495265 495688 613837 595850 620849 627873 647698 656385 632500 699847 1720217 1815619 1089474 931528 541073 530552 637625 632925 656714 667097 676481 685022 779619 777419 4537153 4742522 38.85 70.5 1
08:29:18 2024-01-29 621091 620368 155233 153274 252520 261316 286816 282090 177214 176210 220864 221612 250169 251072 4061232 4436573 5941570 5779905 1006764 1039106 230754 204199 218698 220678 266064 259786 243765 245258 168242 169146 621932 585124 1397746 1338785 359569 353697 494867 500864 609440 594902 623551 621925 653187 659498 627380 700894 1729463 1828294 1122034 918288 544445 531355 635756 637835 659311 664860 680029 686532 772017 775076 4641175 4740785 38.85 70.5 1
08:29:19 2024-01-29 630008 619784 156318 152187 254887 259956 286342 283892 176657 177129 220683 220486 247638 251816 4061044 4281394 5940712 5774669 1015445 1041283 230848 204735 217983 220299 267740 258368 244517 245258 168242 168860 621932 585124 1384945 1340834 359059 356436 494167 495267 610770 589894 621290 627394 647698 658308 629265 695269 1715302 1801108 1093544 928117 539809 531608 639920 634721 661958 667349 673335 684473 775218 773034 4490626 4740785 38.85 70.5 1
08:29:20 2024-01-29 613025 620332 155814 152673 254492 261388 284419 284038 176691 176210 220564 219470 248050 250786 4077868 4380185 5950882 5778788 996764 1038223 234744 204161 219652 219767 267293 259968 243731 246015 168242 169162 623692 590326 1366151 1341092 360079 355330 497644 495688 604123 595428 620849 623794 648164 656385 625024 698798 1724559 1833955 1115999 918288 541220 530552 634855 634544 656448 663422 679771 683950 770632 775279 4662990 4749058 38.85 70.5 1
08:29:21 2024-01-29 630039 619885 155927 152639 253930 260251 286875 281878 177480 176069 218091 220384 247638 252635 4066262 4348931 5954152 5779905 1022614 1044703 231496 204448 218510 220713 265585 258404 244482 244504 168714 168626 620222 582621 1379435 1337179 358043 355081 492771 500120 612970 593745 625206 627394 649074 659498 632015 697820 1720217 1799036 1115929 924198 540962 531874 638076 632925 661958 667349 675361 687509 778318 770817 4549080 4732504 38.85 70.5 1
08:29:22 2024-01-29 617958 618617 156473 152040 254496 259956 285552 283498 177413 176439 216720 221718 247982 250153 4072996 4364716 5931387 5787039 1016074 1040507 230489 204556 218322 220334 266696 258404 242982 245769 167771 168860 620706 589065 1359833 1327964 359569 356186 494167 495760 604159 591541 619885 623523 647698 658344 625466 695800 1720217 1815622 1118076 915270 539809 531355 633955 634272 661489 663386 673409 684510 772920 773034 4563478 4741856 38.85 70.5 1
08:29:23 2024-01-29 629024 618617 155272 152563 253119 261128 285356 283746 176657 176210 220372 219504 249604 252346 4076575 4339524 5984067 5770659 1009646 1046730 231171 204161 219380 219956 267156 258917 244412 245258 168478 168860 620461 581790 1385382 1336995 358043 356472 495999 495724 612714 596272 620849 628798 649533 656385 632052 698798 1720217 1814334 1113922 930203 541073 530927 638564 633822 655750 667349 678321 681417 778589 775315 4544495 4732504 38.85 70.5 1
08:29:24 2024-01-29 623922 620368 155233 152639 253685 260358 287054 282055 176724 176210 220755 219842 247328 251072 4067979 4405401 5920260 5764791 1006046 1040567 230788 204018 219134 220361 266029 259531 243765 245258 168360 168690 620461 585124 1370944 1337179 359059 353202 494867 500120 609440 598038 623588 621961 652700 659498 628267 700894 1729463 1824787 1107789 919595 544445 531837 636166 638261 660515 666337 678548 687509 769979 773739 4602068 4728360 38.85 70.5 1
08:29:25 2024-01-29 627236 618617 156095 152250 254713 260394 285232 285085 176691 179660 220336 219876 247294 251462 4065617 4275581 5955257 5777685 1021998 1045244 231786 204664 217983 221332 266100 258985 244894 244806 168714 168592 618772 583037 1372150 1341331 359532 355330 492771 499731 612537 592541 623551 629052 649074 659035 631121 697857 1715339 1796011 1103719 924928 541348 536223 639467 633822 662427 667349 675878 687509 778038 770817 4524354 4732504 38.85 70.5 1
08:29:26 2024-01-29 625287 620108 155268 152318 253503 260394 285940 284215 176345 179856 216936 220554 249568 250648 4066262 4345466 5941570 5761200 1003894 1045244 232147 204090 218558 220123 266705 258009 245236 244845 168242 168894 621932 588483 1385650 1347952 360079 353980 495218 499006 612281 594866 620478 629279 649150 658565 631121 700894 1722662 1815619 1115999 929542 544059 531680 640373 634544 656714 668175 678512 682458 775218 775315 4567838 4732504 38.85 70.5 1
08:29:27 2024-01-29 620927 621686 156095 152040 254891 260211 286378 283424 177214 176457 220719 219842 248084 249487 4074522 4367710 5931387 5779905 1019003 1044728 230958 204520 218558 220348 266741 259024 243556 246289 168407 169294 621932 587807 1360083 1327959 359807 356222 495181 498565 607613 592414 621275 623720 647698 658344 625538 695837 1724559 1813013 1095579 917636 539809 530981 634584 634721 661958 663422 673409 684510 773817 772488 4570126 4741856 38.85 70.5 1
08:29:28 2024-01-29 629292 618026 155229 152639 253115 261464 285258 283313 176724 176386 220408 220180 247672 252116 4069975 4321062 5956442 5770553 1007510 1043964 234744 203949 219630 220149 266634 258917 244171 245188 168951 168525 620461 583164 1381340 1344798 358043 355330 495265 495724 612492 595832 621732 628317 649078 657345 631759 700894 1720217 1815619 1113922 930754 542866 530552 640373 634721 655786 667097 679287 682458 777110 775315 4568231 4741856 38.85 70.5 1
08:29:29 2024-01-29 624470 619930 156071 152280 253897 259556 286817 282055 176724 176210 217714 219808 247328 251072 4066262 4383101 5922061 5777557 1012550 1041283 231318 204448 217983 220713 266883 259317 244307 245047 168736 169495 621932 592436 1366937 1337290 361103 355745 493432 499197 606179 594586 623588 625121 653187 659569 626957 696746 1724559 1816343 1111845 916984 544445 531874 636652 637639 661958 666843 677515 687509 769434 772766 4593147 4745238 38.85 70.5 1
08:29:30 2024-01-29 625730 618230 155991 152284 253893 261128 285267 284215 176691 176457 220528 219842 252101 251675 4077868 4311609 5964999 5779905 1007811 1045480 231171 204161 219192 219956 267740 258404 244482 245293 168242 168743 621932 583454 1383470 1344798 359059 356365 497681 498217 611056 591559 621142 628679 647167 656420 629229 697049 1720217 1806415 1085404 927561 540540 531910 638564 632925 660515 667349 673335 681937 778589 772482 4502187 4732504 38.85 70.5 1
08:29:31 2024-01-29 632428 618214 155528 152038 253261 261128 284614 283539 176691 176069 220755 221372 247706 251037 4066262 4427344 5946648 5761201 1003103 1043964 230788 203875 218698 220678 266064 259786 243731 245258 168242 169010 628171 586800 1368152 1335062 360079 355848 496667 500573 609258 596824 625281 625564 652504 662032 629186 700894 1729463 1828368 1113894 919865 544445 532056 634855 636484 658548 666337 679511 686532 770704 772518 4633212 4741856 38.85 70.5 1
08:29:32 2024-01-29 628889 618617 155922 152040 254887 259556 285503 283781 176623 176457 220336 220520 252349 251462 4068553 4290640 5950882 5770553 1015388 1043964 230848 207895 217983 219956 267740 258368 244894 245087 168478 168592 621932 585124 1368461 1342585 359059 355900 493818 498180 611848 592123 625206 628904 650453 658308 630975 695615 1718282 1798924 1101684 927561 541256 535843 641653 630938 663367 667349 677357 686528 777195 771943 4499074 4732504 38.85 70.5 1
08:29:33 2024-01-29 623959 619934 155268 152318 253685 260394 285152 284685 176623 179695 220336 219842 249568 250260 4066262 4354914 5950882 5765325 1003894 1043927 234780 204161 218698 220299 267740 257573 244517 245293 167771 168928 618990 590326 1374656 1344798 360079 354299 493106 495458 604159 595428 619930 625454 653187 658849 627291 699810 1725113 1833741 1091078 923530 543668 530854 637589 636484 656750 667083 680590 680378 770524 775351 4570340 4732504 38.85 70.5 1
08:29:34 2024-01-29 620254 618026 155952 152284 254070 260394 285503 282916 176691 176303 220408 223738 247672 251108 4068516 4352296 5942898 5775787 1016037 1041283 230848 204161 218322 220299 266660 259167 242982 246148 168242 168743 618990 586970 1395431 1327959 359059 355936 494167 495760 609022 592624 622617 624407 647240 658344 625502 696457 1724407 1813088 1115999 917892 540193 533567 634616 633749 661415 663386 673372 685483 772957 771652 4560201 4732178 38.85 70.5 1
08:29:35 2024-01-29 626996 618617 155233 152318 253292 261128 286150 283883 176657 176210 220564 219842 251995 251816 4055404 4311572 5965036 5770659 1009853 1043927 231171 204161 219192 219991 267192 258404 244517 245293 168242 168743 621932 581790 1380716 1340683 358550 356507 495265 495724 612714 594257 620849 627430 647698 656420 632536 699996 1720217 1812609 1107692 931468 541348 529957 638469 632852 656952 667169 677899 683595 778442 775315 4549080 4741856 38.85 70.5 1
08:29:36 2024-01-29 622998 620368 155233 152710 253545 260358 286817 282055 176724 175964 220636 219656 252384 251072 4068516 4410840 5917846 5761314 1008204 1039033 230399 204161 217983 220713 265878 259167 243731 245087 168301 168743 620461 590326 1410736 1337290 359569 354735 492771 500120 604159 596272 623588 621961 648993 659534 625538 698834 1724559 1818267 1120152 915682 543673 535082 637979 638039 662317 666699 679287 686347 769905 772532 4586595 4741856 38.85 70.5 1
08:29:37 2024-01-29 627033 620368 155701 152284 253292 261128 284561 284130 177290 176457 220372 219808 252030 251072 4067296 4299439 5960718 5770553 1007510 1042058 234709 204018 218733 219991 266918 258404 244311 245293 168242 168743 620461 581790 1374864 1341069 357789 355900 495301 495724 612970 596272 621732 628834 647180 656385 632985 700125 1720217 1813050 1091509 930203 542506 530552 638564 633822 655786 670943 678581 685022 777377 777419 4556282 4740785 38.85 70.5 1
08:29:38 2024-01-29 623444 620104 155130 152567 253829 259889 287220 283102 177248 175771 220408 221718 249782 251072 4062721 4399104 5922946 5761200 1006764 1042390 230788 204018 218018 220713 265621 259203 243765 245293 168242 168690 621932 587732 1399037 1337068 359059 352179 494094 500120 608544 594866 623588 621925 649222 659035 627380 699863 1729463 1822168 1099649 917636 543673 531837 634820 636484 662427 666337 677515 686532 769177 772779 4593734 4735569 38.85 70.5 1
08:29:39 2024-01-29 627108 618435 156061 152043 254852 260358 285294 283905 176488 177129 220372 220146 252313 251072 4055254 4278354 5955121 5766441 1011027 1045209 230166 204161 218357 219802 267517 258368 244613 245087 168478 168743 620461 585124 1389264 1337179 358043 356472 494568 495688 612970 595428 621458 628354 647698 655425 633021 697808 1722662 1813013 1089474 930203 540577 530552 638112 632925 655786 667349 676876 681417 777487 774187 4544495 4737400 38.85 70.5 1
08:29:40 2024-01-29 630735 619393 156214 152148 254821 259813 285396 285125 176556 176952 216756 220757 247294 251639 4070126 4287481 5929585 5766441 1018813 1043964 234580 204591 217340 220678 267329 258404 244894 244942 168478 168894 624875 584706 1370007 1337032 358805 355366 492771 495688 611238 592451 621751 629047 648615 658344 631158 694775 1715339 1795087 1118076 927561 540800 531874 639920 634721 658173 667349 675398 684510 777487 771943 4489603 4738477 38.85 70.5 1
08:29:41 2024-01-29 620286 619492 155272 152634 253864 260509 284955 284654 176589 176704 216756 219740 249500 250469 4069938 4370928 5955121 5760694 1001042 1042132 234744 204161 218698 219991 268607 258404 243765 246050 167771 168928 621932 590326 1379358 1342585 360079 354299 493800 495652 608544 592578 620408 623132 648657 656385 626809 697771 1724559 1831359 1077954 917636 541348 529053 634405 634580 654824 664392 677281 682495 766296 775351 4642867 4737685 38.85 70.5 1
08:29:42 2024-01-29 629107 618617 155779 152284 253893 259591 287512 283383 177290 176563 216431 220995 249150 252099 4061082 4333407 5950882 5778788 1019738 1042450 231354 203949 217340 220713 266918 258404 245306 244539 168346 168709 624875 583454 1380446 1336046 358550 357362 492771 495760 612104 590796 623146 628834 647216 662286 631605 695837 1715339 1794740 1103719 927561 541220 531910 638564 634538 658173 667349 676876 685520 777487 772642 4498713 4732504 38.85 70.5 1
08:29:43 2024-01-29 622292 619492 155298 152559 253720 260394 284162 284450 176379 179605 220372 222029 249640 250397 4078669 4367822 5955931 5762334 1000917 1040286 234709 204161 218698 219802 267740 258261 243765 245843 167771 169313 631564 590326 1364918 1343954 360079 354335 495301 495760 607613 594293 621290 623794 648621 656420 621983 699863 1724559 1832657 1103719 918288 542024 530282 634855 630974 656250 663458 678548 685734 770088 774769 4652246 4751208 38.85 70.5 1
08:29:44 2024-01-29 629628 619054 155130 152318 254351 259373 286638 282881 176691 176210 220372 220180 247453 251852 4065789 4312124 5951683 5777761 1021118 1039770 231334 204161 220214 220396 266029 258404 244894 244504 168478 168675 618228 582621 1364328 1336046 358043 355116 492771 498674 611238 594238 623109 627430 649074 659569 631158 695837 1715339 1792128 1103719 925585 540417 531874 638564 634721 658173 667349 676876 686532 778038 770854 4511340 4730177 38.85 70.5 1
08:29:45 2024-01-29 626613 620104 155233 152322 253331 260394 285468 283018 176657 176457 220026 221047 251995 251108 4061232 4339373 5958521 5756560 1000214 1045244 232636 204018 218698 220524 266918 258368 245061 244670 168242 168860 624875 585124 1378011 1352147 359059 354016 493800 494918 607649 595209 617840 625588 649222 654540 626937 699863 1723299 1824787 1111825 921541 542866 530552 637625 636484 656787 667349 677551 680415 765995 775351 4567838 4741856 38.85 70.5 1
08:29:46 2024-01-29 624433 618617 155199 152288 253716 260130 285539 282116 177248 175595 220936 219656 252243 252457 4061232 4348968 5946607 5794423 1019079 1040360 231065 204951 218558 220647 266705 259313 242913 246015 168242 168894 620706 589975 1366891 1327959 359824 356436 494021 500344 604123 592833 621202 623794 649533 658344 627586 695800 1722662 1815585 1118076 917636 540962 531765 634855 634544 661958 665268 676358 685970 771145 771943 4574363 4739257 38.85 70.5 1
08:29:47 2024-01-29 630361 619934 155238 152322 253261 261128 285343 283710 176657 176333 220528 219842 252384 252635 4069975 4336318 5952299 5760973 1009646 1045133 231492 204019 219547 220123 267115 258806 244342 245118 168490 169026 620461 581790 1381898 1341786 358403 357869 495963 495688 612970 597118 622394 630731 650453 657309 633713 699826 1720217 1815619 1099649 931528 542893 531303 640373 633822 656213 671124 678804 682458 778589 775315 4570131 4739257 38.85 70.5 1
08:29:48 2024-01-29 623885 620368 155666 152775 254110 259921 286584 282019 177214 176210 220683 219808 252349 251072 4074322 4401593 5922061 5761201 1011828 1041676 231643 205024 218452 220361 266598 258806 244171 245874 167666 169681 620461 591094 1375787 1333717 361103 355330 492771 498601 608985 592054 623205 623794 648585 661602 627402 698576 1723887 1812977 1120152 915645 542893 531837 636207 636411 662427 665364 676986 686532 770524 772488 4577630 4739257 38.85 70.5 1
08:29:49 2024-01-29 627355 619492 155199 152777 253650 261496 284796 283512 176657 176210 220647 220235 252349 251780 4058298 4320944 5961160 5773540 1006002 1042414 231496 204081 219039 219921 267008 258917 244613 245047 169081 168258 622852 581790 1384378 1344798 357716 355188 497681 495652 612970 596272 621290 630020 651353 654432 631085 697820 1720217 1816305 1109768 928881 539809 530552 638076 632477 656481 667349 673372 680415 779692 773062 4511303 4729892 38.85 70.5 1
08:29:50 2024-01-29 622732 619930 155199 153012 252511 260761 286222 282019 177214 175718 221031 219808 247844 251037 4068516 4410840 5922946 5769529 1006046 1039432 230754 203519 218322 220453 265621 259968 243765 245258 168242 169075 612972 587641 1391400 1340981 359824 355346 494831 499902 610753 597965 625281 625564 649186 658344 627380 702771 1728235 1822168 1124306 917393 544444 531644 636658 637384 660515 666337 677995 688525 769434 773034 4595974 4738477 38.85 70.5 1
08:29:51 2024-01-29 626213 618617 155956 152250 254632 260358 285107 283817 176657 176580 220372 220146 247328 251639 4071455 4296230 5952206 5769453 1012503 1043927 230686 204591 218933 219956 267740 258404 244311 244845 168242 168709 621932 585124 1375631 1343415 359569 356973 496718 498217 611056 590614 620701 627010 646564 656402 629265 695726 1715265 1807247 1100683 927561 539809 531680 638564 631253 660332 667349 673335 680897 778589 774674 4493040 4723152 38.85 70.5 1
08:29:52 2024-01-29 619342 620108 155233 152284 253296 261680 285232 282881 176691 175964 220719 223965 247672 251037 4067979 4420882 5945802 5773700 998073 1044133 231999 203555 219380 220299 266473 259968 243731 245293 168242 168860 626678 587807 1373379 1340140 359552 354796 496938 502125 608985 596971 621621 625048 651375 657165 627402 703347 1729826 1832564 1103719 918288 542829 531120 636621 634060 655713 664860 678548 686490 772920 774187 4642867 4751208 38.85 70.5 1
08:29:53 2024-01-29 628547 620364 155701 152318 254110 258756 286781 283313 176657 176457 220336 220486 252278 251462 4068516 4287361 5950037 5761201 1017292 1045443 234709 204735 217340 220643 267481 258187 244894 244880 168242 168592 623404 584630 1394647 1340683 359059 354796 492771 495616 610969 591959 623317 630020 647406 658056 631906 694590 1715840 1794938 1109768 928700 540962 531801 639920 634721 662280 671088 673335 682458 776351 772488 4492808 4732504 38.85 70.5 1
08:29:54 2024-01-29 631224 619930 156140 152288 254035 260944 284596 284326 176657 176457 217678 219808 248050 250648 4067033 4377254 5955121 5769147 996764 1047997 231247 204161 219345 219614 267329 259567 243526 246050 168335 168894 617519 589065 1373345 1336995 359824 355638 495999 499731 608471 594902 622617 623022 649078 659498 628628 703812 1733688 1834894 1099903 918177 544444 533567 636170 638062 656677 664824 680029 686532 773186 773886 4640107 4751208 38.85 70.5 1
08:29:55 2024-01-29 627503 619492 156061 152040 254927 259556 286056 283781 176657 176580 220336 220825 247294 251639 4077592 4287598 5950037 5769453 1018285 1042414 234638 204448 217305 220678 266563 258368 244517 245052 167994 168743 623404 584288 1362028 1336995 358805 355081 492771 495652 611238 589057 621714 627394 649533 658344 631605 695269 1711355 1797756 1115999 928812 543004 534324 639810 635585 663330 671052 677599 684436 777487 772488 4500099 4732504 38.85 70.5 1
08:29:56 2024-01-29 620254 620332 155956 152671 253292 260761 284361 284672 176657 176457 220528 219896 247294 250260 4073132 4371072 5950882 5769423 997474 1040471 234709 204295 218663 219579 267517 258368 243731 246015 168242 168894 623692 589485 1357471 1338785 360079 355081 496035 498601 607576 596272 621290 623794 649114 657345 625502 700894 1729463 1833955 1103719 919434 544444 531120 635719 636525 655604 664248 681224 685785 773808 777004 4640107 4752634 38.85 70.5 1
08:29:57 2024-01-29 622085 619930 155818 152562 253473 260725 285374 284650 176623 177164 216648 219842 247706 250260 4065617 4351683 5945802 5761200 1003894 1042280 234744 204161 218698 220489 268305 258151 244517 245293 168242 169162 618990 589905 1394415 1347670 360079 354264 495218 497363 609440 596272 621732 627430 649186 657345 629265 700894 1722662 1815619 1093544 927287 544445 532056 639920 636448 658182 669883 681112 684533 776558 777309 4578986 4745073 38.85 70.5 1
08:29:58 2024-01-29 621542 621304 156204 152006 254891 259992 287017 283777 176691 176210 220683 219842 248084 249487 4085178 4358395 5905168 5761200 1010311 1039432 230399 204448 217983 220678 266660 259167 243800 245293 168242 168860 629664 590747 1363598 1335025 360079 353732 492771 499342 604123 593417 622632 625552 649150 659498 621983 697771 1724559 1815619 1097614 917636 543637 531874 636203 637871 661958 666843 678512 687509 769979 773034 4598120 4753585 38.85 70.5 1
08:30:00 2024-01-29 626952 619561 156100 152014 254751 260179 285205 284379 176623 176457 216936 219842 249254 251816 4070201 4287481 5968688 5777875 1016836 1042450 230848 207931 218170 220643 268230 258333 244517 245293 168478 168894 621932 585124 1372957 1341633 359059 356436 493818 495652 612492 589890 621732 627430 647240 657845 629265 694775 1715302 1802922 1095579 930203 540193 531837 640373 630938 662427 671124 676085 682495 775254 773034 4484510 4735569 38.85 70.5 1
08:30:01 2024-01-29 623108 620341 155502 152673 253965 260251 284854 285107 176556 176704 216756 219842 247844 250049 4065789 4364716 5959363 5770553 996764 1042414 235074 204161 218510 219649 268305 259567 243731 246050 167560 168928 623692 590326 1358815 1340683 360079 355081 495999 495760 607613 595135 621290 624678 648621 656883 625538 700857 1728235 1833955 1107789 918288 542408 530927 634855 636451 656250 664896 678512 684473 770668 777309 4648928 4747822 38.85 70.5 1
08:30:02 2024-01-29 629292 619958 155961 152816 254428 259305 287113 283710 177079 176704 216756 220723 249325 251672 4067033 4332837 5950882 5779905 1020026 1044703 234709 204448 217340 220678 266883 258368 244894 245052 168478 168860 617322 583454 1370317 1336995 359059 355366 492771 495724 611238 590760 621714 628798 647180 658344 631605 697049 1714085 1793922 1101684 927561 542120 531874 640373 634721 662427 668402 676358 685483 777487 771906 4492808 4732504 38.85 70.5 1
08:30:03 2024-01-29 623139 620169 155701 152047 253720 260693 285445 284800 176522 176466 216756 221994 250026 250153 4081849 4374205 5953246 5770553 997474 1040397 234709 204161 218663 219614 267740 258985 243765 246015 168242 169495 623692 589905 1363685 1340683 360079 354832 498387 495652 604123 595923 620408 625121 649150 655887 625538 698834 1724559 1833955 1111845 918778 542024 530177 634855 634580 656481 665364 678321 682421 766260 775387 4639830 4751208 38.85 70.5 1
08:30:04 2024-01-29 629334 619232 155735 152318 254101 260394 287292 282055 177214 175841 217982 222029 249675 252418 4070760 4342594 5960194 5807320 1020315 1042377 234709 204591 218663 220502 265621 260004 244311 244915 168714 168592 620461 581790 1367700 1337179 358550 356186 494867 500864 612970 594165 625431 627153 648615 661461 632985 697857 1722662 1802385 1105754 924235 540577 535082 636688 632925 660515 667349 676395 687175 778589 773034 4555578 4738477 38.85 70.5 1
08:30:05 2024-01-29 629144 619930 155233 152809 253331 260761 285503 283653 177180 176333 220755 221200 249218 251852 4075326 4354665 5966170 5769423 1002462 1042414 232764 204520 218663 220608 267106 258404 245649 245153 168596 168860 621932 586859 1365560 1350550 359569 353980 495569 495494 610770 595135 621732 628354 649186 659498 630193 700894 1722077 1818194 1093544 927561 544445 529789 641280 636934 658648 668175 679511 682458 774050 774223 4567838 4738477 38.85 70.5 1
08:30:06 2024-01-29 619305 618936 155952 152284 254496 259992 286141 283781 176691 176338 220791 219808 248084 250260 4068516 4364690 5929585 5777685 1011815 1042280 235074 204591 217983 220713 266598 259024 244447 245355 168242 169279 620461 591169 1348310 1335283 360079 354299 492771 498601 604123 594165 623109 621961 649114 662069 621947 698851 1724522 1815619 1120152 915682 542866 531837 635753 636484 662427 666879 679287 687509 770524 773034 4577216 4738477 38.85 70.5 1
08:30:07 2024-01-29 626252 619050 155701 152318 253681 261128 285374 283817 176691 176457 220600 219842 247294 251462 4065617 4305568 5990922 5777723 1010386 1045244 230670 204664 219240 219815 267121 258404 244517 245258 168478 169226 613197 582738 1395518 1337068 359059 357260 495999 495688 612751 595007 620849 627394 647698 656420 632985 698851 1720217 1814334 1089728 930203 539809 530552 638076 632925 656750 667349 676603 681937 780944 775315 4539701 4732504 38.85 70.5 1
08:30:08 2024-01-29 623021 620368 155199 152562 252555 260394 286817 282055 177248 175964 220828 219808 247878 251072 4068516 4426370 5927164 5770659 1008844 1042280 231040 204055 218558 220537 265887 259424 244171 245496 168265 168860 605157 587641 1394407 1340284 359569 354698 494167 500084 608974 595447 623588 621961 648993 658344 627380 699863 1727008 1824787 1101684 916984 544059 531837 636203 639242 661958 667313 678512 687509 770524 774398 4586595 4741856 38.85 70.5 1
08:30:09 2024-01-29 625360 619054 155952 152318 253681 261128 285032 284822 176657 176457 220755 220333 252384 251108 4066262 4305811 5969283 5779905 1009517 1041874 230958 204235 219476 219851 267562 258297 244377 245118 168679 169026 621932 582621 1399678 1339932 358550 356507 498034 499279 611165 592710 620849 626951 646949 657381 629265 698526 1715302 1806452 1103538 927561 539809 529825 639920 632925 660552 667349 673372 682458 778038 771939 4492808 4732504 38.85 70.5 1
08:30:10 2024-01-29 619775 619930 155735 152318 253331 261680 285143 283348 176691 176210 220755 220683 247706 251037 4072059 4420882 5950882 5770553 1003894 1042450 230788 204018 219380 220431 266598 260557 244648 245909 168596 169445 620461 588062 1376548 1340030 360079 354157 495769 500864 610338 596089 627066 625515 653114 659569 628784 700930 1729463 1827030 1111859 918048 544445 531801 635717 637871 660245 666337 680585 688525 766296 774187 4633212 4751208 38.85 70.5 1
08:30:11 2024-01-29 628214 619492 156243 152145 254922 260175 285539 284450 177040 179660 220372 220860 247706 251852 4068516 4278552 5955121 5770553 1015388 1041860 230848 207931 218663 220678 268305 258404 245074 245597 168608 169226 614422 586800 1378603 1342221 359569 357081 495532 498217 612861 592870 624951 629279 647216 658128 632838 695800 1718995 1800429 1101684 928881 542024 531910 640373 630974 661933 668437 677357 686532 778589 773034 4498990 4735101 38.85 70.5 1
08:30:12 2024-01-29 622121 620368 156095 152673 253862 260944 285032 284650 176657 179570 220408 220333 247706 250296 4074962 4348931 5950037 5770553 995968 1045290 234780 204448 218698 219991 268493 259203 243835 246810 168124 169430 626678 591868 1390229 1344798 361360 355259 497681 497958 608362 596345 621621 627248 649078 656385 627380 700894 1724407 1829967 1086924 921960 543673 531303 639377 637871 658182 667349 678548 681454 770668 775387 4567838 4741856 38.85 70.5 1
08:30:13 2024-01-29 620602 619196 155987 152352 254140 260394 286141 282881 177527 175740 220936 219133 247362 252243 4074962 4352290 5942898 5779905 1016761 1042450 231709 204448 218698 220713 266883 260004 243356 245734 168596 168894 626678 586136 1388780 1328676 359059 357260 495532 501768 610283 592724 624391 625564 648505 658272 628739 696642 1723262 1815619 1118076 915682 541348 531801 634855 634096 662427 665812 677357 686532 770668 771943 4564970 4741856 38.85 70.5 1
08:30:14 2024-01-29 627130 619492 155735 152664 253685 261128 285914 283547 176691 176333 220600 220146 252455 251639 4066262 4302508 5956479 5770659 1008083 1041283 230848 204161 218733 219991 267192 258404 244482 245258 168242 168743 620461 582324 1398043 1341092 359059 356472 494532 495688 612714 595209 620589 629126 649001 656241 631906 698776 1720728 1816726 1091509 930203 539809 530177 637138 632632 657382 667349 676603 681937 775274 777345 4542510 4738477 38.85 70.5 1
08:30:15 2024-01-29 623003 619492 155199 152563 252520 260394 286817 282055 177214 175718 220636 219656 252420 251072 4062721 4416948 5923820 5770553 1007398 1039033 234815 204161 218018 220713 266064 259203 243800 245671 168100 168894 620461 590326 1395051 1338785 359824 353166 492771 500120 604159 596460 623624 621997 653879 663363 628219 700695 1727568 1819446 1101684 919558 544335 534703 635717 638788 660552 666879 680106 688265 769979 772779 4606288 4741856 38.85 70.5 2
08:30:16 2024-01-29 627592 622236 156635 153795 255200 262209 288919 285731 178402 180179 218035 221268 249489 252779 4084654 4458493 5952281 5807961 1017623 1054684 233357 208582 222392 222256 268751 262265 248807 249879 167684 171121 635636 594556 1392977 1355619 360749 358121 500434 503883 613100 604583 631787 634758 658092 667358 633919 705914 1749661 1845736 1156352 930139 552245 543531 647715 646835 673308 674172 685957 695582 781868 782124 4614731 4797968 38.85 70.5 2
08:30:17 2024-01-29 644011 631100 157812 155255 260042 265515 290815 289915 180199 177307 220224 225475 252610 256275 4122214 4414582 6043291 5850550 1022515 1068423 233520 205585 224412 223736 273825 263692 251301 250856 169116 172281 635636 603126 1404622 1374482 365138 360866 501887 504567 618531 605440 630108 630974 656241 662929 633021 706113 1759700 1865300 1122229 935518 550387 539205 647218 648963 667108 675194 686481 691494 779582 786560 4731389 4825472 38.85 70.5 2
08:30:18 2024-01-29 649591 637439 158127 154716 259144 263452 293611 290692 179849 177341 220224 226174 252399 255095 4140380 4361510 6089918 5870330 1032542 1071428 231304 208582 224728 222943 271930 263473 250595 249325 171912 170575 633702 593743 1410545 1374059 359590 360866 500179 501682 619916 602022 624545 633859 649150 658344 631158 700033 1746714 1840478 1120152 940672 547547 531910 645286 642093 662045 675883 682158 683839 771833 775222 4640896 4816672 38.85 70.5 2
08:30:19 2024-01-29 640993 638278 156744 153096 258809 262541 290233 293746 178402 180214 219222 222895 250823 254604 4146769 4433002 6048308 5864073 1043641 1068423 230524 202915 219758 225657 267899 261689 248004 247991 167771 167860 626346 592859 1394146 1370166 358805 354832 490997 494186 611238 591123 620849 621925 640173 650656 620186 682527 1724559 1806452 1113922 934174 539809 531572 636725 632029 658648 664392 668085 679439 767864 761288 4549774 4797218 38.85 70.5 2
08:30:20 2024-01-29 641129 641321 154626 151241 254110 260761 287292 287198 176556 176087 220983 220520 249990 250896 4143332 4481304 6025092 5841204 1015277 1059947 226518 198988 218733 219991 265063 259203 243017 244539 165627 169888 617519 592436 1389008 1360008 356021 351853 487130 493728 600101 585924 608952 612888 634354 642281 603956 678776 1718995 1824787 1113946 920904 534467 522149 625661 625074 640110 652286 660250 664055 750062 756402 4662384 4784395 38.85 70.4 2
08:30:21 2024-01-29 645379 638527 152727 150751 251188 257385 285949 280894 174965 173732 219835 223703 246955 250153 4103519 4395957 5977827 5807961 1031992 1055915 223317 197368 219806 217876 261114 254351 240685 240706 163413 165383 623404 583454 1377090 1353697 350867 349452 478152 485234 596226 576468 606705 604005 624733 636578 601492 666050 1702056 1789987 1093154 911605 526005 518469 618182 615461 640364 641770 649131 660629 742837 743660 4558459 4735490 38.85 70.4 2
08:30:22 2024-01-29 641155 635489 150776 149083 249721 254736 280638 281503 174765 172182 213938 218722 245235 246352 4087565 4330414 5984067 5769453 1016112 1051500 221985 194199 215752 214749 262784 252711 240268 240966 161748 163766 623692 584288 1371887 1351778 349865 345956 476558 477697 589520 572061 599696 603957 620350 631303 594870 661328 1692478 1766910 1086924 910309 522697 513738 613816 610542 634846 640272 644723 653797 737637 737824 4549080 4723152 38.85 70.4 2
08:30:23 2024-01-29 642148 631137 149331 148286 247440 255001 279865 279525 173759 171532 212599 216879 243761 246211 4105278 4370922 5968688 5774210 1012550 1048521 220674 198699 214098 213388 260322 251857 238080 239140 160684 163139 623692 580133 1383917 1346399 348381 345159 474357 478079 587205 567964 591663 599534 613096 625481 592838 654794 1685625 1767239 1079915 907574 519361 512268 608485 607140 630329 632786 640267 650367 729674 730282 4573289 4739257 38.85 70.4 2
08:30:24 2024-01-29 639390 631281 152867 146951 246929 251521 279507 278739 172518 170648 211792 216194 242471 246359 4107439 4348806 5973996 5786008 1013223 1046582 218586 194469 212071 212365 258827 250300 237274 237490 159882 161791 628533 581790 1383440 1346399 346332 342839 470695 476209 584717 567160 593914 596290 611234 622290 585627 649438 1678459 1769143 1082771 898465 519730 510821 608135 607119 628440 631294 640896 645616 726442 734559 4643422 4739598 38.85 70.3 2
08:30:25 2024-01-29 642184 636502 152557 146877 245376 252140 279901 275958 172520 168898 211010 214765 241055 246460 4124736 4399058 5964439 5787285 1018211 1047741 217663 192633 211288 216004 255659 250102 234291 236955 160525 161290 622471 580961 1371853 1335012 345301 342839 467603 475378 576403 565990 587785 585978 611617 618616 581481 651362 1682037 1779662 1086382 899743 516786 505158 603776 604565 619373 631258 636529 641081 726955 727582 4563468 4741856 38.85 70.3 2
08:30:26 2024-01-29 635631 636316 149469 146163 244591 249879 278329 274498 171086 167898 209365 213735 240317 243693 4124628 4427558 5930576 5773510 1009608 1045207 217802 191630 210004 212021 254022 248226 234693 235002 159851 160519 622471 581513 1369301 1345444 342686 340770 469030 468719 573926 558847 579947 585462 604082 608760 579984 644659 1669239 1760681 1090623 906240 513372 503126 603270 597946 616458 625700 627037 634482 722636 718492 4487575 4724731 38.85 70.3 2
08:30:27 2024-01-29 638450 634888 148957 145347 243430 249879 275744 274954 169818 167865 207992 212745 239513 242109 4124628 4427628 5957502 5777685 995198 1045244 216013 190853 209138 210697 254628 245422 233141 233591 158958 159498 619440 584706 1363685 1351778 342408 337661 465818 471560 576330 560394 577749 586296 600055 605171 576270 635903 1657847 1733109 1082141 902307 510458 501782 601558 596254 620286 623400 624942 636235 712214 712363 4563468 4739257 38.85 70.2 2
08:30:28 2024-01-29 647694 636802 148192 145415 241899 249072 274637 272372 169664 170951 207343 211726 242968 243485 4127570 4411720 5964439 5760058 998614 1043115 215574 190114 208520 209746 252294 245079 233961 233361 158605 158823 614577 575691 1361053 1355619 340189 337625 467366 467859 568032 552699 575370 580265 596368 604262 574163 631677 1655744 1735567 1073194 897153 507566 501705 595616 590579 613807 617702 621723 631833 708787 709644 4580484 4745238 38.85 70.1 2
08:30:29 2024-01-29 643899 634893 147368 144715 240849 248303 272682 271542 168160 170571 211460 210713 242826 241358 4140104 4424276 5943711 5761200 996690 1040802 214115 188533 207766 208300 252599 245697 232648 233397 158227 158351 625691 574048 1375976 1346399 339190 337957 462728 464853 568906 550433 573441 579448 591800 604262 567865 634266 1655744 1739775 1057849 892373 504585 495855 591237 585870 610270 615640 618126 628797 705850 708400 4602539 4747822 38.85 70.1 2
08:30:30 2024-01-29 642143 636316 147534 143943 240823 246775 271419 270679 167729 167421 210353 210064 238424 239793 4133980 4402151 5960839 5770553 1000320 1032943 212429 187612 210479 206602 249325 243698 230732 231728 157211 158932 617925 574869 1376879 1344798 338470 336196 460200 463320 567151 549581 572036 577137 592164 603146 567712 626542 1648588 1736797 1075781 888758 504046 495398 587311 589687 607581 613001 619958 625289 705350 707401 4652820 4741856 38.85 70.1 2
08:30:31 2024-01-29 645032 636207 146412 143208 245681 244740 270627 269374 166705 166708 206285 214572 236989 239050 4143332 4361656 5969574 5773540 1001680 1035542 211931 187318 206486 206211 250618 242186 230016 230435 156584 160623 617925 575691 1353527 1344798 337534 335641 457563 462959 565113 547180 570195 575207 585730 599595 562862 623466 1641579 1733109 1073660 884968 503329 494280 587219 589441 607227 609680 618053 621183 699173 703313 4640107 4741856 38.85 70.1 2
08:30:32 2024-01-29 639446 636538 146041 142719 240246 244517 268912 268628 166146 164893 205310 208245 236188 237538 4143332 4421207 5950037 5779905 1008925 1030316 211564 189741 205221 204998 246916 241980 227107 228613 154966 157130 611863 572411 1379009 1335394 333708 333825 454983 458233 555756 540892 566097 565540 587375 594996 559152 623243 1649274 1750556 1063589 884403 500473 486661 583845 582801 598458 607433 610527 617009 701079 699817 4553982 4741856 38.85 70.1 2
08:30:33 2024-01-29 641308 638605 145458 142539 238929 242865 268725 266535 165327 163839 203984 208245 234734 236839 4152684 4453963 5922061 5769453 998073 1031595 210391 189369 203753 204403 246085 240241 226404 227640 154755 156911 613378 579719 1343498 1341092 333780 329840 455984 457552 554935 540892 559450 562135 581960 584833 553057 617513 1632381 1727535 1063059 894206 500473 486625 581339 577436 595993 604145 604859 613638 697182 689665 4506549 4732504 38.85 70.1 2
08:30:34 2024-01-29 638185 638532 145249 141987 238190 242120 267525 267802 168407 164559 202703 206916 234734 234654 4152684 4511715 5959363 5770553 985136 1031324 209226 184841 204575 206866 245328 239126 225426 227094 153867 156692 619672 577341 1351046 1341633 333401 330572 451147 454693 553297 540022 557400 564668 582328 586235 556337 616127 1627688 1709852 1079314 889838 495426 488290 582578 576844 598034 604109 604429 613525 692991 690844 4571494 4741856 38.85 70.2 2
08:30:35 2024-01-29 650246 638532 144585 142226 236651 247653 266982 265435 168634 163247 202491 206594 232540 236769 4152408 4448818 5959363 5744740 984497 1028637 209226 184805 202650 206760 244880 237613 224972 224959 153833 155251 607221 572411 1356254 1351778 332419 328809 451147 454370 550077 536313 555639 558865 574770 582835 549838 610062 1620765 1696438 1055773 885352 494017 483892 574345 572888 594234 599178 603850 612498 686857 689127 4622310 4747563 38.85 70.2 2
08:30:36 2024-01-29 645849 636802 144249 140002 237103 242289 265896 264463 164724 162725 201362 205598 232691 236747 4150190 4405230 5960718 5766441 988859 1027181 207745 184184 202156 203087 243822 236844 223585 224959 152811 155216 619095 569156 1368998 1342585 331008 329804 448348 450498 549968 531914 554467 558006 574770 582513 551683 606970 1618509 1705606 1079314 879947 491214 483141 574345 574583 591046 594972 602025 608366 684094 688785 4658335 4746799 38.85 70.2 2
08:30:37 2024-01-29 647694 637557 144245 140559 235942 240823 266411 262813 164158 162137 200871 205963 231654 236116 4149725 4373855 5950037 5759819 992519 1025617 205886 183601 200049 202803 243004 235150 223395 223572 152846 154682 610347 572411 1352746 1336995 330539 328965 447191 450800 550571 531806 555244 557248 571191 581056 544029 601616 1613920 1704074 1079314 874196 492963 484500 568154 572007 586939 593529 597914 599258 676232 682698 4567838 4742484 38.85 70.3 2
08:30:38 2024-01-29 639609 637889 143617 139641 235081 240859 264269 262419 164072 161484 200521 203272 231527 234751 4159597 4445807 5945802 5761201 1000959 1023878 206241 182729 200014 201919 240706 235548 224061 222659 152180 153688 616594 569156 1358250 1333391 329139 325809 446948 450051 541063 530593 550319 549815 568063 576992 540860 605506 1618509 1714774 1070651 874816 491563 477828 568883 567807 583692 594563 599445 601332 684094 680958 4570131 4730139 38.85 70.3 2
08:30:39 2024-01-29 641312 638340 142790 139645 234178 239971 264164 261035 163582 160969 199927 203520 230908 234169 4167975 4473302 5922061 5754173 991406 1022388 205281 182405 199353 201884 240706 234425 223154 222161 151309 153228 616594 575691 1346200 1336231 329605 324812 447191 449280 541063 531166 546220 548197 568027 572153 541343 601031 1609263 1700048 1094061 884046 490517 477562 568883 564632 580423 591754 589556 595685 680094 674737 4492808 4724731 38.85 70.3 2
08:30:40 2024-01-29 642258 638596 142333 142964 233318 239476 262725 261574 161850 161381 198607 204051 232200 232711 4164076 4465875 5946648 5744778 979534 1022388 205035 181219 199214 200993 240337 234519 222841 225840 150723 153160 612431 574869 1351914 1346399 328673 324812 445009 448289 545038 529094 545998 549779 565654 570557 541840 595094 1595480 1668935 1054578 880572 486250 479120 564836 558937 582138 586226 590231 597744 671977 673752 4601415 4732504 38.85 70.3 2
08:30:41 2024-01-29 645952 637693 142564 142388 233678 237997 261122 260343 162089 160412 197539 202676 233732 232855 4172033 4405230 5970427 5760058 980931 1020939 204404 180543 198694 199296 241002 234353 221714 222685 149704 152212 610347 568346 1393788 1342585 324803 323781 442097 446500 540991 522936 544450 548197 565254 573872 541343 594874 1600043 1687990 1089635 871926 484015 477047 565236 565503 583812 586226 592331 593471 671029 675248 4646739 4741856 38.85 70.3 2
08:30:42 2024-01-29 647694 637703 141407 142289 232208 236824 261887 260421 161402 159248 201730 201702 233321 233054 4152684 4402018 5946553 5755372 995043 1020032 203521 180007 197453 199609 239653 233659 221466 221271 151625 151866 608762 568346 1358158 1335530 324766 324354 439041 447022 537930 522056 544413 540946 559122 568869 531846 592464 1604405 1696438 1056698 871926 486286 474357 559068 558901 574742 583683 587091 590370 672013 670300 4563468 4723152 38.85 70.3 2
08:30:43 2024-01-29 636728 637243 141349 141953 232008 236459 260256 260055 161091 158961 201551 205390 229787 230850 4152684 4447491 5927164 5754173 990781 1020401 204259 179938 198638 199123 239405 233115 220040 221200 152993 151622 613517 575691 1342149 1335283 324803 321676 441331 444623 536609 527259 539929 540946 559158 566175 530990 592172 1595480 1684846 1082996 879947 483395 474088 559140 558000 574336 582072 582973 589685 671029 665274 4483429 4717969 38.85 70.4 2
08:30:44 2024-01-29 640359 638605 140554 141760 236205 236494 259462 260421 160033 158995 197792 201389 229289 230814 4159070 4452847 5927164 5742497 974366 1018841 204797 179267 198638 198590 239272 232752 220040 219530 150882 151035 613378 568823 1349783 1344724 322763 322426 440638 444822 537550 520714 537914 544078 554914 566429 537113 589583 1590886 1670117 1104937 871926 479906 472654 558923 557934 577633 579096 586235 592085 667785 667367 4636040 4728360 38.85 70.4 2
08:30:45 2024-01-29 647329 637693 144281 141623 236182 234967 260770 258961 160033 158070 200947 205285 228614 230617 4159070 4383101 5931387 5740598 988859 1017256 206541 178873 196968 198017 237654 231523 218908 219236 150988 150792 608832 567881 1355385 1335526 324118 321723 439316 441246 531977 519610 537914 540518 559309 565995 529098 588619 1594311 1687573 1091848 869451 482640 468922 556519 558791 570857 578532 582551 585598 665162 667259 4564970 4719034 38.85 70.4 2
08:30:46 2024-01-29 641803 638336 143664 138392 231265 235002 258551 258093 158950 161703 196433 204859 226849 228866 4162036 4457970 5927164 5728231 972978 1012084 202833 177557 196968 196168 236634 230298 218472 217815 150040 149794 604285 567426 1353609 1346823 320776 319153 439280 440539 534846 517987 534666 540481 550036 559194 528953 585223 1583773 1658592 1125560 871926 478110 468512 553275 553034 572202 576400 580952 589550 658205 661398 4624110 4728360 38.85 70.4 2
08:30:47 2024-01-29 645680 636802 143874 137973 231923 234208 258437 257334 158917 158743 195847 200903 226884 228831 4162036 4389796 5912736 5741364 987452 1013516 201914 176429 195794 196407 235142 230137 217385 217594 149549 149518 613517 566259 1352225 1327296 321372 319437 435570 440640 529194 513887 534972 536664 549892 563948 525487 587942 1590697 1686450 1109462 865629 479115 465240 553311 553888 567229 576554 579930 583705 662900 662078 4558598 4717969 38.85 70.5 2
08:30:48 2024-01-29 641193 638605 143241 138077 230162 233522 258690 254900 158807 160558 196158 199335 226814 227891 4156107 4486058 5878908 5745264 974987 1011746 202550 180365 196415 195454 235834 229618 215704 217746 148890 149176 611979 571595 1344955 1333391 322055 317031 435420 436597 529194 516939 531606 538228 554575 559194 527869 586956 1583460 1669446 1107046 875655 474716 469164 556410 552761 572110 577068 575360 585516 659576 656358 4558459 4719786 38.85 70.5 2
08:30:49 2024-01-29 647784 640017 142963 138200 228732 233848 257030 255685 158412 157826 195537 199508 226113 228565 4159070 4448978 5925935 5711859 975757 1014620 201211 180414 195794 194845 235669 228125 216374 217070 148890 148903 616783 569156 1377383 1336341 320917 318695 431722 436289 530730 513091 534434 538192 549649 559490 522905 580284 1580402 1664142 1120931 865012 476070 469876 553642 549779 568838 571600 577821 579209 655636 658101 4599711 4728819 38.85 70.5 2
08:30:50 2024-01-29 641831 636798 143172 137458 229412 232769 256962 253978 158378 157089 195674 198056 226078 227344 4162036 4454593 5922061 5738405 982330 1010312 200127 180217 194866 194845 234744 228125 214815 217407 147851 148870 620150 572411 1345651 1324197 320463 317031 430540 437251 523108 513091 533332 531896 550072 559194 523008 583737 1583937 1682463 1109361 865111 473908 464583 553007 549779 564536 573612 576925 580198 660254 657102 4537814 4723152 38.85 70.5 2
08:30:51 2024-01-29 640244 637703 142496 138088 228450 237890 256779 253270 157875 156980 194919 198056 225275 226991 4162036 4521425 5889614 5723793 975757 1008845 200615 179733 194866 194239 233661 227931 214667 216361 148129 147628 600307 570374 1363160 1329617 320463 315748 432707 432782 526005 512297 525673 531860 548453 555129 522761 581182 1572462 1659767 1104732 871306 472621 465241 550090 547308 566828 572145 571179 579393 655355 654216 4556785 4731102 38.85 70.5 2
08:30:52 2024-01-29 647747 637593 139926 137325 227623 232088 255239 253694 157374 156870 194600 198401 225310 228015 4159516 4451990 5922946 5715640 967375 1010312 199952 179411 194830 197590 234184 226714 215001 215057 147438 149594 615221 566731 1353383 1333391 318655 316960 429237 432665 526176 510862 528871 531896 544742 558141 520852 575932 1572278 1657381 1113989 860816 471689 463247 548991 550415 564827 568101 574543 574200 649083 654369 4624110 4735569 38.85 70.5 2
08:30:53 2024-01-29 644006 637143 139921 136872 227852 233998 255242 252144 157775 155870 194706 196753 224840 225973 4164548 4460210 5913634 5728231 981537 1008845 198703 176792 193737 197695 233069 226644 214335 216026 147133 147628 620396 572411 1354862 1322321 320463 314758 429870 435294 523000 511541 528424 530611 546384 552263 516871 575932 1572278 1666536 1111675 869451 473368 463273 550158 544006 557342 566909 565253 574446 652936 649268 4470583 4710441 38.85 70.5 2
08:30:54 2024-01-29 636543 637698 139540 136773 227672 234091 253785 253200 157288 156191 193649 197301 224511 227015 4177341 4511415 5912736 5728344 962939 1008538 198082 176087 193295 197314 232225 225908 216056 214322 147270 151268 610440 570781 1347061 1338785 318881 314910 430098 432236 523144 510140 526010 530611 541167 550180 519211 571999 1562224 1634402 1100412 866912 470686 462583 544246 540910 559059 564972 568206 574200 646239 649074 4595974 4723152 38.85 70.5 2
08:30:55 2024-01-29 643661 637434 139536 136080 227600 232849 253361 252529 156494 155983 193067 197781 223783 227839 4170497 4402232 5931387 5728156 979534 1008845 197394 176333 192171 197487 231248 225977 213603 214139 147167 150743 608901 564643 1346438 1327959 315861 315798 428959 432096 521588 508756 526010 525985 541131 551066 513891 573384 1572278 1668935 1116592 860205 470686 459570 546630 545690 559706 568199 569525 572816 652936 649340 4549080 4709709 38.85 70.5 2
08:30:56 2024-01-29 641047 637693 139134 136299 226548 232160 254421 250917 155816 155039 192703 196310 223610 230333 4169547 4502792 5878757 5723793 970528 1005883 198703 175648 192979 193907 232122 225558 212284 214322 146347 149037 610533 572952 1341848 1329617 318206 314688 428959 430614 520687 509780 524818 530611 545106 549406 518884 574478 1558600 1640269 1109361 869451 468024 463600 547403 540802 559023 564936 564222 573223 646715 644953 4550494 4709709 38.85 70.5 2
08:30:57 2024-01-29 645947 636793 139046 136070 225809 232849 252407 251476 159295 155186 192364 196602 223231 230171 4159516 4452303 5946607 5737749 971916 1009693 197257 175105 192446 196827 231443 229401 213272 215284 146347 148449 615221 566259 1343919 1331502 315645 314467 428353 432427 519919 504909 526010 522954 539049 548315 513476 569387 1565560 1650288 1120931 860205 470686 458076 541040 540874 554939 563014 565253 568549 649042 647369 4558459 4713800 38.85 70.5 2
08:30:58 2024-01-29 635811 636802 139143 135385 226321 231240 253006 250917 159371 154789 192364 195868 222577 225774 4168841 4469490 5874711 5732859 974701 1005400 197120 175140 191299 194238 232089 225139 213905 213522 146280 148242 612096 569156 1339820 1331926 317345 313989 428959 430005 518610 508907 519754 522918 541131 546634 513855 573663 1563032 1649431 1100104 866875 465749 457075 545858 539588 559706 565767 564481 573630 649042 643035 4549080 4709709 38.85 70.5 2
08:30:59 2024-01-29 638529 636766 138237 135122 225743 230684 252372 249386 158942 154223 191688 194885 222543 224995 4171388 4463892 5895735 5723362 977849 1005400 195484 174408 191067 193190 231683 229257 213834 214228 145767 147897 612096 571928 1342750 1326253 315573 311801 427675 432142 516857 504765 518142 520463 537805 545767 512387 569923 1563032 1645859 1102418 870687 467914 454937 542532 537738 553193 561591 560271 569891 647630 640254 4498976 4704448 38.85 70.6 2
08:31:00 2024-01-29 639863 637703 138233 135122 225496 230684 251599 250673 158652 154755 190783 195834 222016 225384 4162036 4467296 5903410 5718517 961890 1005400 196096 174095 191200 192850 231926 225511 213640 213029 145838 147141 617748 563837 1347591 1343243 315320 311765 427712 429313 517660 503167 519698 525177 536604 545767 513840 567784 1556354 1631958 1102997 861931 465087 456967 539813 541247 556510 559446 565284 568475 640105 645770 4624624 4723152 38.85 70.6 2
08:31:01 2024-01-29 645489 637248 138431 134681 225735 229218 251599 249351 155384 154189 190540 195190 221755 225579 4171388 4392347 5912736 5711784 977151 1005400 195484 174373 190096 193190 230431 225511 212857 213029 145433 147384 599618 563837 1360984 1324197 312848 312964 424070 429786 516053 502985 522702 521396 537941 546804 510721 570509 1565180 1664478 1088533 857655 465127 455802 542880 540644 553633 561555 564481 567789 646533 644858 4524203 4705127 38.85 70.6 2
08:31:02 2024-01-29 639177 638336 137995 135164 223624 230290 251355 250576 158908 153552 191218 194245 221823 224678 4171388 4524467 5884760 5695438 966341 1005400 196710 173265 191032 191904 231926 225035 211816 216690 144927 147589 616976 570781 1339412 1327959 314749 311069 424070 426229 517805 503309 517338 522810 539685 544156 513620 567449 1551140 1629976 1102418 867578 465418 460016 541343 536491 554830 559185 556137 567050 638404 640144 4577216 4713800 38.85 70.6 2
08:31:03 2024-01-29 641239 636802 138168 134436 224351 230254 251440 251104 158329 153693 190448 194548 221106 224678 4171388 4420669 5936483 5711822 969243 1004687 195145 173230 190166 191939 230790 223780 212708 212879 144927 146770 621737 564643 1347070 1327687 313979 311033 423365 429397 514058 499576 517338 519996 532153 542107 504878 562779 1556317 1648556 1109361 858215 466745 455326 536622 537973 549686 557396 560918 564162 639767 640218 4551012 4720527 38.85 70.6 2
08:31:04 2024-01-29 635816 637703 137578 134221 223693 228901 250412 250048 158253 152892 190183 194245 220919 224091 4171388 4466608 5879053 5711784 970528 1002552 194841 173265 189533 191939 229359 224719 211816 212879 144458 146770 616976 568346 1347156 1327017 312337 310091 424070 423723 513753 501746 515216 519996 537545 541167 510866 565079 1553786 1637875 1090847 862653 462667 455974 541307 537772 553633 559185 559197 567603 643086 638482 4546850 4713800 38.85 70.6 2
08:31:05 2024-01-29 643862 636961 137543 134702 223620 229254 251263 250048 155453 153096 190148 193942 220392 224133 4171388 4448978 5927164 5714441 965689 1003975 195179 172165 190509 190999 230790 222931 211816 212432 144458 146735 604286 566259 1342107 1327959 313534 309838 420183 428148 514022 500683 517740 521469 532081 544083 504769 561001 1553786 1636680 1102418 857420 465418 456125 535938 534978 548945 556419 559957 563136 637284 641652 4546850 4719306 38.85 70.6 2
08:31:06 2024-01-29 641267 637511 137417 134398 223279 228863 250621 248992 155591 152639 190283 193306 220426 223625 4180740 4509704 5870480 5714165 968450 1002552 195450 172920 189797 191300 229359 224174 211119 212730 144688 146735 615388 569156 1358869 1327959 311863 309586 421474 423317 510920 501746 515289 521101 537656 541167 510072 566023 1549380 1632535 1094029 865111 461022 456125 539849 531860 553633 558398 556420 565186 637575 632733 4563468 4721974 38.85 70.6 2
08:31:07 2024-01-29 642180 636357 137162 135009 223520 229042 250591 249870 155159 152884 188989 193942 224637 224004 4180322 4408372 5931387 5703603 968271 1005400 197550 173075 188571 191335 228418 224016 211450 211803 144424 146259 614992 563033 1342595 1324197 312819 310091 420183 423759 510962 495932 516790 513905 532045 540518 504805 564416 1558563 1655000 1090847 855812 462778 450895 537907 536563 548945 558398 557785 561838 639096 639731 4543278 4701760 38.85 70.6 2
08:31:08 2024-01-29 637895 638349 137102 134889 224596 228882 252149 248330 155557 152571 190044 193204 222647 223254 4174785 4532926 5885697 5714441 964650 1001095 195179 172131 189797 190399 230038 223430 210459 212730 143956 146701 620396 570781 1345457 1327687 313534 308182 421141 422387 512468 499929 515216 521469 534822 539229 507770 561834 1544540 1623096 1064212 865111 461466 454437 537527 531377 550539 552678 553624 561838 630862 634884 4577216 4713800 38.85 70.6 2
08:31:09 2024-01-29 640207 636766 137230 133956 223279 228641 249710 249727 154678 152960 188851 193306 221882 223439 4182428 4424385 5905168 5730767 975757 1003975 194166 172200 188275 191266 227870 223316 210789 211437 144185 145987 610533 563837 1340376 1323259 311762 309117 418932 423651 509192 495823 515253 513797 530440 540786 504023 562742 1554074 1650599 1064212 854595 462302 450433 536768 534941 547394 557576 556100 559308 639906 634585 4515061 4713800 38.85 70.6 2
08:31:10 2024-01-29 638538 637693 136356 134213 226883 228472 250734 248088 155051 152009 188989 192140 224480 222641 4178979 4536501 5890280 5703678 959737 1001856 193864 171908 188511 190099 228933 221315 211168 211627 143822 146225 617967 570374 1337162 1335283 313090 308411 420810 423421 512432 498773 512158 518017 528878 536438 503278 556000 1540123 1610467 1095475 862653 461134 453389 532967 531326 548169 549408 553624 561005 630095 636825 4627928 4719786 38.85 70.7 2
08:31:11 2024-01-29 644117 636307 136743 133553 223274 226989 250734 248507 154197 152182 188361 193005 223989 222927 4177761 4408587 5904823 5721784 978435 1001658 193061 171842 188571 190065 228453 221950 208974 211584 143829 145442 613801 567134 1354758 1316869 311762 308217 419277 423019 509520 498810 515253 513869 532045 539644 504315 561834 1552683 1651149 1003516 857655 461466 452103 536732 531788 545813 555120 553587 556004 635704 631240 4471049 4704448 38.85 70.7 2
08:31:12 2024-01-29 645675 636793 136335 133520 222238 226356 250734 247705 154231 151904 188623 192705 223989 222962 4174785 4407851 5894085 5714441 978898 1004710 195396 171855 188765 189961 228118 222093 208974 211444 143686 145613 613801 567881 1380109 1322321 310441 308217 419843 424457 507829 495402 514580 512315 530476 539501 503958 560206 1553786 1650599 1059687 855812 460693 450433 535706 531824 545391 555120 555235 556004 636348 631240 4471049 4713800 38.85 70.7 2
08:31:13 2024-01-29 636723 637693 136365 133553 226954 228278 248802 248297 154231 151694 188361 192106 224409 221812 4186706 4537418 5908527 5712615 956752 999678 197515 171515 188275 189502 228073 221795 210838 210166 143985 145442 612096 566259 1363780 1335862 311983 309174 422226 423255 510962 493937 509088 513833 527405 536262 504672 554909 1540160 1618472 1088533 857655 458820 452103 530707 531326 547394 549408 555235 562295 631055 636861 4627928 4729132 38.85 70.7 2
08:31:14 2024-01-29 645947 638153 136369 133528 226990 227411 251087 246907 154197 151208 188361 192106 223833 222927 4180740 4446401 5908527 5723793 977151 1002552 197515 171396 187718 189844 227481 221541 209767 210923 143332 145476 615388 573248 1343018 1318855 312204 308956 418621 422243 509374 495787 512737 514874 530296 537192 501554 558511 1544540 1646812 1088533 860205 461139 450822 535239 531666 541031 550564 550039 556755 631055 628878 4492808 4713800 38.85 70.7 2
08:31:15 2024-01-29 638913 638605 136339 133365 226918 227024 249784 248507 153667 152182 192028 192922 220629 221502 4190092 4489398 5908527 5712122 958151 999678 197515 170731 187684 188873 227516 221160 209148 210117 143490 144603 615388 563033 1360556 1333391 309565 307681 419733 421947 509985 494616 512012 513724 529190 538856 504599 556639 1544050 1631317 1097211 850959 460223 450895 532176 532834 540995 549919 551982 555927 630029 631240 4555578 4716424 38.85 70.7 2
08:31:16 2024-01-29 636276 637703 136420 132868 226941 226322 249223 246942 153736 151208 192442 196151 220938 221502 4190092 4500171 5870480 5703678 968450 998897 194861 170428 187979 188280 227870 220815 208787 210958 143070 145615 618784 571595 1346499 1327959 311321 306532 419250 421459 510240 495859 509088 513905 532678 535920 504452 556528 1538514 1609279 1066475 863807 459492 452029 530671 528592 545998 548624 548255 558987 627919 629321 4605353 4719786 38.85 70.7 2
08:31:17 2024-01-29 645849 636798 136373 132693 227025 226287 248838 247705 153421 151660 192262 192140 220180 221848 4180740 4411910 5894085 5722596 976054 1005400 197168 170665 191471 188873 227164 221541 208461 210446 143431 144568 618784 565888 1368986 1318739 310611 307215 417441 420429 504972 494321 510638 511523 528099 536473 501005 557685 1548244 1648464 1003516 858215 458673 448915 534480 532563 543678 553284 550126 554953 631055 629256 4471679 4713800 38.85 70.7 2
08:31:18 2024-01-29 636275 637703 136701 132864 222710 226989 246924 246977 153595 151208 192163 196288 220180 221276 4190092 4480269 5904322 5741158 958151 1001095 197444 170699 191534 188838 226971 220163 208461 209135 143456 144538 615388 563033 1353753 1337179 308692 306751 419546 420863 508010 492630 511490 513435 527696 536438 503245 555170 1544540 1625397 1088533 850959 457094 450469 532659 532724 546386 549955 552618 554990 627277 629177 4556282 4719786 38.85 70.7 2
08:31:19 2024-01-29 636728 636543 136228 132868 226874 226287 248961 246734 153497 151612 192298 196081 220180 220811 4190092 4488449 5889889 5731561 974366 998933 193761 170665 191292 188838 225761 220815 208426 209754 142618 145765 613801 568751 1339820 1326076 310003 306784 419843 420863 504581 493361 507570 511965 529190 530910 501787 557320 1540160 1627813 1055162 860816 456119 447146 531206 529076 545427 550178 548644 559727 633795 629293 4556282 4721974 38.85 70.7 2
08:31:20 2024-01-29 643667 637557 136275 132747 222710 226322 247652 246907 153322 151140 192190 196218 220026 221502 4199556 4411910 5912736 5723793 975062 1001095 194173 170428 191364 188929 226426 221506 207811 209135 142618 145654 612214 566259 1349659 1318739 308692 306676 415092 421459 504351 493676 509844 512328 526915 534450 498742 555570 1544917 1641432 1014393 856439 458586 448800 532967 529824 539366 549372 546175 553061 629434 623820 4481152 4721930 38.85 70.7 2
08:31:21 2024-01-29 641258 638044 135753 132868 222639 226182 248241 246766 152521 151208 191714 196358 219530 221812 4190092 4489398 5913634 5714441 959441 999678 194032 170276 187431 187950 226461 220057 208461 209135 142529 144400 613801 563033 1388559 1329727 308692 306253 415092 419674 505116 492630 509844 511883 523175 536677 498778 551881 1540160 1623096 1059687 850686 458134 450822 529171 530199 540988 547303 548644 551848 625742 627516 4560319 4713800 38.85 70.7 2
08:31:22 2024-01-29 635825 638144 136390 132776 223225 226078 248696 245971 153284 151073 189305 192994 220040 221324 4190106 4505170 5874711 5718938 966379 999641 196995 169854 191364 187655 226461 220092 207777 209754 142618 145885 617172 571595 1345978 1329727 310222 306352 417441 419674 508010 493625 508652 512279 527441 532153 501787 553522 1535294 1604760 1064212 862041 456047 450822 528424 522918 540162 546170 545367 555138 622150 625647 4611931 4723152 38.85 70.7 2
08:31:23 2024-01-29 645222 638340 136107 132009 226564 225587 247861 246907 152902 151039 188843 193534 219627 221706 4193003 4426697 5903410 5722596 975757 1000359 193761 170242 188560 187950 225918 220163 207453 209475 143035 144368 622009 565926 1356417 1318739 306559 305790 415056 420863 501993 492630 508297 510191 528069 532881 495828 555997 1540160 1640269 1017712 857047 457419 446710 532212 528506 539803 550171 544982 551812 629434 625819 4486402 4713800 38.85 70.7 2
08:31:24 2024-01-29 636018 638153 135893 132681 223010 225587 247873 245424 152728 150689 191956 195566 219873 220776 4189816 4498675 5879232 5707598 969067 1001856 193962 170291 191292 187621 225761 219749 207418 209135 142394 145017 620396 571595 1342896 1328222 309310 306280 415092 418453 504617 495316 507570 510768 526951 530656 499835 551025 1534204 1602453 1094318 860816 456119 450184 527305 522918 539330 543801 546765 553527 622078 623820 4624110 4723152 38.85 70.7 2
08:31:25 2024-01-29 645222 637703 135851 132399 222710 225628 247652 246526 152437 150689 191274 195807 219412 221648 4190101 4429665 5895849 5732822 978898 1001856 193350 169786 188427 187978 225587 219608 207315 209614 142407 144639 609040 570781 1343285 1317804 308547 306784 415020 419674 504658 492630 510462 510122 527696 531691 495756 554739 1540160 1635737 1057425 856439 458071 445421 531459 526692 538278 548588 545989 550213 628989 622299 4492808 4719786 38.85 70.7 2
08:31:26 2024-01-29 638486 638605 135284 132440 221927 225395 246889 245939 152437 150656 191274 195636 219224 220158 4190092 4504597 5904322 5703678 960199 999678 193490 170223 188574 187875 225867 219656 207673 208634 142394 144402 613206 564240 1351046 1331735 307588 306496 415092 419405 504617 489455 510100 512328 523031 531726 498742 551781 1539068 1613532 1057425 848890 455906 449473 527678 528665 540988 543801 546175 550177 622078 623820 4564970 4719034 38.85 70.7 2
08:31:27 2024-01-29 636432 637703 135522 132051 222554 224890 246924 245183 152577 150207 191310 191920 219224 220088 4193462 4495545 5870480 5723793 967301 998189 193220 170176 190649 187655 224837 219407 206520 208448 142361 144534 620396 571145 1346382 1327959 308511 305598 414718 416983 504695 494026 507026 512328 526171 529910 498778 553000 1534204 1602453 1083037 861428 455470 447410 526153 522774 540605 543730 544441 552668 620220 625819 4617517 4732504 38.85 70.7 2
08:31:28 2024-01-29 645022 638345 135949 131757 222710 224924 246889 245768 152193 150790 191274 195601 218883 221121 4193462 4417111 5887313 5723793 975757 999641 193185 169820 190684 187491 225028 219065 206485 209100 142231 144538 618784 570781 1350187 1318739 308246 306640 414148 419455 503268 492209 509737 509220 526769 532153 497616 550842 1540123 1625397 1055162 863161 458548 446086 529171 522810 537898 546723 544293 550177 628508 622263 4545559 4723152 38.85 70.7 2
08:31:29 2024-01-29 643404 639952 135526 132320 221736 225552 246924 245183 152193 150689 188298 195601 218883 221502 4196817 4495433 5922946 5724391 958077 999714 193761 169282 190988 187033 225569 218689 207534 208268 142265 144270 622009 566731 1347770 1327378 306811 306784 414728 418121 505008 491239 509951 512145 525402 532081 495684 548433 1538551 1623107 1083905 855812 457412 446361 523121 525913 537518 545758 546175 548511 622150 626299 4564970 4730139 38.85 70.7 2
08:31:30 2024-01-29 642180 638287 135412 132043 221931 224698 246960 244600 152682 150173 191615 191920 219565 220088 4205797 4531039 5889889 5724104 969142 1001841 193220 169702 190649 187491 224837 219372 206485 208593 142001 144304 610627 571595 1346759 1327959 306883 305061 415092 417164 501993 493493 506095 511603 523139 529093 495900 551781 1534714 1603398 1083905 861354 454675 448764 526019 525140 540568 544988 544404 552277 619955 622299 4624110 4728360 38.85 70.7 2
08:31:31 2024-01-29 645906 638605 135663 131762 222710 225810 246889 246147 152054 150240 188130 195601 218883 221112 4208796 4429332 5912461 5733145 976054 1002552 193185 169702 190613 187067 224994 219372 206416 208123 142001 143837 620396 567134 1355926 1318739 306847 305921 413163 419081 501664 491934 507570 507856 523211 531404 492864 551881 1540160 1632264 1055162 858215 456657 446899 530149 525397 537409 546026 544256 548908 625524 621572 4495768 4717303 38.85 70.7 2
08:31:32 2024-01-29 645032 639499 135161 132005 221537 225395 247334 245109 151739 150207 187627 195566 218651 221121 4202801 4485648 5914521 5719715 958367 1001132 193490 169047 190917 186774 225063 218044 207130 207764 142001 143837 622009 568346 1356757 1329617 306847 305061 412256 419081 504261 489781 507570 504927 519148 529129 492182 546111 1537940 1615779 1057425 852775 456084 445529 523013 522882 535965 545758 548791 550571 626498 627146 4560201 4734019 38.85 70.7 2
08:31:33 2024-01-29 642946 640414 135152 132368 221931 224855 247752 244460 152543 149659 191140 191721 218883 219982 4196817 4536631 5885697 5719715 966379 998933 193050 168610 190613 186740 224681 218536 206273 207798 141274 143710 618784 571188 1336731 1329727 306847 304561 414400 414745 501993 491934 504553 510880 522663 528864 495022 546884 1530940 1597855 1081590 860205 453854 445386 523049 520829 538278 541049 542825 550250 620318 622299 4639513 4737400 38.85 70.7 2
08:31:34 2024-01-29 645874 638568 135723 131691 222256 224751 246298 244942 151705 149932 187592 195123 218416 220123 4199556 4429059 5903410 5723793 973974 1001841 192646 169282 187503 186869 224646 219218 206129 207619 142112 143704 620396 565926 1355677 1319514 306307 305168 412546 418453 501491 489817 507210 504927 525904 530656 494103 548155 1534599 1613532 1050637 859594 455470 444163 527305 520829 536752 543801 541178 546888 622186 620404 4537568 4727447 38.85 70.7 2
08:31:35 2024-01-29 645800 641919 135072 132303 221248 225448 246368 244495 152065 149558 187916 191513 218368 221085 4197844 4495272 5922946 5719715 959516 1001819 193220 168745 190613 186447 225028 218009 206485 207521 140733 143462 612214 568346 1365380 1329617 305876 305921 412220 414781 502772 487026 507570 508679 519549 531404 492828 545304 1535294 1620799 1059687 853381 455366 445456 523013 522810 535136 540580 545989 546079 620220 622299 4563582 4729132 38.85 70.7 2
08:31:36 2024-01-29 647315 638596 135084 132051 220705 223503 246819 245039 151671 149522 187592 191652 218133 220837 4207276 4454593 5912628 5736052 975984 1003996 192262 169248 187240 186740 223607 217974 206278 208135 140539 144100 612214 572411 1345452 1320449 306811 303812 411895 419045 502556 491934 505751 504036 519879 525139 492671 548506 1535294 1615779 1003516 861428 452246 441917 528265 522912 539040 545331 543558 550957 622150 621243 4562089 4732504 38.85 70.7 2
08:31:37 2024-01-29 649166 640144 134529 131972 219943 224855 246329 243848 151705 149213 187592 191351 218813 219674 4208796 4487765 5947440 5735308 964963 1002368 192506 168745 187240 186413 223607 217297 207320 207267 140805 143304 613801 566259 1349233 1331926 306607 303848 412510 419341 504017 486688 503729 502511 519706 528278 491902 548543 1540160 1632180 1059687 850922 453532 441521 523049 522810 536722 543765 545989 546852 625742 622263 4505656 4729892 38.85 70.7 2
08:31:38 2024-01-29 639298 640410 134500 132229 220286 226820 245852 243404 152125 148575 188563 190882 218813 219546 4199444 4563582 5909426 5741034 956850 1001144 192232 169062 187133 186863 224161 217869 206382 206369 141509 143338 613658 565854 1356919 1336995 305267 303030 415020 414745 502729 488677 501486 504891 519706 527536 494289 546038 1534204 1616221 1023245 848472 452025 447009 523013 522846 539422 541303 547154 548241 620318 622299 4563468 4729892 38.85 70.7 2
08:31:39 2024-01-29 639868 638605 134936 131551 221471 224161 246059 243813 151705 149180 187592 191351 218581 218427 4187156 4501088 5912736 5740560 972903 999641 191656 169649 186360 186863 225420 218209 206135 207267 141704 143634 612214 569510 1352481 1327959 305768 303848 415056 417603 499785 489745 499998 504855 521452 525948 497308 549599 1530940 1604760 1027671 860205 452246 447009 523085 522171 538278 540509 543663 547662 620318 618517 4599711 4732504 38.85 70.7 2
08:31:40 2024-01-29 644574 638961 134487 132062 220665 224855 245267 244394 151671 149113 187460 191553 217946 219674 4208796 4474200 5950037 5741327 965689 1002552 191598 169078 186810 186447 223538 217787 206888 206265 141867 143566 615388 566259 1338427 1327959 306389 303670 412331 418235 500248 486052 504123 501805 517983 528398 495080 550135 1540160 1637182 1023245 853033 453532 441881 527269 522810 535929 546494 544441 546043 622186 620332 4480441 4723152 38.85 70.7 2
08:31:41 2024-01-29 637900 639947 134534 131766 220700 225203 245267 243813 151671 148774 187627 191351 218203 218685 4214840 4537455 5922061 5731962 954274 998897 191970 169031 187240 186379 223607 217332 206095 206438 141870 142875 624831 564643 1350821 1339330 305626 304275 413847 414493 501810 487293 503619 504711 521547 528914 496911 546700 1530940 1618001 1078408 851564 454823 447009 523044 521966 535193 540977 543558 546668 620318 622190 4558459 4732504 38.85 70.7 2
08:31:42 2024-01-29 638418 638377 134936 131017 221359 223469 246059 243404 151671 148610 187592 191050 218168 219521 4205797 4518963 5887313 5741327 967759 999641 191935 168712 186977 186121 223607 217787 205597 207082 140584 143471 618784 570781 1351197 1328051 305553 303585 412475 413982 499749 489455 504051 508926 522286 526099 493994 544192 1529267 1604372 1102418 857031 450707 445118 522304 522171 538933 541122 544404 548511 622076 622227 4646739 4735879 38.85 70.7 2
08:31:43 2024-01-29 648696 640400 134529 131120 220634 223469 246646 243439 151469 148946 187592 191652 218133 220017 4202801 4475563 5927164 5740748 977849 1002552 191766 168595 186644 186379 223382 217332 205809 207405 144184 143803 619010 572003 1350538 1318739 307369 303137 410055 417164 501137 490473 503017 502901 519879 523597 490880 548926 1539127 1621956 1050637 862542 452246 441665 526019 521828 537336 543277 541946 548936 622078 623503 4564970 4724627 38.85 70.7 2
08:31:44 2024-01-29 649628 639961 134272 132242 219943 224855 245267 244368 151637 148713 187460 191084 217795 219332 4199444 4492845 5936483 5722596 962446 1002552 191598 168745 186311 186413 222883 217297 206273 205939 140708 142875 615388 565854 1374205 1329617 304373 303173 411570 417200 500429 484650 502747 503186 519339 527129 491902 548118 1540160 1635733 1021032 853782 451840 441268 527992 525140 531910 543587 544256 547371 623510 619716 4493040 4728819 38.85 70.7 2
08:31:45 2024-01-29 638353 638605 134491 131050 220282 225810 246405 243813 151428 148844 187293 190784 217981 218650 4199182 4514235 5912736 5711822 957470 1001095 191935 168595 186679 185830 223572 217297 205774 206082 141509 142841 610627 564643 1347946 1337179 303021 303173 413127 414018 501491 487257 501522 504855 519706 527500 495688 545924 1530940 1613933 1050637 848509 453532 444900 523044 522912 534434 540560 542457 545172 618517 620225 4569337 4740785 38.85 70.7 2
08:31:46 2024-01-29 638185 639961 134898 131132 220669 225558 246157 242995 151499 148577 187293 190882 217889 221406 4205797 4524617 5884485 5733145 969142 1001095 191766 168211 186382 185864 223382 217332 205101 206507 144338 143372 617172 572003 1342521 1328051 304909 302252 411859 413072 499396 486954 501095 504927 519513 524367 494803 544067 1526048 1595593 1055162 857031 451925 441521 521565 519960 535172 539635 540339 548241 618494 620368 4648848 4740785 38.85 70.7 2
08:31:47 2024-01-29 647694 641960 134428 131477 220979 225016 245267 243404 151185 148744 186995 191339 217996 219947 4205797 4457425 5917846 5728231 977151 1001841 191598 168211 186347 185864 222883 217110 204782 206507 144232 143372 625565 569156 1348271 1318739 303696 303173 410020 414421 496103 486124 503766 503291 519915 527536 492286 547515 1530940 1617362 1003516 860702 453532 441845 523786 519923 531535 540545 537672 546705 620220 614943 4567055 4726057 38.85 70.7 2
08:31:48 2024-01-29 643974 639218 134674 131025 220290 225651 246192 243195 151888 150861 187367 190743 217807 219191 4210685 4553208 5887313 5723517 963513 1000948 192407 166985 186977 184703 223607 216587 205454 206472 144136 143372 623926 574048 1349235 1325418 305553 301969 411281 414018 501846 486954 499608 504819 516780 522426 492634 542687 1526530 1604760 1073780 854595 450645 441484 520828 521433 536307 541158 543595 546888 620318 621752 4646739 4739257 38.85 70.7 2
08:31:49 2024-01-29 648705 641395 134491 130918 220321 223503 246059 242284 151533 148370 187329 190749 217703 219806 4220104 4505693 5912628 5733145 971803 1002552 191261 168211 186181 185830 222848 217764 205888 206403 144215 142875 610533 574869 1343498 1327959 306496 301707 411895 414781 498982 486918 495639 502830 516822 520893 490441 546075 1530940 1613811 1021032 857692 449688 441701 523085 521433 538009 541718 539084 546888 621196 614907 4568231 4723152 38.85 70.7 2
08:31:50 2024-01-29 645763 639407 134057 130988 219298 224161 244512 243609 151185 148439 187030 190882 217795 219144 4211554 4480860 5956805 5745953 966379 1005400 191563 168444 186050 185796 222693 216936 206313 206082 140513 142841 615388 566259 1346759 1329845 305353 302216 410091 417164 500076 483897 499998 502205 517107 524403 489332 548443 1537940 1632264 1039325 848509 451605 438862 523013 521701 532018 541718 542788 545504 621130 619666 4496250 4729892 38.85 70.7 2
08:31:51 2024-01-29 641280 639668 134019 132511 219075 223538 245267 242713 151671 150053 187460 189851 217760 218309 4215142 4583778 5911345 5747155 959661 1000948 191192 168377 185873 185694 223089 217157 206061 205727 144215 142841 620150 569102 1341345 1342585 304760 301299 412546 415237 500139 483897 495639 503291 514162 523632 493754 545537 1530940 1613928 1050637 848472 450965 445118 522774 521196 532090 539635 541946 545504 617729 618517 4577630 4738477 38.85 70.7 2
08:31:52 2024-01-29 640822 640414 134491 130783 220480 228288 244889 243065 151185 148303 186995 190484 217084 217292 4211554 4512909 5922061 5742497 972284 1003282 191053 168610 185933 185728 224608 217192 205637 206300 140390 143273 628842 574869 1328567 1328051 304373 300350 411895 414457 495923 486052 499767 503186 516857 523139 492707 547255 1530940 1603588 1003516 860205 450645 445432 522977 519960 535929 539635 537072 546335 616677 614907 4590306 4738477 38.85 70.7 2
08:31:53 2024-01-29 645489 640414 134491 130877 220321 223503 244307 243439 151185 148370 186435 190749 217491 218685 4211629 4440294 5940712 5742497 973937 1002552 191163 167216 185235 185830 222196 217799 206486 206265 142725 143076 612214 568695 1346302 1324369 304723 302959 411890 414493 495729 483861 501486 503898 518383 525806 491191 547089 1530940 1613814 1059122 860205 453904 441809 523044 519152 530377 538961 536313 545504 619276 617626 4564970 4738201 38.85 70.7 2
08:31:54 2024-01-29 645763 639258 134365 130951 220286 223469 244547 243813 150809 149280 186400 191385 216782 219332 4215142 4526993 5917846 5723793 959737 999641 191935 166985 186347 184703 222917 216587 205135 205796 144044 142841 628842 567134 1356556 1335526 304760 304368 411890 414649 500284 485914 502442 506763 518094 529007 492250 542266 1530940 1621930 1034310 852501 453532 441845 520092 521213 531826 537688 541178 544270 620318 618553 4568231 4738477 38.85 70.7 2
08:31:55 2024-01-29 643395 640155 134708 130746 219982 228180 244924 242319 151084 150369 186912 189885 217456 218685 4215142 4537481 5878908 5742221 969142 999678 191296 167101 186050 184669 222693 216587 204782 206438 144044 142845 625565 572411 1341590 1331612 303946 301263 410055 414024 498692 489024 501866 506763 518250 523103 491026 540894 1525937 1604667 1102418 855812 447978 441593 519688 519668 532054 539599 541142 545272 618531 622007 4652251 4738477 38.85 70.7 2
08:31:56 2024-01-29 648705 641891 134272 130696 219943 228180 245715 242284 150909 148667 186435 190449 217456 219367 4208796 4485946 5919800 5736421 972866 1001841 190694 166985 185200 185282 222230 216436 204782 205762 143738 142875 609040 574869 1351862 1324197 304873 299983 409373 414709 496103 486882 495639 501764 518239 522187 491725 546867 1530830 1617289 1021032 858253 448796 440935 524529 519814 535136 540509 537905 546043 621856 618499 4574363 4741856 38.85 70.7 2
08:31:57 2024-01-29 649055 639254 134242 130955 219259 223469 244547 242319 151401 148270 186435 189920 217456 219332 4212140 4498488 5936483 5733145 960846 1003263 191766 166985 186347 184669 223382 215915 205135 205796 144245 142875 618784 569156 1349449 1332446 304930 301299 410147 414745 501137 483897 500351 502474 514126 522828 486778 543494 1534599 1626618 1055162 852565 452099 442272 521160 522641 532166 541122 540995 545707 622039 620177 4549433 4741856 38.85 70.7 2
08:31:58 2024-01-29 642939 639699 134061 130837 219701 228288 245302 243864 151189 150369 187030 189851 217760 218615 4224488 4568024 5895735 5733145 961275 1001841 191464 167216 185755 185248 222883 215580 205876 205796 144145 142740 610627 573638 1340347 1339698 305737 300806 411281 413399 501491 485368 499191 501841 514053 522024 492707 543916 1527588 1613928 1046112 848472 449688 444453 521565 524322 535193 539348 542888 544123 613028 618145 4575147 4746388 38.85 70.7 2
08:31:59 2024-01-29 647694 641766 134830 130597 220524 223434 244547 243065 150701 148610 186152 190911 216747 219297 4218148 4447824 5940712 5742281 975757 1003975 191163 166985 185790 184703 224119 217110 204464 205796 144132 142877 620649 567538 1352096 1322409 302489 302216 410437 413399 495260 483217 501132 503186 516857 524367 486850 544486 1530940 1617288 1021032 860816 452808 440561 521565 516848 531450 540396 536743 544307 620318 613285 4567838 4739598 38.85 70.7 2
08:32:00 2024-01-29 650475 644053 134394 131087 219618 225175 244373 242926 151051 148406 186258 189713 217270 219863 4219331 4511603 5942345 5724141 960883 1002552 191331 170444 186050 186502 222693 215915 205135 205441 144044 142643 618784 569510 1345091 1331502 302738 301263 409567 414673 501577 483217 499256 501764 514090 522060 486399 544302 1535724 1622940 1018819 850355 451974 439149 520092 521433 531450 541158 540759 544307 620026 618082 4540034 4738201 38.85 70.7 2
08:32:01 2024-01-29 641636 640186 134373 130741 219701 224822 245056 243864 151401 150264 186555 189747 217655 218579 4223485 4546302 5895735 5723793 968375 999678 191163 171448 185755 188361 222539 215950 203897 206082 143926 142976 623926 573229 1344297 1327296 303661 300350 410020 410901 499723 486088 495675 503327 518239 521416 489713 540238 1521720 1597855 1093451 856403 449798 440135 518587 518383 531982 537255 539538 546668 616242 616709 4652246 4738477 38.85 70.7 2
08:32:02 2024-01-29 647602 638282 134738 130475 219978 228448 243761 242861 150701 148406 186235 190340 217213 219156 4226849 4445478 5940712 5742002 975399 1002552 190394 167101 185165 184669 223176 217297 203863 205156 143773 142543 618784 567134 1352439 1322321 303576 302004 410437 413108 494527 484884 500741 501764 519157 524403 486886 544376 1530940 1616217 1021032 860205 450707 440458 521196 516885 530698 539635 536743 542655 619880 613285 4563468 4732504 38.85 70.7 2
08:32:03 2024-01-29 645715 639965 134053 130606 219298 228216 242978 242319 150701 150353 186400 189885 216782 218005 4216709 4528669 5924482 5745953 958151 1002552 190729 171208 185200 184568 223840 215915 204782 204803 144114 142287 611748 567881 1357795 1337479 301803 301052 410091 411515 496139 483514 495639 501576 514162 522863 491938 541881 1529818 1612593 1003516 848509 450965 441917 520055 521901 530698 537255 537941 541849 613100 616464 4577630 4728360 38.85 70.7 2
08:32:04 2024-01-29 638450 639929 133998 130634 219640 228252 243796 242496 150701 149844 186400 189885 216782 217258 4220582 4516118 5925935 5756560 973578 999531 190221 167250 184859 185147 223176 216587 204498 205476 143372 142647 617172 571966 1345595 1332556 302489 302005 411138 411515 494876 483897 499140 502547 518605 522771 491938 540621 1526048 1591007 1018819 857729 447978 441881 519469 516848 531161 536429 534728 545892 612596 614907 4630715 4735101 38.85 70.7 2
08:32:05 2024-01-29 647784 639218 134466 130385 220167 228323 243587 242861 150668 150159 186139 189920 216782 218462 4212140 4445443 5945802 5742497 972940 1006142 190152 167482 184730 185181 223019 216855 204679 205338 140277 142582 616976 567881 1353266 1326076 303466 303291 410727 412746 494492 484737 499645 501472 518387 523632 486886 545924 1530940 1616308 1043850 859594 451605 438934 522304 517615 530698 539635 536362 541849 619611 613285 4539701 4728360 38.85 70.7 2
08:32:06 2024-01-29 645675 640191 134057 130766 219263 225226 243387 243439 150668 150563 185843 190714 216747 218674 4220357 4533076 5924033 5738405 960883 1002552 191197 171172 185235 185980 224119 217882 206486 205910 144105 142706 618784 566259 1389058 1335526 304438 302498 410400 411479 499800 483181 500034 503752 514126 522426 486814 540807 1530940 1622940 1041587 850959 450965 438460 519321 519960 530323 540396 539538 544845 620318 617612 4540034 4729132 38.85 70.7 2
08:32:07 2024-01-29 643159 640195 134023 130643 219372 227859 244547 241541 150701 152046 186435 189518 216957 217970 4199219 4564781 5912736 5742497 969142 1002552 190764 171172 185235 188132 222161 215950 203829 205796 143773 142740 625565 574831 1341219 1333629 304875 300208 411308 412669 495923 487293 499693 504255 514017 521668 489446 537877 1525378 1604760 1034863 853381 448344 441151 518442 518456 532018 538083 541343 545892 613136 616745 4652345 4751208 38.85 70.7 2
08:32:08 2024-01-29 648978 640191 134496 130720 220013 224226 243761 242861 150564 150264 185973 190449 216782 218685 4215468 4454148 5922061 5742497 976054 1002552 190527 167793 185000 188492 225947 216402 203512 205653 143843 142979 627203 568751 1356674 1320449 302065 301757 409782 415237 497286 487985 501190 500129 514017 522837 488409 544155 1533659 1616217 1016606 860205 447004 441629 523044 518419 531982 540941 536313 546409 620318 613285 4577216 4737685 38.85 70.7 2
08:32:09 2024-01-29 651479 640263 134078 130766 218922 228448 243761 242284 150701 152081 186282 189851 216816 219332 4221478 4511415 5933119 5728784 958077 1002552 191163 171018 185200 188124 222196 219916 204782 205122 143773 142413 618784 570374 1349685 1333501 302030 300838 408412 410901 498982 482466 499998 503003 516670 526062 489103 539255 1530391 1618583 1057425 850774 452209 441003 519321 519556 529162 538047 539538 542508 618494 616673 4563468 4738477 38.85 70.7 2
08:32:10 2024-01-29 644117 640074 134238 130385 219333 224226 244512 240870 150735 149740 186139 189518 216782 217970 4228790 4549532 5905222 5751849 974366 1002552 189567 171243 184413 184669 225559 215950 203829 205156 143930 142581 627203 571595 1339820 1325418 302759 299510 410091 410865 494527 483592 498350 503026 518239 521668 491171 539474 1522644 1594992 1050637 860089 448832 441701 518478 519240 532921 534745 537814 544159 612560 614871 4658335 4747822 38.85 70.7 2
08:32:11 2024-01-29 648519 644510 134078 130671 219193 228341 243691 243030 150533 150264 185182 190449 216376 218650 4236097 4531087 5931387 5730290 960087 1001095 190694 171172 185129 188255 221973 215545 204288 205088 143969 142581 627203 565888 1362936 1329213 303036 301263 409857 412889 496031 483929 499608 503898 514053 522828 486850 538983 1528696 1616217 1055162 852775 451605 441629 517819 518383 529162 536429 537868 543177 618168 618629 4583252 4750957 38.85 70.7 2
08:32:12 2024-01-29 645342 644053 134205 130967 219263 223976 244307 243142 150983 150762 186068 189449 216747 219843 4232660 4565259 5893810 5750692 969142 1001058 190527 171342 185165 188255 222161 215880 203829 205441 143816 142877 623926 574048 1345336 1328309 302702 299404 410727 412305 498346 484991 498350 502474 512464 520166 486850 540734 1529304 1609315 1018819 850922 446931 441426 520055 519960 531982 538047 539502 543975 613028 614907 4582442 4744922 38.85 70.7 2
08:32:13 2024-01-29 644011 642226 134141 130597 219083 224542 243587 242146 151128 152047 186662 188627 216923 217223 4233533 4521086 5931387 5760058 972940 1002515 190360 171448 184507 184602 225876 219916 203829 204769 143803 142342 627203 575691 1335478 1327959 302950 300302 410727 413399 495188 483897 496476 500275 517070 520166 490866 543879 1528217 1604760 1030275 860205 445270 441773 521565 516848 531982 537633 534889 543462 612129 613213 4599711 4748623 38.85 70.7 2
08:32:14 2024-01-29 647694 641211 134289 131179 219320 225456 243212 242891 150533 148170 185927 189472 216608 218509 4236554 4477074 5968688 5760058 967450 1002552 190095 171412 184542 184602 222899 220035 204464 204769 143738 142211 616976 568346 1342252 1334447 303036 301152 410437 414018 495224 483514 499413 500275 514162 522959 486778 544302 1535294 1623059 1018819 857383 449285 439767 522304 517980 529162 538187 535184 540170 616677 613141 4511303 4748623 38.85 70.7 2
08:32:15 2024-01-29 644760 640231 134112 130545 219228 228180 242978 242995 150883 148441 186164 190138 216806 218509 4242296 4524203 5940712 5750416 958151 1002552 190660 171342 184988 188387 225947 219761 203863 204485 144044 141920 627203 565888 1363301 1337179 302717 301017 410727 412305 495995 482831 500478 503186 515317 522792 486850 537841 1526530 1616217 1078408 850959 451605 439113 517855 518383 529162 536016 537452 540589 616641 614836 4578031 4748623 38.85 70.7 2
08:32:16 2024-01-29 645489 644659 133612 130540 218883 224384 244477 240836 150530 149844 186365 189221 216782 217935 4228790 4578259 5908398 5750692 964926 1001095 191331 169065 185613 188115 222161 219653 203829 205122 143624 142976 625565 575691 1341980 1331135 302702 299179 410437 410901 498946 483897 497607 501409 510988 519363 486850 539020 1526530 1611513 1021032 850959 446579 440243 520055 519960 531788 537183 539084 544270 612992 614907 4606288 4754596 38.85 70.7 2
08:32:17 2024-01-29 649166 640001 134028 130475 219071 224542 244512 240767 150634 149425 186400 189186 216747 217970 4253483 4511415 5948077 5756560 979050 1005326 190221 166755 184366 188220 222899 215245 203863 205122 141794 142976 627203 575691 1351200 1323346 305353 301225 409278 412165 495224 483933 497960 499654 514090 518598 485301 543457 1530903 1611337 1037062 857729 445379 439767 521565 518872 531910 539635 536743 544270 613100 613177 4583755 4745238 38.85 70.7 2
08:32:18 2024-01-29 652009 640191 133583 130356 218547 224226 243691 242046 150393 152082 185253 189221 216596 219144 4229486 4526806 5945802 5742281 962371 1004710 190590 166639 184859 183958 223176 216657 206186 204951 142101 142581 602770 570374 1346814 1332875 303896 299298 408376 413327 496067 483514 496534 495733 511743 522403 483865 542650 1535294 1632264 1014393 853381 448307 438804 521565 519960 529911 539635 538270 539406 618458 613285 4492808 4736915 38.85 70.7 2
08:32:19 2024-01-29 641992 640227 133927 130385 218734 228341 242232 243864 150530 151976 185772 189186 216411 216920 4227500 4576828 5936483 5744854 956242 1001805 190095 171137 184589 186241 223105 216620 205906 204206 142026 142211 628459 567881 1351004 1344798 302607 300866 410727 412305 495959 481772 498918 503542 513981 521659 486886 537768 1530391 1609255 1013261 852169 449322 440422 518269 516885 528788 534031 537888 538570 611196 616754 4586580 4751208 38.85 70.7 2
08:32:20 2024-01-29 641766 640263 134053 130144 219294 223911 244010 241507 150466 151976 185525 189221 216782 217970 4230239 4537455 5895849 5740560 968450 1001095 190394 171067 184671 188088 221511 219653 203654 205088 143703 142639 608247 575205 1347632 1334577 303786 299228 410400 411648 495814 486039 497423 503186 512464 519363 486778 536177 1521720 1601282 1044133 853381 446263 438862 517088 516848 530341 536465 537488 544307 612798 616754 4652820 4751208 38.85 70.7 2
08:32:21 2024-01-29 650478 640191 133616 130479 218883 223397 243796 242250 150497 152258 185253 189782 216376 219322 4220319 4466316 5915162 5751849 978548 1003975 190394 171377 184378 188220 225840 219689 203795 205762 143637 142610 625565 574869 1373005 1322321 303036 300980 409097 414649 496288 486259 500085 498610 513909 519184 486989 542195 1530940 1611607 1016606 860205 448094 440475 521565 516812 530377 539635 536066 546284 618494 613213 4583755 4751208 38.85 70.7 2
08:32:22 2024-01-29 653003 640299 134259 130389 218970 224384 243726 241507 150152 152293 185217 189851 215475 219332 4227500 4530823 5940712 5736534 961985 1002552 191163 171032 185401 188150 221973 219617 203863 204593 143738 142312 621807 570781 1346374 1333391 304393 299404 406079 414612 496067 483514 499767 499680 515317 522923 488064 542925 1536937 1632143 1009966 855775 448796 441316 521565 519556 529162 539635 539668 540170 617512 612709 4499688 4741856 38.85 70.7 2
08:32:23 2024-01-29 640332 644044 134171 130230 219263 223911 243726 240767 150497 152011 185772 189221 216411 217292 4224488 4537455 5904322 5751849 972940 1002552 189498 171342 183956 188255 222238 215880 203478 204485 143533 142287 615559 572411 1351459 1332556 303036 300302 410727 411430 492648 484541 497997 502830 514126 520166 486886 537388 1521684 1590928 1076094 857047 445972 441629 516799 516666 531680 533104 536251 542471 613368 613105 4660040 4747822 38.85 70.7 2
08:32:24 2024-01-29 650896 643936 135200 130187 219263 223911 242943 242250 150533 150884 185182 189518 216075 218274 4227500 4454148 5914600 5751849 975757 1003975 189532 171067 184542 188088 222586 219952 203163 204451 143768 142211 615559 569156 1368243 1324197 302607 301152 408376 411479 494163 484884 499767 498403 514017 519363 483829 540621 1528696 1613811 1037062 862041 446263 436544 520055 513797 530895 538840 536743 543975 618203 612888 4575147 4750190 38.85 70.7 2
08:32:25 2024-01-29 652871 644053 133583 130630 217868 228144 242978 243521 150714 149603 185217 189186 216075 217292 4224793 4498488 5955121 5742497 963220 1005400 190095 170947 184542 187922 222899 219499 204429 203850 143760 142188 628842 569968 1354442 1329250 302766 299159 409567 412782 495995 482831 497997 495684 512536 523139 486057 542687 1535294 1628494 1012179 855812 449652 439113 521565 519691 529162 538047 535184 537809 613064 612792 4506549 4749058 38.85 70.7 2
08:32:26 2024-01-29 645616 643554 133956 130475 218708 224542 242804 244940 150466 152082 185808 189685 216075 217292 4236554 4536158 5936483 5750692 959330 1002552 190262 171137 184507 187922 222586 219617 203478 203850 143974 141755 627203 566731 1368244 1340683 301325 301152 410147 411721 495224 481432 495337 501764 512500 521258 486814 537768 1528217 1609387 1021032 852169 449004 442061 518269 516848 528415 533246 537506 537772 611232 613285 4577216 4741856 38.85 70.7 2
08:32:27 2024-01-29 639789 644967 134327 130483 219697 224241 245226 241438 150567 152014 185631 189180 216423 217865 4233533 4537455 5912736 5760058 975062 1002552 189498 171377 183956 188290 222238 219916 203654 204769 143502 142248 625565 572411 1347359 1331502 302748 298915 410727 412013 494163 484321 496902 502830 514090 519363 486778 539120 1520604 1591007 1066757 856403 445270 439113 514108 513797 530698 533246 536743 542655 610967 613285 4652246 4751208 38.85 70.7 2
08:32:28 2024-01-29 651086 640227 134019 130234 219075 224802 242232 242081 150433 150053 185560 189575 216168 220196 4223221 4471452 5959363 5757193 971062 1003263 189165 166985 183653 188255 221616 219725 203163 203850 143703 141886 617172 567881 1351965 1327017 301179 299404 408376 410576 493943 482831 499767 498791 514162 520166 483829 539932 1526530 1613928 1039012 862653 446676 436508 519321 513001 528788 537633 535184 543998 616677 613177 4563468 4751208 38.85 70.7 2
08:32:29 2024-01-29 651421 640299 133990 130360 219218 224226 243352 241912 149672 152258 184888 189851 215844 217970 4235574 4540393 5946553 5736459 960883 1002552 190394 169361 184296 187817 223055 219581 203654 204451 141831 142442 627203 567538 1362007 1336231 302179 301152 406079 411502 495995 482831 499767 500665 510988 522035 483601 537008 1527612 1623096 1024351 850959 446639 437679 517052 517615 527669 537219 539692 540206 616677 616754 4550342 4748623 38.85 70.7 2
08:32:30 2024-01-29 645032 640335 133805 130842 218542 223911 243726 245835 150426 151695 185288 189120 216411 217748 4233833 4577270 5915570 5752451 967609 1002368 191157 171059 185129 187817 221819 216047 203512 206508 141331 142841 625565 575691 1345179 1335099 304327 298253 409567 410865 496067 482466 495422 500275 510162 520110 486399 537008 1527132 1604708 1016606 851291 446502 439149 518221 518456 530377 534852 537108 541813 609442 616319 4596869 4748623 38.85 70.7 2
08:32:31 2024-01-29 648520 640263 134002 130352 218547 224069 243761 245526 150393 151941 185855 188627 216110 217935 4236852 4521162 5936483 5760921 980303 1004613 189394 166639 184237 183159 222827 216657 205328 204808 141534 142346 625565 575691 1336966 1325311 303896 297523 408376 412130 492994 482502 495239 495841 513822 516275 483829 540621 1526048 1609291 1062209 857692 445550 437844 520092 513833 530377 537633 535184 542618 613064 610842 4577216 4741856 38.85 70.7 2
08:32:32 2024-01-29 652271 640299 133624 130479 218359 224226 242774 240836 150152 149844 185217 188627 216110 218685 4224793 4536158 5948077 5733145 960846 1003975 190527 168710 184847 185389 223611 216360 205328 204382 141728 142113 617172 571928 1373784 1335526 302424 299439 406079 411721 495995 483295 495639 501764 511023 523139 485301 538823 1528696 1618433 1023245 852169 449652 437987 514108 513941 526887 534441 535520 538988 613100 613285 4574363 4747822 38.85 70.7 2
08:32:33 2024-01-29 641964 640299 134053 130234 219259 223911 243521 240767 150668 149390 185147 188924 216075 217935 4236852 4540286 5922061 5744740 975062 1002281 189463 170982 183665 187922 221927 219725 203478 204451 141926 142605 628228 573973 1378694 1334577 303036 300836 411308 411648 494826 484884 496865 501764 513655 518598 486057 538205 1521720 1595593 1061950 855189 448409 437486 514072 513603 530698 533246 535898 542655 611268 612852 4661625 4751208 38.85 70.7 2
08:32:34 2024-01-29 652349 640267 134053 130192 219263 223911 242774 240836 150152 149844 185217 189518 216075 217970 4223372 4457314 5959363 5744740 975360 1002552 189200 169321 183665 188088 221772 216657 207253 203850 143703 141857 622009 568346 1356384 1327692 302142 301261 408808 412816 492730 483477 498240 498610 513909 518419 485919 541427 1529818 1612786 1050637 862546 448728 438157 519052 512243 528788 536933 535036 541849 618168 612745 4577630 4744440 38.85 70.7 2
08:32:35 2024-01-29 641312 643989 134061 133759 218918 223283 242943 240565 150152 151976 185217 188661 215475 217292 4229448 4528023 5912736 5761200 972940 1002552 189498 170912 183793 185719 221927 219653 207217 203884 143367 141920 626384 574591 1350538 1329507 302607 300199 409567 410558 494163 483514 495385 501764 510988 517071 486153 537219 1524293 1602259 1021032 855166 447819 440379 516433 513652 531413 535154 537506 542197 611196 613285 4668884 4750932 38.85 70.7 2
08:32:36 2024-01-29 652685 640231 133612 130323 218922 223126 243013 240767 149738 149425 185053 189174 215440 218650 4233833 4472666 5936483 5750692 978548 1003975 189567 171067 183793 187660 222238 219617 204179 204803 143420 142188 623926 572411 1350967 1320536 302179 298950 406079 410865 492683 483514 498350 495877 513258 519597 484961 539438 1526530 1612786 1016606 862653 447775 439060 519102 515933 530662 537076 535110 542508 616496 612529 4580900 4735490 38.85 70.7 2
08:32:37 2024-01-29 653659 643917 134049 130323 217902 223754 243247 240836 150152 149425 184746 189221 215440 219179 4233833 4551373 5941570 5740320 962939 1002552 190152 170912 183991 187887 222550 219308 203197 203850 143380 141920 627203 568346 1364876 1337179 301325 301261 406079 410558 494527 480753 498350 500311 511897 521668 485648 539157 1526530 1617288 1083615 850959 449798 436095 514072 513905 526108 537047 538122 541245 617729 613177 4565715 4750190 38.85 70.7 2
08:32:38 2024-01-29 645947 645420 133365 130262 217898 223911 243622 245663 150359 149584 185253 188627 216596 217223 4236852 4582731 5914600 5744854 962827 1002552 190729 170519 184542 187389 225876 218964 203478 204451 141232 142149 625565 575691 1344362 1338785 303036 297786 408989 411721 496031 483514 495385 499569 509087 517071 485337 537008 1526048 1609184 1037062 849714 445550 437670 517088 516921 529739 534102 536277 541009 611202 613285 4601415 4756198 38.85 70.7 2
08:32:39 2024-01-29 643936 640119 133990 130323 218398 224190 243212 241644 150399 151448 185808 187837 216539 217188 4233833 4530360 5941570 5761201 978548 1003975 189498 171102 183921 187887 221927 219308 203197 204769 140936 142576 625565 575691 1348994 1324197 303625 297593 406079 411515 493030 484198 496161 495612 512500 516275 483114 540621 1528733 1607938 1014393 857729 445550 436330 520055 516545 530377 537219 535184 542233 613064 611134 4586595 4744440 38.85 70.7 2
08:32:40 2024-01-29 653066 644953 133885 130753 218149 224542 242670 242836 150292 152014 185076 189049 216238 217830 4235574 4530974 5952244 5751849 962408 1004687 189532 170947 183793 187922 221927 215895 204211 203816 143502 141886 618784 570374 1345990 1335526 301965 300302 408412 412130 494492 480753 496571 495420 510988 521668 483901 541041 1536545 1626424 998901 855812 446639 437808 520092 513905 527669 536429 533179 536976 612129 611115 4502290 4726057 38.85 70.7 2
08:32:41 2024-01-29 645943 644469 133616 130352 218394 223911 243846 243382 149985 150018 184900 189747 215268 218204 4242296 4547314 5941570 5751849 960488 1002552 189956 170828 183956 187590 222238 216047 203197 203850 143738 141428 627203 567881 1368362 1342585 300900 298950 409278 410558 493066 477940 497644 501055 510592 521668 485301 537860 1528733 1613928 1055162 852169 449688 436402 513842 513869 526108 532463 536362 536976 612751 613249 4577216 4747822 38.85 70.7 2
08:32:42 2024-01-29 641803 640339 134019 133603 218953 223754 242978 240767 150185 151695 185182 188627 216075 217795 4232246 4564023 5918416 5761200 972940 1003996 189394 170912 183338 187791 221679 219535 205005 204382 143537 142248 621606 573638 1351884 1331502 302179 297593 409567 410558 492766 483514 495422 501055 511743 517071 483901 536678 1520641 1595593 1086219 855204 446184 440379 513999 513037 530323 531682 536743 541849 610336 613285 4671731 4751208 38.85 70.7 2
08:32:43 2024-01-29 652871 640303 133801 130144 219228 222970 242232 240801 149705 149425 184888 189221 215440 218309 4224793 4467296 5938074 5755372 979947 1002405 189394 170912 183828 185389 221927 219617 204573 204485 143624 142188 625565 572411 1374071 1325311 302179 298915 406079 412305 491310 483172 498350 495877 513258 517071 484618 537841 1526530 1612786 1039325 862653 448094 435825 518587 512243 528788 536465 535221 541045 613136 611380 4577216 4757168 38.85 70.7 2
08:32:44 2024-01-29 651421 644935 133935 130234 218581 223911 242232 241912 149705 152011 184888 189685 215475 217818 4229486 4539393 5936483 5744476 962484 1002441 189991 171130 184482 185201 222550 216011 205328 203816 143624 142188 641542 568751 1378032 1339558 300900 299159 408412 410870 496230 482003 498350 498755 509445 519399 484618 535798 1530940 1623096 1016606 851350 446968 437893 514144 516848 527669 536465 536009 539369 613172 613285 4535008 4747822 38.85 70.7 2
08:32:45 2024-01-29 645032 645629 133616 130745 218385 223911 243556 245454 150185 151695 185253 188331 216110 217292 4235687 4592611 5913634 5751849 970134 1002552 189887 166852 183711 185425 221892 216657 204753 204700 141331 142211 628228 575691 1350403 1334337 302179 297593 408722 410268 494403 483514 494611 499885 507980 516310 487298 537478 1521720 1600186 1046112 853381 445550 437844 513999 513833 530698 533804 534728 541082 609442 613285 4668397 4751208 38.85 70.7 2
08:32:46 2024-01-29 652369 644049 133620 130233 217933 223283 243591 241135 150152 149920 185053 188627 215475 217935 4235687 4508972 5938651 5747751 978548 1003975 189532 170912 183630 187590 221927 215743 204573 204916 141397 142778 629236 574048 1352072 1327959 301325 299228 405971 412597 492730 483514 497997 495805 510988 516310 484888 537841 1526530 1613928 1011637 862616 446184 435825 518587 512279 529948 536465 535221 541849 613136 611416 4577216 4741856 38.85 70.7 2
08:32:47 2024-01-29 644117 645096 133557 130794 217490 224384 242943 240512 150634 149113 185217 188263 216376 216920 4242898 4626920 5931387 5754796 964926 1003975 190360 168438 184214 187782 222550 215456 203478 203850 141569 142249 620150 577341 1350069 1342313 302748 297073 409567 411721 497286 480426 495431 499595 512296 520754 488756 538971 1529802 1612812 1018819 850138 445270 439113 516749 516848 528907 535154 535147 536903 609974 613141 4590306 4754596 38.85 70.7 2
08:32:48 2024-01-29 644011 643957 133616 130192 218538 223754 242232 241814 150292 149113 185217 187412 216041 216397 4236852 4538283 5940712 5761201 981349 1005400 189498 171032 183595 187817 222132 216047 205040 204485 141307 142581 632151 576426 1373629 1326164 303036 297975 406079 410865 494863 484541 493875 495805 512464 516239 487607 542561 1529802 1608088 1028012 861280 445550 440013 519982 516666 532166 534781 533521 541133 611202 611889 4599711 4751911 38.85 70.7 2
08:32:49 2024-01-29 650584 643921 133587 130389 217833 224226 242198 246253 150119 151941 185182 189055 216041 217292 4235687 4516437 5964439 5755951 965001 1005400 190060 170877 184179 187817 222394 215440 203478 203816 143624 142188 627203 572411 1350629 1333097 301965 298010 406079 410865 495224 481853 496088 495769 509410 520130 484669 539401 1535294 1632264 990522 855663 448094 440379 519873 517835 527487 537076 536591 540475 612956 612865 4505656 4752667 38.85 70.7 2
08:32:50 2024-01-29 645032 645588 133624 130450 218542 224542 241826 240801 150052 149530 185217 188593 216075 216618 4240156 4592733 5950037 5760058 962635 1003975 189463 170757 183595 187817 221927 216047 203829 203466 143602 141786 620150 573638 1357257 1352029 301179 297523 410147 411721 494108 480680 493875 500275 510198 519807 486778 536935 1526530 1609346 1016606 850959 446968 439113 514035 513869 528256 535082 534889 539174 610156 612134 4598120 4756982 38.85 70.7 2
08:32:51 2024-01-29 642180 640303 133986 130187 218786 223697 242908 240732 150386 149530 185147 188353 216238 216955 4242936 4550402 5940712 5778788 975757 1002931 189463 171032 183338 187852 221616 216047 204753 203816 141406 142188 623926 578370 1345921 1327296 302607 297771 409278 410865 494163 482831 492406 499885 513258 518198 486742 537768 1521720 1595632 1033951 861428 446263 439767 514108 512207 528788 531238 531937 539369 609404 611024 4639361 4759596 38.85 70.7 2
08:32:52 2024-01-29 650746 644820 134357 130319 218747 224119 242163 240836 150152 150462 185017 189541 216226 217900 4232472 4467070 5933465 5754796 977491 1005400 189498 170912 183630 187782 221927 219617 204179 204309 141336 141886 623926 572003 1362715 1323263 301934 299144 406079 411721 492730 483514 497644 495420 510952 516239 484618 539401 1526493 1611444 1034800 862041 445234 437988 518587 513761 531556 536393 533973 541009 613064 609590 4587029 4749058 38.85 70.7 2
08:32:53 2024-01-29 655192 645883 133717 130535 217728 224542 242670 243007 150058 149425 185006 188456 215902 217258 4236852 4520981 5976354 5769567 968828 1004387 189429 171032 183303 187782 221927 215743 203795 203466 143502 141755 630481 570781 1360650 1335283 301763 298010 408376 411515 492994 477940 496513 495575 510988 520166 486337 540621 1534204 1620126 1028012 856403 447953 436214 520055 516666 526108 534817 531937 536145 611232 609054 4508085 4748623 38.85 70.7 2
08:32:54 2024-01-29 645675 645096 133902 130619 218355 224398 243467 242891 150433 149844 185041 188490 216272 217002 4242296 4577818 5946607 5755951 958523 1005363 189498 170912 183630 187782 221927 216047 203163 207275 143738 141623 620150 569044 1365417 1346399 300008 299878 409567 410558 492994 477868 496667 501019 510592 521668 485337 537478 1528696 1611887 1014393 853381 446639 437808 516030 513833 523076 531682 535221 539162 612934 613213 4590306 4757988 38.85 70.7 2
08:32:55 2024-01-29 643095 645359 134642 130098 218918 223283 243580 240767 150158 151906 185182 188593 216504 219642 4254462 4554862 5938088 5770553 977496 1005846 189429 171306 182758 187852 221235 216172 204753 203816 143467 142082 625565 574458 1374287 1333391 301819 297558 410437 412305 492730 483245 495385 500665 513222 517071 486057 537823 1521720 1589800 1013532 857692 446263 439993 513601 512207 529162 530866 533594 539406 610874 612745 4661625 4757988 38.85 70.7 2
08:32:56 2024-01-29 653008 643994 134019 130042 218359 223911 241826 240801 149705 151941 184888 188924 215475 217292 4235574 4468517 5974689 5773700 974366 1006828 188834 168946 182560 185354 220581 216208 205184 203184 143703 141857 628842 569510 1355088 1332446 300220 298253 406079 411721 493544 480717 496865 495841 513258 519363 484961 536972 1526493 1613928 1017989 862653 448094 437893 517088 513380 526851 534817 531974 539900 613064 610484 4587029 4751208 38.85 70.7 2
08:32:57 2024-01-29 649970 644908 134011 130446 217863 223754 241455 240836 150015 151941 184853 188627 215406 217258 4243178 4550531 5946607 5756890 965241 1005363 190256 168887 184413 184906 222479 215939 204753 203782 143367 141853 602770 571595 1390674 1337179 300220 300302 406079 410102 496267 481432 498350 495805 507945 518962 483555 537441 1530903 1627813 1023245 851313 446227 437893 514072 513905 528415 534888 537997 537772 613100 613213 4529000 4757988 38.85 70.7 2
08:32:58 2024-01-29 645489 645409 133549 130512 217486 223911 242978 241814 150152 151660 185182 188001 216110 217258 4247709 4582399 5922061 5755951 970097 1006142 189818 168710 183676 185071 221665 215975 204144 204348 141331 142211 622287 575691 1351844 1333391 301752 297698 408109 409687 494126 483172 493875 495913 507909 515373 485992 535119 1521720 1604712 1016606 853381 445550 437465 513999 513869 530286 532984 537506 540589 611202 613213 4646739 4757988 38.85 70.7 2
08:32:59 2024-01-29 652276 645629 133880 130230 217863 223911 242198 245454 149705 151660 184853 188462 215406 218650 4236852 4537418 5950037 5736534 960846 1005400 189532 170687 183921 184953 221927 215440 205148 203782 141331 141886 625565 572411 1354862 1339554 301070 300508 405898 410449 496267 481250 497423 497556 510885 519148 483518 537804 1530940 1633000 1012179 853381 447456 436095 518954 518598 526742 536052 535221 536145 613100 611097 4502187 4748623 38.85 70.7 2
08:33:00 2024-01-29 644117 645856 133495 130638 217187 224226 242570 240512 150152 148800 185182 187967 216376 216920 4260418 4624147 5928037 5744740 963551 1003975 190095 168131 183921 187554 222394 215153 203163 203850 141331 142053 625565 575691 1346795 1343266 302607 296623 408989 410558 497639 480390 494725 498501 510958 519220 487717 538168 1529230 1609242 1018819 848435 445597 439113 513842 518872 528233 531611 534388 539125 608217 612134 4593147 4751208 38.85 70.7 2
08:33:01 2024-01-29 656132 640303 133650 130187 217868 223283 242943 241814 150393 148454 185217 187447 216376 215945 4236852 4537568 5940712 5770659 978548 1005846 189463 170912 183303 187817 220952 215895 204609 203816 141406 142188 625565 577341 1366626 1329250 301325 297626 409567 410576 492730 482562 492406 499532 513619 519597 489103 537983 1524816 1595448 1023245 861280 446824 441518 516067 514472 528415 532144 531974 539369 608948 612865 4639556 4763955 38.85 70.7 2
08:33:02 2024-01-29 650430 643957 133587 130446 217833 224485 241791 240801 150015 149425 184888 188889 215440 219683 4236852 4499013 5952244 5761201 967450 1002968 189429 170757 183338 187389 221461 215440 203478 203466 141331 141853 625770 572003 1363590 1336231 301325 297558 406079 410865 495527 477904 495385 495841 511743 520094 484961 540351 1530940 1618509 1016606 860089 448985 439060 518442 514837 522896 533888 530965 539816 614200 611663 4530323 4748623 38.85 70.7 2
08:33:03 2024-01-29 645947 643994 133587 130234 218479 223840 241455 241507 149705 151976 184594 188627 216029 217258 4235687 4561550 5950037 5757096 959737 1005400 189498 170842 183338 187519 221616 215440 204753 207169 143624 141992 630481 570374 1351165 1344761 300900 297073 409567 410230 494163 477832 495385 499532 507980 520898 485072 536678 1526048 1611717 1046112 852775 448271 436131 513204 515165 525973 532000 537320 538136 611093 612134 4575147 4757988 38.85 70.7 2
08:33:04 2024-01-29 645763 645883 133616 130505 218943 223176 242198 241814 150048 149426 184630 188748 215302 217258 4236852 4549532 5922061 5765310 977151 1003975 188834 168710 182723 187817 220617 215440 204179 203466 143524 142188 625565 573229 1388624 1329250 301325 297073 409567 411721 492730 482149 493525 500311 512464 519230 485301 536678 1519526 1589800 1041587 859932 445550 437465 514605 513017 527669 532144 531974 539369 607649 613733 4674515 4759596 38.85 70.7 2
08:33:05 2024-01-29 653327 643781 134002 130253 218712 223283 241826 240801 149672 151941 185052 188946 215371 217258 4235687 4467296 5959363 5751573 971592 1005098 188593 171067 182433 187887 220581 215440 204609 207275 143624 141992 622009 570374 1347284 1331172 300687 297593 406079 411721 492382 477940 496902 495841 514587 519327 484276 536213 1526048 1612859 1057581 862653 446968 437893 514108 513017 525700 533282 530396 537809 612992 608662 4586595 4744922 38.85 70.7 2
08:33:06 2024-01-29 651479 647604 133515 130507 217759 223840 242670 242836 150052 150884 184419 189484 215337 218650 4235574 4547984 5949517 5751849 965001 1005400 189498 170722 183595 187484 221772 215440 204609 203816 143467 141932 620150 569156 1357847 1338785 299760 298497 406079 410268 493030 477904 497607 498791 509052 520130 484961 536297 1526530 1613496 1003516 852775 447953 437274 513601 513797 523040 531717 535221 536976 612596 613213 4577630 4751208 38.85 70.7 2
08:33:07 2024-01-29 645763 645888 134023 130201 218983 223033 243846 242217 150708 151979 184912 188456 215337 217223 4244785 4555542 5925339 5761201 978548 1004865 189165 170912 183048 187554 220652 216047 204179 203816 143620 142188 623926 575280 1348450 1331208 301325 300603 409567 410558 492730 483172 494611 500311 510988 515551 485648 535119 1521720 1595593 1086219 856403 445550 436259 512482 513133 529162 531309 536362 540206 612500 614603 4677676 4760560 38.85 70.7 2
08:33:08 2024-01-29 654895 645883 134280 130013 219075 223283 241994 243521 149705 149634 184900 189243 215799 218474 4248666 4476621 5959363 5744740 979562 1005400 189498 170828 183338 187258 221524 216657 204036 203816 143620 142188 623926 572003 1372073 1328051 301112 298497 406079 411721 492382 483514 498078 495107 510198 515515 483591 537388 1530903 1612859 1032537 862653 445234 437893 519006 512279 529162 536429 534009 541045 613064 609590 4587029 4747011 38.85 70.7 2
08:33:09 2024-01-29 655167 646801 133935 130630 218207 223911 242721 240767 149605 149844 184559 189484 215406 218497 4247709 4563620 5956805 5753712 963626 1004387 190095 170792 183793 184801 222408 215440 204753 203641 143520 142188 635899 572003 1365963 1338785 301818 298497 406079 410558 493030 477940 497644 498791 509087 520166 483591 534751 1530940 1620799 1003516 852169 447953 436042 513999 513833 523076 533282 536362 537772 613028 613213 4573408 4745238 38.85 70.7 2
08:33:10 2024-01-29 647525 646806 133620 130352 217902 223283 242739 241814 150152 148973 185217 188297 215440 217258 4243444 4567470 5921212 5761086 971916 1005363 189956 171215 183781 185200 221821 215743 204179 203850 143267 142116 628228 578302 1355796 1337179 302179 297073 408231 409978 493066 483514 494611 498791 507945 515515 486153 535156 1521720 1604760 1016606 855204 444918 436402 513999 513833 529162 532872 534926 540206 611202 613213 4668284 4766513 38.85 70.7 2
08:33:11 2024-01-29 654703 646801 134213 130352 217863 223754 242232 240767 149535 152011 184009 189518 215222 217935 4246204 4551224 5950037 5761314 964016 1005135 190161 170828 183665 184801 221524 215225 205005 205315 141864 141819 625565 569510 1358369 1341934 299192 300654 408267 410558 493030 477868 496513 499242 510666 520862 484961 536678 1526530 1613496 1025458 852169 448307 437902 513204 513797 525227 531682 535221 536182 611232 612745 4577216 4757988 38.85 70.7 2
08:33:12 2024-01-29 645701 646542 134049 130286 218394 223283 242232 245562 150152 149147 185182 188331 215440 217292 4246204 4553903 5950037 5770553 978066 1008809 189165 171102 182723 187852 220652 215895 204466 203782 143267 141920 625974 575691 1368075 1338378 301909 299564 410110 411394 492657 481967 493728 500568 511707 516310 485301 536678 1524816 1590738 1023245 857692 445550 436508 514605 513634 528415 532144 532011 539024 609440 612314 4661625 4757168 38.85 70.7 2
08:33:13 2024-01-29 652386 645624 133843 130377 217902 223911 240784 243255 149705 149425 184594 188627 215440 217327 4235574 4486440 5960755 5761200 974291 1005883 188703 171137 182433 187852 220238 216379 204179 207275 143602 141428 636523 570374 1353186 1335283 300475 299795 405826 411575 491815 480426 497931 495661 512392 518419 483372 538971 1532569 1613928 1037062 863881 446263 437747 518232 513017 523076 534066 530809 541245 613100 609590 4587029 4757168 38.85 70.7 2
08:33:14 2024-01-29 652386 646801 133629 130290 217898 223283 243201 240801 149438 151729 184888 188627 215440 216920 4247430 4551617 5950882 5757096 960883 1005400 189463 170757 183210 187258 221306 214799 203163 207204 143337 141797 625565 574869 1358859 1347782 301325 297590 408989 410558 493030 477904 491674 499680 512332 519478 487644 536567 1528217 1611599 1041587 852058 448094 440195 513204 513001 523040 530123 534094 537335 609440 611344 4591928 4760560 38.85 70.7 2
08:33:15 2024-01-29 644303 645888 134053 130187 218547 223648 242198 241814 150015 151695 184630 188036 215440 217292 4235574 4556000 5941570 5774669 979534 1002968 189165 170792 182758 185165 220617 215440 204179 203782 143232 141895 623926 578582 1350597 1336341 300690 297135 409567 411721 492382 480753 491674 498791 511743 516275 484960 536678 1522644 1590738 1016606 862546 447456 439005 516067 513744 527487 532108 531001 539333 607613 609554 4658335 4756892 38.85 70.8 2
08:33:16 2024-01-29 652349 644967 134082 130238 218394 223283 241791 240767 149705 151941 184594 188661 215440 217292 4234119 4470694 5952244 5766441 971062 1005135 188868 170947 182595 187625 220617 215440 204179 207239 143537 141573 632119 570781 1358158 1335394 300475 297734 406079 411721 492034 477904 496513 495456 512500 519363 483591 538428 1528733 1613928 1012179 864496 446968 437747 517901 513233 525973 533104 529464 539322 614672 610270 4584580 4751208 38.85 70.8 2
08:33:17 2024-01-29 653336 646510 133763 130295 217824 223283 241826 245698 149432 152296 184009 189221 215222 217970 4235574 4537455 5941570 5744740 963626 1003004 189532 170484 183083 184425 221616 215440 204179 207345 141232 141657 625770 569156 1363830 1338785 300475 300199 406043 409399 492301 477940 496550 495913 507552 518633 483555 535156 1526048 1613678 1069152 852169 448209 436444 513240 513797 523004 532872 535221 539595 615507 614713 4565715 4756982 38.85 70.7 2
08:33:18 2024-01-29 649359 647218 133583 130512 217529 223283 242570 240921 150192 149007 185147 187967 215475 217258 4246204 4601171 5924033 5744854 964963 1004687 190694 170484 183630 184425 221927 214799 204466 203466 141134 141886 620649 578481 1356510 1342585 301606 296401 408412 410558 494144 482149 491674 495877 509515 515154 485648 538354 1524331 1609194 1014393 850959 444918 436442 514035 513905 528893 530902 535221 537356 609440 611416 4591928 4754355 38.85 70.8 2
08:33:19 2024-01-29 645911 645742 133952 130319 217763 223140 242466 241608 150809 151238 185182 187119 216075 216432 4252264 4551373 5950882 5765438 978548 1004155 189463 170947 183210 187389 221271 215440 204179 203218 140936 142116 623926 579719 1364312 1331502 302106 297561 406079 412305 492766 481432 490944 495071 510988 515551 483901 537424 1524964 1597855 1012179 861428 445313 438317 517855 511978 528788 530866 530396 536976 609404 608294 4611931 4753779 38.85 70.7 2
08:33:20 2024-01-29 649437 645425 133851 130753 217654 224241 241722 242230 150052 151944 184489 188291 215302 217188 4243178 4514536 5956600 5765363 970209 1005135 189165 170828 182758 187258 220652 215117 207217 206914 143302 141736 623926 572003 1355385 1337179 300475 297703 406079 409676 493813 477868 495385 495071 512500 519764 483591 537388 1530940 1613928 1034800 861428 446118 437893 518319 513380 523004 532463 528788 537828 612354 606030 4555208 4747011 38.85 70.7 2
08:33:21 2024-01-29 649628 646792 133616 130197 217711 223283 243503 240836 149951 149844 184606 188980 215199 217223 4250713 4552721 5955121 5761200 966379 1003004 189532 170757 183233 187188 221616 215440 204179 203466 143302 141788 626384 570374 1356923 1340683 300263 298010 406079 409399 492648 477616 495422 495950 507945 519764 483591 535156 1526530 1613678 1027671 852775 446931 436752 512482 513761 522968 531717 535221 536218 612798 612278 4570126 4751208 38.85 70.8 2
08:33:22 2024-01-29 648291 646801 133616 130230 217902 222735 242267 241814 150152 151695 184594 188297 215440 219719 4235347 4576090 5925453 5769453 972903 1004687 189498 168473 183129 184425 221271 215440 203893 203782 143773 142250 625155 577658 1354852 1337179 301325 296623 406079 409363 493667 482831 492406 495805 509515 514000 484961 534884 1521720 1608175 1014393 852169 444286 436508 513240 513833 529162 531274 535221 539936 610338 612278 4652820 4760560 38.85 70.7 2
08:33:23 2024-01-29 655167 647258 133587 130364 217676 223754 242198 245490 149738 151729 184630 188331 215475 218650 4235574 4550456 5951717 5740334 965241 1008901 189956 166506 183490 184683 221665 214958 204753 205062 141406 142188 627203 574048 1359103 1336046 301216 297590 405813 409712 493066 479804 494355 493991 507588 518233 481790 537804 1534204 1629829 1006924 855812 445633 436158 518587 513869 526108 534888 533594 537939 613028 607771 4508618 4751208 38.85 70.8 2
08:33:24 2024-01-29 645675 647710 133624 130360 217868 223911 240749 240767 150018 149457 185147 188428 216075 217071 4255556 4626920 5962665 5760058 964889 1005400 190527 170687 184225 184473 222373 214628 204753 205350 141331 142245 628432 579827 1353650 1346712 302607 297771 408376 411139 494492 482831 494725 495841 509515 515118 486337 537441 1528696 1611571 1037062 850922 445234 437629 514035 513869 529162 531274 535221 536940 609368 611344 4599711 4761383 38.85 70.7 2
08:33:25 2024-01-29 649083 646542 134019 130319 217863 223283 242198 241135 150289 151590 185182 187378 216411 217223 4247709 4551373 5950037 5769423 983657 1005400 189463 170877 182792 184683 221235 215440 203811 203850 141922 142374 627570 578997 1353720 1328279 300075 298321 405862 411648 491925 483026 495202 493883 509410 513965 483177 540011 1530391 1612749 1014393 862653 445620 438522 517819 512207 529162 534817 531974 539369 612093 610988 4596869 4760560 38.85 70.7 2
08:33:26 2024-01-29 657073 647716 133587 130475 217529 223283 242163 245663 150015 151871 184559 188297 215406 218579 4247709 4545510 5959363 5751849 964725 1005810 189498 170722 183175 184425 221616 214889 204179 203184 141569 141755 625565 572003 1389682 1337032 299754 300727 405790 409976 495177 481132 496718 497556 510126 516893 481899 539739 1535294 1629954 1020478 853381 447531 437583 517783 513869 526072 534817 535036 538210 615906 609554 4504758 4757988 38.85 70.7 2
08:33:27 2024-01-29 645680 647254 133889 130601 216785 223911 242198 241135 150393 151554 185017 187412 216075 216583 4252524 4608281 5931112 5769567 971222 1002931 190360 170687 183886 184168 222238 215137 204036 203782 141331 142312 629236 579306 1347632 1340683 301606 295727 406079 410558 495067 481772 494021 498263 510378 518312 487371 538249 1525937 1609242 1032537 851350 446820 437909 513963 513833 526851 531964 533521 537794 608471 610448 4599711 4760560 38.85 70.7 2
08:33:28 2024-01-29 645947 643837 133906 130315 217898 223283 242198 241814 150393 151660 185182 187837 216376 215911 4243178 4535046 5940712 5770553 977849 1005810 189463 171032 182723 184929 220581 215440 204036 203466 141331 141920 623926 580684 1343204 1334337 302179 296645 406079 412305 492730 480680 490907 495913 510988 516637 486843 537983 1526992 1595266 1030275 862579 447500 438969 516799 513707 526670 532072 529948 537319 607112 607771 4634023 4760284 38.85 70.8 2
08:33:29 2024-01-29 653272 647258 134259 130323 217833 223911 240749 240767 149705 151906 184430 188428 215440 217292 4246204 4492995 5969246 5782949 970209 1005846 189429 171067 182723 187519 220617 215288 204609 207169 143467 141853 630481 572411 1354580 1337179 300475 297626 406079 412889 492730 477832 495349 495805 511707 519964 484276 537768 1528676 1613928 1034800 862653 448094 437747 516799 513597 525264 535154 531639 538099 614200 609803 4577216 4764932 38.85 70.8 2
08:33:30 2024-01-29 648363 647712 134049 130601 217902 223283 240749 242495 150015 151906 184605 188428 215440 216920 4252264 4550456 5950037 5760925 960883 1005400 190060 171032 182792 184425 221271 215440 204609 206988 143677 141853 632119 572411 1369528 1347952 300475 297626 409278 410558 494163 477796 494611 498791 509052 520130 486337 535119 1526456 1613928 1069152 853381 447953 437893 514605 513001 522968 532144 534473 537149 610947 612134 4589720 4766401 38.85 70.7 2
08:33:31 2024-01-29 649628 647447 133624 130483 218355 223126 243846 241814 150222 149390 184982 188263 216411 219797 4252524 4574519 5924033 5757079 974366 1005400 189532 170842 183338 184425 221306 215440 204036 203816 141331 141920 635899 578444 1355385 1337179 301143 296623 406079 409363 494163 482831 492406 495841 509515 514721 485648 535916 1528217 1611513 1037062 853381 444286 436508 514035 513833 529642 531646 536362 537809 609368 611344 4611317 4775820 38.85 70.8 2
08:33:32 2024-01-29 649129 646396 133927 130560 218180 223140 243846 241135 150326 151484 184888 187344 216075 218876 4247823 4537455 5950037 5778788 982218 1008058 189532 170877 182758 184425 220617 215440 204179 203782 141011 142581 623926 580133 1346318 1328051 302766 297771 406043 411721 492730 482149 490907 495154 510198 513965 485992 537768 1526048 1603354 1023488 862653 444918 437844 517052 513560 529162 531682 529985 536940 609404 605994 4605353 4760560 38.85 70.7 2
08:33:33 2024-01-29 653061 646510 133893 130967 217624 224190 243160 242154 150018 149285 185006 188421 215302 217188 4253908 4518590 5956479 5761201 965933 1005846 189463 170877 182723 184425 221271 215137 203227 207169 143567 141886 620150 573229 1364025 1339396 299972 297281 406079 412305 494163 477832 495784 495805 510988 519363 483591 537731 1525341 1613928 1034800 861428 445270 437893 516651 513017 523004 531682 528788 537027 612934 607771 4563468 4753191 38.85 70.7 2
08:33:34 2024-01-29 653967 647716 133616 130381 217833 223283 240749 243382 149951 149634 184900 188911 215302 217223 4251701 4550304 5955121 5769423 960734 1004387 189394 171215 182758 184566 220617 215101 204179 204201 143572 141428 626846 571595 1358577 1350662 299627 297662 408412 409978 494163 477460 495854 495913 510596 520130 484961 535082 1528696 1617362 1018819 853381 446968 437274 514933 513363 522932 530088 534351 537446 612500 611380 4577216 4760560 38.85 70.8 2
08:33:35 2024-01-29 655913 647721 134238 130187 218547 223754 240784 240801 149705 149530 184594 188627 215406 217935 4255556 4488235 5993446 5783629 981630 1009693 189159 170996 182758 185129 220581 216047 204538 205315 141331 141895 620396 572786 1375996 1334581 299419 299423 406043 411139 491339 481808 496124 494339 510952 514721 482799 536177 1528696 1613928 1034800 864496 446545 436656 514108 512291 527669 534031 532011 538988 613546 608662 4593147 4760284 38.85 70.8 2
08:33:36 2024-01-29 654238 647721 133616 130319 217833 223283 241455 240767 149538 149740 183974 189055 215187 217327 4255556 4569875 5959363 5773397 962939 1008259 189360 171095 182653 184742 221094 215261 204717 204201 141406 141992 622009 572411 1363685 1351526 300475 296623 408989 410268 493464 477315 494998 498403 507945 518276 485648 535119 1528217 1614006 1032097 855812 447004 437893 513877 513001 522932 532144 533594 536646 611202 611344 4596427 4760560 38.85 70.8 2
08:33:37 2024-01-29 645032 647716 134083 130257 218355 223283 242198 241814 150119 151695 184640 188001 215440 217258 4253908 4565259 5950037 5779629 979534 1005846 189084 168946 182803 184801 220299 215332 204144 205206 141534 142080 636107 578997 1372222 1337179 301112 297351 408989 411721 491779 477652 490524 495950 510988 515515 487717 536678 1521720 1591007 1066837 862041 445550 437808 513877 512291 527632 531769 530360 537356 604159 608662 4649500 4760560 38.85 70.8 2
08:33:38 2024-01-29 654703 647716 133612 130319 217529 224226 240784 245698 149705 149286 184559 188001 215406 217258 4235574 4505170 5961234 5778788 969518 1007395 189498 168626 182758 184425 221116 214950 205005 204838 141827 142046 620396 573638 1358426 1340030 299651 297771 405935 412889 494126 477796 493875 495071 510592 519363 483263 537351 1530940 1618509 1034800 860057 445306 437988 517052 512654 523004 531682 528788 536646 611175 605533 4553515 4751208 38.85 70.8 2
08:33:39 2024-01-29 651474 647716 133990 130446 217681 223283 246026 240767 149672 149399 184395 188558 215371 217258 4255556 4592270 5959363 5761201 961275 1005135 189498 170757 182758 184425 220652 215288 203543 207133 143502 141755 625565 574869 1361526 1352761 301179 297698 408195 410449 494126 476979 494261 495733 510921 519184 485882 535009 1525303 1609291 1043850 855812 446895 436402 513877 512243 525600 532144 533594 536265 609440 611115 4595974 4758517 38.85 70.8 2
08:33:40 2024-01-29 645947 647712 134028 130172 218207 223283 242198 241135 149672 151554 184630 188001 215440 216432 4247709 4551224 5960194 5779905 978028 1005846 189429 171032 182758 184953 220581 215440 204179 203150 143467 141886 625565 580133 1344111 1336231 301325 296681 408376 412305 492548 483225 493670 498501 511563 516132 487717 538971 1526538 1594279 1030275 863881 446184 438460 514035 513017 526561 532144 529948 537356 608240 609263 4633489 4760560 38.85 70.8 2
08:33:41 2024-01-29 654436 647716 133805 130516 217833 224450 241455 241814 150015 151695 184594 188297 215440 220067 4247709 4523901 5969334 5778826 970209 1008809 189532 170912 182792 184425 221271 214799 204753 207204 143567 142053 627203 574794 1360226 1338785 300008 297073 406079 409712 493843 477868 493911 492878 507945 518598 484363 540855 1539127 1624957 1021225 858253 448094 437893 518406 516299 522860 533995 529985 536646 611202 610125 4520944 4759596 38.85 70.8 2
08:33:42 2024-01-29 647324 647452 133809 130360 217898 224226 240749 241814 150152 151414 184594 187871 215440 216583 4246204 4611477 5950882 5777913 960809 1002968 189498 170757 183254 184824 220617 214799 207323 207169 141331 141755 628228 575691 1345018 1347952 300220 297771 408412 410870 492994 477832 491638 495913 510236 518198 483865 536678 1526493 1604799 1014393 852896 446820 440379 515335 513688 525927 532108 532725 536461 607468 613011 4591928 4767353 38.85 70.8 2
08:33:43 2024-01-29 645389 647721 134023 130319 218350 223140 242029 245454 149672 151554 184430 187967 215440 215911 4243444 4550456 5959363 5779905 978548 1005846 189297 170912 182758 184425 220392 215101 204179 203184 143424 142188 634233 580961 1352493 1329250 301325 296933 406079 411721 492382 477976 490178 495071 510198 515515 483829 536213 1524964 1595593 988356 862653 445550 437558 514108 513017 527378 531698 532018 538790 607003 609408 4631742 4767353 38.85 70.8 2
08:33:44 2024-01-29 652046 647716 133616 130564 217624 223697 240749 241135 149672 148904 184594 188325 215337 217258 4255556 4555245 5957287 5757079 964627 1007308 190095 170722 183141 184168 221271 214125 204179 207204 141331 141853 626384 574869 1356227 1338785 300900 297613 405435 411721 492301 477868 493838 492842 509155 517071 482081 536213 1535294 1632356 1032537 855812 445550 437679 517088 513797 525840 534066 533594 537446 612129 610629 4525522 4762196 38.85 70.8 2
08:33:45 2024-01-29 645911 649250 133952 130568 217048 223911 240715 241135 150018 148800 184935 187762 216226 216583 4250751 4636285 5942418 5761200 964627 1006858 190060 168560 182723 184425 221271 214161 204179 205052 141134 142053 625565 578444 1350357 1346399 301179 297879 406079 410558 493030 480717 490944 498263 509515 518598 483865 536297 1526493 1611607 1037062 850959 444050 437772 513240 513797 523040 532144 532011 536265 607613 609054 4599434 4769973 38.85 70.8 2
08:33:46 2024-01-29 646658 647497 134137 130327 217759 222984 243503 241778 150534 149321 184419 188126 215440 216397 4243444 4551224 5965310 5770553 982180 1005883 189498 170792 182758 184425 220617 215137 204002 203466 141035 142346 623926 580961 1355996 1332446 302075 296681 406079 411721 492730 481432 490524 493991 509481 514000 485992 536592 1526048 1601282 1023488 862653 444286 437629 517088 511222 528788 531646 528861 536182 608507 607436 4605353 4757168 38.85 70.8 2
08:33:47 2024-01-29 647784 647721 134086 130323 217863 224226 243373 241644 149505 151660 184606 187762 216504 218567 4259612 4627965 5961917 5769423 968010 1005846 189463 171032 182758 184425 220652 214620 207433 207239 141232 141886 628842 577958 1351671 1346399 300584 297561 408376 410268 493030 480449 490561 495841 508796 516275 483149 536297 1526048 1609328 1034800 850922 445550 439645 513601 513869 527260 532144 533557 536646 607613 608698 4595974 4760560 38.85 70.8 2
08:33:48 2024-01-29 647599 647721 134019 130319 217868 223491 241826 241135 150185 151238 185053 187085 216075 216583 4247709 4550267 5961055 5779498 981349 1005846 189463 168949 182468 184215 220370 215189 204179 203150 143467 141857 625565 580243 1342353 1337179 300796 298280 408412 411721 492498 477976 490561 495913 510628 515515 483829 536678 1521720 1589882 1037062 862653 445550 437629 513204 512291 526108 531395 528825 537503 607649 607771 4639556 4760560 38.85 70.8 2
08:33:49 2024-01-29 653302 647258 133624 130356 217529 223911 240749 245526 149672 151660 184594 188263 215406 217292 4246204 4508160 5982369 5784777 972978 1008699 189394 171095 183359 184320 221094 214620 204609 207169 143576 141665 627408 574831 1353266 1341092 300475 297590 406079 412816 494863 477796 493875 494339 510198 518598 483591 537388 1533075 1615816 1034800 862041 446615 437893 517088 510732 523004 531682 528788 536646 611202 605959 4536121 4757168 38.85 70.8 2
08:33:50 2024-01-29 648519 647721 133927 130345 217676 224226 245925 241814 150185 151554 184594 187707 215440 216618 4247709 4610974 5947484 5761201 966379 1010373 190284 168473 183094 183771 221319 213947 204430 204919 141232 142113 632567 580243 1350256 1345444 301179 297561 406079 410339 493030 481396 490561 495456 508796 517034 485648 536678 1525411 1609383 1038476 850959 444602 436330 513601 513905 528415 528605 535184 538210 608507 609590 4602539 4766513 38.85 70.8 2
08:33:51 2024-01-29 650394 646473 133612 130413 217868 223283 242605 241135 150152 149167 184630 187967 215406 217292 4260418 4550569 5962665 5770553 984434 1005883 189463 170792 182758 187223 220617 215153 203751 205893 141331 142408 625155 578582 1361339 1331427 300614 299455 405826 410485 491339 482149 494648 492878 510848 516633 482081 538243 1526530 1613811 1042153 862653 444286 436752 514144 510732 528041 533692 531974 538988 611232 606030 4593147 4760560 38.85 70.8 2
08:33:52 2024-01-29 657073 647014 133935 130516 217529 223283 240784 241644 150015 151695 184465 188036 215406 218650 4247709 4561362 5968688 5757079 966379 1006631 189532 170757 183175 184425 221306 214799 204681 207239 143467 141886 625565 572411 1407526 1342851 300645 297904 404649 409217 494476 477796 495239 495445 509406 516893 481740 536213 1534204 1635770 1030990 855812 445550 437502 517088 516394 522932 534066 533594 537446 612560 609227 4511838 4751208 38.85 70.8 2
08:33:53 2024-01-29 647324 647716 133654 130479 216988 228144 241791 241783 150185 149008 184888 187412 216411 216583 4255556 4648892 5940712 5761200 972172 1003004 190394 170448 183630 183911 221772 213804 204036 203500 141134 142149 635899 580133 1361642 1342585 301325 297771 406079 410303 496582 481142 493670 498263 510199 518055 486337 535769 1530354 1611562 1014393 852169 445764 437465 513770 516666 522860 532144 532802 536265 608011 609447 4605353 4769912 38.85 70.8 2
08:33:54 2024-01-29 647103 647716 134053 130356 217868 223283 241489 245490 149948 151695 184430 188001 215440 215911 4260072 4554060 5943748 5763605 979497 1005883 189331 170792 182433 184425 220299 215101 203893 207275 143730 142188 611979 580961 1341649 1333133 301325 296933 408376 411721 491686 477940 489487 495877 510592 518130 486916 537219 1525415 1594316 1028012 862579 446184 438741 515335 512218 526035 530647 528825 536940 608516 608626 4642867 4769912 38.85 70.8 2
08:33:55 2024-01-29 653311 647716 133654 130483 217191 223911 240749 245454 149705 149147 184266 188297 215440 217258 4249494 4544723 5961248 5761200 968828 1005883 189498 170757 182758 187165 220652 214462 204179 207204 143467 141788 627203 574591 1360683 1338785 300263 296416 406079 411721 494163 477832 493525 492878 509481 518598 483227 537424 1534204 1615852 1032537 860702 447819 437747 516943 513744 525264 532144 531639 536498 611093 608548 4539701 4763955 38.85 70.8 2
08:33:56 2024-01-29 649474 647716 134028 130748 217759 227859 240715 245454 149705 148904 184465 188353 215440 216618 4255556 4628482 5933119 5770553 970097 1005883 190694 167767 183665 183911 221927 214613 204179 203816 141232 142821 623926 580133 1352250 1342962 301325 297135 406079 410558 493066 482149 490907 495805 508796 516998 484961 535156 1526530 1609291 1017435 853107 444364 436544 514035 516666 528533 534342 534926 539743 608911 611272 4616634 4776719 38.85 70.8 2
08:33:57 2024-01-29 653024 647716 134968 131017 218747 223754 242232 240797 150152 151448 184971 187865 216411 217327 4252770 4517919 5960194 5770553 982330 1008094 189498 170792 182792 184296 220617 215440 203608 203500 143668 141886 636315 574048 1368475 1329617 300475 299296 405757 410558 490992 482149 494998 492878 507980 514000 482117 536177 1529855 1613811 1030275 863881 444286 437274 517088 510804 528893 534066 532011 539024 614090 610629 4603445 4769001 38.85 70.8 2
08:33:58 2024-01-29 657928 649291 133918 130918 217863 223283 241994 241814 149672 149425 184184 188883 215371 218615 4247520 4563696 5943748 5744740 965001 1008845 189532 170757 182827 184168 221306 214648 204036 207239 143267 141920 626179 571828 1368814 1342585 299892 297558 406079 409399 493813 477940 495422 494458 508796 515551 481364 535156 1530940 1627378 1037062 852775 445550 436131 514035 516666 526108 533317 535221 535767 612596 609626 4549080 4763787 38.85 70.8 2
08:33:59 2024-01-29 654231 647716 133931 130667 218302 223697 243846 240921 150292 149217 184912 188160 215971 217223 4253719 4536631 5960718 5763605 983582 1008845 189532 170828 182758 184296 220727 215137 203893 203850 141134 142149 625904 578481 1366158 1331612 300687 297662 405471 410558 491339 482149 493911 492878 507980 513209 481740 538020 1528770 1611644 1030275 862041 443026 437005 517088 511847 528415 533282 531184 539595 610802 607344 4595974 4760560 38.85 70.8 2
08:34:00 2024-01-29 657030 647716 133620 130483 217525 223283 241826 241135 149738 149113 184642 188746 215799 219086 4251701 4567397 5977198 5764106 964590 1008735 190095 170722 183303 184214 221821 214728 204179 207204 141331 141895 634233 577062 1373880 1342585 299724 297523 404757 409326 494163 477904 495385 495445 509515 517036 481364 539925 1530940 1634578 1025750 857010 446626 437893 517819 513761 523040 534031 532728 536646 612135 605959 4518010 4767077 38.85 70.8 2
08:34:01 2024-01-29 647636 649092 133994 130483 217490 224226 241455 241644 150119 151625 184853 187967 216376 216548 4247482 4635591 5957668 5778338 966379 1005846 189498 171032 183046 184180 221094 214054 204753 204631 141331 141886 637564 578997 1367850 1349864 301435 297351 408376 410558 494863 477087 490907 495841 510596 517071 485992 535082 1527550 1612950 1037062 855002 447259 436402 514605 512965 522968 531769 531937 535087 607576 608626 4599711 4767353 38.85 70.8 2
08:34:02 2024-01-29 647516 647716 134452 130319 217833 223283 241791 241135 149884 151871 184313 187967 215406 215911 4253795 4550456 5972804 5788911 981349 1010410 189159 166755 182259 184871 220026 215404 203572 207495 141331 141853 628432 577341 1371610 1337179 300900 297879 409386 410558 491339 480717 492370 495913 510198 514000 485648 534250 1520567 1591007 1073780 857692 445234 437893 513149 512291 526851 531395 531974 537736 608507 609554 4681017 4769912 38.85 70.8 2
08:34:03 2024-01-29 655167 647197 134238 130521 217868 223283 240715 245871 149672 149689 184009 188593 215406 217935 4256842 4483241 5961763 5769453 981311 1010336 189222 169065 182329 184906 220062 215939 204144 204739 141728 141786 630481 573229 1363408 1335283 297689 299296 405754 410412 489881 480680 495312 493572 513458 515118 482081 537478 1528696 1613811 1030275 865111 445234 436656 514035 511929 526620 532837 531561 537356 612093 607771 4593147 4760560 38.85 70.8 2
08:34:04 2024-01-29 655201 649551 133990 130605 217828 223283 241826 241814 149438 149355 183974 188889 215406 218650 4261629 4560549 5959363 5769423 959051 1007074 189498 170877 182758 184425 220334 214966 204395 204381 141926 141731 633758 574048 1357897 1355481 299446 297482 409206 409942 492730 477087 494611 495877 510739 518562 484961 534666 1529818 1617289 1018819 855204 446931 436884 513877 513495 522160 532144 533557 536646 612500 611926 4593147 4767353 38.85 70.8 2
08:34:05 2024-01-29 646310 647716 134242 130352 217902 223283 242198 241975 150018 149426 184594 187967 216075 216955 4255556 4553640 5950037 5782912 982143 1008772 189498 170912 182560 184425 220581 214763 204179 207530 141232 142214 628432 582327 1354419 1341238 302106 297351 405971 412597 492309 477760 491917 497556 513858 515444 483865 536678 1524964 1595556 1068737 862653 445764 437808 515027 512218 526072 531395 528825 536524 607076 607771 4652246 4769912 38.85 70.8 2
08:34:06 2024-01-29 653299 647716 134023 130319 217898 223283 240715 240732 149705 151906 184430 188428 215371 217292 4256955 4486199 5977790 5780119 979534 1008845 189165 171306 182179 187484 220110 215440 203893 207275 143703 141755 627203 573229 1369535 1333391 297545 297488 406043 410920 490319 480390 495092 496147 510958 514126 481935 538897 1530391 1613887 1032537 862653 443971 436366 518269 513233 527632 532837 530360 537772 614672 607273 4593147 4757988 38.85 70.8 2
08:34:07 2024-01-29 656772 647234 133805 130259 217646 223283 241791 241814 149672 149530 183974 188593 215371 218462 4255556 4554020 5960194 5761201 963979 1007344 189498 170757 182688 184507 220581 214950 203893 207133 143816 141796 623926 573771 1369360 1347633 299591 297662 406079 409326 492730 477460 495385 495769 509657 519964 482432 534371 1532569 1623186 1050637 853270 447819 436166 514605 512929 522932 531646 533973 537149 613178 609554 4571494 4760284 38.85 70.8 2
08:34:08 2024-01-29 649469 647712 133990 130323 217833 222934 242163 241135 150152 151660 184430 187967 216075 217258 4253908 4581174 5931387 5778788 979459 1007344 188834 171032 182144 184425 219706 215253 203893 207314 141331 141853 636731 575691 1361736 1337179 300475 297771 408989 409978 490609 480680 492406 495913 509410 513909 484961 533456 1521720 1595266 1074648 863161 445550 438823 513476 512580 527078 530467 531827 540475 609776 609554 4681753 4774160 38.85 70.8 2
08:34:09 2024-01-29 656564 647712 134331 130483 217898 223283 240749 245562 150015 152047 184009 188593 215406 217292 4247709 4485760 5978261 5778788 976749 1010276 189131 171342 181948 187782 219517 215101 204179 204201 143602 141395 630481 572411 1360783 1345313 299627 297662 406079 410558 491339 479124 494998 494303 510952 517036 482117 536678 1528733 1613928 1059895 865111 446820 436439 513999 512035 525973 535082 531261 538173 613802 609839 4603037 4767353 38.85 70.8 2
08:34:10 2024-01-29 657073 647424 134108 130852 217833 223754 241455 241814 149638 150053 184161 188889 215406 218462 4255556 4560549 5961763 5770553 963626 1007308 189498 170792 182595 184296 221116 214950 204466 204201 143467 141853 630481 574048 1364750 1352475 300051 297590 408376 409978 492730 477123 493875 495913 510236 518562 485305 534287 1528696 1616221 1018819 855204 446579 437893 513149 512207 522666 532144 533179 535124 610011 613733 4603880 4769809 38.85 70.8 2
08:34:11 2024-01-29 656882 649556 134357 130564 218246 223804 243160 242324 150018 152226 184231 188558 215440 217327 4259892 4479376 5977790 5778788 973626 1011746 189131 170947 182433 184425 219895 215175 204179 204201 143716 142090 630481 573229 1367625 1336958 300051 296588 406079 411721 491339 478784 493875 494303 510592 517036 482728 537059 1530668 1616308 1032537 863881 446263 436656 513963 510844 522564 531646 528005 537064 610967 607690 4586595 4760560 38.85 70.8 2
08:34:12 2024-01-29 652115 649092 133591 130860 218267 224392 242163 241814 150259 149042 184712 188160 216087 218807 4266152 4608189 5968688 5777685 963942 1005883 189498 171067 182723 184168 220617 215101 204609 204201 143502 141920 628842 575691 1394407 1351778 300475 297669 408376 409978 493630 476380 491291 495877 510236 518598 485648 534847 1526048 1611607 1016606 855812 446579 436473 513513 511451 522160 531395 532802 534718 608507 609554 4596427 4763117 38.85 70.8 2
08:34:13 2024-01-29 645947 647962 134340 130360 218603 223126 240784 241135 150119 149145 184900 188353 216749 218912 4255026 4565753 5959363 5794347 982292 1008021 189331 171067 182433 184766 220097 215440 203893 203184 141307 142188 634233 578481 1354580 1335973 300475 297771 408376 409037 490646 480717 491674 495877 507945 513569 483263 533078 1521720 1595593 1025458 857729 444918 437893 513149 512291 527260 531395 534298 537736 610338 609554 4680382 4779264 38.85 70.8 2
08:34:14 2024-01-29 657030 647716 134365 130472 218385 223283 246199 245663 149672 149599 184559 188692 215371 217292 4245006 4480860 5984067 5783629 982437 1008772 189165 170877 182433 184180 220097 215440 203893 207169 143620 142188 628842 574048 1368237 1329250 299627 297281 405721 410558 490646 480717 494611 492842 509445 513981 480685 537478 1528696 1614006 1032537 865338 444918 436040 514072 511567 526072 532463 531184 537356 611232 607771 4599711 4757168 38.85 70.8 2
08:34:15 2024-01-29 655454 649551 134276 130507 217833 223283 241455 245698 149672 149844 183974 189055 215406 217970 4264908 4573290 5972963 5783629 965001 1011129 190265 166524 182618 184285 220546 214763 204036 203880 143970 141945 633758 574048 1355526 1351778 300160 297469 408917 409978 492730 476416 493911 495913 507610 518598 484618 533493 1528696 1613811 1021032 854595 447892 437370 513877 512207 524483 531395 533179 535087 610770 609590 4599711 4760560 38.85 70.8 2
08:34:16 2024-01-29 646865 648907 134331 130294 218577 223283 241826 241135 150152 151695 184266 187967 215440 217258 4245006 4558778 5959363 5789578 984123 1013300 189256 166639 182456 184390 220062 215296 204144 204945 141331 142211 634233 578168 1361483 1340683 300593 297698 408808 409942 490956 480680 492406 495913 512405 513965 484961 533493 1521720 1593298 1046112 860168 444918 437988 513149 512291 526108 530647 531184 536976 607576 609590 4661048 4769912 38.85 70.8 2
08:34:17 2024-01-29 656882 649092 134461 130356 217868 223283 242477 245663 150179 151800 184044 188001 215406 217935 4255556 4514536 5977827 5778931 973937 1008809 189297 171102 182109 184801 219613 214815 204755 204704 141728 141895 627203 574048 1363315 1342999 299905 297518 406079 411721 491339 477123 494261 496814 510952 515480 481400 536678 1529818 1617362 1009966 865111 445550 436752 514035 511297 523004 531682 528825 536976 611196 610125 4593147 4760560 38.85 70.8 2
08:34:18 2024-01-29 654891 649551 133624 130450 217833 223283 242136 242877 149638 151729 183974 188297 215371 217258 4255556 4614263 5943748 5769453 964627 1008809 189498 170757 182723 184168 220581 214613 204609 206988 143467 141755 630071 577341 1353536 1355998 299192 297106 408303 409832 494126 478445 493319 495661 510236 518598 484961 533456 1529802 1612749 1057142 853941 445270 436473 514699 511451 522564 531395 532011 535087 608948 609554 4595974 4766513 38.85 70.8 2
08:34:19 2024-01-29 647324 649551 134015 130434 218390 223283 241826 241474 149638 149426 184430 188001 215475 216583 4252770 4562629 5959920 5779905 982180 1008058 189463 171067 182433 184425 220392 214799 203893 207204 141134 142346 626384 581790 1364046 1331502 302673 297698 405111 411247 494758 482040 490762 495445 512405 514126 485539 539848 1528143 1604815 1023488 863881 444286 440379 516799 513017 528415 532144 528788 541268 607576 605498 4621323 4769912 38.85 70.8 2
08:34:20 2024-01-29 654900 649556 133616 130762 217332 223911 240749 241135 149705 151695 184430 188297 216214 217327 4257245 4558646 5969283 5773624 971592 1011029 189532 170722 182723 184168 220581 214125 204179 204488 143467 141853 662640 575691 1353787 1342585 300051 297771 406079 411502 494163 477460 493525 495372 513858 518312 484681 538168 1532569 1617376 1014393 864459 448094 438111 513963 512654 522564 531274 528590 536350 612934 607690 4588640 4757168 38.85 70.8 2
08:34:21 2024-01-29 653770 649551 134023 130937 217868 223283 246164 245490 149705 151835 184430 188387 215475 217258 4255556 4620326 5955121 5769453 965652 1008845 190095 170828 182758 184296 220581 214125 204609 207133 143467 141886 627203 578444 1364223 1351778 300475 296933 408088 409978 494863 477087 490907 495877 507552 519597 485648 535082 1529802 1618557 1016606 855701 447456 439449 513877 515202 524520 531251 532581 536646 607613 609554 4601415 4760560 38.85 70.8 2
08:34:22 2024-01-29 646615 647497 134394 130426 218577 223126 241791 241135 150048 149182 184559 188036 216110 215945 4252524 4551224 5959363 5778788 985136 1008845 189498 170947 182433 184296 220238 214763 203893 203641 141134 142379 624238 581375 1357457 1331502 301325 296681 405435 411721 492730 482112 490178 492842 507980 512455 484618 536972 1528696 1607036 1027164 862653 443026 440030 518269 513634 528907 532144 528679 539322 608362 608906 4612877 4766513 38.85 70.8 2
08:34:23 2024-01-29 656758 652337 134436 130823 217494 223911 240749 241135 150292 149794 184594 188297 215440 217292 4247709 4524354 5981503 5761201 967413 1011746 190095 170757 182758 184168 221271 214125 204179 207204 143607 141886 625565 575691 1363749 1343537 299301 297590 404865 411721 492266 477868 492406 494044 510236 517036 483555 536972 1535294 1630137 1037621 859558 445246 437893 517088 512640 522774 531682 528825 535589 610947 608367 4527985 4762997 38.85 70.8 2
08:34:24 2024-01-29 650940 649556 134357 130696 217724 223140 243160 240282 150393 151450 184888 187119 216562 217071 4261629 4536631 5960194 5770553 984372 1010312 189532 170828 182595 184168 220581 215175 203003 207239 143402 141886 625974 576017 1373968 1332446 300475 298082 404865 410558 490992 480390 493875 492113 507552 512455 481932 538354 1528461 1613928 1032537 863881 443026 436656 514108 510732 527669 532872 530396 537392 611828 605994 4596427 4756336 38.85 70.8 2
08:34:25 2024-01-29 658432 651357 134289 130918 218115 223590 243160 242154 149605 149844 183869 188883 215302 220466 4252770 4550267 5960194 5770553 963294 1008845 189498 170792 182758 184168 220617 214763 203608 204201 143773 141227 635899 572786 1363103 1352587 297906 297590 406079 409363 492584 477123 494648 495877 509515 518198 482117 534015 1528733 1618470 1055162 854595 446615 436656 513513 512243 521389 531769 533594 538048 612500 609590 4586595 4760560 38.85 70.8 2
08:34:26 2024-01-29 649554 648218 134462 130483 218664 223126 241658 240957 150433 149425 184642 188353 215971 217223 4255026 4583291 5940712 5787209 975757 1008845 189853 171165 182836 184296 220581 215288 203608 203500 143267 142149 623312 579719 1360258 1342585 300796 297771 406079 409999 492034 482149 491674 495071 508796 513209 484276 533530 1524964 1608322 1032537 856224 443971 435789 513877 513001 527669 530123 534949 537772 609440 611380 4662194 4769912 38.85 70.8 2
08:34:27 2024-01-29 656882 649551 134234 130507 218887 222622 241826 245454 149672 151941 184009 188297 215440 218309 4254439 4485760 5965310 5779905 981078 1008845 189291 170947 182468 184425 220427 215440 203608 204883 141728 141895 625565 574869 1372823 1335394 299627 297698 405757 410558 489917 481853 495385 492842 509445 513965 481400 537478 1528770 1613928 1030275 865609 444918 436656 514072 511929 526144 532610 530396 537809 611232 607771 4602539 4760560 38.85 70.8 2
08:34:28 2024-01-29 657960 648218 134061 130389 217868 223283 241826 245633 149672 150722 183939 189055 215406 217935 4255556 4556654 5968463 5774210 969105 1011129 190354 170912 182723 184039 220617 214613 204073 205171 143467 141861 634233 572411 1368402 1346823 299519 297734 406043 409074 493813 477904 495385 492842 508796 515515 480309 535119 1530940 1627723 1037062 853381 445550 435425 514035 513399 525877 532499 534009 536646 611232 609554 4550342 4760560 38.85 70.8 2
08:34:29 2024-01-29 649014 648943 134019 130545 217898 223126 242198 241135 150185 151695 184630 187871 216445 217935 4252770 4583778 5950037 5782470 979796 1008699 189394 171320 182618 184320 220405 215296 203858 205171 143467 141886 632567 579719 1356171 1343843 299872 297771 406079 408749 491339 481858 492443 495648 509515 513209 484276 533493 1521720 1604490 1012179 857655 444364 435860 513149 512736 527669 530123 534804 537772 610338 611134 4681017 4769912 38.85 70.8 2
08:34:30 2024-01-29 658321 646779 134496 130303 218769 222622 240784 240512 149672 151976 183974 188593 215440 217970 4255556 4489548 5973534 5775787 976474 1008845 189090 169397 181936 184672 219271 214630 204144 204739 141732 141651 630481 574458 1360882 1340598 297906 295797 406079 410558 490355 477688 494611 494267 510234 517071 482117 536567 1529818 1613928 1030275 864496 446300 436656 513999 510844 522968 531274 527259 538321 612281 605533 4595974 4760560 38.85 70.8 2
08:34:31 2024-01-29 653311 647270 134053 130549 217529 223911 242136 245454 150048 151695 184594 188001 215475 218530 4252770 4629678 5941570 5770553 970097 1007344 190561 170722 183338 183328 221306 214125 204144 205315 141628 142178 630901 581752 1353620 1346399 300360 297771 405971 410449 495344 477940 489450 495071 508078 514000 485085 536257 1528217 1611607 1019648 853344 444364 436508 513240 513797 527669 531769 533594 535969 604159 608698 4595974 4772456 38.85 70.8 2
08:34:32 2024-01-29 649480 649097 133687 130729 217894 223911 241826 240797 150399 151379 185217 187412 216435 217258 4255556 4564364 5943748 5779905 985286 1008882 189498 170828 182433 183911 220427 215137 203003 207055 143502 141920 638605 576837 1381046 1337426 300588 297518 405754 410121 489772 480571 495239 495445 510958 514126 482762 538243 1528733 1612262 1037062 864394 443971 436656 514144 510732 528305 533282 532018 537809 611232 606030 4595974 4766513 38.85 70.8 2
08:34:33 2024-01-29 658374 649168 134061 130746 217529 223283 240784 241644 149672 152011 184009 188661 215440 218685 4255556 4560239 5960194 5770553 963979 1008809 189532 170828 182468 184168 220617 214799 204179 204201 143773 141623 625565 573229 1360502 1351624 297870 297626 406079 409399 493667 479464 495092 498263 508687 516853 480504 534935 1533659 1630013 1016606 855812 445550 435516 512518 513399 526010 533246 533973 537446 610336 609590 4564970 4760560 38.85 70.8 2
08:34:34 2024-01-29 649510 649209 134255 130507 217863 223283 242232 241135 150185 151695 184642 187447 216075 217292 4255556 4581211 5950037 5788981 983732 1008845 188924 171102 181890 184425 219895 215137 203608 207239 143502 141920 623926 577658 1390840 1338785 299301 297771 408989 410558 489953 477976 492058 495913 509481 514000 485809 533199 1526319 1593186 1064523 861354 445313 438512 513476 512218 525927 530647 530021 536976 604195 613011 4671004 4778407 38.85 70.8 2
08:34:35 2024-01-29 656686 648747 134238 130601 217902 223283 246164 245526 149738 149390 184009 188297 215475 217327 4245006 4489398 5977864 5788191 976054 1011129 189165 171172 182144 184425 219895 214835 204179 204764 143659 141992 622009 574048 1366903 1340907 297734 296623 406079 411721 490992 476416 494298 494339 510234 517107 482153 536678 1529855 1618776 1034800 866923 448308 437437 515335 510734 524520 532144 530128 536535 613289 609408 4592870 4767353 38.85 70.8 2
08:34:36 2024-01-29 647140 648644 134462 130737 218939 223754 243774 241135 150119 149251 184395 188126 216075 216618 4261629 4554862 5959363 5782912 983619 1010992 189429 170996 182398 184296 220356 214763 203893 207314 141336 142312 634233 582621 1356399 1336231 301325 296401 406043 411721 492034 480377 489414 493919 509410 513965 485648 538243 1528217 1604852 1028012 865111 444851 440379 514072 513017 528415 532144 528752 538210 607576 608760 4636514 4775820 38.85 70.8 2
08:34:37 2024-01-29 654540 650462 134230 131477 217658 224226 241791 241644 150119 151906 184736 188428 216041 217900 4257169 4550456 5977832 5778788 970134 1011709 190492 170996 183175 184342 220617 214089 204179 207314 143616 141886 635899 578481 1358279 1344490 299265 297771 405721 412305 494863 477796 492443 494744 510198 518162 482799 539925 1534204 1618514 1034800 862653 448094 437893 514108 512654 522932 531646 527969 536265 611202 607690 4563468 4772434 38.85 70.8 2
08:34:38 2024-01-29 657937 652976 134272 130827 218149 223840 243503 242495 150018 149703 184220 189049 215371 218274 4257169 4570164 5975536 5794837 969443 1010276 190360 170996 183254 184039 220617 214763 204179 207204 143620 142188 624950 574048 1385611 1342777 300051 297771 405363 408767 494163 477868 495349 495094 509155 516239 480649 539157 1537477 1636897 1030275 857010 445629 437588 517052 513797 523004 533246 534496 536646 611196 605994 4511265 4757988 38.85 70.8 2
08:34:39 2024-01-29 648482 649204 134023 131087 217584 224047 243846 240886 150466 149426 184877 187831 216608 217188 4267199 4639334 5955148 5778788 974701 1008772 190660 170652 183595 183841 221616 214089 203893 203150 141232 142346 630901 581790 1372972 1346399 300645 297351 405813 410268 494863 477940 489450 495071 508006 514000 484961 535119 1528217 1609538 1014393 853381 444680 436508 514605 513761 527632 531878 533936 536646 604159 608626 4605826 4760560 38.85 70.8 2
08:34:40 2024-01-29 652244 648868 134242 130512 217833 223283 242943 240797 150119 149655 184559 188023 216470 218252 4260005 4556320 5961763 5769423 988398 1010955 189463 170792 182179 184039 220299 214620 203572 203607 141406 142188 627570 580133 1355435 1333391 299627 296623 404793 410558 490609 480717 493875 494744 507945 512420 481740 538243 1528217 1613847 1025750 862653 443026 437893 514108 513744 528893 532837 528825 537736 611202 607690 4609117 4760560 38.85 70.8 2
08:34:41 2024-01-29 658900 648948 134247 130827 217828 223283 241791 241135 150152 149390 184559 187967 216041 218650 4255556 4569375 5970427 5761049 969067 1008772 190095 170877 182758 184016 220952 214692 204240 207169 143677 141853 628432 574048 1388012 1346675 297906 300391 406079 409037 493427 477868 494961 494339 509155 515480 480612 534287 1530940 1626550 1016606 853381 445550 436126 513877 512965 522968 531682 534351 537409 610766 611889 4563582 4767353 38.85 70.8 2
08:34:42 2024-01-29 650441 648644 134023 130889 217828 223283 242163 241135 150359 149112 184559 187412 216075 217071 4261869 4583778 5929698 5773510 978195 1011129 190221 166409 183036 184285 221129 214889 203893 203466 141331 142447 637981 581790 1354338 1344218 300900 297561 405826 408603 494163 481432 490907 495071 508042 513569 484276 535156 1528696 1611612 1037062 854595 444286 436473 513963 513761 528415 532144 534767 539125 610246 609590 4599711 4767353 38.85 70.8 2
08:34:43 2024-01-29 654900 648182 134234 130663 217902 222622 242943 241644 150185 151941 184559 188001 216411 218309 4247709 4509344 5959088 5778788 985570 1011092 189887 168710 182618 184320 220405 215635 204001 205027 141728 142211 635899 575280 1362581 1335283 297581 297662 405718 410558 489555 482112 495349 492842 512043 513209 480685 538883 1530940 1617367 1032537 866224 444918 436656 514072 512291 527260 532872 531148 539099 611196 607735 4599711 4767353 38.85 70.8 2
08:34:44 2024-01-29 657965 649168 134238 130729 218289 223597 240784 240732 149705 152223 183974 189055 215406 218274 4255556 4566180 5964439 5778788 966379 1008845 189498 170877 182688 184180 220334 214477 205293 204668 141728 142113 628842 578168 1359667 1355998 300329 297879 408880 410232 494163 476380 491638 499325 507909 518526 483555 533871 1530903 1613423 1043850 855152 446931 436666 513513 512207 521389 531395 532765 536265 611202 609590 4599711 4769912 38.85 70.8 2
08:34:45 2024-01-29 649554 649168 134695 130475 218547 223283 241455 241135 150119 151800 184900 187967 216075 217292 4255556 4566622 5968688 5787877 982330 1010276 189222 171067 182144 184425 220202 214799 203893 207169 143467 142178 625565 584002 1349440 1343154 301439 296861 408340 412305 491888 477760 491917 495661 510739 514721 485992 536678 1527588 1594390 1033951 865111 445550 437322 516067 512291 523040 530647 528005 535767 604087 605959 4640107 4769912 38.85 70.8 2
08:34:46 2024-01-29 655167 649332 134053 130893 217646 224226 240784 245526 150119 149739 184594 188001 216411 217935 4261629 4555245 5981503 5761201 968450 1011746 190660 170757 182758 183911 221271 214089 204179 207133 143567 141920 620150 576928 1361241 1344490 299265 297590 404505 411575 495491 479804 492297 495094 512405 516929 483336 539318 1536937 1623023 1032537 861428 446820 437751 517052 513744 522738 530866 528378 536498 611202 607261 4536464 4773314 38.85 70.8 2
08:34:47 2024-01-29 652386 648979 134242 130827 217898 228144 240715 241135 150052 151729 184594 188001 216075 216920 4264908 4633366 5945802 5777799 969142 1011746 190360 170792 182723 184168 220581 213754 204179 207459 143467 142214 634233 581790 1349848 1350821 300220 296933 406079 410558 492648 480680 489450 498263 509297 519964 486153 534935 1532569 1613615 1016606 853307 446899 440379 513877 513567 523004 531395 532776 534792 604123 610161 4599579 4769912 38.85 70.8 2
08:34:48 2024-01-29 657965 652784 134390 131091 217863 224226 241826 241814 150185 151906 184430 187967 216562 217900 4255556 4560239 5951951 5774669 970171 1011746 190095 170947 182758 184168 221271 214728 203893 207204 143602 142144 635899 574752 1379790 1346786 300475 297698 405399 409363 494716 477904 495349 492113 508796 516275 480649 537969 1535294 1635918 1030275 855812 446184 436438 518269 516666 527131 533514 534204 537001 615543 611134 4531499 4766513 38.85 70.8 2
08:34:49 2024-01-29 650978 653256 134456 131728 217484 224226 241826 241135 150265 149146 185182 187447 216400 217258 4264908 4614255 5941570 5779905 978548 1008809 189532 171032 182723 184296 220581 214763 203608 203184 143581 142214 630901 580961 1355947 1342585 300220 297771 406079 408710 492730 482149 490944 495420 508796 513569 484692 533530 1526493 1611607 1024904 856421 444364 436473 512482 513797 528415 532144 534852 539595 611548 613733 4654472 4778407 38.85 70.8 2
08:34:50 2024-01-29 658896 651393 134462 131093 218547 222622 241994 242011 150152 152153 184266 188746 215475 218615 4264908 4491185 5968688 5778788 977528 1011746 189131 171377 181821 184988 219211 215440 203893 207169 143939 141886 630481 574869 1366738 1337179 297581 297879 406079 410558 489917 477904 494998 493572 510198 516998 481704 537478 1530940 1617362 1034800 868797 446184 435429 514072 511567 523040 532837 530433 537736 611196 607771 4608013 4780980 38.85 70.8 2
08:34:51 2024-01-29 659838 651393 134361 131194 217759 223140 243675 242324 149982 149844 184009 188627 215440 218474 4261629 4556785 5964439 5773586 969142 1011746 190060 171032 182758 184168 220581 214763 204036 207204 143502 142214 636523 573638 1370160 1346399 299627 299564 406079 409363 494163 479804 495385 493572 509155 515515 481932 534666 1534204 1629954 1038476 855812 445550 436348 513963 513761 523076 532837 533973 537446 611232 609554 4552683 4760560 38.85 70.8 2
08:34:52 2024-01-29 651404 652337 134293 131757 217437 224434 243675 241064 150533 149007 185006 187831 216608 217153 4258833 4626379 5933465 5779905 975720 1010992 190729 170722 183338 183328 221306 214799 203750 203150 141406 142581 630901 582621 1353214 1346712 301325 297151 406079 410268 492266 481432 490561 494339 508078 512850 484276 534287 1528733 1611481 1037062 855204 444291 436473 513240 513761 528893 532144 535184 536976 608937 610484 4647472 4769912 38.85 70.8 2
08:34:53 2024-01-29 657026 649132 134466 130733 217902 222970 242198 241671 150500 149844 184606 188387 216272 218579 4259892 4519685 5956479 5788154 985973 1011474 190152 166639 182723 184168 220392 214799 203003 203150 143502 141920 629236 578070 1365676 1333391 300584 296623 405435 410558 491339 482149 493489 492842 507945 512455 481400 538243 1529818 1613928 1039042 864496 443026 437679 514108 511942 527669 532837 530360 537772 609442 608330 4602539 4767353 38.85 70.8 2
08:34:54 2024-01-29 658579 649204 134276 130893 217863 223911 241489 241644 149472 151976 184009 188627 215440 219144 4269059 4563468 5974689 5770553 969896 1010276 190284 168710 182723 184168 220617 214702 203893 205027 141926 142091 635899 573455 1381019 1347508 299208 297734 406043 409363 494163 477904 495385 492842 509155 515515 480649 535156 1533204 1623096 1041587 855812 444955 436656 512446 513399 522968 531682 534388 538358 613064 611380 4576569 4769912 38.85 70.8 2
[truncated: 174,153 more chars]
