# Supplementary material for: Methods for Estimating the Detection and Quantification Limits of Key Substances in Beer Maturation with Electronic Noses
Source: Sensors (Basel). 2024 May 30;24(11):3520. doi: 10.3390/s24113520 (PMC11175341; doi:10.3390/s24113520)
Supplement: Supplementary file 1 [file sensors-24-03520-s001.zip › Data/Acetaldehyde/raw data/Day 5/ETH2.txt]

Time Date R01 R02 R03 R04 R05 R06 R07 R08 R09 R10 R11 R12 R13 R14 R15 R16 R17 R18 R19 R20 R21 R22 R23 R24 R25 R26 R27 R28 R29 R30 R31 R32 R33 R34 R35 R36 R37 R38 R39 R40 R41 R42 R43 R44 R45 R46 R47 R48 R49 R50 R51 R52 R53 R54 R55 R56 R57 R58 R59 R60 R61 R62 T01 H01 Phase
08:41:00 2024-01-29 626174 622595 161658 155466 255319 265996 286177 281236 178966 178183 220372 219470 248843 252707 4046664 4398592 5906151 5744703 1003856 1041676 233357 208547 217983 219614 263997 257608 243017 244600 172032 170578 621932 591169 1368925 1342585 360079 354299 496143 503140 608974 596089 624508 621731 649222 659534 629265 700967 1729463 1827077 1111859 924589 547547 535638 636658 638213 661415 666157 683168 688339 766296 774769 4620388 4732504 38.95 70.5 1
08:41:01 2024-01-29 631046 620149 159572 155000 256535 261865 284787 283313 178402 176749 216936 219808 248119 252707 4059164 4278221 5940712 5750507 1016836 1040507 231890 204981 217305 219614 266398 256710 243731 243787 171947 170544 623404 587807 1375588 1343806 359569 356436 494532 498637 612970 592870 620849 627268 647698 656420 632774 697323 1715339 1806452 1107692 933474 542893 535082 641653 634574 661452 671088 672989 684571 779582 776319 4483429 4720679 38.95 70.5 1
08:41:02 2024-01-29 623808 621220 161727 155462 255711 260939 283967 283604 178684 176227 216972 219504 248878 252243 4059164 4358470 5932258 5744703 995968 1040903 232247 208729 217340 219272 266064 256745 243765 245087 170021 171086 628171 594131 1377754 1348629 359590 356857 496143 499731 608507 596272 621290 625121 649150 656420 627380 700894 1724559 1833955 1109768 922269 544445 530198 635756 638335 656915 667698 680106 684325 774907 779477 4635553 4739257 38.95 70.5 1
08:41:03 2024-01-29 630935 620346 161619 155653 255566 261865 286871 281161 178966 180355 216648 219740 248464 254209 4038099 4337225 5932258 5744740 1021118 1041319 232247 204912 217340 219767 263373 257573 243731 243718 172139 170037 624875 586136 1368445 1336958 359059 356221 495301 503140 613839 595428 624545 629279 647216 661461 634368 699591 1720217 1797284 1109824 930203 544444 536577 640373 634721 663367 667349 677357 687738 779509 772779 4537531 4728895 38.95 70.5 1
08:41:04 2024-01-29 632426 623448 158685 155895 255319 260575 285032 282090 178795 176160 216936 222341 248084 252707 4061583 4336594 5941570 5742497 1001034 1039432 232316 208693 217983 219272 264437 256780 243765 243343 172174 170304 623122 586381 1378013 1355619 359059 354335 499804 501255 613839 594938 621732 629279 649222 658344 634368 702998 1722662 1815619 1095579 934174 545993 531801 641317 634580 657849 668437 678585 684473 778589 775423 4553982 4731417 38.95 70.5 1
08:41:05 2024-01-29 624359 623448 159125 155289 255566 261644 285330 282046 178842 180320 220372 219504 250729 252526 4052475 4377254 5908527 5769946 1007361 1042450 232316 208800 217305 219991 264401 257357 242982 244504 171947 170037 629664 592859 1387832 1341633 360079 354264 494532 502392 607613 594293 625244 621925 649222 659569 626901 699863 1724559 1815619 1113922 920851 545993 536198 638112 637871 662427 667349 677551 686532 770400 770817 4577216 4726057 38.95 70.5 1
08:41:06 2024-01-29 630810 622016 159125 155255 256178 261382 284263 283604 178795 177082 216756 219808 248843 252743 4046924 4278221 5929585 5761201 1014334 1042058 231533 205266 217271 219416 266064 256565 243765 244504 172068 170578 621932 589209 1373379 1342585 360079 357008 495265 500344 612537 591777 621732 627430 647698 658344 632089 696828 1714085 1802385 1111845 934838 541256 534991 640373 630938 661958 670907 673409 682458 777487 774674 4470859 4713800 38.95 70.5 1
08:41:07 2024-01-29 630698 620301 161623 155921 255782 260944 285891 282700 178727 176892 216611 220418 248775 252599 4059982 4290644 5932258 5742281 1019738 1042414 232144 208765 216933 219991 264953 256745 244311 243787 172139 170071 627817 586970 1388782 1342585 359824 356472 493070 500157 613569 590760 621751 628798 647180 658344 632728 697323 1715339 1797284 1120152 934174 544059 536198 640373 630974 661896 668402 675398 685520 778589 770817 4483429 4719786 38.95 70.5 1
08:41:08 2024-01-29 623480 618567 159015 155427 255707 266104 283959 283348 178842 176749 216575 221408 249433 251991 4061382 4361432 5940712 5751849 1000402 1038996 232213 208689 217375 218896 265736 256780 243356 245258 170116 170849 623692 593707 1394558 1346823 359554 357615 499728 501646 609440 594902 621732 624678 649114 658344 627416 703035 1729463 1833955 1120152 922232 544445 530981 635305 636484 655750 664896 678548 685483 772920 779918 4633489 4730139 38.95 70.5 1
08:41:09 2024-01-29 630256 619433 161536 155427 255711 261865 285539 280921 178966 180446 220408 219808 248119 254209 4056357 4336393 5942311 5761201 1021645 1041283 232051 206759 217375 220299 264366 257392 243800 244128 170380 170544 626346 585124 1393670 1340981 359059 355936 493800 501291 612970 594165 623588 629279 648164 659071 633919 696513 1715339 1794740 1122229 931452 544444 536613 640373 630938 661933 668437 677357 686532 779692 773580 4495768 4719786 38.95 70.5 1
08:41:10 2024-01-29 625287 620346 161654 155866 255707 266032 284596 283817 178279 177028 216631 221767 248843 251888 4056936 4351806 5947440 5747155 1003856 1045355 232281 209022 217983 219342 266029 256532 244517 244845 169664 170899 618772 593283 1372711 1351778 359302 354832 498367 498637 608544 594866 619967 621997 653687 656420 629229 700967 1724559 1832394 1089001 927561 545993 531801 639377 638359 659311 667349 678548 681937 773808 775459 4558182 4719034 38.95 70.5 1
08:41:11 2024-01-29 624844 619864 161585 155393 255747 266335 285067 282174 179000 176193 220372 223581 249432 252671 4038024 4336665 5924989 5777837 1013235 1041135 232144 205482 217843 219662 264437 257141 243356 245293 169545 171153 621932 594556 1368262 1341092 360677 356472 496975 502784 607613 592614 623588 623059 649186 659569 627380 698302 1723299 1815619 1124306 920904 545606 536250 636725 638359 663367 666879 677515 689098 770704 770853 4570690 4729132 38.95 70.5 1
08:41:12 2024-01-29 629292 618522 161658 155462 255314 260974 283728 283313 178684 180608 220408 219842 248843 252707 4059164 4288508 5950037 5744439 1016170 1046582 231396 205482 218182 219521 265852 257179 244307 244705 170141 170509 621932 589485 1382857 1340565 360079 358013 495963 501055 612537 593905 621621 627837 647698 658308 632052 697820 1715302 1806224 1109768 933865 541348 531837 640373 634721 661921 670354 673335 682421 778589 775222 4474243 4720527 38.95 70.5 1
08:41:13 2024-01-29 624915 621902 161736 155432 255641 261556 283657 282859 178966 178697 220683 219133 249397 252635 4067296 4395921 5924033 5750692 998837 1038996 232756 206468 218417 219486 266483 256603 243626 245118 169664 170949 621749 594556 1369693 1349664 361103 355330 496071 501055 608326 597118 619893 625284 649150 656205 628267 700894 1722662 1832564 1105615 926902 544445 532056 636585 636897 656213 667313 680255 682421 770632 775423 4580900 4724807 38.95 70.5 1
08:41:14 2024-01-29 625176 621861 161727 155358 255742 261865 285169 281218 179497 180214 220719 223894 248119 252743 4037913 4349230 5931387 5768236 1013795 1042280 231499 204736 217948 219767 265484 258119 243707 245012 170141 170984 620461 589485 1386922 1334577 360079 357367 498034 503816 612492 594586 623073 625381 648928 662069 629229 697820 1723180 1811579 1097614 922158 542120 531874 635756 634721 661958 664356 676085 687509 777451 773026 4563544 4729892 38.95 70.5 1
08:41:15 2024-01-29 630972 622126 158681 155787 254674 260974 284561 282846 178966 176227 220300 219774 248843 254964 4059164 4327229 5959363 5750692 1007510 1045355 232213 208693 218663 219237 265178 257141 243526 244469 170717 170373 618772 585124 1377754 1346399 359059 358630 499546 501036 614672 599238 623060 629243 649078 658308 634561 702813 1723887 1815619 1118076 936722 545219 531729 641280 634988 656714 671124 679287 682458 779692 779587 4549080 4726520 38.95 70.5 1
08:41:16 2024-01-29 627236 621216 158685 155423 255676 261680 286342 282094 178966 180502 220683 219470 248843 252635 4046590 4392453 5903410 5732286 1008121 1042280 232281 204912 217305 219956 264401 257573 243696 244845 169664 170544 621932 594556 1377310 1342518 361616 356857 496975 503670 608792 595905 627066 627342 652750 663941 628267 700930 1727008 1827882 1132613 924891 547547 537900 638527 640058 662427 667349 680548 688191 770632 774733 4595974 4732504 38.95 70.5 1
08:41:17 2024-01-29 627249 621690 159020 155427 256536 260939 285032 284180 178966 176994 220528 220146 251279 252743 4059164 4282930 5927164 5754796 1019738 1041640 232213 204946 216933 219956 265214 256780 244859 244469 172103 170544 624875 587807 1376859 1344490 360079 356436 496938 502578 614090 595172 627066 629133 651375 664373 634708 698702 1718245 1793810 1122229 931415 544445 536432 641280 634508 661933 668175 677098 687999 779692 774127 4492808 4720564 38.95 70.5 1
08:41:18 2024-01-29 623778 622127 161736 155895 255711 260541 284126 283897 178368 177028 216900 219808 249224 251852 4058520 4337057 5940712 5750692 1002462 1042648 232247 208836 217983 219921 266029 256315 244141 245377 169664 170849 629664 593707 1391715 1349864 362372 355366 496071 498637 609368 595557 620552 626786 654615 657165 628158 703962 1726126 1835166 1113922 926166 545606 530234 637526 637384 658316 667698 680255 682458 774246 775423 4615707 4741856 38.95 70.5 1
08:41:19 2024-01-29 631009 621246 161762 155393 255707 261865 286342 281174 179248 180537 220719 219808 248636 254604 4046627 4330669 5940712 5759980 1016170 1042377 232017 209022 217983 219272 263926 258368 243356 244469 167800 170003 624875 586136 1383292 1337179 359059 356472 496035 504210 614475 594257 625394 629279 647180 664807 637260 701695 1723180 1800318 1142997 930203 544444 537154 640286 635585 663367 667349 677357 688488 781314 774127 4549080 4732504 38.95 70.5 1
08:41:20 2024-01-29 628408 622126 159020 155895 254927 260541 285227 282846 178526 176715 216539 220825 248464 252457 4061494 4336600 5941570 5750692 1001034 1042280 232963 209022 218135 219614 265178 256780 244859 243752 170620 170544 624875 589027 1386513 1354657 360079 356568 496071 499342 610302 598462 621290 627394 652931 657345 631085 703997 1725635 1827077 1118076 932856 547547 531729 641698 640003 659434 672036 682682 682421 775181 778373 4563468 4732504 38.95 70.5 1
08:41:21 2024-01-29 621811 622520 162099 155091 256499 261865 285601 283484 179000 176715 220683 219808 249640 252207 4043707 4352271 5922061 5794804 1017623 1042390 231465 204946 217305 219614 264437 257889 243186 245258 169664 171121 623692 593283 1363637 1332446 360097 357546 495999 503103 611238 594316 622155 625564 647145 658344 629265 698798 1722662 1811579 1097614 923493 543944 537367 636621 636525 663330 665184 676173 686310 776718 775186 4558459 4739158 38.95 70.5 1
08:41:22 2024-01-29 627240 622126 161797 155427 255747 261865 284561 283313 178931 176227 220336 219808 248843 252707 4049812 4292828 5968688 5761314 1007294 1038996 230788 209058 217983 219272 266029 256745 243765 244504 172139 170815 621932 587807 1370178 1346399 359059 358085 500515 500864 615617 595850 621732 627357 649533 658308 634818 698798 1718995 1811579 1095579 934100 542829 531801 639920 634538 660043 667133 676210 682274 783015 775206 4512580 4723152 38.95 70.5 1
08:41:23 2024-01-29 625287 621861 159125 156657 254848 261009 285432 281752 179531 178196 218127 219470 249258 252707 4068516 4420882 5923820 5751849 1006764 1041246 233717 204770 217983 220299 265178 258151 243731 244845 172103 170815 621932 591169 1408942 1341633 360079 354299 496035 504210 609404 594902 627066 625515 652968 661497 629229 700930 1728235 1819483 1126383 924272 547547 537372 638527 639751 662427 667313 683656 689245 772841 776723 4603445 4740785 38.95 70.5 1
08:41:24 2024-01-29 629236 622126 162177 155427 256499 260717 284747 284903 178931 176749 220336 219842 248843 252707 4059164 4284307 5968688 5755951 1008009 1042022 231304 204912 218018 219272 266029 257537 243765 244504 167568 170815 621932 586970 1374239 1344909 360079 358085 499023 502483 612970 594586 621732 627430 649533 658308 632985 700033 1718995 1809013 1109768 933165 542024 531801 640373 634272 660515 669883 675361 682495 779732 778447 4497062 4728781 38.95 70.5 1
08:41:26 2024-01-29 630736 622126 159125 155757 255606 261608 287041 281997 178829 176681 220647 220486 248119 252779 4049550 4300200 5936483 5755858 1021156 1042377 232051 204593 217983 220489 264414 257573 244276 243752 167684 170544 620222 586381 1393351 1340981 359569 356436 494496 501609 613582 592541 623588 629279 649078 659534 634818 698851 1715302 1797195 1101684 931415 544445 537372 641280 634580 662868 668437 679980 688488 780797 774127 4513163 4721349 38.95 70.5 1
08:41:27 2024-01-29 630150 624738 159090 156031 256212 261865 285289 283604 178829 177082 216756 221098 249467 252490 4056936 4358427 5941570 5742497 1001034 1042390 233160 204693 218322 219767 265585 257176 244859 244263 167684 170544 615698 587770 1385228 1355619 360079 355366 498598 499731 611238 594938 621732 628317 654619 658308 631121 703997 1723299 1824714 1118076 928881 546770 531874 639920 639205 660048 667349 680548 682458 772920 777786 4563649 4732504 38.95 70.5 1
08:41:28 2024-01-29 623656 620368 161946 155427 256499 261792 285325 283228 179258 178446 216792 220788 249571 252490 4063590 4355403 5924989 5769423 1016170 1045244 231855 205266 217305 220299 265214 257537 243765 246015 172068 171666 635058 594131 1378728 1333133 360423 357546 495999 503140 611202 594586 623109 625564 647180 659534 629229 696746 1723262 1813013 1107789 922216 543251 537483 634784 634544 663367 665364 677357 689098 776901 773026 4563587 4729892 38.95 70.5 1
08:41:29 2024-01-29 631083 619402 161767 155895 255421 261739 284596 283313 179000 177048 217982 222029 251417 254493 4060689 4307995 5943748 5761011 1009666 1042109 231855 204946 218510 219132 265214 257537 244106 244469 172053 170696 612428 585719 1386057 1346399 359569 358121 500081 501609 615617 594902 622617 629315 649078 658344 630961 700930 1720217 1815619 1109768 936833 543637 531765 638564 630902 658182 667349 678321 684473 779732 775459 4539701 4723152 38.95 70.5 1
08:41:30 2024-01-29 625907 621898 161623 155934 255497 266220 286342 281989 178966 180502 220600 219808 248878 252707 4073715 4408486 5928709 5751849 1008204 1043390 233509 204843 217796 220299 264401 257970 243731 245047 170141 170815 631157 592859 1393881 1342585 360830 354299 496035 503853 608471 596272 626172 621997 652931 661461 628267 700930 1724559 1818194 1105754 920851 547158 537336 638295 640240 663367 667349 680548 689016 772688 774187 4577216 4732504 38.95 70.5 1
08:41:31 2024-01-29 627508 620368 161793 155427 255742 263079 284374 283512 179000 177028 220372 220333 248843 252513 4056271 4291881 5912628 5764791 1021998 1043890 232247 204981 216933 220334 265373 257215 244688 244469 167684 170338 623404 587641 1369067 1344490 359569 356436 494532 500120 613839 591632 621714 629315 649533 658344 634547 697857 1715302 1800392 1115999 932818 543673 536577 641771 634616 661933 669883 675361 686495 779140 773062 4474050 4723152 38.95 70.5 1
08:41:32 2024-01-29 623693 620337 161883 155462 255747 260939 283728 283781 178966 176627 220528 219470 249258 252457 4061494 4355116 5943827 5744740 1000320 1042243 234508 204843 218523 219473 266847 257537 243731 245293 169664 171425 626678 594131 1365065 1346399 360387 356459 499582 500157 609440 597191 621732 625344 649222 658344 629229 700894 1728235 1833685 1095579 922232 545606 531801 635717 637384 656787 666337 678512 685483 774050 779918 4636796 4732504 38.95 70.5 1
08:41:33 2024-01-29 631083 620305 161880 155457 255742 261865 287256 282019 179000 176227 220600 220520 248636 254209 4059164 4321257 5932258 5766532 1023878 1045244 232144 204843 218217 220158 264005 258190 244342 244123 168512 170509 618772 586136 1371083 1342193 359824 356472 495265 503140 614709 597118 625481 629315 648621 661425 635719 697500 1715339 1797284 1128459 931378 546006 538169 641280 634544 663372 668437 676542 688525 775274 775368 4498414 4729892 38.95 70.5 1
08:41:34 2024-01-29 627236 620301 161510 155861 255711 260939 285584 284627 178402 177341 216936 220778 248878 252457 4049587 4346019 5940712 5744665 1001034 1044354 232109 206468 218452 219815 265852 256423 244753 245118 170141 171287 628171 593283 1384124 1352475 359554 355366 499804 501768 614273 594938 621714 630206 652968 658272 634127 704034 1723887 1819483 1120152 934174 547547 531910 642226 638322 659759 670390 681551 686532 778589 775459 4556937 4732504 38.95 70.5 1
08:41:35 2024-01-29 622085 620085 161806 155427 256530 261680 286271 282019 179323 176193 220755 219842 248878 251639 4064994 4358432 5908527 5760058 1013758 1041407 231890 205551 217340 219991 265595 258119 246205 245769 169506 171562 621932 594556 1364022 1332986 362131 357367 497681 502711 609404 594586 626356 626342 649186 661425 628304 697808 1725113 1815619 1122229 920904 544445 536577 636166 638395 661933 666337 679287 688525 772920 773026 4564970 4728360 38.95 70.5 1
08:41:36 2024-01-29 627969 620373 161806 155427 255782 261009 284836 283879 178966 176749 220336 219842 248843 252707 4055366 4281830 5950037 5760058 1010271 1042414 230788 204946 217983 219307 266473 257176 243765 244845 170380 171153 621932 590173 1378721 1343657 360079 357942 499935 503557 616017 594111 621732 627910 647180 658344 635498 700360 1722662 1811730 1093544 935242 542829 531801 640373 634721 659581 669883 677357 682495 781458 775459 4508085 4723152 38.95 70.5 1
08:41:37 2024-01-29 623922 621678 158681 156434 254922 261009 285503 281984 179000 178196 220791 219470 248878 252707 4049700 4417966 5916530 5751849 1003856 1038223 233520 208693 218053 219956 264366 258368 243356 245562 172103 170815 629664 589905 1395566 1344909 361103 357362 498805 504530 611056 599663 626208 628853 654705 664880 631085 703534 1728235 1825946 1109824 924854 547547 537372 638432 640094 661958 667349 682034 690638 771396 775351 4605353 4732504 38.95 70.5 1
08:41:38 2024-01-29 629106 620368 162099 155255 256930 260541 285032 283821 178807 177028 220372 220486 248843 252743 4038612 4272147 5950037 5751740 1015388 1042414 231890 205585 217305 219614 266473 256745 244106 244845 171983 170578 623404 587807 1369850 1342585 360079 357510 498034 502125 615951 595209 624804 630543 652299 663472 635645 699772 1718282 1797284 1111859 933474 544445 538023 642226 634544 663372 670390 679831 688525 775274 774127 4495772 4717969 38.95 70.5 1
08:41:39 2024-01-29 626563 620995 161654 155895 255707 260757 285503 283786 178402 177307 220336 220860 249224 252671 4061494 4346065 5941570 5761692 1001034 1042414 232316 204912 218322 219991 265435 256780 245065 244469 170500 170968 626346 591169 1365460 1353697 360847 356857 496143 499731 610338 598038 621509 630020 655080 658164 630492 703886 1725113 1831138 1099649 930166 547158 531910 641280 640152 660295 671124 680511 682495 774050 778410 4560201 4732504 38.95 70.5 1
08:41:40 2024-01-29 622696 619164 161946 155078 255782 266032 285606 283520 179000 176227 220408 219470 249258 251888 4056936 4346117 5922946 5761361 1016000 1041676 231855 205266 217983 219956 265214 257891 243731 246050 169664 171546 635058 593707 1383519 1329287 360677 357546 495999 503140 611238 595158 623109 625121 647216 661924 631874 701919 1725113 1815437 1099649 923530 544056 535602 636658 634580 663838 666843 676876 688643 777304 774151 4555578 4728856 38.95 70.5 1
08:41:41 2024-01-29 631083 620955 161545 156147 255305 261774 285267 283348 178966 176227 220372 221718 248843 254964 4056271 4320944 5951717 5745052 1007510 1041283 232281 208760 218698 219272 266029 257537 243765 245258 167684 170815 621932 584433 1383507 1347782 359059 357582 499401 501646 616053 595010 620799 631172 649114 658344 630997 704034 1724369 1820392 1118076 938129 545532 534324 642189 636525 660191 673022 680702 685446 779146 779918 4537267 4725763 38.95 70.5 1
08:41:42 2024-01-29 626252 623012 161841 155964 255742 266032 287041 282055 179507 176227 220444 219842 248878 252707 4059164 4379893 5908527 5751849 1012550 1040236 232247 204981 217340 220334 265656 258187 244014 245293 170172 171155 621932 594556 1386172 1336995 360677 356436 495265 502748 609440 594586 625160 625121 649114 660496 628784 696783 1724522 1815619 1122229 922063 544444 536322 636621 637238 664272 665256 678247 687850 774451 776319 4558459 4726057 38.95 70.5 1
08:41:43 2024-01-29 627508 620013 161833 155462 256566 263604 285227 284450 178718 176749 220408 220520 249224 252513 4056271 4280788 5968688 5761200 1013944 1043927 231499 205585 218018 219675 266883 257141 244346 244880 172139 170968 623404 590326 1396791 1340870 360079 358085 496143 500157 614273 594586 621732 627430 649533 658344 634368 698798 1718995 1810412 1113922 931452 542445 531801 640373 635024 660332 672922 677061 682348 784126 775243 4499688 4719034 38.95 70.5 1
08:41:44 2024-01-29 629739 621865 162177 155142 257357 266068 285312 284166 178684 177273 220336 220520 248878 252707 4062721 4278221 5950037 5761200 1014334 1041283 232247 205585 217305 220145 266078 256780 244517 244880 172018 170578 621932 587807 1385468 1344490 360079 356472 495301 500120 612281 594165 622617 628798 649533 658344 633021 696783 1715339 1806452 1107692 931489 542595 531946 641280 630938 658137 668473 677357 684510 779696 775315 4491578 4725392 38.95 70.5 1
08:41:45 2024-01-29 626252 622566 159125 156048 255562 261865 285432 284761 178684 177341 220372 220367 249467 252490 4055404 4361656 5941570 5751849 995968 1042280 232316 205652 218322 219307 266918 257573 243765 246015 171827 171121 625185 593707 1385283 1344761 360677 356436 500434 501646 610302 594902 620038 621997 652700 658344 629302 704034 1729463 1837874 1103719 922232 545606 531801 636652 639242 658648 667349 681587 686532 775218 780729 4636248 4742370 38.95 70.5 1
08:41:46 2024-01-29 631046 623629 159130 156156 256389 263160 287113 282231 179678 176647 215941 220486 248843 254784 4056357 4339918 5941570 5769453 1018358 1042450 232281 205443 218357 219991 264401 258881 243765 244880 168814 170544 634143 585719 1367863 1337179 359569 357295 496179 504567 614745 596052 626874 631172 649114 663431 630961 700894 1719600 1801108 1115929 930203 544445 537900 641317 634132 663914 668437 678804 689337 779732 771939 4542234 4725763 38.95 70.5 1
08:41:47 2024-01-29 629144 623412 159125 156156 256789 263160 285561 283405 178863 177273 216792 221132 251489 252562 4067296 4352290 5946648 5736346 1001748 1043964 233357 204912 218663 220180 266064 257176 245306 244539 167684 171002 625794 590326 1391850 1354657 359302 355900 498986 500157 611238 599737 619885 629315 654887 658344 632500 705110 1724559 1827375 1090299 927561 547158 531874 640373 640240 659581 667933 681551 683987 774050 781020 4560201 4727442 38.95 70.5 1
08:41:48 2024-01-29 621640 620085 162094 155492 257326 260575 286177 283065 179575 176926 217982 220418 249571 252277 4074643 4361555 5940712 5775787 1015445 1042132 232144 204981 218357 219991 265656 258985 242947 245671 167684 171002 628171 587807 1378637 1333391 360079 358121 496107 504567 614745 595428 628409 626951 648164 663467 634818 698302 1724559 1803895 1122229 927561 544059 534991 637625 630974 661958 667349 676876 688558 779465 775351 4550418 4738477 38.95 70.5 1
08:41:49 2024-01-29 632431 620341 161689 156434 255707 262169 285610 283547 179441 176749 217982 222483 250729 254566 4052513 4342594 5955121 5744740 1005328 1042058 233717 208800 218768 219925 265958 257789 243800 244504 169536 170425 621932 584846 1370873 1350550 359314 356221 500434 501281 614745 599330 623146 632066 654887 659035 636170 706616 1724522 1819483 1122229 936560 547547 531837 643592 637348 659581 674341 682034 686495 779692 780984 4563582 4723152 38.95 70.5 1
08:41:50 2024-01-29 623918 621686 161993 155545 257039 261865 286369 282019 179497 176193 220755 220299 249224 252671 4058520 4370903 5895660 5754796 1006046 1042280 234182 206468 218698 220608 264366 258333 243731 245223 170500 171018 631157 590326 1368770 1342585 360847 355045 496107 504567 610734 599737 626800 629243 654887 663395 631121 705036 1729463 1822131 1103719 922067 547547 538132 639467 640240 663336 667349 680548 690638 772884 774151 4577216 4723152 38.95 70.5 1
08:41:51 2024-01-29 628488 620373 159020 155860 256854 261739 284920 283781 179531 177150 220683 220452 249190 252707 4058888 4284440 5929698 5744514 1021998 1045244 232247 205517 217305 220643 266029 258083 244925 244469 168780 170781 624875 587807 1372457 1343620 360079 356472 495614 500864 614273 594586 622595 630652 648092 661602 634818 699847 1715302 1802385 1093544 934100 545721 536956 642226 636448 662868 671333 678643 686495 779692 775279 4474243 4723152 38.95 70.5 1
08:41:52 2024-01-29 622044 622126 161762 156197 255747 261739 284091 283746 178966 176749 220755 220235 249605 252635 4052513 4355147 5942345 5755372 1003856 1045244 233544 206942 218558 220123 266670 257466 244517 245258 172032 171682 621932 594131 1370522 1351778 360641 355900 500242 499975 611238 598703 622617 629243 655043 658344 632015 705036 1724522 1828182 1122229 930139 547547 534955 642189 640240 662156 669883 682518 684436 775218 775423 4558182 4723152 38.95 70.5 1
08:41:53 2024-01-29 623545 622126 162063 155427 257105 260939 286342 282983 179497 176749 220755 219842 249605 252635 4037950 4349362 5912736 5770659 1016899 1044877 232144 205802 218217 220312 265887 258226 244342 246598 170021 171666 628533 594131 1384378 1333207 363162 357260 495963 503103 611202 592541 626619 626452 649078 660461 631085 698266 1724485 1815619 1122229 922216 544022 538131 636652 635962 661933 667277 677357 689098 777487 774115 4555578 4729892 38.95 70.5 1
08:41:54 2024-01-29 631712 621690 161767 156256 255711 261774 285468 283322 179000 176749 220755 220486 251082 254748 4061494 4319923 5968688 5773577 1007972 1043927 232075 207486 219511 220053 266563 258190 244377 245118 170500 170984 623404 585124 1384763 1346399 359569 358085 500434 503583 617255 598462 623503 632066 649150 658020 636621 703460 1723887 1818194 1120152 936833 545219 531837 642189 634508 658648 670354 679287 685970 780870 779882 4537304 4723152 38.95 70.5 1
08:41:55 2024-01-29 625730 620397 161880 156438 255711 260541 287099 282019 179531 176227 220755 219842 249258 252743 4054861 4399104 5913634 5744703 1003856 1041128 233682 208765 218663 220678 264931 258119 244237 245888 170620 170984 621932 590747 1376237 1339697 361820 355188 495927 504567 611202 595010 626356 628642 655204 663359 632052 704572 1728096 1822984 1111859 926243 548327 538169 640286 641184 662427 667349 682592 690638 773661 775387 4605826 4732504 38.95 70.5 1
08:41:56 2024-01-29 629471 620373 162103 155427 257290 260974 285032 284756 178966 177307 220647 220486 249224 252707 4043744 4284307 5959363 5755948 1014334 1042280 231890 205585 218287 220334 266812 257537 244517 245258 167800 170915 615872 589750 1369692 1346399 361103 358229 498034 500682 616182 594440 624836 630616 647180 658344 632654 699623 1715840 1802385 1115999 934137 544444 537372 642226 635513 662868 670354 676358 685970 779692 774733 4480441 4723152 38.95 70.5 1
08:41:57 2024-01-29 622048 619873 159385 156147 255742 261739 284796 283817 179000 176749 216648 219808 249640 252635 4056936 4361356 5936483 5760058 996764 1042280 232281 204946 219380 219307 266029 258333 243696 246015 170356 171086 618990 592436 1363854 1341564 362131 359357 501632 504493 611093 601443 625281 627342 654170 662032 631085 706578 1731922 1836350 1126383 922158 546770 531801 636652 639697 660229 667313 682518 688488 776901 781836 4643422 4741856 38.95 70.5 1
08:41:58 2024-01-29 629992 622162 161797 156330 256499 261496 287256 283520 179000 176994 220719 220979 248878 254209 4062059 4299664 5945802 5760058 1021193 1042058 232281 204946 217305 220713 266029 257537 245271 245258 167800 170815 624875 587807 1374915 1344490 360079 356472 495265 502483 615433 595818 627961 630989 653224 663941 636585 701807 1720728 1798924 1124306 934137 546001 537877 644049 636375 664383 671841 677995 689923 780834 773062 4498976 4723152 38.95 70.5 1
08:41:59 2024-01-29 623922 620310 162059 156147 256495 260974 285032 284770 178966 177341 220528 222653 249640 252671 4055329 4358470 5945802 5760095 995931 1048701 232316 205551 218698 220299 267258 257935 244482 246430 169664 171698 628171 594131 1368262 1346712 360677 356472 501227 500828 611238 597781 621472 629126 655080 658020 630456 704386 1728797 1839078 1113922 927449 546733 531729 638076 639751 660048 667277 679474 685446 774633 782124 4615429 4732504 38.95 70.5 1
08:42:00 2024-01-29 630923 621686 161806 155895 255747 260757 287220 282116 179815 176160 215976 220486 249224 254964 4046590 4330857 5941570 5760058 1021081 1042280 232281 204946 218663 221332 264401 257970 244482 244845 169082 170544 621672 585124 1398881 1340870 359824 357008 495265 503140 614709 596272 625911 632066 649186 662427 636437 701195 1720654 1798286 1128459 932856 545458 540115 643555 637882 664780 671369 679287 689704 782904 774151 4502187 4723152 38.95 70.5 1
08:42:01 2024-01-29 622961 621966 159121 155462 256499 260939 285503 283313 179531 176227 220755 223738 249224 252707 4049060 4330271 5931387 5770553 1015314 1044133 232213 204946 218628 220678 264437 259203 243356 245258 168931 170849 621932 586136 1391549 1334337 360318 358085 496143 504567 615617 596345 627319 629315 648585 663431 630961 700894 1723665 1801108 1134243 928881 545222 537081 641653 636451 664272 670578 678210 691929 784126 777419 4560201 4721897 38.95 70.5 1
08:42:02 2024-01-29 632431 622126 161849 156399 255707 260974 285147 283269 178966 176749 220755 220333 248119 254493 4049550 4345959 5959920 5751849 1002462 1042132 233520 204912 218698 220299 266029 257970 245271 244298 168546 170812 623122 587641 1377571 1355369 360079 355366 499728 500120 612970 598376 621238 631135 654887 658344 634547 706113 1724522 1823357 1122229 932744 547547 531946 642226 640152 661268 674414 685120 684325 777341 779701 4565715 4733267 38.95 70.5 1
08:42:03 2024-01-29 621164 622162 159646 155549 257761 260541 285468 282916 179000 176749 217982 222341 249640 252207 4062721 4355048 5895735 5764168 1013272 1041246 232825 205906 217983 220678 266029 258368 244311 246050 169664 171631 631157 594556 1375482 1337290 360713 357259 496035 503853 611238 595428 624988 626749 649114 662427 630638 698798 1724522 1815349 1101684 922216 544445 537372 636166 638359 663878 667313 679287 689245 779322 778483 4565715 4738144 38.95 70.5 1
08:42:04 2024-01-29 629107 621649 161949 156364 255742 261774 285432 284130 179270 176749 220683 220333 249397 254209 4065617 4305271 5964439 5761201 1007510 1042414 232281 204912 219192 219956 266029 258368 244311 245087 169116 170544 623404 584288 1385669 1346399 359059 356507 500434 502748 615617 599737 624001 632513 654389 662069 634566 706844 1724522 1819590 1099649 934137 548833 531910 643136 639751 660048 671369 685120 686532 778589 780984 4563279 4731379 38.95 70.5 1
08:42:05 2024-01-29 620104 623007 159795 156049 257148 261865 287027 283278 179565 177028 220947 220761 250197 251955 4049625 4361356 5912736 5761201 1015445 1042280 232213 205835 217983 220678 265843 258368 244517 246430 169664 171666 627017 593707 1373810 1333391 360713 358085 496071 503140 611238 595428 623624 621997 651192 659534 630638 698798 1724522 1816268 1101684 922195 543637 536541 636203 634580 661896 666337 677357 688488 778589 774187 4537342 4728705 38.95 70.5 1
08:42:06 2024-01-29 629691 621540 159130 156117 255637 263346 285107 283688 179236 176926 216792 220299 249224 254173 4056357 4296068 5966170 5760058 1006793 1041676 232247 208836 219039 219272 265621 257573 243765 245293 169048 170544 631157 584288 1383669 1347670 359059 356507 500434 502748 615617 599663 622191 632066 652968 658344 630961 705110 1724485 1819483 1122229 935443 547158 531644 643136 636375 659581 672349 682071 688488 775310 779918 4557055 4723152 38.95 70.5 1
08:42:07 2024-01-29 624906 620186 159795 156087 257537 261756 286911 282740 179429 176647 216792 220384 249467 252526 4055591 4364609 5904322 5769423 1016170 1042280 232213 205620 218439 220299 265621 257935 243800 246394 169664 171666 633519 592859 1367849 1327369 360677 357546 496938 503140 610770 593837 624988 625564 649114 661425 629265 698798 1724522 1815619 1101684 920904 544445 537372 635717 638322 664198 667313 679287 688525 775218 774187 4558459 4723152 38.95 70.5 1
08:42:08 2024-01-29 627397 620104 161911 155930 255742 261556 285218 283498 179292 176926 216720 220384 249328 254459 4059120 4317733 5951717 5765310 1006756 1041025 233474 204946 219345 219956 266064 258151 244482 245087 169082 170544 623404 585124 1384541 1348741 359059 356472 500434 502748 614745 598412 624242 632066 653890 658344 630997 706113 1724559 1819483 1120152 936167 547547 531910 643777 636484 659581 671877 681551 686532 775044 781020 4549080 4723152 38.95 70.5 1
08:42:09 2024-01-29 622557 619864 162033 155895 257145 261865 286378 282916 179000 176227 220791 222639 251615 252166 4060689 4367773 5912461 5750692 1009571 1042280 233520 205443 218287 220713 265559 258261 244517 245258 167684 171086 626346 594481 1362655 1340683 360641 355615 496071 503853 610302 596272 625468 621997 652931 662427 630369 700894 1724559 1818194 1101684 921405 546770 537789 638112 640240 663878 667349 678548 687547 774633 774187 4564970 4723152 38.95 70.5 1
08:42:10 2024-01-29 627145 620368 159763 155895 256530 261009 285472 283919 178966 177028 217714 220520 249258 252743 4056357 4295499 5965310 5769147 1008046 1042414 233784 205448 219240 219956 266812 258151 244482 245293 170836 171271 623404 584470 1392447 1344761 359824 359514 500788 502748 613100 598376 621714 632264 649150 658344 634566 705073 1724522 1819212 1120152 936833 544445 531874 642226 635694 659114 670390 678548 686008 779732 781856 4539701 4720679 38.95 70.5 1
08:42:11 2024-01-29 625459 620337 161506 156468 255711 260939 286342 282019 179815 176160 215976 219842 249432 252779 4056271 4408563 5929612 5744627 1002800 1045244 233578 204559 219004 220678 265214 258404 244272 245874 167684 171086 631157 590326 1390054 1343843 359519 355401 499728 504567 611238 598448 628242 627873 656814 663431 632985 706341 1729463 1824787 1118076 922195 548833 538169 639467 641184 663372 667349 684143 687583 772920 775315 4579513 4723152 38.95 70.5 1
08:42:12 2024-01-29 627508 620368 162103 155615 257718 260939 285508 284450 178966 177307 220372 220949 249224 252743 4038099 4268962 5942898 5769378 1021193 1045244 232860 207124 217691 220502 265887 257537 245065 245223 167800 171137 624875 588062 1380866 1340834 360079 356472 498115 501354 614745 593873 625431 632066 651192 661461 630961 697771 1718995 1797770 1122229 934861 545606 538169 643136 636448 665597 671369 678321 688525 779732 774187 4483152 4723152 38.95 70.5 1
08:42:13 2024-01-29 624196 620368 159020 156147 256499 260757 284596 284414 179596 177028 220636 220299 249605 252671 4061494 4358487 5932258 5751740 1000996 1042095 233219 205482 218593 219851 267151 257792 244872 246254 170141 171494 629664 592859 1379031 1344798 362646 356472 500434 501609 611238 598038 624836 625552 652968 658344 631121 705073 1729190 1836555 1101684 922269 545993 534666 636688 638322 658648 667349 682555 688492 776937 781572 4642867 4741856 38.95 70.5 1
08:42:14 2024-01-29 629370 621246 162099 156181 256566 266032 287899 283547 179531 177028 220516 221047 249432 254604 4047611 4323196 5941570 5760058 1022404 1040632 233115 205448 217960 221085 265923 258044 245166 245153 170620 170984 626346 587641 1376767 1344909 360079 357546 496035 502870 615543 595850 623551 632066 648657 661887 635682 698302 1715339 1802385 1115999 934174 544445 538169 643136 637420 663878 672085 677357 687509 775274 775351 4480441 4719786 38.95 70.5 1
08:42:15 2024-01-29 622732 620346 162063 156290 256499 261774 284996 283817 179565 177028 220791 220520 249674 252707 4056357 4358282 5932258 5751849 997474 1042095 232316 205408 219723 219837 266598 258917 244272 246563 170620 171375 618990 593707 1370466 1344798 362630 356329 501814 504567 612537 599737 624988 628233 655813 659534 632052 708163 1734961 1833955 1111859 924235 549107 536577 638295 641184 660515 667349 684644 687620 777217 779918 4633489 4732504 38.95 70.5 1
08:42:16 2024-01-29 629144 620368 162129 155462 257934 261527 286817 284699 179000 177341 220600 221200 249640 254209 4079309 4281394 5932258 5761201 1014408 1042058 232247 206049 218545 221072 267293 257935 245100 245636 170981 171698 623404 590173 1374998 1346823 361103 358481 495927 503557 616026 595062 623551 631619 649114 659534 635719 701844 1718995 1806452 1120152 936577 544372 538169 643592 637420 663914 674928 677357 686532 779732 775387 4474050 4720527 38.95 70.5 1
08:42:17 2024-01-29 622117 618531 161868 156290 256535 262209 285588 284650 179565 177184 220983 219842 249640 252743 4056936 4361356 5941570 5744740 998409 1042450 232998 204946 218698 220299 267740 258368 244482 246465 172174 171700 623692 593707 1378052 1344464 362904 357260 501851 502994 611093 599663 624391 629126 653709 661996 631121 705110 1729463 1840310 1109824 923381 546770 531874 637625 638213 659581 667349 682629 688525 777487 781572 4642867 4741856 38.95 70.5 1
08:42:18 2024-01-29 629665 620368 161833 156181 256495 261865 286696 283313 179034 177028 220791 221200 248878 254209 4056661 4296913 5941570 5761200 1021884 1043964 232963 205585 218018 221332 265656 258368 245271 245087 169082 170815 629288 586136 1381450 1340834 360079 357546 497328 505099 616417 597137 628541 631956 649078 663324 636621 703723 1723180 1801108 1109824 931415 546782 539474 644049 636411 665359 671369 678544 690302 781422 773026 4514498 4719786 38.95 70.5 1
08:42:19 2024-01-29 630287 620368 161720 156181 256535 260974 287256 282055 179849 176193 215976 220333 248843 255110 4061494 4333708 5941570 5766441 1019820 1039033 232316 204981 218698 220713 265214 258404 244894 244880 168931 170578 618772 585124 1373578 1342585 360079 357295 495999 503140 615617 594367 626392 632513 649222 662463 636511 701732 1723180 1798286 1126383 934186 545920 540152 644012 638335 665323 671841 678548 689623 783497 775315 4492808 4729132 38.95 70.5 1
08:42:20 2024-01-29 622998 619393 162068 156177 256780 261009 285267 285121 179000 177341 220444 220520 249454 252671 4065617 4349099 5941570 5761201 995931 1042487 233357 205585 219559 219991 267517 258368 244482 246810 171897 171427 615496 593707 1372814 1344798 360713 357546 501532 503853 610827 598412 622668 625588 653927 659271 632052 706616 1732454 1843001 1125604 924847 547547 531765 639377 638213 660442 667205 683899 689506 777487 782124 4648848 4735101 38.95 70.5 1
08:42:21 2024-01-29 630972 620190 159572 156434 256925 261680 287899 283817 179609 177307 220791 221234 249258 254245 4061494 4296913 5945802 5754130 1021788 1041786 232998 205620 217983 220713 266847 258368 245782 245258 168931 171086 626346 587807 1368770 1344519 359013 357582 496035 501646 614745 595428 624274 631619 649078 659534 630925 698834 1720217 1806452 1095579 935518 545611 537877 644926 637275 665725 672206 678247 687361 781905 778520 4480441 4734019 38.95 70.5 1
08:42:22 2024-01-29 621608 620959 161946 156221 256925 264460 285820 284450 179565 177061 220828 219842 249709 252513 4056936 4367698 5940712 5761200 995931 1042390 232963 204981 218698 219710 267106 258368 244482 246810 167684 171700 621932 594556 1367610 1345444 360677 356507 501887 503853 612104 599754 622632 625552 654389 659534 632089 707156 1731922 1841955 1101684 924928 547547 531874 638564 640152 659828 671419 684459 690451 778479 781463 4641175 4738477 38.95 70.5 1
08:42:23 2024-01-29 632605 619437 159572 156330 257290 261865 287256 284047 179531 178590 217982 221234 248912 254209 4056936 4281246 5941570 5761201 1019738 1042450 232316 205906 217340 220713 266883 257573 245306 245012 167800 171002 617322 587807 1392810 1342585 360079 357295 495999 500900 613839 595923 622228 632243 649114 659071 634818 698834 1715339 1806452 1113922 932818 543673 536198 642226 635513 662904 671404 677098 686236 782941 779623 4480823 4725392 38.95 70.5 1
08:42:24 2024-01-29 621902 620049 162094 156181 256925 260974 284920 284947 179000 177307 220719 219842 249605 252671 4055366 4361656 5932258 5744740 995968 1040802 232998 204946 218698 219991 267192 258404 244311 246430 171862 171546 625185 592859 1385962 1344490 360677 356507 501142 503140 612492 598740 621751 625588 653927 659035 631195 706113 1729463 1839160 1103719 922232 546770 531910 638112 638395 659581 667349 685381 688525 777487 779628 4648338 4736645 38.95 70.5 1
08:42:25 2024-01-29 631712 621690 159607 156008 256933 261865 287256 284322 179282 177150 216648 221064 249398 252743 4035075 4296913 5942418 5761201 1019738 1042450 232316 206083 217340 220713 266696 257573 245271 245293 170620 170849 624875 587807 1372765 1340907 358544 356687 496071 501646 614310 595428 622668 631172 648164 659035 635719 698798 1715339 1809013 1111845 934174 543637 536162 643136 637845 662904 671877 677357 686532 781458 779587 4483429 4728895 38.95 70.5 1
08:42:26 2024-01-29 624915 622214 159572 156170 256717 263346 284618 285133 179644 177239 221031 220452 249640 252671 4067348 4358470 5940712 5760058 998185 1038959 232963 205551 219380 219921 266847 259485 244276 246739 168546 171393 628171 592859 1369080 1342585 360641 357259 501851 505282 612970 600794 625358 626435 655813 660925 632985 710876 1733705 1836555 1113894 924198 549033 536541 638564 641147 660515 667349 684570 688558 777487 779846 4633489 4735879 38.95 70.5 1
08:42:27 2024-01-29 631697 621517 160020 155771 257835 261865 286199 284907 179394 177765 216756 221712 249467 253991 4059164 4283654 5931387 5777837 1021156 1040507 232963 205906 217948 220713 266438 257935 245306 245223 169048 170694 624875 587807 1368617 1344909 360847 357510 498387 501646 615617 598406 625431 632513 649114 661425 630961 698761 1720217 1802385 1120152 934100 545606 538169 644049 637348 666161 672313 679287 689506 780834 775315 4483429 4723152 38.95 70.5 1
08:42:28 2024-01-29 614765 621246 161998 156364 256455 263904 285249 285000 179700 177239 218127 220384 250266 252562 4072310 4361356 5947440 5744703 998785 1045480 232963 205408 218698 219956 267740 258333 244482 246394 170141 171666 626678 593707 1375276 1344761 360677 356472 501142 503103 612104 598376 624242 626435 654352 658344 631568 707119 1733705 1837857 1105754 922195 546770 531837 637552 639262 659581 667349 682592 689506 777451 782124 4640107 4739257 38.95 70.5 1
08:42:29 2024-01-29 629914 620373 162028 156108 256499 261865 287368 283512 179000 177205 217946 221678 249433 254064 4063590 4296512 5940712 5744439 1022651 1042377 232281 205231 218452 221479 265843 257935 245271 245223 169082 170933 624875 585124 1385153 1340834 360079 357510 495999 501317 615617 596272 624951 632513 649150 661425 636621 698798 1718995 1802385 1122229 935894 545606 538169 644049 637835 664853 674316 678804 688488 779696 775315 4480441 4720527 38.95 70.5 1
08:42:30 2024-01-29 622048 620072 159125 156256 256464 261556 284996 284614 179372 177171 220719 219808 249640 252382 4067979 4373975 5946553 5761314 996764 1043488 233440 205551 218663 219956 267740 258368 244819 246316 172103 171666 634594 593707 1384637 1344909 360641 356507 501142 503496 612104 599663 622632 626646 653890 658344 632500 707119 1731922 1837857 1126383 922195 547547 531837 638432 638359 659581 667349 684570 689506 777451 781020 4633489 4739257 38.95 70.5 1
08:42:31 2024-01-29 629102 621686 162059 156364 257290 261865 287256 283746 179407 177150 220755 221200 249224 254209 4059164 4305568 5946553 5763254 1022730 1040471 232281 204946 217983 221050 267263 258333 245271 245258 168780 171086 626346 587641 1401032 1343537 359554 357475 495999 501646 613136 596272 624508 632264 649114 661425 635949 698798 1720217 1804943 1120152 934137 545993 538169 644049 637835 664853 672313 679013 688525 779696 775351 4489833 4729892 38.95 70.5 1
08:42:32 2024-01-29 622085 621246 162068 156369 256894 262139 285014 284650 179531 177150 220828 220486 249674 252707 4071417 4361342 5963810 5744589 1006146 1042206 233509 205482 219016 220608 267669 257357 245271 246015 170620 171767 621932 594131 1381341 1350550 362646 357260 500434 501609 612537 594974 621398 627357 656509 658344 632948 706113 1729463 1839160 1115999 926243 547547 531837 638527 640152 659581 667349 682555 687999 777451 784057 4640107 4741856 38.95 70.5 1
08:42:33 2024-01-29 630888 620368 162063 156434 256894 261009 287786 283062 179815 176715 216312 221166 249397 254964 4059164 4321073 5940712 5761006 1021998 1045986 233219 205946 219205 221120 265408 259024 244718 245016 169082 170781 626346 585719 1383661 1341331 360079 357546 496035 504567 617328 596052 627319 632962 649222 664365 635499 700894 1722662 1801108 1107789 932800 545993 539424 643592 636411 665830 672349 678548 690624 782010 775279 4511682 4723152 38.95 70.5 1
08:42:34 2024-01-29 625360 621246 162068 156399 257465 261009 286155 285521 178931 177901 220683 221166 249674 252671 4059164 4336404 5945802 5750692 1005236 1040250 233998 205734 219453 220502 267338 257431 245131 245874 170500 171613 615328 593707 1379833 1355855 360713 356472 500871 500999 612970 599737 620799 630652 655522 658078 632948 706076 1724522 1835313 1100683 927561 547547 531837 640373 641184 660515 668402 682555 685483 776351 783230 4564970 4729132 38.95 70.5 1
08:42:35 2024-01-29 623505 620368 162063 156043 256894 260974 286342 283313 179940 176227 216613 219774 249640 254209 4065617 4336554 5931387 5770553 1016170 1042414 232281 205551 219476 220361 265524 259717 245778 245702 169551 170984 621932 586800 1372698 1335526 360079 358589 498986 505640 613064 597137 630655 632029 649150 665373 635463 703349 1724559 1802385 1119999 930203 545993 538169 641734 635477 664780 670354 678512 689608 782010 775279 4550342 4729892 38.95 70.5 1
08:42:36 2024-01-29 627485 620368 161771 156399 255742 261516 286226 283781 178966 177307 220372 221234 249605 252707 4059164 4346019 5945802 5744703 1002462 1042058 233682 205585 219039 220789 266064 258151 246506 246148 170860 171698 626346 592582 1384302 1352638 362131 356258 499899 500944 614672 599553 623073 632066 656814 662032 636621 707119 1724559 1823095 1128138 933474 548327 536125 644049 641184 661489 674855 684570 686495 779692 780984 4567838 4732504 38.95 70.5 1
08:42:37 2024-01-29 630744 620305 161915 156434 255742 261774 287010 284180 179815 177273 221019 221200 248843 254784 4068516 4349060 5959363 5744740 1003894 1042414 233717 204912 219416 220643 266898 258404 245236 244880 169350 170578 626021 585124 1389795 1352550 361103 356222 500923 502455 615323 599995 624804 632852 656668 663472 636585 709172 1729463 1820842 1101684 932781 549107 536541 642226 641638 662427 674928 685831 686008 778589 781020 4568231 4732504 38.95 70.5 1
08:42:38 2024-01-29 620250 620368 162208 156147 257326 260974 286781 283547 179849 177307 216010 220486 250439 252743 4059164 4342774 5931387 5778788 1018974 1042414 232247 205585 218663 220643 266064 259167 243356 246739 170620 171121 628171 590326 1377476 1331502 359554 358302 498950 505999 617255 598887 628881 629133 653224 666202 636621 703849 1728797 1815400 1122229 927561 544445 536577 640286 636451 662832 667349 679287 691641 783570 779550 4553638 4732504 38.95 70.5 1
08:42:39 2024-01-29 630744 620113 161762 156018 256284 261739 286445 284787 179531 177307 220900 221166 248843 254964 4068516 4342786 5950882 5744703 1003894 1042132 234078 204946 219380 220678 266660 259017 244859 244845 169116 170544 619987 585124 1406644 1352475 360079 356436 500434 501682 614709 600794 623588 632705 656486 662895 635986 707807 1728797 1823283 1124306 934186 549107 536125 644049 641184 660515 672349 684422 687999 779692 782124 4563316 4729892 38.95 70.5 1
08:42:40 2024-01-29 621017 620368 162059 155255 257903 260939 286781 283746 179531 176749 220791 220486 249640 251852 4059164 4361543 5912736 5773700 1013272 1038996 232316 205871 218663 220678 266029 258404 244482 246602 169664 171783 623404 594131 1374057 1336341 360713 357582 498387 504210 611238 599255 626874 626435 653927 664401 631568 703812 1730561 1821892 1126383 922216 547158 537987 639377 640058 666997 667349 680029 689083 776315 779035 4563468 4732173 38.95 70.5 1
08:42:41 2024-01-29 627508 620313 162243 155462 258151 261009 285503 285178 179000 177341 220755 221166 249605 254209 4049550 4278221 5959363 5765310 1009517 1043927 231499 205585 219039 220110 267704 258368 244859 246015 168546 171086 621932 586136 1370957 1342777 359554 359743 501142 502748 613172 594938 624724 631135 649186 658344 636434 703997 1724522 1820392 1120152 937522 546001 531729 642189 636525 661452 673022 680702 686310 784261 782124 4537597 4736645 38.95 70.5 1
08:42:42 2024-01-29 625463 621246 161619 156766 255711 261916 287256 282846 179849 176715 216010 220486 249640 252779 4049639 4410840 5917846 5760058 1010311 1042280 232963 205551 218322 221382 266064 258404 244482 246015 167917 171121 618990 594131 1360827 1336958 360713 356472 496071 503916 611238 596272 627319 625552 652931 663431 631085 700930 1724559 1815619 1103719 920630 545993 537914 639831 641519 664707 667313 681224 690451 775072 777969 4567838 4732504 38.95 70.5 1
08:42:43 2024-01-29 632431 621760 162024 156395 256495 262611 285503 284370 179531 177200 221103 220486 249605 253531 4037987 4321062 5961763 5751849 1005328 1042414 233682 204946 219416 220678 266473 258985 245065 245390 169653 170509 632650 585124 1372647 1351512 360079 356472 501142 503853 616490 601062 625431 633588 656814 661461 634566 707156 1724559 1819554 1101684 931415 549107 536162 643445 641638 663257 674928 686099 686199 778657 780839 4566069 4739257 38.95 70.5 1
08:42:44 2024-01-29 613455 620368 162129 156138 257654 263346 286983 283848 179815 177028 216010 221098 250439 252671 4052475 4358545 5922061 5769453 1015445 1041640 232281 205906 218663 220713 267031 259203 245065 246845 172068 172093 620706 593707 1381458 1333391 360713 358337 496071 503853 614003 595172 625431 625552 649150 662929 634765 699863 1724522 1815619 1124306 922158 544445 537372 637589 636448 663878 667349 679287 689245 780614 779623 4565715 4744960 38.95 70.5 1
08:42:45 2024-01-29 632881 621649 159125 156399 255747 262358 286378 284414 179859 177205 215976 220825 249640 253531 4074962 4327229 5964439 5760058 1003894 1042058 233752 204946 219380 220643 266660 258404 245236 244880 171318 170578 619987 585124 1373019 1352587 359569 356151 500434 503140 615617 600177 624988 632962 656814 660960 634566 707156 1724559 1822168 1124306 930057 548327 535783 644049 643003 662427 672385 684570 686008 778038 782124 4569681 4728781 38.95 70.5 1
08:42:46 2024-01-29 621801 622126 157844 155969 257942 261865 287077 283512 179531 177028 220828 220825 249502 252168 4059164 4348894 5912736 5770553 1015002 1041640 232247 206227 218698 220713 266847 259203 245100 246845 172068 171939 625502 593707 1368610 1331502 360749 358625 496143 504567 612970 596345 626837 626472 649150 663395 632985 700622 1724559 1818194 1111859 922158 544444 537372 637589 636484 664853 667349 679287 687547 775274 775387 4550418 4725316 38.95 70.5 1
08:42:47 2024-01-29 628040 621183 162452 155948 256784 262471 285365 284574 179394 178697 218662 223279 249605 254209 4065069 4305271 5972963 5770553 1007510 1042414 232998 205585 220066 220678 267293 258404 245271 246050 169048 171444 623404 584433 1399131 1346712 360079 358660 503039 503853 613172 600214 623588 634308 654041 659534 635985 707119 1724559 1817805 1122229 935654 546770 531910 644049 636934 661687 673332 682071 688488 782010 782677 4573503 4732504 38.95 70.5 1
08:42:48 2024-01-29 627136 619838 159795 156627 257042 263718 288475 283640 179712 176960 216579 221064 249571 254064 4068516 4389229 5922946 5761200 1012550 1042414 234078 205906 218698 221643 266100 259603 245065 246430 169082 171393 623404 594556 1378672 1342585 360713 356186 496107 504567 611238 596897 627355 627194 655850 665373 632052 702998 1728235 1820773 1105754 921504 547547 539081 640373 642093 665866 668402 682555 690302 776901 775387 4577216 4741856 38.95 70.5 1
08:42:49 2024-01-29 627145 620368 161868 156403 257105 262611 286092 285000 179859 177451 218290 221098 251400 254459 4069401 4304283 5956479 5779905 1009517 1041025 232756 205906 219723 220678 267293 258404 245271 246394 169082 171155 623404 585719 1415963 1344490 359302 359779 501851 503523 616677 598412 623588 632962 649222 659534 637857 706113 1724559 1820773 1097614 936833 545606 531946 642226 636448 660515 672085 679547 687509 784334 783230 4549433 4732504 38.95 70.5 1
08:42:50 2024-01-29 625282 621975 162103 156826 256535 261774 287697 283348 179849 176921 216648 221030 250197 253955 4067183 4405330 5925935 5761200 1000138 1042377 233322 204946 220101 220713 266331 259786 244688 246598 169082 171666 621932 591169 1378599 1340870 360133 357546 501887 505999 614709 601949 629213 629010 657744 665373 634818 705914 1733779 1828732 1113894 926902 549890 539312 640286 642093 663878 668437 685617 690661 774833 779882 4598786 4739257 38.95 70.5 1
08:42:51 2024-01-29 627508 621246 162313 155895 257938 261774 286275 285521 179034 177307 220828 221013 249640 254209 4067979 4277915 5965310 5769453 1013944 1043927 232247 206123 218733 220643 267704 258404 245271 246015 169316 171666 624875 587807 1379335 1342814 359554 359201 498986 501646 612834 596272 622632 631135 649114 658344 635949 700930 1722040 1812977 1099649 931452 544445 534955 643136 635513 661933 671877 678804 686532 784297 779918 4493040 4719786 38.95 70.5 1
08:42:52 2024-01-29 622121 621246 159086 156468 255711 262611 286817 283348 180099 176193 218635 219842 249640 252779 4059164 4408448 5948316 5768913 1000214 1041874 233322 204946 220101 220489 266064 259499 244819 246775 170836 171155 629664 591169 1364328 1342585 360133 357260 501887 505640 613839 601062 627355 628354 656814 664869 633919 705914 1733742 1832657 1117964 924928 549107 538169 639920 643915 661933 668402 685617 690624 775218 781020 4608152 4739598 38.95 70.5 1
08:42:53 2024-01-29 629334 620368 162165 155930 258553 260974 286817 285365 179034 177341 220828 221234 249640 254604 4079309 4281394 5935341 5770086 1022374 1045244 233613 206158 218370 221226 266847 258333 245856 245636 169082 171121 626346 588483 1377482 1343537 361103 358085 495927 502784 614745 599255 623624 632513 649150 660996 630961 700622 1717775 1805136 1095579 934137 545611 538169 644049 638359 665830 672385 678804 688525 779769 775423 4474050 4723152 38.95 70.5 1
08:42:54 2024-01-29 622769 620368 162103 156290 256894 262174 285147 284650 179565 177028 216312 220333 249640 252743 4059164 4361356 5933119 5744476 998036 1045133 233578 206123 219310 220123 267562 258806 244377 246704 170500 171631 626678 592859 1376595 1340612 363162 357223 501668 504567 612970 601369 625281 626472 654887 659534 632985 709321 1733742 1837874 1130536 923381 548327 534991 638564 639299 662156 667349 685617 688595 778589 782124 4633212 4732504 38.95 70.5 1
08:42:55 2024-01-29 621164 620368 159572 156434 257438 262576 285731 284685 179849 177307 220936 220520 250951 252743 4062721 4361431 5936483 5761314 995968 1040544 233717 205620 219441 220207 268243 258917 245061 246598 170380 171835 616967 593707 1368874 1348741 360605 357906 502597 503853 612970 599717 623588 627285 655813 661425 632089 708163 1734385 1837838 1127681 924235 547547 531946 638564 640240 660515 667349 684607 687547 778589 783230 4642867 4741856 38.95 70.5 1
08:42:56 2024-01-29 630076 620368 162243 156434 257326 261865 287292 283746 179034 177150 220864 221234 249432 254604 4047611 4299886 5950037 5786502 1021922 1042058 232316 205585 218510 221643 266064 258404 245306 245293 171101 170915 620222 587641 1373053 1342888 360847 357942 498387 505209 617766 598887 628857 632962 652968 665373 639302 700746 1723887 1801108 1107789 935518 546770 539694 644049 637871 665866 672421 679547 689083 782884 775351 4504871 4732504 38.95 70.5 1
08:42:57 2024-01-29 624720 620368 161950 156290 257326 264009 285677 285592 179000 177901 220408 221200 249674 252707 4056936 4349215 5937343 5744740 1003178 1042414 233717 205620 219039 220789 267740 257970 245306 246465 167917 171546 620461 593429 1401870 1352326 363162 357260 500361 501463 612427 599149 624391 628172 656668 658344 632948 706113 1729463 1840478 1097614 927287 547547 531910 640286 641184 659581 667097 681587 687509 776901 784484 4618522 4732504 38.95 70.5 1
08:42:58 2024-01-29 629144 619200 161724 156181 257321 261808 287993 282279 179599 178446 216010 221200 249258 258674 4056271 4327546 5941570 5744905 1021081 1041676 233357 205585 219039 221332 265249 259203 245271 245293 169116 170815 627817 585719 1376177 1336995 360079 357260 499450 506607 618205 597707 629028 634066 649078 666166 639764 703312 1724559 1801270 1126103 930203 546001 539239 642189 636448 665830 670390 681224 691678 783153 775351 4549080 4729132 38.95 70.5 1
08:42:59 2024-01-29 627475 620368 161981 156434 256535 261774 286857 284446 178966 177341 220636 221268 249674 252779 4061218 4330308 5942418 5751849 1002462 1040507 233322 205266 219039 220713 267196 257573 245306 246222 170440 171512 618990 592859 1398005 1352960 360713 356543 500081 501646 612537 600942 624761 630020 656058 662069 632838 705965 1732492 1839078 1120152 926243 547274 531910 638564 641063 660332 667349 684631 688525 777487 784338 4620824 4735101 38.95 70.5 1
08:43:00 2024-01-29 627592 620368 162016 156683 257326 261774 287256 282090 179849 180482 216648 220520 249432 258857 4056271 4343036 5932258 5769529 1016724 1042414 232316 205800 219074 220713 264472 259603 244894 246050 169116 170849 621932 584470 1370946 1335283 360079 358408 499023 505282 613136 594938 628730 632962 654619 666058 638848 705862 1725113 1807506 1117964 931528 546733 540385 644012 636448 665866 672385 678548 692422 783116 774967 4524128 4732541 38.95 70.5 1
08:43:01 2024-01-29 627248 619873 162016 156434 257326 261808 286503 285121 178966 177901 220444 221234 249674 252779 4056936 4336479 5941570 5744740 1003178 1045480 233752 205585 219227 220713 266918 257573 246063 246085 169116 171666 624875 591169 1397737 1352624 360713 356472 499728 501646 612970 598412 621751 629315 656814 658573 633021 707156 1732492 1840347 1107692 928680 548327 534579 640336 641983 661452 672072 682592 690146 777487 780914 4640107 4751208 38.95 70.5 1
08:43:02 2024-01-29 631637 620368 159055 156468 257321 261009 288102 283781 179565 177028 220900 221234 249432 255110 4056936 4311828 5941570 5754135 1021922 1042575 233160 205620 219498 221332 265435 259203 245306 245293 169150 171002 624572 584433 1399496 1338785 360079 358085 498034 505999 616641 594974 629176 632962 652931 666382 636434 704034 1724559 1806452 1149227 931416 546782 540275 643555 637238 666087 673974 681224 694550 784115 775387 4545473 4732504 38.95 70.5 1
08:43:03 2024-01-29 627475 619873 161872 156429 256968 261774 287063 284885 179292 177743 220755 221763 249640 252779 4068516 4336554 5945802 5761314 1001748 1042095 233752 205266 219380 220713 266696 258006 245817 246050 169082 171546 624875 591169 1376736 1352110 360641 356507 500434 501646 612970 599754 623624 630243 656814 658344 633919 708163 1729463 1833955 1105615 927561 547547 531874 642110 641308 660332 672402 682408 686347 776169 784229 4569337 4733267 38.95 70.5 1
08:43:04 2024-01-29 623812 620149 160020 156364 257255 261739 286781 283313 180143 176681 216613 219774 249605 254568 4061494 4336740 5940712 5782912 1016686 1041209 232929 205585 219345 220678 265214 259968 245030 246394 169350 170933 623404 586136 1389572 1336231 360079 358337 498986 505815 613100 594902 630071 632962 649186 666310 635948 703997 1723887 1803664 1124068 930203 545993 539694 642226 636448 665830 673633 681075 693335 785761 778145 4556282 4734760 38.95 70.5 1
08:43:05 2024-01-29 628331 622819 159125 156399 256499 264091 286898 285014 178966 178007 220719 221883 251259 252562 4059164 4342898 5943049 5736421 1002462 1043890 233717 205408 219192 220643 266883 258767 246028 244942 169116 171086 623122 585124 1379744 1352475 361103 356400 500434 501609 614273 600141 623551 633588 656814 662069 630925 708163 1728235 1824651 1101684 931378 549107 536125 644049 642093 662427 672385 685580 686495 779692 781833 4572955 4740785 38.95 70.5 1
08:43:06 2024-01-29 621811 620259 158053 156226 257937 260974 287028 284034 179531 177028 218444 220995 250370 252635 4082226 4346117 5922061 5794804 1015445 1041985 232281 206227 219004 221332 267442 259131 245236 246810 169664 172058 631157 593707 1379524 1336341 360785 358625 496107 504567 614709 599255 627282 627268 649186 663431 634127 700894 1729463 1819483 1126383 922195 545606 538169 638527 638322 665323 667349 678241 688521 779322 775351 4570012 4749058 38.95 70.5 1
08:43:07 2024-01-29 629918 621649 162478 156226 256933 262471 285405 284871 179644 177150 220791 221166 249640 254209 4074322 4291814 5968688 5770553 1010953 1045443 232247 206227 219345 220678 267740 258368 245236 246050 170860 171512 623404 586970 1372095 1343731 359554 358302 501496 503496 616641 594974 623551 632513 649186 662069 637370 704535 1724485 1819483 1122229 936833 544445 534919 642226 636414 661452 671841 678512 688488 784297 784057 4537531 4733267 38.95 70.5 1
08:43:08 2024-01-29 625360 622589 159077 156532 256353 262104 287755 284010 179962 176960 216881 220723 249536 254028 4068516 4423394 5922061 5760058 1010311 1040581 233485 206049 218510 221332 266064 259167 245065 246430 169048 171121 623404 594556 1369243 1336995 360713 356436 496107 504567 611238 597541 627319 627394 655813 665373 632015 704261 1728235 1820773 1128459 922216 547564 539312 639920 642093 665866 667349 681514 689572 776315 775351 4567838 4735879 38.95 70.5 1
08:43:09 2024-01-29 629708 620373 161919 156256 257006 264651 286351 284472 179678 177273 216207 221098 249536 255179 4069504 4314650 5968688 5777761 1010386 1044666 232281 205585 219912 220643 267293 258404 244859 246015 168546 171084 624875 584433 1402676 1345444 360079 359454 501668 503853 616641 599590 623588 632962 652931 659498 637370 707119 1724559 1820773 1099649 936833 545993 534955 643592 636411 660295 672349 680511 688488 784334 783230 4558832 4735879 38.95 70.5 1
08:43:10 2024-01-29 624878 622126 162068 156652 256495 260974 287701 282894 180143 178697 218635 220995 249467 254064 4073109 4408203 5922061 5768282 1010994 1042107 233322 206054 218593 221332 266625 259131 245026 246015 167684 171631 621932 594556 1391319 1337179 360785 357510 496035 504567 612537 596052 629176 625552 652931 664869 632015 700894 1729463 1820773 1126383 920904 545993 538169 638564 641638 665830 667349 679992 689572 778038 775351 4563468 4735879 38.95 70.5 1
08:43:11 2024-01-29 627503 620368 162068 156399 256894 262576 285503 284672 179531 177307 220791 220825 249467 253955 4065789 4298771 5974689 5778788 1010386 1041837 233253 205551 220066 221072 266883 259099 245131 246015 169082 171121 623404 584433 1373754 1347782 360079 358372 501851 503487 616641 601026 624508 634308 654887 661461 637370 708163 1729463 1823459 1124306 936560 549107 536162 645420 641184 662427 676097 685580 689997 779732 783230 4567838 4742677 38.95 70.5 1
08:43:12 2024-01-29 621811 621911 159978 156290 258115 261009 287019 283781 179531 177446 215976 221013 249640 252635 4067979 4374055 5920098 5744589 1012475 1042414 233717 205585 218698 221741 266670 259750 245236 246528 169082 171631 631157 594556 1363988 1342585 360713 356436 496107 504567 612529 598887 629176 628049 656814 666816 632500 704535 1731922 1820842 1105754 922158 546381 539312 640286 641184 666809 667349 680511 689608 778768 775423 4567838 4732504 38.95 70.5 1
08:43:13 2024-01-29 622621 620368 160207 156256 257722 261556 287238 284614 179815 177150 218367 220860 250405 252671 4064957 4355390 5895584 5778927 1013990 1046730 233613 206089 218593 221537 266483 259424 245236 246775 171101 171393 623404 594556 1366563 1340981 360785 358376 496107 505245 612970 598038 627355 626914 655850 665877 632985 702924 1729463 1822168 1105754 922195 545993 538931 639920 641519 666809 667349 678512 689572 779692 779550 4564970 4741856 38.95 70.5 1
08:43:14 2024-01-29 629702 620049 162208 156617 256890 262393 285503 284822 179565 177307 220864 221013 249605 254964 4064957 4302358 5960194 5760973 1012539 1048330 233440 206089 219925 220537 267151 259124 245131 246426 170620 171375 627817 584433 1394279 1344490 360847 359456 501851 504210 616677 599909 625169 633786 652931 659498 637894 709172 1727008 1820773 1097614 936833 546001 534955 643136 636448 660515 672313 680511 688488 784334 783784 4546186 4732504 38.95 70.5 1
08:43:15 2024-01-29 625360 621686 162055 156434 256890 261739 287899 283424 179940 178446 216277 222653 249640 254209 4058260 4401593 5905173 5765310 1010311 1042280 234078 206054 219476 221430 266411 259642 245131 246669 169551 171868 623404 593707 1400025 1340723 360351 356436 500160 505999 613655 602228 631004 631135 658209 666816 635682 708667 1733742 1828670 1107789 922195 549107 539694 641280 643003 667789 668473 684607 691641 776315 775423 4586318 4741856 38.95 70.5 1
08:43:16 2024-01-29 628488 621425 162326 156181 257357 262576 285468 285410 179407 177341 220828 221166 249640 254209 4049550 4290113 5960681 5769423 1008009 1043927 232929 205620 219723 220643 267517 258917 245403 246528 170860 171528 623404 585124 1387628 1344613 361103 359528 502561 504210 616641 599717 623588 633859 655080 659498 637857 707119 1724559 1822168 1124306 936778 548717 536309 644963 638359 661489 675302 684084 687583 782047 783230 4558459 4732504 38.95 70.5 1
08:43:17 2024-01-29 627213 622126 162094 156434 257537 260939 287899 283874 179815 176994 216312 220825 249674 254029 4049559 4383101 5922061 5769453 1013272 1042450 233357 205906 218474 221332 266847 259567 245271 246430 169116 171971 623404 594556 1378080 1336921 362717 357332 495963 505962 612824 597670 628508 627394 655813 665373 632774 705321 1729463 1820773 1111859 922216 548327 539694 638564 642093 668057 667349 682071 690624 778589 775387 4574363 4732504 38.95 70.5 1
08:43:18 2024-01-29 628937 620368 162129 156687 256710 262646 286342 284738 179849 177307 215976 221166 249674 253496 4061194 4314650 5960718 5769423 1007510 1045443 233520 205551 219947 220678 266883 259203 244991 246085 169619 170968 623404 584288 1380473 1348406 360591 357798 501705 504493 618242 600917 626916 634721 656632 665350 637334 709284 1729463 1824445 1124306 936833 549107 535747 645420 641063 662427 675338 685093 687547 781974 784338 4564970 4732504 38.95 70.5 1
08:43:19 2024-01-29 623693 622126 162356 156013 257326 260752 287697 283746 179974 177028 216010 220979 249640 252779 4061382 4376963 5917846 5778788 1016170 1042414 232316 206227 218698 220713 267293 259203 245065 246880 167684 172212 630048 593707 1372647 1329250 360785 358660 499804 506436 612492 599663 628545 627248 656668 666672 632317 704887 1732492 1822064 1122229 921923 549107 539474 642189 642093 665866 671963 682592 693448 777451 775423 4583755 4729132 38.95 70.5 1
08:43:20 2024-01-29 627508 619123 162138 156434 257321 262576 285592 285121 179815 178697 216010 221200 249640 254604 4067296 4295892 5952244 5770553 1007510 1042058 233322 205585 219912 220643 267517 259167 245065 246113 169350 171121 623404 583529 1393380 1345444 360079 358660 501887 503853 616677 601062 627066 636216 656476 663868 637712 708051 1728797 1825909 1099649 938584 547547 534919 644049 637384 660332 676361 681514 688525 784334 783230 4555208 4732504 38.95 70.5 1
08:43:21 2024-01-29 625140 620368 162094 156721 257290 261009 287837 283547 179565 176783 216648 220825 249640 254209 4062721 4395725 5912736 5759980 1010311 1042280 233682 205551 218698 221643 266656 259567 245065 246394 168965 171393 623404 592859 1374370 1340683 360677 356150 496107 504567 612701 597564 627319 627394 655813 667235 633489 705862 1730027 1824630 1130536 922063 548327 539584 640263 641983 665830 667349 682555 689608 778215 775351 4574363 4735101 38.95 70.5 1
08:43:22 2024-01-29 632391 620368 162129 156399 256535 262611 285503 284215 179531 177028 220780 220860 249640 254568 4065617 4317863 5968688 5770553 1007510 1042058 233357 205443 220066 220678 266883 258985 245236 246602 171463 171121 623404 583454 1373857 1346399 360079 357475 501887 504567 616641 602298 625431 634758 656778 662427 637407 709284 1729327 1827077 1122229 936722 549107 534846 645878 640003 662390 675122 684385 689997 783153 782975 4563468 4739257 38.95 70.5 1
08:43:23 2024-01-29 625459 622117 162247 156687 257326 260974 287989 284003 179815 176749 216613 221166 249674 254209 4068516 4383101 5912736 5770553 1015443 1041640 233322 206227 218698 221332 266918 259203 245271 247573 172139 172281 623404 593854 1363103 1336231 360785 358625 498950 504567 613839 596052 627319 627394 652968 664869 633919 702425 1729463 1820773 1126383 923456 546782 538787 640286 640094 665684 667277 681224 693172 780724 775243 4570112 4747822 38.95 70.5 1
08:43:24 2024-01-29 628937 620368 159572 156434 256747 263092 285633 284650 179974 177341 216312 221200 250256 254964 4068516 4307519 5960755 5770553 1010271 1044354 232998 205906 220066 220713 267740 258985 245271 246430 169350 171512 623404 584470 1389475 1344724 359554 359779 501887 504296 617585 600177 624508 633859 652895 661887 638345 706113 1724559 1819554 1124306 936833 548717 535783 644963 640152 662280 676840 683936 689923 783043 784302 4565715 4741856 38.95 70.5 1
08:43:25 2024-01-29 625725 620085 159683 157179 257290 260974 287292 283848 179849 177171 216579 220520 249640 254209 4056357 4379990 5917846 5761200 1013272 1044877 233717 206192 218698 221643 266883 259203 244894 246430 169116 171512 623404 593707 1356913 1336995 360519 356507 496107 504567 612104 594902 625987 626987 655850 665373 632500 702462 1729463 1820773 1126383 920904 547158 539312 640103 641638 665903 667428 684143 693373 778613 779623 4583176 4747563 38.95 70.5 1
08:43:26 2024-01-29 628451 618253 159642 155874 257357 264838 285855 285054 179372 178948 220864 221047 249432 254221 4062721 4290113 5952244 5770553 1008046 1042414 232281 205585 219912 220361 267293 258985 245271 246430 169082 171512 614422 586136 1396492 1344490 360079 359490 501887 503496 616677 600515 624508 633859 652968 659534 638345 707119 1724559 1824835 1099649 938166 545993 534955 644049 636934 661489 674891 680548 688525 784334 781870 4554275 4727267 38.95 70.5 1
08:43:27 2024-01-29 625172 622126 159572 156652 256753 260974 288102 283547 179849 177028 216312 221030 249536 254209 4061494 4392347 5905168 5751849 1011069 1040544 233717 205585 218698 221332 266064 259203 244894 246113 169082 171393 623404 593707 1379703 1341633 360713 356186 496143 504567 611238 594938 628693 628529 656350 666346 632536 705073 1728235 1819554 1126383 920904 545993 538169 638432 641184 665866 667349 679547 689572 778589 775423 4567838 4744922 38.95 70.5 1
08:43:28 2024-01-29 632503 621686 159125 156766 256358 262471 286813 284472 179644 177239 215976 220860 249640 253531 4067158 4330414 5956516 5786502 1007510 1042058 232998 205585 220101 220678 267853 258985 245271 246430 169350 171546 623404 584018 1383708 1345095 360079 358696 501887 504210 619405 601062 625431 634308 655386 660996 639757 709359 1724559 1822168 1101684 935502 549107 536162 644795 642093 662427 674352 686142 688488 775238 782124 4563796 4741856 38.95 70.5 1
08:43:29 2024-01-29 621811 621275 160289 156122 258008 263346 287153 284073 179712 177205 218530 221064 250650 252277 4056936 4361543 5912736 5779629 1016836 1043927 232281 206261 219192 221177 266660 259167 244517 247608 170836 171700 631564 592013 1374232 1329617 360713 359167 499023 505999 614745 596052 627355 628317 649259 666346 635719 702462 1724559 1823504 1101684 924891 544445 538169 638564 638395 664853 667349 678512 691641 779732 781572 4567838 4739598 38.95 70.5 1
08:43:30 2024-01-29 631855 620368 161955 156687 256646 264838 286530 284401 179859 177239 216544 220910 249536 255649 4072996 4333503 5975536 5760058 1005768 1042058 234078 205585 219758 220713 267517 259167 245649 245258 169653 171086 619987 585124 1397487 1353697 360079 356507 501496 503140 613100 601456 626991 634308 658209 662463 635985 706718 1729463 1823495 1101684 930057 550398 537372 644505 642093 658173 673368 688288 687509 779140 782124 4563468 4741856 38.95 70.5 1
08:43:31 2024-01-29 630957 619833 161981 156831 256535 262209 286853 283781 179849 177307 216010 221234 248878 254746 4077439 4342594 5961055 5761201 1001034 1041800 234275 205551 219380 220713 266883 258368 246196 245909 169082 171121 626346 589485 1369009 1354515 360133 356436 500434 501646 612970 600214 622632 632066 657744 658537 634368 707156 1724559 1835350 1116066 927535 548327 534724 642226 642093 660552 670390 682629 689016 777487 781428 4630715 4741856 38.95 70.5 1
08:43:32 2024-01-29 630076 620368 162129 156434 257398 261009 288327 282983 179849 176749 216010 220520 249317 255470 4046664 4329941 5938964 5773586 1021998 1042414 233322 205585 219099 220930 265559 259567 245201 245878 169384 171121 618228 585124 1382779 1337179 360079 358372 496179 505640 613172 597854 630108 632962 652968 667358 636470 704034 1722662 1802385 1111859 931528 546770 539694 644049 637871 667317 673368 681031 690661 784334 775387 4511378 4731080 38.95 70.5 1
08:43:33 2024-01-29 627516 621421 162068 156364 256535 261774 287054 284215 179441 177307 220708 221917 249258 252779 4064410 4352394 5963558 5756560 1000214 1045355 234300 205482 219582 220643 266883 258404 246478 245671 170860 170881 627817 587695 1374353 1358758 362131 356329 500434 501646 613839 600250 624724 632066 659791 659534 635719 705914 1731247 1832564 1113946 928881 548717 534991 643136 642093 658137 671404 685654 687509 778318 780914 4609117 4728360 38.95 70.5 1
08:43:34 2024-01-29 629070 620368 162134 156434 257321 261774 287697 282081 180099 176193 216648 220825 249640 253496 4061494 4324223 5945802 5784295 1019079 1046730 233613 206158 219275 221657 265887 260227 245131 246050 169502 171155 626346 584470 1373866 1337179 360079 358625 500434 506607 618242 599737 630108 632962 653004 667358 636470 704034 1724559 1801270 1140920 929929 545993 540458 643592 637384 667317 674123 680548 691715 784370 775387 4550380 4729132 38.95 70.5 1
08:43:35 2024-01-29 626590 622126 162016 156464 257326 262174 286960 285085 179441 177901 220672 221729 249674 254209 4056936 4346065 5950882 5744740 1003079 1041911 234230 205734 219617 221036 267374 258297 246682 245909 169551 171801 626346 590326 1376876 1352475 360677 356186 500923 502356 613839 601099 623588 632471 658638 659498 634818 705951 1729463 1833955 1093154 929464 548327 534991 642226 642093 662427 671404 684644 687509 777487 784520 4563506 4732504 38.95 70.5 1
08:43:36 2024-01-29 622658 620368 159572 156421 257934 261808 286705 283901 180133 177218 216985 219808 249709 254604 4049311 4342972 5941570 5775787 1016836 1043964 232316 205906 219511 221085 266942 260338 244960 246669 169585 171528 629664 586800 1385605 1334669 361103 359201 499728 504666 618205 599663 630893 632962 649259 667358 636956 704386 1724559 1806452 1126383 930203 545721 538931 641317 637420 663878 670425 681551 691715 784334 775459 4553982 4732504 38.95 70.5 1
08:43:37 2024-01-29 630334 620341 162134 156335 257110 262209 286615 284650 179599 177307 220900 221883 248912 254209 4056936 4339766 5950882 5751849 1002462 1043964 234439 205620 219416 220713 267329 258368 246369 246148 170981 171459 626346 589793 1373476 1354657 362131 356365 501069 502209 613839 601332 623146 632066 658405 662895 635268 708667 1724559 1835166 1097308 928881 548327 534991 642226 641873 662427 671877 685130 687509 777487 783529 4567838 4728360 38.95 70.5 1
08:43:38 2024-01-29 626698 620368 162129 156290 257361 261774 286853 283419 180452 176193 217020 220333 249501 255434 4049587 4346117 5933119 5770553 1019551 1040581 232316 205585 219262 220713 265656 260004 245100 246050 169502 171121 609981 585124 1374220 1338471 360847 358517 499972 506717 618242 599391 630408 634272 653854 667358 637407 706113 1724559 1807690 1119999 930057 546391 540458 643592 637907 667789 672421 680585 691678 784370 775387 4560315 4732504 38.95 70.5 1
08:43:39 2024-01-29 625642 620049 162103 156260 257141 261774 287068 285085 179000 177375 220516 222020 249293 252779 4062721 4352290 5941570 5747751 1001680 1042487 233752 205940 219416 220713 268305 257970 245306 246810 172160 171732 623404 592013 1375711 1347952 363162 357296 502297 501354 613368 600032 625281 631956 658565 662069 635158 708163 1729463 1833955 1120307 930011 548717 534919 642226 642093 663963 672421 684644 688525 778038 782086 4623833 4735101 38.95 70.5 1
08:43:40 2024-01-29 630735 620373 162204 156721 257361 262174 288102 282992 179849 177028 216648 221200 249640 253496 4055404 4346124 5950882 5770659 1019079 1045516 232998 205940 219227 221332 265249 260040 245271 246050 169619 171155 617322 584470 1381836 1337426 360079 358660 499728 504274 619523 598943 630745 634758 652823 667250 637748 704887 1727294 1808033 1122034 930203 546770 540238 644926 637202 667789 672385 680548 692347 784115 775351 4551960 4732504 38.95 70.5 1
08:43:41 2024-01-29 627448 620265 162068 156800 257070 261774 287054 285072 178966 177867 220911 221917 249605 252707 4070201 4351546 5950037 5750692 1002462 1042414 233717 205551 219380 221332 267258 258368 246788 246359 169048 171358 626346 590326 1368526 1353697 360641 356472 500788 503199 616053 601876 625431 632668 658456 664807 638321 709098 1730027 1825909 1124306 935242 550673 536359 645878 642093 663367 676327 686296 689469 779660 783230 4575521 4732504 38.95 70.5 1
08:43:42 2024-01-29 623448 620108 162628 156395 258518 261739 287220 284282 179940 177171 216312 221132 249674 252599 4049512 4361656 5905168 5760058 1011790 1042414 233520 206227 218663 221332 266847 259968 245649 246493 169048 171904 623404 594131 1363894 1337179 360749 358085 496107 504567 612970 596015 627319 628974 654389 665373 633919 705825 1733030 1824445 1103719 921950 546733 539202 640286 641455 666626 667349 680029 690587 779140 781282 4570012 4728857 38.95 70.5 1
08:43:43 2024-01-29 627508 620108 162624 156364 258115 262358 286992 285521 179497 177341 216010 221200 249640 254136 4064957 4284008 5968688 5769453 1016112 1045355 232213 206227 219380 220713 267944 258404 245993 246430 169116 171393 626346 587807 1375497 1344490 360061 359707 499691 501646 617255 597541 623551 632066 649186 659498 634530 702961 1722662 1812074 1118076 935518 546001 537367 644012 638335 664272 674928 680949 688339 786410 782088 4497233 4724731 38.95 70.5 1
08:43:44 2024-01-29 622658 621686 162172 156627 257540 263197 285468 284414 179565 177307 216462 220486 249674 252707 4062059 4399058 5940712 5765438 996764 1040507 233682 206007 219723 220643 267669 259167 244517 246845 167917 171666 620461 592859 1367692 1343954 360713 358049 501887 505282 614273 601913 625394 628317 656545 662391 634368 707453 1733742 1840478 1107789 924198 549107 537367 641197 642778 663220 672072 687458 692460 780761 784020 4649500 4741856 38.95 70.5 1
08:43:45 2024-01-29 630561 621719 162295 156617 258079 260541 287220 285022 179394 177341 220828 221695 249640 254209 4059164 4287594 5940712 5769423 1020262 1041319 233357 206227 218628 221332 267704 258404 245821 246015 169350 171358 626346 587807 1391891 1342585 359808 358337 496071 503103 616053 595557 624472 632962 649186 660960 634566 703187 1722662 1811579 1107692 934838 545611 537752 644963 637384 665793 676840 680068 689245 784115 780839 4480823 4732106 38.95 70.5 1
08:43:46 2024-01-29 624470 621686 162094 156434 257290 264091 285289 285740 179656 178697 216312 221678 250301 252707 4059164 4348894 5936483 5761201 998185 1042377 233717 205871 219876 220643 267740 259167 244859 247573 168780 171717 620645 592859 1394882 1349113 360677 358049 503752 504567 613839 601949 625431 628317 656943 662893 634818 707991 1733779 1841581 1111859 924702 547547 534919 640373 641638 662625 668402 684570 688558 779435 785858 4644734 4742522 38.95 70.5 1
08:43:47 2024-01-29 629835 622746 159831 156731 257898 262174 287989 282881 180133 177205 217358 221166 249605 253496 4070065 4339766 5950037 5770553 1022576 1045443 233682 205906 219380 221798 265993 259567 245649 246394 169653 171121 615698 585124 1370362 1342585 361103 358625 496107 505999 616641 595010 630556 634758 654887 667358 637857 705073 1725113 1807690 1109824 931415 547547 540954 644963 638395 668735 674316 682034 694325 784334 775423 4537991 4750190 38.95 70.5 1
08:43:48 2024-01-29 631009 622668 160020 156299 257576 262252 288097 282704 179927 177205 217032 221098 249571 255868 4067979 4346065 5957502 5786160 1019079 1044133 233322 205906 219380 221332 265585 260004 245306 246050 169619 171086 617322 586136 1379091 1332115 359832 358660 500081 505999 616677 599128 631004 633859 654389 667358 637370 705073 1724559 1803858 1122034 930203 546770 540841 643777 638322 667789 673332 681514 693190 786359 775423 4563582 4741856 38.95 70.5 1
08:43:49 2024-01-29 629069 621462 159177 156567 257619 264656 286978 284916 179394 179191 215872 222123 249536 254260 4055329 4349118 5959088 5759980 1002425 1042095 234241 205551 219912 221332 266883 259167 246823 246015 169116 171393 618772 588483 1377861 1355619 360351 356472 501142 502356 614709 602224 623588 632962 658675 659534 630695 709321 1729463 1829967 1116066 931528 549107 536162 643592 643459 661429 672877 686142 687999 778589 782050 4609117 4735879 38.95 70.5 1
08:43:50 2024-01-29 629292 620368 162094 156425 257898 262174 287899 283136 180268 178697 219363 221030 250301 255649 4069504 4352013 5940712 5782912 1021809 1042414 233474 206123 219380 221643 265807 259567 245993 245293 169653 170968 620222 584396 1378433 1336958 360847 358625 496143 505640 616170 595010 630108 630708 654887 667322 637370 702998 1722662 1802385 1122034 931415 547158 539694 644963 638322 667789 674352 681514 691641 784261 775387 4518127 4729132 38.95 70.5 1
08:43:51 2024-01-29 625725 621686 162134 156226 257687 262393 288214 285557 179000 177901 220755 221712 250546 252418 4072996 4358386 5955931 5744740 1005236 1042022 233682 205585 219416 221332 268356 258226 246408 246602 169082 171666 624875 591169 1371925 1351778 360713 357295 500434 503103 613619 600177 623588 631135 658209 659498 634368 708163 1729463 1839160 1113922 927561 548717 534955 641771 643003 661958 670354 685344 688525 778589 783152 4649500 4751208 38.95 70.5 1
08:43:52 2024-01-29 629927 621246 159536 156643 257317 261774 288508 283888 180099 177150 218598 221200 249224 254964 4067979 4342697 5946553 5777761 1021043 1041283 233322 205871 219819 221883 265958 260004 245649 246015 171101 171018 615698 585124 1369486 1337179 360079 358014 496107 505640 616677 599234 630108 634758 654887 667322 637370 702998 1722662 1803822 1109824 931452 547158 540458 644963 640152 667789 674316 682034 691641 784370 778998 4517720 4732504 38.95 70.5 1
08:43:53 2024-01-29 626346 620368 162099 156434 257074 261774 287072 285592 178966 178147 221067 221234 249709 252707 4073109 4342347 5951683 5764791 1003079 1044465 234102 205871 219380 221177 267704 258333 246161 246669 169048 171631 624875 592013 1362074 1355619 360713 356472 500434 501682 612970 601443 623109 630652 657744 659498 634818 708163 1729463 1839160 1109768 927989 548327 534724 640373 642093 660515 669377 684084 687583 777487 783152 4640107 4741856 38.95 70.5 1
08:43:54 2024-01-29 631009 620368 162356 156434 257579 261009 288327 283278 179849 177184 216312 221200 252167 254604 4056271 4327415 5946607 5803122 1017548 1042022 233381 205946 219889 221501 265852 259968 245271 246050 169653 171121 616778 586800 1371411 1337179 361103 358660 500216 507437 616677 598376 631004 633859 653890 667358 637370 705073 1724522 1803822 1126103 930203 546770 540458 644049 638322 667317 672313 680548 691715 784334 775423 4563473 4741856 38.95 70.5 1
08:43:55 2024-01-29 627516 620040 162103 156425 257326 262393 286933 285049 179407 177867 220828 221951 249605 252779 4068516 4348931 5950882 5751845 1003042 1046656 234498 205946 219771 221226 266741 259024 246267 245839 170860 171358 624875 587732 1372858 1352475 362131 357367 501142 501573 613839 600177 624945 632962 658209 659498 634818 709321 1729463 1833918 1095231 928881 549107 534955 642226 643003 662427 671877 684607 688525 778038 782014 4595962 4745238 38.95 70.5 1
08:43:56 2024-01-29 625360 620368 162225 156687 257321 261774 286902 283313 180167 180608 217137 220486 249674 253107 4065617 4336554 5940712 5778788 1017623 1045355 233474 206054 219819 221085 265701 259897 245166 245909 169585 170984 621952 585124 1391802 1336231 360079 358660 500081 507363 619523 594974 631004 634308 654389 667070 638163 706113 1724559 1806452 1126103 930203 546770 540076 644049 638322 667789 673067 680548 691715 785480 777309 4558459 4732504 38.95 70.5 1
08:43:57 2024-01-29 627485 621246 162099 156717 256930 261774 287019 284295 179407 178948 215976 222225 249605 252779 4055329 4346065 5945802 5751849 1001643 1042414 233717 205585 219723 221332 268243 258154 246161 246316 169048 171801 623404 592859 1375454 1351400 363162 357367 501032 502711 612970 599663 623588 630573 658675 659534 634368 708163 1732492 1839160 1115999 927561 548327 531910 641653 642093 660515 668437 684084 688525 778215 783152 4643422 4741856 38.95 70.5 1
08:43:58 2024-01-29 632357 621686 162247 156399 257326 260974 288102 283817 179849 177307 216462 221268 249258 254964 4056936 4324223 5950882 5769453 1021118 1045355 233520 206083 219380 224971 266621 259203 246063 245843 171463 171425 617128 586381 1371997 1340981 361103 358481 495927 504493 619287 599238 630071 634758 655850 666852 639460 704572 1725113 1801108 1107789 935518 547547 540458 644963 639751 668262 674316 681551 691151 784370 775387 4492043 4732504 38.95 70.5 1
08:43:59 2024-01-29 625730 620081 160015 156687 257357 262174 287050 285677 179372 178147 217909 221200 249674 252707 4049550 4346065 5941570 5761201 998128 1042450 233717 205906 219380 221177 268493 258985 245306 246845 170836 171700 628171 592859 1366171 1346452 363939 359904 501851 502994 614709 599572 626619 629060 656632 662391 634368 707156 1733779 1844311 1122229 924891 548327 534991 640286 643878 661958 668437 684570 687583 779692 784328 4646739 4739598 38.95 70.5 1
08:44:00 2024-01-29 630028 620368 162094 156434 257326 261009 288196 283746 179974 177307 216648 221234 249605 259003 4056936 4330669 5950037 5769453 1020804 1042377 232963 205906 219227 221643 265621 259238 245684 246015 169653 171121 620222 586136 1373640 1336921 360079 358625 500160 507400 619523 598592 630930 634272 653745 667214 640249 706156 1729463 1806452 1130173 930203 547564 540841 643136 637384 665866 671841 682195 693190 784334 775459 4558459 4735879 38.95 70.5 1
08:44:01 2024-01-29 629370 620368 161955 156641 256930 262174 286817 284650 179849 177341 216010 222728 249640 254209 4059164 4352314 5950882 5742497 1001606 1042414 234474 205906 219758 221332 267329 259603 246788 245636 169619 171717 624572 587220 1374509 1353697 360097 357259 501618 503140 615617 602652 627066 633675 659676 663941 636621 709135 1732492 1829447 1103719 934137 549890 537372 645420 642093 664000 676291 686630 688525 779732 783012 4563188 4741856 38.95 70.5 1
08:44:02 2024-01-29 622864 620368 159532 156181 258518 261009 287377 283781 179915 177307 216648 221200 249709 252243 4062721 4355363 5931387 5770659 1015445 1041676 232316 206261 219380 221332 267106 259567 245306 247782 167800 172093 623692 592859 1374703 1333391 360785 359743 499023 505640 614709 596125 627355 629126 652968 667707 634561 705862 1730027 1820699 1103719 925506 545883 540433 639358 638322 665866 667349 678548 692940 781386 779846 4564580 4732504 38.95 70.5 1
08:44:03 2024-01-29 630224 621686 162068 156678 256495 262209 286494 284685 179815 177028 216648 221200 248878 255110 4065617 4335979 5951717 5744740 1006039 1042450 234241 205551 220101 220713 267329 259603 245271 245293 169688 170849 623404 585124 1374819 1351512 360079 357546 501887 504310 616641 602022 626837 630938 658675 663431 637407 708028 1732454 1827077 1124306 936485 550281 536432 645878 641455 663330 676182 686593 688558 780870 780914 4571494 4719034 38.95 70.5 1
08:44:04 2024-01-29 621537 620113 162436 156147 258518 261556 286817 284322 179815 177480 221331 221200 250439 252671 4049615 4352296 5905168 5761314 1008872 1040507 233752 205906 218733 221643 266883 259567 245306 246602 169082 171546 632650 593707 1375379 1341092 360749 356507 496143 504567 612970 597357 629213 629243 656814 667322 633919 705073 1729463 1819590 1128459 923230 547172 539474 639810 641038 667171 671124 682195 693448 781314 779664 4567838 4745096 38.95 70.5 1
08:44:05 2024-01-29 628288 620373 162099 156468 257073 263276 286830 285121 179849 177307 216010 221200 249640 254568 4070201 4302200 5956479 5770622 1009517 1043927 232998 205906 219912 220678 267980 259167 245649 246810 169350 171546 632650 585302 1377590 1343537 360133 360830 501887 503853 618205 599737 623624 633859 654389 661461 638345 707119 1724559 1823541 1120152 936833 546497 535747 644432 639697 664235 674928 682408 689923 786483 785448 4526373 4732504 38.95 70.5 1
08:44:06 2024-01-29 627508 620373 162173 156468 257357 264091 286092 286217 179565 177307 216010 221200 249640 254495 4056936 4293006 5956479 5774669 1010271 1041319 232963 205585 220136 220713 267517 259203 245306 246602 169116 171155 632650 584470 1385100 1345444 358508 359779 501887 504210 618494 601870 625431 630938 654887 661461 638345 706681 1724559 1823541 1124306 936833 546782 534991 644049 638322 662427 674352 681551 690146 786073 784156 4550267 4737400 38.95 70.5 1
08:44:07 2024-01-29 625578 622126 159125 156766 257113 261774 288196 283817 179724 177028 219017 222483 249640 254209 4068516 4411910 5922946 5761356 1006764 1040940 234801 204946 219723 221940 266473 260040 244894 246602 169082 171237 621932 590326 1369233 1337032 360387 355936 500179 505999 612970 601524 630556 631172 656205 667358 634818 705914 1733742 1824787 1107789 921541 549890 539694 642226 643915 668262 670390 684644 691715 777487 779882 4594550 4744922 38.95 70.5 1
08:44:08 2024-01-29 628937 620295 162706 156152 258703 262436 286642 285517 180006 177901 215976 221695 249674 254209 4061194 4287481 5964439 5770553 1012503 1045246 232247 206227 219723 221177 267740 258985 245610 246602 169384 171512 624875 587807 1364928 1343843 359013 359779 501887 504210 617585 601099 626121 634758 654887 662427 638381 709284 1729463 1822168 1122229 936833 549107 536577 644795 642093 658173 676327 686630 687620 780870 781464 4568231 4726057 38.95 70.5 1
08:44:09 2024-01-29 623139 623588 160020 156052 258008 261704 287149 284073 179678 177273 216881 221132 252144 252635 4065617 4370959 5922061 5765325 1013272 1042390 233717 206227 219039 222095 266918 259639 245684 246810 169116 171666 617322 594131 1395313 1338785 360821 357295 498634 504364 612970 594974 629213 628798 656814 667707 633919 705110 1728235 1820773 1105754 920887 548327 540076 640373 642093 667789 668210 684121 691678 778589 779882 4577216 4732504 38.95 70.5 1
08:44:10 2024-01-29 629835 621421 162165 156662 257077 263241 286633 285272 179712 177675 216579 221098 249571 254855 4066496 4302358 5969246 5770622 1012550 1044354 232998 206083 220101 221332 267740 259203 245684 246810 169502 171700 623404 585719 1381644 1342851 360519 360033 501887 504210 618494 599717 625431 633859 653927 661497 638381 706113 1724559 1819554 1124306 936833 547547 536162 644527 641184 662427 676327 686630 688595 781779 782050 4563544 4732504 38.95 70.5 1
08:44:11 2024-01-29 620254 620368 162431 156221 258151 261586 287697 284365 179859 177205 218635 221064 249605 252277 4063590 4355175 5917846 5778788 1015351 1039432 232281 206192 219039 221332 267293 259603 245306 247608 172053 171819 628533 592859 1389441 1332446 360749 359490 499023 505815 614745 594902 627392 628798 652931 664905 634818 703035 1728235 1819483 1126383 924618 545606 538169 638564 638395 665866 668210 679547 690624 779732 779918 4560201 4729132 38.95 70.5 1
08:44:12 2024-01-29 632161 620145 161877 156944 256535 262611 286499 285125 179724 177760 216010 221200 249502 255938 4058223 4317582 5972738 5770553 1009646 1047474 232998 205906 220101 220713 267740 259717 245716 246528 169350 171393 623404 584018 1394844 1344798 358508 359490 502953 504567 618021 601369 625468 630708 655850 661962 638381 708163 1724559 1820879 1103719 936833 549107 536577 645841 640277 658137 675374 686630 687583 782904 782050 4560201 4741856 38.95 70.5 1
08:44:13 2024-01-29 620254 620368 162322 156186 258553 261044 287382 284450 179974 177375 216648 221200 249674 252279 4056357 4361543 5919344 5764516 1010348 1041640 233717 206083 219170 221798 267442 259786 245306 246637 169082 171801 623404 594131 1368428 1337032 360821 357546 496143 504567 614475 594974 629213 628354 654887 666382 631759 703035 1729463 1820773 1126383 920851 547158 539694 639467 642093 667789 668437 682592 691151 779140 775459 4567838 4738477 38.95 70.5 1
08:44:14 2024-01-29 630182 620373 159763 156940 256570 262646 286817 284996 179565 177341 218439 221047 249709 253496 4049615 4301644 5980635 5777481 1010386 1047474 233219 205585 219876 220713 267517 259203 245817 246563 171077 171393 624875 584018 1378719 1346399 359049 359131 502597 504567 617621 601526 625468 630974 654887 662427 638381 709321 1728235 1822168 1126383 936833 549107 536613 644831 639650 662904 674388 686630 688525 781018 781785 4567838 4737685 38.95 70.5 1
08:44:15 2024-01-29 627145 620368 162129 156468 257326 261808 286969 283348 180612 176227 217171 220520 249640 253107 4056661 4352491 5948994 5811456 1018350 1045244 233381 206158 219617 221537 266456 260809 244894 246845 170860 171155 623404 587220 1375510 1329360 359302 359490 500179 504702 617585 598412 631004 632962 653927 667358 638345 705110 1728235 1806452 1136278 930203 546885 539312 642226 638359 665793 670897 681075 691715 784334 775495 4553982 4732504 38.95 70.5 1
08:44:16 2024-01-29 629370 621464 162129 156627 257321 262209 287175 285121 179883 177341 216683 222797 249432 254604 4056936 4349193 5947484 5736233 1004516 1045133 234335 205517 219960 221607 267151 259424 246474 245874 169585 171322 626021 585124 1372128 1352475 361873 357367 501595 503067 616053 601949 626208 634758 658675 660960 635499 707416 1729463 1822131 1103719 929534 549107 537752 644963 643459 663573 673806 686630 688488 779140 783230 4567954 4732504 38.95 70.5 1
08:44:17 2024-01-29 621699 620364 162356 156147 257903 261739 287220 283883 179856 177307 215976 219842 250405 252707 4049550 4349230 5931387 5773540 1016896 1042144 233474 206089 219819 221050 266483 259825 246205 246669 170584 171494 622300 588608 1393844 1331828 359554 359418 500081 506570 618205 598813 631628 631099 652435 667070 637370 703960 1729463 1806452 1103719 927561 545606 537752 640373 637348 663841 669377 678512 691641 783706 779810 4562089 4732504 38.95 70.5 1
08:44:18 2024-01-29 629334 621425 162099 156761 256459 264383 286781 284379 179815 177307 215976 221883 248843 254209 4055404 4342861 5940712 5744910 1002462 1038996 234404 205551 219688 221134 267196 259317 246161 245012 171101 170984 615698 586521 1367136 1355481 361616 356293 501032 502483 613100 601949 626356 634574 656522 663359 636434 707453 1729327 1822131 1103719 931143 549107 536577 645420 643459 664309 677799 686630 688488 779692 783230 4568231 4726520 38.95 70.5 1
08:44:19 2024-01-29 621258 620368 162584 156147 258084 261009 287220 283994 179780 178697 220900 220979 249674 252635 4055591 4349043 5922061 5769529 1016320 1041603 232281 206227 218698 221643 266883 259167 245271 246528 170380 172006 621932 594556 1374785 1333633 360641 359022 498805 505172 614672 597320 628656 628937 652931 665337 632691 702277 1724522 1819483 1124306 921875 546770 538169 639467 638395 665866 670651 678512 690587 779696 779810 4558459 4735879 38.95 70.5 1
08:44:20 2024-01-29 631083 621865 162068 156905 256710 262611 286992 284752 179815 177307 215976 221200 249674 254063 4055366 4324028 5943748 5769539 1007510 1043927 233682 205906 220101 221332 268230 259167 245649 246394 169316 171631 623404 584288 1380105 1348629 361360 359420 503273 504493 620172 602578 626171 635875 656131 665350 640175 709172 1728235 1824445 1128459 938166 547547 535747 645420 638140 661958 675302 684297 689506 784334 786223 4562089 4732504 38.95 70.5 1
08:44:21 2024-01-29 625360 621681 159461 156434 257286 261009 288102 283547 179940 177028 218598 220825 249640 254209 4065617 4386215 5912736 5761314 1010348 1041246 233682 205871 218663 221643 266847 259567 245065 246775 170981 171478 623404 593707 1381586 1335596 360749 358884 499804 506570 612714 601796 630893 629133 658835 667178 632801 706933 1733726 1824787 1128459 920904 547547 539621 640373 643348 667789 668402 685120 691641 778589 779550 4567838 4732504 38.95 70.5 1
08:44:22 2024-01-29 630187 621425 162177 156796 256495 262611 286378 284836 179531 177307 216613 221166 249674 253496 4061494 4317863 5968688 5761201 1006039 1040507 233717 205585 220101 220713 267258 259567 245271 245293 169653 170578 623404 584706 1389911 1351778 360079 357546 501887 504567 616641 602807 628857 636000 658958 663252 637712 713341 1730027 1825909 1124306 936853 548996 536541 645878 642093 664198 676327 686556 687583 782010 782975 4558459 4732504 38.95 70.5 1
08:44:23 2024-01-29 622971 619976 162356 156252 257867 260974 287899 284654 179656 178697 216613 221678 249640 252635 4059164 4367773 5912736 5769423 1013272 1042280 232316 206192 218698 221332 266883 259531 245236 246845 171897 171786 623404 593707 1374871 1335283 362826 359165 500166 504567 614273 594902 628247 628354 654041 667707 634561 705825 1730027 1822593 1103719 923306 545920 539547 640286 640240 668465 671124 679992 693373 780577 775387 4559926 4739257 38.95 70.5 1
08:44:24 2024-01-29 630285 620368 162103 156648 257110 262576 286226 284650 179815 177307 215976 221013 249640 255651 4065617 4320944 5960718 5769453 1007510 1042414 233322 205585 219912 220678 266883 259167 245271 246394 169082 171393 623404 584288 1378405 1344761 360079 359165 501887 504567 616677 601062 626356 635208 655813 662893 638345 705914 1730561 1825779 1124306 938092 548327 538094 645878 638140 662390 675122 684385 689208 784334 782050 4571494 4741856 38.95 70.5 1
08:44:25 2024-01-29 627508 620104 162287 156425 257718 264838 286342 285521 179849 177341 215976 221200 249640 254209 4058520 4286513 5968688 5761201 1007510 1045096 233322 205585 220101 221177 267704 259167 245306 246810 169350 171666 623404 584396 1392039 1346823 359289 359490 501887 504567 618494 601949 627066 634758 656778 663395 638381 706952 1731922 1822131 1126383 935502 549890 536541 646946 641345 663257 676038 686481 690451 782739 784338 4578796 4738477 38.95 70.6 1
08:44:26 2024-01-29 621815 619675 158150 156379 258048 263823 287292 283804 180099 177273 216950 221200 249674 252513 4061508 4370814 5922061 5769423 1016170 1040581 232281 206227 219380 221515 266883 259603 244859 247573 168546 172093 631564 592582 1370970 1331502 360713 359707 498986 504988 615617 596934 629176 628798 652931 667322 635719 703997 1728235 1818194 1126383 926243 545993 538169 639467 638359 665830 670433 681112 694400 784053 779701 4565715 4741532 38.95 70.6 1
08:44:27 2024-01-29 632431 621686 162059 156940 256894 262611 286732 285294 180065 177341 216648 221166 248878 256119 4059164 4336594 5960194 5754796 1004571 1042414 233717 205408 219758 220713 267070 259203 245271 245671 169619 170815 623404 584288 1370626 1350821 360079 358085 501887 504567 616641 601986 626356 633865 658675 663395 637407 707453 1729463 1822168 1126383 932805 549890 537752 645250 643915 662868 673842 686630 688525 779322 784156 4579513 4746799 38.95 70.5 1
08:44:28 2024-01-29 613020 620259 157928 156226 257942 261739 287256 284414 179849 177307 218944 220418 250405 252743 4061494 4352296 5931387 5774791 1016037 1042280 232316 206261 219380 221332 267477 259203 244552 248165 167917 171939 631564 592013 1369876 1329617 360749 359743 499691 505999 616219 598887 629176 629279 653927 666816 635461 703497 1728235 1818194 1122229 922232 545993 538169 639920 638359 665830 671124 680240 691641 780870 779846 4554086 4728705 38.95 70.5 1
08:44:29 2024-01-29 629144 620295 157873 156770 256964 263276 286611 285232 179644 177307 215976 221200 249640 255325 4061194 4314785 5956442 5773540 1007510 1043927 233717 205551 220136 221332 267704 259203 245306 246810 171342 171121 623404 583454 1372932 1346675 360079 358014 502953 504567 618458 602874 626356 630974 657744 663431 638381 707991 1728235 1824787 1124306 935502 550281 537336 645742 643608 661933 673332 686630 688525 778589 784062 4609117 4741856 38.95 70.6 1
08:44:30 2024-01-29 630039 621719 160024 156627 257576 262471 287639 283171 180406 177205 217218 221098 249536 255325 4058888 4349118 5945802 5770553 1021884 1040903 233520 205906 219380 224813 265710 259567 245649 246015 171444 171121 621672 585124 1368208 1337179 361103 358660 496107 505282 616677 597781 630108 634758 655850 667358 638345 702998 1722040 1802385 1107789 933474 548053 540458 645420 640204 668735 675338 684631 691678 786036 775459 4502426 4732504 38.95 70.6 1
08:44:31 2024-01-29 625734 620368 162138 156628 257800 264464 286530 286110 179394 178360 216242 221904 250301 252562 4061194 4358620 5959363 5755951 1000320 1040507 233682 205835 219723 221332 268493 259567 245306 247573 167917 172212 618990 592859 1367224 1345880 360785 358085 501887 504210 613839 600177 625431 628761 658675 661461 634818 707453 1734385 1841781 1107789 922232 548327 535783 640373 642093 661958 668473 686630 689608 780797 782050 4640107 4741856 38.95 70.6 1
08:44:32 2024-01-29 628408 620091 162396 155796 258513 261739 287701 285138 179859 178135 218290 222208 249571 254891 4069504 4290113 5950037 5773540 1016112 1042414 232350 207124 219380 221643 267740 259521 246063 246810 169082 171546 624875 587807 1377171 1340870 360387 359707 498986 503853 613064 594672 625431 633859 652931 661461 636434 705110 1722662 1811579 1113922 934137 545222 536577 644963 637384 665359 674352 678548 689506 786629 783230 4492808 4729892 38.95 70.6 1
08:44:33 2024-01-29 621017 620368 162243 156687 255782 263417 287019 284650 180133 177150 217020 220520 250790 253919 4072996 4411682 5955047 5744854 997474 1041911 233648 206227 220136 220713 267704 260446 245100 247573 169350 171629 618990 591169 1362355 1342999 360677 358372 503163 504630 614745 603301 629176 629315 657129 666310 635719 709536 1733779 1833955 1117964 924046 550281 538169 641317 643915 663609 669883 688586 691678 778589 782124 4623833 4741856 38.95 70.5 1
08:44:34 2024-01-29 630523 620368 162654 156147 258513 261009 287063 285521 179407 177867 220983 221234 249640 254604 4056357 4289947 5946553 5774210 1019738 1042058 233357 206261 219170 221812 267669 259131 246615 246602 169082 171459 626346 587388 1375925 1344490 360097 358625 498950 503140 613136 596052 625468 632962 649222 662463 636434 702961 1720217 1811579 1115999 934135 544445 537900 644963 638322 665866 674352 678548 689083 784334 782124 4483429 4732504 38.95 70.5 1
08:44:35 2024-01-29 632311 620373 162138 156122 257537 263013 286342 284414 179974 177184 216648 220520 249709 252743 4065617 4386309 5959531 5761086 996690 1042206 234102 206123 219819 220713 268493 259167 245306 247396 169082 171904 619910 592859 1379410 1343546 360785 358085 501887 504210 613839 603525 625431 628798 656814 663167 634818 710370 1733742 1840514 1129757 922232 547547 534955 640373 641184 661958 668402 686630 689608 775238 783152 4633489 4738477 38.95 70.5 1
08:44:36 2024-01-29 633295 620368 162313 156181 258549 260939 287256 284849 179034 177867 220947 221695 249640 254209 4059164 4281394 5935341 5775371 1019079 1045244 233613 206192 218558 221883 267562 259388 246408 246394 169350 171155 627817 588483 1387603 1342585 359844 358372 496143 502994 613100 594866 627066 633859 652968 663395 635948 702961 1722662 1810295 1115999 934137 544445 538169 645420 638395 666845 675338 678548 687583 784028 782124 4474050 4729132 38.95 70.5 1
08:44:37 2024-01-29 621164 620368 162138 156434 257361 263417 286342 284774 179940 177341 216648 220486 249709 253882 4049587 4383712 5941295 5754173 998785 1044354 234195 206158 219995 220537 267562 259861 245131 247431 170860 171835 628171 591868 1379830 1342585 360713 358338 503309 505999 614745 603080 627961 629133 658675 664869 630731 709070 1733779 1837838 1130536 923456 550281 537372 640826 643003 661896 669883 688586 693190 775310 779780 4624110 4741856 38.95 70.5 1
08:44:38 2024-01-29 628937 620373 162699 155930 258717 261808 286485 286195 179565 177935 216312 221234 249674 254784 4065617 4287208 5959363 5769453 1017329 1042022 233776 207020 219665 221741 268243 259024 246474 246669 169551 171562 624875 588483 1369233 1343620 360605 359454 499728 503853 618205 597781 626319 633602 652931 661461 639339 704535 1722662 1813013 1113922 934174 545606 537372 645420 637871 665830 676327 678548 690638 786592 782124 4483429 4723152 38.95 70.5 1
08:44:39 2024-01-29 621640 620364 159501 156682 256930 263452 286705 284650 180167 177307 216985 220825 249709 252779 4065341 4411517 5942418 5770553 1003856 1042414 235198 205551 220101 222095 267156 260557 245782 247325 171101 171835 621932 590326 1380638 1336884 362131 356365 501814 504630 614562 602022 631004 632066 660543 667358 630961 707991 1732512 1828696 1111859 922232 549890 540458 642226 643915 667789 671369 686356 691678 777487 779846 4586595 4739257 38.95 70.5 1
08:44:40 2024-01-29 627323 619930 159497 156434 257361 262646 286481 285521 179849 177743 218254 221234 249674 254209 4065617 4288729 5968688 5770553 1011027 1043964 232281 206227 219723 220713 267740 259203 246028 246810 171101 171852 615872 588062 1390015 1351997 361103 359818 502917 505209 620000 601767 626208 630974 655850 662427 639321 708986 1724559 1824787 1103719 937522 549890 536577 645742 639952 663372 674352 687607 688525 779692 781749 4567838 4741856 38.95 70.5 1
08:44:41 2024-01-29 626618 620368 162252 156434 257357 262174 287297 283450 180452 176227 217323 220520 249674 253496 4049550 4343036 5941570 5770553 1019079 1042414 233520 206227 219912 221643 266064 260625 245649 246602 169653 171155 627817 585719 1396643 1339423 361616 359456 500751 507437 617876 599149 632965 636110 654705 667358 638381 706341 1724559 1810502 1124068 930865 547265 540458 645383 638213 668735 674352 682607 691715 786073 775423 4563611 4729132 38.95 70.5 1
08:44:42 2024-01-29 624536 620368 162392 156468 258155 262576 287292 284251 180167 177028 217323 220486 249709 254784 4056271 4333777 5931387 5770553 1017628 1042058 233357 206083 219758 221643 266883 261248 245306 246845 169619 171155 624875 586136 1374158 1337290 359302 359743 500788 504702 618494 599442 631717 634611 654596 667322 638236 706504 1731259 1807506 1151304 930865 547158 538921 643136 638359 667643 672349 680511 696428 786629 779701 4558832 4729132 38.95 70.5 1
08:44:43 2024-01-29 627516 620368 162138 156721 257367 262393 287512 285121 179849 177307 216497 222260 250567 254209 4059164 4339846 5950037 5751849 1002462 1043927 234078 206227 220541 221940 267740 258404 246443 246845 169082 171666 621381 592013 1392663 1351778 360785 357546 501142 503140 614273 601443 623624 631172 658675 665552 635047 708986 1731885 1839124 1140714 927487 549107 534810 642152 643459 662427 670390 685617 690265 779692 784292 4645519 4741856 38.95 70.5 1
08:44:44 2024-01-29 630039 620368 162129 156796 257357 260974 288102 283746 179292 177184 216497 221883 249640 255470 4059164 4327415 5950037 5777913 1022614 1045059 233682 205906 219758 225077 266918 260040 246063 246050 169653 171121 621672 585124 1370532 1341092 359013 358696 496143 505282 616677 594974 629812 630974 655850 667358 638345 702998 1725635 1803363 1130536 934852 548327 541224 645878 640058 669610 676146 682555 691678 784334 775459 4502439 4732504 38.95 70.5 1
08:44:45 2024-01-29 624729 620368 162247 156499 257361 264091 286817 286871 179407 178181 220828 221234 249709 253688 4062721 4336554 5940437 5757096 995894 1041676 233717 205906 220101 220713 268871 259203 245306 247573 168512 172093 626678 594556 1365389 1345444 360749 357582 502597 504567 614273 601498 625431 629315 656814 662463 634547 708028 1733779 1840478 1107789 926827 549890 535871 641244 642019 662390 670834 687985 693448 781505 783740 4636248 4748623 38.95 70.5 1
08:44:46 2024-01-29 629375 619930 162423 155848 258592 261009 287292 285584 179531 177731 216648 222225 249640 254604 4056936 4281394 5936483 5769567 1019738 1042058 233717 206227 218545 224813 267740 259603 246443 246602 169502 171393 626346 587388 1377171 1344909 360133 358660 496143 503140 613136 594938 627319 630744 652931 663431 636956 702998 1720217 1806452 1095579 935593 545993 539694 647678 639984 669997 676182 681224 690451 783597 781942 4480823 4732504 38.95 70.5 1
08:44:47 2024-01-29 632282 621756 159576 156687 257718 263013 286177 285557 179996 177743 216683 220860 250439 252779 4056936 4361356 5941570 5764296 995894 1042414 233752 205940 219758 220713 269021 259821 245684 247991 169116 171973 621932 592859 1361058 1345444 360785 358121 502953 504567 615346 601062 626356 629315 656814 662929 634561 708530 1737475 1841818 1107789 922269 548717 536577 640373 642093 662427 672950 687347 692347 780651 786004 4650607 4753585 38.95 70.5 1
08:44:48 2024-01-29 630888 620373 159763 156364 257361 263346 288915 284663 179565 177375 218830 221951 249467 255288 4049587 4299590 5950037 5766166 1021193 1042450 233717 206227 218698 224848 267740 259203 246823 246637 171318 171427 618772 586381 1365247 1342585 360133 358338 496143 503853 613172 594938 627355 630974 653927 664437 637407 702998 1723299 1810295 1097614 934174 545993 539694 645286 639518 665866 675850 679547 687583 786930 783887 4499688 4731507 38.95 70.5 1
08:44:49 2024-01-29 621811 621686 159572 156513 257361 263162 286056 285557 180167 177765 219053 220860 250788 252779 4067183 4361543 5936483 5757079 995659 1042414 233717 205620 219758 220713 268871 259786 245341 247991 169384 172212 628171 592859 1372485 1343769 362862 358408 502953 504567 614745 601986 626392 630689 657744 662929 634818 709301 1733779 1843123 1107789 924928 549447 536198 640373 642093 658137 669919 687079 690624 775346 782050 4645519 4750190 38.95 70.5 1
08:44:50 2024-01-29 630630 621686 158074 156479 258809 263346 287994 285414 179531 178147 216648 222260 249709 255540 4068516 4278566 5950882 5770553 1014408 1042450 233752 207122 219227 224813 268493 259203 246823 246845 169653 171546 617322 587807 1382703 1342585 360641 358660 499023 503140 613100 594974 625468 633859 654157 662427 636470 702998 1720819 1815619 1118076 934174 545993 538169 643885 637845 663409 675338 679547 687547 787743 783538 4511565 4726057 38.95 70.5 1
08:44:51 2024-01-29 623582 621576 160015 156552 257219 263750 286342 285165 180246 177273 217218 220723 250684 254209 4065617 4411517 5954152 5761201 1000063 1040544 234836 205585 220101 221643 266883 260557 245306 246880 169116 171459 631157 590326 1366927 1342313 360677 357295 501887 504702 613100 601694 631004 631172 657628 667358 634603 708028 1733779 1832657 1111859 924272 550281 540458 642226 639952 668735 671369 685654 693227 779433 779918 4583324 4738201 38.95 70.5 1
08:44:52 2024-01-29 627508 620108 160020 156806 257650 263609 286768 285450 179996 177833 216916 223279 249571 254855 4068516 4308498 5960755 5777837 1008800 1042058 232281 206261 220136 221332 268493 259603 246063 246880 169384 171700 624875 585302 1387063 1342999 360677 360322 502807 504210 619405 599754 626356 634308 654887 662929 640263 707659 1724559 1819554 1101684 937672 547547 536577 645250 641184 661665 676363 686630 689608 784090 783188 4564970 4741856 38.95 70.5 1
08:44:53 2024-01-29 621537 620368 162357 156325 258553 261774 288528 284490 180303 177765 219053 221166 250684 252490 4063694 4352332 5922061 5769453 1013272 1041676 234032 206192 219416 224884 267517 260040 245891 246880 169082 171973 624875 593707 1358583 1340683 362899 358121 499023 505282 613839 597854 630556 629015 656814 667286 635719 705073 1729463 1820773 1105754 920904 547158 539922 640373 642093 668735 668402 682518 693298 779692 779846 4567838 4739257 38.95 70.5 1
08:44:54 2024-01-29 631083 620368 162326 156905 257070 263417 287019 285521 180133 177867 216648 221986 250163 256264 4072996 4322555 5969209 5778788 1009646 1041985 233288 206227 220101 221332 268243 259825 246028 246845 169619 171904 624875 584396 1380079 1344909 361103 360250 503309 505025 619369 601949 627282 634544 656277 663395 640227 707991 1729463 1823459 1126383 936833 550281 537336 645742 643915 662832 676327 688586 688558 781974 783152 4574363 4724731 38.95 70.5 1
08:44:55 2024-01-29 620250 620104 162593 156399 258916 262174 288102 285192 180099 177586 217137 221234 251172 252707 4067073 4358732 5936263 5787039 1014720 1042414 232281 206123 219771 221798 267669 259786 244859 248374 171101 171921 625185 590747 1369370 1328272 360713 360250 500434 504666 613100 594974 628807 631135 654352 667358 635912 705036 1729463 1819483 1128459 924702 545993 538931 641010 638359 665830 669847 680511 693682 784028 781572 4564970 4739257 38.95 70.5 1
08:44:56 2024-01-29 630707 620368 162028 156940 256675 264569 287256 285321 180099 177586 216985 221849 249640 254408 4064957 4342347 5975536 5769567 1008925 1041874 234300 205871 220136 221550 267740 260004 246126 246634 170159 171086 623404 586136 1379224 1351852 360847 358337 503309 505282 618458 603728 627319 634580 659608 664833 639285 709033 1729463 1822131 1128459 935229 550673 538169 645742 644829 663841 676363 688096 689506 775274 781428 4574363 4748623 38.95 70.5 1
08:44:57 2024-01-29 625656 619885 162392 156434 258115 262541 288192 283746 180703 178697 217358 220825 249674 255795 4068516 4349193 5946607 5794182 1019079 1047474 233578 206192 219889 221883 267669 260957 245236 247255 169619 171852 632966 587388 1381818 1329250 360097 359743 501069 504666 618458 598412 632802 634037 654851 667358 638345 705073 1728235 1809013 1105754 930203 547158 539312 642226 638359 665830 672313 680548 695236 786592 781020 4567838 4741856 38.95 70.5 1
08:44:58 2024-01-29 628660 622126 162099 156905 257326 262358 287837 285379 179531 177867 215976 222603 249640 254209 4058260 4355325 5950037 5755259 1003042 1045986 234860 205946 219995 221727 268913 259388 246682 246634 169653 171631 618772 589027 1385760 1352354 360713 357223 501851 503140 613100 602858 625431 634308 657129 661461 636400 707991 1729463 1832564 1141179 929542 549890 536541 644049 643915 661933 674316 687333 689506 779692 784292 4618522 4739257 38.95 70.5 1
08:44:59 2024-01-29 629292 620368 159982 156656 257321 262576 288602 283710 180133 177028 217907 221200 249674 253496 4068516 4349214 5950037 5773344 1016896 1044317 233998 206123 219889 221883 266296 261252 245716 246634 171318 171494 623404 586381 1380009 1333060 361103 359420 501496 508518 619369 600141 632802 630974 656476 671097 640227 707119 1724559 1806452 1126103 930865 547547 541224 644049 641147 668735 673806 682555 694742 786592 781572 4558459 4740308 38.95 70.5 1
08:45:00 2024-01-29 631678 621246 162252 157163 257326 262541 287292 285085 180008 177586 216683 221883 249640 253319 4068516 4345959 5959363 5758903 1003617 1045443 234801 205871 220136 221586 267455 260302 246333 246148 170361 171409 622845 585124 1375114 1354071 361103 357906 502953 504567 616641 603301 628857 636562 660075 665373 639285 709842 1733079 1824787 1120152 931452 551458 538169 646199 639916 663367 672313 688212 690601 779692 784364 4639361 4741856 38.95 70.5 1
08:45:01 2024-01-29 621815 620368 162396 156796 257938 263417 286875 284729 180099 177341 216985 220486 249709 254209 4065617 4405293 5940712 5761200 999559 1042414 233717 206227 220101 220713 268305 260004 245065 247608 169082 172058 626678 593632 1399342 1344464 364198 358445 503985 506717 615580 604798 627134 630469 658063 664329 635719 710077 1734961 1841745 1111859 924891 550281 537336 642189 643003 663367 670354 688586 693446 779732 782014 4624110 4741580 38.95 70.5 1
08:45:02 2024-01-29 629107 620368 162729 155117 258730 262174 287256 285557 179565 177901 216010 221883 249640 254209 4059164 4278221 5939843 5761201 1013944 1042132 232247 206261 220030 221488 268493 259203 246063 246845 169350 171971 624875 587807 1373888 1342814 360641 360506 503371 502811 618242 599238 626171 634721 652786 665821 639339 703812 1722662 1815585 1115999 936853 545993 538132 645878 638359 668057 675670 679511 687583 786629 782124 4483641 4723152 38.95 70.5 1
08:45:03 2024-01-29 623926 620368 162330 156429 257110 263417 286781 284752 180460 177307 217323 220486 249709 254173 4049550 4411517 5941570 5761200 999533 1042144 233717 205585 221134 221954 267481 260809 245831 246880 169502 171666 623404 590326 1371095 1339330 360677 358625 502953 504630 617709 603435 632342 631289 661479 667214 636621 712211 1741804 1835166 1145073 924854 550673 539020 642226 645745 665793 671333 688586 694705 778920 784338 4611931 4745238 38.95 70.5 1
08:45:04 2024-01-29 628623 620368 162497 155895 258916 262358 287382 285557 179849 178429 216648 221883 250860 254784 4068516 4283357 5950037 5773586 1017329 1043927 233357 206296 219416 221954 268493 259203 246615 246810 169585 171666 624875 587807 1370317 1340834 360351 359201 498986 504296 613136 594938 626356 634758 656476 666226 640212 704887 1725113 1816726 1113922 935518 546696 537987 645878 638359 667317 676327 683094 689535 787149 783230 4490255 4732504 38.95 70.5 1
08:45:05 2024-01-29 622085 621678 162400 156905 257277 263821 287220 285085 180133 177205 216985 221200 250823 254209 4068516 4411517 5961763 5770553 1003856 1042414 234999 205585 220136 225128 266918 261212 245821 247411 169619 171666 623404 589485 1390954 1337032 362131 357546 501887 504666 614745 603301 631004 632691 658128 667358 634603 712136 1739913 1835166 1134690 923530 550673 541224 643941 645745 668589 672313 687607 694705 778768 782975 4595974 4744172 38.95 70.5 1
08:45:06 2024-01-29 627221 619492 162400 156800 258155 262611 286499 285561 179974 177867 216985 221729 249709 254964 4055502 4290113 5969246 5777913 1013944 1042414 232929 206296 220101 221643 268985 259786 246443 246845 169653 171666 624875 587807 1368371 1342585 359590 360322 503309 504567 620086 601949 626800 630974 656313 663395 642987 706952 1729463 1825779 1120152 939531 547436 537190 645878 638213 664272 674136 683414 691929 788860 784256 4563468 4741856 38.95 70.5 1
08:45:07 2024-01-29 625730 621246 160329 156770 258119 262174 289009 284650 180167 177341 219404 221268 250405 254964 4068516 4389229 5917846 5769147 1013272 1042414 233963 206296 219416 224971 268305 260040 246028 247782 169402 172247 624875 592859 1379973 1335283 362862 359478 499728 505640 615149 599312 630108 629089 655850 667322 634818 705073 1731922 1821898 1105754 922232 546381 539474 642110 641701 669521 672547 683168 693005 784126 781711 4574363 4739257 38.95 70.5 1
08:45:08 2024-01-29 632881 632248 162321 157154 257290 262978 287612 285236 180030 177743 216985 221234 249640 253531 4068240 4342786 5955121 5764168 1003178 1041283 234801 205906 220101 221954 267419 260040 246894 246015 170981 171393 617128 585124 1374378 1352601 360351 357259 501851 503853 616490 603301 626837 634758 658092 663431 636920 709573 1729463 1827375 1105754 929542 550398 538169 645420 639952 664235 674928 688363 690265 780761 787675 4574216 4748623 38.95 70.5 1
08:45:09 2024-01-29 624878 620368 162427 156652 258631 264651 288102 284650 180167 177061 217358 222029 250684 254964 4068516 4355390 5950037 5779905 1016724 1043927 233357 206083 219912 221643 266883 261212 245856 246845 171101 171546 615872 586136 1393273 1335283 359554 359743 500788 504738 619405 599627 630856 634758 656313 667358 640227 707119 1729463 1810295 1159611 930203 547547 540841 644049 640152 667789 673332 682592 696424 787450 782725 4565715 4747563 38.95 70.5 1
08:45:10 2024-01-29 630635 623563 157835 156409 257357 262611 288102 286812 180268 178079 216985 222603 249674 254964 4066262 4349118 5955121 5760058 1006953 1042058 234766 206261 220136 224813 268493 259704 247621 247399 169653 172093 618772 590326 1392562 1352587 360749 357582 501887 503496 616053 603031 626356 634308 658128 662427 635499 710114 1731922 1839160 1122427 928881 549852 536577 644049 643915 663372 674352 686630 687583 779692 784328 4616290 4756198 38.95 70.5 1
08:45:11 2024-01-29 627162 620336 158146 156737 257942 262873 287976 283786 180989 177028 217358 221426 250930 255540 4061194 4358432 5950882 5779905 1021081 1043964 233752 206227 220101 221954 266883 261432 246063 246810 169653 171563 623404 586136 1393189 1337179 359519 359201 501618 504630 618968 599590 632352 631010 656943 667358 640263 708163 1724559 1808355 1124068 931528 547547 541224 645878 640240 669413 675338 684084 695236 787743 781020 4545197 4735490 38.95 70.5 1
08:45:12 2024-01-29 632541 621984 159795 156741 257756 262506 287994 285379 180406 177799 216881 222568 249605 255073 4065789 4352258 5966170 5760058 1002462 1043927 234439 206227 220136 221643 267740 259203 246894 246637 169653 171939 618772 589485 1363887 1353697 360677 357295 501851 503140 614745 601986 625431 633859 657129 662427 634566 709033 1731922 1839160 1103538 928881 549107 537900 644049 643915 662904 674352 686630 689736 775238 784328 4630715 4748623 38.95 70.5 1
08:45:13 2024-01-29 629102 620186 160213 156885 259203 264651 288919 283640 180440 177239 217253 222088 250301 255649 4068516 4330308 5950037 5782949 1022651 1042450 233752 206261 220316 225586 267293 260406 246788 246810 169653 171546 621672 585124 1371877 1340683 359554 359201 499023 505999 618531 599590 631004 634616 656814 667358 639774 705110 1724559 1805136 1109824 934174 548717 539186 646728 642093 669463 676363 681587 691678 786629 782124 4493040 4732504 38.95 70.5 1
08:45:14 2024-01-29 618838 621686 162654 156940 257718 262611 286969 286821 180303 178326 218944 221780 250684 252635 4072996 4355137 5947588 5751849 1001791 1041800 234335 206227 220101 221798 269060 259167 246098 247608 169082 172247 620461 592859 1378876 1348741 362862 358372 501851 504210 614745 601524 627513 631135 656169 662427 635719 706989 1737475 1841918 1120152 924928 549107 535783 641771 643003 662897 670390 686630 689572 775238 784328 4642867 4741856 38.95 70.5 1
08:45:15 2024-01-29 628889 621425 162283 156434 258151 263079 288508 285628 179849 177867 218944 222397 249502 255271 4058148 4305811 5959363 5787513 1021998 1042377 233717 206083 219380 223167 267562 260040 246858 246845 169653 171666 621672 587807 1374703 1342585 360641 358696 498986 504567 618021 597817 630108 631010 656814 667358 639774 704034 1723887 1803822 1099649 936833 548327 541224 646692 640240 668735 678869 680548 690098 784370 782677 4483429 4723152 38.95 70.5 1
08:45:16 2024-01-29 623582 620368 162427 156796 258155 263452 286615 285557 180167 177867 217323 221234 250823 252779 4065789 4374016 5946553 5769624 996764 1040507 234275 206089 220541 221332 269060 259821 245856 247991 169551 172281 626678 592859 1364741 1344130 362862 358660 504022 505999 614745 602874 627282 631796 656169 664401 630961 710114 1737475 1843123 1107789 924046 549890 536993 641771 642093 661933 670390 688586 691641 779732 784328 4633489 4741856 38.95 70.5 1
08:45:17 2024-01-29 629334 620354 162506 156434 258988 261774 287697 286338 179531 177901 216613 222260 249709 254964 4049587 4289947 5947440 5765768 1021081 1046730 234241 206296 219345 225077 268607 259753 246576 246775 169619 171666 618772 587388 1370317 1344490 360677 358660 498986 503853 618226 597781 627319 630974 654389 664437 640249 705036 1723299 1811579 1095579 934174 545993 539694 645779 638359 665866 676327 680511 687583 788301 781464 4530323 4732504 38.95 70.5 1
08:45:18 2024-01-29 624577 619829 159651 157378 256930 262646 288711 284765 180452 177184 217907 221200 250439 254964 4061232 4429517 5940503 5764970 1006652 1043723 235621 206123 219995 222577 267669 261248 246063 247608 171318 172006 623404 590326 1371083 1337032 360713 357296 501851 504666 614745 602022 629001 632962 658128 667358 630961 709033 1733779 1830027 1132613 922195 550281 541224 643592 644323 669209 670390 684644 693756 779696 781856 4573289 4739598 38.95 70.5 1
08:45:19 2024-01-29 625282 621246 162129 156940 258119 262576 288915 284765 180167 177307 217323 221030 249709 254964 4055366 4410840 5927164 5761200 1009554 1041948 235516 206123 219854 222577 267374 260701 245923 247467 169585 171902 623404 591444 1409182 1336995 360677 356507 499790 507363 614273 601062 629037 632066 659929 667322 634818 706989 1733779 1827375 1130536 922063 549107 540841 642226 643915 669449 670425 685617 693719 779692 779882 4576940 4738477 38.95 70.5 1
08:45:20 2024-01-29 630735 620368 162134 156826 257357 263232 287382 285592 180209 177341 216683 221234 249674 253496 4059164 4311572 5952787 5769453 1008046 1045246 233520 205940 220824 221586 268656 260338 246140 247467 171342 171835 624875 584706 1390640 1343620 361616 360106 503309 504567 620318 603301 629091 636562 656814 664905 642116 708028 1733779 1824787 1103719 936833 550673 537789 646728 643915 663841 676363 688586 689608 782047 784328 4563468 4737162 38.95 70.5 1
08:45:21 2024-01-29 620254 620085 162497 156429 258988 262973 288196 285121 180133 177341 216985 221234 250405 252707 4055404 4364609 5936483 5785132 1019011 1045480 233357 206296 220136 225044 268493 260625 245438 248894 171342 172075 634594 591169 1386246 1332682 360641 360650 501069 508333 618242 599737 631902 631172 655850 667142 638358 706076 1729463 1822168 1107789 929542 547158 539694 643136 640204 667789 673577 682071 695805 787743 783230 4567838 4741856 38.95 70.5 1
08:45:22 2024-01-29 628181 622163 162138 157163 257758 262576 288102 285592 179883 178181 216648 222637 249709 254604 4056357 4355475 5951717 5760058 1003894 1045096 234637 206296 220789 224848 268871 259203 246858 247573 169384 171939 626346 594131 1368302 1355481 363439 358265 501851 503743 615580 601803 626171 632815 658128 662929 630961 708028 1736017 1843086 1115999 927561 549890 536432 643777 639952 661896 671877 688096 691641 781742 784364 4645712 4751208 38.95 70.5 1
08:45:23 2024-01-29 631046 620368 162283 156940 258948 263823 288196 285592 180008 177901 216985 222294 249709 258857 4055479 4287594 5950882 5770553 1020299 1045355 233752 206365 219380 225009 268871 260004 246858 246845 169688 171973 622215 587807 1379335 1342851 362646 359456 499473 506075 618242 598666 628582 636562 655631 666202 638199 705073 1724559 1810295 1124306 937914 547547 540458 646692 638395 669045 676363 680548 689608 787743 784520 4492808 4735101 38.95 70.5 1
08:45:24 2024-01-29 622048 621238 162400 156687 257357 263856 287256 285241 180418 177731 217358 220860 250474 254245 4058298 4411517 5954152 5769453 1001748 1044703 234112 205906 221550 221643 267740 261248 245684 248090 169619 171939 621932 590326 1366620 1337557 360749 359201 503309 504738 618205 604363 632653 633552 662418 667286 637979 714435 1741804 1835166 1115929 926243 550387 538771 644859 645745 667789 672421 686670 695768 779248 781464 4586595 4741856 38.95 70.5 1
08:45:25 2024-01-29 628577 620368 162322 156831 258155 263417 287256 286472 180133 177901 216985 221883 250439 258857 4061232 4290113 5956479 5780119 1012503 1046841 232998 206330 220136 224848 269060 260004 246823 247608 169688 171854 617322 587388 1380551 1344490 360133 360866 503665 504567 620086 603301 627355 638372 656559 667235 643938 711159 1733116 1825946 1124306 939456 548327 537372 645742 642093 663409 676146 686370 691605 786629 784364 4573952 4741856 38.95 70.5 1
08:45:26 2024-01-29 618838 620373 162729 156940 258983 262611 288517 285557 180167 177777 217323 221883 250823 252743 4066262 4367708 5945802 5785132 1019738 1042450 233520 206296 220101 224884 268493 261653 245100 247991 169653 171939 621932 587807 1371476 1328272 360677 360576 501142 504774 619442 599754 630893 630672 656350 668446 642073 706858 1734961 1814150 1105754 930203 547547 539621 644012 640058 667789 672385 682592 697291 788081 781870 4567838 4744440 38.95 70.5 1
08:45:27 2024-01-29 631032 620995 162209 156940 257934 262611 288102 285704 180133 177867 216683 222637 249674 254604 4055404 4349118 5951717 5751816 1003106 1045443 235233 206261 220171 224884 268607 260845 247621 246845 169688 171700 621672 587277 1377861 1355619 360713 357582 501887 503853 616410 603080 627319 631010 658164 663431 638358 710150 1733742 1836350 1128459 934852 550673 539657 647715 645745 667145 676218 690549 691929 782047 783188 4576930 4737685 38.95 70.5 1
08:45:28 2024-01-29 623582 620149 160544 156299 258735 262393 288111 285592 180167 177375 217568 220860 251032 254604 4056936 4346117 5941570 5788981 1018974 1042132 233717 206330 220171 224884 268493 261725 245306 247991 170074 171973 623404 587807 1407130 1333391 360677 360506 501532 504774 619442 599627 631823 633859 656814 668482 640263 707119 1732512 1813050 1107789 929542 547473 539893 643975 641836 667643 673698 682481 696646 787597 784302 4567838 4743110 38.95 70.5 1
08:45:29 2024-01-29 631153 622742 162330 157159 257898 263197 287958 286396 180133 177867 217137 222568 249640 255868 4061194 4342786 5959363 5764168 1003617 1044280 234965 206227 220136 225444 268493 259968 247969 246845 169653 172058 620222 589447 1377861 1352587 360713 357546 501851 503853 616490 602874 626319 634758 658092 663359 635948 709878 1734385 1839160 1095231 929542 550673 536577 644963 645634 666161 676840 688325 691436 781905 788938 4578796 4752011 38.95 70.5 1
08:45:30 2024-01-29 624504 621677 162361 156637 258197 262541 288508 285561 180669 177620 217895 223016 250788 255795 4073109 4349214 5950037 5788154 1019663 1042058 233682 206089 220136 225164 267704 261653 246028 248129 169688 171717 623404 586970 1376452 1333391 360641 360830 502684 504738 619843 601369 631787 635208 657409 668411 641170 707119 1731922 1808495 1130536 930203 547547 540841 644049 640694 668939 673806 682555 696498 789506 781870 4574869 4753585 38.95 70.5 1
08:45:31 2024-01-29 632881 622998 162326 157159 257898 263197 289138 286548 180280 177867 217323 222912 249674 253496 4074962 4336442 5964439 5761201 1003894 1045443 234801 206227 220754 225128 268493 260004 247621 247537 169653 172058 620222 591169 1374727 1355619 360713 358085 501851 503853 616490 603728 627282 634758 658092 662893 635499 709536 1733705 1839160 1107692 930928 550673 537900 644963 639952 661896 672349 687607 691369 779696 784400 4655514 4756705 38.95 70.5 1
08:45:32 2024-01-29 631083 621613 158108 156731 257942 263904 288915 285615 180099 177833 217137 222706 249571 255795 4049550 4321445 5940712 5769423 1022651 1043152 234241 206296 219039 225235 268493 259968 247621 246845 169619 171666 627817 586800 1385766 1341786 360677 358660 500515 504567 619369 599128 631004 634580 656814 667358 640227 705073 1724522 1806415 1103719 936167 548717 539186 647186 641638 670952 676363 681551 690587 785444 783230 4496250 4749058 38.95 70.5 1
08:45:33 2024-01-29 624470 621874 162556 156766 257973 262873 287077 287131 179962 178360 217218 221849 250823 254209 4078706 4367822 5959363 5769423 998185 1041985 234439 206261 220754 221488 268871 260773 245540 248374 169619 172247 628171 592859 1374057 1344909 362570 358660 504022 506717 616490 604583 631257 632029 659608 666346 634530 711664 1741181 1841818 1117964 924891 550673 538169 642226 645287 663841 672349 687643 695273 782010 783704 4624624 4751208 38.95 70.5 1
08:45:34 2024-01-29 629144 621243 158777 156631 259462 262506 287553 287252 179996 178360 217183 222466 250615 254855 4061194 4284749 5950037 5788154 1017292 1045443 233322 206296 220066 224848 269285 260004 246823 246810 169688 172058 626346 588645 1400417 1344490 360713 360540 500434 504310 617985 599091 627282 635208 654887 663395 637857 706616 1724559 1819483 1118076 934137 545993 537752 645878 638322 667281 676097 681551 689046 788860 786187 4505656 4732504 38.95 70.5 1
08:45:35 2024-01-29 623582 621980 162247 157268 257070 264014 288053 285272 180713 179440 217895 221780 250684 254855 4072996 4436573 5975149 5778788 1003856 1041911 235128 205906 220789 225164 267740 261617 246063 247864 169653 172212 621932 590326 1372957 1337493 363680 357546 503309 504702 613136 604583 630820 632962 658164 671133 636920 710077 1738673 1833955 1111859 922232 551458 539186 645347 643608 669683 672313 686630 694705 779435 782124 4583476 4748623 38.95 70.5 1
08:45:36 2024-01-29 627508 620104 162431 156796 258115 263417 287261 286432 180099 178292 217183 222397 250930 254961 4072996 4298570 5973497 5794385 1013944 1045059 232963 206296 220541 221918 269250 260406 246443 247955 169688 172058 624875 587807 1382243 1346399 360097 360830 504022 505640 620354 603080 629176 636448 658209 665373 642829 709573 1731922 1824787 1128459 937522 550673 538169 647680 643608 665323 677799 689076 688558 779696 784292 4576607 4748623 38.95 70.5 1
08:45:37 2024-01-29 627485 621686 162431 156944 258119 263013 287814 285557 180099 178147 216985 222637 250405 254964 4067700 4358041 5961055 5761049 1003894 1045480 235163 206049 220136 222279 268871 259968 247586 246810 169653 171904 620222 588483 1402153 1352475 360749 357546 502597 503140 616490 603301 626356 634758 658128 663395 635985 710114 1733705 1839160 1122427 930203 550398 536577 645420 643645 661896 672313 688586 689572 779696 784400 4642867 4754596 38.95 70.5 1
08:45:38 2024-01-29 631083 620045 162400 156940 258146 261739 288915 285552 180167 178147 217323 222568 249709 253461 4070276 4306133 5962665 5777723 1024693 1046730 234102 206158 220136 225657 268305 260845 246823 247325 171584 171631 621672 585124 1374509 1342585 362131 358338 500434 505282 618931 599852 631004 634616 657744 667358 640227 705036 1724559 1806452 1128459 935502 549107 539150 647186 640854 669209 676363 681514 690587 785444 784168 4502867 4739257 38.95 70.5 1
08:45:39 2024-01-29 623582 621246 159795 156726 258518 264040 286781 286606 180543 177867 217323 221234 250788 254209 4068516 4383783 5955121 5785437 1000320 1048330 234860 207089 221338 221847 269214 261207 246028 248723 169619 172247 618772 594519 1368000 1342777 360749 358660 504022 506607 617328 605169 629176 631135 658056 667286 634603 713800 1741181 1841781 1117964 924854 552245 539312 642226 643572 667317 672385 687680 695768 779692 782050 4589421 4741856 38.95 70.5 1
08:45:40 2024-01-29 627508 620373 162396 156842 258509 263785 287697 286195 180099 177867 217323 222384 250439 254784 4070088 4296068 5969246 5789578 1015445 1041837 233312 207274 220683 221954 269214 260410 246647 247987 169973 172403 624875 586136 1373851 1344490 361616 360142 504022 505282 620318 603080 627319 636562 658675 665337 641207 710077 1731922 1828670 1128459 936833 550673 538169 647643 643695 665323 676363 687680 689608 783743 784156 4567838 4741856 38.95 70.5 1
08:45:41 2024-01-29 622696 620368 162690 156796 258916 262611 288196 285748 180418 177867 217323 220860 251207 254784 4066262 4348968 5950037 5788154 1017628 1044703 234195 207343 220541 222470 268656 261472 245716 248232 170125 172075 627817 589485 1373185 1336231 360677 360866 501851 504738 620844 602075 633703 633859 656350 671133 640080 707119 1731922 1810375 1107789 930203 547547 539806 643136 640240 667789 673332 682555 697550 787743 783230 4568231 4732504 38.95 70.5 1
08:45:42 2024-01-29 629407 620310 162094 156940 257862 262611 288102 285677 180418 177867 217323 222568 249674 253496 4055366 4352246 5955121 5760058 1003894 1043927 234999 206227 221063 225164 268656 259753 247721 247672 171342 171955 629288 589750 1377486 1352400 363162 358158 502917 503853 616490 603301 626356 634574 661479 663359 634566 709573 1731922 1839160 1126668 927561 549890 536577 644049 644829 664235 673770 687607 689572 775274 784364 4643422 4747822 38.95 70.5 1
08:45:43 2024-01-29 629107 621861 159791 156940 258513 262611 288915 284650 180769 177341 217323 221883 249640 254276 4068516 4327508 5945802 5778788 1022651 1043927 234241 206296 219758 225305 268493 260004 246858 246845 171584 172006 621672 586800 1372957 1346399 362131 359563 498805 505209 620000 599737 631004 634580 656814 667358 641160 704887 1725113 1806452 1126383 935518 549107 541845 647186 640240 668735 676363 681067 692273 787743 782014 4515061 4732504 38.95 70.5 1
08:45:44 2024-01-29 623656 622130 162099 157159 257042 263417 288327 284885 180703 177307 218000 221234 250986 254604 4068516 4420882 5936483 5777837 1003856 1042058 235562 205906 220851 225164 267704 261212 246615 247991 169653 171939 624323 589485 1369360 1342193 363162 357798 501851 507437 616453 604368 633666 632852 662418 672252 634566 709033 1737475 1835166 1133911 920814 550673 541224 644049 645745 669683 674352 687607 694742 782089 782124 4583324 4741856 38.95 70.5 1
08:45:45 2024-01-29 627508 620104 162252 156931 258079 263452 286490 286432 180167 178147 217323 222225 250439 255470 4074322 4299133 5960718 5779905 1010386 1048219 234078 206261 221324 224813 268871 260589 246823 247782 169688 171700 624875 584396 1385449 1346399 359554 359779 504700 506607 621764 605590 630655 638372 660543 665193 641969 713228 1733779 1824787 1105754 936833 552245 537877 647643 644590 665359 676363 689529 689083 779732 784400 4606288 4751208 38.95 70.5 1
08:45:46 2024-01-29 629292 621425 162396 156796 258513 262611 293859 284437 180737 177341 217393 222225 249743 254241 4067371 4345428 5950882 5779905 1024112 1042022 234404 206296 220136 225586 267740 261212 246894 246845 170193 171904 623122 585681 1370775 1340683 360387 359779 500081 504436 620318 602224 632616 637882 658419 671501 641060 706467 1730027 1807506 1132613 934100 549107 539982 647643 643731 670669 676363 682071 691678 786629 783157 4483429 4732504 38.95 70.5 1
08:45:47 2024-01-29 622700 620950 162400 156940 258735 263417 287019 286906 180133 177901 217323 221234 251172 254245 4056357 4377174 5950882 5770553 998185 1044877 234439 206905 221515 225093 268871 261212 246028 248758 169653 172247 626678 592013 1377662 1344909 363436 359454 504736 504738 613172 605440 628844 632962 662344 667106 639302 715268 1743621 1844386 1145073 926827 552245 540385 643777 643572 668735 673842 689909 695619 780527 782050 4584580 4745238 38.95 70.5 1
08:45:48 2024-01-29 627508 620368 158284 156796 258983 263157 287697 287193 180167 178429 217323 222260 250439 255073 4055404 4284307 5960718 5778826 1013944 1045516 233322 206330 220789 224813 269285 260625 246650 247608 169653 172093 626346 586970 1369757 1342814 360713 360866 503309 505815 620844 601451 627319 630974 656814 664401 642152 707902 1734961 1827077 1103719 938485 547547 537606 645878 640021 666198 676182 682555 689608 784288 786451 4562089 4726057 38.95 70.5 1
08:45:49 2024-01-29 624655 622126 162103 157378 257722 262611 288915 284685 180737 177341 217393 221883 250439 254964 4062721 4411834 5932258 5769643 1005328 1045059 235198 206227 220824 225164 267740 261248 246098 248165 169619 171939 623404 589485 1384541 1342999 360749 357582 502953 504702 613136 604583 630820 634758 658200 670660 636507 710114 1737475 1833955 1134690 924631 552245 542302 645420 645745 669683 674136 689492 695619 779619 783230 4592696 4748623 38.95 70.5 1
08:45:50 2024-01-29 625360 619930 162431 157025 258805 263417 286934 286871 180133 178305 217323 221917 250405 255434 4065341 4299282 5960727 5779905 1010234 1043576 234078 206296 221324 225006 268621 260589 246650 247643 171829 172247 624875 583566 1398894 1344490 359590 360866 504022 505640 620354 603938 629176 636484 658675 665373 642189 710114 1731922 1824787 1128459 936833 551324 537914 649558 643731 666161 676291 689231 691531 786446 788938 4567055 4738477 38.95 70.5 1
08:45:51 2024-01-29 623582 622126 162734 156523 258952 262393 293444 285512 180600 177901 217358 222363 250788 254245 4068516 4373855 5905168 5778788 1016170 1045443 234439 206330 219912 225586 268493 261212 246858 248374 169653 172814 626346 594722 1387067 1338785 364549 359743 501582 504630 616053 599627 631902 631619 658961 667358 634603 707119 1733742 1823075 1107789 922063 548327 541224 642226 643915 671350 674928 687079 696424 784126 783157 4574869 4750190 38.95 70.5 1
08:45:52 2024-01-29 628937 620368 162436 156931 258115 264049 288102 286871 180619 178429 217358 222260 251068 253496 4073109 4302200 5960718 5779905 1009666 1044786 234439 206261 221515 224848 268493 260406 247042 248200 172004 171666 624875 584288 1391858 1346712 359554 360286 504379 505999 620354 604583 630283 636484 657129 666346 641698 710150 1733779 1829967 1122229 936167 550673 538169 647680 644554 665903 676363 687680 689608 782904 788791 4576569 4738295 38.95 70.5 1
08:45:53 2024-01-29 621811 622746 158389 156731 259712 263192 288711 286030 180703 178292 217183 222191 251207 254209 4058298 4361555 5950882 5789257 1021193 1046999 233717 206330 220171 225235 268493 261689 245271 248374 169688 172127 621932 587807 1389577 1329177 360677 360866 501887 509603 620354 601062 631823 634758 656814 668482 640300 708163 1731284 1810412 1107789 929542 547547 540458 644049 641184 667789 675073 682592 697787 788860 783230 4573403 4745096 38.95 70.5 1
08:45:54 2024-01-29 632911 621792 162452 157304 257545 263899 288436 286275 180669 178075 217323 221917 249674 256919 4067296 4339241 5972084 5761201 1003178 1042058 235163 206227 220789 225006 268493 260809 247448 246563 169722 171700 626021 585124 1389490 1353697 360677 358121 503309 504210 616677 604583 629213 634349 658164 664869 638345 710114 1733742 1829967 1105754 930203 550673 538931 647218 643645 662904 674352 688586 689572 779435 784436 4633489 4752596 38.95 70.5 1
08:45:55 2024-01-29 623954 622112 160473 157025 258631 263206 287652 287203 179996 178394 218948 222466 251068 254100 4068516 4336479 5950037 5775094 1003217 1042058 234474 206296 220136 225006 269854 260004 246858 248374 171197 172281 621932 592859 1384811 1347952 362899 358338 501887 504567 613064 602022 627355 632513 657592 664401 634566 709033 1737475 1843123 1105754 924928 549890 537372 642226 643645 663878 672349 688728 694779 782010 784135 4626883 4747822 38.95 70.5 1
08:45:56 2024-01-29 629070 619930 158658 156434 259712 262611 288446 286786 180428 178856 217183 222500 250859 255649 4066216 4281394 5959363 5770553 1015388 1047400 233416 206330 220789 225041 269485 260625 246823 247991 171226 172008 626346 587807 1356288 1344490 360423 360866 504022 505640 619515 602298 629213 636484 658675 665409 642189 709070 1731247 1824787 1105754 936833 550398 538169 647680 643608 665866 676363 688457 689608 780870 784328 4577216 4751208 38.95 70.5 1
08:45:57 2024-01-29 625693 620368 162506 156931 258992 263232 288602 284685 180772 177028 218352 221712 250964 255938 4067183 4355205 5950037 5777576 1019079 1043927 233752 206296 220789 222506 268386 261725 245856 247991 169688 171700 624875 586136 1373574 1329250 360387 360576 501887 504810 620354 601099 632755 631010 656814 668482 641207 709321 1728757 1810412 1143534 931528 548327 539186 644963 641975 669683 675338 684084 696795 788860 782946 4563582 4739257 38.95 70.5 1
08:45:58 2024-01-29 629101 620310 162427 157163 258155 263013 288314 286660 180578 177901 217358 223291 249674 255110 4065789 4355205 5965310 5761201 1005236 1045443 234989 206227 221134 225164 269285 259821 247621 247917 169585 172127 624875 592436 1374656 1351778 362862 358121 502597 504210 613100 602652 627319 632962 658128 663467 635536 710077 1733779 1843123 1120152 927561 550281 537520 643592 639988 663372 672385 688586 693446 781458 784400 4652246 4750932 38.95 70.5 1
08:45:59 2024-01-29 630523 619930 162659 156940 259530 261808 288508 286231 180133 178305 216985 222603 249709 253496 4065617 4290113 5961055 5784777 1019738 1046962 233682 206940 220101 225041 269521 259897 246823 247955 169653 172006 617322 589327 1371228 1343564 360713 360576 500179 504567 618021 599737 627355 631010 655850 664869 638345 706113 1724559 1815619 1115999 934137 546770 538169 645779 639751 665866 676363 682592 689645 784288 784400 4567561 4741856 38.95 70.5 1
08:46:00 2024-01-29 621339 620373 162541 156831 258983 262393 288102 285699 180167 177867 217323 221883 250997 252707 4058298 4352233 5948077 5790157 1019079 1041911 233613 207089 219995 225480 268493 260845 246063 249178 169551 172212 631564 592436 1385590 1329287 363680 360432 501142 504738 616677 599663 631902 632066 655850 667358 636956 707119 1731247 1823495 1107789 929542 547547 540188 643592 640277 667789 673368 682592 697550 788860 783930 4558459 4741856 38.95 70.5 1
08:46:01 2024-01-29 631445 619864 162287 157159 258291 263197 288102 285682 180418 177867 217323 222637 249674 253142 4061232 4361656 5960194 5761011 1005236 1045244 235094 206192 221147 222421 268989 261068 247827 246775 169688 171700 626021 585124 1365404 1355406 360641 357582 502597 503853 618242 604583 627392 634616 658164 664905 638345 710150 1731284 1832620 1107789 929542 550673 538169 645742 640024 663609 672385 687607 691678 779769 784436 4651969 4757168 38.95 70.5 1
08:46:02 2024-01-29 630735 620368 160015 157159 258983 261808 293372 286468 180484 178181 217358 222981 249743 253319 4073109 4287693 5960194 5778788 1021998 1041837 234592 207847 219960 222577 269250 259897 246717 247431 170125 172109 627817 587807 1380753 1344798 360713 360252 501069 504567 618458 599294 627392 636525 656814 665373 639321 706616 1729190 1818194 1118076 935502 547547 539474 647186 640277 665903 676363 682629 691817 788761 784436 4567838 4747822 38.95 70.5 1
08:46:03 2024-01-29 622085 620373 162765 156721 259203 262393 289009 285592 180578 177901 217393 221951 250986 252779 4068516 4352233 5936483 5789257 1019738 1045480 233752 207343 221102 222506 268881 260960 245544 249001 169619 172144 633079 591169 1379916 1333629 360749 360830 501496 504774 619523 601443 630820 632962 656814 668446 641616 709321 1733779 1819590 1150523 930203 547547 541224 644049 641184 669045 674388 684607 697291 788860 782124 4567838 4741856 38.95 70.5 1
08:46:04 2024-01-29 625431 621686 162436 156940 258952 263232 288972 287108 180209 178531 216648 222637 250823 254245 4066262 4336479 5951717 5769423 1001791 1041786 234508 206296 220171 225077 267899 260557 247491 248509 171342 172554 621932 592859 1362472 1348915 363523 359310 503629 505245 616490 601986 627120 632066 660433 665373 634566 710114 1738436 1845736 1105754 926243 549107 536286 642226 639952 664853 672385 688728 695927 783153 784400 4626883 4751208 38.95 70.5 1
08:46:05 2024-01-29 628734 620368 160465 156434 259430 263197 288196 287108 180202 178463 217323 222448 251093 258637 4068516 4283531 5964439 5761200 1017292 1045480 233752 207228 220101 225077 269285 260040 246929 247608 169688 172006 617322 589327 1371244 1343657 360569 360396 501105 505691 619120 599112 627171 630974 655850 665821 638345 706895 1724559 1819483 1097614 935502 547547 538169 645779 640277 663878 676363 682592 689645 784324 784436 4567838 4744440 38.95 70.5 1
08:46:06 2024-01-29 620291 620076 162804 156721 258983 262576 288915 285566 180703 177867 217358 221917 250963 252743 4056357 4361618 5927164 5788154 1019011 1042095 233288 206905 220066 225199 268493 261176 246063 248933 169619 172247 623692 592859 1362453 1333824 363402 360542 501668 508879 620000 599995 632728 632778 656595 671061 636398 707119 1733705 1827077 1105754 927561 547547 540458 643777 641455 668735 672313 682555 697291 787473 784338 4567838 4745238 38.95 70.5 1
08:46:07 2024-01-29 630028 622126 162361 157268 258084 263754 288102 286396 180669 178147 217323 222946 249674 253804 4068516 4352164 5964439 5769423 1003782 1042022 235128 206261 220754 222677 268871 259968 248004 247955 169653 172058 626346 592582 1381019 1352587 362862 358085 502807 504273 617291 603435 627097 634721 662418 664186 638432 713228 1736816 1843123 1107692 929929 550673 537190 644049 643572 663805 674051 689002 691641 780798 784436 4649500 4755403 38.95 70.5 1
08:46:08 2024-01-29 631046 621220 162663 157159 259712 262139 293976 286396 180133 178271 217323 222603 249674 253496 4067979 4296740 5964439 5777723 1022651 1047113 234404 206905 219912 220889 268871 260773 247969 248077 170159 171939 621672 587388 1383316 1342777 363405 360250 500434 505282 619369 599663 629812 638335 656486 667178 640080 706467 1728592 1815223 1124306 938191 548327 539150 649060 643003 670449 680189 682518 691678 788034 783565 4499226 4741856 38.95 70.5 1
08:46:09 2024-01-29 622044 621690 162659 156518 258699 264225 287256 286432 180669 178147 217358 221849 251242 254784 4074962 4386526 5964439 5770659 995931 1044321 234965 206296 220789 221954 267865 260809 246788 249107 169653 172281 628171 592859 1392613 1344909 363411 359454 504736 504630 616374 605440 629139 632962 657093 668653 640033 714720 1741804 1844386 1111859 926166 551851 537987 644012 644829 664816 673806 689180 698568 784126 784328 4637333 4751208 38.95 70.5 1
08:46:10 2024-01-29 629070 620359 159068 156434 260082 262611 288508 287184 180133 178463 219788 222603 250788 255651 4061194 4290640 5972114 5778512 1016836 1048521 232998 206905 220789 225164 269665 260589 246858 248374 171318 172058 617322 589485 1370142 1344798 360677 360312 504022 505999 621672 603728 627319 635962 658209 665337 642152 709033 1735505 1832282 1124306 939465 549107 537606 647715 641676 665688 676182 686556 691605 788860 784171 4573289 4739598 38.95 70.5 1
08:46:11 2024-01-29 626507 620955 162654 157268 258079 262611 288915 285619 180703 177867 217848 221883 250405 254964 4061194 4395468 5922061 5761200 1012996 1043152 234439 206261 220066 225586 268493 260809 246615 248165 169653 171939 624875 593707 1374727 1336995 362862 358049 500434 504666 615617 600177 631902 631135 660258 667358 635719 705644 1733742 1824787 1130536 925469 549919 541077 642189 643842 671108 674451 683899 694520 784126 784338 4574363 4746024 38.95 70.5 1
08:46:12 2024-01-29 632262 622126 162356 157351 257835 264084 288196 286195 180418 178181 217288 222316 249674 254881 4058298 4352246 5964439 5761200 1007510 1046730 234965 206123 221324 225128 268682 260845 246823 246810 170430 171412 624875 585124 1378903 1351512 359519 358625 504022 505999 618494 605011 630108 635998 661838 667358 640263 712207 1733742 1827077 1105754 935502 551851 539312 649558 645634 667108 676146 690549 691531 784151 788791 4575147 4751208 38.95 70.5 1
08:46:13 2024-01-29 621339 620149 160469 156488 259494 262576 289176 286418 180543 178203 217358 221917 250963 252743 4072059 4361555 5940712 5778788 1021475 1045480 233357 206905 220101 225480 268682 261212 245856 248758 169653 172212 625185 589065 1374864 1328272 360713 360830 501496 504774 619843 601332 632234 633859 656778 668446 640227 707119 1731922 1815619 1107789 929542 547547 540571 644049 640694 668735 675883 686099 699315 788640 784302 4570126 4747563 38.95 70.5 1
08:46:14 2024-01-29 631144 621686 162321 157159 258653 263794 288454 286360 180509 178147 217358 223291 249674 255649 4068516 4336479 5960194 5778216 1003894 1042058 235198 206261 221253 225322 268871 261212 247969 246810 169688 171939 624572 586800 1375843 1354657 360641 358049 501632 504210 613136 604583 627355 634580 658128 664401 637407 710114 1733742 1836555 1093154 930203 550673 538169 645706 643608 664548 672385 688586 691678 782904 790469 4650329 4750190 38.95 70.5 1
08:46:15 2024-01-29 623582 622746 158074 157020 257505 264084 287958 285481 181080 177867 218035 221234 250823 254964 4066995 4414879 5950037 5770553 1002387 1043927 234766 206227 221289 225164 267740 261689 246028 248339 169653 172212 629664 590326 1362661 1336995 360749 358625 504022 508115 617549 605011 630856 633859 658200 667106 637370 710150 1738709 1833955 1115929 924235 551595 540362 645420 645046 670633 672421 687607 695768 779696 782124 4577216 4742370 38.95 70.5 1
08:46:16 2024-01-29 629807 621751 160469 157020 258774 263899 288084 286692 180531 178394 217253 222431 251034 254964 4074962 4308498 5977944 5788154 1008046 1053186 234043 206261 221515 224971 269250 260809 246858 248339 169653 172247 626346 584396 1378126 1346399 359554 360830 504022 505999 621232 604798 628844 636484 658675 666816 642189 710150 1733779 1829967 1105754 936833 551558 539312 648596 644554 666845 676363 687680 689608 780870 784364 4599711 4751208 38.95 70.5 1
08:46:17 2024-01-29 628488 620368 160356 157020 259421 263574 288734 284596 181011 177239 218575 222123 250650 256192 4066995 4354855 5959363 5786046 1016761 1042022 234043 206296 220136 225235 267704 261689 246788 247573 170159 171939 617322 585719 1371939 1336231 360097 360286 501851 509603 620354 602224 631787 635998 658209 668411 642152 706952 1729463 1811579 1128138 931528 549107 540362 646656 642093 671621 676097 686105 695768 788860 782124 4518123 4742639 38.95 70.5 1
08:46:18 2024-01-29 624830 621690 162729 156518 258952 263452 287908 287904 180428 178822 217183 222466 250859 254100 4078820 4367822 5959363 5782912 1000294 1042312 234954 206836 220789 225006 269665 260845 246443 248403 169619 172281 628171 592859 1371095 1344490 362862 359201 504736 504630 613136 605440 630108 633588 657592 667250 635948 713219 1741181 1848354 1115929 926243 551851 538169 643483 644829 664853 673842 689216 695805 783706 784364 4633489 4751208 38.95 70.5 1
08:46:19 2024-01-29 630523 620373 158528 156434 259716 262646 288196 287072 180133 178305 217323 222861 250755 255504 4079487 4299588 5977752 5783066 1021884 1045443 233682 207263 220101 225199 270278 260665 246858 247991 169653 172212 626346 587807 1375530 1343769 360713 360866 501851 504567 620354 599717 627319 635659 656277 665373 640212 707659 1728235 1820773 1099649 934137 547158 538169 645742 641184 664853 676327 684607 691151 784288 784436 4577216 4748623 38.95 70.5 1
08:46:20 2024-01-29 622048 620368 159055 156691 259530 262576 288919 285557 180863 178147 218000 221917 251207 252779 4075222 4370629 5937174 5787209 1015239 1042414 234300 207343 220030 225480 268493 261212 246823 249143 170860 172933 622199 592859 1383449 1333391 363961 360794 501142 507077 616206 599717 631004 631736 656814 667358 635948 707119 1734385 1824517 1107789 927561 547547 540458 643592 641184 668735 672349 682592 697787 788301 782014 4574363 4745238 38.95 70.5 1
08:46:21 2024-01-29 626169 621246 162392 156940 258518 263417 288658 287310 179815 178497 216985 222225 250823 254209 4068516 4364388 5974689 5768654 1006689 1041911 234766 206261 220789 225357 268460 259717 246753 248303 169619 172247 623404 592436 1378010 1347952 362899 358625 502597 504567 616641 603301 627319 632962 658128 664401 636474 709033 1738709 1843123 1103719 924928 549890 537372 643136 644829 663336 672349 687607 691678 780283 784473 4652246 4760560 38.95 70.5 1
08:46:22 2024-01-29 630972 620368 160244 157049 259530 261774 288936 286539 180133 178429 219400 222603 249709 253319 4058298 4287693 5966928 5784777 1019738 1045059 233613 207447 219960 222577 269250 260370 246858 247573 170345 172006 617322 587807 1374608 1340907 360713 360506 501069 504567 618494 599258 627355 630974 655813 665373 638381 707119 1728235 1820773 1115999 934137 546770 538169 645742 641822 664853 676363 684607 690624 784288 784171 4577630 4748623 38.95 70.5 1
08:46:23 2024-01-29 620218 620368 162699 156791 259538 262611 288508 285557 180452 177901 217171 221849 250997 252779 4068516 4361543 5940712 5799038 1018808 1046730 234137 207124 220030 222577 269178 261068 246682 249001 169082 172916 618772 592859 1380065 1335526 363852 360540 500788 504630 613172 600032 630670 632513 656814 667358 636434 706881 1731922 1824787 1109824 927561 548443 540076 644049 641184 668735 673806 685120 697787 787743 782014 4563468 4751208 38.95 70.5 1
08:46:24 2024-01-29 630957 619833 162431 157345 258553 263232 288711 286879 180703 177901 217358 223325 250405 258857 4073109 4355325 5959363 5760058 1001606 1044837 234989 207088 221076 222577 269629 260263 247480 248197 170091 172144 626346 592859 1376366 1351778 363411 358660 501668 504493 616490 603728 628391 633859 662073 665337 634603 710077 1733742 1843123 1103719 926902 550281 537372 643592 644645 663878 674316 688586 691678 781422 788718 4649500 4757988 38.95 70.5 1
08:46:25 2024-01-29 630076 619675 162690 156553 258513 262681 288439 285931 180737 177901 217393 222568 249709 254276 4068516 4339942 5964439 5782912 1024112 1045059 234474 206905 219912 223203 268692 261134 248104 247640 170395 172109 615698 587220 1369692 1344798 362904 359563 500434 505282 620318 599355 630745 637348 656814 667358 641170 705816 1724559 1811579 1103719 936167 548215 539186 647680 641638 669209 676363 682629 691641 789978 784328 4530636 4741856 38.95 70.5 1
08:46:26 2024-01-29 623922 621907 162252 157674 257903 263821 288915 285659 181310 178147 218340 222110 250997 253284 4067033 4438782 5937343 5778788 1010311 1045355 235233 206054 220136 225305 268305 261653 246576 248474 170564 173002 618772 594131 1400121 1343843 362717 358193 501582 507437 616453 602838 631787 632962 660396 672922 637979 709536 1733779 1827077 1111859 922269 551632 540779 645878 646030 671350 672385 686630 695805 781974 783784 4583755 4748623 38.95 70.5 1
08:46:27 2024-01-29 632263 621242 162471 157159 258372 264040 288711 286508 180452 178305 217848 222260 250823 255059 4069975 4336594 5977827 5778927 1008046 1045480 234474 206296 221515 225199 268871 260845 247586 248374 170193 172247 627817 585124 1395676 1351512 362646 360686 504736 506717 621562 605660 629923 639279 660543 667286 642189 711701 1734961 1828670 1107789 936833 551204 540005 649405 644554 667317 676363 687156 691369 779732 784400 4602539 4756892 38.95 70.5 1
08:46:28 2024-01-29 628587 620368 162734 156944 258332 262646 293859 285187 180863 177867 218035 221917 250823 254311 4061194 4374505 5955121 5779905 1024843 1046999 234275 206330 220824 220889 267740 261248 246894 247399 170193 171973 630759 584706 1366699 1337032 362646 359456 501903 508879 620209 603006 634606 638372 658602 673031 642916 710652 1729463 1809013 1142997 932856 549107 540743 647643 643003 671437 680008 684607 694742 788301 783230 4502196 4735879 38.95 70.5 1
08:46:29 2024-01-29 623134 622126 162729 156518 258735 263417 287301 287310 180460 178463 217323 221917 251242 254209 4074962 4367759 5955121 5778788 998147 1043927 234439 206261 222052 225128 268493 261689 246563 248374 169688 172247 621932 591169 1374680 1343150 362606 359743 503520 507666 619963 607048 634043 634758 658092 671133 637712 714123 1743384 1841734 1111859 926243 552060 542687 645841 647581 667789 675338 689742 698493 783015 784328 4595974 4751208 38.95 70.5 1
08:46:30 2024-01-29 628140 620368 160015 156940 258414 263821 287899 287310 180578 178463 217358 222568 251478 253531 4066262 4291729 5960718 5779905 1013223 1046999 233322 207228 221134 225235 269665 260809 247621 248374 169688 172281 626346 587807 1367432 1345444 360713 360866 504736 504400 622112 602935 630108 639279 659425 668470 643298 711516 1734385 1831138 1126383 938760 549890 538931 647607 643459 665359 676146 690549 693682 787743 784436 4577216 4743705 38.95 70.6 1
08:46:31 2024-01-29 620291 620081 162729 156940 259712 262646 287904 286231 180737 178305 217393 222260 251207 252779 4072059 4364609 5950037 5789257 1018248 1045480 233752 206905 220789 225270 268871 261689 246063 248968 170075 172247 623404 589485 1389885 1332446 360749 360866 501887 507666 620354 601369 634532 634758 656814 670363 642073 708444 1738673 1816726 1107789 929504 548717 541188 645383 641455 669610 674316 684607 698321 783986 784302 4570126 4751208 38.95 70.5 1
08:46:32 2024-01-29 627032 620368 162431 157159 258553 264838 288924 287072 180167 178497 217323 223325 250788 255271 4066262 4355365 5959920 5770553 1004571 1051688 234801 206296 220789 225270 268120 260004 246894 248409 169653 172281 624875 593594 1400508 1350550 363998 359201 502953 504567 613136 603080 627355 632962 658164 665373 635717 709573 1738709 1845622 1101684 928812 551458 537227 644963 645745 665688 674782 689492 694550 781974 784473 4658335 4751208 38.95 70.5 1
08:46:33 2024-01-29 622893 621392 162663 156940 258934 264260 287846 287203 180737 178181 217393 221883 251242 255073 4066262 4395878 5951717 5778788 998147 1044703 234836 206330 222052 224848 268806 261653 246443 248933 169653 172281 621932 591169 1373686 1342585 360821 359743 504736 504774 618494 605440 630856 633615 658236 667358 638358 713800 1742999 1840514 1119999 926243 552843 539186 644049 645538 671437 677799 690475 697713 781905 784338 4603445 4748623 38.95 70.5 1
08:46:34 2024-01-29 628573 620368 158638 156920 258809 263821 287989 287315 180202 178339 217603 222500 251207 253496 4058330 4302350 5969283 5779629 1010234 1045480 233752 206296 221169 224884 269285 261248 247621 248374 170311 172247 626346 584470 1385043 1345444 360387 360578 504736 505999 621672 604583 630108 637457 656133 667322 644012 710150 1733705 1828670 1107789 936833 550387 538931 649055 645726 667789 676363 688728 692841 784126 788521 4584580 4759596 38.95 70.5 1
08:46:35 2024-01-29 619278 622126 158385 156905 259347 263197 288495 286146 180600 178147 217358 221302 252012 255507 4065987 4358487 5955121 5794477 1020465 1042095 234241 206940 220860 225270 268656 261653 246063 249178 171222 172281 621932 589485 1376939 1333501 360749 360866 501887 507702 620354 601369 632755 634758 656814 670399 641207 708163 1733779 1815619 1130536 929542 548833 540458 644049 641638 669209 674388 685120 697824 784252 782124 4580795 4756198 38.95 70.5 1
08:46:36 2024-01-29 629734 622126 158074 157304 258557 263680 288508 286884 180167 178463 217323 223325 251524 254855 4073109 4380759 5960194 5770553 1005328 1042095 235198 206296 220824 225270 268120 260040 247621 248968 169619 172316 617322 592859 1366443 1347952 363961 359201 502953 505282 613136 603728 629176 632962 658164 665877 635985 710114 1737475 1843123 1122229 926243 550281 537789 644049 645176 663878 673368 688586 693190 781458 789909 4658300 4763787 38.95 70.5 1
08:46:37 2024-01-29 632541 622126 160020 157164 259209 262506 288915 285379 180566 178394 217930 222603 250474 254099 4066995 4315353 5960194 5779905 1022894 1046999 234836 206365 220136 220923 269060 261029 248387 247991 169722 172127 621672 586970 1371083 1342585 360749 360322 500434 504567 619442 599590 631004 636520 656814 667358 641207 707888 1724559 1815619 1101684 936167 549033 539222 648596 641184 668735 676363 684594 691641 788761 784436 4556937 4741856 38.95 70.5 1
08:46:38 2024-01-29 626618 623858 158288 157690 258698 263311 290439 285450 181011 178113 218270 222745 251103 255469 4070088 4414815 5927164 5779905 1016170 1044703 234439 207735 220789 225728 268871 261248 246894 248409 169384 172316 624875 593632 1399472 1337837 363998 360286 500434 504666 613100 599754 629037 632066 656864 667358 635985 707156 1733779 1827375 1109824 924928 547547 540841 643136 641975 669720 672421 684607 695805 786629 784205 4590216 4744440 38.95 70.5 1
08:46:39 2024-01-29 632819 620364 162169 157378 258553 264084 288531 286620 180497 178326 217323 222500 250335 254989 4072996 4339846 5982369 5762334 1003894 1047474 235926 206261 221360 225235 269060 261248 247621 246845 170464 171939 627471 585124 1379228 1355619 360677 358660 503309 504567 618021 605011 630108 636484 658272 666382 640263 712244 1733779 1829967 1107789 928739 551204 539424 646728 643681 663878 674352 688096 692954 781974 788983 4652345 4750932 38.95 70.5 1
08:46:40 2024-01-29 632125 620368 162431 156940 259534 261991 293765 286432 180737 178326 217860 223429 250999 255686 4070760 4305811 5950882 5777723 1024589 1045516 234474 206330 220541 221503 268871 260845 248004 247608 170227 172075 621672 586136 1372150 1340912 360749 360322 499826 505640 620354 600177 631004 636520 656814 667358 642152 707119 1728235 1813013 1122034 936833 549107 540362 648596 642093 671145 676363 682629 691678 784252 784400 4548803 4741856 38.95 70.5 1
08:46:41 2024-01-29 626618 621690 162436 157383 258730 263452 293931 285592 181310 177935 218035 221917 250823 255359 4084654 4430812 5955931 5778788 1013197 1044874 236280 206261 220789 221503 268493 261653 247303 248755 170193 172281 624875 592859 1411282 1343537 362790 358049 501851 504738 616490 603728 632234 634758 658200 670327 635499 709573 1737475 1829967 1111859 923381 550673 540549 644963 644554 671108 673332 684570 697513 784297 784484 4577630 4752011 38.95 70.5 1
08:46:42 2024-01-29 632559 621686 162619 157378 258482 264005 288720 287072 180669 178271 218035 222603 250405 255095 4073033 4361266 5984901 5787764 1012539 1046544 235163 206261 222173 223132 269818 261617 247551 247955 170735 171666 626346 585124 1378727 1351778 360351 359743 504626 504666 621672 606298 631004 638359 658200 667358 644012 713763 1733742 1831286 1132613 936167 552807 540458 649515 645501 667520 676327 687680 691114 780834 788910 4646461 4761383 38.95 70.5 1
08:46:43 2024-01-29 632082 620368 160015 157268 258952 263821 288430 285521 181055 178147 218000 222568 250788 254667 4068516 4333355 5980628 5793048 1025463 1048219 235024 207234 220754 221537 268871 260809 248387 248055 171584 172212 615698 585124 1379025 1343150 362646 360250 500434 505999 620318 601443 630374 637384 658675 667358 642152 707119 1728235 1811579 1128459 936167 549890 543494 648596 642093 669683 676363 682555 693830 788860 783152 4524467 4741856 38.95 70.5 1
08:46:44 2024-01-29 622966 622126 162396 157374 257715 264260 289140 286195 180989 177867 218375 221883 251478 255434 4074962 4433409 5953246 5798580 1009034 1041911 235786 206158 221782 223046 268350 261472 246823 248723 169653 172247 624323 591444 1374915 1343954 360785 358337 503309 509603 613136 605011 632719 634758 658236 670606 637370 710150 1738709 1833955 1138064 922195 551168 539982 645878 645501 671108 672349 686593 695768 780834 783784 4577216 4741856 38.95 70.5 1
08:46:45 2024-01-29 631977 622126 162392 157378 258119 264260 288327 286991 180965 178429 218000 222603 250823 255059 4061194 4336594 5964999 5773434 1012400 1051205 234954 206801 222030 222577 269214 260629 247162 248197 170632 171801 624875 584288 1369028 1346399 361873 359599 504736 506717 621672 605440 630745 638213 658128 667358 643100 712207 1733742 1829967 1128459 936167 551986 539694 649515 645501 665830 676363 687680 691077 781422 788947 4634545 4751208 38.95 70.5 1
08:46:46 2024-01-29 630712 620368 162699 157163 258952 263417 288439 285103 180989 177867 218340 222568 251665 254311 4070201 4342203 5959363 5788154 1025576 1045059 234954 207309 221076 223203 268243 261068 248210 247814 172242 172109 620222 586800 1371554 1344490 360605 360794 500434 504364 620136 601026 632802 636484 659608 666997 641969 707119 1728235 1810295 1107789 935502 549890 540743 648596 642093 669683 676363 682555 691678 788301 783152 4508618 4739257 38.95 70.5 1
08:46:47 2024-01-29 622966 621861 162400 157378 257321 264260 288508 286195 181115 177867 218340 221883 250997 253496 4073807 4427194 5941570 5778788 1009479 1045480 236090 206296 220789 220889 268243 261400 247303 248474 171584 172109 624875 591020 1427742 1340649 362645 358158 501814 504702 613100 604583 634494 635512 658056 670327 635499 710077 1739913 1832564 1132613 922195 550281 540362 644049 645009 671621 673806 685056 695805 784334 782014 4574363 4751208 38.95 70.5 1
08:46:48 2024-01-29 631227 621866 162400 157268 258912 264040 288915 287310 180989 178429 217393 223291 250405 253531 4068516 4342203 5960194 5761200 1005328 1045443 235726 206261 221515 225586 269250 261617 248178 246845 170564 172006 624572 587641 1379931 1355619 360605 358481 504700 505668 620000 606728 630556 636484 661960 666346 642073 713256 1733742 1836555 1130536 932192 550387 539694 647186 645046 664853 675302 689567 693719 783153 790656 4652345 4757988 38.95 70.5 1
08:46:49 2024-01-29 630957 620049 162685 157159 259716 262576 294396 287310 180578 178497 217358 223101 250997 254063 4070197 4299886 5968688 5778788 1018776 1048330 234801 207372 220101 225586 269665 260589 247969 248129 169688 172212 627817 587807 1367084 1346712 363680 360542 501069 505962 619223 599995 631557 636562 656632 666310 640717 708163 1729463 1821892 1118076 936167 547547 539694 648909 642093 667789 676363 685580 691641 789912 788947 4574363 4751208 38.95 70.5 1
08:46:50 2024-01-29 621736 622126 158595 156940 260077 262611 293651 286432 180737 178429 218035 222603 251172 254209 4077868 4383534 5931387 5793386 1018248 1045443 234241 207517 220136 225586 268871 261653 247413 249143 169502 173227 624875 594131 1386072 1329360 364255 360542 501277 508974 617729 601342 634155 632815 660543 672045 638432 709060 1738709 1829967 1109824 925890 548717 541992 643592 643915 671621 676570 685580 695768 785444 784520 4577216 4751208 38.95 70.5 1
08:46:51 2024-01-29 632121 623073 162400 157383 258553 264040 288508 286906 180737 178604 217393 222260 250405 254311 4067071 4358532 5972084 5773776 1007473 1044317 235163 206261 221515 225199 269060 261396 246858 247325 170582 172093 615528 584706 1377584 1352587 360387 358625 504022 505999 620318 606598 631679 639915 658092 667214 641024 713108 1736816 1831138 1107789 936833 551986 539694 649558 647544 667582 680189 689668 693190 786282 784220 4577630 4741856 38.95 70.5 1
08:46:52 2024-01-29 628408 620278 160198 156944 258948 263417 288915 286871 180167 178463 217907 223670 250997 255651 4068516 4358505 5960194 5770277 1005328 1045059 234999 206296 221324 225586 268120 260370 247969 248374 170211 172281 615872 592859 1367920 1351699 363961 360310 503309 505282 613172 603728 629176 634066 658164 665373 636434 711047 1739913 1850606 1126383 927487 550673 537987 644926 646849 666198 674172 689567 691678 782010 789794 4656144 4758517 38.95 70.5 1
08:46:53 2024-01-29 631977 619833 160015 157159 259716 262393 290245 286749 180989 178463 217358 222981 250997 253531 4055090 4288007 5960194 5779905 1021714 1046962 234439 207551 220101 220889 269901 260809 248387 248339 170193 172281 620765 587807 1380638 1343769 360713 360576 501142 505640 619963 600177 630556 636484 656814 667358 641170 708163 1729463 1820773 1115999 937522 550006 540275 648636 641946 670633 680116 684970 695580 791062 784256 4516247 4748623 38.95 70.5 1
08:46:54 2024-01-29 618838 620310 162427 157934 257973 264260 288915 285673 181310 177901 218375 222225 251627 255832 4072883 4429994 5933119 5777723 1008204 1042058 235726 206296 221324 225621 268493 261653 246823 248758 170159 172247 624875 590326 1367541 1336995 360785 358085 502953 504774 613136 605440 634494 635659 662700 670363 637407 710187 1741181 1833955 1113894 922195 552023 543531 647218 649340 672463 676182 690058 697142 782978 784057 4593147 4748623 38.95 70.5 1
08:46:55 2024-01-29 627323 623287 158873 156557 258948 264260 288196 288463 180566 178463 217358 222260 250823 253496 4066262 4305271 5978261 5787285 1013186 1046999 233682 206330 221515 225199 269665 261459 247586 248374 170041 172281 626346 585719 1386961 1344724 360785 360866 504022 505999 622112 604741 630108 637420 656169 667322 644012 713191 1733742 1828670 1105754 938834 551851 539312 649515 643645 668057 680008 692483 694400 783561 784256 4584974 4761383 38.95 70.5 1
08:46:56 2024-01-29 623542 620368 162734 156890 259430 263899 288915 286839 180703 178305 217813 221767 251838 253496 4067503 4358505 5950037 5789257 1019700 1042058 234275 206986 221134 225235 268682 261725 246408 248758 170193 172265 620461 586136 1376452 1333391 360677 360866 502684 507666 621672 602022 633689 634616 656522 670870 642152 706952 1733779 1817711 1136278 931528 548717 540362 644758 643003 672302 676363 686630 697787 790952 783012 4552683 4747563 38.95 70.5 1
08:46:57 2024-01-29 629914 623448 158389 157378 258948 263856 288919 287917 179893 179490 217218 222946 251207 254784 4076575 4358470 5964439 5769423 1003894 1042058 234999 206905 220824 225270 268120 260406 246894 248758 169653 172281 623404 592859 1376100 1350662 363961 359454 503309 505282 613136 601626 629176 633859 658128 665373 636434 709573 1738709 1845736 1105754 926243 550673 537900 644049 643645 665830 674316 689742 697513 783706 784436 4648848 4755921 38.95 70.5 1
08:46:58 2024-01-29 631083 622742 159059 156731 260810 263276 288973 287917 180418 178497 217358 222637 250614 255686 4068516 4287213 5959363 5783142 1020299 1045480 234474 207551 220101 225621 269285 260809 248004 248374 170193 172281 618772 587807 1380753 1342814 360749 360794 500179 504567 619405 600177 630108 634616 656814 666346 640227 708163 1727008 1819483 1097614 935502 548327 539694 647680 642093 667789 676363 685580 691678 789948 784473 4574086 4749058 38.95 70.5 1
08:46:59 2024-01-29 627764 622897 160281 157164 259792 262908 288915 286253 180952 178360 218575 222775 251172 255507 4065789 4386304 5929585 5774669 1014720 1043927 234836 207228 220171 225657 269060 261689 246894 248758 169653 172316 617322 594556 1366496 1338785 364807 359743 501142 504666 613136 601674 630856 633615 659141 671133 636434 708667 1733742 1824787 1109824 926243 548327 539716 644049 643003 671145 674316 684644 698417 786629 782050 4574363 4751208 38.95 70.5 1
08:47:00 2024-01-29 628889 620149 160249 157204 259203 264049 288915 287203 180600 178360 217930 223844 251068 255649 4074962 4355391 5964439 5777860 1006953 1045096 235233 206330 221289 225305 269285 261653 248771 248165 170193 172247 621672 588608 1375403 1354657 360785 358660 503126 504567 617585 605440 629176 635998 658236 665409 638381 712207 1733779 1840441 1101461 930203 550387 538169 646728 644590 667317 674352 687680 694742 783153 788910 4649222 4757988 38.95 70.6 1
08:47:01 2024-01-29 632121 620085 158360 157268 260260 264464 288842 286987 180462 178856 217930 223222 251103 256410 4078820 4293781 5962665 5779905 1017292 1048219 234474 207551 220171 225305 269854 260845 247795 248165 169688 172093 618772 587807 1369067 1346399 360749 360830 501142 504567 619405 600638 629213 634616 656814 666852 640263 708163 1728235 1819483 1097614 934814 547547 539424 647643 641184 665866 676363 684607 691406 788797 784473 4573403 4744962 38.95 70.6 1
08:47:02 2024-01-29 623693 619402 162690 156940 258988 262611 294066 285592 180703 178011 218505 222397 250999 254350 4072996 4380202 5940712 5769264 1013272 1043890 234241 207228 220136 223153 268871 261248 246858 249143 169350 172520 624875 593283 1367384 1333391 363998 360866 500923 504666 616641 599627 629928 632962 658209 667358 635985 708163 1733742 1827375 1105754 927561 547547 540458 643592 642093 671621 673842 684607 697824 787743 782050 4574086 4741856 38.95 70.5 1
08:47:03 2024-01-29 628697 622126 162471 157159 258513 263381 288806 287310 180174 178868 216985 222946 250823 254350 4077439 4361432 5965310 5769453 1003894 1041823 235481 207124 221134 225515 269285 260406 248400 248232 171101 172247 624875 591169 1373458 1350550 363411 358660 503309 504567 613136 604583 630731 634758 658200 665373 636470 710150 1738709 1845736 1101684 928881 550673 538169 644963 645501 664816 674352 690058 694742 782047 784473 4648933 4757168 38.95 70.5 1
08:47:04 2024-01-29 630635 619137 162738 156940 259699 262576 293859 287310 180737 178497 217358 223136 251349 253531 4068516 4310827 5966170 5788911 1021193 1045059 233682 207551 220136 225235 269818 260993 247933 248374 169688 172247 624875 588483 1375883 1344909 360749 360866 501142 505728 619880 600942 629176 634580 656814 667707 640263 709284 1728235 1820773 1118076 934137 547547 538931 647186 642093 665866 676363 685580 691678 788797 788910 4574363 4741856 38.95 70.5 1
08:47:05 2024-01-29 621640 621722 158351 156940 259716 263013 294396 286432 180737 178305 218000 222414 251207 252779 4066262 4361543 5943827 5790157 1016095 1048219 234300 207413 221098 220889 268871 261432 246858 249243 169282 173071 624875 592859 1368309 1329287 363707 360866 501496 504666 616641 601062 632616 632962 658209 667358 637370 708705 1733779 1824787 1109824 927561 548327 540841 644049 642093 669683 674316 684607 698818 788860 783188 4570012 4745238 38.95 70.5 1
08:47:06 2024-01-29 630635 620346 162431 157378 258948 263781 289009 286871 180737 178429 217358 223325 250788 258747 4061269 4348968 5964439 5769264 1003819 1045022 235621 206801 221338 222762 269250 261252 248978 247955 170041 172247 621672 589209 1377425 1354403 362826 358625 503309 503523 616532 605440 628730 634616 658272 665409 637407 712750 1733779 1844607 1105615 929929 551168 538169 645742 643645 665830 675073 689216 694742 783743 788947 4642867 4751208 38.95 70.5 1
08:47:07 2024-01-29 630187 620762 158810 156940 260260 262611 288915 287310 180133 178886 217323 222671 250439 253531 4065617 4290640 5948077 5779905 1019663 1048181 234032 208026 221028 222890 270008 260701 247445 248681 170361 172144 618772 587807 1370935 1344490 360749 360614 503309 505282 620354 601369 629213 638099 658209 665373 640717 708667 1729463 1820773 1122229 934174 547547 538931 647218 641184 667789 676363 684570 691678 788797 784473 4567838 4747822 38.95 70.5 1
08:47:08 2024-01-29 622159 621686 162729 156944 259534 262611 293963 286432 180703 177901 217848 222225 250823 252454 4068516 4380074 5940437 5789257 1019700 1045480 233717 207378 221076 223203 269106 261509 246510 249597 170125 171937 618772 593571 1374778 1333629 363375 360866 501887 504774 619963 600032 631750 634308 657744 668482 641342 706952 1733742 1823495 1109824 931415 549107 541224 644963 642093 669683 676840 685617 699926 784288 783230 4561325 4741856 38.95 70.5 1
08:47:09 2024-01-29 625360 620274 162725 157159 258952 263452 288314 287715 180167 179027 217358 222448 251207 254209 4074962 4364840 5943748 5779905 998837 1046999 235163 206330 221324 225235 268120 261144 247339 249454 171342 172692 622300 592859 1372337 1343657 363523 359563 506169 507437 616641 605440 630108 634487 661948 667358 636434 714308 1741181 1850941 1113894 924928 551595 539312 642953 639952 667789 675338 689779 697824 781721 784364 4615225 4747822 38.95 70.5 1
08:47:10 2024-01-29 628845 620368 162577 156940 259530 263856 288102 287310 180703 178463 217358 222448 250439 253319 4066262 4293320 5973534 5763605 1015388 1046999 233717 207586 221324 225270 268086 260845 247621 248758 170227 172554 618772 589750 1373889 1346399 360605 360794 505452 507437 623569 606166 630856 637907 656205 667358 643754 713191 1733742 1827375 1105754 938191 552245 539312 649515 645538 667789 676363 689705 691151 783189 784436 4586595 4747822 38.95 70.5 1
08:47:11 2024-01-29 627063 620049 158419 157378 258983 263452 293769 285557 181379 177901 218715 221917 251207 254703 4066262 4355090 5951717 5789257 1025576 1045480 234836 207228 221205 221571 268493 261689 247621 247991 170227 172281 623122 585124 1370307 1344798 363162 360542 501069 507077 621086 603154 634606 639335 660543 671133 642152 708779 1729463 1810502 1137545 936853 550673 540815 649055 643915 671621 677350 684607 693719 788034 783740 4511565 4751208 38.95 70.5 1
08:47:13 2024-01-29 630935 621686 160020 157378 258535 264260 288602 287108 181023 178497 219400 222568 249743 255130 4066262 4349060 5969758 5770553 1006915 1047585 235926 206296 221515 225270 269285 261469 248387 247573 170853 171973 624275 585124 1372814 1354657 360677 358338 504022 505640 619880 606618 630782 640189 664300 667214 641060 713652 1736853 1833827 1107789 931528 552023 540458 647680 648228 665684 676363 687716 691641 782010 790837 4642867 4760560 38.95 70.5 1
08:47:14 2024-01-29 631083 618589 162734 156931 258979 263049 288273 285557 181058 178305 218070 222603 250439 254311 4066262 4333467 5964439 5789257 1025298 1045516 234836 206905 220171 221537 268871 260881 248387 248026 170075 172247 623122 585124 1363497 1342585 360749 360322 500434 505999 620354 599627 630708 637457 658456 670479 641859 708169 1728797 1812646 1101684 936853 550169 542760 649515 642093 669720 677315 684631 691568 789978 784292 4525522 4737685 38.95 70.5 1
08:47:15 2024-01-29 623959 619869 162138 157825 257938 264260 288915 285695 181275 177901 218035 222007 251032 253496 4061236 4429994 5933119 5779905 1010311 1050193 235961 207122 220789 221571 268871 261653 246894 248445 170227 172281 626346 592859 1381006 1341633 362899 358121 501142 504738 613100 602022 631787 632962 658006 669928 634603 709023 1741766 1836350 1111859 923530 552245 542760 645878 647581 672537 675670 689567 697291 779769 781464 4576740 4741694 38.95 70.5 1
08:47:16 2024-01-29 628937 620368 162533 157150 258983 264076 288102 287666 180578 178497 217393 222448 250823 253461 4067071 4296512 5977790 5779905 1012437 1045096 234836 206330 222052 225270 267899 261108 246894 248409 170193 172281 623404 584470 1400176 1344761 360677 360866 503520 504274 622112 605257 631004 638432 658128 667358 644012 712244 1733779 1828696 1128459 939531 553428 539893 650398 645429 668662 680116 692520 694588 782971 784400 4579551 4751208 38.95 70.5 1
08:47:17 2024-01-29 623885 620108 162580 157054 259600 263452 293579 286266 181310 177901 218563 221678 251032 253531 4073109 4355390 5950882 5781011 1018974 1042095 234637 206940 221169 225586 267740 261725 247621 248445 170380 171852 623404 585719 1371647 1337179 360713 360866 503199 507702 622112 603301 633689 637457 656169 671413 643555 709070 1729463 1814334 1126103 931378 549890 544302 649558 643275 675407 676291 686518 697713 791099 783711 4548803 4738477 38.95 70.5 1
08:47:18 2024-01-29 628945 623007 159832 157343 258916 263487 288915 287715 180666 179344 217323 222671 250823 254604 4066262 4348931 5955954 5769423 998837 1045480 235198 206296 221169 225077 268155 260881 247778 249528 170075 173106 621932 592859 1384187 1347670 363998 359779 504736 505640 613172 603618 629213 632962 658200 667358 635985 712244 1740182 1846979 1111859 924928 550673 537914 644049 643645 667582 677799 694004 698191 784126 788233 4641175 4755403 38.95 70.5 1
08:47:19 2024-01-29 631083 620368 158591 156905 260264 263276 288915 287917 180543 178463 217323 223706 252855 253496 4068516 4286626 5962768 5782912 1016533 1047704 233682 207372 221289 225550 268086 260809 247969 248758 169688 172212 617322 589065 1379217 1344490 360713 360866 503309 506805 622112 602381 629623 634580 657744 667707 642116 709172 1733153 1827375 1126383 938834 549107 538169 647607 643915 665830 677315 687680 694400 788603 791030 4575521 4754355 38.95 70.5 1
08:47:20 2024-01-29 623771 622705 158347 157264 259280 262576 287967 286508 180999 178326 218000 222534 250788 254568 4070790 4373855 5931387 5788154 1019700 1047741 234241 207193 220136 225621 269060 261617 246788 249879 169653 173037 631157 592436 1373578 1332446 363411 360830 501851 504738 618458 602298 632579 633859 658675 669856 638308 709172 1733742 1827375 1109824 930203 548717 541224 644963 642093 669683 675302 685580 698818 790538 782014 4569822 4756982 38.95 70.5 1
08:47:21 2024-01-29 631986 623007 158246 157169 258774 264084 288915 287274 180099 178463 217393 223826 251314 255469 4068516 4358475 5951717 5769423 1005328 1045480 235163 206905 221479 225621 268120 260406 247969 249107 169688 172281 624875 592859 1365978 1347952 363961 359201 503309 505815 613100 604583 629623 634308 658200 666346 636434 711664 1738709 1845736 1103719 927561 551851 538169 645420 645465 665830 674352 689705 695731 784261 788874 4643422 4756011 38.95 70.6 1
08:47:22 2024-01-29 632881 622632 158288 157274 259569 262873 290349 286893 180942 178360 218200 223256 250963 253531 4070790 4305888 5965310 5770553 1023206 1047741 234801 207551 220066 221537 269250 260809 248178 248374 170193 172281 623404 587807 1366778 1344490 360749 360830 501142 505999 619843 601295 628844 636484 657744 667358 641624 708126 1729463 1818194 1118076 935502 548327 540458 649245 642093 667789 676363 685617 691641 790760 788910 4570017 4745238 38.95 70.5 1
08:47:23 2024-01-29 626613 622897 160469 157160 259831 265479 290644 286490 181137 178360 218270 222809 251418 255885 4077868 4392746 5936208 5788154 1013272 1048701 235198 207228 220754 225570 269060 261617 247413 248933 169688 173037 626346 594519 1357828 1337179 364807 359743 501142 504666 616641 601949 631750 632962 657129 671133 637102 709172 1733742 1828670 1132613 926243 549107 539150 644049 643915 671621 674305 686105 697291 787743 783188 4577216 4741856 38.95 70.5 1
08:47:24 2024-01-29 632881 622130 162423 157378 258952 264049 288806 287023 180999 178856 218270 223913 251068 255469 4078820 4361543 5972963 5773540 1006915 1041911 235198 206905 221515 225621 270044 260773 248771 248403 170193 172281 617322 592436 1394158 1352587 363704 359165 503309 505282 616641 602862 629176 634313 658236 666310 637370 712207 1737475 1847045 1120152 929542 550673 538169 644852 645046 665830 675302 688655 694742 782867 790061 4658995 4757988 38.95 70.5 1
08:47:25 2024-01-29 630707 620368 162690 156940 260265 262576 289009 287310 180703 178856 217860 223585 250964 255902 4072996 4302632 5968688 5779831 1021884 1045096 234999 207193 220101 221468 269250 260809 248387 248339 170193 172247 620222 586800 1369542 1342777 360713 360286 501142 505640 620963 600177 631004 636484 656814 667358 644090 708163 1728235 1815583 1115999 936833 548327 539186 649515 642093 669683 676363 684570 691678 789912 784436 4567838 4741856 38.95 70.6 1
08:47:26 2024-01-29 623922 620081 162620 156940 259712 262576 288002 286396 180989 178147 218035 222448 251207 255143 4077439 4386167 5929585 5777723 1013272 1043390 235906 207413 220754 221537 268871 261653 246858 248965 170193 172247 626346 593707 1377570 1340683 363961 358625 501496 504666 613100 602726 631787 632668 658128 668446 635499 710333 1733742 1828399 1109824 922195 549107 539982 643592 643915 671621 674280 686105 696795 785444 782014 4577630 4748623 38.95 70.5 1
08:47:27 2024-01-29 632339 621246 162427 157268 258916 263821 293582 286871 180863 178463 217965 223601 250788 253496 4077868 4367599 5984067 5772795 1005253 1042022 235891 206296 221515 223167 270540 261653 248387 247746 170193 172058 617128 587641 1390945 1355504 360749 358625 503309 504567 619963 605440 630108 636484 661996 667322 640263 713800 1733779 1836555 1107789 930203 551595 539312 647643 645501 665323 674352 689567 693682 783153 788910 4662219 4761383 38.95 70.5 1
08:47:28 2024-01-29 634656 620368 162725 157124 259712 262611 288915 287310 180418 178463 217358 223291 250788 253531 4077868 4287509 5980628 5802467 1021922 1044985 234696 208096 220101 225586 270044 260809 248387 248474 171584 172281 627817 589065 1390643 1344490 360605 360216 501851 505999 620282 601524 631004 635998 656814 667322 641207 709172 1729463 1823357 1120152 936167 548717 539694 647680 641836 668735 676363 686593 693190 789912 791214 4583257 4749058 38.95 70.5 1
08:47:29 2024-01-29 626618 621428 162699 157378 258912 263417 287792 286624 181149 178181 218375 222603 251207 253496 4084768 4421207 5945802 5785894 1012539 1045986 236150 206227 221338 221776 268764 261315 247551 249107 170464 172281 626346 591020 1394064 1342585 362826 358625 501887 508879 617766 605169 632755 631010 661960 671378 636434 713256 1738709 1832620 1113894 922195 552245 540815 644963 645538 672574 674316 686630 696795 784334 782050 4583755 4748623 38.95 70.6 1
08:47:30 2024-01-29 631892 619397 162549 157565 258916 264260 288915 286566 180737 178463 218000 223101 249674 254241 4061194 4358432 5960718 5770659 1007399 1048144 235681 207018 221409 223046 270008 261472 248210 247778 170666 172109 624096 585124 1372681 1355619 360713 359563 504736 505999 619405 604180 631004 639279 663673 667358 641207 714308 1738709 1833955 1109824 931528 552415 540458 647680 647544 665866 676363 687680 691641 782010 791030 4599711 4751208 38.95 70.5 1
08:47:31 2024-01-29 622998 622126 162467 157264 258119 264331 288915 286432 181149 177901 218340 221986 251207 255651 4074962 4436573 5942418 5779905 1008925 1041246 236290 206296 220789 220889 268656 261436 247339 248858 171584 172656 624875 591020 1401197 1342888 360605 358158 503371 507629 616677 605440 632755 636000 662931 670363 638308 712207 1738709 1837857 1103719 924041 551986 540815 645250 645046 672302 673842 685617 695768 785444 782050 4577216 4751208 38.95 70.6 1
08:47:32 2024-01-29 633057 621246 162663 157268 258735 263821 289009 287315 180989 178463 217393 223325 250439 253886 4070784 4355325 5964439 5761200 1003819 1044703 235891 206296 221324 225515 269250 261617 248771 247608 170564 172006 615698 587641 1374830 1356335 360641 358517 503985 505567 618242 606358 629139 635998 658200 666346 641160 713071 1734385 1839160 1103538 931349 552023 539424 647186 645501 665793 673842 688691 695494 783116 788910 4648928 4750932 38.95 70.5 1
08:47:33 2024-01-29 629517 620368 160428 156940 260077 262611 288915 287310 180133 178463 217358 222946 250439 253496 4068516 4290640 5959363 5779905 1014408 1045516 233752 207586 221134 225550 268120 261248 248004 248933 170227 171971 618772 587807 1384235 1346712 363939 360614 503017 505999 622002 602075 630371 637919 658063 667286 642116 707453 1729463 1828670 1111859 939502 549107 539312 648636 641983 668735 676363 687607 693719 791064 788947 4576288 4748623 38.95 70.5 1
08:47:34 2024-01-29 624844 620955 162577 156940 260077 263013 288684 287310 181023 178463 218035 222603 251207 254209 4072059 4373855 5940712 5789257 1021437 1045443 234078 207372 221515 225657 269285 261725 246823 249879 170159 172316 620461 591169 1366559 1333391 362899 360650 503163 510328 621764 603080 634606 635659 658602 674460 640080 709098 1736241 1822168 1111859 931468 550281 540549 645878 643459 671145 677799 686444 698494 788761 781978 4511678 4741580 38.95 70.5 1
08:47:35 2024-01-29 624834 621686 158280 157378 258952 264225 288517 288526 180578 178463 217848 222603 251802 254964 4077868 4361356 5964439 5778788 1001005 1045516 235198 206905 221324 225199 268120 261689 246894 249528 169688 172520 621932 592859 1366927 1345444 363961 360322 506132 504702 618205 606523 632166 634088 662418 667250 637712 715250 1743621 1849630 1138843 924854 552807 539694 645420 648041 667643 675302 691775 697787 786356 784292 4633212 4751208 38.95 70.5 1
08:47:36 2024-01-29 630972 620368 159160 156796 260443 263821 289009 288120 180780 178993 218000 223136 251207 253531 4077868 4293728 5969209 5788154 1014666 1047470 233682 207407 221515 225586 268120 261653 247842 248758 170227 172281 615698 587388 1369484 1346712 360677 360866 504736 504630 622993 605440 631004 638395 660433 667070 644705 713071 1734112 1833890 1105754 939465 551458 540433 649515 639916 667789 678815 693509 695392 787707 788910 4583181 4751208 38.95 70.5 1
08:47:37 2024-01-29 622048 620373 160465 157159 259421 263821 293931 286906 181149 178463 218000 221883 252250 255687 4068516 4370814 5959363 5789257 1019011 1045480 234439 206905 221196 225657 268493 263205 247586 248409 170498 172247 613878 586136 1393863 1333097 360677 360866 503309 507702 622553 603728 633689 637871 657129 673851 644012 711084 1734961 1816726 1141366 932856 550673 543916 648636 643842 673492 676363 687607 699963 788761 785302 4517897 4746799 38.95 70.5 1
08:47:38 2024-01-29 625249 620305 162699 157378 258988 264076 288915 288214 180418 179027 217358 222603 251242 254784 4067033 4349436 5964439 5770553 995894 1045443 234999 206905 221134 225041 268155 261432 246576 249879 169688 173071 628171 593707 1360959 1344761 363998 360250 503520 504666 616677 606298 630708 633859 658164 667358 637370 714345 1740454 1849593 1134690 928150 553428 539621 645878 645745 665720 675158 694004 697601 784297 788947 4651667 4760560 38.95 70.5 1
08:47:39 2024-01-29 630076 620368 159346 156418 260260 263601 288711 288120 180543 179027 217393 222946 251242 253531 4068516 4292787 5968688 5779905 1016836 1048521 233717 207586 221134 225235 268120 261212 248004 248794 170193 172281 617322 589485 1390054 1344798 360785 360866 503309 504400 622112 603154 630556 635549 658675 668180 644012 709536 1733153 1824787 1105754 938834 550673 539093 649558 643731 665720 680153 688022 693534 792784 788765 4576569 4742370 38.95 70.5 1
08:47:40 2024-01-29 626544 623404 162694 157273 258983 263452 288877 286052 181149 178075 218375 222414 251276 253886 4077868 4407708 5934408 5779905 1014720 1043964 235233 207407 220789 221537 269060 261689 247969 249156 170227 172281 624875 593707 1404166 1342585 364198 358625 501887 504774 613136 603080 632755 634487 658200 670399 636434 709033 1737475 1828670 1111859 924235 549107 540398 643938 639952 672941 676840 685808 699241 788520 786560 4575147 4751208 38.95 70.5 1
08:47:41 2024-01-29 632303 620373 162436 157639 258628 264225 288915 286911 180737 178429 218505 222843 250823 255130 4067512 4346226 5960825 5761238 1007510 1045443 235198 206905 221861 225270 269665 261653 247657 247991 170804 171973 626346 584706 1374297 1353697 360641 359743 504736 504666 621842 605220 631902 638432 661996 667358 641859 714382 1733779 1831323 1109824 934137 553665 540841 649515 646944 665866 676363 688691 695392 784126 790960 4660040 4760383 38.95 70.5 1
08:47:42 2024-01-29 632541 621654 158389 157378 259530 263232 289088 287206 181172 178429 218528 223291 251172 254667 4072059 4336465 5959363 5783066 1025576 1045096 234697 207228 221515 221571 268493 261725 248213 248374 170616 172247 623122 584433 1368156 1336995 360713 360830 500434 504666 622112 601986 631787 639734 658092 668482 644012 709321 1729463 1811308 1122034 935502 550281 540815 649515 639952 669683 677350 685093 693190 789948 784436 4563241 4759596 38.95 70.5 1
08:47:43 2024-01-29 625620 623629 158112 157308 258801 264084 288654 286432 181310 178463 218375 222895 251873 253496 4077868 4410840 5940712 5770659 1013272 1042095 235926 206905 221134 221913 269021 261689 247621 249178 170227 172316 626346 593707 1378286 1342999 363411 358625 501496 504774 616410 603301 632755 634308 658236 670399 638358 710114 1738709 1832657 1111859 922232 549890 540815 644049 644590 672574 674352 686142 697291 787743 783152 4586595 4763787 38.95 70.5 1
08:47:44 2024-01-29 632079 623007 160657 157378 259609 264119 289009 287571 181137 178360 218282 224016 250439 253566 4078631 4351995 5956479 5777633 1003178 1045516 235926 206330 221515 225270 269285 261653 249156 247991 170735 172247 624572 587277 1395530 1354071 360821 358374 504022 505282 617585 605440 630108 637457 661996 667358 639321 714345 1733779 1839160 1095231 930203 552023 539694 647680 646219 665866 675338 687680 695236 783779 790388 4668397 4760560 38.95 70.5 1
08:47:45 2024-01-29 632541 622016 160404 157204 260269 263311 290137 287845 181011 178890 217930 223688 251103 256229 4077592 4315165 5968688 5789257 1022515 1048521 234870 207586 220171 225728 270770 261653 248423 248445 170464 172831 611410 587807 1378795 1344490 360785 360866 501887 505999 620881 601369 631004 636484 657744 667358 641698 709321 1729463 1819554 1101684 936167 548833 539694 647680 643459 666845 680189 687409 694249 791101 790098 4577216 4751208 38.95 70.5 1
08:47:46 2024-01-29 622085 619433 158839 157159 260300 264049 288842 287068 181172 178924 218610 222843 252260 254639 4078933 4364609 5959363 5798609 1021043 1048521 234439 207228 221515 225621 269285 263205 246894 249528 170869 172831 634143 587388 1372544 1333391 360749 360542 503309 509211 622553 603080 634662 636484 656169 672394 643555 708028 1733779 1815619 1111859 931528 549890 540815 645779 643695 670997 680189 688096 699963 788797 783740 4502439 4739598 38.95 70.5 1
08:47:47 2024-01-29 623968 620310 162643 157374 258988 264040 288711 288752 180874 179387 218165 223429 251908 254891 4072803 4364550 5964439 5788154 1000208 1045443 234801 207447 221515 225235 268716 261292 246858 249879 170193 173106 629664 592859 1380761 1344761 363998 360286 504266 504702 618058 605257 631004 634308 658236 667358 638345 714345 1741726 1846979 1134690 926902 552060 539694 644963 644554 668735 676327 691812 696481 783153 784473 4617517 4760284 38.95 70.5 1
08:47:48 2024-01-29 629106 620368 158490 157159 260183 264260 288915 288120 180772 179027 217393 222981 251734 256156 4069975 4305421 5993446 5778927 1019079 1048219 233717 207586 221289 225586 268155 261288 248387 249178 170227 172281 627817 589065 1377171 1344490 360785 360866 501668 505999 622112 602726 630108 636035 658675 667358 643555 708028 1731922 1824787 1141510 938834 549107 538931 647680 643915 667789 678815 687716 694742 784324 788947 4583047 4747822 38.95 70.5 1
08:47:49 2024-01-29 620327 620373 158515 157159 259712 263856 293981 287310 180989 178181 218070 221268 252012 253531 4065789 4364716 5961055 5794466 1019700 1047741 234275 207586 221302 225692 269285 261689 246858 249879 170193 172692 628357 591169 1376240 1329287 363448 360866 502597 508815 620354 602022 633689 630974 656169 671378 641170 707490 1733779 1824787 1111859 931602 549890 540549 645742 643915 671945 677315 687607 698036 788833 782050 4502187 4741580 38.95 70.5 1
08:47:50 2024-01-29 623003 620522 162800 157268 259712 264296 288102 287310 180737 178463 218035 222260 251802 255073 4084768 4386505 5975536 5788911 1003894 1044948 235059 207228 222592 225199 267713 261725 246647 249772 170193 172485 623404 591169 1379641 1344613 362899 360322 506132 507666 618058 603951 630893 634758 662968 668411 638381 715399 1742962 1843123 1126103 924735 553665 539982 643849 647475 670730 676363 687716 697824 782010 782050 4577216 4747822 38.95 70.5 1
08:47:51 2024-01-29 633058 619869 158314 156940 259534 263049 289088 286669 181023 178463 218070 223395 251207 254703 4066262 4324573 5952206 5794233 1027872 1046852 235059 207159 221409 221964 269214 261545 248629 248581 170769 171937 620222 586136 1370158 1342518 360605 360576 500923 504666 622112 601803 632271 638432 658128 668482 644012 705951 1729463 1810412 1130536 936167 550673 540887 649515 643915 671982 677386 684644 694779 788860 784364 4504557 4741856 38.95 70.6 1
08:47:52 2024-01-29 624915 621238 162502 157378 258766 265143 293557 286906 181310 177901 218750 221917 251276 253531 4075587 4433286 5950882 5789257 1009554 1048181 236445 207343 221959 221964 269250 261653 247827 249421 170632 172933 624875 591056 1431049 1344490 362899 358625 501668 509603 613136 605440 634175 631046 664300 672394 637407 711738 1738709 1832657 1113894 922232 550673 540585 644963 645538 671621 674352 686630 697550 786036 783740 4577216 4756892 38.95 70.5 1
08:47:53 2024-01-29 632185 620341 162502 157370 258988 263891 293859 287400 180737 178305 217883 223325 250823 254099 4072921 4361656 5943748 5779905 1003894 1045516 235268 206905 221959 223203 269937 261364 248907 249036 170395 173001 620222 591094 1369153 1355369 363230 359165 504663 505282 616677 604363 629849 634580 661996 667322 638381 716403 1733779 1843123 1111845 929542 551632 538169 646728 645046 665903 675850 691284 696795 786629 788983 4642867 4747011 38.95 70.5 1
08:47:54 2024-01-29 630957 620368 159410 156940 264147 263417 293444 287719 180737 178903 217393 223136 251207 253566 4067071 4299886 5960718 5779905 1017329 1045516 233717 207621 221515 225270 268155 261689 248139 248894 170479 172709 618772 589327 1370614 1346399 362717 360794 503985 506717 622920 602224 630108 636484 658675 667070 643555 707955 1731247 1827077 1103719 934790 548327 539424 647680 642093 665903 676363 687607 695000 789948 788947 4577216 4747547 38.95 70.5 1
08:47:55 2024-01-29 621736 619864 158499 156940 260077 263452 293931 287108 181023 178463 218070 222603 252012 254568 4068516 4361468 5940712 5797519 1021193 1044703 234078 207551 221324 220889 269665 261689 246408 249879 169688 172880 629664 591169 1386218 1334540 362717 360758 502624 508633 620136 603154 635964 636562 658675 672358 642116 707490 1734961 1820773 1109824 928881 549070 541992 644963 643003 672097 676327 686105 700001 789978 784328 4576940 4751208 38.95 70.5 1
08:47:56 2024-01-29 627485 621433 162729 157268 259530 264040 293786 288120 180383 179593 217323 223136 251592 255434 4074322 4355391 5968688 5778788 1001005 1045059 235726 207372 221479 225270 268938 261617 248178 249879 169688 173192 621932 593707 1384120 1350662 364515 360506 506132 507437 618242 605403 630893 636110 663358 667178 641346 713726 1741181 1849596 1134690 927351 551458 540188 645420 645046 667607 676291 691812 699651 786629 788947 4634023 4750932 38.95 70.5 1
08:47:57 2024-01-29 629779 621246 159122 156940 260448 263821 289009 288120 180703 178993 218000 223101 251242 254099 4077868 4293579 5969246 5789257 1015388 1048330 234404 207586 221550 225586 268529 261689 248178 249178 170227 171971 624572 586970 1382858 1346399 360641 360866 505774 507400 623693 607011 632765 638249 661948 667214 643901 713071 1739326 1832564 1130536 936833 552807 541114 651409 644973 668939 678815 691738 693042 787743 788947 4597057 4751208 38.95 70.5 1
08:47:58 2024-01-29 626423 620368 162577 157268 259716 263856 288915 286557 181275 177867 218563 221883 251207 254276 4061194 4361656 5964439 5797519 1019626 1045480 235163 207228 221479 225621 268871 261725 248004 248968 170769 172281 626346 585719 1374340 1336921 360677 360866 503309 507702 622993 604155 637326 641100 661369 674937 644852 713378 1734385 1816726 1155457 932856 550673 545463 649055 643915 674928 679328 689567 698042 789912 784292 4499226 4741856 38.95 70.5 1
08:47:59 2024-01-29 633639 622126 158625 157383 259818 265515 288919 287310 181310 178463 218528 221917 251592 253496 4077868 4421367 5960194 5788191 1003894 1044703 235163 206330 223089 225447 269285 263205 247586 249879 170193 172796 628171 592013 1376759 1344490 363411 360830 504230 509174 619843 603915 634138 631010 664447 674423 642073 715102 1747381 1843077 1145073 928812 553823 544302 647255 647438 673381 676363 689742 699092 784016 784292 4586595 4760560 38.95 70.5 1
08:48:00 2024-01-29 632541 621433 162800 157378 258948 264331 288711 287400 180989 178463 218000 222603 251592 255059 4078744 4330414 5986387 5788400 1013223 1048484 234801 206330 222556 225305 268086 261689 248004 249353 170193 172281 626346 584470 1381686 1347952 360677 360866 503484 504630 623435 606728 631902 640277 658128 667358 644926 713800 1738673 1835045 1130536 939502 551458 539255 650362 645745 667607 683077 691211 696386 788860 788947 4590306 4751208 38.95 70.5 1
08:48:01 2024-01-29 624873 618495 158772 157378 259968 264040 293976 287310 181310 178463 218375 221917 252142 253496 4074962 4370814 5968688 5798609 1018211 1045480 234801 207228 221697 220923 269060 263205 247621 249178 170735 172281 626346 586136 1386338 1337179 360713 360866 503309 508815 622993 603728 634625 638359 657592 672130 644012 709033 1733742 1813013 1153830 932818 551458 544302 648636 643878 673492 676291 687985 699740 792222 783704 4520944 4757988 38.95 70.5 1
08:48:02 2024-01-29 625730 620040 162769 157378 259605 264225 288716 288526 180133 179027 217358 222637 251242 254964 4075587 4358208 5968688 5788154 999547 1045480 234999 207193 221479 225392 268938 261653 247969 249879 170193 173071 628171 592859 1367283 1346399 363998 360286 503520 504702 616641 605440 630745 633859 658200 667358 637857 714382 1742962 1850979 1109824 926243 552843 539694 645841 647084 668057 677799 691591 697179 784188 788729 4650607 4760560 38.95 70.6 1
08:48:03 2024-01-29 629366 621741 161027 156518 260815 263452 288915 288120 180748 179207 218035 223325 251242 253921 4074962 4287481 5968688 5779905 1016112 1047778 233717 207551 221479 225621 268904 261617 248423 249178 170464 172281 618772 589065 1364630 1344761 360785 360866 503520 504508 623876 605440 631004 638432 658056 669784 645383 712207 1733779 1828696 1107789 939502 552023 540458 650932 646451 669683 682004 694004 695927 788034 788765 4586427 4751911 38.95 70.5 1
08:48:04 2024-01-29 623620 620085 158806 157234 260265 264014 288610 287310 180954 178497 218035 222637 252507 254891 4065789 4361543 5959363 5798609 1022651 1045096 234439 207586 221479 221537 267899 261725 247586 249879 170227 172831 629664 590326 1385955 1332446 363144 360866 502953 508778 622112 603080 635511 630974 659608 672358 642116 707991 1733779 1819590 1139794 931528 550281 540815 647374 643915 671945 677350 688586 699963 793001 785339 4553027 4756198 38.95 70.5 1
08:48:05 2024-01-29 629292 623007 158318 157677 259712 265440 293859 288129 180578 179705 217930 223636 251767 253142 4078933 4367822 5964439 5778788 1004645 1042022 235198 206905 221550 223567 268904 261248 248178 249528 169688 173106 624875 593429 1384448 1347952 364807 360033 504022 505025 616677 605440 630556 634758 658236 667322 637857 712207 1738709 1848354 1109824 927287 550387 539312 645420 645046 667789 676363 691812 697787 786629 788947 4648848 4759596 38.95 70.5 1
08:48:06 2024-01-29 630187 621568 159380 156766 261177 264084 288991 288345 180703 179387 218035 223670 251207 256337 4096883 4293006 5942898 5789257 1020299 1046999 234801 207621 220824 220889 268904 261248 248423 248474 170464 172281 626346 587807 1368925 1344724 362862 360866 501887 505999 620354 603600 631004 638126 658209 667358 642189 707955 1731922 1824835 1122229 936167 548327 540458 649558 642093 671145 677350 686142 694742 791101 788947 4563468 4752596 38.95 70.5 1
08:48:07 2024-01-29 627070 623821 160214 158039 258809 264966 290282 286369 181711 178360 219257 223153 251978 253531 4078744 4439319 5948316 5780119 1008204 1045480 236656 206296 221861 221571 269021 261725 248004 249178 170464 172831 617322 589905 1364022 1340834 362899 358660 504022 508419 619611 603915 634625 635998 663978 672358 642073 714382 1741726 1836555 1115929 924235 553665 540887 647186 646487 670997 675814 687607 698321 787186 784328 4577216 4751208 38.95 70.5 1
08:48:08 2024-01-29 632157 620301 158675 157683 258703 265231 288919 287607 181172 178924 218575 223844 251068 256883 4087220 4370833 5956479 5773548 1007473 1047363 236187 206940 222244 225692 268086 261725 249156 248374 170769 172247 621416 585124 1379032 1355619 360749 359743 504736 504630 621672 603951 629928 641100 663941 667358 644012 715908 1738709 1833955 1111859 931452 553273 539150 649975 647475 666845 676363 689216 694742 784370 792333 4661625 4760560 38.95 70.5 1
08:48:09 2024-01-29 631673 621907 158276 157378 259712 263417 291165 287059 181068 179139 218610 223878 251488 254954 4078820 4324335 5967819 5789578 1025576 1049898 235726 207586 221515 222067 269250 261725 248771 248794 170498 172281 624572 585124 1371997 1344490 360749 360866 501887 504666 623606 602022 632755 639824 658164 670399 643754 707490 1731922 1811579 1113894 936167 550673 540887 650435 639952 671145 678779 686630 694742 792256 790098 4567838 4747011 38.95 70.5 1
08:48:10 2024-01-29 629144 620377 158381 157378 259712 264260 288619 288120 180737 179061 217393 223826 251207 255143 4075222 4364610 5974689 5770659 1006002 1048521 236045 207482 221826 225657 270242 261432 249156 249001 170498 173071 617322 591169 1380006 1353697 363998 359743 504022 505640 618205 605440 630108 634653 663472 667358 638381 713293 1738709 1847045 1118076 930203 551595 538169 645742 645082 667789 675850 691812 697787 786629 790098 4633489 4751208 38.95 70.5 1
08:48:11 2024-01-29 629070 621251 159577 156940 260443 263636 293769 287917 180737 179027 218211 223325 251276 254099 4068516 4299133 5965310 5794029 1022651 1047704 235163 207586 220789 225692 270389 261617 248423 248968 170853 172281 618772 588483 1398574 1342777 360785 360542 501887 505999 620354 601986 631004 637420 658675 667358 642152 706952 1729463 1822168 1103719 935502 548717 539694 647680 643644 667317 677315 688586 694742 791101 790946 4574363 4751208 38.95 70.5 1
08:48:12 2024-01-29 622080 620346 160690 157159 264183 264040 290041 287310 181310 178497 218375 222637 252399 255470 4071784 4361510 5962665 5798323 1021998 1048219 234860 207737 221515 221537 268460 263205 246858 249629 171107 172796 626346 586970 1371161 1329250 360605 360866 503309 509571 624798 603728 635562 637420 657592 673377 642806 709573 1733779 1815619 1111859 931528 549890 540815 646728 639916 672968 679328 686670 699465 789948 784364 4502187 4748623 38.95 70.5 1
08:48:13 2024-01-29 624577 619864 159207 157378 259534 265515 293651 287310 181310 178463 218715 221917 252012 253531 4073198 4421178 5960194 5790157 1002462 1046730 236047 207482 222762 222890 270389 263097 246858 249879 170227 173106 623404 592822 1378599 1344490 363704 360576 504302 510328 619880 607048 632719 635512 663472 668446 639774 716455 1742999 1846774 1126103 926902 553665 540779 644831 648886 671982 676363 689253 696751 783153 784328 4583324 4747011 38.95 70.5 1
08:48:14 2024-01-29 631637 620346 162765 157378 258983 265108 293769 287310 181310 178903 218528 222981 251242 255130 4074962 4336594 5973698 5789400 1013264 1050457 235681 207482 222449 220821 270540 261581 248210 249001 171022 172692 626346 584288 1392690 1347670 362131 360614 504230 504702 623643 603915 632616 640167 658236 667358 644705 715399 1737475 1831323 1109824 938166 553273 540841 650932 647511 669683 677350 690794 693719 784370 790656 4618522 4751208 38.95 70.5 1
08:48:15 2024-01-29 629292 620045 158389 157378 259712 264296 288877 285592 181379 178181 219127 222637 251242 255130 4072059 4355089 5964439 5790350 1027042 1048521 235787 207812 221959 223831 269106 261617 249014 249001 171210 172144 626021 586800 1399885 1344490 360713 360866 501887 507666 623876 604583 634625 640951 658200 674423 645805 708028 1731247 1811579 1117964 934111 550387 540959 650472 643645 667187 679328 686630 695273 790355 784400 4508048 4751208 38.95 70.5 1
08:48:16 2024-01-29 624882 621252 162729 157818 258988 265143 293765 286906 181379 178305 218750 222603 252012 253531 4072059 4430248 5941570 5779905 1008872 1044703 236691 207228 221515 221913 269747 262988 248104 249454 170632 172968 626346 591020 1401637 1343843 362717 358481 503273 507666 616410 605011 634625 637919 664300 672322 639321 712244 1741766 1833955 1136766 923456 551204 540887 644795 645082 667151 676327 686630 696751 788860 784364 4577216 4747822 38.95 70.5 1
08:48:17 2024-01-29 631924 621256 159165 157378 259716 264260 293976 287310 180737 179027 218035 224050 251207 253531 4066262 4358194 5943785 5761200 1006002 1045516 236117 207228 222052 221537 269285 261689 249156 248968 170598 172829 620222 590173 1369475 1356335 363559 359334 504736 505999 619559 606728 630556 638335 663004 667358 641616 714160 1738709 1845465 1109768 931528 552880 539694 646728 646487 667317 676363 691775 697291 785480 790656 4645623 4751208 38.95 70.5 1
08:48:18 2024-01-29 631046 619402 158801 157268 264510 263417 288852 288120 181023 179027 218035 223360 251276 254311 4056661 4290640 5959363 5779905 1018813 1046619 234275 207655 221324 225412 270507 261284 248423 249178 172246 172865 618772 587807 1389856 1348629 364198 360794 502917 507077 622039 603312 630930 638372 659535 667358 642189 708028 1728096 1823459 1120152 938166 550006 539694 648636 643003 667789 676363 686333 693719 791101 790656 4572955 4741856 38.95 70.5 1
08:48:19 2024-01-29 623959 621943 162800 156986 260077 263452 288886 287310 181344 178497 218375 223175 251802 258710 4066262 4383101 5940712 5785132 1019738 1045244 234474 208351 221515 221571 268120 261725 247657 250230 169688 173991 623692 592825 1372546 1333391 364843 360686 503199 510328 621764 604138 634606 635659 659782 673983 640044 710652 1737475 1829677 1111859 927488 550673 540779 645420 639952 671621 676254 686630 698270 788797 784328 4536121 4747822 38.95 70.5 1
08:48:20 2024-01-29 628456 620337 158385 157378 259716 264296 293724 288120 180737 179593 218000 223670 251627 258710 4074962 4355175 5943748 5774669 1004645 1045516 235926 207551 222052 221571 268938 261689 248423 249879 170193 173106 624875 593707 1367147 1350821 365101 360322 504379 504274 619963 606486 630782 636036 661887 667214 638236 713108 1743621 1850945 1111859 926891 552023 540188 645841 646341 667789 676363 691849 697468 787633 790098 4642867 4760284 38.95 70.5 1
08:48:21 2024-01-29 631046 618531 159448 157159 261176 263856 293931 288120 180772 179061 218035 223670 251791 254276 4077868 4290732 5969246 5785132 1014334 1048521 234275 207586 222009 225692 268529 261725 248423 249528 170498 172316 618228 589065 1371843 1344798 362862 362652 504379 506717 623092 603728 631004 639279 659892 666840 644668 712211 1734348 1825946 1127681 936853 549890 540385 649515 643915 667789 680189 689529 695199 791101 791214 4593147 4757988 38.95 70.5 1
08:48:22 2024-01-29 614765 621686 159126 157378 260443 263856 288439 287395 181310 178463 218528 222946 252364 254964 4072845 4374128 5959363 5801656 1021193 1048521 234241 207586 221479 221537 269854 261725 246541 249879 170464 172796 628171 590747 1397690 1329250 363411 360866 503309 509174 622112 603301 636343 634580 659608 672358 641822 711084 1739913 1825946 1134690 930166 550673 542760 645878 644792 672537 676327 687607 698765 784252 787117 4582796 4767353 38.95 70.5 1
08:48:23 2024-01-29 630261 620341 158179 157598 259716 264296 294139 287395 181275 178497 218340 224050 251207 254311 4069938 4355137 5952206 5778788 1006046 1045516 235926 207228 221515 220889 269854 261248 249156 249143 170464 173037 627817 591169 1401417 1352475 363998 359743 504022 506570 618021 606298 630556 634616 662968 667322 638345 713763 1737475 1849593 1118076 931468 553428 539202 645878 646798 668094 676110 690512 695582 784297 791214 4665015 4767353 38.95 70.5 1
08:48:24 2024-01-29 631944 621861 158528 157378 260448 263013 288002 287715 181023 178993 217848 223325 251242 254276 4077868 4299886 5968688 5788154 1020299 1047414 234836 207910 221098 221537 268494 261617 248771 249143 170735 172796 620222 587807 1375588 1344909 362862 360866 501851 504630 620354 601949 630708 637420 658675 667358 642189 707453 1733705 1822064 1120152 935502 550281 541114 650483 642783 671584 682113 685957 693497 793074 790056 4518476 4742408 38.95 70.5 1
08:48:25 2024-01-29 624470 621392 158734 157378 259712 265377 288838 288664 181149 178531 218528 222414 252364 254017 4077868 4411517 5964439 5789257 1003856 1042100 235726 206330 222556 223882 269250 261725 247969 249528 170227 172350 626346 590892 1372659 1342585 362899 359490 505452 509965 619880 607158 635562 634616 664953 672394 641170 714382 1742999 1840478 1117964 928920 553665 540887 647680 649424 674928 675880 691459 699740 784151 787117 4603880 4760560 38.95 70.5 1
08:48:26 2024-01-29 631712 622824 158322 157544 259609 265037 288915 288120 181275 179135 218540 223188 251802 255059 4077868 4336594 6000341 5797519 1012550 1048521 235198 206905 222556 225657 270044 261725 248178 249366 170769 172247 618772 584706 1373857 1349864 362131 360866 504621 504702 622993 603951 630374 640951 662968 667358 644926 714345 1738709 1833955 1122034 936833 553665 541224 651409 646944 669683 678779 693509 695392 787691 791030 4584580 4759596 38.95 70.5 1
08:48:27 2024-01-29 620602 622126 159160 157378 260443 263856 288439 288008 181206 178463 218680 222260 252399 253496 4067099 4361656 5959363 5806372 1019738 1046999 234801 207586 221479 221537 267899 261725 247621 250406 170193 173382 631564 591910 1398812 1335283 364512 360866 503309 508778 621842 602652 632755 630974 657129 671814 642073 707991 1737475 1829967 1111859 930203 549890 540362 645742 643915 672420 676363 688586 697739 791101 783152 4525522 4759596 38.95 70.5 1
08:48:28 2024-01-29 623812 623629 159136 157673 259970 264155 288508 288526 180989 178497 218035 223085 252260 255325 4077868 4379879 5968688 5788154 999547 1046999 235952 207551 222748 225305 268120 261725 247621 249879 170227 173071 621932 592859 1379641 1345444 363998 360540 505013 508778 619405 603951 630856 634538 663436 668411 639285 716417 1742999 1850853 1122034 926243 553665 540362 645878 647438 671145 676363 691775 696751 783153 784400 4595974 4767977 38.95 70.5 1
08:48:29 2024-01-29 631060 622126 158389 157343 260412 265338 288915 288142 181103 178924 218340 222981 251242 254099 4084579 4314650 5994964 5789578 1013223 1045480 234241 207551 222173 225428 268647 261689 248387 249528 170464 172316 618772 585302 1376635 1345444 360785 360866 503448 504666 624527 605440 631004 638432 658092 667358 644742 712207 1733779 1829990 1122034 938834 552023 540458 650932 645538 669683 679292 691775 693756 786629 788947 4586595 4760560 38.95 70.5 1
08:48:30 2024-01-29 625730 621247 162471 158048 259244 265639 291610 287023 181746 178394 219293 222809 252260 256192 4079487 4433286 5950037 5787209 1010292 1048330 236691 206905 222244 222067 269635 263205 248387 249703 170616 173071 626346 590326 1369118 1342585 363961 359743 504379 508419 619963 603915 635562 635998 663978 672358 640263 714382 1741689 1836555 1130536 924198 553665 540887 647680 646981 671945 676327 688096 698818 788301 784364 4586595 4757168 38.95 70.5 1
08:48:31 2024-01-29 631907 621943 158997 157818 259712 264296 293895 287167 181068 179139 220853 223878 251488 256557 4069787 4364550 5960718 5777443 1006039 1048521 236325 207447 222208 221537 269854 261725 249156 248374 170853 172281 618557 585124 1371295 1355619 362826 359420 504736 506717 620354 603915 631902 638395 663941 667358 642189 715399 1738709 1836555 1109824 930057 553236 540841 649515 647242 665866 676327 687716 695768 784334 792065 4661625 4757168 38.95 70.5 1
08:48:32 2024-01-29 631887 619869 160469 157378 260448 263197 291308 287926 180874 179027 218715 223809 251734 256737 4084489 4315110 5974689 5789257 1025500 1048107 235198 207621 221134 221879 270734 261252 248807 249143 170769 172316 611589 587807 1372220 1345444 362862 360866 501887 504238 621764 601986 631004 637907 656169 667358 642189 707991 1730692 1823495 1126383 936167 549615 539694 648596 643915 667789 677350 688420 694742 792256 791214 4587029 4757168 38.95 70.6 1
08:48:33 2024-01-29 623582 619838 159309 157268 260448 263856 288299 287310 181344 178497 219117 222671 252399 255434 4075222 4370893 5946553 5801656 1021193 1048521 234439 207667 221910 221844 270044 261725 246894 249879 170853 173088 620461 590747 1370613 1333391 363704 360614 503309 509931 622112 603154 634662 634616 658092 673851 642189 709033 1738709 1824787 1136766 930717 550673 540851 647149 643377 672968 679328 686670 698321 789948 784135 4502290 4751208 38.95 70.5 1
08:48:34 2024-01-29 623480 620301 162804 157383 258992 265515 294013 287310 181379 178463 218750 222260 252012 253566 4077868 4427482 5971276 5777723 1004706 1048219 235198 207228 222904 225586 267899 261436 247445 249879 170193 173227 621932 591169 1371290 1342555 363998 360866 505049 509211 619880 603987 633968 630974 664916 670399 640263 717200 1742999 1843123 1126103 926902 555361 540815 645742 649346 671982 676363 691812 696714 783706 784364 4586595 4751208 38.95 70.5 1
08:48:35 2024-01-29 632495 621902 162734 157818 258983 265108 288915 287715 181344 178497 218505 223325 251276 255881 4077868 4345959 6000341 5807091 1011828 1049525 235059 207413 222570 221434 268086 261725 248423 249178 171107 172589 632598 584396 1387157 1348741 360641 360216 506169 504738 623876 603951 630856 641221 661996 667358 639938 715908 1738709 1833955 1144418 931489 553665 539186 650435 649113 667317 676363 689742 694742 784334 792625 4661625 4760560 38.95 70.5 1
08:48:36 2024-01-29 630546 619873 158873 157598 259716 263417 291783 287310 181310 178497 218715 223670 251242 255095 4077592 4333467 5960718 5804343 1027872 1048374 235586 207482 222066 222805 268891 261545 248978 248581 171584 172247 615698 585124 1359175 1343657 360749 360830 501532 504738 622993 601876 632792 639824 658164 671378 644926 708028 1733742 1813013 1111859 936833 551324 540923 651393 643645 671621 679292 687333 695273 792816 790098 4580900 4751208 38.95 70.6 1
08:48:37 2024-01-29 623629 620310 159068 157204 260082 264040 289492 287310 181344 178497 219152 222981 251627 253531 4075587 4392347 5940712 5802469 1019003 1051205 234989 208351 221924 222118 270199 261617 248629 250934 170414 173762 623692 594556 1398720 1335283 365101 362640 503556 508274 620282 603728 632755 634538 660543 671378 641207 709070 1739944 1831053 1134690 930203 549890 540815 645742 639952 673919 677386 686670 697739 791660 784328 4499074 4751208 38.95 70.5 1
08:48:38 2024-01-29 623959 621256 158839 157378 259712 265108 288292 288120 181310 179027 218563 222448 252434 253531 4075312 4408587 5957022 5788154 1001034 1047585 235726 207551 223353 223203 270291 263582 247862 249808 171741 173243 618772 592859 1393553 1344798 363780 360794 504657 509174 620318 609632 634625 630974 665930 671378 640717 717401 1746714 1847045 1124068 926243 554573 540815 645742 648464 671945 676363 689471 696751 783743 784328 4577216 4751208 38.95 70.5 1
08:48:39 2024-01-29 632084 620081 160872 157708 258983 265108 293859 287404 181344 178497 218387 222671 251207 255916 4072883 4349065 5969320 5779905 1006046 1048521 235926 206940 222052 221537 268120 261725 248487 248090 172774 172075 622845 586800 1406991 1356335 362904 359818 505810 507437 622112 603951 630893 640314 664300 671133 644012 716455 1738709 1835166 1111859 931452 553665 539186 649515 649113 667317 676363 688728 694779 783743 792065 4661742 4760560 38.95 70.5 1
08:48:40 2024-01-29 631227 621246 160465 157378 260082 263417 291514 287715 181344 178531 218528 223670 251242 254667 4077592 4315313 5956479 5789257 1024663 1047036 235198 207586 220171 221913 270734 261689 248981 249178 170616 172829 621672 588483 1397230 1346399 362717 360722 501851 507077 622612 602541 632765 638395 659608 667358 643555 708948 1731922 1820773 1122229 936833 550398 542760 650472 643459 670669 678815 688096 694742 792852 791214 4570012 4751208 38.95 70.5 1
08:48:41 2024-01-29 627592 620346 162760 157378 259716 263856 289088 287310 181379 178305 218470 222603 251802 254311 4077868 4398469 5936483 5789257 1016836 1046999 235233 207910 221169 221913 268086 261725 248387 249879 170311 173382 626346 594556 1362966 1340284 364846 360325 502451 504630 618312 604013 632645 635208 661948 673983 639737 708996 1737475 1831101 1134690 922232 549890 540815 644963 647581 673529 676363 688096 699428 786629 786451 4583462 4760560 38.95 70.5 1
08:48:42 2024-01-29 631083 620991 158213 157378 258979 265515 293774 293196 181310 179027 218410 223136 252012 255130 4077868 4327229 5995324 5789257 1010990 1048362 235233 207263 222748 225692 268120 261725 248423 249178 170769 172281 624572 584288 1376370 1349864 360677 360866 504657 508879 623730 608883 634606 641074 662822 671133 645805 717089 1740564 1833955 1128459 936167 554614 541918 651357 648428 668735 676363 691952 693571 784334 791214 4639838 4760560 38.95 70.5 1
08:48:43 2024-01-29 630734 621256 158486 160410 259716 264260 288948 286530 181379 178463 218750 223325 251242 255130 4061232 4355437 5956442 5789257 1026308 1050009 235562 208095 221515 222256 269665 261725 249156 248794 170769 172281 624572 586136 1373640 1342777 360785 360866 501532 504702 622553 602022 635964 639984 663086 673947 644889 709135 1734385 1816726 1134690 936722 551458 540923 651393 643695 673492 680798 686593 695805 788797 788754 4504833 4745238 38.95 70.5 1
08:48:44 2024-01-29 624915 621730 162572 157818 258983 265736 288684 287437 181379 178497 218750 222637 252012 253566 4077868 4433286 5950882 5789257 1013272 1045516 236691 206940 221515 222256 269285 266868 248213 249528 170616 172831 626346 591169 1420237 1342585 363741 358660 502953 507702 616677 606887 634662 635586 664483 674937 640249 717291 1743658 1835166 1113894 923530 552170 544302 645878 647438 671982 676363 688096 697564 788034 784328 4577216 4760560 38.95 70.5 1
08:48:45 2024-01-29 632194 622168 162603 157935 259712 264331 294004 287809 181310 178531 218750 223589 251207 254916 4061269 4349118 5952244 5770553 1005286 1045516 236290 207309 222244 221383 268086 261689 249681 248968 170498 172849 621672 590326 1382035 1354657 363448 359490 503291 505999 618531 603915 631004 638395 664300 667358 640753 715399 1741766 1846645 1124068 932856 553823 542376 650896 647329 667134 676218 689742 695236 784370 791214 4662219 4747011 38.95 70.5 1
08:48:46 2024-01-29 632852 623007 158381 157378 259716 263452 289413 287530 181310 179027 218375 224016 251242 254703 4066262 4306133 5964439 5785132 1024196 1046582 235233 207586 220171 221605 268120 261653 249156 249178 170735 172316 621672 586970 1368309 1346823 362899 360866 501887 504274 621672 602224 629037 638432 657129 667942 643555 707490 1729463 1820773 1101684 938191 550673 545190 652337 645745 673492 682595 686407 698271 791062 788791 4496250 4752634 38.95 70.5 1
08:48:47 2024-01-29 624470 622162 158271 157378 259712 264190 288602 288933 180989 178993 218340 222603 252296 255325 4074322 4364363 5959363 5777946 1003931 1048521 235198 207517 222017 225341 269314 261396 248352 249879 170159 173347 631157 593707 1364417 1347670 364807 360540 505452 504436 618458 605440 631004 635659 661996 671685 638308 714345 1742962 1849596 1109824 926243 551986 539694 645878 648502 669008 678279 693509 697142 785853 791069 4660040 4757988 38.95 70.5 1
08:48:48 2024-01-29 630224 621678 160920 157533 261177 263750 288002 288323 180989 179667 218422 224016 251557 254241 4077868 4296833 5957502 5792284 1019500 1048484 234439 208235 221479 221844 268904 261653 248946 249331 170735 172485 618772 589065 1380139 1346399 364198 360866 503309 506717 622112 603728 631004 637907 658675 667358 642152 708996 1733030 1824751 1124306 936833 549107 540076 649558 643459 668262 680189 688325 697419 795360 792224 4575147 4763787 38.95 70.5 1
08:48:49 2024-01-29 633782 623448 158288 158004 259538 265037 293936 287917 181310 178993 219187 223498 251172 255845 4077868 4358156 5964999 5777837 1010386 1048464 236152 207372 222712 221537 268120 261725 248387 248968 171160 172247 617322 585124 1393741 1352587 360713 360540 504230 504738 622993 603951 631750 642012 663436 668411 645383 716417 1738709 1836555 1111859 935502 553665 541224 650896 648850 667789 676363 689742 694705 784297 792333 4652680 4771390 38.95 70.5 1
08:48:50 2024-01-29 632881 623624 158738 157818 260372 264119 290057 286656 181137 178463 218715 223291 251207 255095 4077229 4336442 5968688 5788400 1025576 1048330 235163 207372 221826 222221 269021 261725 248387 248374 170769 172281 624572 585124 1383371 1341633 360713 360866 501851 504738 623643 603728 634588 640240 658164 671342 643754 707991 1731922 1811579 1115929 935502 550673 540887 650896 645009 672097 679292 686105 695236 791064 788910 4560315 4756126 38.95 70.5 1
08:48:51 2024-01-29 626869 623821 158819 158190 258774 265338 290549 286727 181711 178360 219600 222964 252225 253496 4081849 4451714 5950037 5793386 1013272 1048484 237165 207372 221515 222221 269250 261725 248387 249879 170193 172796 626346 592013 1436207 1343537 363411 359454 503309 507666 616677 608931 634625 636484 663941 673341 638308 713256 1741181 1833918 1113894 923381 551851 540887 644795 645009 672574 676327 686630 698729 788566 784364 4583755 4751208 38.95 70.5 1
08:48:52 2024-01-29 631009 621220 158171 157934 260045 264825 290513 287666 181137 179331 218575 223947 251418 255358 4084819 4367804 5968688 5769453 1006002 1048521 236290 207372 222017 221571 268086 261725 249506 248933 170735 172796 623122 589485 1377118 1355619 363668 359743 504736 505999 619574 603879 631004 638359 664447 667358 642152 715871 1738709 1845736 1103538 931468 553628 540458 648596 647438 667789 676363 691738 697787 786592 791774 4658995 4763955 38.95 70.5 1
08:48:53 2024-01-29 631190 620301 158599 157378 259493 263162 289088 288346 181034 179422 218540 223844 251873 256883 4081736 4302632 5956442 5796418 1020299 1048521 234989 208131 221289 221537 269126 261689 249156 249703 170735 173071 617128 587807 1392195 1346399 362862 360866 502597 506717 622112 603080 632352 639971 657093 667358 643555 707991 1733153 1824751 1144418 936833 549890 540841 650483 643459 669683 677315 688096 695236 793236 791214 4558459 4751208 38.95 70.5 1
08:48:54 2024-01-29 627029 621694 158629 160705 259716 264331 289554 287310 181344 178463 218750 223429 252507 256301 4085967 4424385 5965310 5788400 1009495 1050569 237318 207263 222208 222221 270278 263541 248352 249879 170735 173106 617322 590326 1369850 1344490 363704 359743 504736 509931 620086 603951 636465 636448 665894 673341 642987 715908 1742962 1839160 1117964 924891 553665 543600 647680 647438 672420 676327 688586 699963 788860 784328 4583257 4748623 38.95 70.5 1
08:48:55 2024-01-29 634197 622126 160465 158039 258948 265072 293859 287715 181310 178497 218846 222946 251242 255165 4083975 4361432 5993446 5792284 1006002 1048521 236621 207309 222463 221503 270044 261725 249156 248374 171398 172658 621416 585124 1373298 1354103 360749 359095 503520 504666 622112 603915 630856 640277 664447 667358 643555 716417 1738709 1833955 1109824 930717 553665 539186 650435 649113 665866 676363 689180 695236 784334 789589 4661625 4763955 38.95 70.5 1
08:48:56 2024-01-29 631190 621690 158381 157378 260077 263381 288912 287310 181275 178497 218375 223670 251207 254667 4081849 4327328 5979800 5801335 1025576 1047959 235856 207586 220789 221879 268494 261364 249399 249493 170735 172316 620222 587388 1373888 1344613 362826 360866 501851 506717 622112 601986 631754 638395 659608 667358 643555 708761 1731922 1820773 1101684 936833 550673 540815 650896 643915 671621 679292 687079 695273 793413 791214 4573289 4751208 38.95 70.5 1
08:48:57 2024-01-29 627058 621220 158423 160634 260082 264225 289317 287193 181379 178463 219056 223101 251767 254276 4072883 4413974 5952330 5794309 1016095 1048219 236150 207840 221373 222118 269629 261725 247969 249703 170464 173192 626346 594556 1369911 1340834 364512 359707 503273 508419 616677 604583 636567 630974 662700 672358 637370 710150 1738709 1833955 1109824 922232 550673 540851 644963 647047 672931 676327 688586 698818 786592 785821 4587029 4757988 38.95 70.5 1
08:48:58 2024-01-29 632769 621540 162729 157604 259530 265479 293981 288463 181310 179027 218528 223291 251802 255881 4077868 4345959 5978237 5785856 1015595 1051426 235786 207447 222797 221468 270770 263237 248210 249525 171141 172727 615872 583981 1377460 1344464 362646 360830 504230 504702 623876 608611 631787 641675 662931 671133 643631 718684 1741181 1833955 1111859 934137 554614 539946 651393 648886 667789 676363 691422 695236 784334 792893 4659131 4763955 38.95 70.5 1
08:48:59 2024-01-29 631190 620310 158562 157645 260260 264260 289792 287395 181379 178497 218680 223762 251242 255059 4067033 4346131 5952206 5797519 1026086 1051205 236045 208246 221267 222840 270008 261581 249399 249001 171141 172898 615698 586800 1373934 1344724 362826 360866 501277 507437 622993 601949 632719 640277 662344 673031 644926 707991 1731922 1818194 1109824 938166 551204 540923 651393 639988 671145 680319 687607 695768 793450 792715 4562089 4751208 38.95 70.5 1
08:49:00 2024-01-29 627236 621689 162694 160637 259534 265072 288912 287323 181344 178463 219091 222946 252012 254276 4087220 4435629 5950037 5788154 1015443 1043539 236455 207621 221577 224303 269937 262988 248139 249772 170666 172968 617322 594556 1375157 1344798 364882 359707 502597 507666 616677 604798 638423 635659 661924 672358 637857 711591 1741181 1828696 1113894 924891 550673 540621 643849 643915 670997 676327 687607 698494 789978 784364 4577216 4757712 38.95 70.5 1
08:49:01 2024-01-29 631887 620346 162603 157708 260183 265072 288684 288120 181275 179027 218563 224050 251242 254276 4084307 4370937 5969283 5778927 1003894 1047741 236490 207372 222485 221537 268120 261725 249678 248858 171107 173105 615698 589750 1382652 1356335 363523 359563 505810 506717 619223 606728 631004 638395 664916 667106 640044 715871 1738709 1844204 1134690 931452 553665 540362 650435 647475 668057 676363 689705 695805 784334 792333 4661625 4760560 38.95 70.5 1
08:49:02 2024-01-29 631907 621246 158532 157378 260082 263452 289546 287917 181034 179027 218715 224016 251207 254703 4077868 4315313 5968688 5797519 1024112 1047871 235198 207586 220789 221913 268494 261653 249257 249143 170616 172831 618772 588062 1378433 1348741 362717 360722 501851 507437 621966 601803 634606 638213 660075 667358 644012 707991 1734385 1820773 1122229 936833 549890 543531 651393 643915 671621 679256 686630 695273 793413 791214 4574363 4757988 38.95 70.5 1
08:49:03 2024-01-29 623959 620995 158486 157378 260443 263452 289088 287310 181310 178497 218750 222946 252085 253496 4077868 4389829 5950037 5797519 1016170 1046841 234801 207586 221134 221879 269854 263205 248387 249879 171927 173001 627817 594556 1379505 1336046 364846 360542 503163 510054 618786 602728 635511 635622 661479 673216 638163 708996 1738709 1829967 1134690 925825 550281 540779 644963 639952 671584 676363 687607 698765 790506 784292 4547281 4751208 38.95 70.5 1
08:49:04 2024-01-29 627503 620305 158658 157378 260082 264260 293067 288526 180578 179627 217393 223325 251802 255073 4084307 4358245 5960718 5779905 1001717 1046999 235233 207407 221861 221537 269536 261689 247859 249879 170193 173347 621932 592859 1361396 1346399 364807 360576 504230 507363 619963 606486 633554 635659 661851 667286 638163 715176 1748625 1850943 1095907 926243 551986 539474 645878 645958 669209 676363 693816 701274 786629 788910 4624110 4760560 38.95 70.5 1
08:49:05 2024-01-29 629181 621246 158873 157159 260448 264296 293859 288526 181023 179027 218035 223291 252085 254276 4080776 4292211 5990655 5797556 1013944 1048521 234404 207586 222556 225621 268681 261653 248387 249703 170498 172831 609981 586136 1374267 1345444 362862 362908 504621 504508 623913 605440 632616 641100 661838 670513 645841 713108 1739326 1835129 1109824 940840 552807 540841 651393 647438 670486 684044 693250 695236 788301 791214 4595974 4766513 38.95 70.5 1
08:49:06 2024-01-29 625693 620040 158465 157383 260082 264331 288684 287310 181884 177901 219245 222260 251767 254881 4087220 4384184 5960718 5806884 1021922 1048521 234965 207551 221861 221879 269060 267099 248004 249178 170769 172281 624572 586136 1375707 1337179 360749 360866 504379 509174 623876 605440 637781 640277 658164 676370 645694 714209 1739326 1816726 1128138 934186 551851 543838 650822 645009 671945 680319 686630 695471 788797 784400 4555578 4751208 38.95 70.5 1
08:49:07 2024-01-29 625730 621938 162699 160667 258979 265108 288877 287310 181379 178429 218750 222637 251734 254311 4077868 4440294 5955121 5792284 1010311 1045480 236691 207193 221550 222256 269665 261725 248387 249703 170616 173071 617322 590326 1385932 1342585 363411 358660 503309 508943 618021 603879 635562 636484 663905 674900 638345 714345 1744286 1838963 1140920 926132 553555 540779 648636 649163 673492 676182 689705 699926 784334 784328 4586083 4757168 38.95 70.5 1
08:49:08 2024-01-29 631971 623183 158381 157378 259716 265515 294274 288011 181310 178993 218375 222981 251242 255095 4072883 4336594 5990692 5788154 1010386 1050009 235891 207193 222556 221537 268120 261725 248387 249178 171194 172247 626346 584288 1386827 1350550 360677 360576 504621 504702 622993 603987 633554 641221 663941 668446 644926 716417 1741181 1833918 1111859 936853 555406 542724 651357 649199 667643 676291 692520 694520 784115 793454 4671731 4774160 38.95 70.5 1
08:49:09 2024-01-29 624844 626991 160356 158039 258876 265108 288439 286991 181895 178570 218750 222603 252012 254276 4069938 4438578 5944746 5789257 1013235 1045480 236325 207228 221515 221879 269285 261725 248387 249629 170616 172831 626346 592859 1376018 1342585 363961 359165 502597 507702 617549 604583 634625 630744 662032 672394 637894 712244 1738709 1829967 1109824 922232 550673 540887 645383 645574 671982 676038 687347 699590 789679 788938 4584580 4769001 38.95 70.5 1
08:49:10 2024-01-29 632709 620305 158271 160584 258988 265639 289464 287715 181275 178531 218410 223136 251488 255165 4077868 4346053 5977827 5780119 1009666 1049822 235926 207193 222940 225412 268495 261725 248771 249528 171160 172281 624572 584288 1380906 1350821 360713 360866 505013 504702 624798 603987 631303 641221 663436 668411 644668 716417 1738709 1833955 1105754 936833 553665 539222 651393 649382 669209 677350 691775 694742 787474 793272 4660040 4766401 38.95 70.5 1
08:49:11 2024-01-29 632208 622566 160916 157818 260077 264296 289546 286561 181379 178856 218999 223291 251207 255095 4072770 4349230 5960755 5798609 1025576 1048521 235233 207407 221360 222256 268086 261725 249156 249143 171398 172281 627817 586970 1370921 1344761 362862 360578 501887 504666 622993 602022 632755 640277 658128 670434 644469 707490 1731922 1815619 1109824 936833 550387 540923 651393 643377 669683 679292 687607 695768 793413 790946 4582442 4769001 38.95 70.6 1
08:49:12 2024-01-29 627471 623448 158743 157788 260407 264155 289651 287310 181344 178497 218715 223325 251802 256337 4084768 4395968 5941570 5784027 1015892 1044354 235562 207586 221515 222067 268086 261725 248423 249879 170498 173227 626346 594556 1374656 1341633 365138 360322 502597 507666 618494 603728 634457 634758 658236 672358 638345 709805 1738709 1831323 1111859 924928 550117 540779 644795 643915 667187 676363 686370 698802 788761 784364 4569681 4754355 38.95 70.5 1
08:49:13 2024-01-29 630630 624775 158566 157708 260010 264190 290644 288933 180725 179490 218575 224050 251943 253319 4075868 4377031 5975536 5789257 1000294 1047778 235726 207407 222052 225341 268938 261725 248004 249879 170598 173382 629664 592859 1370317 1346399 364843 359926 505013 504774 618494 607158 630856 630974 661996 668411 638418 717475 1746714 1852291 1107789 926243 553665 541224 645779 651260 671945 676363 691849 698802 783153 784243 4602539 4760560 38.95 70.5 1
08:49:14 2024-01-29 629019 622934 159173 157674 259867 265674 288662 288530 181206 179366 218575 223188 251873 256410 4072643 4311076 6003557 5798609 1011027 1048521 235198 207263 222904 225692 270353 261725 248423 249703 172097 172316 615698 584433 1390109 1347952 360677 360866 505013 504738 623913 603987 630856 641221 661996 668411 643631 716417 1737475 1833955 1111859 931489 553393 539602 650435 647511 667317 676363 690523 695236 784297 792333 4658000 4766513 38.95 70.5 1
08:49:15 2024-01-29 632881 620368 158853 157378 260082 264014 291466 287059 181068 178856 218776 223913 251103 254989 4082401 4324552 5972963 5793386 1023206 1046852 235198 207407 220136 221879 268120 261432 249156 249178 171125 172281 618557 587807 1370935 1344490 362606 360470 501887 506717 621672 601986 631902 638395 656169 667358 643100 707991 1729463 1823459 1101684 936167 549107 540458 649515 639686 668735 681312 689705 695805 791101 790946 4592696 4757168 38.95 70.5 1
08:49:16 2024-01-29 623444 621246 158873 157159 260448 264260 288806 287566 181344 179139 218881 222363 252577 256337 4102439 4367729 5956479 5810960 1021922 1047778 234439 207586 221613 222153 268120 261725 247586 250406 170464 173227 626678 591169 1372920 1329250 363998 360866 503309 509967 622112 606107 634494 634616 658092 674325 643100 709842 1738709 1824787 1128138 931415 551361 540887 647680 643608 673956 680798 687753 696714 790506 784436 4520944 4751208 38.95 70.5 1
08:49:17 2024-01-29 623922 621907 158801 157378 259530 265923 293931 287310 181919 178463 218470 222448 252223 256737 4084654 4446084 5975536 5798609 1009516 1049710 236726 207193 222173 221913 269285 261725 248697 249772 170853 172831 624875 590326 1393822 1340834 363704 359167 503309 508815 617621 603915 635599 636035 663978 673851 639321 714382 1742962 1837838 1115929 924235 552880 540887 646272 647206 671034 676363 687607 697739 789978 784207 4577216 4760560 38.95 70.5 1
08:49:18 2024-01-29 629361 621220 158419 157818 259716 264296 290549 287917 181023 178993 218035 224085 251242 253566 4074944 4370725 5980635 5786122 1006764 1047363 236290 207263 222052 223674 270446 261653 249506 249178 171584 172796 623381 590251 1376595 1355619 363704 359743 504736 505999 619405 603915 631004 637457 664953 667358 640263 714345 1738709 1848354 1096342 930203 553393 539694 647643 646487 667789 676363 693580 697787 786629 791214 4652246 4756336 38.95 70.5 1
08:49:19 2024-01-29 632157 620310 159639 157124 259144 263856 287897 288120 181023 179344 218470 223360 251242 254276 4074962 4281251 5980628 5794182 1019011 1048337 234137 208055 221515 225341 268938 261689 248523 249454 172530 172796 626346 587807 1380560 1340649 362754 362690 504379 506717 623876 603728 631902 637457 657628 667358 644926 710114 1731247 1829967 1105754 939502 550281 540076 649515 645270 668735 680319 691775 695805 788860 790946 4586595 4757168 38.95 70.5 1
08:49:20 2024-01-29 619719 620405 158869 157378 260443 264260 288806 287310 181310 178497 218715 221917 251627 254099 4074686 4361604 5963558 5808844 1019079 1047049 234696 207413 222030 221468 268927 263577 248004 249178 171584 172316 622488 587641 1376866 1337179 360749 360866 504022 509065 623876 604583 636502 639824 658200 673851 639974 709070 1730692 1811579 1134690 936167 551752 540923 651393 643681 671621 679328 686356 694779 791101 790098 4567838 4751208 38.95 70.5 1
08:49:21 2024-01-29 627063 620337 159102 157308 260077 263452 289492 287310 181379 178497 218963 223136 252012 254276 4074962 4392347 5940712 5798759 1015443 1048330 235128 207771 221183 222153 270008 261617 248245 249808 170956 173192 622578 594556 1374138 1341238 364846 360600 501887 507666 618494 603728 633542 632668 658236 671886 638345 709070 1738709 1832386 1136766 926243 549890 540815 643885 639952 671621 676363 688096 699831 791137 783224 4511565 4747822 38.95 70.5 1
08:49:22 2024-01-29 624839 619869 158801 157374 259716 264296 293664 293144 181149 179344 218070 223360 252012 255110 4072921 4374128 5964439 5780157 1005361 1048181 235681 207702 221959 223831 270668 261509 248281 250370 170666 173641 623404 594556 1364092 1349269 365138 360866 503484 507437 619260 606298 632352 634580 663004 667322 640249 714308 1742999 1849669 1111859 926243 552060 539694 645286 647475 671621 676363 693890 698802 783706 788947 4611440 4757168 38.95 70.5 1
08:49:23 2024-01-29 629106 620368 159207 157378 260082 264331 293201 293049 181184 179027 218375 223325 251242 253921 4073109 4302082 5977864 5787209 1013944 1047036 234300 207551 222244 223203 270770 261472 248139 249632 170666 172933 618772 587388 1375011 1346399 360569 360794 504621 504738 623913 603987 633592 640891 658200 667358 643667 716455 1741689 1833955 1111859 935502 553665 539222 651393 648923 667789 676363 689779 694779 784053 792333 4661625 4763117 38.95 70.5 1
08:49:24 2024-01-29 632357 619869 159016 157708 260077 263856 290043 287108 181310 178497 218563 223360 251207 255095 4078933 4355577 5960830 5783066 1025576 1050009 235198 207407 222052 222101 268842 261725 248662 248858 171107 172554 615698 585124 1371713 1342888 360605 360686 502880 509241 625276 604873 634588 640277 658164 674937 645731 708457 1734385 1812395 1134690 936833 551715 540887 651357 645009 672574 680247 687333 695731 792183 790656 4577630 4761383 38.95 70.5 1
08:49:25 2024-01-29 627508 620292 161036 157818 260260 263821 289695 287310 181344 178497 219199 223136 251978 254276 4077868 4395725 5950037 5797243 1016686 1045443 234884 207551 221289 221879 270044 261725 248352 250230 170330 173382 616232 594556 1379889 1338378 364955 362604 503273 509603 620099 604443 634606 636329 658056 670363 640190 708494 1741153 1832292 1111859 930203 549890 542760 645878 643644 672574 676327 687607 699794 789875 784292 4542594 4757988 38.95 70.6 1
08:49:26 2024-01-29 627508 622126 160465 157378 260082 264296 290692 288526 180703 179593 217965 223291 251802 255434 4086944 4367822 5960681 5777837 1003894 1045801 235891 207372 222017 221571 270734 261176 248946 249528 171584 173347 617322 592859 1392335 1352587 364773 359962 504700 506966 619559 607158 631828 636562 662786 667142 638163 713726 1741181 1848354 1126383 928881 552535 539694 645742 645538 669646 676363 694567 698234 786592 788910 4624110 4757988 38.95 70.5 1
08:49:27 2024-01-29 629334 620368 159784 157199 258749 264225 289140 288729 181275 179027 218470 223325 251242 254276 4077868 4296512 5977790 5797519 1013907 1048521 234241 207551 222208 225621 268716 261689 248771 249528 171091 172831 626346 586970 1391827 1346399 362862 362690 504621 508879 625537 606508 632616 639605 661948 667286 645805 712022 1739326 1833864 1109824 939502 552807 540658 652280 647133 669683 680283 691812 694557 788301 789794 4586595 4760560 38.95 70.5 1
08:49:28 2024-01-29 624807 620883 160020 160857 258912 264296 288676 286871 181379 178429 219152 222603 251943 254063 4096572 4441939 5955121 5797519 1013235 1046999 236290 207551 221515 222256 269285 261725 248387 249879 171125 173037 626346 593707 1379151 1342740 364476 359420 503309 508419 617985 605011 635526 634580 663436 676370 641160 714209 1743658 1835166 1113894 925506 551851 544302 645878 648544 673529 676327 687607 698023 789978 784062 4576607 4767353 38.95 70.5 1
08:49:29 2024-01-29 633049 621216 158642 158039 259716 265072 288806 287917 181310 178463 218680 223325 251172 255095 4084032 4361356 5977790 5783066 1007510 1047741 236290 206905 222556 221503 268120 261725 248771 248374 171279 172247 616937 585124 1377255 1355619 360713 359743 503875 504702 622112 603987 632682 640277 664916 668446 644012 716417 1742396 1836350 1132613 936759 555719 542376 652743 649163 669610 681595 693668 693682 784334 792333 4656144 4767353 38.95 70.5 1
08:49:30 2024-01-29 632503 622132 158486 157378 260077 264260 289519 286432 181884 178429 219117 223291 251207 255130 4087220 4364710 5960718 5797519 1025576 1050009 235198 207551 221861 222256 269250 261725 249156 248758 171125 172281 615698 585124 1394887 1341666 360749 360470 501851 504666 622993 603080 633652 639788 658164 671342 644926 707955 1730692 1814261 1103719 938191 553033 545463 651357 645745 673492 683560 687458 695582 791025 788693 4521526 4755861 38.95 70.5 1
08:49:31 2024-01-29 622966 620959 158768 157378 260264 265745 288711 287917 181310 178463 218715 222260 251978 253531 4081736 4430248 5943748 5792284 1006487 1048484 235926 206296 222052 221571 269250 263205 247969 249879 170616 173071 626346 590326 1374819 1340834 363961 358660 504736 509174 618931 603915 635526 636448 665423 674325 641170 716143 1743658 1837857 1119999 924235 555406 540887 649558 650348 675407 679971 690288 701274 783561 787675 4603445 4761383 38.95 70.5 1
08:49:32 2024-01-29 628577 621980 158776 157716 260265 265108 289009 289156 181206 178958 218715 223520 251802 254276 4077868 4324087 5994927 5801656 1010271 1048521 235163 207309 222904 220889 268494 261725 248178 249528 170769 172884 626346 584288 1399427 1346399 360677 360866 504783 504702 623876 603951 632802 641221 663284 667358 645383 715399 1737475 1832282 1107789 939502 552807 540841 651393 647438 669683 682968 694499 696424 788594 788802 4584580 4769809 38.95 70.5 1
08:49:33 2024-01-29 625085 619833 158797 157383 260439 264049 289519 287391 181275 178497 218715 221917 252331 256883 4083687 4358487 5968688 5801656 1021230 1045059 235163 207407 221479 220889 269250 267324 247621 249528 170769 172281 627817 586136 1378126 1337290 360749 360866 504022 509211 623876 603362 636502 639788 658128 674325 639974 709573 1731922 1811579 1119999 934174 550673 543752 651357 643608 670961 679328 686630 696521 792111 788791 4509120 4756705 38.95 70.5 1
08:49:34 2024-01-29 623582 622742 158772 157673 259712 265479 288915 287400 181344 178822 219187 222225 251978 253531 4078593 4433409 5960194 5801656 1006764 1046841 236656 207193 222208 221879 269060 263205 248142 249879 170464 172760 624572 590326 1381982 1342585 363448 359165 504663 508778 618021 603915 635562 636448 664916 673341 639774 714345 1742419 1833955 1115929 922232 552843 540887 647186 646487 672663 676327 687607 698818 788860 784364 4603037 4769001 38.95 70.5 1
08:49:35 2024-01-29 632668 623007 158427 158039 259538 265302 288924 287773 181310 179027 218715 223601 251207 257685 4087220 4370922 5977827 5784027 1006046 1048521 236490 207228 222173 221537 268086 261725 249506 249143 170735 172796 615698 587770 1371987 1355619 362862 359743 504736 505999 619843 605147 631902 638395 665423 667358 641661 716417 1738709 1843086 1101461 931528 553236 540571 649515 647438 667789 676363 691248 697550 786629 792333 4661625 4767698 39.05 70.5 1
08:49:36 2024-01-29 633964 622897 159097 157708 260917 263276 290549 288084 181137 179456 218575 223878 251557 254276 4077439 4299886 5981503 5787209 1025576 1048521 235198 207551 221063 221913 268086 261653 249156 249143 170769 172316 624028 587388 1371083 1345444 362862 360866 500887 504630 622112 603154 631303 640240 657129 668375 644012 707955 1731922 1819483 1103719 936833 550281 540815 651393 643915 672427 679328 687607 695768 793377 791214 4583478 4760560 38.95 70.5 1
08:49:37 2024-01-29 625436 622016 159165 157678 260233 264049 289651 287310 181628 178924 218610 223153 251838 256229 4081622 4392347 5950037 5801656 1016761 1047089 234439 207586 221479 221571 270044 261725 248574 250230 170193 173658 621932 593707 1383502 1333824 365101 360866 502953 507629 620318 603728 633867 630974 657592 670363 640227 707991 1738436 1829967 1113894 929542 549890 542613 644758 643915 672574 676363 688586 699516 792256 783152 4501659 4757988 38.95 70.6 1
08:49:38 2024-01-29 623922 620049 160465 157378 259573 264825 288806 288861 181034 179422 218422 223153 252145 255469 4088238 4383401 5980628 5788154 998800 1046544 235163 207407 221861 225550 268938 261689 248004 249879 170227 173227 614241 593707 1396179 1345444 364807 360830 504977 504774 618968 603987 631787 630974 661996 670363 640227 717438 1742999 1850943 1142218 926243 553665 541224 645779 650339 670961 676363 691812 698765 783153 784436 4595974 4760560 38.95 70.6 1
08:49:39 2024-01-29 627498 620368 158381 157708 259716 265108 288915 288120 181353 179387 218540 223740 252120 256337 4082401 4326847 6003557 5799038 1013944 1049737 234474 207551 222463 221468 268716 261725 248662 249703 170735 173071 618772 585302 1383681 1346399 362862 362908 504977 504738 625241 606298 631787 640767 658164 667358 643631 716417 1738709 1833955 1111859 938834 553665 539566 652779 649382 669683 677350 691812 694742 784334 792333 4634545 4767353 38.95 70.6 1
08:49:40 2024-01-29 630884 622126 159270 157708 260265 264296 289554 286871 181379 178429 218785 223325 251734 257685 4084654 4360922 5983223 5798609 1025576 1048181 235681 207551 222173 222256 269250 261725 248872 248790 172170 172316 624572 585124 1372406 1342585 360749 360866 501887 507398 623435 603776 634662 641221 658236 674423 643595 707955 1731922 1815619 1107789 936833 550673 540851 651393 639952 669683 678815 688096 695768 793413 791774 4586595 4760560 38.95 70.5 1
08:49:41 2024-01-29 623139 620269 159156 157378 260810 264005 288702 287715 181573 178497 218715 223136 251767 254209 4077439 4386460 5955931 5802467 1016724 1048250 234474 207910 221515 223831 269937 261725 248416 250406 169688 173779 618772 593707 1372172 1331245 365138 360866 501887 504774 619843 603301 635562 635659 658092 670399 639774 709033 1738709 1829967 1111859 927561 549498 540779 645742 643915 671621 676363 688586 699298 790506 783776 4517720 4751208 38.95 70.5 1
08:49:42 2024-01-29 624844 620341 158633 157708 260077 264296 288915 293162 180989 179310 218035 222637 252012 254784 4072845 4364325 5981503 5793048 1002462 1047474 235059 207447 221515 225270 268938 261725 248004 250403 170666 173278 629664 592859 1367936 1340612 364661 360830 505013 508943 618494 603951 630820 634758 661996 667106 639737 716417 1742999 1846979 1115929 924928 553665 540841 645742 649346 670961 676363 691775 698270 782010 784400 4595974 4757988 38.95 70.5 1
08:49:43 2024-01-29 628730 621246 158271 157095 259534 265108 288915 288120 181149 178463 218375 222946 251802 254846 4084307 4333557 6001180 5803588 1012550 1048374 235786 207089 222726 221776 270579 261725 248068 249143 171041 172281 627817 585124 1369692 1350228 360677 360830 504977 508879 623435 603951 632755 641221 663978 668411 639974 716417 1741181 1833955 1111859 930754 553665 539186 649515 647475 667317 676363 689742 695768 784297 792333 4671736 4763955 38.95 70.5 1
08:49:44 2024-01-29 630920 621246 160240 157704 259395 263417 289440 287310 181149 178497 218375 223670 251478 254276 4077868 4312194 5952206 5799038 1027135 1047103 235094 207482 221028 222187 270008 261509 249189 248965 171176 172796 615698 585124 1374819 1344490 363939 360866 501851 504472 622993 602022 634606 640277 658092 672813 644012 707991 1729463 1814261 1124306 936167 550673 540923 651393 639988 670633 679292 688096 695731 793413 791214 4583291 4761383 38.95 70.5 1
08:49:45 2024-01-29 626698 620305 158322 157378 260077 263856 289492 287310 181344 178497 218563 222637 251242 254099 4077868 4401593 5940712 5789257 1016724 1048181 234989 207992 221768 223831 270389 263133 248345 250546 170361 173762 617322 594131 1362908 1333133 365913 360866 502953 509603 619223 603154 635562 630938 658128 673983 639774 709573 1738709 1828696 1111859 927561 549890 540779 645250 639952 673956 679292 687193 698802 792219 784292 4502290 4748623 38.95 70.5 1
08:49:46 2024-01-29 623480 619838 158532 157374 259716 264331 289009 293462 181275 179027 218375 222637 251978 253496 4075587 4380160 5960194 5789257 1002462 1047778 235233 207551 222940 223167 270770 263024 247685 250403 170666 173243 618772 592013 1366767 1344798 364367 360686 505013 511054 620318 607440 634569 636562 664916 670363 641207 716133 1748625 1848354 1128138 926902 555240 540779 646692 650302 672968 676363 691775 698765 784297 784400 4586083 4757988 38.95 70.5 1
08:49:47 2024-01-29 627503 620045 158482 156881 260265 265701 293850 288120 181275 179027 218375 223291 251242 254276 4084307 4314650 5994964 5798609 1012503 1048521 235198 207586 222940 225447 268904 261725 248423 249629 171141 173105 615698 585124 1385827 1346399 360605 360794 507247 508879 625647 603915 633554 641221 658200 667142 647678 715871 1738709 1828659 1128138 938834 553665 541224 651393 647511 669683 679328 691812 694742 786073 791214 4599711 4760560 38.95 70.5 1
08:49:48 2024-01-29 623702 620310 158486 157378 260448 263856 288912 287310 180999 178497 218750 222981 252012 253319 4081398 4383101 5940712 5802745 1019738 1047507 235034 208055 221550 221879 268716 263205 248697 250582 170193 173935 597117 592859 1384086 1334337 364846 360686 503199 510328 620172 603938 634243 636562 661479 674460 640987 710040 1738709 1829967 1113894 930803 549890 540779 645742 639952 674800 680319 687680 698765 791660 784328 4502187 4751208 38.95 70.5 1
08:49:49 2024-01-29 623003 620310 158490 157383 260265 265108 288915 288526 181310 179027 218528 222603 252472 253496 4077868 4392861 5960718 5789257 1001717 1045096 235233 207407 222904 225463 268529 263020 247621 249879 170464 173347 623404 592013 1370007 1344909 363998 360866 505049 510164 621764 608883 635927 636562 664807 671791 640080 717874 1748625 1848354 1128138 926243 553665 543109 647680 649382 673956 676363 691284 701162 783743 784328 4593147 4760560 38.95 70.5 1
08:49:50 2024-01-29 631083 621433 162800 157818 259712 265515 293967 288120 181310 179027 218410 222981 252012 255881 4080358 4336594 5994964 5789257 1011828 1046656 235961 207084 222748 221537 268494 261725 248771 249178 171194 172281 626346 583454 1373549 1351778 360519 360830 505013 504738 623876 604023 634569 641873 664156 671973 645841 717912 1750212 1835166 1111859 936759 555240 540779 652508 649382 669463 678815 691738 695273 786359 789890 4652349 4769912 38.95 70.5 1
08:49:51 2024-01-29 629366 619393 161092 157387 260082 264296 289897 286871 181379 178463 218750 223325 251242 255130 4077868 4358487 5952791 5798609 1025576 1048330 235233 207586 222244 222290 269285 261725 249156 248758 170769 172831 624275 585124 1399496 1342585 360821 360866 501887 508879 623435 603728 634175 640767 658236 674937 645694 711084 1736853 1815437 1111859 936759 552245 540743 652280 645009 671621 680319 686630 698568 793309 788947 4552683 4760560 38.95 70.6 1
08:49:52 2024-01-29 626698 621907 162462 160693 258988 265108 288632 286906 181379 178463 218750 222637 251802 254276 4084768 4422280 5950882 5789257 1014720 1048521 236490 207551 221515 222101 268086 261725 248387 249703 170532 173071 626346 592859 1405334 1342585 363998 359237 502597 507702 617585 605011 637326 634616 663472 672394 638345 712244 1744286 1835045 1136766 923530 553555 540743 648636 649199 675444 676182 687643 699926 786629 784364 4599711 4760560 38.95 70.5 1
08:49:53 2024-01-29 633782 620301 162506 157809 259716 264366 294378 287917 181310 178497 218375 222981 251032 255130 4081398 4354876 5977827 5779905 1003106 1048521 236691 207263 222592 221571 268155 261725 249506 248409 170804 172831 615528 586381 1375210 1355619 362862 359707 503520 507400 620354 603987 630374 639824 665459 667358 643100 715908 1738709 1836555 1134690 932818 555010 542339 650435 648740 668152 676254 692520 696646 786410 793454 4661625 4769912 38.95 70.5 1
08:49:54 2024-01-29 631227 621943 158772 157573 260666 263452 288912 288214 181344 179061 218375 223860 251242 254311 4077439 4306133 5956479 5789257 1020299 1047400 235233 207910 220789 222067 268938 261689 249156 249528 170769 172831 620222 587807 1369385 1342814 363730 360866 501887 504630 622112 602022 629037 639824 657129 667358 643555 708530 1731247 1820773 1099649 936833 549107 540398 651936 643768 671474 682113 686518 694594 793035 791069 4597057 4760560 38.95 70.6 1
08:49:55 2024-01-29 623688 622938 159376 157378 260448 264040 288641 287310 181206 178497 218375 222671 251242 255110 4075587 4377174 5940712 5794477 1016798 1045096 235198 207621 221515 221913 268086 261725 248387 249879 170227 173935 626346 593780 1369080 1337290 365138 360866 502953 509965 619369 603728 634138 630974 658164 671886 638381 710114 1738709 1828732 1111859 926243 549890 540815 644795 643915 670488 675880 688400 702738 792784 784328 4584580 4766401 38.95 70.6 1
08:49:56 2024-01-29 630486 620986 162804 157818 260260 265231 288404 287804 181344 179027 218375 223844 251873 254276 4080547 4367886 5969283 5770553 1005328 1047400 235961 207407 222244 221913 269348 261689 249681 249703 170769 173071 627817 592013 1371181 1352475 364869 359779 504736 504274 618494 603915 628881 635549 664916 667358 639774 715399 1741181 1849632 1122229 929542 552843 539694 646917 646524 669209 676363 694877 698270 787524 790365 4647284 4769809 38.95 70.6 1
08:49:57 2024-01-29 631083 622126 159851 157378 259536 264296 293931 293183 181068 179705 218375 223826 251207 254311 4084913 4292749 5977752 5790350 1013944 1048521 233752 207621 221826 225692 268938 261725 248981 249528 170769 172831 618772 587807 1367050 1344761 360785 360866 505013 507398 625241 603951 630856 641221 658236 667142 644577 717475 1738709 1836555 1111859 936833 553665 539186 651393 649382 669683 677386 691812 694779 786073 792333 4616290 4769001 38.95 70.5 1
08:49:58 2024-01-29 627397 623629 159097 157783 260358 264119 290549 286432 181919 177901 219245 222603 252155 255059 4075222 4381051 5952244 5798609 1024843 1047400 235233 207442 222208 221913 269250 263205 248387 249143 170804 172281 621672 584470 1383794 1338785 362631 360866 502953 509211 623913 605440 636502 641221 658200 674361 639974 708028 1733742 1813013 1109824 936833 551595 540959 651123 643681 671621 679363 688096 695805 793413 791214 4577216 4763787 38.95 70.5 1
08:49:59 2024-01-29 625061 623007 159376 157818 260448 264119 289528 288048 181206 178924 218645 222946 252012 253531 4085967 4399171 5945802 5789257 1016170 1045516 235198 207621 221861 222101 268086 261725 248807 249879 170227 173658 626346 594131 1368730 1338785 365138 360866 501887 508943 619405 603080 634662 630974 658236 673947 638381 709573 1738709 1830027 1109824 925585 550281 540851 644831 639952 671945 677350 686670 699831 792852 784364 4538224 4747822 39.05 70.5 1
08:50:00 2024-01-29 625656 623853 159030 157929 260304 264966 288915 288942 181172 179525 218575 223498 252435 255252 4084768 4367599 5956479 5789257 1000294 1048144 235198 207407 222052 225657 269383 261725 247721 250406 170498 173417 620461 592859 1373435 1346399 365138 360866 505049 504774 619916 603987 633103 631010 663472 668411 639321 716417 1742999 1852291 1117964 926902 553273 540458 645779 649382 667187 676363 693853 698839 784334 788947 4605353 4760560 38.95 70.5 1
08:50:01 2024-01-29 632391 620368 158839 157374 260264 265674 288842 288788 181068 178958 218457 223222 252016 256048 4076575 4307519 5977948 5789257 1013870 1047778 233717 207586 222208 225692 268938 261725 248458 249703 170769 173106 624572 586970 1366767 1346399 360785 360866 505013 507435 625241 608020 630893 641221 658272 667142 643667 716455 1738709 1833955 1111859 936167 553665 539186 652317 649346 669209 680189 691775 695768 784334 792893 4665550 4769912 38.95 70.5 1
08:50:02 2024-01-29 631153 620950 158810 157818 260073 264296 289757 286432 181607 178326 219187 223740 251734 255024 4078918 4348806 5968688 5805797 1027776 1048107 235198 208026 221910 222256 269665 261725 249156 249143 170769 172796 624572 585124 1369542 1344490 363400 360866 501887 504702 622993 604013 634138 641221 658200 671850 645383 709033 1733705 1814297 1111859 936833 551558 543983 652508 643608 672574 679292 686630 695731 793181 791214 4563468 4754596 38.95 70.5 1
08:50:03 2024-01-29 626613 620310 160571 157704 260082 264225 289554 287400 181344 178463 218715 223136 252331 256337 4081547 4424576 5946553 5779905 1015405 1046730 235891 207551 221324 222221 269854 263097 248946 249879 170616 173071 626346 594131 1398474 1337032 365101 359743 502597 510328 618458 604583 635526 630974 661960 672358 638345 710150 1741181 1832657 1113894 924198 550673 540815 644795 639952 672574 676363 688096 699794 791064 783740 4524279 4751208 38.95 70.5 1
08:50:04 2024-01-29 627236 620955 158835 157378 259716 264296 288002 293462 180703 179627 218000 223325 252012 255253 4075222 4361356 5965310 5790271 1006764 1048107 235726 207551 222115 223674 269314 261653 249156 249879 170193 173209 620403 592859 1377716 1352587 365101 360286 504736 506358 618458 606298 630708 634580 663472 667358 638381 713800 1742925 1848354 1107789 927561 552023 539694 646235 646451 669683 676363 693853 698765 786036 788910 4605353 4751208 38.95 70.5 1
08:50:05 2024-01-29 632391 620368 158844 157234 260443 264296 288915 288526 180863 179027 218340 223325 251242 254276 4072059 4284440 5965310 5790157 1021922 1048219 235059 208055 221169 222003 268938 261617 248872 249772 170735 172796 620222 587807 1374301 1343472 362862 360866 502597 506533 622112 603728 631902 638395 657129 667358 643555 709536 1731922 1823459 1126383 936560 549107 540458 649515 643915 667789 681012 687680 695805 792256 791214 4583755 4757988 39.05 70.5 1
08:50:06 2024-01-29 620254 621714 159270 157378 260443 264225 288474 287715 181310 179100 218375 222603 252012 255434 4074962 4364656 5955143 5812994 1021998 1048219 235024 207916 221839 221964 270389 263205 246894 250403 170464 172316 623404 588483 1388780 1332446 362899 360866 504736 510328 623435 603938 636539 637115 658056 674325 644926 710077 1738709 1819554 1136278 931415 550673 540887 649558 644372 672931 680189 688586 698765 790915 783740 4523864 4751208 38.95 70.5 1
08:50:07 2024-01-29 627240 620337 158490 157818 260082 264296 293931 293405 180703 179593 218000 223325 251802 254964 4067033 4364689 5956479 5779831 1008121 1054244 235786 207447 222102 221810 269997 261472 248978 249772 170632 173313 624875 592859 1391663 1353109 364992 360250 504736 506717 620049 606523 632352 634616 663472 667358 641160 714345 1741181 1848354 1107789 927561 552023 539694 645742 646487 669683 676363 694877 698765 786629 790098 4624110 4758026 38.95 70.6 1
08:50:08 2024-01-29 625656 620301 159097 157708 264219 264331 288439 287310 181344 178463 219056 221883 251592 254667 4066262 4345832 5968688 5807346 1022651 1048330 234999 207586 221768 223831 270504 263582 247303 250334 170666 173243 627817 588645 1375100 1335526 362717 362871 504379 510725 621848 605011 638238 637384 658128 675823 644668 712099 1738709 1820773 1111859 930203 550673 540779 646692 639952 674946 681312 688728 698270 792219 784364 4502196 4741856 38.95 70.6 1
08:50:09 2024-01-29 623904 621686 159199 157818 260265 265923 293859 288120 181344 178497 218715 222414 252012 253496 4077868 4411592 5968688 5788154 1003894 1045480 235752 206940 223603 221537 269665 263205 247930 250403 170598 173105 624875 591169 1373578 1344798 363816 360650 506887 509389 620172 607404 636013 636488 665930 676370 643063 717986 1742999 1845349 1149227 927561 554845 540887 647643 649382 673956 676363 689216 697739 786036 784364 4583755 4757168 38.95 70.5 1
08:50:10 2024-01-29 642751 620337 162541 157818 258988 265072 288181 287310 181310 179027 218715 223291 251207 255881 4076019 4355325 5956442 5774791 1008947 1047741 235926 207228 222748 221537 269092 261725 248387 248968 171041 172212 643214 585124 1399993 1354403 362131 359599 506169 508518 625276 608883 634606 641074 665387 669892 644926 717475 1744286 1833955 1079101 934174 553665 542724 651393 649382 667789 676363 691248 695236 784334 792333 4662323 4760560 38.95 70.5 1
08:50:11 2024-01-29 631637 621686 159064 157378 260082 263856 289897 287310 181149 178463 218928 223636 251242 255095 4066262 4321483 5964439 5792007 1023131 1048521 234954 207407 220824 222221 268120 261725 249156 249143 170906 172796 619272 586970 1378138 1343150 364198 360384 501705 507437 622920 601840 634155 640040 660506 671097 643865 707991 1729463 1820502 1122229 936722 549890 540779 651393 643644 672060 679292 687607 695236 792852 791214 4564970 4751208 38.95 70.5 1
08:50:12 2024-01-29 626618 621938 160473 157378 260077 263821 291514 287310 181344 178463 218750 222671 251978 254703 4068240 4398592 5940712 5788154 1016170 1046999 234836 207621 221550 221571 270432 261725 248423 249879 169653 173417 626346 592859 1362332 1336231 365101 360866 502953 509603 621416 602895 636418 636329 661479 674460 641011 711159 1739326 1831265 1124068 928881 549890 543916 646692 644829 672574 676363 688586 702813 792256 784364 4520944 4747822 38.95 70.6 1
08:50:13 2024-01-29 623976 622121 159030 157708 259716 264296 293859 293256 180989 179310 218246 223325 252399 253496 4077868 4358208 5952206 5779629 1000257 1046999 235481 207407 222244 225657 269348 261725 248213 250406 170551 173347 620461 592859 1373379 1345444 365065 360600 505085 507666 620318 603987 634043 637692 664300 672411 641024 718423 1746139 1853333 1142997 926166 554845 541224 645779 650339 674928 677315 693287 700327 783706 784473 4586595 4754596 38.95 70.5 1
08:50:14 2024-01-29 631083 620368 158793 157712 260082 265479 293516 288120 181310 178993 218410 223325 251802 255059 4066262 4320944 5977790 5789578 1013223 1048521 234965 207586 222748 220923 269537 261725 249156 249528 170735 173071 617322 584470 1400214 1344761 360785 360866 505013 504738 625574 603987 630856 642129 658236 670952 647604 716157 1742382 1835166 1111859 939465 554614 541992 653206 649346 671108 680319 693853 696424 787474 791214 4593147 4760560 38.95 70.5 1
08:50:15 2024-01-29 628488 618531 159064 157378 260077 264296 288755 286468 181919 177901 219612 222946 251627 255095 4077868 4358505 5964439 5788981 1024112 1046999 235447 207586 222208 222221 269250 263205 249156 249178 171094 172281 624572 584706 1380799 1340683 360749 360600 502597 507702 623913 604583 635599 641100 658236 673377 643631 708028 1734961 1817531 1128459 936759 552245 540779 652280 645745 673492 683077 687607 695768 792219 790656 4568231 4751208 38.95 70.5 1
08:50:16 2024-01-29 626507 621979 158347 160663 259712 264331 289568 286906 181379 178463 219245 222946 252012 254311 4075587 4420086 5941570 5780119 1012512 1046999 236691 207551 222244 222101 268682 263205 248807 249879 170769 173071 617322 591169 1406794 1342585 363998 359490 503309 509211 620354 603879 636502 636484 664953 674361 640249 714308 1742962 1832620 1136766 925506 553033 545463 647715 647292 675444 676218 689492 699740 788713 784400 4577216 4757988 38.95 70.5 1
08:50:17 2024-01-29 631037 621247 159035 157678 260010 265329 288439 288011 181344 179027 219234 224016 251032 254881 4072883 4336479 5952244 5778549 1004534 1047036 236045 207228 222208 221571 268120 261689 249857 249703 170941 173071 618953 590747 1390548 1353697 363998 360564 503130 505999 620354 603951 631004 638335 664953 667358 640300 715908 1738709 1848083 1111845 929542 553665 540458 649558 648820 669521 676254 692520 697676 786483 793418 4668284 4760560 38.95 70.5 1
08:50:18 2024-01-29 632394 622934 159236 157708 260448 263452 290449 288749 181206 179027 218750 224050 251627 254703 4077868 4306073 5952206 5789578 1026012 1048521 235233 208055 221515 222599 270504 261725 249506 249178 171075 172316 623122 585124 1393850 1342637 362899 360866 501887 504702 622774 603301 633689 640767 658200 670434 644926 708028 1731922 1815619 1112113 936833 551204 540923 651393 643645 671621 683041 688126 695471 793304 792857 4575147 4759596 38.95 70.5 1
08:50:19 2024-01-29 627063 620305 159102 157818 260295 264084 289554 287395 181379 178497 219234 223395 252470 254311 4069975 4401593 5941570 5797280 1018211 1048330 234919 208235 221550 222256 268120 261725 248981 250582 170364 173935 622578 594556 1371402 1337179 365913 360600 502953 504810 620354 603728 634625 634501 658200 672394 641170 710114 1738709 1831053 1111859 927561 550281 540851 646692 639952 674432 678815 687193 699831 795602 788196 4584580 4769001 38.95 70.5 1
08:50:20 2024-01-29 631078 623890 160654 157818 260082 265108 290692 288129 180793 179830 218528 224085 252012 253921 4084489 4361601 5943748 5770553 1006039 1045096 235926 207551 222556 221879 270770 261689 249156 249879 170651 173417 617322 592859 1390302 1351778 365138 360866 504736 504666 619559 603915 629037 635549 664953 667358 639774 715399 1742999 1849632 1105754 927561 553001 539694 646692 647438 670669 676363 695629 699831 786629 790656 4636040 4764781 38.95 70.5 1
08:50:21 2024-01-29 630814 622126 161734 157673 261182 264931 289140 293462 181344 179627 218811 223670 252155 254989 4085447 4298771 5977827 5789257 1013944 1048521 234474 207586 222592 221537 268973 261725 249156 249879 171125 172796 627817 586136 1383917 1346399 363448 360650 504621 504738 624798 605257 630856 640277 658164 667358 644577 716417 1737475 1833955 1111859 936833 553665 539982 652779 650529 671145 679292 693853 695273 786629 790181 4627928 4763787 38.95 70.5 1
08:50:22 2024-01-29 632089 623007 160916 157818 260443 264966 291890 287167 182160 178890 219788 223325 251276 255916 4076298 4348894 5960718 5794477 1027042 1048521 235233 207586 222592 222290 269671 263020 249506 249528 170804 172316 620222 585124 1380888 1337032 360785 360866 501887 504774 623693 604583 635599 641221 661996 671886 643631 708028 1732475 1818194 1107789 936833 550673 540887 652317 639952 669683 679328 686922 695805 793450 793600 4586595 4751208 38.95 70.6 1
08:50:23 2024-01-29 632734 623375 161558 157573 261074 264190 288838 287643 181206 179207 219317 223533 252225 254639 4075587 4361318 5940712 5799413 1020465 1048521 234919 207910 221861 222067 268529 263205 248423 250794 170516 173417 625185 592436 1362824 1332446 365101 362640 503309 509174 620354 604013 634588 635024 658164 672394 642152 710114 1738709 1831053 1113894 930203 550673 540815 647186 639988 674946 681312 688728 698270 792292 784400 4502290 4751208 38.95 70.5 1
08:50:24 2024-01-29 623039 620991 159160 157378 260300 266305 290372 288382 181769 178958 218986 222500 252470 255686 4085967 4436723 5986643 5793724 1005290 1045516 235761 207084 223639 221605 270504 266947 248423 249879 170651 173382 626346 590747 1369118 1342585 363998 360866 505049 510364 622649 607477 636539 636484 665930 674361 642189 715082 1742999 1843123 1124068 927561 555240 544056 647680 650339 673956 676363 689507 698270 787743 784436 4586595 4756336 38.95 70.5 1
08:50:25 2024-01-29 633085 620346 159030 160693 259716 265515 288676 288214 181642 179422 221240 223809 251734 256204 4078631 4364550 5977827 5788981 1006046 1048521 236726 207847 222605 221913 268751 261725 249857 249178 171160 172831 618557 586859 1395530 1355619 362899 359998 503520 504630 620354 607477 630893 640314 665930 667358 643100 716417 1738709 1843123 1111845 930057 553665 538807 650472 649149 668735 676363 691248 697824 786629 790181 4652246 4760560 38.95 70.6 1
08:50:26 2024-01-29 632162 620368 160469 157370 259360 263417 291514 287917 181344 179310 218563 224050 251769 256737 4079862 4296512 5975536 5789257 1020336 1049487 234965 208235 221515 221844 270504 261400 249399 249879 170616 172796 620222 587807 1370885 1344490 362862 360866 503309 506717 623536 603080 632352 638322 657592 667358 644012 710040 1734385 1824714 1122034 936833 549890 540458 649515 643572 669209 681312 693543 697787 788725 791214 4590306 4757988 38.95 70.6 1
08:50:27 2024-01-29 624321 621690 160878 157708 260439 264296 288404 287715 182264 178429 219152 221883 251733 254632 4080358 4367879 5968699 5811074 1021193 1045059 234965 207586 221959 223831 270044 263577 246894 249879 171107 172623 620947 587807 1379521 1335394 360785 360542 504022 509931 623876 605011 636539 638359 658128 675823 643595 713219 1733742 1815583 1132208 931415 551851 544020 651357 647402 673919 681312 688586 697787 790470 790946 4540034 4760560 38.95 70.5 2
08:50:28 2024-01-29 636728 630956 161064 157680 263391 270116 295037 294398 186368 181984 221942 228321 255980 257497 4124628 4436573 6037791 5877541 1024037 1066688 240038 210750 226864 227403 275664 268896 252411 255125 173911 176488 624572 602265 1389669 1370166 369299 367286 514633 517460 633044 619232 647595 647544 675010 683314 648873 723580 1775693 1870356 1153380 940840 562885 553084 659590 660428 685515 689254 698879 708964 797789 799740 4648345 4839172 38.95 70.6 2
08:50:29 2024-01-29 645947 639970 162048 158560 266118 270891 297185 297946 187028 182561 224394 232823 256587 259162 4158610 4518198 6062353 5921022 1042053 1076036 240819 210126 226899 228854 276403 268752 253790 255518 173544 176065 635173 603913 1424710 1377966 368775 362512 509524 515924 629252 615695 643782 643645 667070 680198 642152 715399 1770875 1864098 1145073 940840 558009 550392 655098 654036 680815 685376 691812 707086 797463 791214 4605353 4835714 38.95 70.5 2
08:50:30 2024-01-29 645032 645611 160502 161329 263645 270878 296148 295427 186428 181486 224043 228321 257489 258076 4171388 4521124 6062628 5895773 1042295 1077376 237676 208061 225679 227050 273074 266657 252720 252999 171756 174352 632231 604064 1413356 1374059 366421 360578 504700 510652 622112 607440 636575 638372 658200 670363 633919 707119 1761438 1852291 1138843 931415 552807 544020 648327 646944 673051 676363 684047 697787 785730 783230 4652820 4835376 38.95 70.5 2
08:50:31 2024-01-29 653311 646542 158351 157378 260949 268158 292966 292609 181310 179627 221187 226174 254946 255095 4165004 4503663 6052617 5891173 1034205 1069839 234195 206468 223353 223495 272110 263332 249821 251288 170620 171528 627817 597970 1401875 1373084 360677 356472 498986 506445 615470 603728 629139 629279 652931 663327 625514 697820 1750440 1843123 1128459 926902 548717 539694 641280 643459 665793 667349 679287 686532 769979 770781 4646739 4804628 39.05 70.5 2
08:50:32 2024-01-29 651483 640001 158238 155389 258699 264225 289792 293949 179974 177273 218715 223325 250823 255095 4152684 4431244 6052617 5828360 1022651 1066908 231171 202915 220136 225128 269521 259717 246330 247672 168679 169715 631157 597114 1378048 1375547 360079 355848 494831 496101 608507 595428 618595 624458 645860 649331 619200 689539 1730561 1823459 1113922 930865 542829 530552 636652 634721 653233 664356 670805 673202 761336 763944 4624624 4795450 38.95 70.5 2
08:50:33 2024-01-29 642105 640410 156998 153020 255742 260284 287697 285570 177807 180108 216462 219842 249224 252207 4133980 4418041 6012129 5844346 1032030 1060720 227256 200940 217983 219767 263557 257537 242237 243752 166916 168451 613334 586800 1401002 1354071 354189 353843 489167 494959 602251 584452 612459 612815 631051 641708 603884 675676 1715840 1805136 1105615 916538 534302 525890 625218 625528 649966 652814 659750 669414 752502 752688 4595974 4770755 38.95 70.5 2
08:50:34 2024-01-29 649628 638605 154630 152035 252274 259921 284428 282055 176501 175718 216182 223773 247931 251852 4115276 4405406 5999493 5797519 1011106 1056928 225817 198781 215924 217538 261913 253501 241796 243693 165257 169713 629664 589027 1376421 1369175 354873 349411 486401 488997 599708 583703 606198 614479 629320 636670 605744 669923 1701724 1794116 1091078 920249 529003 519937 623890 620980 641271 649322 651008 661570 752189 746097 4508618 4757988 38.95 70.4 2
08:50:35 2024-01-29 637962 637703 153992 150790 250507 258720 281967 280319 175482 174408 215315 218909 247931 248681 4133980 4479376 5960194 5798609 1019626 1053082 224390 197677 219400 216828 261720 253112 240979 240672 163661 166309 623692 590747 1403677 1351778 351857 346478 481659 488960 593947 582463 603076 603563 625592 631123 595873 667797 1705769 1807695 1103344 912006 528699 516643 618182 617322 634846 645496 651045 654614 740920 745061 4593147 4763955 38.95 70.4 2
08:50:36 2024-01-29 643553 637703 153109 149009 251485 255518 281796 278775 174898 172079 214639 217916 245683 248261 4124628 4399104 5960718 5806884 1028978 1051500 221874 196103 215110 215152 259556 252711 240268 240122 162969 164814 628171 581790 1374178 1351778 349370 346235 477814 484856 591223 572466 600721 601387 617326 631140 590692 657553 1692832 1779477 1091078 904880 525858 516826 612947 614589 636575 640020 648930 654762 730206 738867 4624110 4760560 38.95 70.4 2
08:50:37 2024-01-29 645680 637703 152829 150119 251131 254698 279492 278536 174731 172835 212223 217214 244893 246316 4133980 4358751 5994927 5806884 1011828 1051228 221985 199156 214134 213058 259556 251077 238500 239547 162007 163766 619213 580961 1385847 1352475 347396 345159 476591 477625 587329 568769 591896 594956 611227 622936 591600 656450 1688855 1768323 1084847 908905 521582 513721 611959 608433 630593 634121 640267 650367 729797 733355 4593147 4759596 39.05 70.4 2
08:50:38 2024-01-29 648696 637703 151153 152296 248534 253882 278379 278347 176791 171397 211376 215466 242982 246316 4133980 4417928 5968971 5779905 1003894 1047741 221674 195298 212723 212218 257633 249491 237310 236529 161232 162652 621932 580133 1373124 1360972 346343 342839 476558 477740 583599 566759 586880 592560 609436 616807 588849 647558 1675175 1753928 1095231 908757 521678 513611 610730 606616 628775 631258 635693 647657 727774 727582 4596427 4764781 38.95 70.4 2
08:50:39 2024-01-29 649157 638153 150601 149391 247555 253457 278721 277299 173310 170582 210497 214788 242575 245902 4133980 4427344 5969749 5792284 1002462 1046841 220484 194172 211393 216039 255623 248301 235812 235072 160427 162160 616048 578444 1370367 1360008 342794 342356 473985 475714 580419 562984 584642 590198 604082 613276 584998 641813 1669165 1746419 1070396 904086 516786 510821 609591 603062 626429 631131 632451 642871 722490 721088 4594012 4760560 38.95 70.4 2
08:50:40 2024-01-29 648705 639687 150018 148449 246138 251872 277476 275797 172485 169871 209916 213438 241090 244390 4134195 4420882 5977790 5779905 1001034 1044877 219079 192878 210627 211900 254022 246427 233570 233986 159848 160519 625502 575691 1384600 1355619 341866 341803 471792 471443 577665 559601 581293 585870 600939 613276 580301 642064 1667107 1746419 1072387 901665 513372 504369 600752 596879 620250 622963 629167 638777 717947 719566 4603445 4763825 38.95 70.3 2
08:50:41 2024-01-29 644838 638495 153230 148047 245174 252317 275388 274670 171391 169166 208351 212745 240853 243765 4149449 4411796 5990655 5789257 1001034 1042280 217499 191630 209640 210543 253352 245562 232851 233591 160265 160741 625502 574715 1380115 1349864 341155 340806 468065 468647 574774 557230 580807 586292 601267 612377 579655 640099 1664740 1751445 1090623 894572 510458 501782 596167 596364 616609 621842 627346 638279 713494 717985 4632721 4765597 38.95 70.3 2
08:50:42 2024-01-29 646729 638532 150905 146906 245836 250863 274268 273902 170476 168630 207343 212054 239582 243405 4143332 4386649 5990655 5796696 1007510 1042280 214745 191027 208193 209850 252433 244019 231744 232122 159739 160008 613241 578481 1364525 1346399 341639 338135 464073 468683 573962 556442 580807 582015 595140 611124 567901 631677 1657592 1746419 1088502 890499 511548 503126 594444 595117 616458 622015 627309 631645 712485 716466 4654641 4762157 39.05 70.3 2
08:50:43 2024-01-29 649280 638418 150316 146675 243770 249772 274723 270540 170104 166950 206951 211264 240269 243278 4146287 4386216 5968688 5789257 1009554 1040802 214447 190426 206037 209196 250647 248243 231353 231179 158958 159287 616227 575691 1370899 1346399 340189 336338 464073 468611 568104 549905 575598 575991 591512 604262 568005 630930 1655494 1746419 1068233 893008 510458 501705 591364 595154 612938 614996 623542 626657 703201 711717 4637333 4760560 39.05 70.3 2
08:50:44 2024-01-29 640087 638600 149061 145410 241904 247723 271040 268964 168295 170298 206651 209960 239251 240324 4151416 4439956 5959363 5789578 1007436 1029951 212395 188237 209968 207003 250406 242940 229337 232089 157711 158166 610347 580684 1358857 1333391 337551 334516 457934 464160 559018 549265 571188 567951 592164 599810 564386 629065 1650763 1751445 1073660 885430 504548 493984 588052 585834 603187 613267 617854 621625 703201 703313 4583329 4751208 38.95 70.3 2
08:50:45 2024-01-29 643210 638605 148429 144944 240793 245944 270592 269384 167613 166721 206285 210058 237723 239086 4141249 4457970 5925344 5783629 1000208 1033060 216070 187318 206090 206533 248409 242114 229106 230038 156947 158932 617925 580961 1353529 1338785 336800 332850 458651 463468 558159 548877 565695 568384 588867 592856 559679 622522 1639178 1730620 1071540 894609 504548 493635 588886 581978 601011 609215 608906 616095 701793 698336 4492808 4732504 38.95 70.3 2
08:50:46 2024-01-29 639372 638600 147580 144549 241662 246496 269366 269005 166935 166372 204987 208570 237687 237609 4150190 4521094 5972963 5784777 993620 1034952 213720 185296 206486 205182 246916 241774 227532 229042 156415 160589 613378 575691 1353266 1337032 335596 333355 457218 458476 557724 545708 561981 567982 585158 590029 562248 623466 1635874 1723942 1067299 897301 499054 489740 585645 576937 601203 608787 608906 618891 700271 694106 4567838 4741856 38.95 70.4 2
08:50:47 2024-01-29 644117 639961 146438 144007 240819 244946 269494 268403 165622 166024 203342 208896 236188 236639 4152408 4455480 5950037 5769264 987953 1030758 211755 184877 204755 204476 248232 238984 227513 228757 154897 160072 613378 579719 1368481 1346526 335705 330768 456270 457552 558159 546395 561981 567982 582328 586343 556374 614781 1623140 1698844 1063059 893008 498346 492589 582183 577918 598516 604253 605869 613911 690656 690114 4573408 4741856 38.95 70.4 2
08:50:48 2024-01-29 644995 638149 146412 143808 240034 244740 267713 266945 165589 164893 203307 207562 235146 236839 4152684 4433409 5950882 5744740 988822 1030133 211430 186626 204649 205377 246218 238614 226265 226989 154794 157130 613757 570337 1367395 1345444 332419 331879 454293 455701 556287 538101 559017 564704 577185 590493 555798 612051 1623370 1714774 1065179 884338 495454 486877 578051 576784 595005 601598 608465 611982 689122 691680 4652518 4747822 38.95 70.4 2
08:50:49 2024-01-29 647784 639696 146188 142976 239498 247653 267785 265276 168441 164445 202161 206951 234012 236073 4152684 4367759 5968688 5770277 990998 1029647 208982 185914 202650 206686 245878 237402 225461 226182 154436 156518 608762 574048 1349202 1341934 333128 331399 451646 455664 554862 538210 559054 562172 577068 585838 549838 608768 1620801 1710901 1083645 878697 493208 486805 577233 577918 593978 597206 604350 608736 686069 689144 4649500 4744440 38.95 70.4 2
08:50:50 2024-01-29 648432 638340 146072 142814 237818 241916 267820 263654 168441 163770 202031 206239 233257 236073 4152684 4379990 5939843 5761201 997359 1027144 207924 185914 201310 206651 243787 236077 224624 224959 153833 155870 604283 572786 1355237 1336810 332419 328135 449519 456963 549968 534851 559206 557927 573370 582835 545676 609956 1621588 1710447 1054215 878697 495454 484951 573757 573293 586028 595240 599391 604405 684829 685286 4571494 4735101 38.95 70.4 2
08:50:51 2024-01-29 638533 637703 145390 142423 237419 242765 265851 263434 168000 162986 201046 204357 232574 236130 4152684 4436159 5914600 5786806 996615 1023114 207566 184254 201134 203228 242258 235713 222827 224994 152497 155320 619908 575691 1363593 1324197 330539 327746 448239 453218 548137 537409 556392 556278 576398 580734 545458 608621 1621888 1720247 1072817 878697 493040 482571 575565 572852 587210 595131 598117 602969 685101 684249 4540034 4729132 38.95 70.4 2
08:50:52 2024-01-29 640062 638605 144686 142329 235722 242297 265001 261175 167580 161688 200661 204114 231791 234751 4149725 4466316 5894085 5744703 987953 1020939 206632 183601 200049 202803 240775 235349 222174 223193 152599 154716 611484 575280 1361959 1333391 329605 324812 449375 452117 545808 531842 550249 553582 567883 576703 544036 606556 1613843 1701692 1074983 886229 493665 480639 571404 567946 583858 594974 592802 599553 684094 676309 4496878 4723152 38.95 70.4 2
08:50:53 2024-01-29 640373 637366 144494 141643 235722 241787 262760 262778 164096 162417 199405 203656 231757 234349 4150190 4505170 5924033 5742497 973937 1020216 206563 183019 200049 201919 242055 238721 221797 223193 151695 154716 613517 575691 1342896 1337290 330072 324812 447191 447946 547426 531842 547066 555946 568063 574716 540788 602122 1604405 1678718 1096274 884968 489089 483022 569653 565321 585099 591737 591762 599627 675014 676236 4574363 4729132 38.95 70.4 2
08:50:54 2024-01-29 645349 638153 144115 140882 234796 241787 262323 261892 163982 161474 198780 202990 230851 234715 4150190 4433286 5936483 5733145 980303 1020939 206419 181828 200014 201075 240337 238649 222997 222127 151939 153228 616594 566694 1352667 1342999 324839 324758 445396 447972 541099 527155 544991 549887 565654 575598 540788 599806 1603253 1689663 1072817 876866 487476 477575 565417 567032 585440 593644 595844 598187 677063 676128 4633489 4740785 38.95 70.5 2
08:50:55 2024-01-29 645947 638153 144185 139799 235185 239831 262585 260741 163049 161328 197573 202990 229630 233618 4156107 4370928 5931387 5742497 991777 1018013 204643 182694 197487 200901 241716 234519 222684 222863 151309 153126 616594 570327 1366983 1337290 324478 324812 442133 448741 541063 526004 546184 548119 563622 572153 537487 592245 1602388 1694608 1075253 873167 488779 477828 564836 564632 579609 586010 592911 593836 670884 674946 4569337 4732504 38.95 70.5 2
08:50:56 2024-01-29 636728 638336 143292 139724 234588 239192 261669 259514 162936 160557 197539 203614 232200 232492 4150190 4445294 5917846 5774382 988859 1017976 203940 180439 198072 199783 240664 234519 220594 222863 152372 152704 611979 570781 1360634 1320449 324803 324812 442439 447022 538310 527528 546774 547344 565654 572153 535000 599806 1604700 1705606 1061177 871926 484838 473120 566873 564668 578042 587361 589593 592220 677703 674836 4527985 4728002 38.95 70.5 2
08:50:57 2024-01-29 641262 638532 142584 139607 232208 238032 261087 259690 162642 159877 198055 201044 233883 232492 4161104 4472385 5882097 5728457 979947 1012084 205104 180041 197487 199296 239246 234024 220559 221736 149497 152529 602770 571595 1359804 1329617 324766 322952 441881 441786 536791 522900 538748 544325 562394 566609 535000 593339 1594311 1681199 1085209 881198 484015 474021 563170 557671 576371 586334 582588 593845 673036 666753 4526769 4730177 38.95 70.5 2
08:50:58 2024-01-29 648342 638532 142587 143255 232174 237856 261874 259948 161952 159435 201515 205355 229611 232527 4160114 4452102 5922946 5723793 972405 1014270 203764 179723 197418 198638 239414 231844 221094 220546 151412 151900 608832 566259 1344111 1343806 323709 321450 440422 441714 538310 522190 538479 544042 555731 564945 531846 588248 1589641 1662965 1107199 873167 481955 474357 559445 559187 577633 579060 585211 592964 667057 667295 4621323 4732504 38.95 70.5 2
08:50:59 2024-01-29 636728 638372 142103 142449 231529 236494 260403 258242 161300 158717 198061 201747 229184 229402 4157646 4445952 5887313 5745443 986543 1013900 202941 179370 200293 197845 237367 231249 218965 219859 150777 151170 619908 573229 1349980 1328051 322728 318436 438710 441714 532013 522190 536752 539753 555340 561337 528278 588702 1586260 1675691 1104937 876169 482640 468958 559319 554744 568036 579189 576922 585042 667785 662078 4483429 4719786 38.95 70.5 2
08:51:00 2024-01-29 637243 636658 141416 142458 232249 236494 258908 258961 160033 160006 197093 204894 228809 229652 4160114 4458666 5908398 5727875 971136 1014009 203546 178309 197523 196782 237166 230334 219214 218812 150566 150789 605801 567389 1346744 1341633 320776 318472 438023 438983 532121 518071 535230 540901 550216 559098 529884 584568 1577040 1653830 1063059 871306 478546 468922 554129 553888 573047 576806 581283 585944 658205 661362 4598786 4723152 38.95 70.5 2
08:51:01 2024-01-29 643736 636802 141382 141726 236034 235530 258473 257947 159711 161808 196505 201604 228065 229578 4162036 4380185 5895849 5719868 990073 1014546 203117 178275 196968 196441 235142 230444 217584 218424 150347 150169 604285 564643 1362679 1327959 321144 318954 436185 440392 530730 513959 536479 535014 550216 561170 522941 584660 1589641 1684883 1082996 864496 479906 466002 554129 554744 567229 577212 580386 583705 665683 663013 4539701 4709709 38.95 70.5 2
08:51:02 2024-01-29 635640 638340 144316 141923 232077 234243 258908 255720 159601 161372 196469 199995 227906 228866 4162036 4457314 5868198 5732822 977774 1010129 203012 178049 196273 196440 235002 230156 216676 218424 149549 150169 608901 570327 1344178 1328051 321827 317031 438075 438526 530170 517706 531230 535842 554147 558407 527123 583416 1577040 1665357 1120931 873167 476070 465966 556519 549887 568036 577293 574332 586387 658241 658245 4539701 4709434 38.95 70.5 2
08:51:03 2024-01-29 645680 637703 144333 141821 231174 234967 258039 255720 159457 161112 195847 199717 226656 229739 4159070 4455165 5904322 5714441 968010 1013288 202587 176429 196864 195420 235729 228764 216792 217606 149935 150035 595452 563837 1358000 1327332 319557 317990 432912 437346 530694 511865 532811 537811 552092 558833 525863 581071 1576966 1662120 1120931 862380 474716 467351 553238 553034 569681 572350 576885 581076 655781 658281 4627928 4720527 38.95 70.5 2
08:51:04 2024-01-29 645947 637703 140279 138980 230681 233487 258801 254830 158917 160860 195192 199300 226043 228795 4158610 4392074 5895924 5711822 987953 1010992 201270 180611 195758 195420 234863 229853 215912 217467 149532 149554 593832 566259 1362859 1322489 319937 319983 432150 437852 523108 513019 533152 534726 549928 559194 523008 583737 1583773 1687234 1123246 862041 475731 465241 550090 549779 565626 574671 574332 577607 658060 657210 4539757 4711161 38.95 70.6 2
08:51:05 2024-01-29 640207 638336 143804 138782 230122 233487 257246 254048 158740 157748 195157 198366 226043 227856 4159070 4475563 5862069 5703603 971442 1007308 202162 180343 195758 194811 233626 228125 215414 216849 148783 149209 616783 570327 1353206 1330100 320463 317584 432903 432592 525886 515952 529463 535142 549190 555093 521989 581108 1576429 1658810 1111675 870069 472695 467110 554785 549636 567229 573048 571990 580627 656746 651895 4536794 4713800 38.95 70.5 2
08:51:06 2024-01-29 647516 638149 143629 138882 229377 234011 256843 254083 158378 157748 194540 198366 225345 228760 4162036 4452153 5912736 5701830 966379 1008809 201492 180055 195139 194239 234466 227383 215001 216292 149307 149006 602770 563033 1369898 1329617 318133 318483 433540 435838 527337 510752 530137 535142 547385 556585 524456 580268 1572278 1655284 1118617 860168 473294 468021 550548 551586 566427 568328 575175 579172 649083 654334 4634023 4720527 38.95 70.6 2
08:51:07 2024-01-29 645849 637703 143498 138287 229377 237890 257175 253270 157909 157308 193960 198022 225033 227856 4152684 4411629 5895735 5722596 985099 1008772 200197 179985 193907 194205 233232 227383 214117 215057 148406 147991 607363 564643 1346549 1318739 317684 315017 429098 432845 521018 510862 531195 531143 548863 555233 519128 577529 1578997 1678427 1102418 864899 474041 464583 551719 550025 558987 573839 572604 575263 656746 653936 4500458 4714523 39.05 70.5 2
08:51:08 2024-01-29 638992 638336 142963 138396 227600 232088 255597 252494 158378 156731 193960 197095 225153 225938 4167975 4531162 5887313 5711822 964926 1005846 199709 176580 195068 197519 233626 225942 214301 215656 147991 148397 612096 571595 1341607 1331735 319332 314910 430062 432764 526883 513398 527506 531377 545128 549345 518406 573293 1564454 1637006 1117171 870054 472695 466559 547258 544325 562454 566349 565180 576119 647630 648245 4590216 4720527 38.95 70.5 2
08:51:09 2024-01-29 643938 637429 143289 137683 228666 232088 253996 253659 157374 157308 193278 197747 223990 225973 4162574 4408437 5922061 5723793 975360 1007358 198047 176934 193190 193600 232156 225244 214633 214734 147816 149525 616783 564643 1346759 1326164 317090 315353 429085 435221 523000 508987 528256 528807 541058 550187 513349 571925 1567783 1655284 1098149 861931 474716 462450 546784 546820 557619 565986 569304 571745 653192 653013 4560315 4715359 38.95 70.6 2
08:51:10 2024-01-29 637475 638144 143163 137676 228307 233505 255350 254750 157341 156731 193278 197095 224649 225903 4171388 4475563 5862078 5713231 975720 1005846 199918 176580 193225 197346 232156 227911 213455 214988 147613 149594 613658 569156 1344676 1327017 317648 314688 430174 429456 523067 511585 525600 530611 545876 550180 518772 575295 1562759 1645134 1104732 866912 468651 464255 548954 540874 562853 567111 565865 574149 649122 647598 4550418 4719306 38.95 70.6 2
08:51:11 2024-01-29 639901 637511 140312 137157 227579 233069 254351 250917 156842 155584 192633 196821 223749 225711 4168416 4485797 5871252 5695438 971916 1005400 198668 176087 192615 197102 231374 225209 214091 214288 146893 151128 612096 569156 1338638 1324197 315717 313000 428959 430005 520078 509347 522815 528702 541167 548309 513891 573181 1558563 1641432 1111675 866224 466749 462510 547017 540729 558521 567399 562844 571893 645236 645314 4537267 4708269 38.95 70.6 2
08:51:12 2024-01-29 643629 636654 139930 137066 226918 233834 253077 252109 156278 155870 192458 196582 223507 230333 4162574 4424257 5917102 5714441 975360 1005135 197346 176333 191403 197173 232089 225209 212942 213260 147319 148829 610440 563033 1338772 1323341 314278 314064 427748 430056 518610 504054 522852 522002 537805 549406 513113 570231 1565524 1662120 1109361 857047 469020 458389 541076 540838 556117 564900 565216 568439 649501 645406 4543000 4711220 38.95 70.6 2
08:51:13 2024-01-29 638316 636793 139532 136970 226932 232599 253750 252308 158075 155151 192528 195663 223128 225702 4176457 4509704 5870518 5712122 970789 1005846 198013 174931 192615 193154 231409 229257 214241 213625 146416 150988 618563 570781 1336831 1327017 315458 312014 427748 430005 521588 504945 519754 527473 540225 544921 514569 565916 1552683 1625397 1102418 864959 467252 459872 541004 539717 556510 559018 559477 568036 639096 643227 4549080 4711220 38.95 70.6 2
08:51:14 2024-01-29 641955 634934 139956 136265 227216 232196 251634 251442 159371 155151 191781 196650 222990 226870 4176457 4386309 5916042 5713903 978487 1005400 196744 175964 190731 196862 230972 224292 213940 212272 147548 148415 616783 562230 1339757 1321550 312812 312050 424106 430614 514058 504090 519718 522208 537925 546983 510903 568507 1564143 1659767 1111675 855812 466554 457271 542532 540349 554047 561591 565284 565120 647666 643487 4537418 4720527 38.95 70.6 2
08:51:15 2024-01-29 639446 636802 139434 136415 226124 231799 253182 254828 159405 154755 191456 195190 222508 225774 4172033 4506662 5872517 5716443 966341 1003975 197978 174809 191729 193284 231946 225670 213006 213260 146144 148449 602807 571965 1333293 1324197 315320 311033 426505 427507 519343 504837 518911 522918 537805 543321 514385 565952 1552683 1631072 1093161 866343 464433 459081 541004 538192 556510 558235 559957 565920 640359 639245 4553638 4711869 38.95 70.6 2
08:51:16 2024-01-29 642933 634888 139735 135594 226548 231403 251599 250673 159122 155255 191218 195664 222320 225738 4162036 4386536 5891522 5727129 981349 1005289 196607 174791 191611 192979 231438 229329 213006 212272 146244 147997 600968 563837 1352937 1316869 311899 312714 423854 429701 513588 501787 520490 522208 536223 547312 510830 568068 1563032 1662120 1093161 857420 466188 455648 541040 541247 550045 563939 561935 565588 645729 640326 4502679 4705240 38.95 70.6 2
08:51:17 2024-01-29 636728 636793 139610 136076 225076 232849 251214 255151 159336 154613 191421 194582 222474 225031 4171388 4554736 5877326 5709816 965166 1004710 197345 174234 192136 191835 232089 224188 213605 214228 145990 147964 593832 570337 1340002 1328051 314872 312201 423926 428790 519343 503309 518997 525177 537165 539726 510072 562742 1547110 1613423 1097790 863881 465418 458005 538287 536148 550081 557612 556137 565084 638062 640218 4587029 4707085 38.95 70.6 2
08:51:18 2024-01-29 643090 635831 139644 135717 226093 231403 250830 250498 159011 154721 190783 195156 221789 225420 4171388 4402018 5931387 5722596 971779 1005400 195450 174373 191124 192570 230506 224784 213693 213477 145970 147795 593832 564240 1336117 1325311 313497 310055 423962 430005 513986 501746 519271 519410 532081 541727 504805 562742 1557309 1652940 1100104 854595 465087 454837 538287 539717 549550 558270 561176 565186 640141 640024 4537535 4707850 38.95 70.6 2
08:51:19 2024-01-29 636543 636802 138237 136051 224663 230487 251951 250048 159087 153979 191049 193976 221789 225031 4168416 4509704 5866109 5703865 966379 1002552 196778 173783 190696 191939 230790 224367 211816 216351 145838 147653 616976 569510 1336831 1325311 313979 309480 423818 423579 513878 504374 518260 522948 537545 539726 510505 565361 1549343 1622729 1090847 864496 463766 459328 540997 534978 553229 558398 556420 564384 637575 635477 4550418 4713800 39.05 70.6 2
08:51:20 2024-01-29 640332 636793 139003 135607 225046 230723 255492 251104 158942 154223 190183 194548 221174 224707 4174363 4423934 5931112 5728457 968828 1005400 195484 173818 190696 191939 230628 224016 213042 213029 145433 147244 613658 563837 1339877 1326253 313757 309843 424628 429445 516749 500148 517781 518237 531828 541167 506105 561001 1554111 1641591 1109361 856224 468077 454837 536353 536563 547394 557004 558612 562710 638197 639695 4550531 4715107 39.05 70.6 2
08:51:21 2024-01-29 640356 636802 138880 135598 225041 229932 251424 250048 158721 153975 190183 193373 221635 224678 4177761 4494055 5862069 5705089 969142 1002552 196130 173507 190131 191602 230396 224331 211816 213513 145163 147589 620150 569156 1338483 1323259 311792 308217 422400 423651 513226 503734 516458 522395 536116 540770 508415 563394 1546662 1626567 1066192 865037 461171 454334 539849 531896 553633 557996 555235 562710 634770 632733 4558459 4713800 38.95 70.6 2
08:51:22 2024-01-29 640332 637439 138280 135568 224698 230684 251440 250752 158432 154116 189849 194077 221072 224327 4177761 4421367 5931387 5707711 968345 1003975 194268 173818 188937 191771 229359 223594 211816 212284 145399 146770 615221 562631 1358450 1323259 311983 308892 421438 427471 512446 495932 516387 513905 530067 541167 504489 563169 1557778 1648427 1104732 853307 464086 450714 536380 535967 547248 557504 557354 561403 640359 641198 4511561 4713443 38.95 70.7 2
08:51:23 2024-01-29 637406 636802 138332 135444 223274 230684 251263 249487 156316 153233 190016 192738 220919 223625 4180740 4540707 5872204 5687325 964889 1002281 195960 172955 189797 190733 229359 222967 211119 212879 144492 147384 615388 569156 1335311 1323259 312868 307716 420810 422387 512072 501746 514851 519996 532153 538056 504914 561038 1544540 1623096 1061950 865012 461318 457275 538251 534347 552065 554941 553439 561654 634804 634471 4576683 4727480 39.05 70.7 2
08:51:24 2024-01-29 636728 637703 137976 134723 223520 229790 250522 250576 158329 153552 188989 193306 220732 222927 4180740 4514536 5894735 5695475 955392 1001841 194841 172645 188937 190733 229324 222270 211816 211584 144893 146735 612096 565854 1342557 1333391 311762 306751 421509 423019 513426 495859 510638 513977 526915 534897 502534 558125 1540160 1613928 1116303 857010 462028 453482 532212 530148 548945 550600 556420 561838 631164 637434 4631742 4721974 39.05 70.7 2
08:51:25 2024-01-29 645869 636584 138129 135101 224495 229183 250412 248088 158143 152952 189843 193306 220392 224327 4177761 4444432 5895010 5714441 978548 1002552 194268 172165 189542 190364 228773 222547 209802 212432 144289 146735 612214 565486 1343356 1314071 310441 308182 419843 423317 508764 495859 514851 513833 530476 539285 503958 561038 1549380 1650599 1061950 853381 461466 452103 536768 531860 546621 555615 556024 556004 638550 631312 4471049 4715359 39.05 70.7 2
08:51:26 2024-01-29 636348 636657 138022 134622 223555 228722 249781 249870 155453 153096 191231 193005 220392 222195 4178979 4517454 5895735 5732950 956789 999678 194268 172131 188606 189571 228418 222199 210494 210446 144923 146259 608901 562631 1342482 1333391 310222 306323 420810 421721 510962 494321 509808 513869 526246 534861 502888 555178 1544540 1620704 1094608 853381 459379 450931 532212 531377 548799 551831 556024 560608 631019 632697 4634023 4720527 38.95 70.7 2
08:51:27 2024-01-29 645032 636802 137972 135106 225229 228261 251686 248572 155350 153062 188886 193238 222215 224183 4185862 4413974 5895735 5703678 979947 1002552 194234 172131 188606 190364 228578 222547 209148 211838 144289 146735 616976 565926 1357031 1315003 310441 307716 419843 422685 508010 495823 513721 513797 530440 538885 502889 559376 1549380 1650599 1057425 855204 461139 450823 535182 531860 545006 555120 554841 555539 637612 631046 4464672 4699023 38.95 70.7 2
08:51:28 2024-01-29 636728 637689 137620 134656 223468 228508 249819 250048 155159 153453 188851 193773 222002 222677 4192273 4490444 5895923 5704443 957877 1002515 194268 172096 188606 190260 228259 222356 211119 210446 144381 146873 613658 563033 1339576 1335394 310441 305790 420183 421093 510962 496056 509844 513905 528442 536438 501827 555570 1543443 1626550 1066475 852169 458820 450498 532212 531788 547394 550986 556420 558912 630095 634884 4557051 4713800 39.05 70.7 2
08:51:29 2024-01-29 638491 636312 137845 134647 223624 228472 250030 248123 158075 152461 188955 196049 224637 221502 4181493 4483467 5878442 5727712 972940 999641 197515 172131 188138 190231 227331 222164 210096 211106 144283 146873 607408 566259 1353477 1318739 310441 306253 420183 420465 505116 495859 507543 510768 528063 532508 503958 559106 1543443 1630123 1068171 860205 457449 449411 532099 531326 547394 552678 551126 560698 631164 629357 4549080 4713800 38.95 70.7 2
08:51:30 2024-01-29 645947 636798 137624 134470 224591 229218 249608 248471 155159 152673 188623 192572 221741 222734 4180740 4464709 5935341 5710866 965241 1001856 195259 171993 188041 189536 227129 221351 210424 210082 144628 145778 602807 563033 1357424 1320532 309565 306784 419250 423019 507974 492477 510241 511965 526951 534861 498510 555997 1544881 1635733 1097790 851350 460035 450576 531459 529811 540959 550986 554962 555146 631164 631312 4500458 4710441 38.95 70.7 2
08:51:31 2024-01-29 638454 638153 137006 135140 227061 228278 250734 246942 155051 152182 188658 196288 224374 222195 4180740 4556975 5895010 5713903 957837 1000359 193562 171601 188206 189364 227535 219986 210284 210747 143820 146033 615388 569082 1332193 1329617 310991 307073 420661 419803 510962 495089 509589 515239 526951 530910 501750 553093 1534204 1610604 1111675 855812 458134 450116 529171 529076 545391 549905 551982 556041 632295 631276 4630715 4729132 38.95 70.7 2
08:51:32 2024-01-29 645489 637434 137372 134343 222732 227059 250734 246977 154728 152216 188196 192106 223833 222962 4180740 4410840 5895010 5714441 978548 998933 197550 171396 189805 189226 226954 221258 208793 210965 144228 145711 615388 566259 1338552 1316045 308511 306784 418067 420429 504581 492513 512646 512328 529190 534897 500225 555607 1549380 1645859 1059687 852775 458725 448112 532063 530184 540995 551022 551554 555138 631128 627480 4464395 4704448 39.05 70.7 2
08:51:33 2024-01-29 648675 636793 137075 134486 222247 228827 249012 247013 154699 152081 192442 196014 224338 221311 4190092 4527129 5895010 5713231 952606 999407 197550 171396 191570 189433 227129 220780 209148 209100 144249 145407 616783 563245 1338019 1334577 308511 305920 420735 421459 507793 493989 509700 512243 523211 534075 501823 554444 1537940 1620799 1061950 850355 457419 451462 531459 532079 545427 549784 553194 555146 628508 631312 4557088 4707850 39.05 70.7 2
08:51:34 2024-01-29 636451 636802 137265 133809 222745 227411 249784 246590 154626 152216 192370 196323 224374 221346 4190092 4481926 5884760 5723793 971485 999641 197239 171396 191435 189170 226461 221160 208891 210446 143490 145987 613801 566259 1334672 1322614 310126 306676 419104 420346 504864 496481 510203 515239 529190 532153 503099 556244 1536863 1604760 1049801 860702 458725 450787 530707 527473 540995 546687 548601 556755 625706 626563 4586595 4723152 38.95 70.7 2
08:51:35 2024-01-29 643205 635867 137569 133775 222586 227376 248454 247741 154137 152359 192163 192106 223833 222543 4196564 4417522 5927164 5723793 967450 1001841 194032 171549 190988 189467 225377 220815 209113 209100 143723 145514 610533 562230 1341590 1318739 306883 306784 418067 419839 504225 492411 511515 510625 528224 536677 495792 557543 1545563 1644280 1057425 852021 460542 449510 532212 530950 540126 550099 550273 553453 631091 627003 4477439 4713800 39.05 70.7 2
08:51:36 2024-01-29 637360 637698 137036 133800 226990 228676 248209 246977 154480 151660 192334 195944 220797 221338 4184124 4534326 5899208 5714441 953998 998933 197204 170971 191364 188280 226461 219938 209113 208774 143829 144870 612096 563033 1339274 1329287 306883 305921 419250 420863 508685 492282 507570 510732 523067 531726 501396 553227 1539127 1623083 1061950 848927 457419 449972 530671 532043 540923 548444 550273 554471 626662 627516 4562089 4723152 38.95 70.7 2
08:51:37 2024-01-29 641973 637703 136778 134002 226631 227376 247925 247458 154124 151904 192028 196014 223641 221848 4187195 4417731 5932258 5711822 967450 999714 193761 171601 190649 188873 224994 220092 208606 208774 143490 145223 613658 563033 1337914 1318739 306811 306352 414840 420863 502029 491934 504688 509402 526208 532993 495864 555960 1544540 1641628 1055162 850959 456766 448348 531459 529076 538950 549761 551454 552337 632897 628477 4480823 4719306 38.95 70.7 2
08:51:38 2024-01-29 638270 637693 136850 133800 226636 227059 247925 247946 154197 152043 191992 196014 220180 221395 4187193 4492600 5904322 5695475 958151 999714 194790 170818 191328 188115 226076 220057 208461 209135 144283 144807 605455 561429 1344937 1327964 306307 305598 417441 419674 505044 491239 504688 510768 522815 532508 499519 551453 1534599 1613496 1059687 847233 455470 450576 528797 530575 544413 547010 549457 552240 622150 626563 4560073 4722049 39.05 70.7 2
08:51:39 2024-01-29 636202 640017 137098 133645 224433 227166 248974 246076 154163 151729 191956 196148 220586 221875 4196175 4508198 5858005 5695475 968450 999604 197409 170665 191597 188046 226233 220057 208066 209719 143431 144970 610627 569156 1340663 1322404 308619 305656 415092 418417 504972 494725 507570 513780 526099 530620 495828 549320 1530903 1602416 1066475 857010 457923 448040 526860 522810 541371 543730 546765 554707 622006 625575 4630715 4729892 38.95 70.7 2
08:51:40 2024-01-29 645700 637375 137307 133608 224433 226217 248625 246766 153752 152013 188915 193534 219851 222017 4196175 4426697 5903410 5711784 978548 1003975 194304 170699 191122 188177 225726 220092 207384 209573 143190 144807 613603 565888 1336708 1315003 306487 306352 415020 420566 503305 491934 509014 509329 526135 531283 495756 555133 1540160 1641432 999184 853381 456011 446675 531835 529039 539803 550171 547154 550140 629398 627146 4471049 4708496 38.95 70.7 2
08:51:41 2024-01-29 639121 638605 136619 133868 223337 226989 248135 247891 153429 152435 188976 192073 220075 221324 4207276 4485685 5905168 5717307 960883 1000322 194743 170394 191256 187621 226041 219432 207777 208739 143190 144807 615388 562230 1348773 1326076 306487 306352 414984 418417 504936 491203 509375 512328 522259 531655 495756 548082 1535021 1611107 1061950 850959 457376 449620 526081 525877 538278 543730 545331 548474 622150 625136 4550342 4723895 38.95 70.7 2
08:51:42 2024-01-29 636728 638340 136666 133486 223337 225902 248347 245389 153702 151174 191884 195703 220180 221564 4209871 4524467 5887149 5711784 964926 998865 195122 169820 187321 187033 226871 219183 208107 209100 142495 145109 610627 570374 1361436 1326076 308402 304062 415092 419045 507566 494026 505627 510880 521452 528278 495407 546688 1528696 1602392 1104732 855204 454749 445421 523049 522774 541371 543312 547543 554865 622078 625136 4646739 4739257 39.05 70.7 2
08:51:43 2024-01-29 645849 638144 136335 133499 223332 225902 248941 245732 153220 151208 191920 195703 219180 222159 4196452 4465845 5909038 5735308 971916 1001856 193726 170360 190917 188310 224994 219336 207858 208669 143035 144568 613801 572135 1356503 1321550 306847 303102 415092 420863 504017 493676 503729 504891 522627 525948 495248 552235 1535294 1617362 1052900 857031 453259 446717 529171 522846 540506 548624 544441 553453 625706 622227 4560315 4720527 39.05 70.7 2
08:51:44 2024-01-29 643901 636757 136411 133524 223023 226989 246819 246111 153667 151174 191579 195703 219530 220740 4200028 4436573 5931387 5742281 967759 1000948 193010 170799 187827 188074 224820 219573 208252 208198 143156 144739 610533 562631 1337914 1322489 306496 305061 415020 420268 503122 490473 507173 504855 521452 531901 493906 551844 1540160 1641739 1003516 848200 455794 445747 529171 527437 539422 546687 546139 549325 629434 625819 4477439 4711161 39.05 70.7 2
08:51:45 2024-01-29 636497 639244 136579 133520 222394 227024 246889 244977 153667 151106 189146 192054 220180 220052 4199444 4563620 5912736 5711545 954274 1000322 194093 170696 188452 187971 225238 219266 207459 207625 143354 144568 608901 562958 1337374 1333391 306278 305026 417441 418085 506128 489672 505232 510483 522989 531778 495684 548118 1535294 1616217 1050637 847116 454177 448092 526081 527437 540605 543348 545367 548511 622957 625819 4563582 4723152 39.05 70.7 2
08:51:46 2024-01-29 636728 638596 136867 133306 223332 226252 247617 245319 153667 151174 191579 195531 220026 220123 4193523 4506846 5878870 5741327 967759 998897 193761 170360 190917 187621 225028 219372 207499 208821 143122 146087 613801 569510 1333202 1324369 306631 303919 414840 414565 504695 492630 505627 509758 523067 527214 498323 548684 1528217 1597855 1066475 857031 454500 447958 522977 521196 539422 541683 544367 551775 621489 625819 4639830 4732504 38.95 70.7 2
08:51:47 2024-01-29 646771 637703 136301 133310 223337 225360 247617 245732 153365 151073 188527 195703 219495 221431 4205437 4435629 5903410 5722596 976749 1002281 193490 169854 190881 187033 224646 218689 206273 208448 142436 144611 610627 567134 1340806 1316981 307151 305419 415408 418899 501773 489600 507423 507602 522923 532045 495504 549283 1535294 1621947 1057425 860168 456768 446377 527305 521665 536162 545331 541946 548511 626626 623771 4555578 4729892 39.05 70.7 2
08:51:48 2024-01-29 645680 638605 136073 133315 222554 226252 246889 245319 153212 151140 191274 192188 219342 222124 4199444 4485685 5912736 5713231 959052 999641 194168 169550 190917 186999 225028 217974 207747 207729 142529 144538 615388 565450 1330557 1322614 306668 303848 412475 419674 506846 489455 506746 506763 521547 528949 492525 550062 1544050 1641547 1003516 850922 454823 446377 528424 525877 537987 546938 545989 546888 627548 625689 4477439 4711220 39.05 70.7 2
08:51:49 2024-01-29 640295 640144 135859 133608 221355 226094 247652 243813 153667 150656 191579 191652 219873 220052 4199182 4577771 5895849 5711784 959459 998153 193761 169649 187503 187067 224299 218444 207777 207405 143035 144168 616976 566259 1334454 1330901 305553 303137 415092 417200 504732 486846 501522 507820 516822 525984 494253 545267 1533931 1616217 1055162 848890 453458 448165 527515 525768 540951 544988 548322 552329 623803 625638 4562089 4728819 39.05 70.7 2
08:51:50 2024-01-29 638085 638605 136420 132872 223019 226112 247440 244942 153174 150689 188563 192188 219530 220088 4206022 4512909 5895457 5741327 972940 998897 192845 169888 187240 187033 224044 218724 206416 207764 142495 144304 610533 566259 1332267 1320449 306278 303137 415056 414709 499713 490820 503017 508574 522223 527500 495022 549901 1530940 1604760 1021032 857692 452251 446790 527678 521160 538023 544183 542888 552297 621086 619752 4599822 4742484 39.05 70.7 2
08:51:51 2024-01-29 647789 637693 136497 132872 222738 225810 246607 245319 152784 150830 187977 192188 218747 221183 4205797 4439613 5912736 5731962 976712 999641 193185 169668 187371 186869 223641 218279 206061 208088 142014 144202 620396 566731 1341322 1311281 304837 302781 411859 418417 501137 491203 506059 504819 522627 528649 493834 546884 1530940 1613459 1052900 860205 454823 444453 523085 522171 535136 543765 542888 548548 622186 621279 4563468 4731379 39.05 70.7 2
08:51:52 2024-01-29 647784 638486 136160 133423 221909 226147 246403 244565 153174 150931 191274 191920 219250 221395 4199444 4503158 5922946 5722596 959737 999678 193626 169584 190618 186835 223641 217939 207095 207082 142462 144037 614992 564643 1336988 1324197 304587 303030 413418 419674 503305 486846 503017 501805 519339 529080 491554 548543 1537903 1634578 1055162 848237 453384 441881 523121 522882 536686 544948 545989 546852 625742 622263 4505656 4711679 39.05 70.7 2
08:51:53 2024-01-29 639335 639966 136326 133578 222247 226217 245918 244460 153084 150588 187726 191815 219132 219639 4212140 4558496 5912736 5733145 953998 999604 193185 169584 187371 186706 224264 217974 206451 206403 143035 143769 620150 563033 1355550 1328236 303874 302676 414692 414709 501846 485368 501486 504927 516857 528313 493522 548406 1530940 1613928 1080723 846513 452246 447009 523013 522882 538278 540509 545601 548800 619880 621680 4571494 4729892 39.05 70.7 2
08:51:54 2024-01-29 636497 637816 136172 132868 222389 225203 246607 244903 152936 150689 187916 191513 219014 219569 4210685 4516471 5878644 5744854 968450 999612 192905 169702 187240 186706 223607 218314 206416 207764 142265 144270 620396 569156 1335444 1322321 306061 302910 413127 414637 501491 490473 503017 508574 520683 525544 493906 546461 1526048 1597855 1029884 857010 453643 446474 523786 521433 536686 541158 539538 546925 619405 620332 4614731 4732504 38.95 70.7 2
08:51:55 2024-01-29 645113 638596 136595 132747 223023 225395 246094 245354 153169 150931 187627 192188 219062 221218 4211179 4436159 5908086 5736647 978548 1003008 192676 169550 186941 186706 223607 217974 206169 208233 141963 144270 617172 569156 1354905 1314071 303910 303848 411281 417164 499687 486918 504516 504036 521452 529093 492286 548833 1530940 1618509 1052900 859558 454934 441521 523013 521064 532018 542931 539502 546465 622078 622007 4564970 4732504 39.05 70.7 2
08:51:56 2024-01-29 645947 638021 135859 132877 221700 225552 246438 244600 152682 151140 187592 192188 218848 221466 4208796 4506382 5923567 5721784 958254 1001144 193726 169282 187503 186413 224299 219665 206888 207048 142001 143837 613801 566259 1336473 1328545 305409 302216 410020 417200 504017 486846 503729 503255 518605 525948 490441 545924 1535724 1623096 1086219 847196 454934 441448 523044 522370 532018 542134 544441 546465 626498 622263 4552683 4732504 38.95 70.7 2
08:51:57 2024-01-29 640207 639961 135501 133306 221355 225552 246819 243779 152928 150069 188298 191084 219189 219863 4206143 4586558 5895010 5736146 962484 1000433 193010 169717 187062 186733 225702 217157 207245 207048 141735 144170 612214 570781 1334068 1331502 306278 301299 413454 414745 504695 486954 499608 504783 518239 522828 494103 545204 1530940 1612790 1032097 846513 451605 446740 522573 522810 538278 540095 545601 546852 620318 622227 4563468 4732504 39.05 70.8 2
08:51:58 2024-01-29 639989 638600 135893 132877 222087 224890 246059 244394 152682 150173 187627 191084 218966 218650 4215142 4498750 5912736 5742497 974366 1000359 192297 170189 186526 186726 223124 218209 206313 207446 142231 144334 612214 569026 1356309 1322321 303946 302216 415020 414457 499870 486846 498479 503291 518419 526026 495080 546884 1528696 1600149 1021032 857655 453259 447082 523049 521433 537518 541158 537905 546043 618864 617178 4596427 4738201 38.95 70.7 2
08:51:59 2024-01-29 644117 638026 135966 132868 221385 226129 245302 244565 152543 150207 187592 191351 218848 219828 4208796 4470897 5950037 5744854 966074 999714 191970 169854 186181 186447 222883 217297 206278 206265 142361 143899 613801 564240 1342740 1322489 304723 302498 413644 416983 498764 484614 501522 503186 519339 528898 492634 546884 1537903 1634578 1018819 851896 453321 441557 526117 522738 532018 544146 541178 545892 622042 618047 4480441 4719786 39.05 70.7 2
08:52:00 2024-01-29 637243 637816 135893 132660 222087 224161 246438 243609 152543 149798 187592 191084 218660 220017 4206143 4528222 5878908 5731999 967759 998153 192576 169164 186977 186121 223227 217297 205489 207405 141542 143837 618784 569156 1339778 1322353 306997 302414 411281 413072 500919 486665 503334 507483 519266 523139 492488 543310 1528143 1609064 1036246 852169 449358 444490 521565 522765 539152 541158 544404 547699 620318 622082 4652820 4735879 38.95 70.7 2
08:52:01 2024-01-29 645943 638605 135851 132864 221394 224890 246889 243065 152762 149932 187592 191084 218203 220088 4218148 4504983 5922061 5733145 975720 1002552 192541 169282 186810 186447 223227 217332 206416 207405 140610 144304 612214 572003 1339778 1316869 304873 300350 410055 417164 500429 489745 498515 503186 516822 522959 489423 548108 1533585 1617328 1035140 857031 449248 441701 526019 522604 537336 542099 539538 546925 621094 621179 4570012 4740785 38.95 70.7 2
08:52:02 2024-01-29 647324 638600 135671 133339 221350 225902 245337 244609 152543 150039 187592 191652 218660 220052 4211254 4483467 5945802 5736459 966624 1001095 191633 169820 185200 186447 221819 217110 206061 206260 142640 143372 613801 563033 1338790 1320532 302489 302181 410667 414673 496103 483933 501999 503898 516893 526020 491135 546920 1535724 1632438 1030275 853782 453458 441629 525668 523653 534471 544219 541343 545707 623018 619811 4496250 4741856 39.05 70.8 2
08:52:03 2024-01-29 639335 639499 135855 132656 221545 224820 245483 245012 152065 150240 187592 191519 218508 219367 4217872 4521387 5922946 5723793 957470 999604 192541 169164 186382 185796 222917 216924 205774 206472 141867 143372 620396 562631 1348450 1328051 303466 302252 411316 413363 501137 483704 501559 504819 518605 526020 493754 543494 1529818 1612786 1052900 848509 453532 444163 521565 521433 533262 539348 542888 543975 618349 620104 4576683 4745238 38.95 70.8 2
08:52:04 2024-01-29 639162 638282 135893 132444 222114 224507 246059 243779 152577 150069 187592 191073 218381 219710 4211254 4534340 5894085 5742497 971410 998189 192576 169316 186347 186209 222848 217332 205135 206472 140875 143769 618784 570327 1330898 1322409 303447 300841 411245 412130 500161 486882 499256 504855 516857 522461 492671 542650 1521720 1591007 1055162 854595 451384 441521 521196 519556 532054 538840 537905 545236 613172 622007 4658335 4740507 39.05 70.8 2
08:52:05 2024-01-29 647784 640112 135723 132776 222203 223434 245852 243813 152159 150173 187175 191374 218029 220088 4215142 4454259 5917846 5745264 975757 1001095 191970 169013 186715 185830 222883 216622 204782 206507 140778 143670 617172 568346 1343356 1315003 303896 302181 409444 414637 496031 484650 501522 503542 516857 527587 489713 545500 1529818 1613933 1003516 857729 453532 441809 523044 519152 529968 538961 537888 544344 619276 614871 4567838 4742370 39.05 70.7 2
08:52:06 2024-01-29 647694 641239 135723 132835 221173 224786 245539 243674 152242 151426 186795 190876 218099 220740 4219331 4524617 5929612 5723793 958367 999641 192576 168745 186679 185248 223227 215915 205809 206403 141509 143571 612214 566259 1336831 1324197 304327 301052 408537 414781 501491 484991 500705 501764 514126 523597 486778 544339 1530940 1627519 1078408 845995 451605 439005 523786 520829 531982 540545 542367 545504 621130 618553 4505656 4732504 38.95 70.8 2
08:52:07 2024-01-29 639121 638340 135416 132444 220387 226078 245778 243400 152588 149592 187485 189747 218486 218885 4223485 4592270 5924989 5742497 955636 1001819 192792 168779 186382 185505 222883 216587 205631 205441 141870 143304 621737 564643 1343583 1335283 303791 301990 412510 413399 500076 484541 495675 503291 514198 524403 492707 543494 1528733 1612664 1050637 846513 451384 445118 521565 522171 531716 538083 539502 543847 613172 618047 4583291 4748623 38.95 70.8 2
08:52:08 2024-01-29 636575 638596 135885 132038 221740 224195 245680 243404 152099 149932 187066 190772 217924 219806 4220244 4535435 5912628 5736459 970093 1000433 192506 168745 186715 185505 222883 217006 205169 206472 141244 143769 617172 570781 1343375 1324284 304359 300350 410055 412130 500429 486882 495639 504553 518605 523139 490405 540238 1521720 1594193 1071000 853381 451075 441448 519688 520795 532018 538083 539538 548447 617585 619666 4656144 4744440 39.05 70.7 2
08:52:09 2024-01-29 647784 638596 135446 132469 220700 223503 246129 243312 151739 149969 186864 191050 218168 220088 4218148 4476621 5927795 5745953 977383 1001095 191970 168745 186050 185796 224434 217088 205101 207082 140584 143964 613947 570374 1349714 1315003 302489 301193 410727 414345 496031 485404 501254 502830 516822 524367 486850 543879 1530940 1613928 1023245 857692 451741 441115 521939 518017 531826 538926 535484 545892 619990 614871 4574363 4741856 39.05 70.7 2
08:52:10 2024-01-29 644811 639961 135378 132477 220669 224507 245421 243404 151705 149966 186435 191519 217491 220088 4211291 4537969 5934408 5728156 959014 1000948 191830 168678 186170 185600 223279 216448 205774 205796 140708 143338 613801 566259 1337605 1324197 303896 300350 410727 414457 500882 483704 498515 501409 514053 522863 486435 544376 1530940 1632264 1003516 848472 451605 442255 522205 519695 531161 540545 541142 544270 619748 616240 4493040 4732504 39.05 70.7 2
08:52:11 2024-01-29 638222 638282 135267 132747 219947 224982 245302 242284 152272 149113 187460 189851 218168 218650 4220516 4593042 5900121 5733145 959898 1000396 192127 170496 186063 187026 224312 215661 206169 206265 140979 143435 610627 570736 1338182 1333391 304543 299404 411281 415237 502642 483861 498350 501841 514090 523139 492286 542687 1526530 1608244 1023245 844109 450657 444562 521565 522912 531946 538083 537941 543190 613100 616673 4574363 4738477 39.05 70.7 2
08:52:12 2024-01-29 649480 638323 135400 132436 220669 224195 244924 243030 151739 149452 187079 190749 217981 220052 4236064 4508198 5932258 5723517 958367 999678 191970 168478 186216 185215 222693 215915 205631 205762 140708 143304 612214 567881 1338275 1328141 304327 302115 411599 414601 500284 486259 500834 500129 515975 522828 486886 545924 1535294 1632254 1033951 850959 451720 440827 523013 522912 529968 539717 537072 542233 620318 616319 4489603 4732504 39.05 70.7 2
08:52:13 2024-01-29 639609 640227 135530 132444 220740 224161 243761 243813 152159 150169 186864 190882 217981 218685 4223409 4535435 5924989 5744854 958151 999678 191970 168478 185790 185248 222539 216251 205135 205619 141576 142875 610627 563033 1340896 1331502 302106 301073 410091 414649 498692 484737 502618 505328 514017 524261 489568 540857 1530354 1618453 1034310 848472 452246 442061 519873 521360 531180 538047 539538 542655 619734 618082 4562089 4741856 39.05 70.7 2
08:52:14 2024-01-29 642294 639934 135441 132345 220735 223469 245337 242319 152411 149180 187197 190616 217981 218685 4224793 4546302 5887313 5733145 966379 999678 192576 168245 186252 184703 222883 215950 204782 206438 144316 143571 623926 571595 1334157 1324197 302759 300727 409732 411515 500076 486467 495603 502937 517107 522151 489423 541278 1524367 1600122 1095475 853307 448539 442124 519578 519691 531982 538083 540339 546705 618203 620067 4652246 4758026 39.05 70.7 2
08:52:15 2024-01-29 648620 640863 135378 132972 220665 223503 246438 243038 152125 149152 186828 190415 217760 219674 4224168 4500444 5922087 5749524 973693 999604 191261 168712 185165 185796 221939 216552 205101 206048 140708 143537 610826 571595 1335237 1325136 304112 298915 411859 414309 495959 483897 498078 503186 518605 523139 491171 544265 1526048 1595266 1003516 858178 451300 441376 522711 517433 533299 537040 537395 544049 615980 616754 4615225 4746024 39.05 70.7 2
08:52:16 2024-01-29 646771 639509 135825 132311 221218 223469 244728 243404 151671 149932 186400 191015 217422 219332 4223891 4442638 5948316 5749524 971099 999641 191128 168712 185165 185505 221477 216622 205066 205762 140778 143372 612214 564643 1345472 1317804 303036 300771 410727 413363 494072 483256 499572 501764 518605 522828 486742 543457 1528217 1613928 1021032 857031 451925 442569 521565 518872 530891 539348 536066 542434 619697 613069 4576683 4746024 39.05 70.7 2
08:52:17 2024-01-29 645938 640410 135356 132494 220445 225544 244477 243030 151637 149659 186520 190876 217270 220850 4223597 4498526 5922061 5730767 957000 999641 192407 168478 186015 184636 222848 215545 205101 205727 140345 143165 612214 566259 1331922 1326076 303466 301152 409567 414018 499360 484884 498479 500275 513258 523139 483865 541004 1530940 1625104 1023245 847116 448649 438768 521565 521433 532203 541158 539502 543539 620026 619228 4512580 4740785 39.05 70.8 2
08:52:18 2024-01-29 641723 641964 135272 132643 219942 224820 244512 242284 152159 148741 187008 189650 218171 218392 4226540 4605390 5913634 5736052 958367 998897 191598 167366 185165 184669 221973 215880 205774 205122 140513 142875 613801 567881 1332517 1334337 303576 298915 410055 412094 498873 483514 497960 503186 514017 522024 492365 540621 1526456 1609291 1003516 846513 451605 441881 520055 521433 531450 536429 538048 540972 612560 617626 4583755 4742370 39.05 70.7 2
08:52:19 2024-01-29 638918 641207 135715 131972 221218 225492 245091 243230 151990 150896 186817 189506 217725 218650 4225376 4537481 5912817 5751849 974329 999604 190995 168444 184965 185215 226034 216402 204464 205727 140513 143338 618784 569156 1340813 1324197 303681 301261 410920 410901 495188 483897 498350 501805 518203 521344 490752 539401 1521684 1590928 1052900 855538 449798 440135 518587 513869 530341 534852 537506 545467 612129 617626 4656144 4748623 39.05 70.8 2
08:52:20 2024-01-29 649171 639952 135747 132038 221421 225139 245021 243569 151570 151108 186568 190842 217282 219911 4229523 4457070 5922061 5744500 977496 999641 191598 167250 185165 184669 221785 216402 203829 205762 140584 143372 615559 567538 1351991 1313141 303036 301578 409857 412130 494492 483933 498479 501019 517547 523139 485301 541845 1528217 1613928 1021032 857655 451075 438245 521196 513833 530286 539599 536743 544270 620318 613285 4571494 4741856 39.05 70.8 2
08:52:21 2024-01-29 647561 639893 135288 132316 220290 223503 244512 243609 151152 150036 185951 191073 217178 219652 4224551 4528023 5931387 5732822 961109 998791 191935 167216 185719 188229 224312 219880 204782 207090 140584 142976 610627 566731 1365590 1327959 302607 302115 409567 410865 498909 483514 499219 502501 514017 522792 486814 537804 1526048 1613928 1034310 847159 450753 440148 518587 519189 529162 536429 537488 540589 617609 614871 4571217 4748623 39.05 70.7 2
08:52:22 2024-01-29 644011 640155 135378 132005 220665 228216 245232 242284 151671 149113 186400 189851 217456 219144 4225766 4558496 5895451 5744740 964889 999641 192541 171483 186050 186241 224908 219797 206486 205796 144140 143372 617373 572786 1351732 1327105 302030 298462 410727 412130 498946 484614 497960 501764 511707 520130 486850 539401 1526048 1608175 1003516 846513 446968 441773 520055 521064 531946 537597 539502 544270 613028 619191 4590306 4751208 39.05 70.7 2
08:52:23 2024-01-29 646771 640414 135458 132055 220286 223469 244512 240870 152159 148270 187162 189186 218133 218462 4233533 4531831 5929827 5769567 975682 1000948 191122 170017 184953 185147 223176 218154 204464 205122 140417 143068 614000 574048 1338182 1323926 302999 297558 413022 414457 494492 483521 496088 501019 514162 521668 489332 543843 1526048 1598988 1014393 856403 448979 442061 522034 516848 531910 536429 535221 543425 613619 613249 4605353 4751208 39.05 70.7 2
08:52:24 2024-01-29 645680 639961 135407 132005 220669 224161 243761 243030 151671 149213 186365 190449 216782 218991 4217307 4458163 5968688 5754626 971916 1004710 190752 168994 184401 185437 222891 216297 204679 205304 141408 143036 618784 564643 1335994 1318739 302179 301152 410327 414649 495564 484884 498442 501373 517728 521659 485301 541203 1528217 1613928 1025181 857692 449322 439977 520055 513833 529162 538047 535184 542618 618494 613213 4573294 4748623 39.05 70.7 2
08:52:25 2024-01-29 640318 639186 135492 132051 220665 223469 244512 242284 151671 149013 186400 189816 217119 218650 4233533 4540707 5922061 5761201 974366 1001805 190729 168478 184800 184669 223055 215880 204464 205584 144215 142875 610627 571965 1357051 1324499 303036 299987 412474 413219 496230 485571 496681 504219 517801 520539 489677 538983 1520477 1593186 1050637 855759 446639 440791 518442 513833 532203 534406 535221 543847 612934 616754 4642867 4751208 39.05 70.8 2
08:52:26 2024-01-29 647780 639961 135823 131964 221359 228180 244477 243030 151428 149692 186080 190714 217422 219674 4233533 4434954 5921166 5744575 977849 1003975 191331 167250 184965 188299 226229 215880 203761 205762 144145 142841 617172 567538 1349698 1315003 302999 299439 409386 414943 496582 487639 499693 498610 513909 518455 487335 542045 1530317 1611534 1078119 855812 445270 439113 522564 518346 531499 539635 536743 543938 618167 613249 4576569 4745238 39.05 70.8 2
08:52:27 2024-01-29 649628 640868 134940 132014 219943 224161 243761 242995 151637 148813 186400 189816 217270 218615 4235536 4502224 5960194 5744703 966037 1001841 190729 168444 184800 188624 223055 219797 204782 204769 144215 142807 615388 565450 1341590 1326076 302179 299214 410437 413399 494492 482831 498350 499532 513801 522959 488336 543585 1533659 1618304 1023245 855775 450818 438862 522638 516776 529642 537219 535147 541208 617549 612206 4524580 4741856 39.05 70.7 2
08:52:28 2024-01-29 642258 639929 134940 132009 219978 228484 243521 243065 151637 149213 186199 189851 217084 218615 4235218 4534326 5936483 5742497 958334 1001819 191598 167250 184965 188255 225947 220309 204429 205622 144342 142877 618784 563837 1343778 1325382 300718 299404 410437 412305 495995 482490 499767 501436 512500 522024 486021 537008 1526048 1618403 1057425 848890 450560 439005 517674 518237 528269 534710 539804 540406 617693 618062 4571217 4748623 39.05 70.7 2
08:52:29 2024-01-29 644011 640155 135489 132129 220290 228216 244889 241878 151917 148641 186400 189650 217422 218650 4235687 4556000 5903410 5754796 969142 1001534 191030 167250 184577 188255 225840 215730 203795 205122 144237 142976 617172 570781 1338896 1324284 302821 298462 410437 412305 494144 485571 498350 503186 514017 519363 486021 536177 1517336 1593298 1090847 852775 447953 440422 518269 518872 533677 538187 539804 544123 612956 617699 4667271 4757988 38.95 70.8 2
08:52:30 2024-01-29 649433 640155 136171 131873 220705 223434 243761 243312 151185 149492 185843 190714 216782 219144 4229448 4454148 5905168 5754796 980303 1002552 191598 168444 185129 184602 225911 220381 203829 206082 144333 143372 612334 572003 1347520 1318739 302393 299439 408989 412130 493030 482466 495639 500275 517107 523139 484582 540584 1528733 1613928 1032097 857692 450645 438460 520927 513797 529162 538047 534767 543602 619741 612960 4575147 4750957 39.05 70.8 2
08:52:31 2024-01-29 650777 642230 135246 132378 219943 223503 243761 242284 151922 151108 186199 189816 217422 219674 4229335 4534326 5950037 5735667 960883 1001841 191900 166985 185165 188220 221973 219653 204464 205088 144123 142976 618784 568346 1338018 1328051 302534 298497 408376 413363 496103 483245 498350 495877 510952 521668 485648 541845 1530940 1632264 1018819 848472 449297 441629 521565 519960 530286 539635 536277 540170 619369 613213 4489833 4749058 39.05 70.7 2
08:52:32 2024-01-29 642180 642230 135272 132154 220141 225472 243587 243674 151536 149625 186033 189816 216782 218792 4238917 4524354 5924108 5724066 960846 1001841 191331 167101 185129 188220 225999 219725 203829 205088 144145 142639 609040 564208 1360154 1327959 301965 301261 408376 411721 498346 483514 499767 495913 510592 521668 484961 539168 1530903 1622940 1023245 846513 446639 436508 519688 519556 530286 539220 537108 542366 618531 616754 4504796 4741856 39.05 70.8 2
08:52:33 2024-01-29 640318 640155 134491 132485 219320 225492 245021 242146 151300 148406 186555 189381 217342 218322 4235385 4605009 5912736 5742281 966341 1001805 191970 171412 185719 187887 222196 219653 203829 205441 144132 143372 625565 572411 1333695 1328051 303036 297558 410147 410865 496067 483521 496476 500275 509445 518198 486512 537388 1521720 1604760 1023245 846513 446263 440458 519321 519556 530377 534852 539692 542655 611232 616754 4599711 4751208 39.05 70.8 2
08:52:34 2024-01-29 646741 639699 135161 131976 219298 224226 244512 241878 151428 149046 185951 189575 216841 219806 4223259 4491789 5936483 5751845 978548 1001841 190694 167216 184542 184246 223055 219725 203654 205762 143974 142841 625565 572003 1338552 1315003 302289 298915 408376 410901 492266 484884 498350 495877 514017 521620 484961 539438 1526048 1611607 1055162 859932 447917 436508 520055 513761 530286 538047 536743 543425 618021 613213 4580900 4741856 39.05 70.7 2
08:52:35 2024-01-29 647602 640191 135200 132009 219789 223469 243726 243030 151084 149556 185217 190449 216747 218685 4260385 4543315 5937174 5740447 961796 1001132 191621 166985 184918 184246 223212 219808 203829 204769 142725 142672 628842 565926 1362347 1327959 301112 300939 409567 411430 495609 481772 499413 501764 513822 522403 486337 538354 1526048 1616217 1052900 846513 448967 436330 514108 516848 527632 534888 535898 539406 613136 616754 4563468 4741856 39.05 70.8 2
08:52:36 2024-01-29 644011 640001 134936 131972 220290 228144 244512 242081 151394 148406 186104 189221 216747 218462 4216709 4562666 5906151 5745953 969067 1002528 191592 167250 185024 188150 226264 219844 203829 205908 143974 143334 617172 573229 1335701 1327959 303155 300090 410110 411721 496031 483181 496865 500390 509445 518598 486399 537841 1526048 1609315 1021032 846513 447259 438862 518587 519556 530341 534888 537108 541009 610300 616754 4586318 4757988 39.05 70.8 2
08:52:37 2024-01-29 648705 639218 134529 131976 219259 223503 243726 241878 151637 148472 185938 189484 216782 218615 4229448 4523901 5950882 5732324 967138 1002552 190729 171243 184542 186241 223069 216066 206486 204985 140320 142769 612214 567881 1334738 1327687 302179 300411 409567 412782 495573 482149 496571 498263 513619 522403 483865 541077 1534751 1618509 1114278 853381 449652 438460 520927 513869 527632 534888 533594 537772 616343 609590 4517720 4741856 39.05 70.8 2
08:52:38 2024-01-29 643095 640195 135084 131956 219785 228216 242232 242319 151185 148539 185217 189553 216411 217327 4233833 4531195 5936483 5750507 958151 1001095 190995 171483 184542 188290 222721 219344 203829 203850 144316 142408 585153 565854 1344260 1337426 300111 298809 410690 411721 496971 481590 499302 501582 510916 522403 485648 538391 1528713 1618509 1036799 846513 447978 439760 518269 516848 527632 534852 535484 539406 613136 613285 4556899 4748623 38.95 70.7 2
08:52:39 2024-01-29 644122 640186 134529 132225 219298 224226 244477 240836 151260 152433 185808 189055 216782 218615 4236852 4583474 5908527 5761201 972247 999678 190394 167101 183956 184421 221927 219689 203478 204945 144009 142709 617172 570505 1337863 1324197 301819 300302 410654 410957 495103 484884 496329 501618 511563 516893 487077 536530 1521119 1598988 1041779 850959 445038 441629 514072 513833 531450 534066 535520 542086 611232 613285 4661625 4757988 39.05 70.7 2
08:52:40 2024-01-29 649437 639929 135488 131807 220665 228180 243352 242319 151047 149113 185217 190138 216411 218685 4233833 4457070 5905168 5751849 976749 1002552 190694 171278 184249 188053 222238 219761 204753 204803 143974 142610 618784 565926 1351739 1316869 300681 298497 406079 410901 493813 484541 498350 499325 514952 519230 484705 540092 1524853 1612849 1018819 857031 446502 440383 520055 513833 529595 537633 533678 543130 613064 610878 4582442 4741856 39.05 70.7 2
08:52:41 2024-01-29 649166 639222 134555 132005 218918 223469 242978 241878 151185 148472 185808 189518 216782 218274 4223522 4523581 5950882 5736459 965001 1002552 190729 167996 184249 188053 222899 219272 204464 204451 144009 142512 610826 566259 1363502 1326076 301325 297593 409299 412165 495224 482149 496902 495805 510234 520934 483865 540658 1529802 1630037 1029427 853782 448161 438553 521529 517835 528233 537454 534204 540475 612992 609590 4506549 4741856 39.05 70.7 2
08:52:42 2024-01-29 641686 640227 135068 131943 219294 228216 242978 242826 151152 148508 185772 189518 216747 217970 4235687 4541899 5933465 5751849 955429 1001841 191030 171412 183991 187957 222586 219308 204429 203816 144127 142778 616976 566259 1339813 1335062 301325 297558 410727 411721 494108 477976 494648 501409 510988 521668 486778 536177 1526048 1608199 1003516 845995 449688 440422 518269 518135 526969 535118 536251 539706 612427 613069 4584580 4747822 38.95 70.8 2
08:52:43 2024-01-29 640082 643597 135613 131638 220255 224542 243761 240870 151220 150791 185808 189186 216782 218309 4235536 4556000 5895735 5751849 972210 1001570 190527 166985 184378 188255 221927 219725 203197 204769 143974 142742 615559 570781 1336731 1324197 301179 297558 409567 410558 494163 484198 495422 501055 510988 517107 484618 536678 1517336 1600305 1018819 850959 444014 439113 514035 513603 530662 533692 534728 544528 614562 616311 4660040 4759596 38.95 70.7 2
08:52:44 2024-01-29 651015 643782 134834 131757 219294 228180 244547 240616 151435 150826 185772 189484 216782 218650 4242898 4530898 5940712 5751849 979459 1001841 190729 169503 183956 188185 221927 216512 207253 205122 143773 142917 622287 571188 1346001 1317532 300469 298462 406079 409712 492766 484198 498350 495877 510988 516673 484961 539020 1526048 1609291 1014393 856403 446263 436473 519321 513797 530698 537255 534804 542233 618168 611380 4576569 4752596 39.05 70.8 2
08:52:45 2024-01-29 649092 642216 134830 131939 219118 225492 243043 242146 151260 150264 185607 189221 216782 218309 4239874 4489398 5960194 5750507 967450 1001841 190394 171278 183956 188088 221643 219308 203863 203816 143939 142581 622009 565450 1338541 1324284 300900 297558 408376 411804 494163 480449 496902 495913 514053 521301 485648 537804 1526048 1609415 1016606 855795 449333 439691 518221 512243 526851 534888 531597 537356 613064 608698 4567838 4741856 39.05 70.7 2
08:52:46 2024-01-29 642875 640263 135174 131877 219666 225139 243846 242722 151503 148575 185112 189547 216608 218169 4246204 4537455 5931387 5757193 958151 1002552 190561 171208 184249 185980 222550 219344 203795 204485 144114 142346 628842 565450 1350331 1333391 299301 298497 409567 410558 494995 477976 497997 501055 510592 521668 483865 536678 1523882 1611713 1052900 847233 450657 436179 514035 513869 523076 532872 536743 536976 612129 613285 4574363 4741856 39.05 70.7 2
08:52:47 2024-01-29 640849 640231 135258 131009 220290 228180 243352 240836 151185 148710 185820 189409 216841 218439 4239578 4554060 5936483 5769416 975062 1001841 190095 171518 184036 184246 221927 219689 207323 204485 144127 142778 631684 570781 1343259 1324284 301965 297558 410727 411430 493464 483514 496161 501409 512500 517036 483865 536678 1518958 1586476 1050637 854595 445597 437362 513999 513399 529911 531682 535221 541009 609478 613285 4661625 4757988 39.05 70.7 2
08:52:48 2024-01-29 645763 643592 134529 131724 219259 228216 243387 241507 150701 149312 184923 189851 216075 219332 4236852 4541899 5946607 5744854 961796 999494 191458 166755 184659 185330 222550 215895 203478 203850 143974 142639 612214 569082 1336693 1328222 301143 300883 405935 410558 494563 482149 498350 495950 507980 518598 483555 537860 1526493 1623083 1003516 845958 445270 437283 514108 516848 528146 534888 536743 537809 613136 613249 4552683 4751208 39.05 70.8 2
08:52:49 2024-01-29 643855 640227 134525 131894 219263 228180 243796 240801 151401 152398 185253 188924 216747 217970 4235574 4582473 5904322 5725875 969398 1003996 191522 171271 184859 185201 223176 215671 205328 204666 141926 142740 607453 574048 1342073 1329617 302337 297410 409242 411721 495609 483514 493911 498234 507945 515515 483865 538391 1521720 1604490 1022415 845911 445629 438496 514144 518920 530698 533282 535520 539406 611202 615658 4599711 4757988 39.05 70.8 2
08:52:50 2024-01-29 647784 639965 134534 132424 219294 228144 243831 242123 151152 149844 185288 189055 216747 218462 4233833 4527411 5940712 5744854 979422 1002552 190527 171412 183921 185425 222217 216396 205148 205516 142066 142641 619010 573638 1347520 1318430 301325 299878 406079 412305 493464 483514 496513 497909 510988 515118 484961 539401 1527625 1604760 1009137 855204 445313 438460 519823 513797 531450 534924 532047 540589 610837 608698 4596427 4747822 39.05 70.8 2
08:52:51 2024-01-29 650441 640159 134529 132005 218573 228252 243846 240836 151152 152257 185217 189255 216445 217970 4243178 4542632 5951717 5742497 965001 1002552 190694 171018 183956 187721 222394 215440 203829 203816 143873 142248 620396 569510 1364709 1331926 300535 297554 406007 414061 496934 482158 495904 497909 513583 520826 485648 537804 1526716 1609315 1016606 855812 448234 436402 517637 513744 523040 533246 530360 539125 612762 607735 4563582 4755403 39.05 70.8 2
08:52:52 2024-01-29 645726 640191 134496 131182 219193 224133 242198 242250 150876 148641 185147 189782 216075 219185 4242898 4537568 5940437 5758903 959088 1002515 190660 171377 183921 187817 222394 216047 205040 204417 143930 142188 627203 564643 1347632 1327296 300051 298427 409060 410266 496170 481105 497813 498574 511681 519148 483336 538098 1529802 1623342 1025458 847719 447880 437893 516799 513833 526035 534781 536743 539557 617255 613213 4562089 4755440 39.05 70.7 2
08:52:53 2024-01-29 645222 640263 134500 131766 219193 224384 243726 240732 151185 150159 185217 188855 216747 217935 4245963 4593297 5895735 5754796 966379 1001805 191900 171032 184800 187558 223055 216047 204896 204593 143738 142681 622287 573771 1338742 1327959 302179 297590 408376 411721 495224 483514 493489 495877 510739 518496 486586 537182 1525452 1608088 1021032 847719 446581 441003 516799 516812 530662 532837 536029 542790 610011 613177 4613066 4757988 39.05 70.8 2
08:52:54 2024-01-29 648705 639929 134902 131844 219259 228341 244477 240767 151118 150369 185217 189174 216712 218615 4236852 4521793 5940712 5760058 978548 1004687 190660 171412 183886 187817 222394 219272 204179 204451 143961 142581 622287 568346 1353349 1316869 301112 298010 406079 412305 492730 483514 496865 495035 510557 518496 483518 537768 1524964 1612664 1014393 857903 446184 438823 518442 515933 530625 534674 533374 540789 613064 609482 4580900 4755403 39.05 70.7 2
08:52:55 2024-01-29 652407 640191 134895 131910 219040 224542 242943 240801 151152 152363 185524 188889 216562 219332 4244785 4545510 5950037 5742221 960422 1003975 190694 171102 183921 187817 222550 215440 203795 203816 143939 142484 618784 568751 1336117 1327959 301325 297626 406079 410901 495224 481396 495349 494303 507909 518598 483555 538983 1530940 1627575 1033951 850959 445270 436508 520055 519240 528631 538187 534999 539322 616417 613011 4512580 4752011 39.05 70.8 2
08:52:56 2024-01-29 641955 643054 135047 131873 219570 228537 242163 240836 151152 150312 185076 189518 216562 217292 4235536 4564294 5940712 5744703 958151 1001095 190527 171342 183758 187817 221927 216047 203478 203782 143843 141886 614992 565854 1353885 1333133 299627 299719 409567 410558 494863 477904 496865 499496 509052 520130 484961 536678 1526048 1616107 1052900 845958 448942 437893 513963 513833 525804 532428 536362 536976 615906 612888 4578796 4759596 39.05 70.7 2
08:52:57 2024-01-29 644847 644053 134424 132121 219088 224542 243726 245907 150815 152293 185785 188353 216527 217935 4238250 4602296 5912736 5744854 967759 1002552 191128 171032 184342 185117 222550 216047 204609 204769 143746 142709 623926 574048 1337863 1327959 301143 297771 406079 410268 493760 483514 493489 495841 510236 514721 484961 534666 1519489 1603624 1016606 847196 445550 436344 513999 516545 529911 532428 536743 539369 611202 613733 4656144 4767977 39.05 70.8 2
08:52:58 2024-01-29 651442 644044 134822 132515 219460 224542 244338 242697 151469 150053 185595 188855 216712 218615 4235385 4539036 5950037 5761201 982255 1003975 190527 171412 183886 187852 221927 216047 203197 205088 143703 143313 627570 574048 1340250 1318739 301819 297771 406043 412305 494163 483514 492406 494339 510592 514000 484961 537804 1524964 1604724 1017159 855812 444996 437772 519786 513363 530662 534781 531937 539369 610874 608662 4596427 4760560 39.05 70.7 2
08:52:59 2024-01-29 650475 640155 134491 131873 218943 225456 244813 243178 151260 148372 185112 189049 216608 218322 4254160 4530360 5968688 5750692 966379 1003975 190694 171137 183921 187554 221927 215440 203795 203782 143974 142312 618784 568751 1352176 1327959 300475 297590 406079 410865 494456 481504 494998 492878 510596 518598 484961 537804 1530940 1627703 990522 850355 445270 438987 519688 513869 526072 536016 533179 538321 612129 608626 4499226 4748623 39.05 70.7 2
08:53:00 2024-01-29 641276 640006 134987 131149 219259 224384 243317 240801 151118 152398 185217 189186 216747 217071 4238250 4537191 5938202 5769340 974291 1001095 189532 171412 183417 185389 221333 216352 204609 204417 143738 142248 616567 571966 1353720 1327017 301325 297771 408376 410143 492730 483514 493489 498791 509410 515118 484961 534666 1517879 1597855 1018819 850669 445550 437987 513204 513399 529162 531646 536470 539369 611202 613177 4668359 4761383 39.05 70.8 2
08:53:01 2024-01-29 650854 640195 135152 130951 220282 224226 242943 241878 150668 148472 184888 189484 216075 218462 4235574 4453963 5933465 5768950 981349 1002368 190521 167117 183618 185460 221821 215743 204179 204769 143825 142877 617172 572411 1350187 1316869 300475 297351 405754 412305 492730 483514 496828 494303 509445 514721 483341 536177 1521720 1609255 1038476 856403 444918 437893 518221 512243 529162 534817 532765 540170 612992 608626 4587029 4751208 39.05 70.8 2
08:53:02 2024-01-29 653311 644963 134525 131762 218547 224542 242943 240801 151014 148465 185147 188889 216411 219297 4246204 4550569 5953246 5770249 962765 1004710 191053 169326 183816 185201 222515 215296 205328 205784 142125 142442 620150 569156 1367032 1327959 299972 297662 405718 413474 494072 477940 494611 492842 510921 518198 482117 537388 1530903 1626661 1032537 848509 446895 436437 519321 513869 527364 534888 534388 538210 613028 609090 4511838 4748623 39.05 70.7 2
08:53:03 2024-01-29 642221 640263 134534 131757 218547 223503 242943 240767 151534 150264 185217 188593 216747 217258 4255556 4628668 5922946 5754796 964926 1003703 191261 171067 184378 185117 223069 215528 205293 206218 141997 142976 625565 575691 1335935 1335618 302179 297771 408917 411721 494492 482831 491986 498263 510163 517000 486337 536678 1521720 1604667 1018819 844109 446502 439113 514035 516581 528415 531238 534351 537828 609368 612829 4599711 4751208 39.05 70.8 2
08:53:04 2024-01-29 642111 640227 134706 131762 219259 224226 242943 245562 151185 152011 186033 188166 216747 217258 4247823 4541899 5950037 5761201 979669 1002552 190060 171172 183338 187554 221616 215906 204609 204451 143467 142807 631526 574794 1370073 1320458 301755 297771 405898 412889 494126 483404 491840 496851 510844 516239 483865 537768 1523014 1595448 1032537 856403 445597 439149 519006 512243 529162 531274 529985 537736 610679 607771 4614731 4757168 39.05 70.8 2
08:53:05 2024-01-29 647599 640191 134529 131856 218887 228573 242570 240836 151014 152328 185182 189020 216075 217970 4247823 4511603 5960718 5769423 967450 1004687 190527 171137 183595 187554 221666 215288 203795 203782 144127 142581 618784 568751 1348711 1328051 300263 296623 405862 413731 495491 480827 494851 495697 510844 519549 483409 541017 1529802 1612795 1016606 854595 447953 436131 519375 512172 523004 532837 528788 536276 614237 606030 4545836 4757168 39.05 70.8 2
08:53:06 2024-01-29 645401 643957 134525 131724 219075 223469 242232 240801 151152 152328 185217 188627 216747 217258 4247823 4592733 5955121 5769423 960087 1003975 190394 171377 183630 187554 221927 215101 203795 203816 143738 142346 618784 572411 1344589 1337179 301325 297351 408376 410303 494456 481772 491638 495877 509261 519597 487336 537182 1524367 1604667 1034863 846439 446820 438862 516799 516812 528415 530866 533263 537950 608792 610412 4596427 4757988 39.05 70.8 2
08:53:07 2024-01-29 643168 640231 134563 131938 219259 228180 243352 240565 151533 152046 185808 188066 217270 217071 4247709 4553208 5950037 5769423 979947 1003975 190227 169718 183338 187817 221616 215895 204753 204417 143367 142672 617172 574869 1335596 1318739 301965 296645 405718 412305 493813 482831 490944 494339 510592 517363 483149 537768 1524964 1603398 1007753 857940 446807 439005 518442 515202 529053 531819 530214 539706 609368 605959 4611317 4767353 39.05 70.8 2
08:53:08 2024-01-29 649554 640263 134924 131906 219228 228323 242570 240836 150668 148270 185229 189221 216411 218274 4247709 4492845 5964999 5769174 968235 1003975 189429 166985 182723 188018 220581 216047 203163 203500 143974 142116 613603 566259 1345076 1324197 299627 296658 406079 411430 492034 477940 496124 495769 512103 518562 483177 538243 1526048 1611571 1066837 857692 446968 437274 516799 513597 525973 536668 530250 540512 615543 609411 4584580 4760560 39.05 70.7 2
08:53:09 2024-01-29 652083 645869 134953 131910 218852 228341 243317 240767 150701 148636 184912 189186 215475 219367 4253908 4556975 5957502 5750692 960883 1003975 190729 171067 183921 184988 221927 215440 204753 203816 143738 142379 620150 570374 1345597 1327296 300475 297523 406043 409978 493030 477976 496865 495841 510236 517036 482081 535082 1526048 1620762 1018819 845958 446227 436656 513999 513833 523040 533211 535221 536145 614599 614603 4563354 4766401 39.05 70.7 2
08:53:10 2024-01-29 645849 644427 134428 131910 218848 224226 243556 245454 151389 148339 185772 188558 216712 217935 4253908 4605679 5922061 5744740 969142 1002552 190694 170863 183956 185117 222394 215743 204717 204451 143764 142778 620649 574048 1337863 1328051 301325 297771 406079 409978 493760 483172 492406 495805 510236 513965 484961 535082 1521720 1604760 1018819 848435 444918 437465 513999 513833 529162 531682 536362 539369 611202 614663 4656144 4775148 39.05 70.7 2
08:53:11 2024-01-29 647513 640119 135055 131906 219118 224542 243622 241742 151260 148102 185642 188593 216747 217935 4254140 4547201 5959363 5770553 981242 1005400 190095 171208 183373 187817 221927 219197 207253 204451 143725 142976 625904 574869 1339884 1318739 302179 297771 406079 412305 493813 481822 490907 494303 510234 513965 485648 537768 1525775 1600149 1030275 855795 444918 438768 518587 512207 529162 533211 530396 537319 610933 607735 4605826 4763955 39.05 70.8 2
08:53:12 2024-01-29 649359 640299 134529 132092 218795 225175 243846 243178 151017 148237 185076 188917 216608 218509 4260058 4524354 5973222 5770659 968828 1005400 190095 171137 183303 187817 221666 215440 203478 203184 143974 142248 620150 567475 1349233 1327959 299301 295762 406079 410576 492730 477868 495349 495420 511023 519327 483591 537983 1524964 1609291 1014393 855152 445972 435868 514072 513017 523004 532463 528788 536313 611196 605994 4573952 4751208 39.05 70.8 2
08:53:13 2024-01-29 645032 643989 134500 131890 218533 224384 243317 242154 150701 152258 185217 188428 216596 217292 4235310 4620326 5928709 5768913 970528 1003263 190729 170792 183921 184637 222515 215440 204179 203850 143502 142379 623926 575280 1336745 1329617 301435 297771 406079 409978 493030 482831 492406 495456 509155 514017 484961 535082 1521720 1604760 1016606 848509 444918 436544 514035 513833 529162 531646 535221 537809 610338 611847 4646739 4760560 39.05 70.8 2
08:53:14 2024-01-29 651086 643503 134895 131551 219228 223754 243013 240767 150809 150369 184675 189186 216411 218650 4236272 4494055 5962665 5775094 983457 1007506 190221 166755 183618 185201 221616 215743 204179 204451 143537 142582 619010 574048 1356580 1318739 299337 297073 405898 411139 492034 482831 494998 492878 510775 513605 482081 539157 1526048 1608175 1037062 855812 444364 437502 517088 512243 529162 534441 531974 539406 612129 608662 4595974 4760560 39.05 70.7 2
08:53:15 2024-01-29 653275 645611 134534 131762 218581 228216 242267 240767 151047 148600 185217 188593 216747 218650 4255556 4560962 5960194 5761201 964963 1006830 190486 166639 183525 185201 221821 215975 204753 205785 140126 142245 618784 566657 1350208 1335283 297942 299455 406007 409942 494863 477976 496865 495841 510921 517036 482117 535082 1526530 1623096 1003516 847233 446820 436656 514035 513833 523076 534441 535221 536145 613028 612278 4568231 4763955 39.05 70.8 2
08:53:17 2024-01-29 644011 643962 134496 131869 218577 224226 243726 245526 151401 152293 185253 188462 216747 217292 4260005 4615513 5922946 5757096 971554 1005128 190394 171377 183630 184836 221714 215867 204717 206363 142026 142574 618179 574048 1339412 1330790 301289 297771 405935 409326 494163 482831 492406 498263 509515 514686 485648 536678 1521720 1608971 1018819 846513 445550 438460 514035 517347 529162 530866 535221 537828 608507 611097 4602539 4760560 39.05 70.8 2
08:53:18 2024-01-29 645680 640299 134529 131766 219228 224226 242943 241814 151428 151976 185808 187967 216782 217292 4255556 4550569 5955121 5770553 983272 1002968 190227 171172 183303 187519 221616 215440 207253 204485 143502 142841 628819 575691 1355902 1321673 300900 297771 405862 411721 494126 483441 494895 496147 509445 513929 484961 537008 1526501 1602416 1005540 856403 444286 438152 519006 512243 529162 532837 530360 537319 609440 606030 4605826 4760560 39.05 70.8 2
08:53:19 2024-01-29 649628 640957 134529 131795 218542 228252 243580 240767 150883 149844 185217 188889 216411 217970 4252248 4551997 5956479 5744740 965689 1005400 190660 171137 183338 187484 221927 215288 203512 203641 143672 142379 624831 569156 1355158 1329617 300263 297771 405790 413438 495140 477350 493379 496499 510844 518455 483336 538897 1527625 1609396 1014393 857047 446968 437455 516799 513017 522968 531682 528788 537186 614237 605533 4573952 4751208 39.05 70.8 2
08:53:20 2024-01-29 644737 645395 134529 131054 218883 227951 240784 241541 150668 152398 184594 188924 216411 217327 4257183 4563372 5959363 5761201 959479 1004687 190095 170982 183175 184835 221306 215440 203654 207239 143738 142248 610627 572135 1356330 1338785 300475 296933 408376 410268 492301 477832 490561 498263 510775 519077 486757 534935 1524367 1609242 1011637 851350 448526 439755 514605 512207 522968 532144 532802 536535 608911 609554 4591928 4760284 39.05 70.8 2
08:53:21 2024-01-29 643851 643994 135075 131087 219298 223911 242978 245734 150701 152293 185053 188593 216411 217935 4247823 4558778 5931387 5770553 977151 1002552 189463 171412 182758 187554 220617 215440 204179 203782 143637 142153 617172 572003 1358036 1327964 300475 297771 409278 410558 491339 480753 492443 498791 510234 515118 485992 534703 1516116 1589572 1050637 857567 446184 439133 513877 513380 527487 531287 531001 540475 608471 610950 4684015 4763955 39.05 70.8 2
08:53:22 2024-01-29 651426 644049 135515 130860 219798 223911 242232 240836 150701 148439 184865 189221 216596 218650 4246204 4486058 5959363 5770553 973974 1003975 189331 171412 182468 187554 220581 219272 204179 203641 143738 142325 628842 567942 1355038 1323259 299416 296658 406079 410558 490992 480717 495385 494339 510592 515118 481740 537478 1521720 1609291 1040739 860205 446502 437274 518269 512870 525818 533888 531827 540512 614672 611134 4597715 4760560 39.05 70.8 2
08:53:23 2024-01-29 652871 645689 134428 131980 218542 228180 242267 240801 151401 151307 185182 188627 216411 217970 4252524 4557713 5954152 5751849 963626 1003975 190394 171137 183665 185117 221616 215137 204609 203816 143773 142610 627203 567538 1374638 1332446 299627 297316 406043 409399 492648 477940 495422 495841 509515 517107 482117 534324 1524964 1620799 1037062 847196 445306 436752 513240 513761 523004 533282 535221 538790 614599 614168 4576402 4766401 39.05 70.7 2
08:53:24 2024-01-29 647418 643776 134521 131762 218922 223911 243352 245633 151401 150053 185182 188428 216747 217327 4264908 4583339 5936483 5774669 975757 1002552 189498 171208 182792 187554 220617 215895 204179 203641 143637 142214 623926 572003 1343440 1327959 300475 297381 408412 409363 492034 482149 494725 495950 507945 514000 483591 533456 1518313 1595593 1064212 852775 445234 436473 513877 511847 527669 530123 534388 537809 611202 612012 4686794 4773220 39.05 70.8 2
08:53:25 2024-01-29 652665 640155 135276 131058 220145 224348 242839 243178 150913 148439 184630 189255 215509 218650 4255556 4480046 5969246 5769567 975360 1004687 189200 171448 182758 187554 220581 219154 204179 207310 143773 141953 627203 568346 1350944 1323259 297581 296658 406079 410558 490646 480426 495385 493572 510198 514000 482117 536715 1525775 1609315 1039012 857729 445629 436656 514108 512291 526072 533246 531597 537809 612834 607771 4593147 4769912 39.05 70.8 2
08:53:26 2024-01-29 643842 644030 134496 132590 217589 228252 242943 245490 151233 148237 185820 188387 216935 217223 4258335 4650796 5933119 5778788 971222 1005400 191030 168946 184366 184296 222238 215440 204466 203850 143537 142379 632567 575280 1343545 1332446 300930 297351 406079 409976 493760 482831 491674 495805 508796 513605 485035 535156 1521720 1604760 1032097 845958 444286 436179 514035 513833 528788 530902 534926 537356 609404 611416 4611931 4766513 39.05 70.8 2
08:53:27 2024-01-29 649166 643957 134529 131921 218922 228180 242978 241135 150701 152187 185217 188692 216782 218309 4254439 4552721 5961055 5778788 982255 1004687 190095 169112 183338 187484 220617 215288 204179 204309 141798 142976 624238 575691 1344317 1319597 301325 297351 405721 411721 492766 482490 490561 492878 507980 514017 483591 537008 1521720 1603624 1030275 857457 444286 437362 517088 510768 529162 532499 528861 537356 609404 605994 4611931 4760560 39.05 70.8 2
08:53:28 2024-01-29 650940 644030 134708 131960 218547 228252 242232 240767 151047 152399 185229 188661 216445 217327 4252770 4551997 5991774 5766852 966379 1005326 190613 166985 183630 184683 221616 215137 203163 205315 144118 142778 628842 570781 1366516 1327369 300438 297626 406079 409712 492648 477904 492443 494044 510775 518233 483591 537804 1530940 1618601 1064523 854595 446615 435567 517819 512243 522968 531682 528825 536265 609442 605994 4536464 4760560 39.05 70.7 2
08:53:29 2024-01-29 646370 645874 134559 131576 218922 228180 242029 241912 150701 148800 184923 188661 216075 217292 4255556 4610974 5951717 5775985 962484 1004613 190423 166755 183233 184648 221439 215261 204717 204739 142125 141886 616976 567881 1344495 1341238 297329 297771 408376 409326 492730 476380 494851 495877 510236 518562 483518 533871 1524964 1612749 1039012 848399 445936 437583 513877 512207 522124 532144 533557 536646 612500 611344 4596038 4760560 39.05 70.8 2
08:53:30 2024-01-29 645689 645592 134932 132126 219600 223911 243317 245663 151284 152506 185182 188428 216562 217900 4261629 4578371 5940712 5777837 978548 1004687 189498 169837 183059 185189 220334 215831 204539 205350 142125 142442 625565 574048 1343334 1331735 299827 297771 408376 409326 492034 481481 492406 495841 510958 513569 483518 533471 1519489 1593261 1059970 853381 444996 438823 513513 511546 527632 532144 534767 537772 610734 613733 4684361 4767353 39.05 70.8 2
08:53:31 2024-01-29 653336 645359 134906 131733 219228 223283 242943 240732 150634 152541 184853 188889 216041 218615 4255556 4479028 5967859 5773700 981354 1005400 190060 171306 183268 185412 221235 216210 203893 203782 142125 142605 617172 571145 1365335 1322216 297437 297771 405505 411321 490811 482308 494538 494744 507909 512420 482081 538786 1528217 1608175 1032537 855812 445492 436473 517917 511451 529162 533246 529948 537736 610837 605959 4609117 4769912 39.05 70.8 2
08:53:32 2024-01-29 654399 644867 134496 131766 218547 224542 242198 240767 150909 152434 185017 188593 216376 218650 4261629 4570728 5968688 5773540 961133 1005400 190360 171342 183303 185082 221616 215440 204179 203782 143974 142116 628228 567881 1348970 1333824 297545 299987 405826 409072 494183 477796 495202 497204 507861 516061 480431 537439 1530391 1622839 1030275 848853 447087 436661 516980 513797 523076 534406 534204 537531 612560 609554 4533872 4764819 39.05 70.7 2
08:53:33 2024-01-29 645032 645761 134740 132195 218040 228537 242943 241814 151196 152330 184900 187967 216435 217258 4264908 4623501 5931387 5765310 970097 1004687 190394 171306 183338 184425 221271 215440 204179 204099 143738 142576 626384 575280 1341167 1331735 300900 297879 406079 407773 494163 481481 494021 497556 507716 517034 485282 536112 1525452 1609231 1018819 847719 445550 437415 513927 513833 528041 531964 534679 536646 607576 608662 4605826 4767353 39.05 70.8 2
08:53:34 2024-01-29 646771 643935 134525 131989 218887 224384 242232 241984 151152 151941 185772 187694 216747 217258 4266798 4560962 5950037 5773540 981480 1005400 190095 171102 183175 187484 220617 215440 204179 204417 143467 142709 626737 575691 1358550 1318739 301325 297879 406007 411721 492730 482149 490871 495445 509445 516998 485992 537983 1523423 1597536 1034800 860089 446502 440388 516799 513707 527414 532036 528752 538210 607576 605959 4634545 4769912 39.05 70.7 2
08:53:35 2024-01-29 651479 644904 135141 132051 218887 228341 242198 240801 150701 152328 184640 188593 216376 217970 4255556 4539739 5969246 5769147 967759 1005846 190717 171342 183175 184425 221616 214763 204609 203150 142125 142346 618784 570781 1352244 1331502 299627 297879 406043 412305 494863 477760 492406 492842 510812 517071 483177 536972 1530940 1618509 1016606 854595 448094 437979 519006 513597 524892 532144 531261 534903 611020 607080 4540034 4758517 39.05 70.8 2
08:53:36 2024-01-29 648705 646796 134902 131551 218883 224542 243846 241774 150634 149245 184301 189650 215406 218615 4255556 4560549 5959363 5769423 961109 1003245 190060 171067 182758 184425 221235 215440 204179 204346 144127 142188 618563 567881 1342306 1336995 297834 297561 408376 409363 492730 476416 494611 495841 509515 518562 483140 533456 1524964 1614006 1046112 848435 446931 437283 513877 512965 521756 531928 533263 536350 612281 610770 4594427 4766401 39.05 70.8 2
08:53:37 2024-01-29 649083 645856 134559 131543 219071 223283 243517 242495 151469 152471 185182 188428 216376 218287 4261869 4574519 5950037 5779905 979459 1005128 189498 166985 182595 187554 220392 215743 204179 203466 143637 142346 626179 572411 1362069 1327959 300051 297256 408412 409978 491339 480680 492333 495913 509410 513965 484961 533456 1516801 1588674 1052900 853381 445234 435953 513149 513110 526851 530647 531561 537356 608507 611024 4696281 4778407 39.05 70.7 2
08:53:38 2024-01-29 654734 647710 134724 131873 218402 224542 243544 242324 150782 148406 185041 188456 216574 218920 4260013 4564214 5964439 5751849 963626 1005400 190360 171067 183338 184425 221271 215101 204466 203466 143751 142214 627203 567538 1372773 1333391 297906 297879 405399 408749 494163 477638 494611 495094 508042 515515 477873 537860 1529781 1622766 1012179 848472 445550 436375 514108 513797 523040 533246 533179 536265 612093 605994 4518010 4757988 39.05 70.8 2
08:53:39 2024-01-29 644011 645856 134462 131848 217894 225190 243846 242011 151401 150907 184971 187865 216608 219308 4267199 4645933 5953246 5773700 962104 1006142 190521 170912 183303 184425 221927 214089 204609 203150 143467 142346 625565 574869 1357838 1337179 299301 296724 406079 410268 495491 477796 489487 495805 509155 516239 484961 534847 1521720 1604760 1062232 845911 446263 437808 514605 513797 523040 531395 531597 534681 604123 608626 4609117 4769912 39.05 70.8 2
08:53:40 2024-01-29 645675 644904 134932 131149 219324 224384 242198 245627 151185 152222 185217 188001 217074 218567 4253643 4559231 5955931 5788154 978548 1005216 189956 171306 182688 184425 220581 215137 204144 203466 143502 142116 625565 575691 1327878 1327959 299724 296098 406079 411174 491339 477904 486625 495769 509445 514000 483637 537441 1520604 1589800 1012179 857692 445629 437808 513963 512291 525999 531395 530393 538210 604087 607690 4640107 4767353 39.05 70.7 2
08:53:41 2024-01-29 650891 645592 134525 132170 217894 228216 242029 240363 151014 152293 185017 188593 216411 217935 4252770 4559915 5993446 5773038 969142 1007506 190325 169159 182723 184425 220617 214815 204896 207314 143821 143031 618784 570781 1356757 1327296 297545 297771 405754 411721 494163 477087 492406 492842 507980 517934 482799 538243 1529818 1616290 1014393 854595 444991 437893 517016 513380 522932 531964 527596 535087 611202 607690 4549433 4763955 39.05 70.8 2
08:53:42 2024-01-29 647636 647258 134936 131186 218878 223911 240749 240836 150668 152363 184594 188593 216075 217292 4255556 4626644 5951717 5774791 959737 1005326 190392 171236 183164 184578 221058 214922 204717 204166 142163 141886 621340 568676 1367538 1342585 297437 297135 408376 409978 492548 476380 493875 495841 508828 517834 483177 533042 1524964 1611612 1013261 848472 445306 437274 513149 512207 521389 531395 532765 535124 611202 610484 4596427 4767353 39.05 70.8 2
08:53:43 2024-01-29 645680 647452 134965 131112 219263 223754 242774 242154 151047 152293 184888 188428 216376 217935 4259967 4574519 5950037 5787039 978548 1005216 189291 166985 182513 184801 220062 215296 204144 205027 141803 142581 625565 573191 1378573 1328051 300631 297351 408376 409072 490464 479804 491602 498524 509052 513569 485372 532664 1516801 1586154 1021032 854595 444918 437893 513149 510515 526035 530647 528825 539545 604123 608662 4661362 4767353 39.05 70.7 2
08:53:44 2024-01-29 653040 644904 134529 131157 219071 224542 241455 242913 150745 150158 184594 188593 216075 217970 4255556 4511603 5969246 5773586 971916 1005846 189498 171412 182144 187519 220048 215101 204681 204991 142125 142374 611901 569102 1346508 1331735 297689 297879 405862 411685 490811 476380 494341 493572 510198 519964 481935 535119 1526493 1609922 1016606 860205 446263 436965 516762 511567 522932 531238 527596 537446 609442 609590 4593147 4760560 39.05 70.8 2
08:53:45 2024-01-29 650978 646806 134525 131757 218887 224384 241977 241541 150668 148472 184594 189186 216411 217970 4264908 4583361 5959363 5769453 959516 1005400 190227 171137 182792 184296 220917 215101 207398 207133 143773 141920 602770 570374 1364988 1344798 300164 297099 408340 409832 493777 476272 493692 495733 510163 518419 484239 533456 1526048 1613811 1003516 848435 448526 436139 513877 512207 524520 532144 532765 535124 611202 609590 4593147 4767353 39.05 70.7 2
08:53:46 2024-01-29 645027 646801 134974 131153 219298 224069 242570 245871 151014 152399 185147 188462 216411 217935 4264908 4573107 5950037 5788154 979247 1002931 189498 171243 182433 187554 220392 215404 204179 207275 143729 142287 625565 572411 1367041 1331612 300051 296681 408989 410558 490665 477652 494725 499680 510199 514126 483992 532517 1518884 1595448 1061950 853381 444961 435789 512424 512834 527078 531769 533521 537356 610338 613299 4687068 4769636 39.05 70.8 2
08:53:47 2024-01-29 654703 645888 135373 130729 219978 223911 242198 240767 150701 148406 184594 188877 216041 218462 4255556 4495272 5973590 5778788 970372 1004387 189297 171377 182144 187519 219859 215440 204179 207204 143773 141920 620150 569156 1356449 1327959 297509 297771 406043 410558 490544 477796 493911 493608 510198 519011 481073 534824 1527625 1612743 1014393 859784 446899 436547 516067 510661 522124 531646 527223 539162 612751 606882 4596427 4769912 39.05 70.8 2
08:53:48 2024-01-29 652369 645888 134920 131182 218547 224226 242232 240836 150430 148472 184605 189221 215406 217935 4272920 4573716 5959363 5760925 958151 1005400 190250 170947 182758 184425 220581 214763 204179 204201 142125 142188 623621 569044 1340347 1337032 297870 296933 406079 409363 492382 476344 492406 495841 504823 517107 483555 531873 1521720 1609410 1071466 851350 448099 437710 513113 514472 522999 531287 531827 534866 610120 609554 4599711 4767353 39.05 70.8 2
08:53:49 2024-01-29 645032 645883 135084 131013 219464 223911 242232 245627 150668 148372 184594 188297 216075 217327 4255556 4570202 5942898 5784027 978066 1005400 189498 171137 182433 187484 219895 215440 203893 207239 143624 142188 625565 573638 1341848 1328051 299627 296933 408376 409037 490609 477976 490944 495841 507909 513174 483177 531836 1516801 1590623 1052900 854595 444918 437893 512424 512072 527109 530359 531717 539322 608399 609411 4692310 4779264 39.05 70.8 2
08:53:50 2024-01-29 651483 647113 134834 131910 219193 224226 240784 243598 150634 150264 184900 189049 215406 217292 4253605 4572684 5964439 5770553 960883 1002931 190095 170947 182758 184824 220581 214477 203197 207169 143738 142116 612214 571595 1369506 1344490 299627 295776 408088 409978 492730 476380 491638 495913 509515 517107 484276 531910 1526048 1606984 1016606 850922 445306 437893 512938 512207 521389 531769 531974 535050 608948 609554 4602539 4777436 39.05 70.8 2
08:53:51 2024-01-29 644742 649254 135365 131691 219649 224190 242804 242495 151017 148270 185006 188558 216342 217292 4254439 4568505 5959363 5780119 978028 1004387 189498 171483 182468 187389 220075 215440 204179 207275 143637 142346 602770 573229 1351884 1329617 299627 296437 408376 409363 489953 477976 491638 495877 507945 513605 483591 531910 1516801 1589800 1050637 855204 444602 436246 512424 512291 526072 530647 531184 536182 607649 608662 4674730 4769912 39.05 70.7 2
08:53:52 2024-01-29 654238 645395 134936 131633 219508 224398 243846 243178 150567 148406 184454 188786 215937 218357 4261107 4484239 5973576 5778788 974366 1007344 189131 171412 181983 187366 219706 215440 204179 206988 143738 141886 620396 568881 1345990 1327959 297473 297351 405721 409978 489881 476416 492443 492842 509445 515515 482803 535082 1523882 1609291 1017435 860205 444687 436348 513204 510844 522160 530866 527223 536646 609442 605533 4596427 4760560 39.05 70.7 2
08:53:53 2024-01-29 651196 646801 134491 131186 218547 224226 240749 240801 150668 152328 184900 188814 216470 217795 4270512 4575185 5959363 5773700 961853 1005400 190060 170947 182723 184215 220440 214763 204179 207169 143974 141623 625565 567881 1347243 1338785 296982 297771 406079 408749 492730 476416 493875 495071 508078 516275 477909 532664 1525373 1617587 1012990 850706 444641 436040 513513 512243 521389 530088 532802 536646 612067 609090 4576569 4767353 39.05 70.8 2
08:53:54 2024-01-29 647784 647456 134563 132217 218883 223754 242943 241814 150883 152293 184794 187967 216411 217292 4254439 4620326 5942311 5803427 974291 1002931 190129 170947 182792 184215 221129 215253 203893 203675 143502 142346 622287 575691 1344362 1332446 297689 295740 406079 408172 493813 481432 489414 493955 505148 510987 483518 533493 1521720 1604760 1038476 847196 443026 437893 512843 513399 527669 531769 533594 537828 607613 609590 4627928 4776756 39.05 70.8 2
08:53:55 2024-01-29 650475 645878 134525 131186 218577 224069 242232 241135 151185 149844 185217 187378 216747 217258 4255556 4556975 5965640 5794309 979947 1005363 189429 166870 182583 184742 220392 215101 204179 207239 143537 142506 641747 575691 1334153 1329617 299591 296668 408340 411430 491339 477904 486697 495841 509217 514000 485648 535156 1521684 1590586 1032537 857692 445550 436544 513513 510844 526720 530274 528005 537828 604050 605994 4652256 4763117 39.05 70.8 2
08:53:56 2024-01-29 653775 644940 134534 131543 218394 228180 242029 240732 151159 150264 184853 188462 216110 217935 4264908 4550456 5977827 5770659 971916 1008628 190152 166524 182618 184390 220440 214958 205040 204739 141926 142211 618784 570374 1338427 1332446 297906 297662 405898 411721 492730 477123 492443 494074 512043 517036 481704 537478 1526048 1609058 1016606 855189 446263 436752 514035 512747 521389 530088 526443 535087 611202 606724 4567838 4766513 39.05 70.8 2
08:53:57 2024-01-29 645947 647488 134529 132424 218577 224542 240749 242670 150668 149844 184594 188593 216411 217292 4264908 4645651 5951717 5770553 967759 1002968 190694 168237 183338 184051 221333 214263 204108 205315 141331 142833 625565 577341 1340508 1336907 299615 296372 406079 409363 494163 477832 486625 497204 509370 516637 484618 532701 1524964 1611783 1039325 847233 444677 436508 512938 511487 522160 530647 530396 534255 608158 607771 4605826 4769912 39.05 70.8 2
08:53:58 2024-01-29 644011 645888 134563 131668 219036 223911 243846 245490 150668 152187 184594 188331 215475 216246 4264908 4562481 5968688 5778826 982218 1004424 189532 170982 182758 184296 220202 214613 204036 203782 141208 142778 633027 577754 1341234 1324332 301112 296897 404364 411685 491888 481322 491917 494357 507945 514000 484618 537478 1524293 1594426 1012179 857729 445313 439993 516433 512291 526072 530647 527223 537446 605394 608730 4627928 4769949 39.05 70.7 2
08:53:59 2024-01-29 651160 646349 134525 132047 217902 228216 242232 245490 150668 152293 184594 188593 216075 217783 4264908 4554020 5960718 5761201 963626 1005883 190729 170792 183175 183956 221271 214763 204179 207204 143537 141920 617172 573361 1343442 1333391 299741 297698 405612 408747 494016 477688 492297 494007 507933 517765 481099 537330 1530391 1627575 1005540 852775 446031 437710 513927 512965 522968 531717 530360 534903 612067 607690 4518010 4760284 39.05 70.8 2
08:54:00 2024-01-29 645032 646806 134529 131543 217898 228412 241455 245454 150943 152046 184888 187837 216562 216618 4264908 4642632 5933119 5778788 972210 1003975 190694 170792 183373 183911 221616 214613 204036 207345 143502 142379 620649 575691 1363922 1333391 300584 296515 406079 409074 493813 480680 486661 496851 504860 513765 484020 534140 1525452 1604667 1016606 848927 445550 439755 513877 513761 523040 530647 532018 534523 604050 607273 4610901 4765661 39.05 70.8 2
08:54:01 2024-01-29 644011 645888 134711 131013 218922 223911 242198 245454 150711 152293 184700 188297 216110 216583 4264908 4570728 5964439 5779629 982218 1004424 189532 170863 182595 184425 220581 214835 204179 203500 143380 142610 625565 575691 1350649 1324197 301222 296724 404829 410558 491339 480717 486661 491386 509224 510987 483591 537478 1523209 1602259 1027164 860702 443975 439229 513963 512980 527450 532108 530505 537679 604123 607690 4632427 4775858 39.05 70.8 2
08:54:02 2024-01-29 647602 647274 134830 131543 218883 228216 240749 245562 150950 148206 184888 188297 216411 216920 4266628 4626920 5943748 5770553 960846 1005883 190129 171018 182758 184168 220617 214089 204466 207204 143533 142287 625565 575691 1345403 1341092 300631 294909 406079 409399 492301 477904 486661 495190 505148 513605 484276 534287 1521720 1606765 1034800 845958 444364 436508 513877 516666 526072 530647 531974 534792 608516 610161 4603445 4772409 39.05 70.7 2
08:54:03 2024-01-29 648594 645670 134898 131514 218512 224226 242163 241630 151401 149844 185147 187344 217201 217223 4264908 4554862 5968688 5777660 985136 1007308 190325 171342 182723 184425 220511 214255 203572 203782 143567 142312 625565 575124 1367962 1325805 297834 297771 404757 410268 489845 480680 493838 494044 510236 514126 477909 537441 1528217 1609315 1032537 857031 443234 437274 516785 513017 527632 531646 528752 536940 610679 607690 4611317 4784280 39.05 70.8 2
08:54:04 2024-01-29 653336 647347 134424 131935 218184 224506 243846 242495 150980 152436 184594 188428 216411 217935 4269739 4549118 5969246 5769453 969518 1005810 190325 171306 182723 184425 220039 214577 204179 204488 143773 141886 620396 570781 1352408 1333391 297437 296933 405685 411721 492034 476822 492333 492842 509016 517000 481328 537441 1528217 1609255 1012179 856403 446899 437110 513963 512291 523035 532144 528998 534634 611202 607261 4567838 4770755 39.05 70.7 2
08:54:05 2024-01-29 647784 646967 135043 131844 218638 224398 243160 242495 151017 150449 184841 188421 216238 217188 4270994 4625963 5959363 5778788 960771 1005098 189498 170996 182723 184507 220581 214125 204753 207278 143620 142581 628842 575413 1364089 1339845 299591 296098 406079 409363 494163 476344 489414 495805 509515 516637 482471 533042 1524964 1609315 1018819 848435 447331 438512 513149 513380 522124 530647 530360 533424 604123 608626 4609117 4767077 39.05 70.7 2
08:54:06 2024-01-29 645680 647258 134690 131116 218887 223911 242198 242011 151125 150087 184900 188353 216272 217153 4266167 4568650 5950037 5796418 978548 1005810 189463 166985 182500 184425 219859 215404 204179 207495 143716 142483 617172 574869 1376018 1331828 297906 296515 408376 410558 489881 477868 490178 495805 508659 513174 484618 531873 1518710 1588674 1021032 857530 444918 437893 513149 510844 523004 529084 528752 538210 604050 607273 4677676 4776719 39.05 70.8 2
08:54:07 2024-01-29 654703 646537 135140 131124 218542 224226 242163 240767 151014 150264 184830 188593 216075 217970 4266628 4496288 5984067 5787039 971062 1007344 189291 167101 182398 184942 219671 215101 204466 204668 142125 141886 632119 570374 1351193 1333391 297689 297561 406007 410558 490956 477460 493489 492842 510198 516637 481364 535082 1528217 1613891 1062209 862041 446579 436656 513963 511929 522896 531611 527187 538210 612934 607508 4605826 4776719 39.05 70.8 2
08:54:08 2024-01-29 652407 647424 134906 132515 218874 228305 242198 240801 150497 149549 184266 189650 215406 218309 4263268 4563663 5983725 5770086 965241 1008222 190556 166524 183268 184133 221235 214089 204466 204991 142125 142155 627203 572411 1361870 1336341 299446 296437 404793 411721 494163 476380 491638 493694 507945 516637 481704 537441 1528217 1613847 1034800 857692 447259 437370 513963 512291 522702 532144 526406 535050 611202 607690 4577216 4769912 39.05 70.8 2
08:54:09 2024-01-29 648594 647721 134517 131972 218547 224542 241420 240801 151119 152434 184888 188593 216411 217292 4264908 4633526 5968688 5788400 962484 1007986 190256 166985 182618 184355 220440 214922 204430 204166 142125 142082 616976 570337 1354351 1344798 299741 297351 408376 409037 492730 476344 493692 495805 508796 517036 482044 531873 1526048 1613928 1046112 850281 447892 436434 513149 511978 523035 531395 531974 535087 611202 611024 4599711 4773314 39.05 70.8 2
08:54:10 2024-01-29 646798 647258 134940 131547 219228 223911 242198 241975 150668 152293 184594 188297 216411 217935 4264908 4565259 5964439 5793386 979459 1007308 189532 169599 182513 184602 220299 215002 204144 205027 142001 142581 625565 578997 1347985 1331823 299899 295611 406079 411721 491339 481169 491917 495384 507909 513965 484961 535964 1521684 1590928 1012179 857692 445550 438603 513300 510844 523004 529865 527596 537027 605394 607690 4652820 4779264 39.05 70.8 2
08:54:11 2024-01-29 652848 647258 134567 131856 218385 228180 241455 240398 150668 150158 184594 188593 216411 217970 4271214 4558646 5977515 5778788 966379 1005846 190694 168556 182513 184168 221235 214426 204179 204991 142125 142374 627203 572786 1357739 1335526 297689 296861 404613 411648 493448 479124 491638 493694 507945 516637 480649 538023 1529304 1612749 1039325 857692 447456 437274 513999 511567 521353 532144 528622 536642 611165 604271 4570690 4769912 39.05 70.7 2
08:54:12 2024-01-29 647301 647721 134824 131848 218232 228341 241826 241984 151091 152293 185147 188001 216366 217071 4269454 4639110 5960194 5788154 965652 1004687 190694 171032 182723 184168 221235 213754 204179 207204 143502 142346 625565 575691 1344496 1341238 300220 295281 405790 410662 495177 476943 491568 496851 508974 516459 484143 531726 1521684 1609315 1018819 852565 447456 437988 513149 513744 521389 528797 531831 533839 604159 607771 4615707 4776719 39.05 70.8 2
08:54:13 2024-01-29 645032 647452 134940 131469 218887 223911 242570 241814 150876 152293 184853 188615 216376 217292 4274260 4573441 5959363 5793386 979459 1005846 189532 171222 182433 184425 220202 215101 203893 207204 143738 142325 625565 577341 1357955 1331502 299591 294838 406079 411430 490609 480827 491070 498263 510812 513801 483372 531690 1520001 1586228 1023245 858253 444918 437679 512424 510844 525973 528940 528788 538173 604050 607807 4690416 4779264 39.05 70.8 2
08:54:14 2024-01-29 654863 647456 134932 132606 218887 224226 240784 240836 150668 148900 184559 188889 216376 217935 4269378 4575940 5968688 5779905 962253 1007575 190095 171342 182723 184425 220581 215253 204753 204346 143760 142188 620396 572411 1356625 1342777 297870 296098 406079 409326 492730 474969 490907 495805 509515 517036 483555 531873 1526048 1609401 1016606 853174 448094 437769 513803 513744 522999 530467 531827 534071 607431 611134 4611931 4777436 39.05 70.8 2
08:54:15 2024-01-29 647694 647716 135352 131120 219259 223911 242839 241814 150701 152293 184853 188297 216411 217935 4270994 4571753 5968688 5789257 978548 1007308 189532 171412 182560 184425 220238 214728 204179 207349 143703 142248 627203 578407 1347135 1332446 301009 295646 406079 411430 491339 477868 491420 494303 507945 513569 484961 536297 1520477 1590928 1028012 860168 444918 437015 513877 510844 525973 529950 528850 537149 607223 609140 4650607 4790114 39.05 70.8 2
08:54:16 2024-01-29 656136 647258 135318 131116 219605 224434 243675 240767 150668 150264 184559 189186 216423 218615 4274260 4508385 5994964 5797519 972479 1008058 189498 171292 182109 187354 219859 214763 204179 207098 143974 141886 622009 570374 1358156 1333391 298050 296933 406007 411430 489881 479124 493489 492878 509445 516275 480649 535082 1527944 1613928 1014393 860205 446823 436752 513963 510844 521389 532144 526815 536265 609178 607690 4610901 4784395 39.05 70.7 2
08:54:17 2024-01-29 655126 649019 135017 131939 218712 224255 242163 240836 150634 148372 184301 189506 215937 220613 4264908 4592733 5968688 5788154 963588 1004387 190095 171102 182688 184425 220202 214125 207362 204201 143738 141920 620150 574021 1356809 1344490 297509 296098 406079 409399 493980 475674 489450 495805 509515 517036 484276 533185 1526048 1609291 1018819 852169 445270 436758 513149 510696 523035 530647 531148 534778 604159 608662 4611931 4786896 39.05 70.8 2
08:54:18 2024-01-29 645774 647497 135208 131819 219583 224190 242128 242154 150916 150369 184712 188421 216712 217935 4274260 4573566 5965310 5788154 979947 1005135 189532 171102 182144 184168 220202 214426 204036 207169 143502 142346 626179 578481 1343272 1327959 300475 295646 406043 411430 491339 477868 486589 493955 507980 513929 484961 537441 1521720 1593261 1034800 861428 444918 437772 513999 512291 523040 530647 526815 536646 604014 607690 4642867 4779264 39.05 70.8 2
08:54:19 2024-01-29 653971 647716 134890 131848 217868 225492 243846 242047 151398 148406 185123 188456 216608 218509 4281323 4550456 6001180 5787877 970209 1008148 190360 171102 182723 184425 220581 214125 204179 207169 143738 142082 623926 572411 1347672 1336231 297870 296933 406043 411721 492730 476380 492022 492460 507945 516637 482081 538243 1528696 1617362 1062209 856403 445597 437061 514072 512291 521389 532144 527187 534671 611202 604271 4570126 4769912 39.05 70.8 2
08:54:20 2024-01-29 649510 646209 134932 131881 218883 228501 240749 240732 151014 148498 184594 188780 216504 219642 4279918 4650097 5977936 5784027 970093 1005400 190060 171102 182758 184425 220581 213947 204753 207349 143703 142248 632567 575691 1342599 1342585 300051 294874 406079 409978 494163 476380 486625 495071 509515 516275 483591 532664 1526048 1609315 1039325 848509 445597 436473 513513 513744 521389 530647 530360 533424 604087 607735 4609117 4776719 39.05 70.8 2
08:54:21 2024-01-29 646310 647716 134936 131677 218887 224226 242198 241814 151153 152258 184594 188297 216376 216618 4274260 4578834 5974689 5806615 981349 1008465 189498 171377 182144 184168 220264 214656 204036 207459 143602 142214 625565 579827 1338019 1331502 299265 295017 406079 410558 490992 477868 490173 493955 507945 513209 483591 535119 1521720 1590928 1012179 857729 444996 437772 513204 511659 523004 529865 526815 536646 604050 603911 4640107 4779264 39.05 70.8 2
08:54:22 2024-01-29 653035 647258 134529 132038 217902 228180 240784 242123 150668 152293 184430 188001 216041 217935 4274260 4574550 5990922 5773548 966304 1009693 190954 171334 183198 183736 221094 214054 204179 207204 143703 142116 641542 574048 1358674 1337179 297906 297041 403583 410303 494163 477087 490907 492648 509875 516275 481364 537823 1534204 1615779 1034800 853904 446398 437274 517953 513380 521389 532144 527187 534255 610246 604271 4536464 4775858 39.05 70.8 2
08:54:23 2024-01-29 646578 647716 134525 132051 218577 228288 240784 241814 151047 152293 184888 188297 216712 217071 4271214 4649870 5942144 5788154 971765 1008148 191053 168710 183653 183189 221475 213983 204144 205315 141728 142706 632567 578997 1359348 1337179 300584 296098 405790 410558 493557 477904 486661 494303 504823 513569 483555 534884 1523882 1604760 1037062 847797 444286 436402 513877 513761 526108 530647 531974 534718 604123 607735 4611931 4779264 39.05 70.8 2
08:54:24 2024-01-29 648905 647263 134923 131762 218689 224226 242978 240797 150943 149844 184594 188001 216922 218274 4264908 4521793 5959363 5784027 979575 1008809 189567 171102 182896 184425 219613 215153 203894 205171 142101 142581 602770 571595 1351146 1326253 297689 297771 405183 410266 489535 480680 493875 494044 510163 514126 480381 536678 1526048 1610420 1032537 856403 443100 436656 514072 513017 527260 531682 532018 536182 611202 609590 4611931 4775858 39.05 70.8 2
08:54:25 2024-01-29 657030 648832 135075 132228 218507 224226 242029 245454 150909 152363 184594 188428 216075 219674 4274260 4573566 5968688 5773586 968450 1007308 190394 166737 182758 184296 220581 214763 203893 207314 143939 142248 641952 570327 1372662 1341238 297617 297771 405633 407991 492730 477688 493728 495445 504968 513965 477801 535082 1529802 1625035 1009966 850959 445550 436040 516799 513363 522968 532984 532765 535087 610766 606030 4533872 4766513 39.05 70.8 2
08:54:26 2024-01-29 646771 647721 134504 132038 217824 224384 242198 241644 151084 149844 185147 187412 216782 217292 4264908 4628668 5929225 5778788 972940 1005098 190694 170757 182792 183328 220652 214125 203893 203466 143624 142581 622287 577621 1344297 1332152 300051 296098 405754 408747 494016 480426 491917 496147 504968 514126 483409 534066 1527625 1609109 1014393 845995 444364 436508 515298 513761 526547 530647 530360 535050 606462 605994 4609117 4775858 39.05 70.8 2
08:54:27 2024-01-29 657030 647721 134525 131791 218390 224226 241455 241814 150735 152258 184430 188428 216075 219026 4274260 4580093 5956479 5779905 960860 1006595 190095 171067 182433 183911 220581 214535 204036 204201 143974 141886 621737 570781 1357674 1344490 296528 296933 406079 408749 492034 477694 492443 495769 508078 517036 482274 531873 1526259 1613814 1041779 852565 447854 436584 513113 514472 522999 531251 531791 534940 612231 609554 4602922 4779264 39.05 70.8 2
08:54:28 2024-01-29 651442 649097 135365 132005 218581 222998 242943 241644 150701 152187 184594 188001 216411 219222 4262095 4583778 5959363 5789257 979497 1007344 189498 171448 181983 184530 219517 215101 203893 207169 143769 142483 625565 573935 1377260 1329250 297906 296933 408088 409978 486801 477904 490907 495805 507945 512455 483555 531639 1517336 1588674 1021032 857047 444918 437283 513040 510588 526010 528797 528679 539432 603978 610702 4678905 4779264 39.05 70.8 2
08:54:29 2024-01-29 655163 647461 135916 131856 219311 224384 240784 240767 150950 150123 184301 188627 216075 217970 4270994 4533266 5986387 5792284 972978 1008809 190095 171137 182535 184296 220356 214089 204466 204201 143637 142346 628842 572411 1359630 1335283 298050 296933 406043 411721 492034 476380 492370 492878 507945 516673 481400 537059 1526530 1612786 1034800 860816 447892 437061 513999 510844 520986 530088 526406 534755 610947 604019 4584580 4778407 39.05 70.8 2
08:54:30 2024-01-29 653164 650472 134970 131976 218573 228180 240749 242459 151051 150264 184853 188593 216596 217935 4289905 4648382 5960844 5789257 966379 1007344 190694 171208 182723 184168 220617 213939 207217 207349 143738 142379 625565 577958 1344413 1342585 299265 296098 406079 409978 492648 477940 486661 494339 505148 513605 483591 534324 1526048 1604822 1062209 848472 444918 437465 513877 513797 526072 531395 531974 535050 604123 607771 4620388 4796355 39.05 70.8 2
08:54:31 2024-01-29 649619 649545 135497 131980 219429 224542 242635 242495 151293 148327 184594 188593 216747 217258 4274260 4571753 5976354 5797519 983619 1008094 190394 171412 182595 184425 220392 214799 204179 207530 143502 142807 627203 579719 1352768 1329617 300900 296098 406007 411721 492034 477940 486625 494744 507980 513965 484961 535119 1521720 1591756 1034800 860205 445234 436455 513877 510844 525840 530274 527223 537446 604050 607690 4652246 4779264 39.05 70.8 2
08:54:32 2024-01-29 654238 648640 135212 132311 218638 225333 243160 242495 150849 150264 184747 188456 216608 218204 4274260 4550456 5978256 5784027 968828 1011474 190527 171137 182758 183911 220581 214089 204179 207169 143738 142248 627203 573638 1347672 1336231 297870 296933 404829 411721 494163 476416 491674 493694 507980 517036 482117 536678 1528733 1613658 1023245 859594 445948 436965 513204 512021 520620 532144 525664 534292 611202 607301 4577216 4769912 39.05 70.8 2
08:54:33 2024-01-29 648594 648638 134559 132598 218547 224226 246235 242877 151159 150193 184771 188649 216945 217865 4286261 4644002 5956479 5792284 969142 1007308 190729 169669 182758 184425 221271 213804 204466 207239 143572 142446 625565 578444 1347371 1342313 300051 295324 406079 409978 494163 476344 486625 495071 508796 516275 484276 533493 1526567 1608162 1014393 848509 444376 436544 513606 512640 522564 530274 529985 533876 608085 607771 4614731 4779264 39.05 70.8 2
08:54:34 2024-01-29 645947 647716 135399 132009 219298 224226 242198 245490 151047 152363 184888 188462 216782 216618 4282736 4576607 5974689 5806884 981630 1007344 190284 167101 182144 184683 219978 214799 203608 205027 142365 142248 625565 575691 1356161 1333391 297906 295288 406079 410558 489917 477868 489414 495805 507945 512455 484961 534270 1521720 1588674 1016606 857729 444918 436473 512424 511567 523076 529120 528005 536768 604087 606030 4674730 4786084 39.05 70.7 2
08:54:35 2024-01-29 655167 647712 135318 132014 218918 224542 240784 245633 150735 152468 184630 188627 216110 218309 4262095 4535160 6019179 5811150 975757 1011129 189394 166985 182109 187331 219517 214462 204179 204704 144268 142116 641952 571319 1369782 1331318 297329 296933 406043 410558 487125 476416 492406 492842 509445 515515 481589 534703 1526530 1613928 1017159 861428 445001 436656 513240 510844 521389 530088 525664 536265 611202 604648 4605826 4778988 39.05 70.8 2
08:54:36 2024-01-29 654268 649092 135063 132005 218887 224226 240784 240801 150530 148441 184009 188649 216075 218309 4271420 4601622 5952206 5789578 963551 1009693 190556 166755 182653 184191 220440 214620 204430 204166 144132 142188 622009 571595 1356059 1344501 297372 296933 406079 409074 492382 477767 496325 495456 508078 519230 482117 531873 1526493 1618780 1023245 852501 446263 436666 513149 510768 520656 530647 531974 535087 610770 609126 4605353 4775858 39.05 70.8 2
08:54:37 2024-01-29 647673 648633 135723 131219 219298 223911 242198 245454 150701 152328 184594 188036 216562 217970 4262095 4574245 5956479 5789257 981630 1008809 190231 166985 182513 184250 220299 214620 204144 204883 141926 142279 625565 578997 1337228 1335526 299736 296250 406079 410558 489953 477760 486625 495035 507717 513209 484961 533761 1521720 1590512 1014393 859558 444918 436402 513149 510844 525973 529120 526851 537064 604087 605994 4661625 4779264 39.05 70.8 2
08:54:38 2024-01-29 654238 645868 134965 132009 218725 228180 240749 245490 150668 152328 184559 188593 216445 218462 4274260 4561362 5977827 5774867 967413 1011029 190394 171018 182723 183911 220581 214125 204179 204847 142026 142605 625565 574458 1367216 1337179 297401 296861 405255 411685 493777 478445 490907 493774 507945 516310 480395 534824 1526048 1613658 1028012 860057 446820 436656 513601 510552 520620 532144 527497 534292 611202 604271 4577216 4769912 39.05 70.8 2
08:54:39 2024-01-29 645947 647456 135454 132051 219228 224384 243585 241814 151152 152434 184982 188297 216712 216583 4273984 4569875 5956442 5787209 981349 1007308 190026 171342 182144 184168 220167 214728 203893 207459 143581 142543 626179 580133 1339711 1333391 300475 295611 406007 411430 491339 480896 491033 496074 511897 514126 484472 534066 1523283 1591869 1016606 861931 445550 438950 513149 510844 527094 528905 527969 537409 604014 605959 4671004 4786084 39.05 70.8 2
08:54:40 2024-01-29 656136 647716 135450 131724 219224 224277 240749 240767 150668 148406 184559 188593 216376 218239 4263268 4508252 5977827 5788154 976749 1011746 189131 166985 181533 184731 219140 214763 204179 204201 144127 142483 630481 571555 1354600 1328236 297725 297351 405399 409942 490305 477087 493489 494744 510236 514126 481247 534787 1529802 1613887 1014393 862542 444027 436475 516799 511782 525854 531646 528752 536671 612934 607436 4609581 4785239 39.05 70.8 2
08:54:41 2024-01-29 658350 649551 135262 132055 218887 224542 242198 240767 150634 148708 184009 189186 216075 218685 4270994 4579653 5964439 5777723 961816 1007308 190360 171342 182560 184168 220546 214728 203893 204201 144175 141853 627203 570781 1369696 1346399 297306 296933 406079 408749 492730 476045 493489 495035 508006 516275 477873 531836 1526048 1618509 1025458 853782 448094 436057 513403 513744 522999 531661 531791 536043 611056 611134 4599711 4779235 39.05 70.8 2
08:54:42 2024-01-29 649437 649551 135588 131757 219259 224190 242198 241814 151152 152399 184675 188558 216712 218274 4270994 4573566 5968688 5797243 981592 1008772 190117 171377 182271 184425 219859 214728 203893 207349 142325 142478 641132 578407 1337643 1333391 297509 295611 406079 411139 490573 477832 490521 495420 509981 513569 484961 535082 1520604 1590928 1081012 861428 444996 436508 513877 510844 525973 529914 530016 537149 606792 608476 4660040 4792918 39.05 70.8 2
08:54:43 2024-01-29 656103 650472 135071 132055 218948 223434 241757 242324 151014 150264 184559 188780 216504 218427 4272741 4536501 5994927 5788154 972978 1010299 190360 171137 182433 184296 220202 214089 204609 204729 143969 142581 610627 572411 1355385 1335025 297545 296933 406007 411721 492034 476009 492022 493572 509052 516637 480649 536678 1529304 1614006 1034800 859558 447034 437274 513927 510844 523035 532144 528622 535050 610679 603947 4611227 4781822 39.05 70.8 2
08:54:44 2024-01-29 656127 649975 135246 132340 219053 224542 242163 240767 150634 148610 183974 189541 216099 218615 4270994 4588998 5956442 5779905 961964 1007308 190227 171412 182723 184168 220546 214763 204204 203594 144132 142188 626846 571595 1349346 1347670 297725 296933 406079 408712 492382 475638 494725 495769 508078 517000 481704 531460 1523098 1616295 1043850 850922 446820 435429 513149 511487 522295 531769 531974 535087 611202 611079 4605826 4775148 39.05 70.8 2
08:54:45 2024-01-29 652407 650325 135208 131947 219118 224190 243212 241742 151226 148339 184841 188387 216712 217935 4271214 4590298 5938088 5788154 979947 1007308 189532 171377 182433 184168 219859 215065 203572 207459 143764 142581 619010 575691 1351583 1331135 299591 296724 406007 405768 490609 481169 490178 494339 505148 513764 482617 531047 1519218 1600149 1012179 853381 443971 437893 512424 510732 526072 531769 532765 538210 609136 609090 4684361 4786084 39.05 70.8 2
08:54:46 2024-01-29 657965 647716 135242 131972 220009 223847 243846 242387 151159 150685 184384 189014 216423 219440 4270512 4500444 5960774 5788154 984160 1010992 190360 171342 182433 184296 219859 215440 203003 207278 143939 142346 662845 572411 1361680 1327959 297798 297879 404793 409978 490554 477940 493140 494044 509515 513402 477873 537969 1527132 1609315 1030275 857655 443026 437283 514035 512291 526851 531238 528378 537950 610734 607690 4609117 4769912 39.05 70.8 2
08:54:47 2024-01-29 657960 649551 134936 132014 218689 224384 242198 241814 151118 150264 184594 188353 217319 219770 4279918 4584618 5969209 5769453 968450 1008772 190694 171032 182792 183876 220988 214291 203893 204631 143939 142346 617172 572411 1360529 1337179 298050 297771 405363 407809 492730 477796 493489 494044 505076 514000 480345 536678 1530940 1632264 1034800 852775 445550 436661 514072 513363 522932 531682 533156 535050 612934 607690 4533872 4776719 39.05 70.8 2
08:54:48 2024-01-29 647784 649551 135075 132631 217863 223434 241994 241814 151152 152258 185147 188154 217084 217258 4274260 4660077 5955931 5790119 971841 1008772 191598 171032 183338 183747 221298 213911 204179 203150 143703 142675 628228 580659 1345997 1338785 300263 296206 406079 410268 494163 477832 486625 494303 505076 516962 483591 534250 1528217 1609315 1039325 850045 445550 437772 514605 513761 523004 531395 530396 534634 604087 607735 4621323 4776719 39.05 70.8 2
08:54:49 2024-01-29 649633 649092 135371 132009 219075 224384 242198 245454 151152 149844 185229 188001 217015 216583 4274260 4575940 5981503 5798323 987173 1008662 190657 166985 182618 184320 220370 215065 204179 203816 141864 142845 625904 579827 1359082 1326076 297545 297099 406188 410303 491339 481432 490907 493694 509224 513402 482799 537059 1528217 1604760 1025750 860205 443026 436259 514072 512291 527632 532144 527596 536646 607576 607690 4624624 4779264 39.05 70.8 2
08:54:50 2024-01-29 654555 650060 134940 132972 218538 228180 241994 241814 151152 148567 184853 188593 216747 218615 4281825 4586961 5977864 5778788 968010 1010336 190717 169361 182618 184191 220405 213947 204753 204739 142125 142450 627203 574869 1345213 1337290 297689 295776 405718 410920 492730 476009 490944 494044 510775 518496 480612 535082 1526048 1613891 1012179 860205 446820 436747 514605 510844 520620 532144 528247 535050 611202 604271 4598786 4767353 39.05 70.8 2
08:54:51 2024-01-29 647516 649092 135288 131980 219263 224542 241791 241814 151152 150264 184853 188263 216747 217258 4274260 4579200 5956442 5798609 984045 1008809 190492 171377 182306 183911 219859 214500 203893 203150 141331 142807 641952 580659 1354421 1331926 300863 295919 405255 411721 491194 480753 491182 495094 512043 513174 484276 535046 1521927 1590854 1012179 861428 445550 437465 515027 512291 523004 529865 527187 536646 606252 607690 4652246 4786084 39.05 70.8 2
08:54:52 2024-01-29 655167 649551 135530 132187 218507 228376 241455 241814 150745 150264 184559 188558 216411 218309 4264908 4567875 5973497 5774669 967759 1008809 191296 171102 182758 183328 220617 213904 203893 207098 143773 142346 625565 574756 1354677 1337179 297509 298239 405900 408422 495220 479804 492994 493934 504968 517034 477692 536493 1534751 1632438 1023488 854595 445764 437055 516799 513327 522896 532463 530360 534483 614385 607690 4527402 4776719 39.05 70.8 2
08:54:53 2024-01-29 648631 649556 135152 132005 218724 223434 241455 241814 151118 152328 184594 188001 217224 217258 4280360 4651239 5950037 5783104 972903 1008809 191766 170947 183966 183876 221271 214089 204179 203466 143738 142675 621673 579306 1344907 1336995 299054 295288 406079 409997 494163 477904 486625 493955 504823 514017 483263 533992 1528180 1610420 1026287 848927 444987 439755 514569 513327 526035 530647 533286 534755 604050 607273 4617513 4788616 39.05 70.8 2
08:54:54 2024-01-29 647784 649092 135386 132005 219228 224384 242198 245454 151118 152434 184594 188297 216712 216920 4274260 4576390 5960718 5789257 985099 1008772 190394 171412 182433 184296 219895 214125 204036 207455 143620 142976 629236 580133 1345808 1328051 301799 296098 404757 410558 491339 481169 486589 494044 507909 513209 483591 535119 1521720 1595266 1058273 863161 445629 440067 515335 512218 526010 530202 529751 536879 603978 607690 4658335 4788616 39.05 70.8 2
08:54:55 2024-01-29 655167 649359 135089 132055 218542 228323 241994 240732 150701 148431 184430 188593 216562 218462 4274260 4573989 5982369 5773586 966379 1008845 191296 171306 182758 183911 220581 214089 204179 207169 143904 142346 627203 574869 1347672 1337179 297834 297041 404508 411430 493813 476380 490907 492648 507945 516239 480649 536678 1530903 1613811 1034800 857729 445560 437283 516762 511673 524956 531964 528961 534486 610624 604127 4575147 4779264 39.05 70.8 2
[truncated: 173,653 more chars]
