# Supplementary material for: Methods for Estimating the Detection and Quantification Limits of Key Substances in Beer Maturation with Electronic Noses
Source: Sensors (Basel). 2024 May 30;24(11):3520. doi: 10.3390/s24113520 (PMC11175341; doi:10.3390/s24113520)
Supplement: Supplementary file 1 [file sensors-24-03520-s001.zip › Data/Diacetyl/processed/Diacetyl.txt]

	0	1	2	3	4	5	6	7	8	9	10	11	12	13	14	15	16	17	18	19	20	21	22	23	24	25	26	27	28	29	30	31	32	33	34	35	36	37	38	39	40	41	42	43	44	45	46	47	48
0	29785.500000000036	29058.766666666685	7333.5	7549.199999999993	9152.999999999989	9876.666666666653	10561.199999999993	13721.93333333332	5879.433333333331	7187.100000000006	9245.200000000012	8256.600000000002	9626.33333333334	8893.500000000011	31807.566666666688	35127.56666666669	90810.59999999986	93345.76666666675	38322.76666666666	38331.93333333331	10145.033333333326	6571.4666666666635	10436.400000000012	7739.53333333334	9356.933333333338	10053.833333333343	8231.333333333332	8437.0	5392.766666666677	7535.233333333337	20655.06666666663	15897.433333333369	49458.26666666665	50897.99999999992	13942.699999999983	13509.600000000006	16553.83333333335	16509.733333333337	21634.800000000003	19965.26666666662	20527.333333333314	20696.09999999999	21000.566666666666	21368.899999999965	18215.366666666683	21797.03333333334	60706.40000000005	63838.63333333333	34992.83333333341
1	24995.599999999955	26426.86666666666	6666.800000000003	4576.699999999993	7633.799999999992	6805.266666666659	11337.499999999982	13176.633333333331	5586.833333333339	6259.099999999991	7316.700000000012	7531.999999999996	9079.733333333363	7302.499999999982	30199.166666666664	31789.366666666676	82493.29999999981	84022.86666666661	36499.166666666686	34960.333333333336	7415.233333333337	5202.666666666661	8647.300000000007	7156.733333333323	8238.133333333335	9075.033333333326	7607.133333333335	7775.800000000003	4432.966666666674	7471.03333333334	15004.56666666669	14777.833333333334	47177.36666666674	45242.00000000004	11639.400000000023	10982.200000000012	12532.83333333335	13181.733333333337	18131.800000000003	17898.1666666667	17409.73333333328	17238.700000000026	18616.666666666642	17655.400000000023	17845.566666666695	17415.83333333333	54993.90000000005	58305.333333333285	25919.63333333334
2	22540.799999999967	21575.566666666673	2148.0999999999913	2869.4999999999964	7175.799999999977	6436.066666666677	8387.400000000005	12075.833333333314	4865.333333333325	4413.199999999997	6962.700000000012	8697.199999999993	10348.733333333334	7132.200000000023	26154.166666666664	26000.566666666688	66909.79999999981	67136.9666666667	26820.56666666665	27415.133333333382	5180.033333333326	6849.866666666658	6440.700000000001	3430.5333333333256	4344.433333333338	6561.133333333331	4844.733333333312	5010.199999999997	3227.1666666666715	5610.433333333334	12680.966666666713	10270.433333333369	31542.466666666714	34371.19999999987	10324.600000000006	8592.300000000017	9900.33333333335	10399.733333333337	14621.000000000015	13346.166666666642	12029.233333333279	11754.700000000026	13059.466666666689	13866.700000000012	10344.066666666637	11229.233333333352	40653.69999999998	42227.533333333355	21938.733333333315
3	44708.60000000001	45128.466666666696	5939.800000000003	11365.100000000002	17332.399999999983	19621.666666666682	20674.3	24624.63333333333	13520.133333333342	13969.400000000009	16794.300000000003	15940.599999999988	19966.03333333335	16831.700000000023	54698.866666666676	59765.76666666664	148985.89999999967	145964.86666666684	61046.86666666664	62521.73333333336	14514.333333333343	13141.266666666666	15352.599999999995	13337.133333333331	16032.133333333364	19382.033333333326	13575.833333333332	15910.5	10816.866666666669	10722.433333333334	27150.76666666664	25055.73333333336	79797.0666666667	77660.2	24050.099999999977	21712.800000000017	27428.533333333304	27549.93333333329	34921.39999999998	34105.36666666671	34292.13333333336	35042.000000000015	36767.96666666663	38775.09999999998	34182.566666666695	37114.433333333305	99707.80000000008	107627.73333333331	48579.13333333334
4	43949.4	43163.06666666667	5967.900000000009	11832.3	17001.2	18301.666666666653	23292.699999999993	23194.93333333332	14896.333333333325	14415.300000000003	19516.70000000001	16148.699999999993	19326.33333333334	17474.99999999998	54360.96666666665	58370.366666666676	153827.3999999999	152106.86666666684	60892.06666666665	63566.83333333345	14606.133333333331	13148.666666666675	15356.799999999992	13768.833333333343	16723.433333333323	20506.63333333333	14718.233333333326	13949.0	10665.066666666666	11262.833333333328	25539.166666666664	24444.633333333382	74072.0666666667	74679.7	23096.699999999983	23286.899999999994	27232.13333333334	27252.333333333372	35554.700000000026	33633.36666666671	35130.23333333328	35886.09999999999	37609.46666666663	36619.69999999995	32886.866666666625	36692.83333333333	99747.69999999998	105755.03333333335	52728.13333333334
5	49683.19999999999	47459.766666666685	6549.899999999994	12425.100000000002	16208.7	21791.866666666665	22646.699999999993	26268.233333333337	16314.133333333342	12893.000000000015	20540.000000000015	14879.3	21431.233333333363	16742.99999999998	60694.06666666669	63970.56666666669	164668.2999999998	164742.06666666656	66738.46666666667	71501.83333333346	16437.433333333334	14410.06666666667	17243.2	15379.933333333334	18528.333333333347	18610.333333333343	18235.833333333318	16976.699999999983	11808.266666666677	11714.233333333337	26688.76666666664	25664.93333333337	81475.76666666665	79595.50000000004	24290.599999999977	23982.900000000023	28217.733333333315	29018.733333333337	37758.89999999998	35943.066666666666	37921.73333333328	36550.09999999999	38710.1666666667	38593.899999999965	34510.066666666695	38500.33333333333	109024.50000000003	115145.53333333335	51946.133333333455
6	68576.49999999999	71325.26666666668	15374.0	16924.3	26358.299999999977	31796.866666666665	30998.49999999998	34577.13333333333	22734.033333333336	19747.399999999994	29387.29999999999	22600.19999999998	32983.93333333335	26541.699999999993	86933.86666666667	93169.16666666666	246949.2999999998	249337.66666666666	100596.96666666662	102412.63333333339	25953.13333333333	22337.766666666666	25929.300000000007	24308.93333333335	28394.833333333347	27965.233333333337	25914.833333333318	25770.199999999983	15896.166666666672	18858.03333333334	42722.56666666669	40252.53333333335	123978.86666666674	122881.40000000007	37331.69999999998	36186.20000000001	47123.033333333304	47735.23333333334	61726.09999999999	59448.866666666654	61610.1333333333	59041.500000000015	62767.76666666668	62484.70000000001	57876.16666666661	63447.83333333333	165896.9999999999	176588.53333333335	76151.63333333333
7	67470.10000000002	68094.16666666664	14642.600000000006	16556.400000000005	25955.800000000007	30892.066666666677	35739.7	37841.63333333333	23257.633333333342	19150.699999999997	28054.699999999997	24520.600000000002	28770.533333333322	25520.49999999998	89243.76666666669	94463.46666666665	244683.3999999999	240868.46666666647	96825.86666666664	100994.03333333335	24587.43333333332	22115.966666666664	26019.800000000007	24207.833333333343	28456.133333333335	28414.93333333335	25962.53333333333	25857.999999999985	15692.06666666668	18432.63333333333	40334.666666666664	38695.23333333336	119385.5666666667	118662.7	37446.399999999994	35165.20000000001	47332.83333333335	47929.93333333335	60247.89999999998	58922.566666666666	59306.033333333326	58612.8	60289.26666666668	60198.59999999998	55339.86666666668	63600.43333333336	164988.00000000003	172442.3333333334	70851.13333333333
8	69231.49999999999	68329.96666666669	15263.700000000012	17322.50000000001	28620.7	29484.066666666648	37509.3	39579.333333333314	23355.233333333334	21981.90000000001	25077.100000000006	26106.99999999998	28900.03333333335	28822.199999999993	90052.86666666667	96648.16666666666	252554.49999999977	251157.9666666667	102573.06666666671	103321.73333333337	22776.13333333333	23221.466666666678	30001.60000000001	25592.933333333334	29747.03333333333	31652.43333333335	27415.733333333326	27596.09999999999	16721.16666666667	19139.83333333333	42115.86666666662	38935.833333333336	116047.0666666667	119952.49999999993	39094.79999999999	36745.80000000002	49236.733333333315	49411.23333333334	63162.89999999998	60914.6666666667	58579.43333333329	61113.700000000026	62272.16666666664	62521.899999999965	56832.06666666664	64527.33333333333	171340.69999999998	181684.8333333334	77841.33333333328
9	122752.40000000001	119381.6666666667	28517.09999999999	33598.20000000001	55776.69999999997	52265.26666666666	62348.40000000001	65218.533333333326	37500.033333333326	41931.500000000015	45457.29999999999	45660.8	53625.83333333334	56763.59999999999	157880.56666666668	171223.86666666667	451049.3999999997	444170.06666666677	174863.36666666664	183543.6333333334	46675.033333333326	43942.76666666665	46265.5	46833.83333333334	55245.63333333333	51223.23333333334	49434.13333333332	50272.600000000006	31924.466666666674	31725.933333333334	72119.5666666667	69738.43333333336	219578.16666666666	220733.69999999998	73830.69999999998	72097.6	92775.33333333328	94665.13333333336	117225.99999999996	111903.76666666668	115399.53333333333	116497.59999999999	118875.76666666668	121176.29999999999	112598.86666666662	125590.73333333335	313625.30000000005	327592.7333333333	146147.13333333333
10	117068.60000000002	115273.86666666665	27119.800000000003	32425.600000000002	53827.8	51095.466666666674	61474.8	63909.73333333334	37067.43333333335	40946.899999999994	42881.70000000001	44646.59999999999	50851.63333333336	54623.700000000026	155774.7666666667	169777.4666666667	446265.09999999986	438334.1666666666	172819.26666666666	182407.63333333333	45475.83333333334	42019.36666666667	47873.399999999994	45565.73333333335	54242.83333333334	50143.433333333334	48620.93333333332	49584.70000000001	30256.06666666668	30742.933333333334	68828.46666666666	67065.53333333334	206729.56666666668	210095.9999999999	70014.69999999998	68970.29999999999	89285.5333333333	89227.83333333331	114374.59999999999	108992.76666666662	111239.43333333335	110960.40000000004	114873.16666666664	117353.69999999995	107027.26666666665	121152.23333333335	305588.69999999995	316977.33333333326	137189.3333333334
11	120379.70000000006	117843.36666666671	27111.800000000003	30270.100000000002	51277.2	55519.36666666667	63078.90000000001	65343.73333333334	38086.53333333334	38260.999999999985	44028.8	45319.100000000006	51386.93333333335	52548.89999999998	158773.16666666666	171055.76666666663	452418.1999999997	445995.96666666644	176439.3666666667	180875.23333333337	49463.83333333334	42719.06666666668	48679.100000000006	46679.033333333326	52721.43333333335	50248.33333333334	47499.43333333332	47653.29999999999	31320.06666666668	31444.33333333333	70285.86666666668	68306.13333333338	211376.66666666666	212517.6	69848.5	68726.69999999998	89152.33333333328	89979.13333333336	113294.39999999998	109348.06666666667	111657.73333333328	111659.40000000004	113981.76666666662	115051.29999999999	108605.06666666664	120884.4333333333	308512.1000000001	324711.43333333323	136087.43333333338
12	214327.79999999996	210969.56666666668	60474.3	61839.70000000001	103729.79999999997	104718.06666666668	115429.7	118641.43333333332	73398.03333333334	73203.5	82885.40000000001	84375.6	102421.13333333333	104097.49999999999	294734.36666666664	318549.36666666676	844315.5999999999	827634.4666666664	315587.4666666667	328445.13333333336	98752.63333333333	84771.76666666666	93233.79999999999	89481.53333333333	102256.73333333334	98782.83333333334	93169.53333333333	93257.2	59330.26666666666	62608.533333333326	122115.66666666667	129276.13333333338	389423.5666666667	393738.49999999994	143836.3	140831.10000000003	185711.93333333332	188286.53333333333	231625.7	225137.86666666664	229053.8333333333	228356.70000000007	237090.2666666666	240124.7	227904.96666666667	255110.53333333333	590620.1000000001	623624.3333333333	291500.63333333336
13	216742.50000000003	215177.56666666668	62375.10000000002	63660.7	108916.69999999997	108929.56666666665	120869.8	123104.73333333334	72794.53333333334	76223.40000000001	86942.4	88166.6	107915.53333333335	107969.09999999999	306835.4666666667	324407.3666666667	865874.5999999999	854196.9666666667	326245.8666666667	341276.63333333336	101498.83333333333	87682.56666666667	95347.99999999999	93358.43333333335	107736.53333333333	104044.33333333331	95363.73333333332	95158.20000000001	61726.366666666654	64448.133333333346	122022.66666666667	129009.33333333333	405467.86666666676	407172.10000000003	144367.3	146151.7	190419.63333333333	189941.03333333333	236184.8	228475.06666666665	233774.3333333333	235019.10000000003	242311.76666666672	245505.8	236265.16666666674	259810.63333333336	609244.2999999999	640061.0333333333	298518.13333333336
14	219735.00000000003	220167.66666666666	63670.7	65197.20000000001	108941.19999999997	113833.06666666668	123050.59999999999	126944.63333333333	74191.13333333335	76446.7	90730.3	91683.7	106685.93333333335	109409.40000000001	312678.5666666667	330811.66666666674	879023.8999999999	866771.1666666666	328443.8666666666	346133.4333333334	103848.43333333332	90385.26666666665	98441.19999999998	97779.73333333334	108777.33333333334	104841.73333333334	98221.23333333332	98264.70000000001	63192.96666666666	66290.33333333333	116893.76666666665	130218.33333333336	406864.86666666664	410826.7	146213.2	147017.1	193762.53333333335	193969.73333333334	241515.3	230304.16666666663	240033.8333333333	241532.40000000002	243777.36666666658	249608.90000000002	236164.16666666663	262826.4333333333	616198.2999999999	647486.8333333333	306940.23333333345
15	-7940.099999999997	-9772.933333333329	-1520.5	-1218.099999999995	-1637.1999999999935	-1643.2333333333263	-2326.7000000000007	-3327.066666666651	-544.6666666666606	-1066.3999999999942	-2075.300000000003	-2846.6000000000095	-3682.2666666666664	-1351.8000000000065	-10565.833333333336	-9626.7333333333	-27327.0	-29688.333333333343	-13069.033333333326	-10784.96666666671	-1563.2666666666628	-2281.5333333333365	-1547.7999999999993	-1794.8666666666686	-2958.766666666659	-2008.166666666657	-3459.0666666666766	-3177.399999999994	-940.2333333333227	-1683.6666666666715	-7223.833333333334	-5243.466666666654	-13972.933333333309	-14786.600000000055	-3442.0	-3036.0	-3490.2666666666846	-4490.166666666686	-5015.300000000032	-4850.533333333369	-5516.8666666666395	-3947.099999999962	-4331.833333333358	-4888.200000000012	-3735.8333333333285	-4356.766666666648	-15151.300000000017	-14255.266666666692	-6106.366666666661
16	-4692.800000000008	-5219.233333333317	-1245.5	-1523.2000000000007	-2264.400000000005	-3031.8333333333467	-3067.599999999995	-1799.9666666666744	-581.2666666666664	-1053.4000000000087	-1230.9999999999854	-1915.799999999992	-2329.166666666675	-2306.699999999986	-5003.533333333347	-7356.333333333394	-13765.5	-10957.23333333325	-4601.233333333337	-7556.766666666641	-1092.666666666657	-1887.2333333333336	-671.6000000000022	-1846.2666666666628	-1370.0666666666766	-1155.166666666686	-1963.9666666666708	-1910.4000000000087	-386.7333333333372	-1128.0666666666657	-5549.133333333322	-2688.0666666666893	-7405.133333333379	-9013.999999999962	-2268.600000000006	-1667.1000000000058	-2792.6666666666497	-2257.8666666666395	-3185.4999999999854	-3483.2333333333227	-1672.3666666666977	-3328.6000000000204	-3916.7333333333227	-3962.0999999999767	-3834.53333333334	-2702.1666666666715	-9567.899999999994	-11463.866666666669	-9253.066666666731
17	12632.900000000003	14992.166666666648	2766.0	2741.2999999999993	3901.599999999995	4675.066666666677	5394.299999999999	5127.033333333326	1125.9333333333307	2119.800000000003	3306.2999999999884	4762.400000000005	6011.433333333345	3658.4999999999964	15569.366666666676	16983.066666666688	41092.5	40645.566666666564	17670.266666666663	18341.73333333336	2655.9333333333198	4168.766666666666	2219.399999999998	3641.1333333333314	4328.833333333332	3163.333333333343	5423.033333333344	5087.800000000003	1326.9666666666599	2811.733333333337	12772.966666666654	7931.533333333346	21378.06666666669	23800.600000000013	5710.600000000006	4703.100000000006	6282.933333333327	6748.033333333326	8200.800000000003	8333.766666666677	7189.233333333337	7275.699999999968	8248.566666666666	8850.299999999988	7570.366666666683	7058.933333333305	24719.199999999983	25719.13333333333	15359.433333333385
18	24132.23333333336	26653.1	5686.066666666657	6595.466666666674	14489.93333333332	15150.199999999983	17229.833333333343	17437.766666666663	7856.700000000003	11167.733333333332	12276.56666666666	9488.400000000014	17319.600000000006	10641.599999999997	35948.33333333329	38032.46666666665	101900.43333333319	102585.33333333326	36319.63333333338	39850.699999999975	10267.999999999996	10276.166666666662	12330.533333333346	12795.266666666668	15662.766666666672	17731.866666666658	15038.266666666672	16654.633333333353	6977.833333333343	6258.599999999997	12765.800000000027	15656.93333333333	44739.50000000007	45928.433333333305	16390.233333333337	17157.666666666693	24230.100000000013	24141.86666666666	31038.166666666664	30091.13333333328	29148.366666666712	30721.866666666683	30395.266666666663	31808.699999999997	27897.399999999965	31973.10000000002	71309.83333333333	76868.70000000003	28755.766666666605
19	19426.133333333324	18274.200000000033	3805.2666666666682	7547.166666666657	13571.433333333349	14712.199999999983	15379.033333333326	15571.966666666674	5726.799999999994	9765.833333333338	9885.666666666666	8298.000000000005	10379.5	9126.199999999973	29912.633333333284	33697.366666666676	85580.43333333342	82214.03333333344	32417.7333333333	32818.6	12186.200000000008	8276.866666666674	10827.733333333343	11302.866666666674	14135.366666666649	13847.366666666687	13641.06666666666	14069.233333333357	8007.733333333337	4638.799999999994	10293.800000000027	12160.833333333354	30373.20000000003	33859.933333333305	12202.333333333343	13610.26666666667	19587.799999999967	20012.966666666696	26534.366666666676	24602.63333333334	24804.066666666724	26205.566666666695	25001.666666666686	25691.800000000032	23408.400000000023	27360.699999999997	59374.633333333375	66223.09999999993	18961.566666666535
20	24453.73333333336	26199.499999999964	5436.666666666662	8641.46666666666	15783.133333333331	16599.199999999983	16823.93333333335	18464.766666666663	8307.199999999988	10795.833333333323	13957.166666666666	11470.100000000011	15506.5	13706.099999999968	37991.733333333315	42314.2666666667	107325.23333333324	104246.33333333326	37212.93333333331	39242.6	11948.100000000002	7517.766666666668	14355.733333333343	14950.566666666671	18528.966666666653	19526.166666666675	17713.466666666653	17915.633333333324	9671.433333333334	6513.4	11687.400000000061	13815.333333333296	41911.60000000005	44685.33333333333	16909.033333333355	17037.96666666668	25623.499999999978	22892.066666666673	31071.866666666676	31461.733333333315	33170.066666666666	30484.26666666665	33077.56666666671	33721.10000000002	29109.0	33056.10000000002	74503.9333333333	76100.10000000005	24098.56666666665
21	36331.833333333336	36095.70000000003	8835.36666666666	9706.166666666672	19894.733333333337	18959.5	25372.033333333326	25428.466666666674	10787.199999999988	13735.333333333323	19341.56666666666	13070.99999999999	22727.100000000006	19935.6	52033.83333333335	54978.2666666667	146545.93333333317	148819.7333333334	56882.93333333331	53568.39999999999	18086.90000000002	13603.366666666674	16559.833333333336	22346.666666666664	23205.166666666664	26893.966666666693	20644.26666666667	21310.53333333332	10156.933333333334	10096.49999999999	15586.70000000005	19466.43333333333	57699.10000000005	57584.53333333328	23262.033333333326	25508.866666666676	31469.800000000025	31516.766666666685	45079.56666666669	43662.93333333333	42254.96666666669	45589.366666666625	42643.966666666674	45265.90000000001	40253.59999999998	46083.90000000001	105409.9333333333	114192.80000000012	38479.266666666605
22	28415.633333333324	28581.59999999994	7820.466666666665	11616.166666666672	20289.93333333335	22861.20000000001	24846.833333333314	24033.36666666664	8267.99999999999	14003.633333333326	17953.466666666667	13458.200000000003	20184.399999999994	18964.30000000001	47529.33333333329	51311.26666666664	136597.4333333334	135617.33333333326	46062.93333333337	49984.29999999995	17925.900000000005	12589.266666666668	16753.233333333344	16255.366666666674	22470.46666666668	21700.166666666646	21033.566666666644	20923.73333333333	10109.633333333331	9183.49999999999	12467.900000000061	15812.633333333342	52813.700000000026	49768.633333333375	20978.233333333337	21271.066666666688	31972.499999999978	30479.066666666673	41478.7666666667	39132.83333333329	41099.566666666724	41712.366666666625	41855.56666666665	43066.2	39008.600000000035	43310.60000000002	96068.13333333326	103462.60000000005	30793.966666666674
23	40978.03333333335	42226.70000000003	11486.066666666671	12197.366666666669	25370.733333333337	26873.699999999983	27814.63333333333	29850.766666666663	13946.699999999988	15975.833333333338	21031.86666666666	19599.700000000004	26966.0	24245.59999999997	61887.03333333336	65741.76666666665	184639.53333333327	176441.43333333335	60555.133333333324	67235.50000000001	23203.200000000008	19088.366666666676	23175.33333333335	23776.26666666667	29642.566666666688	30759.166666666675	28097.36666666666	29147.73333333333	11029.633333333331	12846.699999999988	21532.300000000025	23470.633333333313	75736.8	74048.9333333333	29522.63333333333	29480.56666666666	42001.19999999999	40641.06666666667	54074.96666666665	52055.233333333315	51288.26666666668	53417.56666666664	52757.466666666674	55253.90000000001	47748.600000000035	56465.799999999974	126398.73333333335	129069.50000000007	47065.466666666674
24	66414.93333333332	64390.80000000001	19139.36666666666	21184.466666666674	37650.33333333334	38844.600000000006	43603.93333333332	43953.86666666667	21564.899999999987	26216.23333333333	28567.26666666667	27971.600000000013	34328.7	33176.39999999999	92310.33333333336	101437.16666666673	263074.2333333332	258441.1333333333	97344.4333333333	99910.90000000004	31811.90000000002	26315.566666666673	32922.13333333334	35058.266666666685	42444.266666666656	40423.96666666666	38397.26666666664	39724.333333333336	19757.33333333333	17506.099999999984	35461.9	37064.53333333333	112653.30000000012	117793.13333333326	43484.33333333334	43270.46666666668	59567.99999999998	59997.56666666667	77835.66666666666	75712.33333333334	77959.86666666671	77342.96666666666	77889.16666666669	80660.10000000002	72728.40000000002	81954.90000000001	184205.4333333334	195165.10000000003	81674.16666666663
25	61326.53333333329	58110.80000000001	19565.466666666667	18454.666666666657	34654.43333333332	36862.90000000002	40923.23333333334	41748.16666666666	22513.799999999996	23904.23333333333	26369.766666666656	26221.9	33916.100000000006	32346.1	85208.53333333331	93273.0666666667	249409.9333333334	242602.3333333335	87683.33333333333	93852.8	28649.400000000005	24862.566666666673	31407.033333333362	32212.766666666656	37661.06666666666	41376.46666666666	37189.76666666667	37332.833333333336	18902.433333333334	18047.4	31873.000000000036	34855.233333333315	96890.99999999996	106449.03333333328	42356.43333333332	41811.96666666668	56677.9	56662.96666666664	76391.86666666673	73011.93333333332	74161.86666666665	73749.5666666667	74019.8666666667	76949.10000000002	69457.70000000001	80099.2	176362.4333333333	181572.2	65763.8666666667
26	62895.63333333338	61992.59999999994	19591.466666666667	16760.066666666666	35244.033333333326	37576.80000000002	42076.83333333334	42857.86666666667	24452.799999999996	24317.73333333333	28839.06666666666	28807.4	35076.3	33615.80000000001	89344.23333333332	98087.0666666667	254693.33333333355	247617.53333333344	91848.33333333333	96391.20000000003	28507.00000000001	25333.16666666668	31894.033333333347	32925.166666666664	38791.366666666676	41420.36666666668	38112.96666666665	38519.83333333335	19013.433333333334	18546.200000000004	32798.300000000025	35470.93333333333	102024.60000000005	108655.0333333334	41792.73333333334	42929.46666666668	57974.49999999998	57079.16666666671	74370.16666666666	72620.83333333334	74339.36666666671	74065.26666666665	74386.8666666667	78025.60000000002	68942.0	77772.49999999999	177095.53333333338	186470.00000000006	62652.766666666605
27	116821.03333333335	116163.1	35258.666666666664	33417.966666666674	65837.93333333335	67830.30000000002	73496.33333333334	74464.86666666667	42865.69999999999	42665.03333333335	50408.066666666644	49568.900000000016	64100.70000000001	62205.49999999998	164823.83333333328	180873.36666666667	468455.13333333336	461542.1333333333	169211.73333333337	177217.49999999997	54884.100000000006	51232.766666666685	58018.53333333335	56694.56666666666	67875.66666666667	69081.56666666667	59967.56666666666	61610.633333333324	35159.433333333334	33670.00000000001	63901.90000000006	68472.53333333331	210233.10000000006	212631.13333333327	79622.53333333335	81364.56666666665	109237.4	107690.16666666666	137584.86666666667	133092.7333333333	136416.1666666667	136365.86666666664	139768.26666666672	143302.5	130980.20000000001	147082.2	327549.53333333327	342534.99999999994	139012.96666666667
28	107478.03333333335	107520.4	33596.96666666667	31510.066666666666	60981.53333333334	64349.0	69883.03333333333	70436.16666666666	39428.39999999999	40658.633333333324	48019.56666666667	47055.80000000001	59703.90000000001	59264.19999999999	158740.43333333332	172921.76666666663	443209.3333333333	434978.0333333332	157945.33333333334	165680.20000000004	55145.60000000002	48362.96666666667	55155.03333333333	57346.46666666668	64921.26666666667	65940.06666666665	60668.46666666667	60262.133333333324	33446.33333333333	32114.099999999984	59885.4	62769.13333333334	191758.60000000006	195809.0333333333	75292.33333333334	77010.96666666667	104682.9	104443.66666666672	132648.56666666668	127917.43333333332	130830.76666666674	132051.3666666667	132110.8666666667	136085.2	126004.60000000003	141138.80000000005	311729.73333333334	328642.00000000006	130945.86666666658
29	111895.13333333333	112639.9	34375.56666666666	32462.36666666667	64358.033333333355	64557.80000000002	73107.63333333333	73869.96666666667	41457.4	42313.733333333315	49726.766666666656	48300.4	61970.499999999985	61253.700000000004	166450.13333333327	179823.06666666668	462523.4333333334	453827.53333333344	164895.93333333338	172893.9	55454.500000000015	50124.366666666676	57240.83333333335	56756.96666666668	67509.36666666668	68863.66666666666	59727.26666666667	60087.33333333332	34739.33333333334	33005.9	60909.00000000004	65118.33333333332	199323.4	202758.0333333333	76724.13333333333	77815.86666666667	106474.4	106424.76666666669	135775.7666666667	130525.33333333328	132096.3666666667	134120.26666666672	135973.0666666667	138490.60000000003	128136.20000000001	143157.5	321666.23333333334	335612.50000000006	128270.16666666663
30	217866.2333333333	215082.30000000002	69762.56666666667	67350.76666666666	121708.73333333335	124262.19999999998	134182.8333333333	134896.66666666666	75052.79999999999	76745.33333333334	90861.96666666666	88703.8	117913.7	118406.19999999998	321083.8333333334	349622.06666666677	888508.9333333335	871309.0333333334	312580.9333333333	327383.3	110768.70000000001	97318.76666666666	103523.63333333333	104554.76666666665	125305.46666666667	120984.76666666668	112703.26666666666	112485.63333333332	71056.23333333334	66800.8	115279.80000000003	128041.13333333335	394149.60000000015	397304.8333333333	155452.63333333333	155442.26666666666	212809.09999999995	210619.86666666673	263929.16666666674	256741.83333333334	258061.96666666667	260251.56666666665	264378.26666666666	268035.2	254886.00000000006	284070.7	620991.8333333334	648590.8000000002	307109.4666666667
31	209098.73333333337	207568.6	67146.86666666667	66905.56666666667	119143.23333333332	120651.20000000001	131036.03333333333	130608.86666666667	72515.0	76618.83333333333	87874.56666666668	85017.99999999999	113474.20000000001	114707.49999999997	311468.0333333333	334016.7666666667	859172.9333333335	841832.7333333334	300611.73333333334	318502.79999999993	105435.30000000002	93067.96666666667	102234.13333333333	105391.16666666667	122435.66666666667	118745.06666666665	109192.16666666667	108054.03333333334	67529.83333333333	64653.19999999999	111924.50000000004	121162.83333333336	373375.00000000006	379475.13333333324	150196.03333333335	150261.16666666666	203654.19999999998	205843.66666666666	255637.4666666667	247064.13333333333	252562.5666666667	252163.96666666662	255957.1666666667	260541.30000000005	246152.2	274437.8	603516.4333333333	634047.8	295039.06666666665
32	218545.0333333333	217432.1	70140.06666666667	69504.66666666669	122841.13333333333	130524.69999999998	137344.8333333333	136152.26666666666	76145.59999999999	78019.23333333335	92522.26666666668	91394.9	121094.59999999999	120790.49999999999	328824.2333333333	354332.06666666665	895682.2333333335	877529.2333333334	316159.1333333333	330639.10000000003	108932.90000000001	95288.06666666667	108814.53333333334	105887.66666666666	127925.36666666667	126631.16666666667	114348.46666666667	114192.23333333332	68532.63333333333	68027.3	114392.70000000006	127221.93333333333	388920.10000000003	394556.9333333333	155553.93333333332	155478.06666666668	209777.99999999997	211644.2666666667	264905.66666666674	257210.7333333333	259803.0666666667	259767.96666666673	261921.96666666667	266497.6000000001	251761.30000000005	281878.00000000006	620914.5333333333	653016.2000000001	312952.96666666656
33	-5111.566666666629	-4515.100000000013	-398.53333333333467	-343.2333333333372	-4088.766666666663	-5153.0	-5697.466666666674	-6901.033333333326	-1053.9000000000033	-3532.4666666666653	-5187.633333333337	-3234.700000000006	-3681.1999999999825	-4921.500000000009	-8092.666666666648	-10646.833333333334	-27212.06666666658	-27072.666666666744	-8706.366666666678	-9572.199999999992	-3918.6000000000095	-4358.833333333338	-4125.866666666663	-4952.433333333329	-4182.133333333322	-5007.433333333331	-4510.0333333333165	-4582.466666666654	-2415.0666666666657	-1599.7999999999975	-2232.0999999999967	-3373.8666666666586	-7781.100000000017	-8073.766666666645	-4504.366666666669	-3459.633333333353	-5873.0999999999985	-5543.733333333315	-9380.133333333324	-9105.16666666665	-9235.633333333346	-9829.133333333317	-8155.333333333314	-8705.89999999998	-7421.0	-9864.700000000026	-19053.066666666695	-19708.199999999997	-7803.833333333372
34	-1254.6666666666642	-2076.4000000000015	-751.333333333323	-2120.53333333334	-958.8666666666686	456.1000000000058	-259.3666666666686	114.66666666665697	-3153.2999999999975	-334.9666666666799	-620.033333333331	-1248.4999999999945	-1602.3000000000175	174.30000000000837	-2847.866666666659	-1456.6333333333218	-7261.566666666811	-7988.566666666651	-1654.7666666666428	-333.6000000000149	6.900000000019645	22.966666666679885	-558.5666666666602	488.5666666666566	-1057.4333333333398	-1754.9333333333307	2025.4666666666544	1044.333333333334	-603.2666666666628	-1121.6000000000004	-1432.899999999985	-164.16666666664696	-4649.699999999993	-2864.666666666668	-1102.4666666666744	-1728.73333333333	-1197.4999999999927	-1112.533333333362	-330.6333333333241	-1563.7666666666846	-981.4333333333343	-1064.0333333333401	-1533.9333333333489	-2099.300000000003	-1880.2999999999884	-456.8999999999796	-3611.566666666695	-2530.199999999997	-3175.733333333279
35	6366.233333333301	6591.500000000022	1149.8666666666595	2463.7666666666773	5047.633333333331	4696.899999999994	5956.833333333343	6786.366666666669	4207.200000000003	3867.4333333333434	5807.666666666666	4483.200000000003	5283.5	4747.200000000003	10940.533333333306	12103.466666666654	34473.633333333375	35061.233333333395	10361.133333333322	9905.800000000008	3911.6999999999935	4335.8666666666595	4684.433333333325	4463.866666666674	5239.56666666666	6762.366666666658	2484.5666666666602	3538.1333333333223	3018.3333333333285	2721.3999999999996	3664.99999999998	3538.0333333333065	12430.800000000007	10938.433333333309	5606.833333333343	5188.366666666676	7070.599999999984	6656.266666666685	9710.766666666641	10668.933333333327	10217.066666666666	10893.166666666672	9689.266666666663	10805.199999999997	9301.299999999988	10321.60000000002	22664.633333333375	22238.39999999998	10979.566666666651
[truncated: 17 more columns]
