# Supplementary material for: Methods for Estimating the Detection and Quantification Limits of Key Substances in Beer Maturation with Electronic Noses
Source: Sensors (Basel). 2024 May 30;24(11):3520. doi: 10.3390/s24113520 (PMC11175341; doi:10.3390/s24113520)
Supplement: Supplementary file 1 [file sensors-24-03520-s001.zip › Data/Diacetyl/raw data/Day 1/0,05ppm1.txt]

Time Date R01 R02 R03 R04 R05 R06 R07 R08 R09 R10 R11 R12 R13 R14 R15 R16 R17 R18 R19 R20 R21 R22 R23 R24 R25 R26 R27 R28 R29 R30 R31 R32 R33 R34 R35 R36 R37 R38 R39 R40 R41 R42 R43 R44 R45 R46 R47 R48 R49 R50 R51 R52 R53 R54 R55 R56 R57 R58 R59 R60 R61 R62 T01 H01 Phase
09:32:00 2023-10-12 432949 432475 96392 94697 143018 147619 155289 154094 127596 125844 130749 132760 144678 146214 466586 503516 1407851 1389147 541009 565149 132204 117063 127632 130963 138635 134175 129787 130103 89693 90847 330779 291981 846780 846124 238584 237226 299585 304400 353988 343184 369524 373061 397494 403686 381931 420708 970734 1018328 634673 515901 322629 315056 370002 368363 394266 399827 409042 413323 465350 468638 819548 849002 39.65 69.5 1
09:32:01 2023-10-12 433889 432912 94600 94762 143479 147689 155289 154274 127596 126091 130827 132943 144678 146248 466953 504972 1399805 1380526 542344 565622 132453 117097 127898 128938 138635 134209 129876 130136 89693 90880 330779 292638 860689 847373 238671 236293 302399 302977 353988 344372 369668 374181 396988 402553 382778 422982 974943 1028619 623039 519745 322402 315802 372657 369763 392163 396943 405533 414681 466110 468045 814058 848546 39.65 69.5 1
09:32:02 2023-10-12 440461 432725 96401 94767 142989 147654 155255 154167 127529 126139 130623 132977 144678 146248 466623 505732 1402969 1375897 542403 565403 132320 117354 128185 129228 138663 134666 130055 130815 89722 90880 335101 292845 842670 852150 239696 236990 302193 303687 353909 344824 371687 375078 397061 401671 378799 423319 976363 1027195 626638 518938 321687 317553 370002 369871 394517 397697 407973 411534 466915 469071 811712 851033 39.65 69.6 1
09:32:03 2023-10-12 433820 432267 96501 94697 143439 147654 155411 153531 127773 125430 131149 132669 144712 145808 467946 501252 1396606 1378561 544270 565186 132744 117063 127932 128938 138635 134175 130055 129897 89849 90752 332542 290191 856707 852897 238584 237226 300951 305329 353988 344824 373484 373061 397061 402234 381968 424522 969251 1019844 632700 513621 323417 315802 372095 372000 392127 398884 404891 415034 468994 466986 820932 851638 39.65 69.6 1
09:32:04 2023-10-12 436987 435681 94697 93474 143216 148197 155117 154703 127495 126159 130575 133202 144372 146725 466403 501101 1401866 1389147 547927 565003 132295 117225 127632 130963 138517 134581 129876 129986 89660 90880 330779 291981 849394 846775 237847 237961 299655 303901 352284 345219 369560 371910 396347 403686 383049 421304 971876 1025741 623319 515170 322176 315938 370002 368355 391541 400111 405642 413470 463354 467350 818496 848546 39.65 69.6 1
09:32:05 2023-10-12 439714 433169 96363 94792 143191 147548 155289 154343 127420 126052 130658 133281 144372 146317 467946 502772 1397784 1380526 544344 565622 131989 117340 127475 131179 138250 134767 129698 130815 89660 91323 333595 294927 837375 846140 238954 237226 302621 302429 354441 345445 369632 373919 397061 403781 383101 422011 977749 1030439 623319 518802 322942 319389 372775 368918 393195 398463 410285 413616 467330 468560 810554 848362 39.65 69.5 1
09:32:06 2023-10-12 436366 432842 96598 94627 143877 147203 155983 153744 127950 125430 131149 132403 144875 145911 467946 505116 1392646 1369655 541082 565585 132295 117097 127632 128938 138250 134175 129787 130258 89693 90847 330779 292845 845379 851690 239696 236494 302193 302656 352355 344580 374683 374814 397061 402268 382237 422757 977749 1022910 621826 519745 321687 315973 370002 372000 393302 396550 407973 413470 469030 468410 811672 852243 39.65 69.5 1
09:32:07 2023-10-12 438048 433102 96401 94701 143452 147895 155757 154026 127596 125844 130966 132760 144909 146110 467689 499433 1394280 1378449 546372 565439 132104 117320 127496 129297 138767 134547 129698 130503 89693 90880 338439 293321 844428 852897 238584 237679 300877 303758 354157 343339 371832 373097 398086 402865 378907 423619 973562 1019880 618466 515629 321651 316708 370002 369835 392163 400709 408931 411571 467202 468410 813689 851033 39.65 69.6 1
09:32:08 2023-10-12 435244 433093 96397 94730 143469 147654 155324 154094 127596 125878 130966 132977 144875 146248 466623 504297 1406978 1390135 542678 565585 132419 117063 127632 130873 138743 134581 130483 130304 89849 90880 330779 292045 846176 846124 239186 237593 299655 304614 352320 343409 369560 375736 397529 403686 381968 420708 973562 1030621 629669 515901 322665 315682 370002 369206 394553 401080 405569 413470 463354 469071 822792 849280 39.65 69.6 1
09:32:09 2023-10-12 435215 433021 96626 94920 143549 147962 155870 154643 127461 126159 130792 133068 144879 146283 467284 504548 1403245 1380526 544270 565585 132295 117097 127918 129297 138635 134581 129876 130225 89693 90913 336135 294301 845948 846738 238954 237261 302894 302393 352355 345481 371796 373919 397025 402233 383716 422646 977749 1030439 628154 519745 322942 315753 373183 369502 393338 396550 410140 415270 465454 469071 809303 848546 39.65 69.6 1
09:32:10 2023-10-12 438070 432958 96430 94734 143621 147582 155791 154309 127596 125844 130784 132856 144372 146317 467284 498982 1387360 1376600 549787 565622 131956 117373 127421 131179 138250 134615 129698 130659 89570 90880 333595 293223 837531 851087 237847 237714 300531 303013 354441 343374 372357 371910 397494 403781 381123 423319 974980 1017123 618840 516214 323861 316894 369929 369691 392020 400566 412276 412628 468082 467679 813725 852243 39.65 69.5 1
09:32:11 2023-10-12 432660 432127 96731 94923 143651 147482 156043 153846 127773 126024 130940 132760 144947 146045 467284 500548 1398592 1378561 546668 565186 132885 116949 128480 128849 141186 134142 130647 129897 89882 90847 334302 291749 856743 852293 238954 237226 302193 304828 353843 343374 374085 373656 396312 402553 382237 425544 971422 1021437 621826 516599 324138 315802 372131 372000 392127 398955 405212 414975 469030 467751 823304 852243 39.65 69.5 1
09:32:12 2023-10-12 436166 433061 96430 94833 142989 148619 155255 154841 127508 126125 130814 133394 144775 146722 467137 501455 1405778 1392788 548856 565439 132353 117306 127598 130998 138635 134581 129787 130749 89849 90847 331833 292638 845119 845977 238478 237997 300566 304614 352320 344890 369632 372503 398086 402268 382778 421377 972183 1024161 621826 515901 322629 315973 370002 368651 395214 400147 405642 414093 463389 468410 818533 848311 39.65 69.6 1
09:32:13 2023-10-12 439362 432777 96430 94828 143022 148377 155324 154343 127596 126294 130749 133193 144813 146317 466623 502808 1397784 1379543 542728 565622 131231 117488 127177 131248 138250 135056 129520 131046 89538 91323 330779 294301 837425 848009 239157 237593 301269 302977 355258 344926 369668 374217 396347 404063 382778 422048 975592 1026369 628154 516635 322714 317035 369749 369206 394240 398955 411084 412518 467256 470658 809364 848435 39.65 69.6 1
09:32:14 2023-10-12 435940 432351 94571 94759 144505 147481 156374 153676 127950 125810 131149 132793 145182 146045 467726 505044 1391622 1367301 542307 566714 132419 117373 127666 130998 138635 134581 129876 130447 89788 90880 331833 292845 844178 852897 239616 236494 301162 303687 353343 343409 374085 375377 397061 402584 381698 422721 977056 1024363 626638 519782 322140 316451 370002 372525 393927 397746 408549 414093 469066 469071 810488 852243 39.65 69.6 1
09:32:15 2023-10-12 433274 433061 96464 94665 143719 147654 156043 153812 127862 125878 131149 132977 145048 146147 467284 500512 1396606 1379925 547408 565622 132760 117063 128390 128938 141087 134175 130770 129807 89849 90880 334302 291157 854855 852293 238954 237629 300669 304864 353988 343409 374085 373919 396347 402553 381947 425581 974011 1023054 618840 518102 323538 315802 372884 371564 394654 399617 405389 414975 469066 467715 824553 852589 39.65 69.6 1
09:32:16 2023-10-12 437484 433061 96397 94927 142989 148445 155151 154600 127596 126260 130966 133227 144947 146317 466623 499036 1405852 1391235 547408 565622 132419 117259 127932 131122 138635 134801 130148 130569 89849 90913 334302 292638 845493 845543 238584 237714 301339 304400 352320 344372 369596 373097 398086 402268 382237 421675 972147 1018400 621826 516361 322629 316009 370002 368651 393302 401026 407451 414093 463389 468740 819732 848583 39.65 69.6 1
09:32:17 2023-10-12 433439 432756 96430 94763 143048 147929 155909 154459 127780 126057 130905 133093 144777 146214 466807 504972 1404571 1380488 538951 565585 132453 117097 128055 130782 139181 135291 129965 129986 89849 90880 331833 292076 851060 848009 239696 236128 300880 304400 354917 344926 372657 375941 397061 403403 383049 423588 974980 1032372 621826 519782 323418 315021 372657 369871 394481 396585 405569 415012 467202 469071 813725 850429 39.65 69.5 1
09:32:18 2023-10-12 436086 432876 96661 94631 144049 147654 155914 153352 130050 125463 131149 132760 145182 145808 467284 505116 1392646 1367301 541119 565622 132502 117292 127632 130998 138635 134581 129787 130470 89755 90880 330779 293260 845721 852897 239900 236529 301816 303937 353378 343339 374121 375377 397061 404680 381087 423055 977056 1025828 625123 519709 322176 315973 370002 372000 394517 398042 408908 413799 468778 469035 810953 852132 39.65 69.5 1
09:32:19 2023-10-12 438558 432222 94604 94895 143649 148101 155324 154060 127596 125878 133262 133302 144773 146283 467284 498982 1388627 1383741 550571 565622 131989 117488 127598 130941 138250 134615 129698 130914 89570 91164 333595 293676 839819 850485 237811 238032 301481 302196 354441 346509 372657 372800 398086 404098 381123 423920 976363 1015686 628154 515170 321687 316965 370002 369907 393338 401061 409199 412227 467531 467751 815795 851033 39.65 69.5 1
09:32:20 2023-10-12 436366 433093 96264 94940 142946 148620 155220 154875 127420 126173 130784 133227 145235 146102 467284 500175 1405852 1391198 548187 565622 132328 117373 127932 131032 138250 134615 129787 130470 89693 90880 331306 291981 843951 845506 237882 237997 301339 304241 352355 344926 369596 371981 400363 404396 382882 421754 972000 1027158 621826 515864 324091 318487 372095 368507 392127 400147 405642 414093 466265 468266 818460 848583 39.65 69.6 1
09:32:21 2023-10-12 431587 432447 94766 94933 142828 148310 155324 153957 127596 125878 130784 133193 145455 146158 466623 505152 1405852 1381925 539706 564786 132453 117130 128267 130873 138828 134175 130055 129807 89849 90880 338574 291121 857779 848046 240104 236494 302193 304864 353988 344408 372393 375941 396347 403403 382237 423920 973282 1033432 624744 518975 323682 315021 372131 369474 395737 397732 405533 414093 467238 468172 816189 848583 39.65 69.5 1
09:32:22 2023-10-12 438120 432872 96297 95120 143490 148931 155014 154600 127406 126192 130645 133436 145358 146926 467101 501886 1399805 1379888 543884 564858 132320 117387 127632 130998 138250 134835 129609 130980 89809 91216 331306 294509 839671 846775 239157 237714 301481 302125 354441 345481 371796 374217 397061 403816 380759 422683 977749 1030512 618840 517499 322256 316486 372657 369242 393338 398955 411470 414681 464801 469071 808119 848583 39.65 69.5 1
09:32:23 2023-10-12 437929 432452 96460 94972 143452 148033 155324 154201 127596 125911 130966 132977 144947 146283 467284 499687 1388627 1376914 549787 565622 131840 117454 127632 131282 138358 134894 129609 130725 89570 91260 333595 294365 837476 850941 237882 238032 301481 303013 354476 343409 372956 371981 396347 404098 382237 424221 976363 1015704 626305 515901 321426 317000 369857 369618 394155 399898 410321 412738 467423 466878 813947 852464 39.65 69.6 1
09:32:24 2023-10-12 433709 431623 96493 94726 143680 147689 155480 154069 127903 125710 131149 132760 145182 146011 467946 501533 1396606 1377892 545855 565186 132685 117097 127966 130998 141071 134581 130336 130304 89882 90880 334302 290746 853149 852293 239325 237629 301006 305831 353988 343099 373520 373954 398122 402868 381123 422127 972110 1019844 620333 516635 324703 315056 370002 372000 393338 398955 405497 413507 469066 468740 822719 853455 39.65 69.6 1
09:32:25 2023-10-12 432317 432792 96460 94763 143710 148033 155324 154094 127596 125878 130966 133010 144981 146317 467284 505152 1410048 1383929 540280 565622 132635 117130 128055 130941 141050 134615 130336 130304 89882 90880 334302 291194 850088 845543 239855 237261 300566 305329 352320 346778 372702 376291 399162 403686 383283 424448 974832 1036289 623326 519600 323538 315056 372920 369907 395144 397450 409042 412816 467202 468137 814915 848620 39.65 69.5 1
09:32:26 2023-10-12 438448 435063 96301 94796 143018 148197 155324 154699 127596 126085 130784 133227 144746 146794 466623 502808 1397821 1377929 542728 565622 131989 117488 127510 131066 138250 134928 129609 131013 89538 91323 333595 294509 838409 845543 238954 237226 301234 302692 354512 345481 369704 374217 397061 403781 383137 422048 977749 1030512 628154 513729 322256 317000 372131 369242 393963 398955 411084 414056 464801 469071 808119 848620 39.65 69.6 1
09:32:27 2023-10-12 436704 431479 94660 93220 144249 147824 156156 153889 127916 125710 131319 132810 145449 145940 467578 505044 1396606 1371200 542366 565585 132386 117421 127898 131179 138635 134886 130483 130602 89816 90880 334302 292845 845493 850485 240237 237025 301481 303865 353343 344824 374085 375869 397061 402830 382237 423353 977749 1024290 623319 519709 322140 316416 372095 371673 394481 398255 409163 414093 471387 469071 811672 852849 39.65 69.6 1
09:32:28 2023-10-12 433279 432479 96460 94734 143977 147342 156260 154026 127950 126011 131149 133022 144875 146215 467284 500512 1398592 1377512 545818 565113 132453 117063 128055 131111 141151 134175 130144 130136 89882 90847 332542 290489 858141 852897 238919 237760 300988 305795 353771 343303 374048 374146 398086 403686 381087 424227 970661 1020565 623319 519171 325939 318451 372244 372416 393195 398778 408461 413286 468814 468661 820711 853455 39.65 69.6 1
09:32:29 2023-10-12 435362 433160 96363 94824 143812 148027 155220 154772 127596 126260 130714 133310 145197 147134 467284 500040 1398776 1387873 549918 565622 132419 117340 128021 131179 138635 134581 130551 130536 89693 90880 330779 292638 845948 847973 237847 237926 300988 304328 353343 346244 373183 375998 396347 402549 381900 424522 971385 1024528 621565 516633 322629 317965 373711 369799 391816 399795 408585 413107 467495 467314 816070 851425 39.65 69.6 1
09:32:30 2023-10-12 432531 432519 94668 94734 143588 147823 155757 154309 127596 126052 130966 133277 144572 146317 467284 501993 1400581 1381888 543572 565622 132635 117225 128055 130963 138925 134581 129965 130357 89849 90847 330779 292845 848582 846738 239289 236494 303035 304078 354917 347760 372511 374110 396916 405395 384406 423098 977639 1031646 628154 519672 323172 315938 373183 371255 395774 397626 410431 415270 466110 469071 811523 848546 39.65 69.5 1
09:32:31 2023-10-12 453456 431695 96397 94697 143022 148101 155324 154167 127596 125844 131058 132977 145148 146248 466550 505008 1397599 1376600 541045 565622 132419 117259 127632 131179 138635 134767 129965 130470 89755 90847 333677 292845 849066 847973 239325 237241 301445 303865 354974 343339 369596 375078 396347 404664 381087 422011 977749 1018328 625123 518633 322366 317000 370002 369763 394517 398884 409797 412482 465419 468891 810517 851425 39.65 69.6 1
09:32:32 2023-10-12 436144 431627 96634 95022 143774 147997 155835 154171 127760 126125 131010 132943 145114 146283 467615 503480 1393893 1368080 546152 565585 132237 117454 127918 131179 138250 134767 129876 130503 89755 90880 338439 293222 841266 852897 238919 237191 302363 302656 355418 343409 375218 374217 397061 402865 382237 425131 976363 1019807 627775 519709 322140 316451 372389 372525 392127 397383 409199 414093 469030 468475 809303 853455 39.65 69.6 1
09:32:33 2023-10-12 432665 432872 96564 94697 143776 147860 156152 153812 127773 125810 131058 132760 145148 146045 467615 500900 1396606 1378561 546594 564714 132760 117063 128233 128938 139198 134175 130336 130075 89882 90815 330419 290191 853034 852293 239122 237593 300704 305795 354488 343339 374048 374217 398680 403686 381087 422721 973245 1020806 620333 518765 324293 318038 369929 372452 393159 398742 408170 413638 468814 469071 820932 852849 39.65 69.5 1
09:32:34 2023-10-12 435670 432809 96397 94861 142989 148136 155289 154343 127658 126440 130683 133227 144879 146759 467247 499687 1399586 1385625 549005 565622 132419 117340 127932 131179 140966 134615 129965 130536 89849 90880 331306 292845 846176 848046 238549 237593 302193 304364 353343 347760 372357 372503 397494 402865 381936 423282 973974 1025741 631185 515901 322629 318351 373183 369208 392163 400709 407973 415270 467333 468374 820005 852243 39.65 69.5 1
09:32:35 2023-10-12 435746 432111 96392 94919 143014 148342 155289 154309 127596 126052 130749 133193 144678 146317 466586 501252 1400798 1379888 544307 565622 132419 117097 127632 131054 138937 134767 129876 130569 89788 90880 333595 293677 856399 848491 239077 237679 303106 304603 355616 345339 372738 374074 396916 404788 384369 425382 977749 1032810 628154 521255 324551 318262 373711 369835 393927 397697 409523 416450 466838 469071 811712 851033 39.65 69.6 1
09:32:36 2023-10-12 439037 432000 96426 94828 143448 148136 155324 154343 127596 126018 130966 133193 144779 146283 466586 504653 1397784 1378561 541886 565585 131989 117454 128021 131213 138941 135162 129965 130881 89849 90880 330779 292909 838386 848454 239325 237392 301481 304828 355508 343409 369668 375306 396347 405301 381931 422011 977749 1029893 618840 516599 322140 317924 370002 369763 395099 399795 410792 412554 468655 468891 809401 850575 39.65 69.6 1
09:32:37 2023-10-12 435389 432692 94632 94919 144041 147824 155810 154026 127773 126052 130966 133193 144607 146791 467946 504225 1390320 1369249 547445 565622 132744 117454 128021 131213 138635 134801 129787 130725 89849 90880 331833 293676 845265 852897 239289 237226 303035 303865 354122 344443 375255 374217 397061 405251 382778 423426 977749 1020565 628154 519709 322140 316672 372095 372525 392127 397697 409778 414409 469066 467679 809303 852849 39.65 69.6 1
09:32:38 2023-10-12 431893 432824 96564 94730 143786 147342 156043 154309 127596 126052 131149 133181 144841 146674 467615 498300 1398592 1380906 548225 565149 132852 117259 128199 130998 138828 134894 129990 131187 89849 90913 333595 292602 854884 851690 239122 237961 301481 303829 353988 344961 374916 373883 397494 403507 383174 426489 974011 1024144 613657 518102 323502 317589 373939 372979 394654 401451 405569 413107 469066 468740 825142 852701 39.65 69.5 1
09:32:39 2023-10-12 435709 432846 96460 94890 143182 148201 155324 154665 127773 126085 131149 133277 144641 146317 467284 499072 1405852 1391198 547371 565585 132544 117454 128055 131213 138661 134894 129998 130750 89849 90880 331817 291981 846404 847325 238954 238032 300988 304828 353343 344926 369632 373061 398401 402549 383319 422011 972147 1025971 623319 515901 322665 316669 371832 368687 392198 401307 408549 414093 465518 468410 819695 850392 39.65 69.5 1
09:32:40 2023-10-12 437433 432958 96430 94923 143613 148202 156039 154841 127596 126294 131058 133708 144641 146929 466294 501252 1397784 1380906 544307 566422 132423 117488 127932 131066 138828 135056 129876 130848 89940 91216 333595 295208 848797 848491 239219 237820 302929 304930 356750 346344 372475 374899 397061 404028 381900 423920 977749 1033226 623319 521020 323172 318451 373711 369691 394204 398569 411084 415306 467723 469071 810488 851033 39.65 69.5 1
09:32:41 2023-10-12 436203 432921 96527 94890 143786 147685 156043 154309 127773 126225 131149 133147 144875 146317 467284 505080 1399214 1370224 541082 566422 132419 117488 128055 129403 139022 135022 129965 130881 89849 90913 334302 292845 843951 851690 240441 237226 301939 304364 353874 343339 373520 376506 396347 402865 381087 422757 977749 1018328 617347 519745 322665 316929 369749 372607 396043 398671 408945 413616 468922 468746 811565 852095 39.65 69.5 1
09:32:42 2023-10-12 437874 431591 94543 94861 143896 148136 156008 154309 127596 126091 131149 133193 145148 146283 467284 500040 1389926 1378561 550571 565622 131989 117650 127632 131339 138250 135056 129787 131013 89726 91164 338439 293639 835469 850485 238302 238699 302621 303013 355223 344408 372920 372764 396382 404664 382237 424522 976363 1016894 618622 516267 321164 317000 370002 369907 391541 402280 411084 413763 468262 467022 815215 852849 39.65 69.5 1
09:32:43 2023-10-12 433052 433097 96401 94961 142951 148619 155220 154841 127244 126327 130749 133662 144678 147238 466623 500040 1401829 1390172 549787 565585 132635 117454 128055 131213 138748 134801 130316 130815 89849 90913 334302 292495 844178 847373 238549 237997 300669 304614 353874 346522 372629 376268 400930 405894 384950 424073 974048 1026394 629669 516597 324551 316788 373711 368882 392127 400709 408585 416302 466002 467679 819792 851033 39.65 69.6 1
09:32:44 2023-10-12 432953 434938 96597 94862 143647 148136 156043 154167 127596 125878 130966 133193 145148 146317 466623 505080 1411049 1385899 540243 565149 132635 117454 128233 131032 139134 134988 130582 130569 89849 90880 330779 291614 844681 845524 240104 237478 300531 304864 353343 344926 369668 376241 399311 402233 383319 422646 974980 1033432 618840 516368 323646 315973 372095 369871 395773 400709 409933 414681 466181 468207 820896 848546 39.65 69.5 1
09:32:45 2023-10-12 440122 432420 96435 93215 143452 148377 155757 154699 127596 126173 131058 133227 145148 146317 467284 504261 1397784 1379543 542691 565622 132022 117650 127632 131248 138358 135153 130540 131559 90122 91216 331833 292786 842408 848909 239962 237820 301973 304685 355900 346778 371796 375905 396382 404063 381371 422988 977749 1028947 617347 518133 325013 316894 370002 369907 395449 399515 409814 412811 466873 468207 811749 851365 39.65 69.6 1
09:32:46 2023-10-12 436366 431767 96468 94763 143478 148136 156295 154343 127773 126052 131149 133193 145182 146317 467615 500125 1387360 1374643 549787 565622 132419 117488 127932 131066 138635 135022 129965 130947 89882 91289 333595 293676 850273 852897 238549 237261 302822 303013 354441 344443 374953 373097 397061 405894 382778 423426 976363 1018331 623319 518169 324091 319389 372511 369618 394096 398778 410321 414924 468886 467536 811710 853381 39.65 69.6 1
09:32:47 2023-10-12 436629 431108 96464 94730 143778 147820 156156 154274 127773 125878 131149 133039 144807 146317 467284 500548 1396606 1378561 545467 565186 132328 117454 128055 131213 138635 135022 129787 130881 89849 91164 334302 292845 840656 851690 239325 237997 299655 304864 354441 344665 373520 374253 399311 404664 382237 424522 974708 1021396 623319 515170 322665 317000 370002 372000 393927 401943 409199 412884 468922 469071 815492 852243 39.65 69.6 1
09:32:48 2023-10-12 432687 432510 96430 94898 143191 148167 155324 154841 129812 126018 131058 133285 144841 146317 466953 498686 1405852 1391198 547371 565622 132453 117454 128055 131032 138828 134801 130304 130947 89849 90913 328425 292638 844064 845543 238584 238032 300988 304542 355994 347760 369416 374146 398609 404824 383283 421828 974048 1027021 629669 515901 322665 318633 372095 369502 394302 401200 407936 414093 467992 466828 820785 848583 39.65 69.5 1
09:32:49 2023-10-12 447995 432452 96430 94796 143486 148274 155826 154309 127596 126052 131058 133490 145148 146352 467284 505116 1401829 1381999 540316 566422 132668 117454 128267 131032 140989 135043 130770 130569 89882 90913 334302 291981 852643 849883 239864 236494 302894 304864 352320 345481 372629 376542 396312 403686 380795 424221 974980 1034369 628154 520518 323682 315056 373183 369907 395472 398290 407973 413107 467567 468172 817388 852640 39.65 69.5 1
09:32:50 2023-10-12 435724 431407 96460 94792 143914 148033 156295 154201 127596 125878 131149 133227 145182 146352 467946 504653 1390598 1368080 543572 565622 132635 117684 128274 129622 139278 135328 130794 131013 89969 91349 338439 293114 846290 854712 240299 237452 303072 304364 354441 344961 375291 376255 396347 403464 383319 423462 975592 1025668 618466 520518 322665 316965 371913 373315 395109 398920 410140 414681 471792 468746 811100 852849 39.65 69.5 1
09:32:51 2023-10-12 438048 432872 96430 94828 144139 148412 156043 154343 127596 125878 131058 133227 145182 146317 467284 498982 1392646 1379543 550571 566823 132295 117684 127632 131282 138635 135314 129876 131013 89849 91323 338439 293639 839088 850485 238707 238770 301126 303687 355543 344926 374085 373061 397494 405301 383049 425914 977056 1019323 621565 516449 324091 317818 372095 371854 392020 402101 411520 414533 468814 468740 815795 853455 39.65 69.5 1
09:32:53 2023-10-12 433581 431807 94636 93474 143918 148136 156295 154201 127950 126057 131389 132793 145182 146045 467284 500900 1396606 1377929 547057 565622 132668 117454 128301 131213 140989 134801 130770 130602 90162 90880 331569 290637 851004 852897 239360 237997 301516 306393 352320 343409 374158 375078 399311 401671 382237 423390 972110 1021574 629669 516635 324739 316705 372095 373052 394204 400147 405606 414093 472525 466828 822719 851452 39.65 69.5 1
09:32:54 2023-10-12 433820 432447 96632 94927 144320 148412 156330 154699 127596 126052 131149 133102 145114 146352 467014 505116 1411086 1385899 540475 565585 132453 117488 128267 131122 141226 134928 130647 130914 89882 90913 331306 291290 853577 846124 240601 237750 302584 305974 355994 345374 372285 376398 399729 404824 383283 423135 976363 1034896 627775 517134 325476 318938 373183 372000 396961 401307 408318 415196 467567 469228 820896 848546 39.65 69.5 1
09:32:55 2023-10-12 433174 432756 96464 94899 143685 148619 156043 154377 127596 126462 131149 133569 144947 146794 467284 502029 1401866 1381999 544344 565622 132668 117454 128267 131066 138925 135022 130369 130980 89849 91323 338439 293222 849112 845543 239325 237629 303356 303865 355455 346001 373520 375341 397061 402584 382508 423588 977749 1032701 620333 521291 322665 315973 372737 369907 394553 397732 409525 416931 467279 471348 814026 850244 39.65 69.5 1
09:32:56 2023-10-12 435434 431488 96460 94792 143448 148166 156260 154343 127596 126052 131149 133227 145182 146317 467284 503126 1388590 1367301 544086 565294 132718 117645 128240 129670 139022 135209 130271 130947 90031 91316 338439 292699 843723 852293 239732 237060 302150 304364 356498 344926 375218 375941 396276 402900 383174 426978 977749 1025741 625123 519745 323381 316929 372131 373052 395109 398920 410140 412842 471792 466863 811676 853455 39.65 69.5 1
09:32:57 2023-10-12 438075 432650 96560 94824 143719 148171 156043 154343 127596 125878 131149 133193 145216 146248 466953 498982 1392646 1379543 549398 565622 132328 117766 127666 131407 138635 135089 129965 131046 89788 91448 338439 294055 837985 850485 237882 238770 301939 303937 355543 345219 373520 373061 397529 405301 383137 424337 977256 1020916 618622 516633 323861 318299 372095 371891 394654 401165 411667 414093 468298 467715 814993 852768 39.65 69.5 1
09:32:58 2023-10-12 443764 431771 96665 94763 143680 147892 156409 154060 127773 125637 131149 132793 145182 146248 466953 500548 1396606 1379543 545855 564750 132453 117488 128267 130941 139022 134835 130148 130470 89915 90913 327849 290191 851771 851690 239041 237997 301765 306514 353343 343374 374085 374253 399591 401706 381698 423390 972183 1021359 620333 516633 324667 316451 370002 372000 394204 400795 405606 413507 469102 469071 820969 852849 39.65 69.5 1
09:32:59 2023-10-12 432912 431776 96506 94898 143719 148171 156186 154343 127596 125878 131058 133227 145182 146352 466586 503516 1407015 1395198 542618 565585 132453 117488 128267 131248 138828 134928 130304 130692 89882 91289 331306 291726 846176 846013 239112 238593 302156 304757 355994 345061 369524 374110 399729 402865 383319 422683 974980 1033037 614209 515901 323646 316708 372657 368363 394410 401343 408910 415012 465454 466828 822792 848620 39.65 69.5 1
09:33:00 2023-10-12 432665 432876 96502 94866 143486 148171 156043 154343 127596 126085 130966 133227 144947 146352 467284 505116 1401866 1381925 539515 564459 132885 117407 128480 131032 141186 134615 130647 130324 89915 90913 331306 291775 854075 848009 240104 236980 302434 305831 352355 345481 373821 377108 397494 401671 381365 424559 976363 1033552 625312 521058 324174 315973 373447 369907 396043 398636 408677 416302 468850 471724 818700 852132 39.65 69.5 1
09:33:01 2023-10-12 435818 432107 96695 93211 143986 147929 156582 153846 130208 125637 133611 132760 145654 145808 467946 505116 1398255 1371620 543851 566567 132785 117746 128164 131575 139130 135269 130893 131017 90064 91349 331833 293324 841968 852897 240227 237347 302859 303543 354476 345481 376089 376291 396382 404063 380795 423498 977738 1025009 625123 521328 323191 317000 373183 371353 394857 398920 410467 414975 472459 466828 811712 852498 39.65 69.5 1
09:33:02 2023-10-12 437719 432456 96502 94927 144320 148205 156330 154592 127773 126085 131289 133260 145114 146352 467284 498982 1396606 1377929 550571 566823 132328 117881 128055 131674 138941 135366 129965 131046 89849 91323 330042 293509 854050 850485 238954 239140 301902 304400 356078 344961 374085 376002 401570 405714 383137 425729 977713 1019470 632276 516230 324091 318264 372095 372000 393026 402261 411740 414115 468814 469071 816375 852849 39.65 69.5 1
09:33:03 2023-10-12 432665 430195 94644 94763 143986 148136 156582 154309 130084 125878 131184 133102 145216 146317 467946 500512 1396794 1377929 546631 565622 132993 117259 128514 131248 141542 134801 131058 130304 90195 90913 334302 290291 852763 851690 239360 238032 302399 306514 352320 344700 375255 375113 398680 401671 382237 423426 972183 1021396 629669 516635 324703 315497 372657 373052 394517 400428 405606 415012 471792 468782 823304 852128 39.65 69.5 1
09:33:04 2023-10-12 432976 432400 96502 94895 143810 148403 156295 154592 127862 126294 131149 133260 145216 146352 467284 508046 1411086 1385899 540280 565622 132981 117522 128514 131248 141310 135060 130615 131559 90155 91216 331833 290934 849441 846124 240743 237856 301339 306032 355994 345339 373520 377072 398751 402268 383987 424337 977056 1036477 623132 518169 324667 318938 373147 371737 396997 401061 405642 414975 468994 469628 820350 848620 39.65 69.5 1
09:33:05 2023-10-12 433075 432752 94664 94895 143685 148619 156043 154875 127596 126206 131058 133569 145182 146794 466623 502065 1397821 1383929 545504 565622 132453 117522 128301 131282 141097 135162 130336 131017 89915 91323 334302 293744 856757 845543 239360 237997 304067 303901 354193 346558 372956 375377 397061 403816 382508 424559 977565 1035006 628154 521255 322629 319389 374998 369330 395413 398742 411520 417042 467387 469035 811528 850170 39.65 69.5 1
09:33:06 2023-10-12 436019 432716 96426 94824 143776 148136 156260 154309 127862 126173 131149 133193 145182 146317 467689 504622 1393893 1373965 549787 567115 132535 117712 128185 129657 139022 135362 130615 131013 89849 91352 331833 294017 845151 854712 239289 237593 303320 303901 356783 345339 376052 375042 399025 404664 383319 426755 977749 1020094 628154 519672 322629 316965 373179 372788 392163 398849 411048 414975 471792 468805 810488 853455 39.65 69.5 1
09:33:07 2023-10-12 437629 431767 96602 94894 143914 148136 156295 154309 127862 126052 131149 133193 145739 146283 467284 499108 1397599 1379543 547024 565585 132419 117617 128055 131339 138828 135056 130055 131013 89882 91352 331833 292772 839601 852293 239325 238735 302052 304828 358015 346741 373793 375919 400362 405966 382092 425729 976128 1024743 614209 515790 324102 316929 370002 372525 394517 402222 409624 413726 469030 469071 820240 857106 39.65 69.5 1
09:33:08 2023-10-12 431551 432096 96531 94894 143977 148020 156295 154557 127596 126139 131149 133314 144807 146725 467946 500040 1397784 1384914 549787 565585 132602 117569 128233 131339 139022 135073 130926 131367 90006 91415 334302 292358 853958 850448 239289 237997 301339 304757 353343 347044 376089 374253 398086 402233 382776 423462 974943 1024451 624812 513621 324365 315938 372145 372788 393302 400709 409814 417251 471720 469071 820859 853196 39.65 69.5 1
09:33:09 2023-10-12 432597 432506 96527 94923 143786 148340 156117 154665 127596 126052 131149 133289 144875 146725 467284 505080 1401866 1379888 539061 565257 132910 117454 128445 129339 139392 134861 131380 130881 90187 91157 331833 291387 851004 848528 240636 237278 303050 305616 355240 345481 373520 377337 400000 403471 383319 424522 976363 1033552 615854 519476 324631 315938 373183 372000 396925 398920 407705 413107 468958 469557 816106 848546 39.65 69.5 1
09:33:10 2023-10-12 436375 432497 96459 94988 143583 148167 155324 155056 127596 126260 130966 133699 144572 147032 467247 501640 1401829 1381888 544270 566823 132419 117847 128055 131339 138925 135073 130271 131367 89849 91448 333595 295074 842701 847325 239732 237961 302503 303013 357762 346522 372956 375341 397061 404699 382508 424264 977749 1033037 624812 521057 324091 319389 374203 369727 394965 399373 412140 416450 467351 469035 810451 851033 39.65 69.5 1
09:33:11 2023-10-12 435398 432876 96464 94898 143916 148064 156152 154557 127862 126052 131341 133691 145175 147032 467689 502875 1391272 1377077 550533 565403 132751 117712 128308 131396 139022 135022 130055 131013 90122 91438 336151 294301 841404 852897 239122 237750 302892 303901 354974 345445 375786 374217 399307 404664 383319 423462 977749 1019935 621826 518902 322890 316965 372920 372000 392163 399515 411339 413423 471756 469071 811063 853455 39.65 69.5 1
09:33:12 2023-10-12 436656 431735 96593 94927 143918 148136 156295 154343 127773 125965 133610 133227 145182 146283 466586 500548 1398592 1380526 546668 565622 132386 117732 128055 131430 139022 135310 130369 131046 89882 91385 333595 292845 844031 852293 239696 238786 300740 306338 358015 347099 373939 375498 400678 405966 382092 426334 974759 1021542 629669 516633 324667 316965 372095 373015 394517 402508 407936 414056 468778 468172 820932 853455 39.65 69.5 1
09:33:13 2023-10-12 434855 432416 96602 94927 143778 148620 156295 154630 127862 126260 131149 133231 145758 146887 467284 500393 1399805 1384914 549787 566823 132760 117847 128356 131464 139022 135056 130860 131079 89882 91323 331306 292845 844064 850485 239325 237997 301126 304864 353378 347044 375786 374217 398086 402268 383045 423426 974289 1025741 610715 513621 323646 315973 372145 372525 393338 399827 409814 414344 468778 468818 822792 851984 39.65 69.5 1
09:33:14 2023-10-12 432665 431762 96565 95029 143769 148620 156295 154489 127596 126085 131149 133616 145455 146102 466953 505116 1401866 1381999 539479 565294 133118 117611 128665 129588 139410 135350 130959 130947 90064 91283 331306 290903 851577 848909 240815 237191 302363 305795 353874 346380 374085 377639 398680 402268 381900 425729 977056 1036243 622092 519745 324667 315973 373711 372000 396732 398920 407936 413725 468958 469592 816070 851033 39.65 69.5 1
09:33:15 2023-10-12 438084 432836 96468 95030 143863 148724 156005 155091 127596 126294 131149 133662 145455 146815 466257 502029 1399805 1380869 544344 565622 132423 117766 128055 131464 138828 135370 130055 131745 90002 91448 338439 294927 840830 846124 239900 238032 302859 303048 355543 347044 372956 375377 396347 405301 383081 424264 980419 1035461 629669 519023 324091 319206 374203 369691 394965 400531 412140 416598 468680 467844 809303 852640 39.65 69.5 1
09:33:16 2023-10-12 437533 431388 96602 94898 143930 148377 156136 154600 127780 126091 131341 133724 145046 146656 466440 499578 1389926 1380414 551711 567224 132453 117881 128021 131464 138918 135362 129965 131745 89849 91448 337224 294301 843368 850485 238874 238770 302541 303937 356078 345168 374085 373621 397494 405337 383319 422757 977749 1017612 624812 516633 321687 317924 372095 372000 392127 402280 412286 414681 468958 468740 814058 853455 39.65 69.5 1
09:33:17 2023-10-12 433168 431418 96670 94828 143909 148136 156582 154343 129780 126052 131551 133193 145519 146248 467284 500548 1399586 1379543 545855 564750 132852 117454 128480 131339 141186 135022 130963 130947 90100 91289 331833 290803 848875 853362 239784 238416 300846 306068 355994 344784 373939 375726 400960 405966 382450 423353 974252 1021359 628154 516633 324631 316965 370002 372788 394553 402365 407900 414093 471792 466828 820932 853455 39.65 69.5 1
09:33:18 2023-10-12 431587 432420 94891 94927 143789 148516 156330 154699 127596 126173 131149 133536 145182 146759 467284 500393 1399805 1385899 549396 565622 132668 117684 128445 131248 139022 135022 130369 131013 89882 91289 334302 292638 847798 850485 239360 238032 302399 304900 353378 347044 376089 374253 398401 402549 383081 423462 973974 1024487 632700 513657 323682 316009 372964 371709 393338 401058 410175 417599 471466 468963 820886 852132 39.65 69.5 1
09:33:19 2023-10-12 432660 431803 96632 94961 143918 148619 156295 154699 127862 126294 131149 133227 145216 146759 467946 505152 1405852 1384353 541245 566531 134039 117549 128645 129477 139410 135666 130959 130980 90187 91316 331833 291712 852460 847373 240815 237347 302610 306226 356229 345965 374085 377639 401002 402233 381329 423160 977056 1035012 628519 520886 324703 316451 373711 372000 396961 400111 407936 413725 468994 469628 817264 850429 39.65 69.5 1
09:33:20 2023-10-12 437820 432416 96464 95346 143685 148619 156043 155199 127773 126294 131149 133662 145048 146999 466586 502029 1399768 1381888 544270 565622 132453 117766 128233 131373 138828 135056 130055 131621 89882 91448 333595 294509 850582 846495 240068 238032 303356 304651 355543 347324 373484 375905 399126 407975 386316 424300 981227 1035555 629669 520317 324091 317783 374203 369727 395413 399831 412944 413689 467243 471616 810451 850760 39.65 69.5 1
09:33:21 2023-10-12 435470 431108 94701 95351 144143 148375 156414 154703 127794 126159 131389 133436 145046 146825 467101 502520 1389333 1375621 550571 567224 132718 117678 128233 131430 141151 135464 130582 131046 90064 91448 334302 294092 841732 852897 239122 237997 303356 304400 355508 346539 376089 374217 396347 405301 380795 423462 977477 1019844 623319 518169 322665 317924 372920 372000 392198 399795 412323 415270 471756 469071 811712 852732 39.65 69.5 1
09:33:22 2023-10-12 436049 431618 96636 94927 143977 147788 156330 154699 127862 126173 131184 133285 144875 146317 467284 501288 1398592 1378561 544307 565585 132453 117650 128055 131248 138925 135056 130369 131013 90122 91249 331833 291726 850291 851580 239677 238928 300846 305365 355900 346778 373939 375341 400821 404063 382237 423390 976128 1021382 619773 515901 324703 317000 372095 373052 394553 401904 408009 414093 469102 468172 820932 853455 39.65 69.5 1
09:33:23 2023-10-12 432265 431771 96565 94927 143818 148516 156582 154699 130206 126294 131184 133260 145182 146759 467284 498265 1397784 1383929 549005 565622 132453 117766 128233 131213 141053 135056 130055 131013 89882 91289 328425 292431 847457 849883 239325 237997 301939 304864 352320 346522 375823 374253 398401 402233 382776 423498 974289 1018328 629669 516599 323646 318444 375264 373434 395774 401022 409054 417042 472393 468999 823119 853381 39.65 69.5 1
09:33:24 2023-10-12 433857 432447 96665 94961 143952 148619 156235 154841 127862 126085 131184 133260 145182 146759 466991 507756 1408577 1384466 540860 565476 133486 117631 128734 129657 139604 134954 130959 130980 90195 91323 331833 291121 865553 848528 240850 237191 302311 306262 353909 346380 374121 378243 398751 405251 381936 423353 977749 1033871 623607 519782 324703 316451 373711 372000 396961 400111 407936 413725 469030 469592 817300 850429 39.65 69.5 1
09:33:25 2023-10-12 438084 431448 96535 95096 143714 148619 156186 155341 127773 126327 131149 133695 145182 147238 466623 502772 1401829 1381925 544307 567224 132453 117847 128267 131765 138925 135370 130144 131835 89882 91448 333595 294927 842020 845543 240068 237997 303320 303013 356078 347091 373229 376255 400044 405231 382974 424448 981924 1029965 620333 519577 324091 317924 374240 369907 395144 400460 412797 414308 467531 468854 810488 852640 39.65 69.5 1
09:33:26 2023-10-12 437609 432777 94728 95285 144170 148236 156226 154394 127950 126192 131481 133561 145517 146995 467946 499396 1387360 1381865 550421 565585 132453 117766 128267 131350 139022 136180 130582 131621 89882 91574 334835 294509 838625 852293 238584 239105 302894 304313 356614 346001 374953 374217 398086 405372 383987 423390 977749 1018367 626305 516633 322665 317960 372920 372000 393026 401343 412981 415306 469030 469071 814636 852732 39.65 69.5 1
09:33:27 2023-10-12 432795 431803 94761 94923 143986 148412 156692 154343 130084 125878 133704 133193 145688 146283 467284 501252 1397821 1381888 546668 565622 132852 117684 128480 131498 139702 135516 130926 131703 90312 91316 334835 290046 848373 852860 239926 237856 303050 306622 354441 344443 374953 376205 400853 405966 383049 423426 973208 1021396 621826 517735 324775 317000 372095 372534 395144 402544 407973 414681 471792 468172 823966 852732 39.65 69.5 1
09:33:28 2023-10-12 448624 432752 96594 94961 143818 148619 156186 155091 127596 126327 131184 133695 145148 146999 467284 500393 1400835 1387873 549787 565622 132702 117766 128390 131498 141087 135056 130860 131079 90100 91448 331306 292395 844550 849883 239325 237750 301655 305329 354476 347639 375823 374288 398716 402900 383152 423462 974980 1026467 614209 519304 325707 319389 375566 372752 393784 401800 411287 417636 468886 468963 819867 853455 39.65 69.5 1
09:33:29 2023-10-12 432971 432452 96565 95001 143918 148619 156295 154875 127596 126260 131149 133771 145380 147270 466991 504864 1403572 1384466 542544 566677 133185 117712 128734 131373 141417 135056 130893 130980 90216 91349 334835 291945 848274 845940 240104 237513 303035 304577 353378 346558 374121 377639 396347 402865 382776 423091 977749 1036548 621826 522066 324667 316009 374240 372000 395728 398955 408910 414344 469030 469557 816106 852575 39.65 69.5 1
09:33:30 2023-10-12 439014 432876 96464 94965 143676 148619 155731 155091 127596 126294 131149 133628 145182 147033 467284 503516 1401866 1381925 543921 566823 132022 117914 127666 131566 138828 135532 130055 131902 89882 91637 331306 294744 836676 846775 240104 238452 304773 306121 357403 347181 373374 376362 398609 409417 385223 424448 981924 1034896 620333 517767 322176 318958 373939 371891 396295 401307 413603 412878 468988 471724 809339 851033 39.65 69.5 1
09:33:31 2023-10-12 432949 431807 96767 94763 144487 148136 157199 154201 130422 125878 133866 133010 145925 146283 467615 505116 1395615 1372675 542765 565622 132885 117799 128514 131498 141457 135277 130959 131079 90133 91448 331306 292845 847342 851690 240850 237961 303320 304506 355508 347491 376889 377108 397494 404699 381900 425930 979852 1024290 628154 521697 323682 317000 373183 371910 395144 400111 411740 413107 473279 471247 814026 855775 39.65 69.5 1
09:33:32 2023-10-12 431868 431776 96665 94965 144721 148412 156836 154343 130036 125878 131254 133227 145416 146352 467615 500512 1398776 1381925 547445 565622 133725 117645 129127 129498 139908 134954 131781 131017 90377 91253 335367 291487 856855 852183 239926 238699 302894 306176 353343 347760 376099 375341 398716 402865 386042 425966 974832 1026467 625123 516635 324138 316009 373261 373052 393927 401379 410503 414416 472793 466828 822719 851452 39.65 69.5 1
09:33:33 2023-10-12 432949 432041 96661 94990 143947 148619 156156 155091 130084 126294 131472 133791 145418 146794 466623 502029 1410085 1395198 544159 565622 132793 117718 128480 131316 141220 135277 130926 131046 90162 91448 331833 292018 845460 845543 239900 239105 301410 305831 354476 346001 372393 375941 400504 404098 381900 423025 978623 1033037 618840 516633 324523 317818 373675 369438 395593 402967 409669 416450 466145 469228 823304 851033 39.65 69.5 1
09:33:34 2023-10-12 437096 431803 96498 95022 143486 148619 156186 154927 127780 126508 131249 133897 144875 147169 467137 503018 1404571 1384466 544196 567224 132453 117948 128205 131566 139456 136411 130803 131902 89849 91637 336135 294927 835948 846775 240104 238067 302327 303937 357174 347080 373520 376506 397494 406544 383081 424559 978466 1033432 620333 517767 322176 318087 373711 369907 395773 401343 413603 413761 465859 468899 810525 851033 39.65 69.5 1
09:33:35 2023-10-12 435786 431807 96666 95170 144319 147858 156836 154343 130208 125844 133782 133010 145789 146283 467615 505116 1395768 1372653 541923 566422 132885 117847 128514 131282 141186 135089 130803 131079 90038 91448 331833 292638 845493 853155 240636 237785 302752 305688 355401 346533 376245 377531 400436 405160 383319 423534 978430 1027349 623319 521035 324259 317000 373447 371874 396637 399862 410975 413107 473127 469628 813480 852425 39.65 69.5 1
09:33:36 2023-10-12 436992 431263 96570 95062 143981 148305 155983 154841 130036 126173 131656 133624 144944 146929 467284 498982 1391658 1380906 550213 567224 132722 117914 128055 131857 140955 135524 130079 132001 90038 91448 333595 293676 841914 850485 238954 239308 302843 304293 356614 346001 374953 374217 398716 408263 381365 423390 975592 1019844 623319 513657 322737 318923 372920 372788 393338 401975 412687 415085 468778 469035 816375 855887 39.65 69.5 1
09:33:37 2023-10-12 432985 432939 96636 95125 144683 148375 156330 155091 127596 126327 131472 133758 144841 147134 467284 497566 1399842 1390405 549638 565330 132751 117780 128590 131544 139410 135447 130926 132092 90187 91349 331833 292845 844778 848082 239077 238067 302610 305364 354476 347639 375291 374253 401250 403675 383996 423498 974980 1024524 622759 513657 324174 316743 373261 372525 393374 401058 410503 414452 469102 466828 819658 853455 39.65 69.5 1
09:33:38 2023-10-12 432926 431488 96598 94961 144011 148193 156582 154841 130126 126294 131184 133335 144875 146929 467284 503588 1411086 1393215 542160 565622 132810 117881 128480 131674 141211 135089 131380 131079 90162 91448 328425 291537 847385 844925 240104 239105 301481 305688 355009 346279 372657 375941 400853 405966 384877 423662 976982 1032591 623319 516633 324487 318003 373939 369691 396295 402544 409561 413107 466973 473059 823304 851638 39.65 69.5 1
09:33:39 2023-10-12 439101 431924 96560 95380 143986 148615 156052 155100 127705 126226 131079 133934 144773 147134 466440 502664 1404571 1381925 544344 565294 132727 118072 128240 132040 138955 135532 130169 131902 89998 91701 333595 294927 841106 845543 240308 238452 302930 303972 356685 347324 373556 376506 397529 405372 383081 424559 979889 1033432 623319 518706 322176 318699 373975 369907 395773 401343 413918 414053 467603 468899 809913 851033 39.65 69.5 1
09:33:40 2023-10-12 435746 431544 96696 94891 144381 147858 156870 154377 130216 125844 133689 133168 145380 146215 467946 505116 1397784 1372690 541119 566823 132760 117718 128301 131282 141186 135102 130926 131367 90312 91534 331833 293231 846666 849737 240779 237891 302432 305652 358015 346778 376245 378063 397494 404699 387313 427511 981813 1024125 628154 520922 323682 317035 373934 374108 396961 400147 411703 413143 469517 469592 814058 852128 39.65 69.5 1
09:33:41 2023-10-12 437738 431771 96665 95030 143952 148619 156726 154875 129994 126173 131691 133477 145250 146794 467284 499687 1391622 1377929 551614 567224 132486 117914 128301 131532 140989 135311 130144 131868 89882 91448 334302 294092 843368 852897 238954 239105 303320 304006 356614 346487 375255 374217 398122 406509 381900 423390 975556 1020656 626305 513621 323119 318923 374167 372870 395627 401093 413749 415270 468922 468999 816300 856831 39.65 69.5 1
09:33:42 2023-10-12 432867 432391 96699 95125 143952 148619 156330 155091 127950 126327 131149 133662 145216 147238 467615 500955 1405247 1394700 549713 565476 132785 117813 128555 129829 139604 135584 130959 131046 90224 91448 334835 292845 850005 848528 239289 239069 302399 305831 355508 348629 373939 374814 399871 404983 384266 423317 976092 1025971 626305 516633 324174 317924 372667 369907 393927 402508 411084 414380 468262 469071 820276 852849 39.65 69.5 1
09:33:43 2023-10-12 433622 431762 96632 94961 143977 148724 156548 154738 127862 126173 131149 133398 145859 146769 467284 505116 1411086 1387873 540243 565585 132918 117881 128514 131464 141451 135311 131058 131046 90195 91448 331306 291290 847692 846724 240565 238067 301126 306766 354441 346795 373793 377955 400888 403958 384950 424485 977676 1036326 626638 519208 324559 316965 373975 372788 397034 403413 408945 415085 468592 470652 822719 850429 39.65 69.5 1
09:33:44 2023-10-12 439483 431479 94798 95359 144343 149140 156553 154850 127950 126192 131481 133712 146265 146974 467615 504617 1400835 1383892 544341 567224 132453 117881 128267 131715 140955 136420 131070 131802 90195 91574 331306 292809 837121 848009 240104 238032 303072 305544 357689 346244 372956 376542 399275 407435 381632 424559 980345 1032701 620333 518169 323418 319406 372920 369546 396925 401343 412944 414975 467567 469628 811057 851033 39.65 69.5 1
09:33:45 2023-10-12 432949 432190 96803 94931 144462 148620 157094 154699 130216 125878 131551 133227 146062 146509 467284 505008 1392609 1370224 544344 565257 132897 117881 128514 131498 141203 135704 130959 131736 90279 91534 331306 293150 845948 852860 240672 238240 304557 306262 355366 345168 376355 378243 398401 405966 383174 425930 979159 1027458 626638 521503 324259 317960 373183 371910 396925 400111 412381 413725 473127 469628 811712 851452 39.65 69.5 1
09:33:46 2023-10-12 437638 431758 96603 94961 143977 148724 156692 154738 130126 126294 131459 133536 145859 146871 467615 498982 1392646 1380526 550250 567626 132927 117914 128480 131532 141087 135498 130615 131868 90162 91637 338439 294509 844569 852293 239122 239308 303356 304614 357461 346244 375218 374253 398716 406544 381900 423232 975592 1019087 626305 518029 325013 319122 374203 373579 393231 401200 413456 415196 468562 468963 816300 853941 39.65 69.5 1
09:33:47 2023-10-12 435128 432483 96665 95055 144226 148931 156662 154988 127596 126327 131149 133670 146265 147281 466954 500175 1400581 1385788 550104 565439 133051 117780 128555 129795 141382 135243 130926 131079 90195 91448 331306 293453 847499 850485 239696 238735 302999 305688 354476 347639 376355 375377 399311 405215 383152 423498 977056 1024487 621826 516599 324174 316708 373261 371318 394517 402544 411048 414259 472793 466828 820896 853455 39.65 69.5 1
09:33:48 2023-10-12 432840 431412 96665 95092 144149 149035 156478 154850 130216 126294 131184 133536 145859 146713 466586 503552 1410048 1395198 542508 565622 132852 117684 128514 131498 141220 135277 130992 131079 90195 91448 331306 291945 845749 846124 240104 239105 303013 306478 357509 346776 372665 375798 400678 404558 384950 423736 976216 1030293 631185 516633 324631 317000 373711 369582 396637 403110 410104 413725 467202 471579 823156 851033 39.65 69.5 1
09:33:49 2023-10-12 437792 435631 94632 95254 143689 149348 156052 155705 127882 126542 131045 133846 145863 147065 466586 504265 1404497 1381851 544270 567224 132852 117914 128343 131978 139022 135532 130369 131868 89882 91701 338439 294927 836078 845543 240308 238735 303072 304277 356650 347603 374085 376506 398122 407149 386590 422721 981278 1034896 620333 517767 322665 318923 374240 372000 395773 401343 413603 414380 468262 469557 811100 851033 39.65 69.5 1
09:33:50 2023-10-12 432939 430517 94765 94931 144377 148724 156870 154489 130216 125844 133876 133077 146062 146158 467284 505080 1399586 1376600 541082 567224 132885 117881 128700 129657 139604 135738 130959 131769 90220 91349 331306 292662 845721 850302 240708 237891 303284 305580 355508 344443 374989 378099 398716 405266 382508 423390 979609 1031572 628154 519745 324174 317924 371832 372797 396997 401307 410503 414093 471792 470983 814956 852849 39.65 69.5 1
09:33:51 2023-10-12 437779 431807 96665 95092 144153 148931 156478 154875 130036 126260 131691 133569 145859 146917 467615 498265 1388590 1375621 548657 566932 132793 117881 128514 131498 141220 135404 130713 131745 90100 91448 338439 294092 846243 852897 239732 238452 304281 304256 356078 346522 376889 375377 397494 405337 381936 426905 978466 1023817 618840 522268 325476 318746 373939 373843 394061 400531 413735 416413 473687 469071 811676 852768 39.65 69.5 1
09:33:52 2023-10-12 431440 431807 96670 94965 144262 148724 156697 154875 130216 126125 131560 133645 146269 146926 467836 501810 1403572 1384466 548039 567078 133654 117488 129085 131248 141550 135056 131091 131521 90319 91448 331306 292018 851771 850485 240334 238067 303107 305400 353378 346001 376355 375941 399275 402865 381936 425966 974980 1025741 620333 517767 324739 315973 372145 371874 394266 401379 408585 414380 473127 469071 825060 853707 39.65 69.5 1
09:33:53 2023-10-12 432949 432872 96464 95256 143765 149452 156186 155341 127596 126711 131184 134098 145455 147553 466953 498686 1406978 1394206 549005 566422 133106 117881 128514 131532 141254 135404 130992 131079 90352 91448 331306 292638 845835 846775 239819 239263 304773 306226 355936 347461 373976 375198 400362 405786 384123 425353 977056 1027458 624812 516633 324403 318158 374203 369835 394240 402544 410503 417288 468118 466828 820932 852849 39.65 69.5 1
09:33:54 2023-10-12 432831 432281 94632 95415 144326 149140 156409 155100 127950 126294 131184 133695 145758 147143 467836 501993 1401829 1383929 545855 567955 132702 117684 128693 131407 141417 135370 130926 131621 90162 91448 331306 293676 852627 845543 239819 238067 304745 304828 354974 347603 374953 376506 396347 404699 383152 423390 978430 1033432 620333 522066 324174 316965 372964 372000 396331 401080 411740 414416 468994 469228 814058 851033 39.65 69.5 1
09:33:55 2023-10-12 439677 431807 96498 95092 143854 148724 156260 155091 127773 126260 131184 133536 145455 146713 466623 504658 1401829 1380906 542728 566968 132593 118038 128487 130109 139216 135618 130893 131769 90220 91601 334835 292699 836251 848009 240441 238735 302079 305709 357977 346522 373784 376506 398751 407149 384296 424448 979852 1031970 629669 517803 322701 319406 372657 369907 396925 401343 413603 415270 468262 469628 809339 851033 39.65 69.5 1
09:33:56 2023-10-12 436056 431159 96733 94956 144364 148310 157234 154274 130216 125878 131691 133231 146163 146158 467615 505080 1392646 1370666 542344 566422 132885 117881 128548 131441 141122 135277 130959 131046 90195 91448 331306 292845 840991 851420 240886 237997 303356 305580 355543 344961 376085 378243 398401 405301 380191 428157 981813 1030767 612738 521145 324030 317818 373147 374637 396817 400566 411520 415306 473127 470652 814026 853270 39.65 69.5 1
09:33:57 2023-10-12 433279 431187 96703 95026 144449 148412 156836 155065 128237 126057 131595 133461 145754 146179 467137 500792 1400544 1380488 545744 565622 132889 117881 128816 131765 139514 135536 131029 131046 90319 91448 335367 290286 862362 852897 240104 238735 301481 306802 355258 345445 375786 376241 401138 404699 380759 423462 974980 1023079 620333 516267 324739 317924 372131 373315 395737 403110 409199 414681 472459 468891 820969 852091 39.65 69.5 1
09:33:58 2023-10-12 430401 431771 96733 94994 144347 148619 156330 154841 127773 126294 131472 133569 145216 146794 467284 498300 1400835 1384914 547808 565622 132889 117881 128514 131674 141323 135183 131029 131046 90195 91448 331833 292082 850093 852150 241250 238487 302716 305616 355994 347425 376282 375762 399765 405680 383817 425930 974980 1024487 621266 519577 325476 315973 373261 371614 394553 401022 410031 414489 470176 466828 824474 852732 39.65 69.5 1
09:33:59 2023-10-12 433439 432276 94705 93746 144921 148515 156657 155164 130036 126294 131564 133863 145843 146995 467615 505152 1409012 1386442 539515 565622 132997 117684 128940 131674 141537 135166 131058 131046 90414 91448 330779 291189 855791 847251 241635 237997 302399 306766 354441 346522 374953 378848 400504 402935 382508 423426 977749 1038086 617347 519342 324775 316965 373975 372525 398758 401979 409236 414380 469138 471715 820969 851033 39.65 69.5 1
09:34:00 2023-10-12 435584 431812 96527 95158 143952 148931 156266 155233 127862 126327 131289 133913 145216 147273 464976 502065 1401866 1386367 545596 567845 133172 117813 128411 131669 139523 135532 131029 131769 90220 91634 331833 293953 842868 846124 240477 238770 304443 305469 355508 347568 374121 376241 396382 405858 383152 423390 979159 1034163 631185 522103 323682 317035 373261 372525 396646 400147 413017 414452 469066 469592 814058 851638 39.65 69.5 1
09:34:01 2023-10-12 437388 431151 96561 95092 143981 148619 156836 155125 128086 126294 131656 133662 145654 146999 467284 505044 1401866 1379888 542728 566823 132997 117914 128514 131857 141341 135604 131029 131835 90195 91448 324980 292909 843434 848046 240681 238735 302894 305831 357725 345481 373520 377675 401570 407508 383716 424337 982622 1027094 620333 518060 324030 319748 371768 371854 396961 401307 412981 414681 468262 473102 811676 852243 39.65 69.5 1
09:34:02 2023-10-12 437482 431463 96733 95384 144415 148721 156811 155100 128239 126226 131516 133561 145551 147099 467664 498837 1394998 1380906 548968 566422 132486 118038 128611 131624 139022 135532 130860 131868 90195 91634 330779 293676 838755 851690 240477 239918 301762 305365 357689 346001 375255 374288 400540 407149 381365 423462 977749 1019844 620333 515901 323646 318639 373183 373052 394625 403394 412981 412780 468670 466792 814915 851452 39.65 69.5 1
09:34:03 2023-10-12 432554 431767 96699 95236 144319 148412 156980 154377 130084 125911 133646 133260 145688 146352 467284 500160 1397821 1380906 547445 566823 133227 117684 129120 131316 141486 135089 131091 130980 90345 91249 332673 290419 856662 852076 240334 238593 302965 306658 356750 345339 376209 376542 400504 402900 380795 423534 976823 1025741 620333 517401 326419 317000 373939 374108 395449 401379 408874 413107 473127 468864 824474 853743 39.65 69.5 1
09:34:04 2023-10-12 435128 431490 96661 95087 143973 148619 156692 154850 128203 126226 131656 133662 145553 147136 467284 504545 1411086 1395198 542544 565622 132918 117914 128727 131407 141254 135089 131058 131654 90195 91448 330779 291811 843806 844925 240850 239308 301939 306766 355258 347097 372993 377108 401174 404983 381971 424559 976363 1034896 621826 516633 324703 317035 373711 369907 396997 403110 410467 414053 467567 472688 823304 852243 39.65 69.5 1
09:34:05 2023-10-12 431551 432872 96737 95191 144473 148931 156801 155307 127950 126294 131656 133662 145654 147238 467284 507529 1406535 1388346 542160 567955 133252 117746 128947 131875 139799 135584 131534 131711 90381 91574 331833 291981 856262 848528 240529 237593 302999 306226 354441 347461 375520 378776 398365 404028 383081 423426 977701 1039519 629669 522066 324739 316965 373226 373052 396961 401080 410431 414416 469030 470947 817880 853455 39.65 69.5 1
09:34:06 2023-10-12 439092 431776 96636 95228 143952 149035 156330 155376 127773 126294 131367 133846 145620 147273 467284 503126 1401866 1384914 545467 568028 132635 118275 128356 131841 139022 135814 130393 132299 89849 91701 328425 294509 838827 845506 240477 238735 302610 303543 357689 347354 373830 377351 401570 407579 384087 426031 983321 1033029 621826 520317 324782 320562 374240 372000 396925 402225 414851 414380 468692 470251 811063 852849 39.65 69.5 1
09:34:07 2023-10-12 438396 432127 94704 95417 144721 149000 156950 155203 128094 126192 131700 133746 145719 147339 467676 500393 1388554 1379999 550571 568028 132852 117881 128514 131532 139604 135772 130992 131868 90195 91701 330779 293676 844696 852897 239696 238735 304281 304900 356614 347044 377156 375377 398051 406509 382472 426905 978393 1021396 631185 521021 323646 318664 373975 373052 393927 400709 414506 413725 473127 466828 813480 854583 39.65 69.5 1
09:34:08 2023-10-12 436666 431132 96733 95158 144415 148619 156836 155091 130174 126529 133797 133662 145890 147101 467615 501993 1401866 1381961 546594 567224 132885 117914 128514 131715 139702 135772 131534 132132 90312 91634 331833 292587 844428 852823 240672 239298 301973 306586 358015 345445 376089 376542 401174 406866 383862 426112 977749 1025741 631185 516449 324667 318923 373443 373579 396925 403677 411703 413107 471792 470390 819732 852732 39.65 69.5 1
09:34:09 2023-10-12 432912 432024 96665 95125 144241 148884 156260 155376 127773 126294 131691 133863 145754 147136 466586 499036 1409012 1395198 548577 566823 132852 117881 128816 131532 141417 135498 130992 131835 90195 91641 330779 292196 845948 846124 239900 239511 302185 306262 356078 347603 374048 375377 401138 405301 383924 425914 977056 1030439 624812 516633 324510 318405 374240 372000 395423 403394 411375 417325 468226 468172 822135 853455 39.65 69.5 1
09:34:10 2023-10-12 431862 431771 96766 95125 144185 148931 156836 155341 130050 126294 131520 133863 145853 147270 468665 508510 1413870 1388145 541245 567115 133402 117746 129161 131646 139932 135370 131633 131079 90414 91534 333677 291084 849898 848009 242011 237997 302716 306802 354441 347044 375255 378848 400540 404063 382776 423462 979609 1036548 626638 519709 324775 316965 372145 373434 399280 402225 409814 414380 471756 471715 823304 851033 39.65 69.5 1
09:34:11 2023-10-12 437506 432411 96695 95154 144285 149401 156657 155376 127950 126361 131656 134098 145216 147513 466623 502029 1401866 1383929 545467 566968 132885 117881 128782 131715 141451 135532 130827 131868 90162 91701 330779 294509 840633 846124 240477 238895 304922 304613 358015 348403 375072 376928 399580 405196 384934 426941 982622 1034786 621826 521760 323646 317035 373261 373015 396889 400673 413918 414452 469030 469486 814058 852243 39.65 69.5 1
09:34:12 2023-10-12 432804 431587 94632 95419 144279 148826 156880 155169 128128 126192 131656 133628 145654 147238 467946 505374 1392609 1370224 545232 567224 133118 118038 128514 131589 141451 135464 130959 131745 90162 91574 330779 292845 843383 852293 240850 237997 304281 304506 356078 346558 374770 378243 398680 405337 382508 426905 979852 1028947 618840 522066 324667 318405 373975 372728 396637 401307 412323 414380 471533 470287 813480 853707 39.65 69.5 1
09:34:13 2023-10-12 438011 432800 96699 95125 144281 148619 156836 155091 130084 126294 131691 133662 145890 147136 467615 499687 1395615 1380906 550140 567224 133118 118433 128541 132242 139414 135874 130836 132108 90253 91827 333595 293908 843368 852150 239183 239847 303213 304900 357438 348747 375640 375905 401138 407149 381632 423462 977713 1021359 624812 515901 324437 318958 373183 373052 396646 403677 412944 416030 472459 468899 817300 852768 39.65 69.5 1
09:34:14 2023-10-12 447219 433037 96837 95223 144419 149053 156836 155134 128217 126294 133611 133695 145890 146999 467284 502065 1411086 1396191 545319 566130 132885 117914 128906 131715 141451 135498 131025 131868 90195 91574 330779 292638 845119 846124 240441 239708 302434 306766 355543 347009 373520 376542 403278 405301 383045 424559 977056 1028619 624812 516361 324703 317924 374240 369907 396367 403677 411470 414344 467567 469228 822135 851033 39.65 69.5 1
09:34:15 2023-10-12 432517 432411 96665 95121 144377 148827 156801 155100 128026 126683 131814 134082 145754 147169 467505 505008 1409817 1386442 540935 567626 133319 117766 129154 131498 141683 135644 131889 131079 90319 91448 331833 292162 861083 848528 241599 237830 302503 306802 357003 347324 375823 378848 399942 404063 383081 426829 978430 1037611 625123 520886 324775 317000 372702 373052 399280 401343 409814 414416 471756 472414 819114 852849 39.65 69.5 1
09:34:16 2023-10-12 437429 432416 96699 95336 143986 149035 156330 155843 127773 126711 131656 134098 145654 147650 467284 502065 1401866 1384914 545545 567224 132760 118193 128514 131783 141186 135720 130992 132299 90133 91701 333595 295136 840350 848491 240601 238822 304773 303863 357546 348229 374806 377495 401002 407293 384970 423353 979889 1033139 621826 520687 324551 318887 373226 372000 396637 401414 414263 414416 468958 469628 811712 853182 39.65 69.5 1
09:34:17 2023-10-12 435284 432236 94696 95385 144517 148965 157020 155307 130174 126294 133773 133662 145853 146995 467946 499072 1389612 1373889 548621 568028 132918 117914 128514 131589 141417 135498 130992 131745 90195 91574 334302 293260 843825 852897 240850 238067 304995 304506 356364 347019 375069 377639 398401 406509 383081 427243 980313 1025828 621826 521328 324439 318923 374240 372503 395737 400744 413017 414344 471900 468899 813480 854620 39.65 69.5 1
09:34:18 2023-10-12 437820 431740 96703 95129 144319 148827 156836 155091 130084 126327 133797 133662 145890 147033 467615 497566 1400835 1382986 550384 567005 132751 118173 128590 131978 139410 135840 130992 132199 90253 91760 331833 293676 838997 851690 240850 240291 304125 306298 358192 346208 376089 375377 401174 407614 381900 423498 977701 1021464 621266 516633 324174 319665 373183 371353 395773 403426 413896 413725 471792 468207 816143 852768 39.65 69.5 1
09:34:19 2023-10-12 432949 433102 96670 95361 144049 151934 156295 156273 127862 126920 131656 134525 145654 147719 467284 498300 1406978 1393706 550571 567626 133227 117914 128906 131658 141486 135966 131091 131868 90352 91701 330779 292845 846176 848009 240104 239918 303356 306766 356614 348653 374660 376241 401174 405372 384266 423390 977749 1026899 634216 513657 324343 318923 372964 372000 395773 403677 412360 414380 468994 468864 823304 851488 39.65 69.5 1
09:34:20 2023-10-12 433279 432447 96696 95479 144675 149346 157206 155134 128217 126226 131792 133997 145990 147339 467579 504972 1413870 1385899 541082 567224 133536 118038 129230 131715 141683 135404 131848 131654 90665 91667 334302 291569 855197 848046 242181 238032 303356 306802 355258 347603 375823 378921 401138 404098 383116 423498 975629 1036142 625123 522171 326685 319389 372964 371649 399280 402261 410431 414452 468742 472414 819695 853455 39.65 69.5 1
09:34:21 2023-10-12 437429 432135 96699 95257 143977 149347 156692 155410 129994 126745 133611 134098 145654 147753 467946 503516 1405852 1385899 545892 567224 132918 118309 128727 132040 141220 135754 131025 132208 90312 91854 333595 295198 851677 848528 240743 239166 304138 304685 358085 348510 374770 377194 398680 407756 384266 423390 984720 1034603 628154 518169 323191 318958 375081 372752 396997 402544 414777 414416 469030 471652 811749 852243 39.65 69.5 1
09:34:22 2023-10-12 438232 431627 96762 95191 144453 149035 156836 155233 128136 126327 131551 133662 145890 147238 465854 500320 1389341 1376600 549435 564555 132918 117914 128838 131658 141451 135532 131025 131868 90195 91701 334302 294092 845411 852897 240441 238770 305209 305580 356685 347324 377424 376542 398716 407114 383081 427243 979852 1023638 626638 519782 324403 318639 372145 371945 394553 401343 413896 414380 473949 468536 814058 855262 39.65 69.5 1
09:34:23 2023-10-12 437609 431776 96738 95401 144721 148449 157124 154854 130126 126206 133782 133858 145517 147033 467946 504658 1402463 1384354 546520 566313 133218 118173 128713 131978 139604 136036 131567 132282 90352 91701 331833 292638 851746 853764 240565 239883 301904 306802 357689 346244 376099 377409 402374 407149 381632 423534 977749 1018328 631185 515901 324703 319441 373183 371353 396885 401943 412360 413689 472459 471616 820932 852768 39.65 69.5 1
09:34:24 2023-10-12 435746 432403 96603 95323 143947 149243 156582 155410 129994 126327 133425 133880 145654 147273 467284 499036 1409048 1395198 547371 565622 132918 117914 128851 131857 141451 135498 131025 131868 90352 91448 331833 292845 847271 845506 240104 240255 303107 306802 356578 348128 374121 375941 401138 405337 384266 423091 977749 1027167 624812 516633 324739 318664 374203 372000 396331 401662 412360 414452 468922 468891 822719 853455 39.65 69.5 1
09:34:25 2023-10-12 433857 433829 94833 95388 144577 149026 156950 155272 128217 126576 131884 133964 145517 147134 467284 508046 1409012 1384964 542403 567224 132952 117799 129154 131532 141619 135712 131848 131654 90509 91574 334302 291532 848304 848046 242100 238032 302079 306802 355258 347568 375823 378921 400821 404098 383116 423498 975592 1036142 615854 519782 326685 317035 372702 371318 399280 402846 410177 414452 471792 472449 820932 852243 39.65 69.5 1
09:34:26 2023-10-12 437102 432663 96712 95261 143986 149072 156726 155065 129994 126361 133611 134132 145654 147753 467284 503158 1401866 1383929 545117 567224 132952 117914 128514 131566 139799 135772 131624 132166 90345 91701 333595 294927 842529 847926 240672 239131 305030 305099 356614 348653 375255 377409 398122 406902 385169 423426 981314 1033139 627238 521145 323682 318441 374119 372788 396997 401379 414190 414525 469066 470652 814058 853455 39.65 69.5 1
09:34:27 2023-10-12 436056 431807 96737 95192 144675 148860 157089 155341 130174 126327 133867 133695 145754 147273 467946 500548 1390635 1370666 546998 567224 132952 117914 128940 131749 141451 135532 131025 131868 90352 91701 334302 293260 845607 852897 240886 238067 304780 306298 356614 347324 375104 378812 398716 405372 383116 427920 981314 1018328 620333 523350 324703 318958 372145 373061 396961 401343 414506 414416 472267 469628 814058 854620 39.65 69.5 1
09:34:28 2023-10-12 438048 431458 96771 95162 144449 149035 157089 155376 130208 126738 133739 133897 145853 147270 467358 500211 1400581 1383438 552142 567115 132818 118140 128679 131749 141417 135754 130992 132208 90228 91887 336151 293981 838125 851690 239900 240291 303213 305831 357152 347080 376089 375377 401138 407791 382508 427511 978466 1021423 623036 516633 324174 319925 372441 371614 395180 401662 414190 413761 472793 468638 816143 852768 39.65 69.5 1
09:34:29 2023-10-12 432944 432788 96699 95192 143986 151758 156836 155740 127773 126745 133611 134351 145688 147788 467284 500919 1401866 1391198 549860 567224 132952 118217 128851 131783 141486 135532 131058 131868 90228 91637 334302 292845 848942 848046 240104 239547 303391 306536 356364 349215 376355 375977 400540 405372 385227 425966 977749 1024161 624875 513693 324379 318699 374417 371318 395144 403110 412360 416870 471792 471616 821035 855775 39.65 69.5 1
09:34:30 2023-10-12 435478 431591 94692 95320 144517 149173 157025 155203 128094 126542 133984 133846 145856 147238 467284 504756 1417110 1398181 542123 567224 133127 118140 128906 131715 141860 135498 131633 131868 90476 91701 330779 291945 844600 846124 240886 239476 302823 306802 356007 347532 374048 378207 402338 405337 383081 425464 979609 1032335 631185 517735 324739 318370 374240 371673 399280 404246 411048 414344 468922 471680 822971 852849 39.65 69.5 1
09:34:31 2023-10-12 433894 431767 96733 95252 144519 149243 156801 155341 127950 126294 131551 133880 145992 147238 467946 504225 1404854 1385899 544344 567224 133587 118202 129092 130199 140092 135840 131748 131984 90410 91634 330085 292736 851166 848528 240672 237961 305209 306730 355223 348372 376209 378740 398645 404664 384230 423462 981776 1036069 621826 524092 324739 317000 374083 373579 396925 400709 411760 414452 471720 470983 817264 852849 39.65 69.5 1
09:34:32 2023-10-12 436987 432511 94632 95252 144859 149035 157054 155341 128305 126327 133891 133880 146026 147273 467946 502029 1392609 1372578 544575 568028 132918 118275 128940 131841 141550 135720 131058 131868 90476 91764 331306 293676 845607 852897 241108 238699 303674 306262 356614 347044 375069 378776 399591 406544 383081 427884 981241 1027421 628154 522436 324667 318887 372928 373585 396961 402280 412981 414380 472267 470617 814058 853977 39.65 69.5 1
09:34:33 2023-10-12 438011 431380 96791 95154 144381 149030 157089 155601 128203 126683 131814 133897 145990 147169 467836 500320 1400507 1384466 552930 568320 132885 118241 128514 132001 142020 136795 131070 132265 90286 91827 331306 294055 839512 853362 240104 240628 303996 306176 358264 347044 376355 375341 401102 407791 385422 425930 979122 1021323 624875 516633 324138 319925 373975 371874 395423 403677 414777 414016 472793 468864 816106 854583 39.65 69.5 1
09:34:34 2023-10-12 450549 432411 96800 95323 144151 149243 156836 155878 127862 126920 131656 134132 145654 147959 467284 498265 1404854 1391160 549787 567224 133193 118159 128906 131749 141648 135720 131058 131902 90414 91701 331306 292845 845948 848009 240068 239511 302503 306766 356614 349706 376355 376205 401102 406473 385455 425966 977749 1028911 624812 517463 324703 318887 374453 371578 395387 403394 414642 420057 471466 471616 820748 855887 39.65 69.5 1
09:34:35 2023-10-12 434464 432231 94696 95381 144709 149173 157020 155341 130174 126327 133984 133972 145853 147056 467615 505044 1417110 1396377 543953 566823 133319 117914 128940 131749 141550 135532 131058 131868 90414 91701 334835 292783 851426 846124 241394 239511 301796 306802 358015 347288 374085 378510 402338 405301 383081 425544 977749 1035839 620333 513621 326649 318405 372928 373052 399280 403677 411048 414380 468958 472011 824474 853455 39.65 69.5 1
09:34:36 2023-10-12 431855 432420 96771 95294 144419 149035 156836 155341 130174 126327 133891 133972 145890 147478 467284 504189 1401866 1384354 543851 566531 133553 118154 129230 131978 141974 135746 131794 132166 90377 91760 334835 293067 854329 847973 240815 237997 304922 305794 355472 348336 376355 378812 398680 405966 384842 423498 978393 1038784 621826 522843 324775 317924 373821 371318 396601 401307 411375 414452 471756 471313 817880 852425 39.65 69.5 1
09:34:37 2023-10-12 432949 431722 94833 95417 145120 148619 157673 154807 130151 125931 134252 133227 146467 146283 467946 505152 1397784 1375620 542307 568028 133227 118275 128906 131749 141550 135814 131091 131868 90414 91701 331306 293260 845564 850485 241635 238735 304281 305400 356650 348476 375104 378848 399871 406544 382508 427545 982706 1030630 620333 522436 324703 318923 373226 373061 397034 401343 412944 414416 472267 471680 814636 853977 39.65 69.5 1
09:34:38 2023-10-12 438813 431436 96838 95512 144649 149068 157030 155134 128128 126542 131792 133872 145719 147339 467763 499542 1396266 1381851 550571 567224 132918 118317 128768 132315 141579 135943 131058 132265 90352 91954 331833 293431 843696 851690 240681 240291 302114 305472 358516 347044 376355 375905 401138 407756 382776 425930 978430 1021323 609244 516633 324403 319890 373711 371874 396331 404351 414483 414344 472459 468899 816106 853941 39.65 69.5 1
09:34:39 2023-10-12 432985 433021 96695 95455 144289 149347 156945 156095 127950 126833 131656 134525 145654 148098 467284 498300 1405852 1394383 550250 567626 133193 117914 128906 131715 141554 135966 131666 132083 90476 91701 331833 292845 847008 850485 240068 239511 303356 306730 356614 349461 375759 376506 401138 406509 386306 425966 977749 1030170 626305 516563 324703 318923 376898 373998 395777 403462 412358 417350 471611 471724 820092 855849 39.65 69.5 1
09:34:40 2023-10-12 435128 432583 94765 95256 144649 149035 157086 155376 128203 126576 133984 133846 146127 147238 466954 504792 1415099 1395198 542618 567224 133336 117914 128906 131715 141554 135720 131116 131868 90507 91701 331833 291945 843888 846124 240850 239547 302292 306802 356328 347568 373784 378207 402338 405301 383116 422721 977749 1033221 623319 516449 324775 320378 372964 373052 399280 403677 410467 414380 467938 471715 824474 852849 39.65 69.5 1
09:34:41 2023-10-12 431497 432490 96733 95290 144553 149139 157089 155376 130140 126643 133876 133880 145890 147513 467284 507529 1405885 1388384 545707 568796 133402 117813 129230 130488 139830 135840 132105 132166 90381 91701 331833 293676 854397 848491 240601 239440 305639 305437 356043 348653 375796 377675 398680 405301 385384 423498 981278 1033552 623319 522879 326534 317960 376328 373052 396961 400990 412981 416870 471756 473655 816375 853455 39.65 69.5 1
09:34:42 2023-10-12 436366 431695 96738 95216 144782 148651 156960 155233 130306 126327 133876 134178 145346 147134 467946 505374 1392646 1372616 544344 567224 133210 118275 129120 132040 141683 135943 131380 132174 90352 91701 330779 293260 845721 852897 241599 238735 304995 306212 356614 347324 375069 378848 399871 406544 385496 427884 981278 1030439 623319 522843 324739 318923 372964 373621 397034 401943 412981 414416 472267 471715 815215 853941 39.65 69.5 1
09:34:43 2023-10-12 438857 432209 94828 95488 144786 148928 157169 155238 128305 126576 131884 134044 145647 147442 467946 498982 1392646 1384914 552855 568028 132852 118275 128693 132040 141451 136420 131501 132457 90195 91827 333595 294509 845477 852293 239360 240051 304495 305831 358228 347568 376355 375905 399871 407756 383081 423534 979609 1021359 630783 516599 324403 319925 374240 373361 394553 403394 414777 414344 472793 468864 816189 855226 39.65 69.5 1
09:34:44 2023-10-12 430302 432096 96800 95290 144607 148781 157089 155341 130126 126294 131691 133959 145346 147134 467946 498650 1401866 1387873 550571 567224 133319 118159 128940 132040 141550 135947 131724 132457 90509 91701 330779 292845 853522 850485 240850 239511 304245 306766 355816 348128 375069 377072 400540 404699 385384 428293 977749 1028947 621565 519577 324487 320067 377433 375168 396187 403322 411593 417644 473432 473059 825573 853941 39.65 69.5 1
09:34:45 2023-10-12 432939 431865 96805 95533 144786 148685 157164 155341 130216 126327 133876 133951 145579 147545 466586 500548 1411086 1397185 547371 566823 133319 117914 128940 132040 141558 135754 132105 131877 90476 91701 330779 292602 845119 846013 240441 240255 303320 306406 356614 347603 374121 376542 402338 406509 383116 423353 975629 1033432 621565 516633 324775 318923 372964 372000 396407 403677 412323 414452 468958 471471 823304 853455 39.65 69.5 1
09:34:46 2023-10-12 432610 431883 94696 95154 144686 148790 157030 155376 130306 126327 133876 134060 145579 147545 467689 507756 1413870 1388421 541245 567918 133889 118106 129230 131944 141845 135686 131889 132092 90509 91637 331833 290830 850126 848046 242387 238735 303731 306406 356043 347639 376355 378957 401174 405966 383960 423534 978430 1039555 623319 522066 327414 317924 373821 371874 400126 402544 410467 414452 472459 473482 820276 852849 39.65 69.5 1
09:34:47 2023-10-12 432840 430562 94769 95162 145084 148340 157343 155341 130216 126294 134062 133951 145548 147032 467946 505116 1401866 1380526 542307 566823 133227 118275 128940 132040 141683 135844 131815 132274 90414 91701 330779 292845 845721 848046 241349 239105 302999 306802 357689 346001 375255 378848 400504 407756 381329 423426 981278 1033432 621826 519745 324739 320339 373183 371318 399280 403189 412981 413725 469102 472449 815609 855092 39.65 69.5 1
09:34:48 2023-10-12 436366 432768 94737 95457 144782 148893 157134 155670 128305 126576 131884 134148 145683 147134 467946 501627 1395161 1378561 550213 567224 132918 117948 129003 132311 141486 135943 131633 132174 90352 91701 334302 294092 839573 852897 240068 239105 304995 305902 357689 347603 375632 376542 398751 407756 386590 428526 981278 1024363 628154 520481 324667 318958 372964 371874 395423 402544 414777 414416 472231 469228 814058 856476 39.65 69.5 1
09:34:49 2023-10-12 430657 431771 94671 95162 144718 149035 157343 155376 130174 126294 133774 133913 146127 147273 467946 500548 1401866 1385899 549005 565294 133788 117881 129403 131624 141949 135498 132187 131868 90509 91701 330779 292018 850636 851690 240886 239528 304281 306374 354974 347603 375104 377711 401102 404664 383691 427884 977056 1027130 623319 520783 327355 317783 375832 373478 396817 403286 411251 416725 475474 470251 825238 855262 39.65 69.5 1
09:34:50 2023-10-12 435746 431488 94672 95609 144621 152146 156836 155961 127862 126927 131779 134443 145852 147994 467946 499072 1411086 1397185 550571 568028 133319 118275 129154 131909 141717 135943 131848 132083 90447 91701 330779 293405 845835 846775 240477 240255 303391 306802 357139 349179 375520 376542 402338 406544 385420 425662 977749 1027167 624812 513657 324775 318923 373226 372525 395773 401662 412981 414452 468994 469557 823304 852091 39.65 69.5 1
09:34:51 2023-10-12 432665 431991 94704 95323 144687 149243 157343 155410 130208 126683 131814 134208 145887 147613 467468 507901 1414988 1387762 540935 567078 133654 117914 129334 131566 141717 135720 131848 132166 90626 91701 331833 291532 849100 845903 242244 239105 303391 306802 356043 347639 376355 378957 402338 405301 383960 423534 978430 1039120 625123 519745 327147 318441 373261 371910 400227 403394 411375 414452 473127 473446 823304 853182 39.65 69.5 1
09:34:52 2023-10-12 437556 431416 96734 95290 144645 149338 157234 155376 130298 126327 133925 133880 146127 147273 467284 505080 1401866 1379888 541923 568028 133319 118275 129154 131783 141717 135814 131848 132208 90447 91701 334302 292845 862046 849282 241430 239140 304281 306802 358804 347039 375255 378885 401102 408686 381900 423426 984173 1029346 621826 519745 324775 320410 373183 373315 399280 403110 413566 416302 468778 475405 813836 855278 39.65 69.5 1
09:34:53 2023-10-12 432840 431288 94704 95457 144752 149312 157169 155238 128305 126327 133646 133880 146127 147563 467726 501886 1392646 1371640 544575 568686 134224 118275 129154 131783 141550 135977 131091 132174 90509 91701 334302 293676 841851 852897 241599 239105 305209 306514 357438 347603 375668 378848 399907 406544 383116 428562 981314 1024088 618280 522473 324703 318923 372145 373061 397034 401022 413566 414452 472302 470983 814058 854620 39.65 69.5 1
09:34:54 2023-10-12 432554 431150 94829 95435 144914 149035 157343 155091 130241 126085 134054 133662 146162 146999 467946 501288 1401866 1383929 547445 567224 133227 117948 129154 131948 141717 136040 131848 131868 90509 91637 330779 290637 848491 853362 240886 239511 303107 308538 356578 346522 377156 378812 403579 405337 385459 427629 980382 1028614 621826 519208 327537 319264 374203 375168 396565 404494 410285 414308 471533 470983 824474 858015 39.65 69.5 1
09:34:55 2023-10-12 432876 431771 96767 95290 144445 149243 156602 155878 130084 126711 133832 134132 146026 147650 467946 498336 1401866 1389184 550213 567626 133553 118193 129154 131818 141648 135882 131757 131902 90542 91701 330779 292845 844778 849883 240681 239883 303995 306766 356364 349742 377424 376542 401138 405966 385420 427243 977738 1024197 624812 517401 324775 317960 374453 371945 396331 403677 412944 417853 470836 469228 823304 852768 39.65 69.5 1
09:34:56 2023-10-12 432876 431187 96730 95257 144649 149068 157099 155169 128237 126771 131814 134031 146025 147511 467836 503408 1416893 1399102 543700 567224 132960 117948 129154 132277 139994 136790 131749 132083 90476 91701 331833 292139 846518 845524 240886 239883 303107 306802 356614 348389 374121 377675 402940 405372 384230 423390 977749 1033103 623319 513657 324812 318958 373261 372525 397034 402259 412323 414452 469030 473691 824474 853455 39.65 69.5 1
09:34:57 2023-10-12 438909 431807 96733 95327 144419 151793 156870 155878 127986 126711 133646 134132 146026 147616 467284 503162 1405580 1385899 544344 568028 132885 118704 129148 131852 141451 136011 131091 132332 90195 91890 334072 295136 833831 846177 241430 239511 304316 305365 358840 349179 375823 378812 399662 408686 385384 423462 984173 1035372 631185 518975 323682 320125 374119 370798 396745 403498 415219 418825 468634 471904 811602 853418 39.65 69.5 1
09:34:58 2023-10-12 436255 430948 94792 95630 145051 148864 157783 154962 130241 126085 132253 134035 146225 146725 467284 505152 1400835 1378561 541886 567224 133227 118309 129368 131852 141584 136184 131724 132299 90509 91827 334302 293260 843044 852150 242011 239476 304316 306766 356685 345481 376089 378957 400540 406544 381900 423534 982706 1029878 620333 521328 324775 318958 373711 372467 400141 403110 412981 413107 470140 473149 815492 852732 39.65 69.5 1
09:34:59 2023-10-12 432876 431196 94663 95192 144811 149140 157308 155410 130241 126294 133969 133880 146468 147065 467946 501640 1401866 1381962 546631 567224 132918 117948 128940 131818 141717 135977 131848 132208 90509 91701 331306 291981 847928 852897 240886 239511 302399 306802 357689 347340 377156 378560 403328 407508 385459 426796 980530 1027195 631185 516633 326540 319748 374203 372728 396961 402856 411740 414344 474320 472768 823304 855262 39.65 69.5 1
09:35:00 2023-10-12 430302 432168 94727 95479 144743 149135 157343 155341 130241 126327 133876 133913 146265 147143 467946 499072 1401866 1385899 549787 568028 133503 118506 129368 131818 141717 135848 131666 131902 90542 91827 331306 292845 853983 850485 240601 239547 302963 306802 355258 348689 375140 377675 401138 404699 385420 428562 975592 1028983 622668 518169 324812 317000 374453 373097 396646 402282 411412 416906 472302 469628 824653 855226 39.65 69.5 1
09:35:01 2023-10-12 432678 431798 94696 95579 144654 149976 156850 156134 128217 126226 131792 133997 146269 147336 467101 501810 1411049 1397185 549005 565330 133587 118337 129244 131749 141752 135977 131931 132556 90377 91827 331437 292845 845346 846177 240850 240291 303356 306154 356685 348689 375255 376542 402374 406544 384842 423426 975592 1027929 626305 513657 324812 320148 373261 372525 396925 402259 412981 414452 471525 470322 823304 851488 39.65 69.5 1
09:35:02 2023-10-12 437609 433093 96767 95352 144615 149557 157020 156164 130126 126954 133876 134570 146265 148654 467946 503552 1405852 1387873 545855 566254 133319 118506 129154 131852 141752 136011 131757 132332 90509 91924 338439 294927 847589 846775 241635 239192 305639 305795 357761 349742 376355 378546 398751 407791 386034 425930 984173 1036584 631185 522609 324403 319641 377433 374035 396745 402437 416867 418012 471278 471868 813947 855887 39.65 69.5 1
09:35:03 2023-10-12 437609 430908 94574 95261 144713 149348 157343 155749 128271 126880 134062 134006 146265 147143 467836 505152 1405852 1377512 541923 565386 133352 118309 129368 131818 141683 135977 131848 132117 90542 91827 331306 293222 842810 850485 242217 239511 304745 306802 357116 346279 376089 378957 401138 408399 381936 426563 981351 1033432 621826 519782 324775 319925 371883 371353 399280 403110 413017 413725 471792 473587 813725 852768 39.65 69.5 1
09:35:04 2023-10-12 436167 431771 96762 95162 144822 149035 157343 155341 130208 126294 133960 133913 146162 147238 467284 501676 1401829 1383929 547445 567224 133027 118309 128975 132040 141542 136070 131666 132299 90509 91827 330779 292909 839832 852897 240921 240291 302150 306802 358517 347354 377240 377991 403116 408543 382938 426796 980530 1027158 621826 516633 324510 319925 373975 371945 397034 405671 414190 414114 470506 471018 819732 857106 39.65 69.5 1
09:35:05 2023-10-12 431077 431361 96805 95192 144922 149035 157343 155376 130241 126327 133960 133880 146162 147307 467615 500548 1401866 1385899 548233 567224 133914 117948 129472 131857 142204 135609 132096 131868 90542 91637 330779 291875 858783 851690 240886 239547 304316 306802 355258 348425 375069 377711 401174 404735 383152 428223 975360 1024451 631185 518206 327718 317000 373261 373061 396961 403394 410503 414489 472302 470322 824070 857642 39.65 69.5 1
09:35:06 2023-10-12 436106 432436 94640 95618 145066 149870 156662 156605 127882 127204 131665 134841 145719 148201 467946 501101 1408852 1399065 551356 568833 133440 118275 129209 128840 140397 136024 131848 132299 90476 91827 334302 293324 849286 847936 240121 240219 304245 306802 357402 349742 376355 377036 402020 407079 386542 425930 979834 1027094 625745 518102 326613 319370 375207 373579 396610 404315 412944 417459 469066 469592 823304 852695 39.65 69.5 1
09:35:07 2023-10-12 432944 432159 94668 95290 144619 149347 157199 155843 128264 126327 133704 134098 145992 147719 467615 502029 1405852 1387873 545818 568028 133608 118241 129334 131857 141932 135912 131848 132141 90509 91827 331833 293324 850598 847926 241564 239069 304851 306766 356614 349179 376355 378776 399275 405301 385384 425893 981278 1038923 623319 523698 326359 318675 375364 374108 396853 401165 412797 417608 472277 471502 817895 853455 39.65 69.5 1
09:35:08 2023-10-12 439083 432060 94768 95586 144615 149443 157089 156095 130174 126327 131884 134098 146127 147581 467946 503516 1405852 1385899 544270 567224 132981 118555 128693 132223 141387 136478 131029 132481 90352 91764 334302 293680 841649 847373 240850 239157 304245 306262 358804 348617 375181 378776 401102 408972 384230 423426 984137 1034976 621826 519476 324138 320860 373226 373052 397034 403677 414173 414416 469066 472378 811712 853455 39.65 69.5 1
09:35:09 2023-10-12 438531 432380 94704 95586 144888 149452 157343 155376 130174 126327 134054 134098 146127 147581 467946 500747 1392609 1377892 550250 568430 133415 118275 129120 132223 141833 136041 131815 132481 90414 91890 331833 294365 842736 853362 240565 239563 305388 306406 358229 348229 378496 377194 399765 408508 384627 428344 983321 1025983 621826 519709 324667 320090 375300 372432 395971 402544 414777 414416 474992 469557 814636 856849 39.65 69.5 1
09:35:10 2023-10-12 437609 431767 94825 95285 144880 149035 157343 155376 130298 126294 134054 133846 146127 147238 467946 501993 1401792 1383892 547445 568028 133407 118472 129120 132315 141726 136049 131881 132265 90509 91827 330779 292909 844664 852897 240850 240255 302999 306802 358768 347532 376889 378812 403543 407472 383045 426568 978393 1024524 623319 516633 324739 320375 374240 372467 396997 403455 413896 414114 473949 474398 823378 857716 39.65 69.5 1
09:35:11 2023-10-12 432665 433512 94825 95415 144747 149417 157169 155203 128305 126294 133832 134065 146093 147273 467689 500476 1401829 1385899 549787 566968 134108 117881 129368 132040 142307 135788 132278 131835 90476 91701 334302 292082 856143 851690 240850 239476 304245 306766 355508 348389 375632 378207 401138 405266 384194 428489 977477 1027421 623319 518096 327682 317924 374119 373585 396925 403677 410467 416833 472302 470617 824617 856439 39.65 69.5 1
09:35:12 2023-10-12 432669 432411 94696 95285 144653 149243 157308 155376 130330 126327 134054 133880 146162 147273 467946 505152 1415099 1389851 541849 568028 133436 118275 129334 132040 142010 136015 132063 132083 90509 91701 328425 291601 847543 846124 242181 239476 303320 306802 356614 348372 376089 378921 403507 405337 384230 426866 981813 1038163 623319 518390 327269 319970 375832 374902 400373 405386 412103 414452 472859 473814 825647 854484 39.65 69.5 1
09:35:13 2023-10-12 432800 432366 94667 95488 144687 149452 157429 156104 130298 126711 134019 134443 146127 147753 467946 501993 1405852 1389851 547019 566182 133612 118439 129368 132132 141932 136079 131848 131902 90509 91827 334302 293740 853901 846738 241224 239511 304851 306694 357402 349706 376355 378776 399275 406509 385455 425930 981314 1041539 631185 523621 324775 318664 375207 371874 396997 402225 413896 417790 472793 471680 817351 853455 39.65 69.5 1
09:35:14 2023-10-12 433030 431128 94695 95154 145254 148931 157783 155199 130422 126495 134241 133662 146127 147136 467946 505116 1399586 1372525 544344 567626 133407 118275 129244 132040 141923 136036 131848 132299 90509 91827 331833 293834 846780 854577 242065 238963 305030 306586 359031 346902 378496 378740 400924 407543 382472 429378 982743 1032664 626638 522253 324739 319370 373558 374146 400227 402824 414190 414416 472302 473551 816375 855226 39.65 69.5 1
09:35:15 2023-10-12 437474 431431 94769 95455 144926 149243 157343 155410 130264 126327 134054 134098 148926 147616 467946 499687 1392646 1381888 552042 568028 133407 118472 129120 132223 141734 136371 131848 132514 90414 91987 334302 294992 842384 852897 240068 239883 305209 305795 358768 348372 377424 376506 399942 408686 383924 427207 981278 1027195 624812 518499 324703 320375 372964 372432 397426 403426 415219 418528 473759 472725 816338 857310 39.65 69.5 1
09:35:16 2023-10-12 436056 433631 94756 95485 145218 149347 157673 155376 130388 126294 132253 133997 146467 147238 467946 502029 1403245 1387873 549005 567224 133536 118275 129403 131841 141949 135943 132278 132174 90575 91701 332542 290879 851348 852897 240886 239511 303035 308538 356043 347044 375069 378510 402940 405301 382776 427884 977749 1026467 623319 518169 328377 318887 372145 373585 397034 403677 411048 414223 472267 471680 822831 856476 39.65 69.5 1
09:35:17 2023-10-12 432683 431731 94728 95290 144687 149452 157343 156095 130208 126327 134054 134098 146162 147700 467946 505080 1417110 1398181 544196 568160 133352 118275 129334 132001 141880 135943 131848 132518 90509 91954 330779 291981 847728 846124 241564 240255 303356 306802 357653 348653 375218 378560 403292 409128 387138 426978 981924 1038568 622759 518839 327196 319712 375832 373843 400126 402856 412615 416870 468778 474398 825647 853455 39.65 69.5 1
09:35:18 2023-10-12 433585 432402 94801 95618 144880 149347 157343 155878 130420 126361 134054 134132 146162 147719 467946 505008 1405852 1385899 544344 568028 133352 118309 129368 131875 141915 135977 131881 132265 90509 91890 331817 292638 855324 847973 241599 238735 305854 306802 356078 349215 377156 378921 399907 405301 385455 425966 981278 1041517 623319 523621 327183 319628 375243 371910 397034 402544 412944 417826 473527 473446 819658 852695 39.65 69.5 1
09:35:19 2023-10-12 432912 432459 94763 95125 145389 149035 160637 155199 130490 126226 134346 133662 146568 146317 467653 505080 1399805 1375584 543535 568028 133319 118309 129368 132001 141717 135977 131848 132564 90940 91887 331833 293419 845948 852220 242208 239334 304780 306622 357546 346866 377156 378921 401138 407435 381936 429415 984100 1030111 620333 522543 324775 321211 373975 373585 399844 403110 413896 414380 473504 473814 816070 854583 39.65 69.5 1
09:35:20 2023-10-12 436702 432150 94825 95323 144922 149243 157343 156095 130208 126852 134054 134098 146162 147616 467946 501101 1393893 1384914 551738 566218 132918 118671 129120 128736 141648 136011 131848 132548 90509 91987 334302 294509 844141 852293 240104 240255 305209 306262 358840 347603 376889 376506 400821 409008 384230 426905 981278 1024290 616959 516599 324703 320611 375915 375131 395449 404530 415366 414344 473723 472100 818700 858327 39.65 69.5 1
09:35:21 2023-10-12 434551 431821 94768 95294 145647 148755 157673 155567 130603 126294 134250 133947 145887 147032 468389 501497 1401866 1384914 548615 564555 133352 118309 129334 131909 141717 135943 131881 132265 90542 91701 334302 291048 844098 852897 241425 239511 302859 306802 357438 347044 377156 378510 403579 407435 382508 427243 977749 1024451 623319 513621 327183 319925 374240 373026 397034 403196 411703 414380 472267 471680 824474 855738 39.65 69.5 1
09:35:22 2023-10-12 432804 431771 94830 95327 144888 149452 157343 155410 130422 126677 133960 134098 146162 147616 467615 505080 1417110 1399177 543351 567224 133352 118275 129334 131909 141717 135848 131881 132299 90542 91827 334302 291981 845054 846124 241975 240255 303356 306802 356365 348893 374962 378596 403435 406972 384699 426941 980931 1036138 624998 518839 327378 318923 373821 373397 399844 405885 412140 414452 469030 472449 824215 854633 39.65 69.5 1
09:35:23 2023-10-12 431551 432800 94631 95315 144783 149452 157343 155878 130264 126361 133832 134132 146127 147616 467615 504972 1404854 1387873 543572 568028 133666 118275 129368 131783 141915 135943 131881 132208 90542 91827 334302 292638 851107 847973 241394 238381 305639 306802 356578 349706 376889 378921 400504 405337 385455 426604 981314 1040632 623319 524092 327414 318664 374417 371910 398998 401379 413918 418121 473127 473446 819695 855775 39.65 69.5 1
09:35:24 2023-10-12 435135 431436 94737 95450 144956 149035 157673 155376 130456 126294 134089 133662 146162 146964 467946 505152 1401866 1378561 541886 568028 133386 118588 129368 128938 140288 136218 132145 132597 90443 91954 331833 293187 849781 851331 242208 239369 304780 306802 357653 346522 376355 378957 401770 407614 382472 425930 981314 1033103 621826 521291 324775 319890 373711 372728 400546 403677 414190 414308 473127 473814 816070 853707 39.65 69.5 1
09:35:25 2023-10-12 437609 431807 94663 95290 144649 151864 156960 155878 130208 126327 133995 134132 146162 147478 467946 499036 1392609 1372653 549435 568028 133746 118506 129154 132001 141717 135977 131848 132299 90509 91890 334302 293676 845151 854106 240886 239308 305352 306730 358228 347639 376233 378812 399907 409563 384266 428599 981314 1029030 621826 522549 324487 320125 375566 374074 396817 402401 414043 416457 476484 471502 814058 856476 39.65 69.5 1
09:35:26 2023-10-12 437702 430163 94737 95607 144641 149347 157308 155843 130208 126327 132218 134208 146162 147307 467946 500393 1400798 1384914 550883 567224 132918 118506 129154 132069 141486 136294 131633 132514 90414 91954 330779 294092 839985 850485 240441 240628 304281 306766 359345 348353 377156 376506 401174 409008 383116 426905 981241 1022910 621565 513657 324703 320671 372702 371945 395737 402224 415366 414416 473461 471579 817300 855226 39.65 69.5 1
09:35:27 2023-10-12 431587 433079 94696 95356 144679 149072 157343 155532 130084 126711 134054 134132 146127 147616 467615 500139 1401866 1388862 549787 567224 133319 118472 129368 131852 141717 135977 131881 132332 90509 91827 331833 292845 848303 850485 240850 239767 304030 306068 358015 349599 378496 377531 402195 405125 388791 428380 979797 1025608 624812 517803 326649 317924 377433 374146 396889 401628 411740 418121 473560 471680 825238 855226 39.65 69.5 1
09:35:28 2023-10-12 432867 431771 94858 95323 144453 149452 157124 156382 130298 126361 134054 134098 146162 147273 467284 500160 1411086 1398407 550213 568028 133549 118309 129368 132001 141770 135977 131848 132299 90509 91827 330779 292845 845721 847973 240850 240255 304530 306802 357725 350517 377424 377337 402338 407756 386614 426604 978911 1030512 621565 516599 326649 319890 375578 373361 396925 402259 413603 418749 472538 473393 823154 856994 39.65 69.5 1
09:35:29 2023-10-12 433783 431888 94728 95352 144786 149276 157343 156095 130216 126711 133969 134405 145750 147545 467946 505044 1407851 1388862 544344 566218 133990 118433 129556 128784 140484 135874 132211 132232 90476 91954 331833 293332 850996 848528 241599 238735 304851 306802 358015 349455 377424 378921 400821 405337 385455 429072 983284 1042574 624812 522879 327183 318405 374417 371945 399844 402544 412323 417531 473127 473814 819695 852732 39.65 69.5 1
09:35:30 2023-10-12 438084 431888 94737 95356 144581 149311 157343 156238 130216 126745 133876 134515 145548 147751 467946 503162 1405852 1385899 546395 565386 132918 118588 128906 132287 141486 136423 131058 132764 90414 92178 333595 295346 833355 846775 241635 239547 304745 305795 358840 349742 376355 378848 400540 409043 385455 428157 987527 1042257 632700 519563 324523 320493 374275 374108 399160 403606 416547 417350 471756 472449 814058 852461 39.65 69.5 1
09:35:31 2023-10-12 436366 431717 94663 95351 145218 148929 157783 155169 128662 126294 134252 133959 146192 147032 467946 505152 1401866 1378561 542691 568028 133352 118309 129368 131943 141816 136011 131881 132548 90542 91827 330779 293260 849781 850485 242387 239511 304672 306802 358228 346522 376355 378957 401138 409417 382508 426002 984173 1034163 608194 521291 324812 319665 373711 372467 400409 403677 413896 414151 473461 473850 816106 852732 39.65 69.5 1
09:35:32 2023-10-12 435429 431159 94696 95291 144649 151899 157343 155410 130298 126327 134054 133880 146365 147273 467946 502065 1401866 1385899 547445 564591 132952 118506 129154 132035 141816 136200 131881 132299 90509 91827 331833 292845 848192 854577 241849 240343 302396 306730 358696 347425 377424 378668 403435 408830 382974 427207 980583 1018400 636678 518029 326504 320896 372145 373026 399280 405691 414556 414416 471533 472378 820932 855869 39.65 69.5 1
09:35:33 2023-10-12 444124 431683 94797 95323 144922 149072 157673 155031 130422 126327 134123 134098 146365 147307 467946 501627 1401866 1387873 549787 568028 133821 117914 129832 131783 142147 135848 132311 131902 90542 91827 330779 292018 855078 851690 240886 239883 304316 308053 355508 347639 375632 378546 401209 405301 386590 428562 975556 1018693 623319 518169 328182 318182 373857 374181 397034 403462 411447 419758 477160 474398 827999 856973 39.65 69.5 1
09:35:34 2023-10-12 433586 431807 94737 95327 144922 151793 157343 155445 130174 126361 133960 134165 146162 147753 467284 505116 1416172 1396728 544341 568686 133620 118467 129299 132265 142276 136320 132295 132415 90476 91954 331833 292460 848563 845543 242181 240255 303745 308829 357402 349143 375823 378957 403615 407008 384842 423462 980583 1037611 632700 517901 327682 319406 374119 371649 400409 402856 413918 414489 469102 473850 825647 851452 39.65 69.5 1
09:35:35 2023-10-12 431587 432836 94728 95390 144818 152005 157343 156129 130208 126745 133902 134165 146162 147753 466623 502736 1405852 1387873 540675 565820 133574 118309 129403 132035 141949 136011 131914 132299 90542 91890 330779 293198 848803 847410 241599 238770 306070 306802 356888 349742 377156 378921 400504 406296 386326 428038 986122 1039784 623319 524253 327269 318781 375364 374902 399171 402544 413603 418158 473127 474398 820450 852732 39.65 69.5 1
09:35:36 2023-10-12 439010 432443 94765 95390 144820 152075 157343 156382 130208 126745 133960 134351 146656 147994 467946 503552 1405852 1385899 545619 566254 132885 118704 128727 132287 141451 136647 131091 132731 90542 91987 330779 294301 837425 848009 242011 240086 304995 305902 360466 349461 376355 378885 402338 410229 385420 423534 985570 1036142 631185 519745 324667 321906 373261 371353 399062 403677 413856 414452 469066 472414 811749 852498 39.65 69.5 1
09:35:37 2023-10-12 438545 432014 94793 95386 144922 151899 157343 155878 130241 126361 133995 134132 146365 147719 467615 500892 1391622 1377892 550287 566218 133319 118588 129244 132035 141717 136011 131848 132548 90542 92111 331833 294362 842531 854565 240743 240113 306034 306622 358625 348772 378496 377495 399907 408972 384266 428599 981813 1018328 624812 521255 324739 319925 373821 373741 396925 403110 412946 414489 473667 472986 814636 857158 39.65 69.5 1
09:35:38 2023-10-12 436666 431776 94833 95261 144922 149243 157343 155445 130241 126361 133995 134039 146365 147597 467946 502029 1401866 1384914 547408 565121 133352 118472 129368 132035 141752 136045 131881 132984 90542 91987 330779 293053 845395 852897 241635 240628 303320 306802 358840 347603 377424 378848 404219 409008 383116 427243 979889 1018364 613657 516633 326455 320932 372702 375699 398744 405633 414887 414308 474466 472271 820785 857716 39.65 69.5 1
09:35:39 2023-10-12 432949 431866 96733 95551 144411 152216 157089 156778 129994 127198 133739 135044 145925 148271 467284 498300 1411590 1401797 552067 568833 133595 118569 129265 132591 142241 136415 132211 132631 90443 91890 331833 292845 845379 847852 240708 240628 302999 306802 357725 350800 377240 377531 402374 407470 387195 426604 978466 1028656 626305 516599 326685 319925 375542 371874 396961 402575 413603 418194 471792 470617 824553 854014 39.65 69.5 1
09:35:40 2023-10-12 432222 431463 94635 95356 144922 151899 157343 155878 130241 126745 133960 134165 146162 147753 467345 505152 1417110 1395198 542691 564555 133570 118506 129403 131852 141949 135977 132129 132208 90575 91827 330779 291811 852057 845543 242387 240086 303356 308538 357438 348689 375796 380847 403364 406902 385276 423390 983321 1039010 628154 519294 327500 319748 374382 371945 400692 402926 413918 420169 471647 474517 822867 850247 39.65 69.5 1
09:35:41 2023-10-12 432647 432272 94769 95361 144922 152075 157343 156164 130241 126745 133960 134384 146162 147788 467946 502029 1405981 1387175 547445 566254 133662 118506 129403 132035 141949 136011 132187 132514 90575 91987 334302 293405 848914 847373 241975 239547 306070 306802 357139 349778 373981 378885 399942 406544 386614 428293 982779 1036106 623319 523992 326722 318923 376107 372503 399280 402544 413896 418158 470872 472449 818496 852768 39.65 69.5 1
09:35:42 2023-10-12 432985 431173 94764 95225 145393 149035 158114 155445 130422 126395 134123 134165 146467 147650 467946 504814 1396757 1374643 545504 566218 133352 118588 129403 132069 141949 136234 132178 132597 90784 92175 331833 293602 845607 854712 242244 239334 305746 306658 358337 347639 376268 381100 401138 408399 386590 429546 984137 1028619 629669 522879 327993 320753 374382 374253 399280 403110 414190 418825 473703 473850 813689 856513 39.65 69.4 1
09:35:43 2023-10-12 438084 432531 94692 95328 144918 151899 157343 155912 130456 126745 132271 134165 146162 147650 467615 498982 1393791 1385625 551885 566254 133352 118704 129154 132069 141862 136457 131881 132764 90542 91987 331833 294927 840214 852293 240477 240628 305209 306766 359634 347842 375069 377108 401138 409654 384266 427280 984173 1024377 627798 516635 324487 320682 376328 375695 396502 404815 416252 416761 474466 470475 818118 857582 39.65 69.5 1
09:35:44 2023-10-12 432866 431847 94703 95295 144956 151934 157673 156233 128628 126745 134030 134604 145819 147992 467689 501700 1409580 1389851 552930 568833 133687 118535 129592 132265 142206 136011 131914 132332 90542 91987 331833 293686 844859 850485 241635 240291 304995 306586 356400 350271 376268 378279 402374 406579 387195 429546 978466 1027167 623319 518572 326722 318639 376142 373621 396997 402259 414190 419118 474992 471018 822831 855262 39.65 69.5 1
09:35:45 2023-10-12 449597 431838 94635 95767 144956 151934 157673 155912 130275 126745 134252 134384 146568 147719 467284 502772 1417110 1398407 550177 566218 133662 118588 129368 132315 142048 136637 132187 132514 90575 91890 334302 293053 848334 848454 240850 240797 304745 308320 358481 350476 376062 377531 403400 407614 387015 428194 983321 1034639 632700 518102 326649 319925 374417 373579 399454 404019 414190 417790 471792 472543 824986 853941 39.65 69.5 1
09:35:46 2023-10-12 433820 431897 94736 95382 144782 149276 156995 156129 130396 126711 134276 134405 145819 147751 467946 508764 1417110 1389147 542691 566182 134175 118472 129763 132001 142182 135977 132311 132514 90983 91890 332542 291981 856341 848009 243350 239511 304658 308538 357653 349706 377424 381908 403543 409526 385420 427884 981314 1042574 614209 522843 328414 318958 374417 373026 400975 403677 412323 417495 471568 475220 824215 855738 39.65 69.5 1
09:35:47 2023-10-12 435325 431614 94833 95455 145180 149276 157783 155878 130456 126590 134123 134203 145819 147134 467946 505116 1405852 1381888 543921 566182 133570 118704 129736 128925 140484 136631 132452 132664 90851 91954 331833 293114 845721 852150 242208 240042 305173 306802 358768 347324 376355 380919 402159 408937 383045 425930 984173 1037447 632700 521255 326685 320860 372109 372467 400409 404406 414190 414380 473127 474553 817337 855226 39.65 69.4 1
09:35:48 2023-10-12 436049 432096 94728 95455 144811 149268 157783 156095 130306 126745 134123 134405 145785 147545 467946 500476 1392646 1376600 550287 567052 133570 118588 129368 132218 141915 136423 131881 132639 90575 91987 334302 294092 842224 855318 241635 239883 306070 306514 358804 349215 377365 378885 400821 408972 387413 429850 983284 1030000 623319 522549 326504 320493 376098 374074 396817 403570 415329 416688 474929 471644 815215 857766 39.65 69.5 1
09:35:49 2023-10-12 437629 431551 94796 95492 144786 149241 157673 155843 130396 126576 132394 134195 145819 147134 467946 499072 1404854 1387873 550571 566218 133319 118704 129368 132161 141717 136423 131881 132639 90542 91987 330779 293676 844575 852293 241599 240966 302751 306802 359887 348372 375069 378207 403579 409906 384230 427243 982706 1026467 630783 516633 324812 321644 373226 373026 397034 404055 415366 414452 471568 471018 821035 856476 39.65 69.5 1
09:35:50 2023-10-12 435709 431218 96762 95522 144377 149800 157089 156888 127950 127164 133876 134878 145346 147992 467284 497566 1406978 1396191 550213 568028 133352 118472 129403 132218 141915 136328 131914 132514 90575 91987 331833 293405 849172 850336 241144 240716 303709 306586 358409 351186 378496 378366 403080 407614 387632 430222 979816 1033432 622578 516635 326893 320860 376371 371874 396925 402856 414190 419268 472459 470983 823304 854583 39.65 69.5 1
09:35:51 2023-10-12 433894 431856 94829 95356 144777 149311 157673 156095 130422 126711 134089 134199 145819 147545 467284 505116 1417110 1395198 543961 565386 133662 118671 129403 132035 141949 136423 132187 132514 90575 91827 332542 291981 858186 846124 242387 240291 303391 306478 357689 349215 376355 378921 404183 406544 385113 423462 981278 1041836 621749 516635 327682 319665 374417 371945 400829 403455 412358 419758 471502 474600 826822 855004 39.65 69.5 1
09:35:52 2023-10-12 439357 431861 94728 95484 144786 149311 157343 156382 130216 126711 134252 134519 146056 147854 467946 504653 1407851 1387873 547069 569970 133152 118864 129092 132552 141840 136768 131815 133097 90443 92208 331833 294325 844167 847973 242011 240255 305209 306189 360830 349683 376355 378921 402338 410229 385169 425930 984440 1036548 621565 519709 324703 321870 373821 371578 399844 403677 413856 414489 471792 473446 814058 852732 39.65 69.4 1
09:35:53 2023-10-12 435203 430562 94658 95220 145390 148755 158114 155376 130670 126260 134380 133968 146259 147134 467946 505116 1399805 1376600 544344 566218 133570 118704 129437 132103 141949 136011 132187 132639 90575 91987 330779 293468 846552 852293 242100 239511 305209 306802 358768 347639 375632 381100 402020 407543 386316 429521 987527 1035555 623319 522696 326540 320232 375300 374828 400975 405120 414777 414452 473667 474553 817388 856476 39.65 69.5 1
09:35:54 2023-10-12 438545 431236 94691 95418 144786 149206 157783 156382 130422 126745 134182 134211 145819 147545 467946 500393 1395615 1385899 552705 567052 133352 118671 129368 132103 141949 136647 131881 132731 90575 91987 333595 295136 840682 854106 240850 240628 306070 306212 359598 349215 375632 377675 401138 410229 385169 428562 982743 1025741 621565 518902 324739 320932 374119 373026 396925 401662 413856 416870 471533 470617 814842 857766 39.65 69.4 1
09:35:55 2023-10-12 430872 431879 94760 95418 144816 149311 160490 156129 130332 126711 133936 134232 146259 147545 467726 499036 1405852 1389147 551067 565386 133570 118704 129403 132035 141949 136011 131914 132514 90698 91890 331833 293040 852294 852756 241456 240317 304816 306730 356436 350091 379572 378632 402761 406473 386614 429850 978430 1033240 624691 521057 327183 320067 376407 377032 396889 402259 413603 418785 475664 471715 824033 855262 39.65 69.5 1
09:35:56 2023-10-12 432912 432475 94696 95356 144824 149276 157343 156382 130332 126745 134123 134414 145819 147545 467284 500548 1415099 1399438 551812 567052 133574 118506 129437 132223 142018 136294 132187 132514 90575 91987 334302 293260 844498 848009 240886 240966 304995 306802 358264 350836 374805 377675 402976 407791 387503 426942 979889 1033432 627798 516599 326685 319925 377433 374564 396673 405314 413895 418936 472684 473211 824400 857716 39.65 69.5 1
09:35:57 2023-10-12 432647 431767 94797 95418 144922 152040 157343 156382 130208 126711 134030 134443 146365 147994 467946 502065 1408577 1392392 547223 568833 133687 118603 129660 132591 142241 136286 132427 132631 90851 91954 331833 293468 844590 847214 242038 239847 306501 306284 357725 350553 377812 381100 400540 407435 387488 427243 984173 1039555 623319 523621 327414 318958 376107 372764 399280 402544 414777 419118 473796 473482 817300 853977 39.65 69.5 1
09:35:58 2023-10-12 439796 431431 94890 95356 144922 152040 157343 156382 130241 126361 134089 134351 146162 147994 467615 505044 1405852 1388862 545504 566218 132952 118704 129154 132287 141717 136423 131848 132731 90575 91987 334302 293260 843749 848046 242011 240255 305209 306802 360466 348689 376135 378632 402689 409980 385276 425821 986010 1039304 623319 519563 324559 322216 373226 373361 399844 402224 413856 418528 471647 473814 814026 852732 39.65 69.5 1
09:35:59 2023-10-12 432949 431632 94800 95154 145664 148931 158114 155410 130490 126294 134346 133913 146568 147273 467946 505116 1399768 1376600 544344 567052 133570 118671 129437 132253 141949 136423 132187 132639 90542 91987 334302 293468 843951 852897 243142 239547 305209 306802 358768 347639 376268 381100 401174 408364 383152 429509 984871 1034896 620333 522513 326685 320410 373857 375006 400409 403677 414556 414525 474774 474553 814878 855262 39.65 69.5 1
09:36:00 2023-10-12 433214 432836 94699 95361 145268 149243 157783 156129 130365 126361 134123 134098 146568 147307 467946 501993 1404854 1385899 548615 565350 133591 118671 129403 132069 141752 136905 132178 132631 90909 92111 331833 291836 843559 852860 241957 240414 302644 308502 358660 347603 375069 378885 404503 409008 386590 428041 980510 1028947 623319 516633 327801 320932 373261 373621 399280 405068 414190 414452 472267 472449 822719 856513 39.65 69.5 1
09:36:01 2023-10-12 432087 432147 94736 95361 145157 151934 157783 155912 130546 126361 134311 134351 146568 147788 467946 500160 1405852 1389851 550571 566218 133821 118506 130013 131886 142182 136045 132311 132548 90608 91987 328425 293260 850311 850485 241635 240291 305209 306802 356364 349461 376268 378885 402940 405372 386034 429886 978430 1030476 632700 519709 328122 321350 377968 375355 396889 404815 412834 419305 477689 472235 829179 858327 39.65 69.5 1
09:36:02 2023-10-12 433783 432420 94801 95426 145267 152075 157643 156416 130456 126745 134123 134570 146531 147992 467689 507793 1414988 1389814 542581 568833 134327 118535 129965 132322 138533 135977 132344 132332 90983 91924 331833 292346 855654 848046 243521 239511 304694 309410 358228 349742 375069 381908 402976 406831 385455 427920 981314 1042574 626638 522473 328414 318958 374453 373061 398618 401662 412652 417862 470872 475256 823304 852128 39.65 69.5 1
09:36:03 2023-10-12 436775 431515 94639 95526 144788 152075 157343 156669 130208 126954 134123 134790 146365 148236 467615 503516 1406978 1388862 546668 566254 133603 118738 129403 132195 141949 136457 131914 132764 90542 91987 337901 295136 861039 846775 241975 240291 306070 306514 359094 351343 378117 378776 400678 409476 387668 427062 985423 1040779 623319 522806 324703 319961 376142 374035 399945 403394 413820 418822 473127 475405 815572 852768 39.65 69.5 1
09:36:04 2023-10-12 436556 431546 94728 95488 145351 152040 157783 156273 130241 126327 134123 134132 146568 147513 467946 505189 1406851 1381925 543498 566218 133570 118704 129403 132103 141949 136328 132187 132514 90575 91987 335367 293260 845607 850485 242477 240086 304387 306802 359887 347639 376355 381100 402374 410229 383152 425966 984173 1035629 621826 520886 326722 320967 372145 371945 400409 404406 414190 414416 472793 474553 816263 857031 39.65 69.5 1
09:36:05 2023-10-12 436397 430602 94954 95386 144786 149311 157783 156129 130365 126711 134123 134418 146157 147545 467615 501323 1404854 1387873 549005 566218 133386 118738 129556 128902 138248 136665 132360 132697 90509 92081 331833 293602 857306 854069 241868 240859 303782 306802 359887 348689 375668 378596 404788 410193 384266 428223 980382 1030037 621565 513657 326722 321644 373261 375699 399280 404691 415366 414525 472302 473482 823378 857121 39.65 69.5 1
09:36:06 2023-10-12 432517 432537 94792 95386 145188 149346 157783 156382 130456 126711 134123 134228 146022 147545 467946 500548 1405852 1386153 549824 566218 134225 118391 130048 131943 142251 136011 132527 132299 90575 91987 334302 292431 857466 851690 241671 239935 305209 306802 356578 349251 376268 378885 402374 405372 385455 429850 977738 1031535 621565 521896 328427 318781 375435 374899 396925 404815 412527 418603 474595 472414 827067 857121 39.65 69.5 1
09:36:07 2023-10-12 432840 431458 94663 95390 144982 152075 157783 156164 130332 126927 132438 134554 146600 148027 467873 504936 1419126 1399139 543740 568796 133687 118704 129403 132069 142048 136423 132096 132597 90608 91987 335367 292431 847385 846124 241868 240628 303853 306478 358228 349496 376355 378921 404824 407791 385491 423570 981314 1039592 624812 516635 327718 320446 374453 371614 400263 404090 414190 417826 471792 474553 824653 852498 39.65 69.5 1
09:36:08 2023-10-12 430302 432872 94866 95390 144952 152181 157783 156416 130275 126745 134123 134570 146365 147823 467615 505116 1409048 1389851 543572 567088 134052 118506 130048 131852 142117 136011 132344 132332 90575 91987 331833 292431 861108 848082 242136 239227 305638 308829 357044 349635 378227 382142 401877 406972 386470 427738 982706 1044051 623319 523621 328377 319417 375999 373026 400409 403677 413017 418890 474320 474922 820969 854014 39.65 69.5 1
09:36:09 2023-10-12 438116 431812 94671 95460 144687 152110 157343 156669 129882 126954 134158 134790 146162 148271 467946 504297 1405852 1387873 546631 567088 133536 118937 129368 132321 141717 136586 131848 132797 90542 92241 337224 295346 836763 847410 242011 240291 305209 305436 360466 350247 376889 378921 401174 410265 387195 426604 984440 1039592 622668 519782 324739 321680 375542 371910 399844 402294 414547 417903 472538 473564 814414 855887 39.65 69.5 1
09:36:10 2023-10-12 437609 431431 94703 95492 145425 152040 157783 156238 130422 126711 134182 134536 146125 147994 467946 501101 1392646 1377892 551848 568686 133897 118830 129736 129000 142206 136639 132245 132697 90851 92208 331833 294436 844809 854712 241358 240255 306070 306478 359563 349742 377329 378776 400785 408972 387688 430349 984173 1025935 632700 522030 324775 320635 374382 374181 396925 403394 413237 416870 473667 470983 816375 857766 39.65 69.5 1
09:36:11 2023-10-12 436666 431400 94866 95361 145355 152005 157783 156382 130422 126327 134311 134491 146568 147719 467946 502065 1405852 1386945 548968 568028 133352 118704 129403 132218 141949 136446 131881 132639 90575 91987 334302 293053 858646 852897 241975 240966 303356 308320 359887 348372 377738 378848 404788 409582 386590 428271 983246 1026777 614209 517735 327568 321727 375832 374003 399135 405957 415293 414416 472267 472414 820932 858290 39.65 69.5 1
09:36:12 2023-10-12 432876 431830 96838 95522 144880 150106 157538 157007 127991 127313 131998 134909 146025 148615 467836 501419 1411860 1397800 551812 567052 133536 118704 129403 128957 138458 137139 132187 132606 90575 91987 331833 293248 846176 848009 240850 240628 304780 306802 358768 351596 375632 378546 402940 407756 387777 427884 979816 1033432 622668 516635 327378 320375 376672 372728 396961 402856 414190 419378 473461 472949 823304 855262 39.65 69.5 1
09:36:13 2023-10-12 432159 431128 94732 95422 144649 152040 157783 156382 130241 126677 134089 134443 146467 147753 467615 505080 1418219 1399177 543425 566218 133788 118671 129437 132253 142147 136294 132311 132697 90575 91987 331833 291690 853081 847251 242100 240486 304102 308974 358121 349563 376172 380955 404608 407579 385420 423534 981314 1039968 624252 517731 328145 320375 374453 371945 401469 405633 413896 418158 471792 475256 824617 852695 39.65 69.5 1
09:36:14 2023-10-12 433585 431767 94825 95484 144922 152252 157783 156382 128410 126711 134089 134570 146467 148098 465525 504117 1406707 1388862 540711 566182 133821 118506 129731 132035 142147 136011 132278 132332 90575 91987 330779 292845 850774 848009 242181 239308 306070 306802 356650 350271 375069 381100 401138 407114 386614 427884 982706 1042574 623319 524364 327682 319122 376107 373026 399026 403143 413602 418826 473432 474040 819548 856496 39.65 69.5 1
09:36:15 2023-10-12 432949 431123 94796 95323 145664 149243 158084 155410 130546 126260 134346 133787 146777 147136 467946 505116 1404497 1381980 545118 569529 133923 118569 129660 132299 142241 136510 132245 132664 90913 92144 335367 293260 847156 851690 242764 239971 305803 306802 358768 347568 375069 380810 402654 408366 383116 427920 985570 1033552 620333 522066 327183 320410 372145 373621 400975 403677 415072 414187 472302 475256 817337 855262 39.65 69.5 1
09:36:16 2023-10-12 435434 431187 94736 95488 145288 152040 157783 156382 130388 126711 134217 134351 146467 147994 467946 499001 1392646 1379543 550250 566218 133536 118671 129403 132103 141949 136423 132278 132731 90542 91987 334302 294092 846096 854106 241635 240291 306285 306802 359598 349478 377365 378560 400924 409621 386054 430690 984026 1029380 631903 522253 324631 320753 374275 374146 396961 403677 413856 417495 477160 473509 816375 857803 39.65 69.5 1
09:36:17 2023-10-12 432209 432378 94856 95683 145626 149695 158154 156243 128664 126610 134452 134897 146669 147855 466771 501810 1405580 1387873 549398 569493 134462 118555 130128 132001 142449 135977 132560 132232 90575 91987 334302 292018 853532 851690 242011 240291 305209 308538 356578 349215 377365 378848 402657 405337 385420 429850 978430 1028947 632700 519709 328646 318639 375542 375042 397034 402259 411703 418158 476785 472378 827653 857121 39.65 69.5 1
09:36:18 2023-10-12 436056 432452 96767 95769 144653 152464 157234 156888 130084 127164 133960 134790 146162 148616 467615 498650 1411086 1396384 551421 566218 133847 118704 129403 132223 142109 136665 132311 132997 90943 92174 331833 293109 847008 851434 241492 240859 305030 308465 358625 351681 376233 378812 403543 407791 387849 429557 981278 1034626 634216 518169 327682 320232 377575 373883 398731 402856 414777 419451 472302 471715 823304 856476 39.65 69.5 1
09:36:19 2023-10-12 432998 431803 94792 95456 145385 152075 158082 156382 130241 126711 134346 134351 146568 147994 466257 505080 1418118 1398444 550571 565784 133977 118704 129832 132069 141949 136423 132311 132639 90909 91987 331306 292845 846062 846775 241599 240966 304281 308538 358804 350271 376355 378812 404147 408710 386614 425966 980583 1035629 627798 517587 327355 320611 377165 374601 399062 404550 414079 417681 472314 472235 825573 857106 39.65 69.4 1
09:36:20 2023-10-12 435733 432800 94801 95526 145274 149976 157673 156312 130126 126920 134030 134604 146672 148379 467689 504658 1408577 1389814 547297 569639 133725 118849 129660 132425 142276 137130 132278 132764 90575 91987 327849 295643 848334 847325 241653 240255 306501 306766 358517 350836 375069 378921 400504 408972 387777 427582 985570 1039555 623319 523621 324812 319925 376708 372764 399280 402001 413892 419451 473127 473814 814842 853977 39.65 69.5 1
09:36:21 2023-10-12 437674 431159 94732 95488 145126 149976 157783 156273 130422 126745 134346 134351 146672 148550 467946 505116 1405852 1385899 544344 565784 133662 118704 129437 132069 141949 136423 132220 132548 90575 91987 327980 293260 855248 849282 242387 240255 305209 306442 360142 348367 376099 380810 402797 410122 383009 425857 986859 1033029 631185 520335 327147 322656 372145 371945 400409 404707 415366 414452 470574 474886 814636 856421 39.65 69.5 1
09:36:22 2023-10-12 439759 431180 94824 95552 145424 149976 157899 156278 128305 126785 132358 134435 146880 148654 467946 500393 1397821 1387873 551775 568613 133352 119019 129368 132437 142602 136871 131914 132797 90575 92178 338439 294509 836433 852293 240886 241126 305209 306118 360430 349179 375632 377675 402940 410265 385149 428223 984173 1025741 630783 517901 324812 321906 374417 373621 396961 402856 414281 416906 472231 471018 818496 857766 39.65 69.5 1
09:36:23 2023-10-12 433279 431485 94735 95356 145313 149557 160712 155341 130456 126914 134158 134132 146876 147451 467946 502029 1405852 1386367 549787 566218 133788 118671 130048 128925 138533 136631 132576 132647 91042 91954 331833 292026 850443 854033 242208 240450 304066 309410 357403 348653 376233 378632 405428 407720 384230 430753 981278 1028838 618622 517767 328646 320860 374155 374217 399280 403455 412981 416870 474369 473587 825274 857729 39.65 69.5 1
09:36:24 2023-10-12 432876 432452 94768 95547 144824 149871 157783 156416 130216 126745 134089 134604 146517 148654 467946 498300 1406851 1393177 551577 567052 133662 118704 129437 132287 142048 136457 132311 132731 90608 91987 331306 293468 845948 850485 241635 240628 305209 306802 358264 351366 376268 378848 403543 407791 387813 429850 981314 1035974 624812 521057 327391 319783 377130 374074 398593 405386 415329 419898 476147 472235 825060 857531 39.65 69.4 1
09:36:25 2023-10-12 430890 431767 94862 95390 145292 152181 157783 156382 130332 126893 134699 134554 146498 147992 467873 508655 1419126 1393818 543388 569639 133998 118671 130013 132035 142216 136045 132560 132597 90979 91954 331833 291981 856505 847410 243413 239547 304780 308284 357438 349191 375069 381908 404183 407435 386034 427280 983902 1042146 629669 522103 328646 319665 375542 373585 401259 402856 413017 418158 471900 475292 824474 852732 39.65 69.5 1
09:36:26 2023-10-12 436198 431807 94768 95559 144956 152287 157783 156416 130275 126954 134123 134823 146365 148305 467946 502772 1407015 1388161 547445 567488 133788 118738 129437 132253 141949 136423 132311 132764 90608 92241 331833 294927 849987 846775 241849 240006 306861 306514 358660 350692 377959 378776 400960 408830 387596 427702 986269 1037648 622759 523621 326649 320161 376564 372990 400126 402859 413273 419159 471533 473482 815492 854014 39.65 69.4 1
09:36:27 2023-10-12 435289 431632 94800 95656 145252 149765 157934 156208 130422 126711 134123 134795 146467 148132 468499 503516 1396606 1375545 546225 568833 133788 118704 129437 132253 141949 136423 132311 132548 90575 91987 330779 293676 845265 854441 242387 239511 306070 306802 358804 349706 378272 381100 401174 409008 385420 430532 985570 1029346 621826 522879 327183 320671 374417 375341 400126 403394 415366 417826 475144 473850 817668 856513 39.65 69.5 1
09:36:28 2023-10-12 438048 431803 94695 95386 145288 152040 157783 156416 130456 126745 134158 134477 146672 148029 465585 497566 1399842 1387873 552950 570411 133620 118898 129556 132586 142241 136836 132245 133131 90851 92271 331833 295026 839008 851690 240921 241305 305209 306802 360722 349599 375932 378279 403295 410265 385747 428453 984173 1025828 621565 518267 324812 321644 374083 373621 396997 403772 417460 416870 472267 471715 818533 857766 39.65 69.5 1
09:36:29 2023-10-12 431551 432836 94824 95390 145621 151793 160558 155878 130456 126327 134380 134165 148903 147307 467946 501676 1405852 1385899 548615 565422 133821 118622 129832 132103 142216 136423 132344 132332 90983 91987 332542 291264 855736 852897 242011 240628 304352 307057 358253 347639 376233 378957 405431 407756 387138 430615 982548 1031600 623319 518829 329541 320268 375832 375163 399171 405957 412907 414489 474405 473482 825274 859551 39.65 69.5 1
09:36:30 2023-10-12 432687 432452 94703 95394 144990 150080 157864 156391 128662 126805 134452 134655 146534 147993 467505 504936 1421146 1403170 544196 566254 134023 118704 129832 128895 142848 136423 132311 132639 90858 91987 335367 292736 849859 845543 242387 240966 304444 308974 358804 349742 376355 378957 404824 408080 386034 426002 982779 1037648 634216 516671 328182 320635 374453 371945 400409 404125 413896 418121 471792 475220 825274 852768 39.65 69.5 1
09:36:31 2023-10-12 433168 431108 94735 95559 145526 152181 157783 156416 130005 126779 134123 134570 146125 148271 467615 505080 1407015 1388161 544344 566218 134040 118588 130048 132223 142251 136457 132344 132548 90858 91987 333494 292626 855961 850336 242100 239369 306501 308538 357295 350127 378496 381836 401559 407114 386542 427920 984173 1041925 623319 523621 328414 318958 377165 373061 400975 403110 413017 419414 471568 474230 820969 854620 39.65 69.5 1
09:36:32 2023-10-12 435746 431335 94828 95589 145725 149452 158004 156164 130365 126361 132531 134335 146772 147307 467615 504756 1405534 1380906 543921 566218 133570 118622 129472 132103 141949 136294 132311 132639 90608 91987 331833 293260 845607 850485 243007 240255 305209 308053 358804 347639 374016 381100 402976 409008 386042 426604 985570 1034603 621826 521328 327219 320896 372145 373061 400975 402259 414777 414416 470872 475256 818533 855262 39.65 69.5 1
09:36:33 2023-10-12 435434 431112 94792 95456 145318 152066 157783 156273 130241 126361 134158 134199 146365 147753 467946 499072 1398255 1385497 553325 570411 133687 118603 129334 132518 142844 136768 132211 132697 90476 92208 331306 294301 842245 854106 241349 240175 305531 306766 359923 349496 377365 378668 401102 409618 385455 430837 983476 1024524 624812 522473 326685 320671 374417 374181 396997 403677 413273 417531 475073 471715 816189 857840 39.65 69.5 1
09:36:34 2023-10-12 437706 431164 94760 95352 145086 149557 158004 156416 130332 126361 134158 134384 146265 148550 467946 499880 1404854 1385899 550571 566968 133386 118738 129403 132321 141752 136647 132096 132731 90608 91987 331306 293468 849902 852897 242011 241465 304245 306442 360684 349179 375632 378524 404501 409980 387413 428380 983321 1026357 622668 518566 326504 321692 375832 373847 399280 404090 414209 414489 475364 472011 819621 856476 39.65 69.5 1
09:36:35 2023-10-12 432876 431483 94833 94446 145257 150396 157608 156496 128305 126994 132196 134748 146676 148301 467432 501810 1407851 1393177 551421 568650 134604 118671 129403 132287 142147 136423 132187 132664 90575 91987 331306 292845 845721 849696 241635 240628 305209 308538 357976 351614 376798 378812 403543 407756 387813 429850 980583 1034896 624812 518169 327646 319630 376708 374181 396709 402821 414777 419451 474000 472047 825647 856205 39.65 69.5 1
09:36:36 2023-10-12 432876 431436 94695 95426 145128 149766 157429 156169 130332 126590 134089 134443 146672 148550 467284 502065 1417110 1398370 550571 565784 133990 118704 129437 132253 141949 136294 132576 132597 90943 92302 331833 292736 843536 848528 241082 240859 304979 308465 358589 351398 377959 378776 403543 408688 387813 428234 981241 1030111 630037 516599 327414 320457 376672 372728 396961 402891 414777 419414 473127 471680 823304 855226 39.65 69.5 1
09:36:37 2023-10-12 433274 431735 94768 95526 145321 152040 157829 156070 130388 126677 134123 134536 146568 147994 466991 508010 1408975 1388862 542728 565784 133821 118588 130013 132035 142216 136011 132527 132548 90608 91987 334302 292018 853034 848009 242612 239308 305209 308538 357689 349742 375632 382178 403223 407149 386578 428223 982743 1042183 624555 522879 328646 319406 375542 373585 401542 403462 413566 419082 471900 476296 822719 852695 39.65 69.5 1
09:36:38 2023-10-12 438582 431771 94833 95559 144922 152322 157343 156778 128376 127008 134123 134790 146467 148271 467358 504658 1410309 1389814 547297 570043 133654 118932 129835 128934 142340 136734 132278 132764 90983 92178 334072 295692 843837 847325 242351 240255 306501 306730 359454 351330 375069 378921 400540 409008 387813 427243 986269 1039120 621826 522879 324775 320575 376672 373026 399280 403677 413856 419414 472872 473850 816375 852732 39.65 69.5 1
09:36:39 2023-10-12 438857 430526 94735 95737 145258 149452 157783 155714 130388 126327 134311 134641 146910 147753 467615 505080 1405852 1384914 544307 566218 133662 118738 129403 132287 141949 136665 132278 132672 90575 91987 330779 292845 846713 848528 242387 240255 305639 306802 360686 348893 377203 380847 403116 411312 384699 426459 986822 1034186 623319 519563 326649 322323 373226 371910 401273 405278 416843 414416 472793 475220 814058 855887 39.65 69.5 1
09:36:40 2023-10-12 438233 433553 94759 95647 145248 149870 158079 156100 128305 126751 132394 134402 146465 147959 467615 500393 1392646 1384466 551885 567016 133536 118738 129403 129000 142241 136647 132278 132731 90575 92178 334302 294927 840408 854106 241430 240291 306501 306802 359598 349706 377365 378812 401138 410193 385420 430495 984173 1018328 623319 522066 326685 320932 376365 374181 396997 403677 413856 417790 475108 474398 813725 857803 39.65 69.5 1
09:36:41 2023-10-12 436276 432800 94760 95488 145571 152040 157783 156382 130456 126745 134123 134165 146568 147753 467946 500583 1405852 1386886 549787 567052 133352 118704 129403 132287 140582 136665 132360 132997 90909 92208 331833 293321 844292 852823 241957 240895 302897 306694 360648 348653 375668 378848 404501 409980 384806 428489 983439 1018364 623319 517624 326685 321870 373821 373883 399280 405068 413201 414452 472267 472047 820313 856476 39.65 69.5 1
09:36:42 2023-10-12 435171 431771 94704 95853 145253 152359 157343 156669 130298 127042 134089 134909 146162 148720 467946 500393 1409012 1397185 551848 566254 133696 118704 129437 132253 141984 136457 132311 132639 90825 91987 334302 293260 846062 849246 241430 240628 304173 306802 358804 351614 376197 378812 403579 409008 387813 429509 981314 1030147 624812 518133 328182 320896 377274 373883 396997 402926 415366 420378 472267 472047 823378 856513 39.65 69.5 1
09:36:43 2023-10-12 435128 431740 94703 95456 145526 152075 157783 156382 130422 126745 132438 134554 146735 147992 466991 504936 1419126 1401171 543975 568796 133687 118849 129660 132218 142147 136457 132311 132731 90943 92335 331833 292845 846176 845543 242351 240467 304458 308538 358768 349742 376355 378957 405431 408364 385455 423534 982706 1039120 634216 517937 328414 320410 375279 371910 400409 404090 414248 418453 472459 475256 824033 852768 39.65 69.5 1
09:36:44 2023-10-12 431211 431375 94699 95489 145258 152322 157783 156416 130241 126948 134158 134570 146365 148132 467946 505044 1410048 1388346 544344 566218 134225 118704 130048 132069 142216 136423 132527 132514 90608 91987 330779 292320 851597 848009 242387 239263 306357 308829 358995 350656 378496 381836 401877 407258 387287 430529 983989 1044405 632700 523992 328646 319665 377288 375699 400409 403394 414190 419414 475364 476115 820969 855226 39.65 69.5 1
09:36:45 2023-10-12 435746 433214 94864 95486 145589 149443 158225 155956 128662 126294 134498 133880 149007 147273 467946 504828 1404854 1379543 543535 566254 133901 118569 129437 132069 141984 136423 132311 132764 90575 91987 334302 293260 845607 850485 243142 240255 305388 306802 358804 347603 375069 381100 402976 407437 383116 427280 986269 1034639 631185 522066 327682 320896 372702 373621 401542 402540 415072 414259 472302 475292 818496 855262 39.65 69.5 1
09:36:46 2023-10-12 436045 430769 94736 95526 145393 152287 157783 156273 130422 126711 134158 134443 146568 147994 467946 499036 1392646 1378561 550250 566218 133931 118830 129771 129102 138438 136768 132245 132972 90884 92144 331833 294055 847042 855318 242145 240051 306717 306802 359598 349965 377825 378885 401138 409008 385455 430885 986269 1027130 624812 522879 326722 320896 374453 375341 397034 403677 413237 417790 475813 474398 815215 857803 39.65 69.5 1
09:36:47 2023-10-12 433224 430450 94792 95356 145722 152005 158114 155956 128841 126294 134346 134132 146568 147307 467615 501664 1401866 1385899 548615 565784 133788 118704 129832 132069 142083 136389 132311 132514 90608 91987 332542 290674 847900 852293 242011 240291 303427 309689 358768 347639 376233 378921 405716 408399 386590 429205 979816 1024197 623319 513657 328646 320635 373261 374181 399280 404090 413017 414452 473667 472485 825060 857766 39.65 69.5 1
09:36:48 2023-10-12 431247 431812 94861 95526 145625 152075 157829 156104 128237 126893 132438 134655 146465 148096 467873 501810 1405741 1393818 552142 566182 133821 118704 129437 132069 138438 136665 132278 132697 90858 92178 331833 293260 863212 850485 241599 240628 305209 306802 356650 350271 376834 378848 403579 406579 387195 430495 979609 1028619 624812 518938 327682 318923 376708 376232 397034 402856 412981 419414 475073 472378 827925 856513 39.65 69.5 1
09:36:49 2023-10-12 432876 432804 94570 95522 144788 152464 157343 156888 130118 126920 134123 134790 146365 148236 467284 499036 1411086 1398407 551421 567808 133771 118622 129437 132407 141949 136457 132287 132731 90575 91987 331833 292845 845835 850941 240974 240240 305102 308429 358660 351717 378496 378632 404996 408543 387777 429169 980583 1032701 621565 520413 327646 319890 377274 373621 396997 405386 412646 419487 473667 472082 823304 855262 39.65 69.5 1
09:36:50 2023-10-12 433889 431632 94735 93970 145458 152252 158004 156382 130332 126745 134311 134774 146428 148098 467946 508046 1418255 1394383 543498 565784 133788 118704 129832 132407 142117 136546 132344 132731 90954 91987 331833 291981 846613 845977 243178 240291 304316 307057 358228 349778 377156 381908 404824 407791 386306 426640 984173 1044051 631185 519342 328646 320410 375279 373919 402359 403772 413603 417826 470176 475328 824070 852498 39.65 69.5 1
09:36:51 2023-10-12 442043 431807 94695 95517 145021 152110 157359 156382 130208 126711 134252 134697 146568 148271 467615 502029 1405981 1392392 548894 569529 134196 118767 130000 132518 142345 136639 132643 132664 91009 92208 331833 293676 862174 846775 242217 239802 306608 306802 357689 350836 375632 378957 401031 407791 387777 428562 985570 1042574 623319 523992 328145 319890 376708 373026 400126 403677 414777 420443 471533 473850 819695 855226 39.65 69.5 1
09:36:52 2023-10-12 432876 431123 94860 95482 145555 151899 160817 155410 130490 126173 134509 133913 149007 147273 467615 505080 1401866 1376600 543921 567052 133788 118738 129437 132138 142018 136552 132278 132764 90858 91987 331833 293468 845835 851690 242855 240086 305639 306802 358840 347639 375668 382178 403259 409008 383655 428562 985570 1033552 631185 522843 327682 320896 373297 374253 401259 404406 415072 414452 473703 475961 816106 855262 39.65 69.5 1
09:36:53 2023-10-12 436775 432495 94864 95853 145626 150080 158119 156278 130682 126819 134581 134689 146942 148096 468536 501810 1392646 1379925 551494 567052 134036 118966 129437 132287 142147 136457 132311 132797 90884 92208 331833 294301 844899 854106 241635 240628 306501 307799 359887 349742 377401 378885 401174 410229 385747 430837 984173 1027458 632700 522473 326685 320932 374453 375042 396997 401662 413856 418158 475108 472378 813725 857840 39.65 69.5 1
09:36:54 2023-10-12 436008 430522 94987 95394 145393 152075 158004 156273 130456 126361 134065 134570 146910 147994 467946 500935 1404854 1387873 549750 566653 133696 118772 129472 132321 141949 136776 132220 133214 90943 92335 331833 293248 854840 852823 242244 241439 303959 308502 360540 349036 378496 378848 405431 411166 384842 428307 983284 1024487 623319 513657 327451 322395 375832 375965 399844 404691 413273 416870 472302 473482 822792 857766 39.65 69.5 1
09:36:55 2023-10-12 436255 432380 94663 95622 144922 152605 157343 157152 130216 127164 134089 135044 146162 148755 468072 500955 1411086 1398407 551885 567052 133872 118738 129832 132040 142143 136754 132344 132893 90608 91987 334302 293324 845835 850485 241635 240797 305209 308538 359694 351862 377329 378885 403615 407827 387885 430872 981314 1035006 623319 518206 327682 319925 377841 374181 397034 403490 415366 420081 473667 472414 824474 857158 39.65 69.5 1
09:36:56 2023-10-12 433030 431467 94792 95845 145419 152145 157783 156416 130275 126745 134193 134604 146568 148132 467726 504792 1421949 1403170 545633 568833 134217 118849 130056 128934 138507 136836 132494 132902 91016 91987 335367 292909 847692 845977 242387 240966 304995 309410 358553 350266 376355 378957 405431 409008 386342 426002 982743 1040889 624812 516635 328182 320896 375578 371945 400866 404691 414777 418194 472793 475256 824653 854385 39.65 69.5 1
09:36:57 2023-10-12 438207 431794 94692 95659 144918 152357 157783 156922 130208 126954 134123 134823 146467 148305 467615 502808 1405981 1389851 546631 566254 133654 119019 129403 132407 142006 137025 132220 133181 90575 93747 333595 295420 837725 847410 242423 240628 306070 306802 361010 351596 375104 378957 401209 410300 387849 427243 986969 1042367 624812 521291 324775 321680 376708 373061 400409 402891 414547 419118 470506 473493 815215 855812 39.65 69.5 1
09:36:58 2023-10-12 436361 431483 95017 95651 145861 149870 158225 156278 128573 126576 134581 134183 146977 147478 467946 505189 1405852 1384466 544344 566218 133859 118704 129437 132223 142319 136775 132527 132731 90608 91987 330779 293324 845948 849282 242477 240291 305639 306802 359887 348408 374805 381908 403579 410265 383960 427280 985570 1038678 622759 522103 327718 321644 373297 373621 401542 404671 415072 414489 471568 475997 817337 856513 39.65 69.5 1
09:36:59 2023-10-12 437335 431812 94800 95394 145427 152110 157783 156669 128410 126745 134158 134570 146568 148029 466257 500160 1396333 1376600 549471 566254 133914 118937 129731 128990 138603 137092 132610 133030 90917 92208 331833 293708 845379 855318 242244 240077 306933 306802 359851 349778 377969 381100 402124 408759 385998 431215 986269 1029361 623319 522879 327183 320611 375542 375905 399280 401347 413237 418158 478175 473850 813725 857803 39.65 69.5 1
09:37:00 2023-10-12 432665 430450 94792 95645 145450 149452 158225 156095 130061 126327 132624 134335 146772 147719 467946 501993 1405852 1387873 549005 568430 134103 118704 130013 132407 142298 136534 132527 132731 90575 91987 332542 291134 849258 852897 242387 240797 303745 309410 358804 348653 376233 381100 406002 408972 384266 429813 981278 1030621 632700 516599 329075 320896 373821 374181 399844 405292 413896 417558 474369 473814 822794 857729 39.65 69.5 1
09:37:01 2023-10-12 430396 432375 94963 95530 145393 152146 158114 156416 130512 126711 132624 134740 146839 148027 467689 501810 1407777 1392825 552930 569603 134162 118898 129798 132407 142303 136736 132278 132731 90943 92208 331833 293324 848977 851690 242011 240859 305209 308538 356650 351065 377365 378885 403543 406544 387195 430459 980583 1033541 634216 518938 328646 318958 376708 375306 399280 403455 413896 419451 475108 475069 827067 857729 39.65 69.5 1
09:37:02 2023-10-12 432872 431427 94727 95551 145258 152181 158004 156416 130388 126711 134158 134663 146772 147994 467284 504297 1416209 1400433 550177 566218 133788 118704 129832 132287 142147 136681 132527 132764 90983 91987 331817 292845 846062 846738 241599 240966 305209 306478 359345 351578 375033 378848 404788 409008 387813 427243 981314 1033139 627798 517365 328182 321869 376672 372432 397034 404055 415366 419378 473680 475405 825462 856329 39.65 69.5 1
09:37:03 2023-10-12 433626 431288 94832 95722 145256 149870 158190 156605 128484 126711 134311 134795 146568 148236 467689 505008 1419126 1394383 543388 568686 134335 118704 130013 132287 142117 136457 132560 132731 91016 91987 336048 291945 854037 846506 243521 240628 304995 309410 358768 350517 375368 382178 404788 407791 386578 427243 984173 1042220 621826 518938 328646 320375 375542 374181 399529 404090 414190 418749 473461 475961 825425 852695 39.65 69.5 1
09:37:04 2023-10-12 433894 431776 94735 95526 145526 152322 158004 156778 130456 126745 134311 134790 146328 148236 467676 502772 1406978 1390172 545839 570374 134242 118830 129987 129102 142544 136768 132552 132697 91136 92208 331833 292906 849327 848528 242351 239511 306969 308538 357152 351042 375896 381639 401738 407435 387740 428041 984173 1042146 632700 524106 328646 319890 376672 373585 399844 403677 413895 419414 471900 475292 820896 855262 39.65 69.5 1
09:37:05 2023-10-12 435746 431479 94897 95356 145778 149696 158668 156312 130580 126327 134380 134132 147012 147513 467946 505116 1405852 1380869 544344 566218 133788 118903 130013 132287 142216 136871 132527 132764 91079 92178 331833 293260 845835 851690 243233 240628 304851 308538 359345 348617 375104 381908 403543 409618 384230 428223 986969 1034639 631185 522066 327718 321870 373261 374181 401542 403196 415366 414452 472267 476632 818496 855262 39.65 69.5 1
09:37:06 2023-10-12 435434 431488 94764 95488 145385 152279 158084 156500 128538 126839 132531 134655 146703 148131 468905 502520 1397260 1387484 553379 567016 133536 118903 129437 132287 138628 137380 132494 133039 90983 92241 338574 295235 840758 854106 241430 240797 306717 308053 360466 349742 377401 378848 402020 410229 386326 431142 985570 1027421 624812 522030 326685 320932 374453 374217 396997 402224 413856 418158 475108 472414 813725 857803 39.65 69.5 1
09:37:07 2023-10-12 432554 432407 94824 95456 145731 152075 160782 156129 130546 126361 134346 134351 146568 147753 468610 500548 1405852 1389851 550179 566218 134478 118472 130606 132035 142449 136294 132810 132299 91175 91987 331306 291121 854471 852897 242387 240797 305854 309848 357689 349742 377365 378957 404147 407720 385420 430532 980546 1030439 615680 521021 329344 319665 374453 375341 399026 405885 413404 417903 478175 473707 829179 857618 39.65 69.5 1
09:37:08 2023-10-12 436056 432236 94736 95888 145256 152535 157673 157107 130298 127579 134276 135798 146225 148963 467284 497602 1410048 1398912 551848 566218 133788 118738 129923 132321 142117 136647 132527 132764 90858 91987 331306 293185 845721 849847 241599 240966 305209 308538 358229 351862 376233 378848 403579 409618 387885 429180 982743 1033432 626305 518133 327950 320896 378447 373621 397034 403772 415366 420415 472267 473551 823304 857121 39.65 69.5 1
09:37:09 2023-10-12 432876 431436 94768 95555 145389 152287 157893 156416 130241 126745 134346 134604 149029 148236 467615 505116 1418219 1403802 545249 570337 134091 118849 129909 132552 138628 136768 132643 132697 91009 92208 334835 291981 846290 846124 242387 241260 303995 309192 358768 350271 376355 378957 404501 408686 386306 425930 982743 1041836 621565 516599 328414 320896 375542 371945 400227 404691 414777 418158 472793 475256 824653 854954 39.65 69.5 1
09:37:10 2023-10-12 438075 431771 94864 95883 144956 152464 157783 156888 130241 127042 132434 135010 146568 148305 467615 504653 1408975 1389862 547057 567888 133662 119301 129437 132424 142159 136939 132187 133415 90575 93941 334835 295136 835952 846775 242423 240628 305854 306802 361010 350476 374805 381100 402374 411491 387777 427243 989007 1039592 624812 519745 324775 322359 376107 372799 400409 402891 414583 418785 470836 475256 815215 855226 39.65 69.5 1
09:37:11 2023-10-12 436130 430522 94887 95749 145660 149870 158597 156208 130897 126610 134651 134309 146942 147595 467836 507865 1405852 1380526 544344 567622 134023 118903 129798 132287 142216 136681 132311 133184 90943 93714 334835 293468 847499 850485 243178 240255 306070 308538 359887 348408 375104 381908 403259 409618 383152 428526 986969 1033176 621266 522066 327950 320896 373261 373621 401542 404351 415366 414489 472267 475292 819732 855226 39.65 69.5 1
09:37:12 2023-10-12 437975 431467 94800 95526 145427 152322 158004 156273 130456 126711 134158 134559 146568 147994 467946 497566 1404854 1386329 551701 567052 133570 119102 129437 132356 142048 137215 132311 133072 90983 92241 331306 294509 836623 852897 241635 241644 305639 306802 361010 349778 378080 378812 404183 411491 386306 429205 984173 1024220 627449 516635 326685 322371 376898 376765 398758 404550 414403 417644 475810 472235 820129 857582 39.65 69.5 1
09:37:13 2023-10-12 433279 431510 94824 95522 145892 152075 160924 156139 130939 126327 134603 134443 149110 147650 467726 504658 1405852 1389851 549787 567052 134225 118738 130173 132195 142484 136647 132743 132731 91333 91987 330419 291084 851660 852897 242387 240628 304995 307522 358264 348653 377099 381100 406002 407791 384842 429886 981278 1026478 624812 521057 329344 319570 373857 375306 399280 404055 413603 416906 476375 473850 825274 857766 39.65 69.5 1
09:37:14 2023-10-12 432912 431866 94728 95551 145419 152353 157783 156888 130456 127076 134346 135044 146568 148271 467689 501737 1409742 1395087 552930 569639 134091 118932 130056 129154 138533 136768 132527 132764 91079 92241 331306 293260 847236 852293 241975 240966 305854 308538 359635 351645 377933 378921 404467 409043 387885 430837 982743 1034896 626305 518169 328182 320410 376385 374217 399280 404055 412620 420712 474036 474398 824474 857766 39.65 69.5 1
09:37:15 2023-10-12 434551 431687 94800 95493 145664 149870 158004 156035 130456 126745 133971 134790 146910 148236 467946 504828 1416172 1391160 543921 567924 134133 118738 130264 132321 142414 136647 132743 132764 91175 91987 332542 291775 858931 848009 243864 240628 305209 309981 358264 350517 376233 382719 404824 407791 387215 428599 984173 1044478 620333 522879 329111 319961 376107 374217 399845 403490 414190 419414 472302 477375 822867 855812 39.65 69.5 1
09:37:16 2023-10-12 437535 432813 94929 95855 145829 152750 158114 156783 128305 127028 134625 134909 146531 148720 467946 502772 1409012 1395807 549005 567888 133821 118903 129923 129065 138628 136776 132344 132764 90858 92241 337901 295136 843095 846775 242387 240628 306969 306766 359887 351862 375668 381100 401174 409941 387849 428562 986824 1039120 634216 524364 326685 320932 377539 375397 400409 402224 414547 420676 471568 475256 817969 855262 39.65 69.5 1
09:37:17 2023-10-12 437283 431771 94763 95555 145427 152322 158004 156416 130490 126745 134415 134604 149007 147994 467284 505116 1407015 1385899 545117 567052 133788 119102 130048 129121 138724 137019 132643 133248 91075 92335 335367 293639 850385 850339 242999 240298 306465 308538 360974 349461 375069 381908 403932 412069 384842 427243 984745 1036142 632700 524092 328414 322657 373523 373061 401542 402891 414209 416870 471202 476704 814915 855906 39.65 69.5 1
09:37:18 2023-10-12 438084 431488 94763 95849 145446 152385 158225 156451 130490 126745 134380 134689 147012 148132 467946 497566 1401866 1387873 553107 567888 133603 119136 129437 132574 142083 136939 132311 133231 91016 93714 334302 294509 850206 851690 241465 241474 306070 306406 361010 349742 376233 378812 403615 411202 386306 428599 984173 1018328 630783 517767 326685 322395 374453 374217 396709 404125 414547 417826 473334 472414 820932 860006 39.65 69.4 1
09:37:19 2023-10-12 433279 431472 94799 95460 145900 152075 160852 156273 130524 126361 132765 134335 146873 147889 467726 501886 1409854 1388824 549713 569639 134351 118932 130229 132379 142251 136681 132743 132764 91260 91987 333585 291048 846378 852897 242423 240895 304708 307773 358840 349215 377099 381100 406074 407472 384842 430495 982779 1027167 624812 518206 329577 320967 374417 375341 400126 404691 413896 417558 475108 474553 825311 859668 39.65 69.5 1
09:37:20 2023-10-12 435128 432438 94727 95555 145419 152322 160523 156416 130490 126954 134415 134604 149007 148236 467284 502808 1418255 1402500 551738 567088 133821 119019 130139 132321 142251 136905 132560 132797 91112 93747 334302 293260 847842 848009 241349 240966 305209 308538 359923 351862 375632 378885 404824 410229 387885 427884 982743 1033552 610419 517401 328182 320932 376743 373026 399280 405957 415366 419487 473614 473196 826673 857582 39.65 69.5 1
09:37:21 2023-10-12 433894 432366 94896 95789 145613 149869 158225 156714 128662 126745 134193 134882 146293 147992 467726 509124 1419225 1393215 543498 567088 134717 118772 130299 132321 142251 136681 132652 132797 91175 92178 331817 291981 850775 847373 243693 240628 305209 309265 358840 350836 375968 382719 405716 408399 387195 427957 985570 1043737 623319 520554 328646 321643 376142 374217 399845 404090 414190 419118 473439 477075 824653 854620 39.65 69.5 1
09:37:22 2023-10-12 432912 432594 94731 95523 145180 149800 158004 156888 130309 126954 134193 134938 146328 148475 467946 503162 1409048 1392392 548615 571220 134023 119063 130202 129154 142449 136802 132676 132731 91042 92335 331833 294301 847766 849577 242387 240628 306969 306802 358553 351645 377136 381100 402056 409043 387849 429703 986969 1041099 621565 524364 327950 320410 377841 374146 400409 401628 413273 420749 472267 474553 818552 855262 39.65 69.5 1
09:37:23 2023-10-12 436366 431807 94860 95522 145592 149276 159218 155862 130818 126914 134662 134625 146531 147751 467946 505044 1401829 1377512 545892 567852 133788 118985 130013 132379 142414 136871 132618 132764 91108 92241 334302 293175 845948 852897 243106 240219 306070 308538 359598 348653 377329 382719 403507 409582 384842 430129 986969 1036362 623319 523992 328145 320896 375279 375869 401542 402786 415366 417495 475777 476403 816106 857729 39.65 69.5 1
09:37:24 2023-10-12 439056 431825 94820 95583 145390 149729 158416 156540 128930 127191 132624 134926 146412 147957 467799 500991 1399251 1391398 555506 567852 133721 119267 129798 132591 138628 137305 132494 133365 91046 92432 335367 294920 841541 852293 241564 241644 306070 308538 361010 350235 376233 378812 404147 412069 386578 429473 986269 1018328 630783 517731 326649 322586 374382 374181 396637 404655 414547 418121 473631 472378 820276 860006 39.65 69.5 1
09:37:25 2023-10-12 432195 432618 94735 95658 145393 152322 158004 156634 130603 127008 134346 134976 146568 148271 467946 498615 1407851 1394206 551812 567016 133788 118985 130013 132321 142449 136776 132527 132797 91142 92369 334302 293260 846780 851690 242351 240966 306070 308974 358516 351632 377933 378921 404432 407756 387849 431142 983439 1032335 626305 519305 328414 320375 378374 375306 399026 405921 415219 421015 475634 475296 827999 858327 39.65 69.5 1
09:37:26 2023-10-12 435128 432620 94920 95784 145954 152394 158114 156888 130512 127042 132624 134748 146632 148201 467615 503162 1416172 1405497 551738 567016 133973 118903 130104 132413 142414 136871 132714 132764 91046 92241 334302 293053 846062 847973 241764 241474 305639 308538 359309 351862 375632 378848 404752 409870 387849 428526 982706 1036362 621565 517365 328414 320896 377504 372990 397034 405032 415366 420676 471533 472414 825647 855738 39.65 69.5 1
09:37:27 2023-10-12 433279 431821 94792 95617 145390 149625 158114 156634 130456 126920 134287 134849 146293 147957 467946 505152 1420936 1397725 545508 570374 134124 118932 130091 128990 138819 136958 133043 133097 91230 92335 331833 291945 854080 847325 243521 240716 305209 309908 358768 350764 377424 382178 405714 409008 387179 427207 984173 1042574 621565 518938 329344 320896 376071 374181 400125 404974 414190 419378 470872 477039 826444 852732 39.65 69.5 1
09:37:28 2023-10-12 439796 431852 94920 94135 145188 150150 158004 157107 130512 127130 134439 135048 146293 147957 467946 504653 1408975 1389110 547019 567888 133319 119102 129403 132608 141915 137225 132096 133415 90983 92369 334302 294264 840652 847973 242729 240308 306070 306802 361010 351330 375069 381639 403579 412069 387467 427848 986837 1042574 621565 522166 326419 322884 376107 373026 400975 403772 416734 418749 473796 475220 815215 855189 39.65 69.4 1
09:37:29 2023-10-12 433156 430567 95179 95753 146191 149518 159112 155922 131030 126778 134839 134385 146632 147545 467432 504900 1405852 1377512 544307 567052 134836 118966 130195 132471 142414 136871 132618 133340 91164 92241 334302 293809 847385 852897 243521 240592 306070 308538 358986 348653 376268 382989 403579 410229 384842 431368 986969 1036512 632700 523621 328414 321609 374190 375834 399809 402821 413201 416870 475073 477110 818460 857084 39.65 69.4 1
09:37:30 2023-10-12 435977 437534 94832 95555 145626 149765 158225 156000 130670 126920 134568 134629 146531 147854 467946 503478 1407851 1388862 549005 567016 133821 119068 130013 132448 142216 136905 132527 133198 91079 92369 334302 293260 846483 852897 242423 240966 304745 309725 361010 349742 376798 381100 406074 411455 386018 429850 984173 1032701 630783 513657 328414 322562 376898 377299 400829 405187 416547 417976 474631 475077 824326 860164 39.65 69.4 1
09:37:31 2023-10-12 432660 431825 95022 95559 145390 149729 158225 156610 130670 127008 134592 134654 146531 147854 468389 500512 1407851 1391160 550213 567052 134537 118704 130571 132287 142519 136457 132776 132764 91142 92241 330779 292845 855190 852293 242387 240966 306070 308974 357725 350800 378465 381100 404788 407756 387159 431179 981739 1033432 630783 519745 329344 319925 377238 377835 400126 404090 414190 420676 476519 474553 830323 857803 39.65 69.4 1
09:37:32 2023-10-12 435171 431879 94768 95849 145087 150290 158004 157361 130422 127130 134380 135077 146328 148267 467689 502447 1419924 1405173 552930 567816 134217 119213 130091 129154 138988 137183 132743 133072 91142 93843 331833 294077 849249 848528 242351 241465 305639 309192 360794 351862 375069 378921 405680 409906 387813 427207 982706 1034639 621565 518633 328646 321835 376672 373061 400126 405328 413917 419414 473796 474517 825238 855832 39.65 69.5 1
09:37:33 2023-10-12 437738 433147 94800 95691 145222 150255 158114 157107 130422 127130 134346 135107 146293 148440 467946 503126 1411012 1391160 548731 567888 133788 119136 130013 132448 142414 136939 132618 133198 91142 93778 333595 295346 842076 847337 242935 240966 306969 306406 360974 351862 376197 381639 402302 411491 387921 428562 984708 1045983 621565 523621 327147 321870 377841 373585 400829 402821 414583 420676 471568 475292 816375 858015 39.65 69.5 1
09:37:34 2023-10-12 436292 431956 95021 95751 145583 149659 158557 156749 128841 126907 134839 134811 146632 147854 467946 508010 1406978 1386367 545504 567888 134330 119102 130229 129242 139050 136905 132743 133198 91175 93843 331833 293676 850852 851690 243521 240797 306537 308974 360974 349179 376197 382719 404752 409908 385384 428562 984708 1039519 621565 522879 328646 321835 374382 374217 399845 403737 413237 417558 473667 477375 820896 857729 39.65 69.5 1
09:37:35 2023-10-12 436629 431566 94827 95592 145592 149800 161042 156888 130670 126920 134603 134865 146531 147854 467946 502029 1407851 1389147 549787 567888 134040 119102 130139 132574 142315 136905 132743 133164 91079 93843 330779 293260 851773 852897 243142 241644 305209 309410 361010 349706 377063 381639 406074 411491 385455 430495 985570 1033037 610419 519208 328391 322598 374275 375198 400975 408181 416547 417976 474893 475077 823889 857803 39.65 69.4 1
09:37:36 2023-10-12 432933 431870 94984 94135 145592 150009 160895 156778 128767 126954 134839 134942 146770 147957 466918 500512 1406707 1391160 551421 567888 134664 118704 130561 132321 142618 136681 132776 132797 91175 93778 334302 292845 861140 851690 242387 240966 306070 309192 358228 350800 378235 381100 404788 408364 387777 431790 981314 1033432 621565 519745 329344 320054 377805 376470 399844 403772 413896 419451 479193 473850 828865 859631 39.65 69.4 1
09:37:37 2023-10-12 435363 431852 94759 93938 144782 150290 157783 157361 130332 127374 132624 135420 146563 148786 467689 501810 1417073 1404171 552930 571257 134124 118966 130195 132505 142449 137305 132776 132797 91227 92496 331833 293468 846894 848454 242011 241608 305209 308538 359923 351862 375632 378885 404788 409618 387849 428526 983439 1042745 630783 517365 328646 321870 376672 373026 399576 404974 412910 419451 473796 473814 824033 856513 39.65 69.4 1
09:37:38 2023-10-12 435470 432475 94864 95691 145525 150255 160782 157107 130275 127198 134380 135128 146531 148475 467946 503516 1409012 1390135 548615 567452 134229 119102 130264 132448 142484 136905 132747 133164 91142 93811 330779 294927 847228 847373 243142 240966 306969 306802 359887 351632 376233 381639 402338 410229 387885 429205 986567 1042574 621565 524735 327682 320896 378410 374181 400975 402224 414511 421010 475737 475005 820376 858327 39.65 69.4 1
09:37:39 2023-10-12 438848 431400 94920 95847 145592 150114 158557 156967 128662 127130 134509 134882 146531 147957 467689 508010 1409854 1387873 545892 569933 134428 119102 130229 132356 142315 136871 132652 133072 91175 93811 334302 293676 847260 850485 243521 240966 306070 308974 361010 349778 375069 382178 404467 412359 385420 427884 986837 1038050 622759 522066 328414 323375 374382 373621 399493 405885 414475 417495 471533 477375 814878 856476 39.65 69.4 1
09:37:40 2023-10-12 438857 431843 94888 95801 145491 149765 158225 156888 130580 126745 134346 134853 146531 147957 467946 500040 1399805 1389851 553343 567924 133788 119384 129832 132583 142216 137154 132311 133198 90983 93907 334302 294927 838013 852150 241599 241644 306285 306802 361010 350800 376233 378848 403579 412069 386614 429557 988230 1030290 630783 519577 327537 322705 375963 375163 398613 404833 418328 418749 474333 474398 818496 860164 39.65 69.5 1
09:37:41 2023-10-12 433857 431838 94928 95621 145583 149729 161042 156644 128930 126745 134603 134646 146770 147545 468610 502065 1406978 1389851 549787 567924 134225 119102 130264 132413 142484 136905 132743 132797 91142 92470 332542 291508 847900 852897 242971 240966 304780 307988 359598 349425 377401 381100 406074 409906 385420 430837 984173 1030476 621565 518169 329898 321870 374417 376170 401259 405363 415072 420057 475813 475256 825274 860279 39.65 69.5 1
09:37:42 2023-10-12 432195 432537 94852 95588 145385 150114 157804 157007 128662 127313 132815 134900 146428 148370 468536 501810 1409817 1397523 553719 567452 134099 118985 130264 132424 139617 137148 133779 133164 91300 93843 334072 294077 847020 852897 242387 240966 306070 308974 359345 351573 378538 378957 404788 409008 387921 431827 985570 1035629 630783 519745 328646 320410 378712 375905 399280 404090 413237 421643 476148 473850 825238 859021 39.65 69.5 1
09:37:43 2023-10-12 432574 432411 94888 95688 145900 152570 160817 157107 130737 127164 134603 135010 149041 148271 467946 508764 1420269 1391160 543535 567088 134478 118903 130571 132448 142583 136905 132810 132797 91175 92241 331817 292018 850277 848046 243864 240628 305639 307953 358804 351614 376798 380808 406038 408972 387813 430532 986969 1046707 629669 523621 330098 321643 376743 375078 400759 405957 414851 420420 477565 477940 826822 857716 39.65 69.5 1
09:37:44 2023-10-12 436706 431591 94827 95983 145729 152677 158225 157361 130456 127164 134380 135663 146394 148963 467946 503516 1410011 1394307 548615 567488 134040 119136 130229 132574 142449 137130 132527 133106 90983 93778 334302 295346 844664 847105 242764 240966 306969 306802 360466 351862 377100 381639 401702 410229 387885 428599 986969 1042574 624812 524364 327414 320932 377841 374181 400409 401662 414547 420712 472267 475961 817969 855262 39.65 69.5 1
09:37:45 2023-10-12 432949 430531 94864 95659 145896 152251 160782 156888 130580 127334 134603 135010 149110 148271 468610 503516 1401829 1374927 548657 567924 133973 119019 130139 132390 142449 136905 132743 132797 91175 93778 334302 293809 848484 852897 243142 240291 306933 308538 359058 350836 378574 382178 403256 409980 387215 433688 986933 1035555 623505 524253 328000 321692 376300 376327 401259 402540 413273 419414 476232 476115 816033 857766 39.65 69.4 1
09:37:46 2023-10-12 437392 431427 94791 95714 145655 152357 160930 156888 130456 126954 134380 134917 149202 148271 467946 500040 1399805 1389851 554754 567924 133754 119136 130048 132608 142414 137355 132527 133415 91079 93941 334302 294927 839088 852897 241394 241305 306501 306802 361010 350800 377063 378921 403579 412069 386614 429850 986969 1028947 629290 518938 327147 322884 375842 375042 396709 404691 414619 418785 474369 473814 819695 861229 39.65 69.4 1
09:37:47 2023-10-12 433586 432836 95114 95887 146096 150290 158890 156639 131022 126819 135063 134689 146977 148096 469201 502592 1408975 1387138 549787 567888 134496 119262 130341 132574 142484 136905 132776 133014 91386 92463 332542 291532 848846 852897 243142 240966 304922 308023 359923 349742 377933 381639 406074 409906 385455 431215 984173 1032701 624812 519342 330008 321906 374453 376205 400975 405292 414190 418849 476148 475256 826481 860279 39.65 69.4 1
09:37:48 2023-10-12 432651 431771 94832 95659 145900 152357 160930 156888 130490 126954 134415 134917 149248 148305 467946 505080 1420306 1402500 550571 567488 134533 119136 130299 132424 142614 137008 132914 133294 91175 93778 334302 293324 847008 848009 241859 241644 305639 309410 360466 351862 375632 378957 406074 410265 387813 428187 984173 1038086 621013 517767 328646 322108 376421 376232 400866 408072 416547 419305 474466 475113 827999 858327 39.65 69.4 1
09:37:49 2023-10-12 433709 432848 94888 95650 145900 152499 160852 157221 129020 127130 134568 135044 149007 148305 467946 507793 1415099 1391198 544307 567924 134571 119019 130515 132407 142718 137008 132914 132893 91334 93778 331817 292082 859534 849883 243864 240255 306070 307953 358840 351862 377365 380808 404824 408972 387813 429850 986969 1045638 623607 524364 329577 320348 377274 375306 400442 402856 414777 420712 477160 478084 823304 856476 39.65 69.4 1
09:37:50 2023-10-12 435556 431776 94992 95587 146375 152322 161479 156416 130987 126711 134931 134351 149559 147788 469127 508046 1407851 1381888 546280 567960 134343 119335 130299 132424 142610 137228 132914 133285 91333 93876 334302 293740 846780 852897 243693 240628 306969 308974 360432 349420 380652 383766 404501 411023 385312 431069 989776 1039093 631185 525532 328646 320540 375243 377337 400723 405957 414475 418158 478551 477748 818496 859551 39.65 69.4 1
09:37:51 2023-10-12 438545 431830 94884 95593 145896 152499 160852 156888 130670 127076 134544 135010 149282 148651 467946 498300 1397784 1388862 553527 567924 134107 119136 130264 132424 142614 137332 132743 133515 91142 93941 334302 295415 841076 854712 241635 241474 306969 306802 361010 350800 377933 378921 403579 412069 387195 431142 986969 1024197 624812 519745 327682 322884 376107 375306 399280 404090 414619 419414 474739 475815 818533 861243 39.65 69.4 1
09:37:52 2023-10-12 436051 432114 95150 95818 146336 152643 158668 156639 131056 126907 134839 134655 146977 148236 467946 502029 1407015 1392392 550571 567888 134356 119102 130299 132407 138889 137224 132906 133273 91208 93747 332542 291816 846929 852897 242612 240966 304995 308023 361010 349742 377401 381908 406074 410265 385491 431215 984173 1033432 624252 518169 329811 322622 375243 376470 400975 408254 414777 418158 476555 475292 827104 860279 39.65 69.4 1
09:37:53 2023-10-12 435091 432456 94767 93990 145930 152499 160895 157107 130580 127076 134509 134917 146702 148305 467946 505080 1420306 1403498 550177 567924 134259 119136 130299 132459 142484 137469 132776 133198 91175 93778 324464 293260 850852 848491 242387 241644 305854 309410 360466 351862 375632 378957 406074 410265 387849 428526 984173 1039592 627798 519577 328929 321620 376564 373478 403456 405222 416547 419268 474430 475113 825238 856513 39.65 69.4 1
09:37:54 2023-10-12 431798 431843 94828 94171 146725 150396 158595 156853 130456 126954 132659 134808 147080 149070 467395 508046 1418219 1391160 543921 567052 134653 119019 130697 132390 142519 136905 132810 132831 91334 93778 331306 292018 851119 849282 243864 240628 306523 308023 359345 351614 377365 380844 405431 408724 387813 430495 985570 1045638 629669 523992 329577 320896 377274 375341 401004 403490 414190 420712 473703 478084 824474 855262 39.65 69.4 1
09:37:55 2023-10-12 435362 432872 94887 95654 146126 150185 161077 156709 130795 126745 134911 134604 147080 148654 467946 505189 1409048 1385899 545892 567488 134225 119218 130299 132516 142519 136939 132743 133231 91208 93811 334835 293676 848449 850485 243233 240788 306825 309812 360758 349599 376161 383260 404644 411276 385276 429059 989776 1038784 624812 522879 328646 322359 376365 375163 400687 405068 413856 417531 474262 478084 820932 857766 39.65 69.4 1
09:37:56 2023-10-12 436162 431780 94924 95688 146481 150396 158446 157251 130490 127130 134817 135044 147080 149070 465850 500160 1398592 1379925 552742 567924 134225 119335 130264 132574 142484 136939 132743 133231 91208 93941 331437 294509 847156 854712 242800 240966 306969 306478 361010 351614 378610 381100 403259 411491 387849 433127 984745 1028656 632511 523992 327950 322692 376407 376470 399280 402856 414547 419451 477490 474600 818007 862005 39.65 69.4 1
09:37:57 2023-10-12 438562 431976 94989 95951 145827 150396 158668 156679 130939 127042 134697 135270 147080 148966 467997 503231 1409854 1390405 552142 567924 134751 119335 130048 132459 142285 137355 132776 133448 91208 93811 331306 294092 843424 853835 242971 241644 305209 309192 361010 350553 378272 381100 406074 412359 386614 430873 985570 1027349 624812 516635 328414 323411 375542 375341 401259 406535 414547 418194 475108 475256 823378 857840 39.65 69.4 1
09:37:58 2023-10-12 432949 432227 94703 95891 145317 150818 157783 157152 130456 127905 134380 135519 146876 149487 467946 499108 1413833 1402500 553097 567960 134166 119170 130299 129445 142484 137130 132776 133415 91334 93811 334302 293260 847842 850485 242423 240966 306070 309192 361010 351898 378235 378957 405431 410265 390152 431839 986122 1034420 627798 518829 328573 321763 378583 375163 399771 405151 416547 421942 475144 473528 824474 860777 39.65 69.5 1
09:37:59 2023-10-12 433142 431731 94888 95588 145842 152392 158632 156898 130490 127076 134544 135044 149075 148305 467946 505116 1420306 1403498 550347 567924 134259 119136 130299 132424 142350 136944 132776 133227 91208 93778 330779 293053 847842 847373 242419 241644 305854 307522 360466 351862 375632 378957 406074 410265 387849 428562 985570 1038123 631157 518206 328646 321906 376743 373621 400409 406310 413564 420081 470907 475292 825274 856384 39.65 69.5 1
09:38:00 2023-10-12 437483 432891 94820 95754 145390 150290 160558 157361 130456 127164 134415 135132 146599 148683 467946 503480 1411012 1394169 549005 567924 134006 119466 130264 129331 139253 137342 132743 133419 91142 94005 337224 295346 845982 850941 243233 241465 306933 306730 360902 351789 379572 382069 403044 412506 387849 429436 988934 1042574 621565 522549 326613 322287 378374 376232 401259 405957 414583 420712 472231 476296 816070 855189 39.65 69.5 1
09:38:01 2023-10-12 435080 431798 94823 95649 145592 150290 160930 157107 130670 126711 134662 134646 146770 147854 467946 505116 1409854 1385899 544344 570300 134204 119102 130571 132591 142449 136905 132826 133231 91175 92369 334302 293676 849172 851690 243864 241224 306501 308720 361010 349706 376197 383260 405359 412069 385962 428562 989073 1038748 621565 524092 328086 322849 374382 375306 400687 405921 418054 418458 476785 477940 818349 858327 39.65 69.4 1
09:38:02 2023-10-12 437498 432285 94984 95979 145997 150114 161119 157216 130670 127008 134603 135257 146632 147992 468610 500125 1398776 1380488 551457 567924 134225 119301 130229 132608 142449 137125 132776 133411 91142 92369 334302 294238 842553 855318 243142 240966 306969 308974 360456 351578 378574 382178 403543 411455 387740 433470 986969 1033432 621565 524364 328414 322323 376672 377301 400126 402856 414511 419414 477900 474851 815455 860279 39.65 69.4 1
09:38:03 2023-10-12 432665 431838 94919 95617 145824 150009 161267 156744 130886 126711 134791 134844 146735 147957 468610 501993 1408852 1390135 550571 567924 134698 119068 130697 132591 139477 136862 133210 132814 91619 92241 334302 292018 855535 852897 242935 240966 306753 310286 359309 350517 378501 381639 405714 410503 386362 432145 982559 1030293 621565 520703 330512 320718 376192 376291 400692 404655 414483 419182 478514 474934 827653 860242 39.65 69.5 1
09:38:04 2023-10-12 432962 432444 94828 96017 145424 150290 158225 157361 130422 127462 134346 135566 146361 148961 467946 500747 1411049 1398407 552632 567852 134229 119102 130264 132551 142558 137320 132776 133415 91175 93941 331833 293676 848260 851690 242764 241474 306501 309410 359309 351898 378538 381100 405359 408972 387885 432476 984173 1033552 627798 519745 328646 320635 377518 376434 400126 404938 413856 421979 476519 476526 827030 857803 39.65 69.5 1
09:38:05 2023-10-12 433274 431996 94896 95721 145866 150185 161042 156575 130670 127130 134791 135010 147183 148236 467946 504792 1420269 1395198 544307 567888 134339 119102 130697 132608 139278 137008 133294 133432 91419 92463 331833 292217 852460 848528 243828 240895 305962 310713 359671 351681 379572 380773 406038 409582 387524 429557 986969 1046822 632700 522066 329811 320932 376564 375306 401076 405257 415366 419451 474369 478084 825238 855226 39.65 69.5 1
09:38:06 2023-10-12 443205 432416 94832 95791 145900 152712 158225 157326 130670 127164 134474 135077 149214 148859 467946 503516 1411086 1395198 546998 567960 134322 119102 130480 132767 142610 137341 132906 133315 91175 93941 334302 295001 843138 847973 243142 240966 306969 308538 360684 351898 376798 381908 402338 410265 390115 429850 987572 1042367 624812 525108 328182 321620 378388 377032 401506 405957 414475 421497 475810 476524 821030 858327 39.65 69.4 1
09:38:07 2023-10-12 438708 431731 94920 95721 145857 152570 161042 157117 130670 127096 134568 134976 149352 148271 467689 505152 1410011 1389851 545855 567924 134427 119301 130264 132608 142614 137328 132906 133499 91334 93941 334302 293740 861301 851690 243693 240681 306501 309410 361010 350271 375896 382719 404788 412649 385998 428526 987572 1041628 624812 523350 328646 323866 374417 374181 400406 404090 414281 418121 472267 477748 816070 857766 39.65 69.4 1
09:38:08 2023-10-12 437665 432804 94896 95691 145900 152464 161042 156888 130670 126920 134603 134790 149305 148271 467946 500548 1408852 1389851 553048 567452 133821 119384 130264 132561 142449 137320 132743 133198 91079 93778 331833 294092 856785 852897 243142 241984 305138 309192 361010 350512 380652 380810 405786 412578 387051 430995 986859 1033285 624812 519577 328464 323794 375542 375869 400793 406252 418328 418749 475037 475256 823304 860501 39.65 69.5 1
09:38:09 2023-10-12 432856 431740 94929 95559 146137 152429 161077 156888 130704 126920 134697 134790 149317 148271 468610 500900 1409012 1391160 550250 567888 134938 118903 131062 132321 139961 136647 133210 132764 91460 92241 331833 292018 857190 852897 243142 241474 306789 307988 358804 351330 378538 381639 405395 407472 387195 432476 984173 1034163 626305 520849 330044 320635 376708 377036 400975 404974 414777 421075 477936 475256 830115 862621 39.65 69.5 1
09:38:10 2023-10-12 433746 431771 94864 95691 145930 152605 160895 157141 130704 127042 134568 135010 146804 148271 467946 505152 1420306 1397185 544270 567052 134445 119102 130697 132574 139245 137114 133227 133432 91260 92496 331833 292736 849821 848528 243756 240859 305531 310286 359887 351614 376233 380773 406074 410051 387777 428526 986969 1042617 624252 522171 329577 321609 376708 375341 401040 408254 415366 420378 472267 478084 827653 855226 39.65 69.5 1
09:38:11 2023-10-12 432876 432420 94864 95654 145896 152747 160817 157361 130456 127164 134415 135044 146772 148755 467946 503516 1411086 1391160 548615 567960 134445 119136 130480 132574 142519 137130 132776 132831 91175 93778 331833 293676 851541 848009 243142 240966 306969 308974 359887 351898 377099 381639 402940 409618 387596 429850 986969 1042574 624812 525669 328391 320646 378158 374074 401542 404815 416843 421795 476484 476488 820711 856439 39.65 69.5 1
09:38:12 2023-10-12 439325 432154 94920 94135 145854 150114 158225 157216 130670 127130 134509 135215 146873 148755 467946 505044 1411049 1391160 546668 567888 133788 119535 130139 129331 142251 137546 132652 133541 91334 93811 331833 294019 843882 850485 243350 240966 306501 309410 361010 351862 375932 382178 405359 412649 387813 428599 988889 1041836 632700 521660 327950 323866 376107 375929 399529 404974 414619 419082 472231 477411 815572 855262 39.65 69.5 1
09:38:13 2023-10-12 438038 431731 94868 95684 145900 152605 160817 157251 130490 127164 134603 135044 149282 148755 467946 497915 1401866 1389851 553416 567960 134099 119535 130229 129331 142449 137546 132776 133666 91142 93941 331833 295346 840818 852897 241975 242217 306753 309047 363189 351042 377825 378740 404644 413194 387596 430725 988999 1029674 632276 518902 328182 323866 376385 375762 399280 405328 414619 419082 476712 474374 822719 860890 39.65 69.5 1
09:38:14 2023-10-12 442348 432447 95016 94030 146375 152357 161112 156634 130829 126920 134826 134790 149386 148236 468942 502029 1409012 1391160 549435 567924 134664 119301 130697 132424 142752 137130 133210 133106 91526 93811 350662 291775 855535 854577 243178 241644 305890 308923 359598 350800 378538 382178 406074 409008 387195 432513 984173 1034896 624812 522030 330512 320896 376708 377036 401469 404691 414777 419487 477563 476045 832730 861582 39.65 69.4 1
09:38:15 2023-10-12 432994 431456 94896 95721 146137 152640 161077 157107 130546 127042 134603 135044 149248 148271 467615 505080 1420306 1403498 550571 567452 134941 119296 130419 129586 139083 137924 133076 133566 91393 92496 331306 293566 847692 848528 242963 241984 306070 307953 361010 351632 378385 381639 406038 410265 387813 428526 986859 1039555 622852 518133 329111 322359 377274 374146 401259 405363 413856 420081 471533 474969 825311 857121 39.65 69.4 1
09:38:16 2023-10-12 431551 431812 94929 95721 146061 152675 161077 157251 130670 127164 134732 135077 149282 148305 468610 508046 1415099 1394206 545504 567924 134698 119335 130697 132424 139411 137130 133210 133198 91397 93876 338439 292845 855078 849883 243612 240628 306249 307988 359598 351862 377401 381646 404467 409618 387885 430837 986785 1048388 617347 524887 330044 320789 377733 375726 402680 405691 415329 421162 474333 478084 824474 857158 39.65 69.4 1
09:38:17 2023-10-12 437829 435556 94957 95891 145857 150606 160817 157047 128662 127347 134603 135358 149144 148755 467946 505732 1411086 1391198 548225 567960 133788 119501 129832 132643 142182 137355 132527 133541 91016 93974 331782 295346 840652 847337 243178 240966 306070 308053 361010 351898 376197 382178 403579 412649 389825 429205 987535 1044051 634216 521660 327183 322920 377841 374181 401542 404655 417037 420712 472231 476704 816375 855262 39.65 69.4 1
09:38:18 2023-10-12 437779 431767 94856 95721 145900 152605 160930 156888 130580 127042 134638 135044 149248 148305 467946 498300 1396606 1381925 553171 567924 134225 119335 130264 132608 142414 137225 132776 133415 91175 93974 334835 294927 846210 857066 242477 240974 306897 308937 360902 351186 378501 381530 403400 411926 387632 433594 986969 1029529 626305 524092 328122 322705 376636 376170 399844 402891 418649 419159 477227 474517 816106 860279 39.65 69.5 1
09:38:19 2023-10-12 437609 431467 94831 95593 146133 152392 160817 156888 130704 126745 135005 134917 146668 148236 467946 501676 1409048 1389851 550571 567888 134133 119301 130139 132574 142251 137225 132743 133415 91175 93811 331306 294238 843166 852897 242935 241984 303887 309410 360794 350271 377365 381100 406074 412359 386578 430775 986969 1030512 626305 516635 328414 323375 375542 375905 401259 406535 417733 418826 477836 476045 824400 859484 39.65 69.5 1
09:38:20 2023-10-12 432949 432531 94694 95779 145621 152924 158114 157361 130490 127374 134415 135044 149248 148755 467615 499809 1416209 1404497 555303 571220 134706 119262 130454 129331 138915 137477 133110 133348 91360 92496 331833 293602 848792 850485 242423 241644 306321 309775 360866 351898 377933 381100 406038 411166 391146 431179 985570 1036142 627798 518938 329308 321906 379015 374181 400126 405328 413892 422979 472267 474553 824070 857766 39.65 69.5 1
09:38:21 2023-10-12 432840 433043 94920 95754 145926 152499 160782 156888 130670 127164 134544 135044 149248 148616 467946 505152 1420306 1399177 545855 567924 134259 119136 130697 132551 142588 137164 133118 133198 91334 93907 336048 292431 847280 846775 243864 241644 305854 308059 359923 351632 376233 380808 406074 410229 387560 428307 988230 1045036 623319 521145 330512 321727 377360 375726 403536 405187 415366 420676 473703 477051 830360 858327 39.65 69.4 1
09:38:22 2023-10-12 432903 432761 94957 95788 145626 152962 161189 157251 130490 127198 134544 135111 149144 148755 467946 503516 1411086 1393215 549005 567960 134445 119136 130606 132608 142519 137130 132810 133231 91175 93844 330779 294509 852626 848046 242819 240966 306969 308538 361010 351898 377401 382178 402940 410300 390188 430495 987608 1042183 624812 525853 328182 321906 378979 375042 399213 405691 414619 421979 473667 476704 818496 857121 39.65 69.4 1
09:38:23 2023-10-12 437298 431776 94895 95659 146235 152427 161042 157141 130704 127076 134911 135044 146839 148305 467946 501640 1398812 1379925 551067 567996 134259 119452 130515 132643 142449 137130 132776 133231 91208 93909 331833 294362 849401 856458 243756 240895 306933 309192 360866 351717 378501 383260 404003 412034 387813 433434 988230 1036062 618622 525108 328646 322359 376743 376713 401259 403737 414547 420081 478008 476296 818007 861502 39.65 69.4 1
09:38:24 2023-10-12 438011 431762 94892 95618 146235 152392 161077 157141 130524 127042 134673 135044 149317 148305 465814 499072 1409048 1391198 552484 567960 134040 119535 130264 132677 142484 137355 132776 133448 91208 93909 330779 294301 839350 852897 243178 242181 305854 309192 361010 351330 377969 381100 406074 412649 387195 431179 986269 1027167 634216 519440 328414 323866 376107 375905 401506 407178 419245 419123 475001 475149 823193 860131 39.65 69.5 1
09:38:25 2023-10-12 432985 432400 94824 95788 145419 152950 158004 157361 130456 127496 134415 135485 149248 149206 467615 499036 1417902 1407179 553405 570374 134344 119281 130558 129331 139010 137442 133076 133440 91360 92463 331833 293676 849401 848009 242477 242154 306501 309192 361010 351898 376268 380847 405930 411491 390188 429205 985570 1039157 629290 518206 328646 322395 377841 373883 400263 405363 413856 420378 472267 475256 825274 857531 39.65 69.4 1
09:38:26 2023-10-12 432227 432416 94961 95725 145900 152675 160964 157361 130490 127164 134638 135044 149317 148651 467946 508764 1420306 1395198 544344 567960 134904 119170 130697 132574 142588 137130 133118 133198 91493 93747 332542 292018 849745 848082 243864 240797 306357 308023 359887 351862 377365 384346 405750 410540 387560 430690 986933 1046595 629669 523474 330278 320753 377094 375306 401040 405009 415366 421075 474893 478084 824033 854620 39.65 69.5 1
09:38:27 2023-10-12 436967 431130 94920 95788 145866 152640 160782 157251 130456 127198 134415 135077 149076 148755 467284 503162 1411086 1393215 548196 567960 134259 119301 130515 132643 142519 137225 132810 133448 91175 93909 334302 295136 844291 848009 243142 240966 306969 306802 360466 351632 376798 381908 402976 410300 390152 429886 988307 1042183 624812 525108 328182 321644 378712 375042 399213 402891 414619 422015 473667 475674 817880 857121 39.65 69.4 1
09:38:28 2023-10-12 435470 431812 94831 95692 145900 152640 161077 157141 130670 126954 134509 135044 149075 148305 467946 503552 1399805 1379543 547034 567924 134225 119335 130606 132516 142484 137355 132776 133650 91419 92463 331817 294154 846062 855318 243584 240654 306933 308139 360830 351681 378610 383260 403615 411491 387813 432832 987572 1033066 623319 524735 328646 323457 377274 377639 399213 402891 414511 419487 477778 476704 818496 860279 39.65 69.5 1
09:38:29 2023-10-12 438120 432840 94892 95622 145900 152499 160930 156888 130704 126954 134638 135491 149317 148305 467946 500040 1401866 1391398 553416 567996 134006 119535 130299 129331 142519 137710 132747 133541 91175 93974 330779 294927 839494 852626 242217 242154 306969 308538 361010 351614 378308 378957 404824 412649 387777 431215 984745 1024197 624507 518169 326893 323124 376421 375919 399662 405222 416892 419268 474965 474374 820848 860131 39.65 69.5 1
09:38:30 2023-10-12 432651 431807 94864 95758 145900 152534 160964 157251 130524 127164 134415 135044 149248 148718 468426 501346 1413833 1395124 552950 567852 134344 119364 130558 129331 139150 137217 132776 133231 91208 93844 331833 294054 857445 852293 242387 241305 306537 307487 359661 351898 378574 381100 405431 409043 389876 433507 984173 1033139 626305 519782 328646 320671 379015 376470 400126 405292 413309 422015 477263 474553 827690 857840 39.65 69.5 1
09:38:31 2023-10-12 435746 431803 94949 96011 145935 152427 160817 157141 130490 126954 134509 135010 149041 148271 466623 500935 1418255 1403498 551848 567924 134259 119136 130264 132424 142519 136939 132810 133432 91175 93844 334302 293472 849172 848909 242423 241644 306070 309083 360722 351717 380112 378632 405894 410122 390594 430349 985423 1039304 630783 518793 328646 322395 379015 374181 400314 405222 414147 421979 472302 476115 822831 860777 39.65 69.5 1
09:38:32 2023-10-12 445602 431883 94888 95688 145617 150255 160964 157141 130614 127076 134817 135141 146531 148027 467946 505189 1423334 1400433 547408 567488 134477 119136 130697 132516 142519 137164 132810 133198 91430 93811 332542 293260 847236 846775 243178 241644 305890 307522 361010 351366 375668 381639 406074 409944 387849 428562 985570 1041099 631185 518169 328646 321942 376708 373621 398654 406535 413820 420443 471568 476704 829141 858327 39.65 69.5 1
09:38:33 2023-10-12 438048 432836 94888 95853 145583 151472 158225 157361 130151 127462 134158 135451 147114 148963 467946 503480 1411012 1391123 548187 567888 134242 119466 130293 129687 139170 137530 133009 133532 91168 92688 333595 296186 845214 848528 243224 241367 306572 308538 361010 351898 376762 382537 403364 412359 390043 429813 987572 1045220 624812 524364 327111 322586 378676 374181 401542 404997 414583 421942 472267 477003 816070 855226 39.65 69.5 1
09:38:34 2023-10-12 436252 431731 94915 95721 146103 152570 161042 157107 130670 127008 134697 134976 149352 148096 467946 505080 1408975 1385899 545892 567888 134225 119384 130662 129331 142683 137355 132776 133415 91300 93941 331817 293676 847008 851690 243864 240966 306717 308720 361010 350235 376233 383260 405395 412649 385998 429850 989073 1038899 624812 523290 329125 324442 374275 375163 403251 404833 417733 418603 474629 477904 818496 857803 39.65 69.5 1
09:38:35 2023-10-12 439483 431767 94887 95716 146033 152605 161042 157107 130670 127225 133137 135181 146873 148475 468597 501064 1409854 1392788 554906 571257 134091 119364 130229 129509 142449 137355 132652 133868 91386 93941 331833 294509 842194 852897 242477 242630 306070 308974 362797 351614 377933 380832 406074 413230 387740 431142 986969 1029674 630392 519440 328414 323866 376371 376170 400409 407105 419544 419378 475108 474851 823304 860279 39.65 69.5 1
09:38:36 2023-10-12 432665 431740 95057 95721 146371 152570 161337 156610 130704 127124 134826 134917 147688 148271 468610 502029 1411086 1388454 549824 567888 134698 119267 130879 132540 139378 136905 133210 132797 91493 93843 333585 291384 865152 854106 243197 241465 306825 311166 360051 350373 378393 382106 405894 409404 387015 433876 984100 1033432 626305 521255 330512 321584 377576 377000 400975 404938 414777 418790 477647 476403 828865 860279 39.65 69.4 1
09:38:37 2023-10-12 432949 432416 94856 95845 145862 151472 161007 157361 130456 127462 134439 135451 149271 149137 468942 499036 1411086 1399177 553107 567852 134445 119301 130480 132608 142588 137355 132776 133415 91334 93941 334302 293676 851196 851087 242764 241644 306717 309410 360974 351898 378501 381100 406002 411419 391015 431790 985570 1036512 626305 519672 328646 322395 379015 375869 398990 405257 414475 422619 478175 474934 825462 860469 39.65 69.5 1
09:38:38 2023-10-12 432660 431731 94856 95882 145900 152605 161042 157216 130580 127164 134861 135010 149248 148581 467946 508764 1419126 1393177 544307 571220 134991 119262 130853 129246 139470 137286 133641 133281 91389 92463 331833 291890 864649 849847 243864 240966 306501 309848 359563 351307 377897 381913 406038 409906 387560 430849 984440 1045638 628154 524364 330044 321609 377841 375869 401040 404655 415366 420712 475073 478084 825647 856513 39.65 69.5 1
09:38:39 2023-10-12 437911 432752 94852 95820 145900 152889 161007 157361 130546 127374 134568 135451 149214 148998 467946 503516 1411086 1393215 546998 567924 134318 119384 130445 129246 142610 137449 132914 133712 91208 93974 334302 295415 845265 847973 242783 241305 306969 306802 361010 351898 377063 382178 403223 412359 390412 430812 991072 1045036 616600 523845 327768 322478 378799 375127 402111 405705 416929 421942 473299 476704 816070 858327 39.65 69.4 1
09:38:40 2023-10-12 435552 431767 95017 95754 146129 150711 159001 157152 129020 127313 135028 135543 147386 148823 469274 502592 1402537 1383438 550250 567996 134339 119501 130571 129602 142610 137415 132914 133608 91300 93974 333494 294603 846666 855046 243521 240966 306969 309192 361010 351862 380557 382719 403579 412069 387813 433742 987535 1035629 631185 525108 328646 322622 376672 377603 400975 403772 414547 420676 478008 476668 817351 860279 39.65 69.4 1
09:38:41 2023-10-12 437461 431735 94896 95725 145935 152570 161077 157361 130704 127042 134697 135010 149352 148305 468671 500040 1407851 1391160 553343 567924 134196 119418 130264 129335 142614 137679 132914 133738 91175 94103 331833 295221 848813 854577 242477 242325 306717 309410 363016 351645 380112 378740 405822 412649 387704 431142 986837 1031365 619859 521057 328145 323866 376407 375869 400409 406535 418923 419378 475144 474851 820932 860242 39.65 69.5 1
09:38:42 2023-10-12 432665 432051 94992 95750 146579 152605 161337 157107 130920 126893 134826 135010 149456 148236 468610 501993 1408539 1390135 550250 567924 134757 119136 130697 129428 139470 137203 133520 133260 91493 92369 332542 291628 865534 854106 243178 241474 306501 308923 359598 350800 378501 382178 406074 409906 387159 433127 985570 1034896 626305 522066 330512 321835 378237 377301 401469 405957 414851 419159 477792 479271 828754 860131 39.65 69.4 1
09:38:43 2023-10-12 432719 431767 94985 95783 146684 150396 161189 157361 130614 127164 135099 135044 147084 149070 467946 504297 1423095 1407141 547927 567816 134563 119364 130740 129420 139407 137217 133294 133532 91486 93907 331306 293260 847236 846738 243233 242325 306070 310639 360974 351862 376197 382106 406074 410300 387524 428526 985570 1042574 626305 518133 329344 322622 377841 373847 399809 406535 413856 420712 471900 477748 827690 857121 39.65 69.4 1
09:38:44 2023-10-12 433512 431771 95045 95754 146684 150396 161007 157326 130670 127164 134911 135044 147080 149278 468942 508010 1414094 1395198 545892 567924 134698 119136 130879 132608 139344 137225 133244 133382 91397 93778 334835 292845 850839 849246 243693 240291 306969 307988 359598 351862 377401 384582 404501 409908 387632 430995 987378 1049986 628731 524997 330512 320753 378230 377299 400723 403737 415366 421052 474595 478084 825731 857766 39.65 69.5 1
09:38:45 2023-10-12 438048 432127 95057 95820 146269 150818 158225 157361 130365 127585 134509 135485 147080 149487 467946 503516 1411086 1394206 549005 571626 134192 119535 130264 129420 142449 137580 132743 133666 91079 94136 342121 295346 841961 848009 243521 241260 306717 306442 361010 351898 376268 382178 404467 412649 387921 429509 989708 1044051 624812 522572 327414 323830 377841 374181 401542 404691 418021 421643 472966 477411 814878 856476 39.65 69.5 1
09:38:46 2023-10-12 436049 431151 94888 95750 146710 150396 158668 157361 130704 127130 135005 135044 146978 149278 466954 499036 1397599 1381999 552313 567960 134192 119301 130264 132643 142519 137355 133009 133868 91386 92718 331306 295136 848220 856531 242999 241367 306933 308139 360866 351717 378610 381908 403579 412069 387560 433594 986969 1034896 634216 524364 328391 322598 376743 376470 399872 403772 414583 420676 478008 475220 816070 862454 39.65 69.4 1
09:38:47 2023-10-12 437310 431463 94993 95725 146684 150396 161189 157037 130670 126954 135005 135044 147080 148654 467946 499809 1407976 1389147 552142 567924 134296 119418 130299 129331 142449 137580 132776 133415 91175 93941 331306 293676 840557 852897 243142 241984 305818 309410 361010 350836 377933 381100 406074 412327 387195 431179 986969 1029711 624812 516599 328391 323315 377968 376183 402359 406999 414475 419036 475001 475077 822535 860094 39.65 69.5 1
09:38:48 2023-10-12 436292 432452 94768 95958 146301 150818 157794 157801 130306 127619 134346 135707 147061 150220 467689 501700 1417902 1403170 553232 567852 134563 119364 130523 129420 139278 137320 133177 133541 91208 93974 331306 293908 846062 849810 242065 241984 306501 309301 360722 351898 377365 381100 406074 411491 391051 430154 985570 1036548 619542 518902 329111 322586 379015 374181 400126 408254 414183 421979 472267 475256 825274 857803 39.65 69.4 1
09:38:49 2023-10-12 432500 431807 94993 95758 146680 150396 158446 157361 130670 127130 135005 135044 147080 149278 467946 508046 1420306 1397185 545393 567924 134445 119384 130606 132608 139344 137225 133085 133231 91430 93876 330419 291981 850279 847973 243864 241644 306070 310397 360686 351609 379572 384346 405966 410086 387704 429363 986896 1047755 623319 521255 330044 322322 377805 375905 404395 406215 415366 421308 474510 478084 830323 856513 39.65 69.5 1
09:38:50 2023-10-12 439796 433755 94985 95914 146676 150813 158668 157256 130939 127326 135028 134909 147084 149278 467946 505152 1412597 1389851 546668 567924 134292 119501 130636 129509 142519 137485 133085 133415 91334 93941 327849 293676 843444 849883 243521 240681 306501 309410 361010 351366 376233 382719 405716 412649 387159 428562 989007 1039592 624812 522609 328414 323866 375542 374217 400406 404691 417985 418158 472267 478084 813689 856513 39.65 69.5 1
09:38:51 2023-10-12 435461 431128 94989 95588 146991 149976 161337 156709 130704 126988 135005 135044 147080 148862 467946 505044 1401866 1379543 545381 567924 134259 119301 130419 129509 139503 137469 133227 133532 91360 92496 334835 294164 844733 855318 243756 240859 306969 309410 360456 350553 378610 384273 404788 411455 386578 432487 987572 1039120 631185 524364 328646 322849 376708 377603 400406 404055 414511 419487 477972 478084 818496 859668 39.65 69.5 1
09:38:52 2023-10-12 439097 431789 94827 96211 146684 150396 158486 157107 130490 127042 135005 135010 147080 149278 467946 500393 1397821 1388862 554707 567996 134099 119535 130299 129331 142484 137615 132776 133541 91175 94007 331306 295136 838175 853362 241975 241644 306825 308538 361010 351862 377933 380832 403579 412649 387813 432439 986139 1033037 629290 522543 327890 323231 376564 376062 399799 405116 416856 420196 474929 474517 817264 861841 39.65 69.4 1
09:38:53 2023-10-12 430266 431412 94928 95725 146706 150396 161112 157251 130343 127136 135191 134808 147084 148508 467248 501810 1409854 1394908 553325 571662 134529 119466 130662 132493 142519 137389 133085 133465 91430 94005 334835 293676 850576 852293 242999 241644 306753 307953 359634 351632 378646 381908 406038 409008 387921 433434 984173 1036512 626305 520886 329577 320896 379015 377337 400409 404974 412946 422015 477972 473528 829490 860279 39.65 69.4 1
09:38:54 2023-10-12 432912 432872 94961 95758 146537 150396 161042 157326 130704 127164 135005 135044 147080 149174 467615 500548 1418219 1404497 553453 567960 134445 119418 130480 129242 142519 137355 133210 133415 91334 93844 331833 293676 846062 850485 242603 242047 305602 310286 360902 353852 378091 380955 405858 411276 390833 430312 986969 1035409 627798 518902 328391 322562 379015 374181 399844 408608 414475 422766 473631 475256 824033 857803 39.65 69.4 1
09:38:55 2023-10-12 432840 431488 94919 95788 146125 152632 161077 157251 130670 127130 134638 135044 149248 148340 467946 505152 1420306 1399177 545467 567924 134445 119301 130697 132608 139183 137355 132843 133231 91397 93876 332542 292638 846301 846177 243693 241474 306070 310896 360430 351862 376233 380808 406074 410265 387560 428562 986969 1045220 634216 519745 329811 321906 377274 375341 401076 406500 415366 420420 475774 477868 829732 857716 39.65 69.4 1
09:38:56 2023-10-12 440337 431114 94860 95821 145935 152889 160817 157361 130456 127164 134638 135485 149248 148998 467615 505008 1411086 1391198 547186 570926 133990 119662 129987 129687 142380 137703 132676 133876 91326 92752 331833 295235 836928 849209 243521 241430 306969 306514 363566 351862 376197 382178 406002 413230 387740 429850 989744 1042183 624812 522572 327414 324323 377274 374217 399845 405292 418649 419451 472302 477748 813725 857121 39.65 69.4 1
09:38:57 2023-10-12 436056 431771 95179 95555 146839 152322 161407 156416 130829 126327 134861 134570 149524 147753 467946 505152 1406978 1379925 545892 567924 134259 119452 130697 132527 142519 137355 132810 133541 91208 93876 330779 294656 847008 852897 243864 240966 306501 307057 360722 350271 378538 381646 405716 412069 386362 434035 991814 1039047 623319 524290 329271 322741 375399 377158 403536 405957 414511 419414 477635 478084 821035 860279 39.65 69.5 1
09:38:58 2023-10-12 436702 432195 94956 95622 145858 150290 158538 157152 129020 126961 135098 134942 146977 148166 468573 502628 1409854 1392825 550571 567924 134500 119418 130480 129781 138883 137355 132776 133415 91208 93941 335367 293639 845631 852897 243178 241644 305589 307988 361010 351330 378235 382178 406074 412398 387195 431179 985570 1028656 624812 516635 328646 323866 376107 376470 399213 407461 414547 419082 476519 477411 824474 860279 39.65 69.5 1
09:38:59 2023-10-12 432344 431771 94919 95721 146137 152605 161112 156888 130704 126954 134802 135044 149317 148616 466541 500548 1409012 1393177 552742 567924 134732 119102 131062 132390 139669 136939 133428 132831 91397 93909 331833 292699 870890 854577 243377 241644 306933 309047 359201 351163 378465 382682 405822 408972 387849 433434 985298 1032920 620094 521255 330512 320896 378410 377639 401149 405292 415072 421680 478008 475961 830152 860279 39.65 69.4 1
09:39:00 2023-10-12 432728 432416 94800 95958 145427 152994 160747 160317 130422 127585 134415 135707 149248 149276 467946 499072 1412127 1403498 553453 567996 134445 119335 130697 132767 142588 137393 133177 133436 91430 93974 334302 293676 847008 851690 242065 241644 306969 309410 361010 353639 378574 381100 406074 411491 391328 432513 986269 1036548 619093 519745 329111 322431 379015 377299 400546 408072 417733 422656 476004 475113 825610 857618 39.65 69.5 1
09:39:01 2023-10-12 433475 431812 94961 94099 146336 150290 161112 156903 130524 127164 135005 135288 146839 148755 467946 508764 1422045 1396766 545118 570448 134597 119199 130810 129409 139699 137675 133327 133407 91486 93843 331833 292018 857678 848491 243756 240895 306501 308059 360430 351862 377969 384346 406074 409618 387885 431179 986969 1047190 631185 522879 330278 321870 377877 375905 404395 405292 412910 421345 475108 478084 825274 856241 39.65 69.4 1
09:39:02 2023-10-12 436122 431807 94828 95788 145896 152675 160930 157361 130557 127198 134544 135485 149282 149137 467946 503287 1411086 1394206 549005 567960 134478 119418 130697 129331 142588 137580 133210 133541 91397 92760 331833 295344 847322 848009 243178 240966 306004 308538 361010 351898 377401 382880 403292 411169 390449 430995 991183 1045494 626305 525780 327976 322216 378835 375306 399809 402891 414619 424273 474262 477375 818496 857803 39.65 69.4 1
09:39:03 2023-10-12 435470 434754 95114 94232 146368 150703 158890 157326 130931 127096 134969 135316 147386 148874 469238 504972 1401866 1379925 549860 571796 135086 119501 130697 129331 142588 137355 133444 134032 91430 94007 331833 294509 849667 854712 243693 240966 306969 309192 361010 351862 378682 380808 404788 412069 387813 433434 989007 1035012 621266 525108 328646 322884 377841 378207 399529 403772 414547 420712 478080 477411 818496 861502 39.65 69.5 1
09:39:04 2023-10-12 439407 432111 94988 95721 146172 152640 161112 157141 129020 127198 134638 135044 149282 148305 467946 497566 1405580 1391198 553379 567960 134133 119535 130379 129509 142519 137806 133043 133902 91386 92718 331833 295346 840436 854106 242280 242666 306897 309410 363016 351681 378199 381100 406038 410985 387596 431069 986969 1029711 633769 518938 327890 323819 376708 376470 399844 406570 417001 419451 477836 475256 822719 860279 39.65 69.5 1
09:39:05 2023-10-12 442035 431767 94984 93806 146375 152357 161294 156922 130738 126745 134767 134823 149351 148271 467946 502029 1408013 1391198 550571 567924 134605 119335 130879 132583 139636 137570 133210 133198 91589 93909 350662 291532 852762 852677 243521 241474 305675 308993 360176 350836 378574 382178 406074 410265 387195 432513 984173 1034896 624812 520959 331178 322108 376120 377351 401819 405222 415366 419305 477119 476524 829769 861081 39.65 69.5 1
09:39:06 2023-10-12 433066 432127 94763 95953 145427 152959 158004 157801 130456 127585 134450 135485 149248 149239 467726 501737 1419126 1405173 553232 567816 134631 119364 130558 129335 139470 137662 133273 133532 91367 93942 335367 293570 845948 847973 242459 241984 306070 309994 360758 351898 377365 381100 406074 411491 391051 430191 985570 1039414 629290 518938 328646 322657 377554 374217 400409 405363 414511 422052 472302 474600 824653 857803 39.65 69.4 1
09:39:07 2023-10-12 432617 432195 94924 95688 146066 152640 160852 157251 130670 126954 134544 135077 149282 148651 467946 505189 1420306 1399177 545892 567960 134757 119335 130697 132767 142783 137479 133310 133340 91430 93844 331833 292082 857273 845579 243684 240966 304887 311166 360722 351645 379266 383803 405966 410122 387740 428416 986896 1048307 623319 519709 330044 321942 377575 375341 403822 407521 413237 420712 472302 478084 829732 857803 39.65 69.4 1
09:39:08 2023-10-12 439174 431479 95248 95914 145966 153069 158668 157221 128662 127381 134993 135282 146977 148720 467946 504972 1414613 1394131 547408 567924 133884 119784 129987 129780 142242 137771 132743 134049 91142 94103 334302 295201 855747 848009 243521 241644 306933 309410 363053 351862 376762 382989 406002 411559 387885 429813 989591 1044589 634216 522843 328182 324323 377805 376765 400406 405292 418217 420378 473299 478084 816070 857729 39.65 69.4 1
09:39:09 2023-10-12 444251 431740 95187 95691 146852 150114 161633 156382 130920 126711 134920 134570 149490 147753 468610 505116 1405852 1381888 545892 571147 134550 119418 130727 129691 139470 137634 133411 133637 91423 92688 331833 293657 847008 854033 243756 241251 306969 309156 361010 350235 378501 384854 405536 412034 386542 432439 988971 1042372 631185 525209 329111 322849 375542 377567 401040 404055 414281 419045 477936 478084 819658 857803 39.65 69.5 1
09:39:10 2023-10-12 437609 431767 94888 95782 146196 152640 161154 157361 130704 127130 134791 135010 149352 148581 467946 499001 1399768 1385899 553527 567960 134339 119501 130445 129335 142813 137775 133273 133738 91334 94136 334302 295987 841830 855318 242387 241474 306753 308974 360758 351862 378574 381100 404432 412649 387777 433065 986969 1032963 620094 522549 328391 323195 377661 376291 400373 405957 416820 420493 477755 475185 816106 861502 39.65 69.5 1
09:39:11 2023-10-12 432665 432804 94927 95721 146375 152605 161224 156997 130670 126961 131631 135087 147282 148475 468536 503231 1409854 1393818 553325 570852 135296 119184 131062 132499 139474 136978 133490 133432 91360 93907 335367 292909 855747 852897 242855 241305 306861 309958 359562 351330 378574 382178 406038 408652 387777 433434 984173 1035739 626305 521291 330512 320860 377841 377567 400975 405292 414777 421373 477936 476632 830115 860279 39.65 69.4 1
09:39:12 2023-10-12 433048 432411 94824 95916 145866 153066 158225 157801 130388 127796 134603 135801 149214 149450 467946 499001 1415099 1402463 553527 567888 134664 119418 130697 129242 142588 137355 133085 133448 91460 93974 331306 293676 850579 852150 242855 241841 306825 310250 360286 354621 378465 381530 405822 410086 391110 432943 986697 1035049 627798 519745 329125 321692 378979 376434 400409 405257 414475 422467 476519 475256 826408 859631 39.65 69.5 1
09:39:13 2023-10-12 434551 431838 94992 94047 146203 150711 159001 156873 130818 127164 134791 135044 149352 148718 467873 504792 1420306 1397185 544233 570337 134664 119501 130879 129242 139636 137225 133085 133198 91460 93843 334302 292018 848080 846738 243864 241644 306070 310896 360430 351862 376798 381646 406074 410229 387596 429850 986969 1045220 629669 521291 330044 321870 377841 376434 401076 406500 413820 421308 473667 478084 827653 855869 39.65 69.4 1
09:39:14 2023-10-12 435128 431812 94924 95920 146133 152889 161042 157361 130670 127374 134603 135451 146668 148720 467946 501993 1411049 1395198 550459 572068 134496 119262 130636 129420 139311 137442 133327 133566 91486 92688 331833 294436 854348 847973 243521 240966 306969 309775 360830 351898 377897 382719 403579 411455 391146 431179 988934 1042146 634216 525853 329344 321870 379015 377299 399809 403455 414547 422614 474369 476668 821035 857766 39.65 69.5 1
09:39:15 2023-10-12 439289 431771 94859 95886 146235 152889 161007 157361 130637 127164 134826 135044 149248 148755 467946 505044 1411086 1391160 547445 567996 134192 119501 130299 129509 142548 137676 132776 133633 91460 93974 334302 293676 841518 851690 243864 241358 306969 307953 363053 351862 376798 380773 406002 411594 387524 429557 992556 1041999 624812 523982 328537 324672 376492 375127 403251 405151 418576 419378 472267 478084 817388 857582 39.65 69.5 1
09:39:16 2023-10-12 438084 431488 95054 95853 146235 150703 159112 157481 128930 127136 134969 135316 146977 148580 467799 500284 1404571 1391123 554680 567960 134259 119535 130636 129687 142618 137772 132776 133666 91175 94136 333494 295899 841052 852897 242351 241984 306969 306478 361010 351862 378235 378921 405395 412649 387813 431179 986837 1028619 629290 519709 328414 323866 376672 376434 398990 405292 417001 420378 476112 475220 820276 862454 39.65 69.5 1
09:39:18 2023-10-12 433898 431740 94960 95725 146579 152605 161337 157107 130704 126920 134896 135010 149490 148271 467946 502736 1409012 1391160 550179 567888 134676 119501 130697 129331 139278 137355 133210 133448 91460 93941 335367 291690 851158 855207 243548 241984 305746 309502 360866 350620 378393 382953 408299 409908 387159 432476 985570 1036062 640656 518902 330512 322884 375542 376219 402359 407105 413201 419182 477227 477375 826481 860279 39.65 69.4 1
09:39:19 2023-10-12 435598 432536 95114 95951 146332 152889 161077 157251 130670 127313 134969 135044 149456 148616 467946 502065 1421949 1406498 552950 567960 134445 119501 130697 129331 142752 137580 133177 133541 91397 93974 334302 293468 846894 849209 242065 242154 306717 307988 361010 353888 377365 381100 406074 412069 391881 430837 986969 1038784 619093 518938 329344 322849 379015 374181 400409 408254 414475 422015 473631 475961 825274 857766 39.65 69.4 1
09:39:20 2023-10-12 432159 431847 94960 95824 145964 150290 161302 158255 130670 127130 135099 135553 146804 148440 467946 508046 1426174 1399797 545897 570448 134597 119398 130866 129331 139894 137442 133419 133499 91612 93907 331817 292431 849403 847373 243720 241608 306070 310141 360430 351898 380382 385163 406074 410229 387885 430495 986969 1047451 621565 522473 330044 323110 377805 375905 401639 405328 413237 420712 475548 478084 825274 856476 39.65 69.5 1
09:39:21 2023-10-12 432949 432908 94860 95886 145617 150827 161042 157361 130490 127164 134603 135780 146804 148648 467946 502065 1411086 1396377 548584 567996 134478 119384 130879 129331 139311 137389 133210 133541 91334 94038 335367 294509 844568 849577 243521 241644 306969 308538 361010 351898 380379 383114 403860 411169 391037 430995 990479 1045494 621565 525816 328537 322180 378835 375270 399773 403737 414583 422956 475073 477712 820339 857729 39.65 69.5 1
09:39:22 2023-10-12 435470 432209 95252 94047 146403 150083 160018 157147 130939 127531 134874 135592 146701 148786 468868 504936 1401866 1378930 546998 567852 134445 119466 130697 129331 142588 137355 133294 133541 91493 94005 330779 294362 846552 854712 243864 240966 306969 307737 361010 351862 378646 381610 404788 412069 387849 432758 989007 1038050 630783 525108 329344 322884 378447 378474 400687 404655 414547 421345 478008 477819 818460 861502 39.65 69.4 1
09:39:23 2023-10-12 439714 431852 94984 95849 146397 150290 161224 157361 130670 127164 135099 135145 147369 148302 467946 500040 1401866 1391198 555543 567924 134225 119569 130299 129420 142519 137841 133227 134087 91386 92847 333595 295309 840459 852823 242244 242325 306933 308103 363016 351862 378199 381100 406002 413230 387596 430885 987535 1031970 619859 519305 328036 323866 376708 376470 399626 405328 417037 419451 475813 474886 820896 861229 39.65 69.4 1
09:39:24 2023-10-12 431551 431108 94993 95754 145956 150535 158819 157361 130761 127198 135005 135141 146770 148578 467946 498686 1411086 1395198 553453 567924 134537 119535 130697 129331 142717 137546 133177 133541 91556 93974 334302 293676 847582 851690 243142 241644 306969 307988 360466 353621 378610 382178 406038 410229 391051 433742 985570 1036512 630970 519745 329344 320932 379015 377036 400409 405328 414511 423250 477936 476863 828865 859668 39.65 69.4 1
09:39:25 2023-10-12 432876 432240 94993 95758 146027 150290 161077 157033 130580 127042 135005 135119 146778 148401 467505 501921 1423169 1407179 550459 571257 134550 119501 130662 129331 139170 137599 133390 134498 91460 93972 335367 293260 846518 848528 242819 241984 306501 307988 361010 351898 376233 381908 406074 411780 387885 429205 986969 1039628 630783 518169 329577 322884 377841 374181 399809 408701 414511 421345 472267 477411 827653 857803 39.65 69.5 1
09:39:26 2023-10-12 433622 431915 94919 95750 145964 150290 159570 157361 130670 127130 135005 135162 146804 148683 468610 508764 1415099 1395198 545504 567960 134732 119535 130971 132643 139636 137355 133428 133231 91589 93941 331817 292845 852373 850485 243864 240966 306969 311166 360432 351681 380652 384891 405894 410086 389970 431606 989776 1050731 632700 525108 330512 321773 378979 376170 402097 404655 413237 422015 478175 478084 825610 857121 39.65 69.5 1
09:39:27 2023-10-12 436764 431247 95114 95880 146403 150184 159006 157015 131121 126994 135098 134942 147179 147957 467946 505152 1412597 1385899 545892 567960 134496 119501 130762 129598 142687 137580 132810 133633 91397 93974 334302 293676 849630 851690 243864 241474 306631 307988 361010 350517 377365 381949 406038 411783 386614 431179 987572 1039592 630783 524364 329577 322884 375578 376506 401076 405257 414547 419414 476555 475641 820969 860279 39.65 69.5 1
09:39:28 2023-10-12 436394 431398 94956 95754 146061 150290 161077 157361 130670 127164 135193 135119 146804 148405 467946 499036 1397784 1381925 553564 567960 134259 119501 130636 129865 139536 137599 133260 133566 91360 94231 331833 295346 843138 856531 242999 241608 306969 309192 361010 351632 378646 382719 404788 412649 387885 433742 986837 1035863 630783 524364 328646 322920 377274 377603 400409 404055 414619 420712 478008 477201 817300 861502 39.65 69.4 1
09:39:29 2023-10-12 432052 432629 95118 95787 146070 150290 161259 157251 130704 127028 135193 135128 146804 147957 467946 500548 1409012 1391198 551922 567888 134765 119136 131062 132574 140060 137130 133520 132831 91493 93876 334302 292018 873063 852897 243521 241644 306969 310896 359887 351862 378646 382178 406038 409618 387596 433742 985570 1034896 630783 521328 330512 320932 378676 378171 401542 405328 412910 421680 478008 476704 830189 860279 39.65 69.5 1
09:39:30 2023-10-12 432944 432537 95023 95991 145592 151134 160782 160352 130332 127734 132729 135772 146597 149202 467873 501810 1418081 1407179 553719 571257 134529 119384 130697 129509 142653 137389 133444 133599 91493 94070 331833 293676 848677 848528 242855 241984 306717 307988 361010 353888 377401 381100 406074 412359 391328 430495 985346 1038820 630783 518975 329577 322884 378979 376232 400409 406535 414547 422015 473667 475961 827888 857803 39.65 69.4 1
09:39:31 2023-10-12 432579 431879 94961 95924 146066 150290 161224 157361 130490 127130 135005 135145 146804 147957 467615 508046 1420306 1395198 545504 567996 134698 119535 130879 129331 139702 137355 133244 133415 91526 93974 333585 292431 850890 848528 245135 241179 306357 311166 360322 351825 378393 384346 405930 410086 387704 430995 989073 1046707 621565 524092 330944 322216 378374 376434 402276 405363 414209 421199 475813 477010 826481 855262 39.65 69.5 1
09:39:32 2023-10-12 438233 431717 95057 96089 146031 150641 159001 157012 130670 127042 135005 135145 146813 148578 467946 505116 1411049 1389147 546987 568032 134571 119535 130697 129242 142787 137580 133085 133541 91493 93974 334302 294092 856435 851690 243864 241474 306969 309192 363053 351330 376233 380773 406038 413521 387467 429509 990446 1042574 630783 522879 329111 324323 375542 375042 403536 405292 414583 418785 473667 478084 815492 857531 39.65 69.5 1
09:39:33 2023-10-12 435434 432276 94952 95792 146091 150290 161112 157361 130704 127130 135005 135162 146804 148027 467946 503516 1401829 1379925 552142 572068 134744 119662 130636 129598 139636 137703 133361 133876 91486 92752 331833 294436 846666 854712 243864 240966 306897 310250 360902 351862 380824 380808 404788 412069 387704 433742 987572 1035780 630783 525108 329308 322920 377841 378474 400442 404090 414583 421745 478044 477748 818496 860890 39.65 69.5 1
09:39:34 2023-10-12 433889 431218 94992 95688 146066 150114 159147 157141 130829 126745 135193 134891 146804 147957 465814 502029 1410048 1391198 550571 567924 134698 119569 130971 132643 139864 137259 133244 133231 91652 93811 332542 291532 850232 854106 243197 241644 306501 308993 360466 351366 378574 382719 408083 410229 387195 432820 985570 1034896 630783 521291 330512 322359 376407 377337 401542 407486 415366 419451 477936 477411 827727 861502 39.65 69.5 1
09:39:35 2023-10-12 435818 431901 94953 95750 145592 150746 159001 157516 128841 127347 134686 135656 146701 148856 468868 501810 1413870 1400433 553453 568032 134664 119510 130762 129509 139636 137676 133177 133633 91493 93974 331833 293945 854560 851690 243521 241644 306969 307834 359634 351898 378682 382178 406074 409618 391060 433742 985570 1034639 626305 520886 329577 320896 379015 377639 400975 405328 413237 422651 478008 476704 830152 860279 39.65 69.5 1
09:39:36 2023-10-12 435054 432452 94927 95792 145930 152924 161077 157691 130670 127198 135005 135044 146804 148755 467615 500160 1419262 1405630 553416 567996 134562 119535 130879 129335 139278 137683 133290 133742 91493 93974 331833 293538 847578 852150 242828 242325 306933 310286 360902 354352 378357 381799 405930 412359 391881 431827 986122 1040742 621565 519305 329577 322920 379015 376765 400975 407140 414547 423287 473667 475292 827888 860279 39.65 69.5 1
09:39:37 2023-10-12 436056 432240 95118 96019 146341 152889 161077 157361 130704 127824 135182 136327 149386 149241 467946 503552 1415847 1395380 549787 568068 134567 119535 130697 129424 139470 137935 133306 133775 91430 94007 334302 295876 849515 848009 243521 241644 306502 308538 360686 353888 377933 380773 403615 412069 391328 430202 990482 1044051 626305 525480 328646 322920 378749 375905 399845 404090 417663 423287 474739 477819 818496 857803 39.65 69.5 1
09:39:38 2023-10-12 437724 432872 94956 95788 146366 152924 161112 157361 130704 127164 134708 135077 149651 148651 467946 505152 1413796 1392392 546949 572068 134673 119432 130901 129691 139662 137759 133641 134040 91519 92752 331833 293740 846780 851690 243648 241644 306969 309411 361010 350836 377099 384310 405930 411307 387467 430532 989708 1043312 624812 522879 329577 323866 375542 375941 403822 405292 414583 419118 474739 475641 819732 860006 39.65 69.5 1
09:39:39 2023-10-12 439161 431412 95122 95821 146409 152710 161147 157361 130704 127076 134861 135077 149317 148755 465814 498336 1407015 1391198 553306 567996 134343 119569 130480 129513 142200 137944 132918 133763 91334 94038 337901 294365 842526 852897 243178 245392 306501 307522 363053 351632 378574 381100 406074 411020 387813 432170 987302 1027349 626305 518169 328646 324359 376407 376170 400975 406570 417001 419451 475849 475256 822719 860279 39.65 69.4 1
09:39:40 2023-10-12 432517 431472 95252 94240 146890 150606 159112 157037 130965 126819 135133 134909 146735 148131 469274 501886 1409012 1391235 550250 571220 135126 119418 131062 132583 139994 137466 133570 133465 91612 93747 336048 291660 865037 852897 243197 241644 306969 308958 359923 350836 378610 382448 406074 410229 387777 433434 985570 1033432 616600 522473 330512 321906 376708 378207 399529 407966 412040 420712 478008 476704 829527 860890 39.65 69.4 1
09:39:41 2023-10-12 433052 432756 94823 95788 145935 152994 160930 157361 130490 127496 134603 135707 149179 149311 465850 499072 1411086 1400470 552668 567960 134445 119535 130697 129331 139311 137615 133210 133868 91482 92718 331306 293456 853879 852183 243242 242154 306933 310799 359779 353852 380788 382178 406074 410265 391037 433520 986896 1038050 626305 521291 329344 321620 378799 377639 400975 405363 414511 423287 478008 475997 828902 860279 39.65 69.4 1
09:39:42 2023-10-12 433894 432840 94891 95721 146273 152852 158632 157361 130965 127130 134732 135077 149282 148790 469274 508046 1423334 1395198 545393 570374 134711 119535 130879 132561 139258 137389 133248 133231 91493 93876 332542 292018 855426 846775 243864 241671 306070 310213 360466 351898 377099 381985 406074 411166 387921 430532 986139 1046707 634216 522609 330512 322395 378712 376506 402276 406535 414245 421979 474405 475641 827690 856513 39.65 69.4 1
09:39:43 2023-10-12 433183 431807 94919 95891 146273 152710 160887 157361 130738 127496 134673 135485 149317 149137 467763 505374 1416893 1395087 549750 567888 134820 119398 130775 129598 139570 137668 133177 133633 91526 94007 335367 294509 848527 849246 243693 241644 306467 309192 360528 354279 378005 380239 404219 411491 391328 431899 989744 1045220 626305 525853 329344 322622 379015 376205 399845 404090 414619 423287 476785 477748 820932 857803 39.65 69.4 1
09:39:44 2023-10-12 437498 431454 94953 95788 146237 152675 158784 157361 130738 127198 134673 135111 149317 148894 465850 504653 1401866 1379925 548233 568032 134496 119535 130697 129331 139344 137615 133210 133666 91493 94007 334302 294301 847842 854712 243864 240966 308402 309848 361010 351862 378646 381343 404752 411711 387813 433742 988971 1035299 621826 525108 329344 322884 378374 378740 400723 404655 414547 421643 478008 478084 818460 863236 39.65 69.5 1
09:39:45 2023-10-12 438857 433788 95252 96042 146441 153104 159112 157291 131044 127293 135028 135282 147386 148685 467946 500393 1401866 1395380 555668 567924 134192 119535 130480 129675 139083 138289 132810 133666 91460 94136 334302 295346 841170 852897 242351 242325 306969 309410 363053 351862 378501 381100 406002 413812 387849 432133 988271 1027094 624507 519709 328646 323866 378505 376470 400409 406500 417922 420639 476483 477201 822719 862115 39.65 69.5 1
09:39:46 2023-10-12 433586 431767 95114 95849 146606 152747 161598 157216 130920 126920 134990 135010 149490 148271 468610 502029 1411012 1391198 550250 567924 134664 119501 130879 129331 140154 137565 133662 133650 91579 92496 333585 291836 869691 855318 243396 241948 305602 311606 360974 350800 378538 382719 408767 411133 387704 433397 986269 1030147 626305 522543 330980 322884 376672 377603 399809 408666 413201 420044 477936 477339 828865 861502 39.65 69.5 1
09:39:47 2023-10-12 432935 432497 95074 94071 145794 151134 161119 157801 130670 127130 135005 135295 146563 148475 467946 500512 1419262 1407499 555027 567960 134664 119501 130697 129509 140068 137676 133177 133633 91460 94103 334706 293676 844357 850448 242935 241984 306933 307988 361010 353888 378538 381908 406074 412649 391881 432133 987527 1038014 629290 519709 329577 322884 379015 377835 400692 407105 414511 423250 475037 475925 826481 860279 39.65 69.5 1
09:39:48 2023-10-12 432795 431767 94923 95920 146341 150923 161077 157361 130670 127130 134638 135436 147522 148926 467689 504972 1425196 1403170 545633 571036 134563 119330 130923 129331 139311 137580 133210 133507 91493 92718 331833 292809 854194 847926 243864 241917 305459 308059 360938 351862 376233 380773 405750 411419 387849 428562 986969 1044090 626305 519440 330044 322849 377805 375042 401076 406535 414209 421308 472231 478084 827653 856476 39.65 69.4 1
09:39:49 2023-10-12 437683 431735 94920 93902 145892 153066 161042 157691 130670 127551 134638 135451 149282 149206 467946 503906 1411086 1394206 549005 567960 134225 119901 130229 129675 142484 138065 132776 134103 91175 94299 331833 295346 839136 848417 243864 241644 306969 309192 363053 351898 377365 380773 406002 411594 390703 430495 990446 1045602 626305 522030 328145 324323 378676 375306 403251 405328 417922 421942 473631 477760 817969 859888 39.65 69.5 1
09:39:50 2023-10-12 435289 431247 95183 95946 146468 152892 158936 157221 131113 126961 135050 134756 149524 147788 467946 504828 1409780 1383855 545892 567960 134651 119398 130775 129420 139278 137580 133177 133633 91493 93974 331833 293676 847385 851690 243864 240966 306825 309410 361010 350764 377401 381913 406038 411133 386614 431142 989007 1042537 624998 524364 329577 322884 376071 376434 401076 405292 414547 419145 475108 478084 820932 857766 39.65 69.5 1
09:39:51 2023-10-12 436702 431455 94984 95886 146570 152889 161189 157361 130670 127164 134767 135077 149386 148755 467946 499036 1400581 1380906 552705 567996 134537 119627 130636 129687 139458 137599 133298 133750 91519 92752 331833 295136 844219 856531 243305 240966 306969 307737 361010 351632 380570 383260 404752 412649 387885 433742 992320 1034896 632700 524364 328646 322884 377841 378171 401259 404055 414583 420712 478008 474564 816070 860279 39.65 69.5 1
09:39:52 2023-10-12 433437 431448 95110 95819 146681 152640 161372 156888 129194 126994 134861 135044 149386 148236 466881 501252 1410777 1391198 550250 567888 134698 119501 131031 132677 140060 137355 133553 133382 91652 93909 333976 291981 853107 854106 243864 241644 306933 309426 360430 351862 378610 382989 406074 410229 387813 433742 986969 1035629 626305 522066 330980 322073 377238 378207 401542 405292 415366 420712 477647 478084 830115 861502 39.65 69.5 1
09:39:53 2023-10-12 437298 433097 94887 93902 146375 153066 161077 157801 128841 127646 133137 135691 147317 149589 468536 501810 1415884 1403170 554411 572068 134664 119501 130879 129586 139311 137808 133478 134115 91460 94103 331833 293676 848677 852546 242855 241984 306969 308023 361010 353888 378610 381908 406074 412649 391881 432476 986969 1039555 627798 519709 329577 322920 379015 376434 401113 406500 414511 423287 475073 475961 824033 860006 39.65 69.5 1
09:39:54 2023-10-12 433586 430805 94984 95854 146366 152889 161077 157361 130637 127042 134826 135044 149386 148963 467946 508010 1417110 1395198 544344 567960 134774 119466 131062 129335 139662 137445 133725 133511 91652 93974 332542 292909 850426 849847 243864 240797 306969 308923 360720 353621 378501 382790 406074 410265 390152 431790 987302 1048307 617347 524364 330512 321870 378979 376434 402240 404090 416437 422320 476232 477904 825610 857582 39.65 69.5 1
09:39:55 2023-10-12 437365 432475 94960 96118 145854 149017 158668 157801 130546 127374 134603 135707 146873 149136 467946 503480 1411086 1394206 548856 567996 134339 119501 130697 129513 142700 137901 133273 133990 91397 94071 337224 295420 850624 848009 243693 241644 306969 308538 362797 351898 377365 382719 403579 412649 391015 430495 990446 1046818 625745 523621 328414 323375 379015 375306 400406 405957 417958 422614 474369 478084 816070 857766 39.65 69.5 1
09:39:56 2023-10-12 436552 431427 95053 95754 146613 152854 161372 157361 129125 126920 134861 135044 149524 148236 469628 505152 1410777 1386329 547297 572068 134987 119296 131171 129513 139662 137759 133645 134019 91645 92752 334072 293612 847122 851690 243864 240966 306825 310286 360902 350764 377365 381913 406002 413306 387051 430800 989744 1042367 634216 523621 329577 323733 375542 376134 401076 405292 414511 419082 477836 478084 820932 859631 39.65 69.5 1
09:39:57 2023-10-12 438857 431436 95090 95924 146890 150711 158824 157361 130704 126954 135193 135044 146839 148616 468610 497566 1406941 1390172 553306 567960 134462 119535 130480 129424 142618 137796 132906 133759 91397 94103 337901 294992 846775 852897 242971 240603 306559 309410 363053 351862 378501 381100 406074 413633 387849 432439 987572 1030621 628921 518938 328646 324551 376708 376506 401259 407747 417626 420044 476519 475292 823304 860890 39.65 69.4 1
09:39:58 2023-10-12 433586 431443 95118 95788 146610 150606 159112 157152 129020 126994 135133 134942 147386 148477 468868 503944 1412865 1391160 550213 567924 134799 119262 131027 129513 140187 137436 133645 133490 91812 92463 337102 291839 861419 854106 243521 241644 306969 309679 360430 351596 378610 382989 406074 410265 387813 433434 985570 1035739 624812 522066 330512 321870 376708 377603 401542 405328 412910 420676 478008 476344 829527 861502 39.65 69.4 1
09:39:59 2023-10-12 432912 432872 94984 95754 146366 153031 160964 157047 130490 127130 134732 135044 148099 148755 467946 500548 1420269 1406498 553416 567996 134550 119535 130697 129509 139266 137676 133214 133633 91493 94007 330779 293676 844733 849246 242387 242325 306933 310676 361010 353888 378538 381639 406074 412069 391590 431215 986969 1036142 627798 519342 329577 322884 378763 375619 401469 407142 418328 423103 474595 475818 826785 859447 39.65 69.5 1
09:40:00 2023-10-12 433889 432199 95240 95853 146375 152889 161224 157361 129020 127062 134826 135324 149386 148720 467946 504792 1424345 1402463 548577 567960 134875 119501 130788 129420 139864 137580 133210 133872 91493 93974 332542 293260 850355 847325 243178 242154 306501 308023 361010 351898 376233 382178 406074 412069 387921 429813 987527 1042574 630783 518938 330044 322884 378410 377032 399809 407747 414511 421643 472267 478084 829490 857729 39.65 69.5 1
09:40:01 2023-10-12 432967 431861 94961 95924 146031 151029 161224 157361 130670 127164 135193 135157 146804 148440 467284 507756 1417902 1397800 545393 570227 135253 119364 131027 129509 140447 137884 133545 133532 91682 93974 331833 292845 854633 852150 243792 240681 306969 310177 360720 351681 381194 382521 406038 411166 390152 432476 986969 1048708 632700 525209 330512 321870 378979 376470 402240 404655 413917 422015 476184 477010 825060 857121 39.65 69.5 1
09:40:02 2023-10-12 436255 431856 94984 93870 146295 150711 161407 157361 130829 127130 135005 135132 146839 147992 468610 505152 1411086 1387873 545892 567996 134571 119535 130697 129420 139378 137615 133469 133633 91526 94103 334302 293914 846062 852150 243864 241644 306969 308023 361010 350836 377969 381949 406074 412649 387195 431142 989744 1042574 621565 523992 329577 322884 375542 376434 404681 405292 414547 419414 475144 476975 820969 860006 39.65 69.4 1
09:40:03 2023-10-12 437609 432236 95244 94079 146191 150641 158608 157766 130758 127204 134969 135392 146701 148682 468610 499036 1399768 1380906 551628 571245 134769 119535 130697 129509 139220 137703 133210 133700 91493 94136 334302 294509 844405 855318 243521 241474 308669 309410 361010 351898 380824 382989 404824 412073 387885 435012 989744 1035629 621749 525108 328646 323375 377877 378740 401259 405009 417001 421708 478080 476668 817300 861502 39.65 69.4 1
09:40:04 2023-10-12 432660 431539 95114 95750 146714 150290 161372 157107 130670 126745 135193 134886 146804 147957 467946 501288 1411049 1391198 550250 567960 134972 119301 131062 132643 139994 137630 133428 133231 91749 93843 332542 291981 852182 854106 243576 241644 305818 308993 360466 351614 378610 382719 408371 410265 387813 433434 985570 1034896 621565 522549 331920 322598 377252 378027 402395 406738 415366 420530 477828 477568 828718 861502 39.65 69.5 1
09:40:05 2023-10-12 435167 432533 94920 95783 146200 150887 161302 157521 130704 127374 135005 135693 146632 148926 467615 499749 1411086 1399438 553490 567996 134664 119296 130879 129509 139473 137806 133210 133541 91493 94007 334302 293676 853075 852293 243521 241644 306969 310676 359887 351898 378682 382178 406074 410229 390724 433742 985570 1038050 626305 522066 329577 320932 379015 378474 401542 405328 413856 423287 478008 476668 830152 860279 39.65 69.5 1
09:40:06 2023-10-12 435167 431803 94984 95849 146273 152959 161077 157801 130704 127164 134861 135436 147557 148857 467322 503195 1421146 1407425 553343 571257 134664 119364 130649 129424 139374 137675 133298 133738 91526 92718 333494 293740 851311 850485 242971 241984 306933 308023 361010 353888 378574 381908 406074 412359 391881 432476 986969 1038393 629290 519709 329577 322920 379015 376134 400409 406535 414583 423287 475073 475961 826673 857840 39.65 69.4 1
09:40:07 2023-10-12 432665 431776 94895 95886 146680 150396 161112 157326 130524 127667 135099 135485 147080 149487 467946 508046 1420269 1394383 544344 567960 134732 119501 131062 132677 140060 137355 133428 133198 91652 94038 331833 292770 853804 850485 243864 240966 306969 308059 359563 351898 378538 382521 406074 410300 390152 430849 987572 1047930 623505 525108 330512 322133 378749 376470 402276 404974 413856 422651 476148 477674 825462 860777 39.65 69.5 1
09:40:08 2023-10-12 437902 432576 95057 96077 146812 151241 158890 157986 128662 127449 134603 135673 147547 149800 467946 506091 1415099 1395198 550296 567960 134496 119862 130697 129598 142787 137841 133085 133666 91430 94169 338439 295346 839961 848046 243693 241644 306969 308974 361010 353888 377933 380773 404752 411020 391881 431179 990482 1045675 626305 523992 328182 323639 379015 375341 402322 405292 418290 422950 474369 478084 817880 859396 39.65 69.5 1
09:40:09 2023-10-12 435425 431767 94927 95754 146888 150818 161224 157361 130670 127130 135030 135077 147490 149382 467946 500512 1399805 1381925 551922 568032 134478 119535 130697 129420 142752 137841 133210 133666 91493 94007 331306 294509 846885 854712 243693 240966 306969 308320 361010 351415 378682 380808 404788 412649 387921 433779 993732 1037685 626305 525853 329541 323231 378266 378632 402395 404550 416856 421795 478080 477375 817880 861502 39.65 69.4 1
09:40:10 2023-10-12 439458 431483 94984 95886 146991 150818 161372 157336 129020 127164 135005 135077 147490 149278 467946 498300 1408013 1391198 552913 567924 134225 119569 130606 129687 139278 137841 133085 133885 91493 94071 331306 294509 843926 852897 242855 240603 306717 307522 363053 351862 378574 381100 406074 411594 387849 432513 989007 1027349 635731 518169 328646 324587 377575 376506 400975 408737 417037 420676 476519 476332 823304 861502 39.65 69.4 1
09:40:11 2023-10-12 432444 431431 95187 95758 147219 150396 159112 157152 129020 127103 131774 135215 147658 149278 469274 503012 1412865 1393818 552142 567996 135105 119418 133153 129331 140513 137599 134291 133382 91812 93974 330419 292018 876282 854633 243521 241984 306969 311777 360466 351862 378646 380471 406074 410265 387560 433742 985570 1033552 622668 522066 330980 321906 377841 378474 399809 406500 413237 421680 478044 477411 830152 861502 39.65 69.4 1
09:40:12 2023-10-12 432949 431771 94984 95949 146405 151029 161259 157361 130704 127164 134861 135111 149490 148790 467946 504297 1420306 1404497 551738 571220 134723 119535 130879 129509 139378 137580 133436 133700 91526 94105 334302 293676 848070 848046 243178 242706 306969 308059 361010 353888 377401 381639 405822 412359 391604 430532 986969 1039592 622116 519342 329811 323375 378410 374253 401259 407499 418328 421722 476822 478106 829179 857655 39.65 69.4 1
09:40:13 2023-10-12 433746 432741 95122 96059 146399 150852 158749 157361 130490 127164 135005 135521 146701 148682 467946 508046 1424345 1399139 545892 567996 134740 119335 130888 129331 139928 137602 133444 133448 91526 93909 332542 292431 851233 848046 243864 241644 306717 311166 360745 351898 378574 382521 406074 411166 390152 431215 986139 1045675 621565 522879 330512 321513 378712 376506 402842 406535 413564 421979 477160 476641 826481 856513 39.65 69.4 1
09:40:14 2023-10-12 439677 431892 94953 95783 145999 150290 161077 157361 130490 127164 135005 135145 146804 148475 467946 505080 1414094 1393215 547445 567996 134259 119535 130697 129509 142553 137602 133210 133696 91493 94007 334302 293676 840060 850485 243864 241644 306861 309848 363566 351862 377063 380808 405786 414000 387596 430202 992593 1043202 616959 522696 328537 324708 376528 375163 403251 405328 417626 420443 473334 477868 818118 857729 39.65 69.4 1
09:40:15 2023-10-12 436329 430195 95114 94135 146403 150009 161407 156888 130829 126623 135193 135001 147248 147992 467946 505116 1404854 1381925 545381 568032 134588 119535 130697 129420 142588 137355 133206 133633 91493 94007 334302 293676 848563 852897 243864 240966 306969 310067 361010 351632 378682 382521 406038 412359 387503 433434 989044 1039555 632700 524364 329577 323639 377274 378243 402240 405009 414619 420712 478080 477832 819695 860279 39.65 69.4 1
09:40:16 2023-10-12 437738 430611 94992 94043 146399 150746 159112 157661 130939 127062 135004 135447 147179 148944 468905 501064 1402574 1389184 555138 568032 134445 119662 130670 129598 139381 137845 133210 133889 91482 92880 334302 295136 840311 854712 242459 241644 306969 308974 361010 351898 378610 381908 404824 410985 387885 433742 987608 1033432 610419 522436 328646 323866 377841 376542 400126 405957 417663 421382 477263 475961 818496 862115 39.65 69.4 1
09:40:17 2023-10-12 430302 432953 94919 95821 146104 150290 161407 157251 130704 126954 135005 135136 146804 148372 465814 500196 1411086 1395198 553564 567996 134732 119335 131062 129331 139861 137302 133428 133469 91526 94007 334302 293260 860585 852293 243521 241644 306753 307988 359887 351898 378646 382178 406074 410229 387921 433779 985570 1035049 621565 521328 330512 321644 378727 379987 402680 406288 415366 423140 477900 476524 832618 861354 39.65 69.5 1
09:40:18 2023-10-12 435742 431704 94896 95924 145626 150923 160782 158172 130668 127660 134603 135881 146804 148961 465549 501810 1414129 1403498 553527 567996 134478 119535 130971 129509 139344 137615 133210 133541 91493 94136 331833 293676 847728 851087 243178 241841 306933 308023 361010 351624 378574 381908 406074 411491 391328 433434 986969 1038086 627798 522202 329577 322431 379015 376506 400409 405363 418649 423287 477227 476368 825274 860279 39.65 69.5 1
09:40:19 2023-10-12 433857 431767 95118 93902 146409 152745 161147 157361 130614 127076 134638 135077 149420 148755 467615 505152 1417110 1394206 544344 567960 134732 119452 131062 132583 140060 137651 133461 133448 91526 93974 335367 292018 857256 848528 243864 240966 306969 308094 360466 351681 380652 385436 405786 410086 390006 431986 989776 1048525 629669 524253 331215 321870 379015 376506 404968 405257 416547 421942 476076 478084 824617 857367 39.65 69.5 1
09:40:20 2023-10-12 437446 432384 94981 95924 146200 153031 161154 157801 130637 127462 134697 135707 149352 149241 467946 503126 1411086 1395198 549787 567996 134537 119501 130697 129598 139150 137676 133177 133666 91460 94038 331833 295346 847385 847337 243864 241644 309105 308538 361010 353888 377933 383260 404788 411133 391881 431179 990409 1044090 626305 525480 328646 322884 379015 376398 400406 404055 417001 423616 475037 478084 819658 858290 39.65 69.4 1
09:40:21 2023-10-12 438857 433439 95179 94136 146331 149017 158890 157656 130897 127204 135252 135282 147386 148788 467946 505116 1414094 1392392 547445 567924 134664 119501 130879 129509 140120 137599 133210 133666 91715 94103 335367 293676 843959 850485 243864 241644 306969 307988 363053 351596 377063 381610 406038 411594 387777 430459 992590 1042574 624812 522436 329577 324780 376071 375306 401076 405292 417590 419414 473667 477760 816070 857766 39.65 69.4 1
09:40:22 2023-10-12 437396 431776 95025 95891 146613 152924 161337 157361 130670 127130 134826 135044 149490 148755 467946 500393 1401829 1389851 555890 567996 134445 119535 130697 129598 139344 137806 133177 133885 91493 94234 331437 295346 840194 854712 242729 241984 306933 308720 363053 351862 378538 381639 405680 411559 387885 433434 989708 1028656 626305 522543 328391 324334 377554 376892 400975 405151 418108 421125 477453 476117 821035 862728 39.65 69.5 1
09:40:23 2023-10-12 436057 431771 95057 95758 146576 150746 161528 157326 130704 126920 134955 135215 147522 148271 467946 502029 1410011 1394206 550213 567924 134445 119501 130697 129509 139636 137806 133210 133633 91493 94103 331833 293053 846221 854106 243864 241644 304994 308923 361010 351294 378538 383260 406296 412649 387777 432476 986969 1033176 626305 518133 329811 323866 376107 376147 399809 408319 414511 419414 477227 478084 825425 861502 39.65 69.5 1
09:40:24 2023-10-12 432481 431740 95057 95891 146540 152854 161337 157361 130761 127164 135193 135215 147349 148718 468389 502802 1411860 1395807 552930 571257 135190 119330 130992 129242 140027 137355 133520 133633 91619 92718 331833 293468 860258 852293 243521 241430 306897 307988 360394 351898 378646 382719 406074 410193 387885 433742 985570 1033516 626305 522166 330512 321573 379015 378171 401542 405328 413590 421979 477972 477375 830115 861502 39.65 69.5 1
09:40:25 2023-10-12 432989 431771 95021 95920 146375 152889 161302 157361 130580 127042 134826 135044 149282 148755 467284 504261 1420306 1406498 552558 567924 134571 119501 130879 129509 139636 137580 133428 133633 91493 94103 331306 293676 845948 847177 243142 242325 306933 308023 361010 353888 377365 382178 406074 412359 391328 430495 986969 1039592 629664 518169 329577 322884 378676 375006 400866 407105 414511 421942 473631 476344 829104 860501 39.65 69.4 1
09:40:26 2023-10-12 433894 432319 95057 96055 146264 149017 158608 157731 129101 127204 134885 135324 149490 148963 467946 504864 1426211 1398181 545855 567924 134681 119398 130992 129420 139354 137580 133536 133633 91652 93974 330419 291981 849555 847373 243864 241644 306789 308958 361010 351898 377969 382217 408371 409944 387921 430800 988371 1045638 617151 521291 330512 322586 378374 376470 402240 407105 413237 422343 475108 477010 828902 857729 39.65 69.4 1
09:40:27 2023-10-12 439060 431128 94887 95924 146137 152924 161077 157361 130546 127164 134826 135451 149248 148755 467615 505008 1411086 1393177 547445 567960 134006 119818 130264 129687 142519 137841 132776 134070 91493 94038 334835 294509 836205 848046 243612 241644 306465 307522 363822 351898 377063 380808 406074 411629 390115 430495 995421 1045347 621565 522549 328500 324708 377661 375726 403251 406702 418735 421125 473667 478084 814878 857729 39.65 69.5 1
09:40:28 2023-10-12 436366 431834 95405 95687 146886 150290 161703 156287 129379 126893 135085 134790 149593 148236 468610 507529 1406851 1381851 546668 567996 134571 119535 130879 129509 139603 137772 133210 133666 91493 94103 334835 293676 848713 852897 243864 241474 306969 310676 361010 350764 378574 382485 406038 412649 387488 433127 990446 1041836 624812 524364 329577 322920 376672 378207 401922 405257 414547 419451 478008 478265 820896 859631 39.65 69.5 1
09:40:29 2023-10-12 437356 431771 94988 95924 146609 152959 161337 157361 129020 127136 135122 135613 147557 148615 467579 501455 1400544 1386869 553379 567852 134445 119535 130697 129509 139669 138085 133478 134917 91586 94233 331306 295136 848432 857748 242764 241644 306969 309410 363053 351898 380534 382178 405395 413230 387885 433742 989007 1034626 618622 523992 328049 323866 377841 377301 400975 405257 417922 421345 478008 476632 819077 862728 39.65 69.4 1
09:40:30 2023-10-12 432665 431830 94984 95854 146600 152924 161372 157361 130670 127164 134955 135044 149559 148894 468610 500512 1411049 1395198 551848 567924 135105 119301 131062 132643 140253 137355 133612 133448 91652 94103 331306 293260 859533 852293 243521 241984 306969 307988 360430 351898 378682 382719 406074 410229 390115 433742 986969 1035743 637247 521255 330512 321609 378050 378474 401542 405363 416437 422993 477792 479087 830005 862003 39.65 69.5 1
09:40:31 2023-10-12 436051 432272 94923 94047 146131 149319 158668 158021 130422 127585 134638 135895 147282 149554 467247 498615 1416172 1404497 556097 567960 134571 119501 130879 129509 139669 137676 133210 133666 91619 93974 334302 293676 846780 850485 242855 241984 306501 307988 361010 353888 378646 382178 406074 412069 392158 433434 986969 1036179 629290 520481 329577 322920 379015 377301 400975 407165 414547 423888 477191 476668 824617 860279 39.65 69.5 1
09:40:32 2023-10-12 433820 431767 94952 95920 146375 152924 161112 157361 130490 127042 134638 135451 149490 148755 467615 505080 1415099 1397185 545892 567996 134698 119384 131062 129331 140027 137355 133428 133415 91652 93974 332542 292845 849597 850485 243864 240966 306969 308059 360430 351898 378538 382790 406038 409980 390724 432182 990149 1049650 617347 525853 330980 322180 378835 377299 402097 404938 413856 422614 476148 477010 826797 857729 39.65 69.5 1
09:40:33 2023-10-12 438048 431740 94896 95949 146333 149285 161042 157801 130456 127462 134638 135801 149282 149276 467946 503516 1413090 1395198 549005 567996 134225 119535 130697 129687 142588 137841 133210 134011 91460 94169 337224 295346 837826 847973 243864 241644 306969 308538 363053 353888 377401 380773 404752 411307 391328 430495 990446 1045183 635731 524836 328414 323866 379015 375306 400406 405328 419314 422950 474369 478084 816106 857766 39.65 69.4 1
09:40:34 2023-10-12 435398 431506 95114 95816 146602 150923 159112 157152 129020 127381 135133 135350 150046 148440 468536 504936 1413296 1381888 545381 567996 134698 119662 130901 130139 139961 137806 133244 133666 91652 92847 327849 293676 845948 852897 243864 240966 306969 307953 361010 350800 378610 382485 406074 412359 387195 433127 990446 1041063 621826 525108 329577 323639 378237 378776 402240 405257 414619 420044 478044 477904 819695 860279 39.65 69.4 1
09:40:35 2023-10-12 435393 431330 94956 95750 146409 150290 161372 156649 130704 127130 134861 135044 149524 148755 467946 503908 1411049 1391160 550179 567924 134478 119901 130697 129598 139378 137841 133210 133666 91652 94136 331833 293260 844018 854106 243864 241984 306070 311336 363053 351862 378574 380773 406296 410985 387560 432513 986837 1035049 618622 518133 329577 324323 377968 377315 403251 408392 418625 420530 477792 477940 827410 861354 39.65 69.4 1
09:40:36 2023-10-12 443449 431587 95118 95886 146852 152817 161372 157361 129020 127062 135287 135077 149698 148755 467616 499036 1411086 1396191 553527 567996 135139 119535 131062 129509 140253 137615 133645 133700 91526 94136 327849 293676 856512 852293 243693 241984 306825 308023 360430 351898 378682 382719 406074 410229 390188 431722 986122 1036548 621565 522030 330512 321644 379015 377847 401542 406535 413856 423287 478044 477411 832137 861502 39.65 69.4 1
09:40:37 2023-10-12 432665 431812 95057 95924 146409 152924 161224 157361 130614 127456 134861 135707 149524 149137 467946 508046 1424345 1396377 544344 567960 134732 119535 131062 129509 139828 137355 133645 133541 91652 93974 331833 292589 863086 849883 243864 241305 306969 309426 361010 351645 378357 385436 408154 411169 390006 431961 991888 1048525 612738 524997 331450 322705 378749 377337 402842 405363 417066 422467 476519 478123 825238 857766 39.65 69.5 1
09:40:38 2023-10-12 437938 432876 94993 95958 146260 153101 161112 160352 130580 127551 134638 135929 147301 149276 467946 502772 1411086 1396191 549601 568032 134575 119569 130879 129687 139266 137806 133738 134011 91493 94169 342393 295976 840778 848009 243864 241644 308706 309192 361010 353888 377933 383695 404788 412649 391328 431179 990446 1045220 626305 524364 328646 322598 379015 375341 399845 404691 418290 423287 474739 478084 817880 858327 39.65 69.4 1
09:40:39 2023-10-12 438228 431479 95248 94103 146576 153176 161457 157518 131113 127062 135098 135316 147591 148615 468610 504828 1411086 1388124 546871 572068 134664 119658 130879 129509 139211 138215 134148 133666 91493 94007 327849 293676 849172 850485 243864 241644 306969 307988 363053 351330 377365 381949 406074 411594 387503 429850 989708 1042574 623319 523621 329358 324587 375542 375341 401076 405328 414583 419414 474405 478084 816143 857803 39.65 69.4 1
09:40:40 2023-10-12 437719 431803 95114 95921 146613 150923 161224 157361 130524 127042 134861 135077 149351 148790 467946 500040 1401866 1391160 554596 571183 134259 119901 130606 129687 142553 137875 133118 133977 91430 94136 331306 294927 838736 852897 242423 243084 306969 307522 363566 351862 378574 381639 405428 411629 390115 432513 989007 1031970 624507 521525 328427 324564 377590 377351 400975 407284 418799 421162 477083 476153 823156 862728 39.65 69.5 1
09:40:41 2023-10-12 433709 431467 95053 95721 146645 150923 161633 157107 130704 126920 134896 135617 147624 148648 467946 502029 1411086 1391198 550250 567960 134732 119569 131062 129509 140060 137710 133645 133666 91845 94007 330419 292576 868858 854106 243693 241984 305818 309931 360722 351614 378610 380808 406332 411491 387813 433483 986969 1033516 626305 521291 331215 323639 377575 378776 400406 407426 413856 420712 478080 478084 830115 862115 39.65 69.5 1
09:40:42 2023-10-12 432876 432872 94984 95887 146432 153066 158527 157361 130704 127198 134896 135485 149524 148998 467946 505116 1424345 1404497 551749 567996 134974 119535 130879 129509 139362 137710 133654 133700 91526 94136 332542 293676 847122 847373 243693 245463 306379 311166 360830 351681 377221 382719 408335 411965 389934 430654 986896 1041260 630783 519342 330044 323639 378410 377299 402680 407747 414547 421745 473667 478012 828902 859668 39.65 69.4 1
09:40:43 2023-10-12 433274 431767 94988 95825 146409 152959 161182 157361 130524 127164 134931 135485 149420 149241 467946 508046 1420269 1394206 545892 567960 135139 119535 131062 132711 140286 137389 133553 133541 91652 93974 336048 292638 859143 850485 243864 240966 306969 310909 361010 351415 378538 383094 406074 411491 390775 432513 988737 1048708 623505 524364 330512 322395 379015 376506 402877 405292 413856 422950 476519 477940 825499 860164 39.65 69.4 1
09:40:44 2023-10-12 437560 431627 94927 96023 146237 151170 158890 157766 128573 127415 134839 135895 149420 149276 467946 503516 1413796 1395198 548584 568032 134478 119798 130697 129509 139278 137841 133210 133700 91493 94136 330779 295346 840182 848046 243576 241644 306502 308538 361010 353888 378538 380808 404788 412649 391328 431215 989744 1045220 635731 525108 328414 322884 379015 375905 400442 405696 417958 423287 475073 478084 818496 857766 39.65 69.4 1
09:40:45 2023-10-12 435434 431812 95057 95924 146609 152959 161407 157361 130524 127164 134896 135441 149524 148755 465850 503516 1401866 1381999 548657 568032 134698 119535 130879 129509 139378 137797 133244 133666 91493 94136 334302 293676 848026 855318 243864 240966 306969 307522 361010 351898 380570 381949 405431 412649 387921 435123 992556 1037084 631185 525296 329088 323231 377963 378596 403251 404833 414475 421460 478080 478084 818533 860279 39.65 69.5 1
09:40:46 2023-10-12 437756 431623 94948 95882 146401 152710 161184 157361 130931 127164 134896 135077 149351 148790 467726 500040 1401866 1391160 554596 567996 134259 119569 130515 129509 142519 137841 132810 133666 91366 94169 334302 295136 840935 852293 242423 245356 306969 307057 363053 351898 378538 381100 406038 411629 387921 432476 987572 1027167 629290 521057 328414 323651 377841 376506 400409 405398 417958 421345 477123 475961 819695 862728 39.65 69.5 1
09:40:47 2023-10-12 430257 431812 94988 95788 146237 152710 161259 157361 130704 127164 134708 135077 149420 148790 467946 499036 1411049 1394206 553490 567960 134732 119535 130971 129509 139798 137580 133244 133700 91652 94007 335367 293676 852348 853362 243612 242083 306897 310286 359779 351825 378538 383260 405894 410051 390557 433742 985570 1034639 625745 521035 330512 321383 379015 378207 398654 408254 416437 423287 478080 477375 830189 860279 39.65 69.5 1
09:40:48 2023-10-12 436093 432416 94863 95958 146137 153136 160817 160352 128767 127462 134509 135707 149282 149276 465687 498650 1415937 1404497 553453 568032 134571 119501 133082 129420 139702 137615 133244 133666 91526 94007 334072 293676 847842 850485 243178 241984 306969 307988 361010 352152 378646 382719 406074 412649 392435 433742 984745 1039555 621565 519782 330044 323543 379015 377301 401259 406535 418625 423930 479009 476380 825647 860131 39.65 69.4 1
09:40:49 2023-10-12 434943 431713 95118 93907 146200 150641 159112 157691 130738 127164 135193 135436 147245 148613 467946 505044 1420306 1404497 553325 567960 134698 119569 130697 129420 139669 137470 133210 133675 91526 94007 334302 292850 847236 849883 243178 245392 306537 308023 361010 351898 379535 381908 405125 412359 391328 430837 986969 1039359 629290 518975 329431 323639 378712 375042 398654 407782 414583 421680 473667 477411 827727 857840 39.65 69.4 1
09:40:50 2023-10-12 433021 431898 94952 95953 146366 150817 161147 157047 130524 127232 134861 135741 149317 149276 467946 502065 1411086 1394206 549005 568032 134698 119569 130879 129687 139702 137615 133210 133666 91493 94040 334302 294927 846468 848046 243693 241644 306502 308974 361010 353888 378501 380773 404503 411819 391073 431839 992556 1047013 626305 525853 329577 322705 378547 376327 402965 404055 417001 423287 475108 476344 820129 857766 39.65 69.5 1
09:40:51 2023-10-12 438011 432836 95053 95859 146395 149218 160887 157691 130524 127198 134638 135392 149351 148790 467284 505080 1411086 1391198 547057 567996 134445 119535 130697 129687 139028 137841 133244 133633 91526 93974 337901 293468 845792 850485 243648 241644 306969 307988 363822 351898 377365 381378 406074 411664 387885 430532 991923 1042574 626305 522473 328646 324816 376708 375341 401040 407200 418290 419487 474405 478084 814915 857803 39.65 69.5 1
09:40:52 2023-10-12 438786 431812 95057 95825 146409 152959 161182 157361 130614 127164 134708 135746 149317 149102 467946 500393 1400872 1392392 555064 567996 134478 119603 130697 129509 139278 137841 133244 133885 91493 93009 331833 295309 842245 856260 242280 242154 306933 309410 363566 351789 378236 382106 405680 411629 390152 433742 989665 1031847 629290 521255 328646 324359 377877 377194 400975 405328 417958 420749 476555 475292 819792 862728 39.65 69.5 1
09:40:53 2023-10-12 435746 431431 95057 95792 146336 152710 161407 157361 130829 127164 135193 135111 147282 148305 465585 502029 1411086 1391198 550250 567960 134605 119535 130879 129509 139278 137806 133244 133666 91526 94007 332542 292845 848165 852897 243693 241644 306070 308993 361010 351862 378610 380808 406332 412649 387813 433127 984708 1033516 626305 518706 330044 323866 376708 377351 402965 408106 418947 419935 477828 477976 827999 862003 39.65 69.4 1
09:40:54 2023-10-12 432665 432281 95175 95920 146643 152924 161294 157361 129020 127619 135098 135451 149490 149033 467946 499072 1416104 1394383 553527 567996 134698 119569 130879 129509 139861 137806 133210 133666 91652 94071 330779 294091 850605 852293 243693 241984 306969 308023 359599 351898 380860 380239 406074 410265 391328 433520 986969 1038086 626305 521328 330044 321870 378749 378243 398654 406535 414511 423587 478080 477146 830189 860279 39.65 69.4 1
09:40:55 2023-10-12 432665 432132 94988 95821 146643 152950 161182 157361 130524 127042 134708 135485 149455 149137 467946 508764 1420306 1395198 545892 567996 134765 119535 131062 129331 140060 137389 133553 133541 91749 94007 332542 292018 849821 850485 243864 240966 306861 308958 360938 351898 381465 385436 405786 410844 390521 432292 989776 1051477 629669 525370 331884 322669 378943 377301 402842 405292 416400 423285 476483 477644 825647 857729 39.65 69.4 1
09:40:56 2023-10-12 437918 432456 95118 95953 146205 153173 161189 157801 130637 127340 134603 135895 149456 149241 467284 503126 1411086 1395198 549787 567996 134631 119818 130879 129687 139603 137875 133210 134070 91619 94299 330779 295976 841820 848009 243864 241984 308706 309410 363053 354621 378501 381343 404788 413812 391881 431142 991850 1044827 626305 524364 328646 323866 379015 376434 400723 405328 418881 423250 474703 477015 817227 857729 39.65 69.4 1
09:40:57 2023-10-12 436292 432375 95114 95916 146366 152924 161337 157691 130670 127130 134861 135324 149490 148963 468610 499001 1399586 1381888 553527 567960 134445 119535 130971 129598 139702 137634 133444 134087 91545 92847 331833 294927 850852 856531 243756 241912 308669 310237 362980 351862 381668 381343 405395 413230 390434 435556 989671 1036362 624812 525108 329431 323866 378676 378740 401542 405222 417626 421942 480821 477375 817264 862728 39.65 69.5 1
09:40:58 2023-10-12 437975 431767 95114 95916 146711 152854 161372 157361 130795 127164 134861 135077 149524 148963 467946 499072 1411012 1393177 553269 567996 134571 119818 130697 129687 139378 137841 133210 133885 91493 94169 332542 294509 843180 854106 243864 240637 306933 307988 363566 351862 378610 382178 405125 412528 387849 433742 988934 1030476 629850 520317 329358 324564 376951 379104 402680 408213 417776 420566 477047 477195 825656 861354 39.65 69.4 1
09:40:59 2023-10-12 432665 432800 95179 95886 146847 150711 157308 157361 130852 127130 134990 135077 149524 148615 467946 501216 1409012 1391198 551812 567888 135151 119466 133431 129331 140674 137355 133880 133415 91812 94005 330779 292018 857817 854106 243864 241984 306969 309860 360684 351862 380788 380808 406074 410229 387849 435123 986969 1033552 626305 524092 331450 322359 378979 378776 400125 406820 414245 422651 478044 478084 831959 862115 39.65 69.4 1
09:41:00 2023-10-12 432579 431771 95085 95986 146817 153031 161337 157691 130704 127164 134861 135077 149524 149137 467946 505116 1424345 1398181 545084 567960 134732 119569 131062 129509 140253 137806 133645 133666 91715 93974 336048 292638 849555 847973 243864 241814 306825 310836 360722 351681 378429 382951 408876 411890 390557 431643 989702 1050731 624812 522843 330980 322884 378979 377315 405255 407070 414439 421979 476184 477714 830323 857494 39.65 69.4 1
09:41:01 2023-10-12 436329 431767 95053 95953 146613 153066 161337 160317 130761 127462 134861 135895 149490 149241 468610 503126 1414094 1395198 549361 567996 134913 119535 131062 129598 139798 137841 133428 133666 91619 94136 334302 294927 846902 848046 243864 241984 309761 309410 361010 353888 378538 380808 404788 411097 392158 432476 990446 1045530 626305 525853 329577 322884 379015 376434 401004 404655 417922 424217 476148 477832 822792 860777 39.65 69.4 1
09:41:02 2023-10-12 435398 431735 95126 95916 146571 152924 161372 157361 130704 127198 134861 135451 149524 149102 466505 503480 1401866 1380869 549435 568032 134698 119862 130853 129954 140380 137634 133511 134002 91679 92880 335367 294472 844616 855318 243504 241474 306793 307988 361010 351898 381719 382485 405966 413230 390152 432430 991072 1038784 631185 525853 329577 323866 378374 378776 400406 407986 416965 421979 480821 478084 818496 862115 39.65 69.4 1
09:41:03 2023-10-12 438011 432836 95090 95920 146574 153066 161407 157361 130704 127164 134896 135485 149559 148998 467946 500393 1404912 1391160 555421 567960 134445 119818 130697 129865 139378 137841 133177 134070 91493 94136 334302 294927 839449 852897 242971 240637 306969 309945 363822 351898 378574 381639 406074 411629 389825 433127 991777 1033272 628921 521800 329504 324744 377661 377459 401542 407605 418699 421162 477900 476260 823304 862115 39.65 69.5 1
09:41:04 2023-10-12 433274 431452 95540 95891 146852 152854 161598 157107 129020 126927 134896 135010 149559 148616 468610 501604 1408975 1393177 550213 567960 134732 119501 131062 129509 140060 137546 133428 133633 91749 93941 332542 291945 853379 854712 243864 241984 306969 309896 360974 351862 378646 380773 406296 411455 387777 433742 986122 1036362 626305 522843 331450 322884 377805 377315 400406 406500 413820 420712 478008 478084 830360 862115 39.65 69.5 1
09:41:05 2023-10-12 435091 431092 94992 95958 146642 153031 161337 157361 130670 127164 135193 135451 146839 149102 467615 505044 1424345 1406498 551665 567996 134782 119535 130879 129513 139470 137892 133511 133754 91652 94136 335367 293469 848299 850941 243269 242801 306861 310726 362459 353852 377789 382106 408263 412506 391699 432818 986969 1039628 640277 518938 330438 323830 378907 375306 399213 407747 414475 422015 474333 477411 827690 857803 39.65 69.5 1
09:41:06 2023-10-12 433279 431731 95049 94329 146401 152959 161337 157691 130704 127374 134861 135673 149559 148998 467615 508010 1420306 1395198 545504 567924 134833 119569 131062 129513 140283 137892 133750 133738 91652 94038 332542 292495 850965 850336 245244 240966 306969 309643 361010 351898 378574 383094 408371 411491 391328 432476 987572 1051715 625123 524364 331450 322884 379015 377301 405543 405328 417066 422619 476975 480644 827410 857310 39.65 69.4 1
09:41:07 2023-10-12 435339 431151 95122 95792 146613 152924 161372 157801 130704 127042 134931 135044 149698 148305 469295 505116 1411049 1388384 547297 572068 134987 119662 130901 129602 139662 137797 133641 134049 91679 92880 331833 294065 843726 850485 243864 241644 306825 310286 363053 351596 377401 381949 406038 413812 387813 431142 991616 1042574 634216 523992 330044 324323 376071 376434 402240 405328 414619 419451 475073 477760 818533 857840 39.65 69.4 1
09:41:08 2023-10-12 435552 431771 94984 95920 146441 152924 161372 157361 130670 127130 134861 135077 149524 148790 467946 500548 1401829 1379888 551922 567960 134571 119535 130971 129513 139470 137935 133520 133960 91652 94136 334302 294369 845960 855318 243612 240966 308706 307953 363053 351898 381362 381913 405680 413051 389825 435792 992556 1039304 622668 525853 330044 323723 378496 378632 402680 405957 417922 421979 480857 478084 820998 862115 39.65 69.5 1
09:41:09 2023-10-12 439520 432116 95187 95958 146714 152924 161407 157361 129035 127164 134861 135485 149663 148998 466221 498300 1409740 1391198 553343 568032 134554 119852 130596 129691 139374 137970 133302 134192 91589 94169 334302 294787 842072 852897 243521 240637 306969 307988 363566 351898 378574 382178 408371 411629 387849 433127 989007 1029529 626305 518902 328646 324564 377539 377603 401542 407782 418253 420712 476975 476668 824474 861502 39.65 69.5 1
09:41:10 2023-10-12 433025 431735 95021 96021 146375 153208 158852 160352 130241 127585 134603 135929 149282 149765 466624 498300 1415099 1400433 553453 567960 134923 119569 130879 129509 139411 137676 133428 133700 91545 92847 331306 293872 851982 852823 243034 242154 306933 310286 360794 353852 380679 383260 406074 411227 391881 435160 986748 1039120 635731 522543 329811 321870 379015 378488 401542 406535 414547 423888 478044 477411 830115 861502 39.65 69.4 1
09:41:11 2023-10-12 432912 431830 95122 95958 146884 150818 161147 157152 130670 127130 135193 135077 147080 149487 467284 500548 1420269 1406498 554707 567924 134698 119535 131062 130205 140027 137806 133210 133666 91652 94136 334302 293676 844851 848046 242971 242325 306969 308023 361010 352117 378574 382178 406074 412649 392435 432820 986969 1038384 621932 519672 330044 323375 378763 376183 401469 407142 418625 424078 474965 478895 827999 859447 39.65 69.5 1
09:41:12 2023-10-12 432665 431416 95114 95949 146091 150707 161372 157801 130704 127198 135193 135553 146804 148822 467946 507720 1417902 1397763 545855 571137 135050 119364 131027 129687 140488 137668 133851 133843 91715 94038 335367 292845 857631 850941 243828 240966 306969 311386 361010 353707 378357 383094 406074 411166 390688 432513 987572 1048708 623319 525480 330512 322359 379015 376506 402240 404974 414183 423250 476555 477714 825647 857766 39.65 69.5 1
09:41:13 2023-10-12 437388 431847 94961 95920 145828 151134 161077 157801 130490 127198 134911 135578 146804 148926 467284 502772 1414094 1397185 549787 568068 134445 119569 130697 129865 142657 137875 133210 134095 91493 94234 330779 295346 849773 848009 243864 241984 306969 309410 363566 354530 380652 384273 405107 414980 392085 431643 993172 1047718 630783 522659 328500 324323 378979 377835 401004 405328 419255 423888 474703 478084 818589 857766 39.65 69.5 1
09:41:14 2023-10-12 438219 430584 95114 95783 146576 150711 161407 157361 130795 126954 135193 135094 147248 148302 467946 505189 1411086 1387873 545892 571147 134732 119535 131062 129509 139570 137841 133532 133885 91686 94169 337901 293676 850737 851690 243864 241841 306969 309994 361010 351862 378538 382790 406074 412649 387740 431215 990446 1042574 621565 524836 330044 323866 376371 377072 402276 405363 416770 419487 476555 477714 820932 859668 39.65 69.4 1
09:41:15 2023-10-12 437670 430598 94992 95891 146333 150711 161407 157361 130704 127076 135193 135136 147213 148405 467946 499108 1411086 1391198 552056 567996 134584 119935 130879 129687 139473 138017 133570 134340 91579 93009 335367 294436 847866 854540 243792 243008 306933 310286 364080 351862 378574 382178 405160 414872 387849 433127 987572 1034896 630970 518024 329577 324816 377274 377603 403251 408390 417037 420712 477227 477411 824474 860617 39.65 69.5 1
09:41:16 2023-10-12 432052 432272 95122 95891 146524 150290 159042 157361 130886 127042 135193 135128 146839 148440 467946 500548 1411086 1393215 551848 567996 135420 119418 133338 132767 140513 137255 133901 133428 91812 93941 334302 291811 860208 852897 243864 241984 308148 311166 360720 351862 378646 380773 406074 409944 387885 432063 986269 1033516 630783 521773 331920 322073 378424 378632 402680 406999 416547 421832 477900 477940 829968 862728 39.65 69.5 1
09:41:17 2023-10-12 432903 431771 95118 95953 146441 152959 161407 157361 130738 127164 134802 135564 147797 148996 467689 504792 1424234 1407462 553719 571662 134698 119681 130957 129602 139828 137935 133511 133977 91652 92911 331833 293117 847008 848009 242819 240603 306933 308923 361010 353888 377365 382178 408371 412649 391604 431142 986969 1042367 629290 519342 330278 323866 378979 375306 399809 409346 414583 421979 473703 477748 827690 857803 39.65 69.4 1
09:41:18 2023-10-12 432378 431728 95057 95953 146613 152994 159071 157361 130704 127198 134990 135739 149524 148998 467946 508046 1420306 1395198 545504 567996 135130 119569 133127 129424 140283 137805 133754 133637 91749 94038 332542 292909 851079 849883 243864 241474 306933 311631 360758 353743 378465 383023 408335 411348 390891 432943 991183 1052223 629669 524364 331215 322920 379015 378063 403444 405328 414511 423287 477599 480789 824653 857803 39.65 69.4 1
09:41:19 2023-10-12 437337 432456 94992 95991 146553 153136 161112 160386 130670 127619 135005 135835 146839 149520 467946 503162 1414094 1397185 550179 568032 134803 119935 130879 129691 139732 138013 133520 134200 91526 94332 334302 296260 841622 848046 243864 245356 306502 309410 363822 352152 378538 381646 406038 412528 392158 432476 992519 1048307 626305 522879 328646 324587 379015 377567 401076 407140 419583 423287 475108 477868 821030 860777 39.65 69.5 1
09:41:20 2023-10-12 437511 432876 95118 95953 146886 149223 161442 157801 130704 127164 135193 135613 149593 149137 467946 498650 1401866 1387175 555138 567996 135012 119862 130888 130382 140117 137858 133650 134310 91712 94329 331833 295978 846955 856531 242963 242154 306502 307522 363739 351898 381144 382178 406002 411629 390188 434517 991109 1035739 629290 522879 329344 324587 378979 377337 400975 405328 418290 422015 477972 476704 819695 860643 39.65 69.4 1
09:41:21 2023-10-12 433016 431452 95179 95920 146877 152955 161477 157361 131219 127164 134931 135358 149593 148510 467946 503162 1411049 1393215 550796 568032 134824 119852 131062 129691 139732 137940 133662 134082 91845 94169 332542 292077 846731 854712 243864 242154 306501 311606 361010 351862 378682 380808 406937 412649 387849 433742 986785 1040894 627798 519600 331450 324215 377697 378632 403390 408499 417436 420864 478008 478084 827727 859119 39.65 69.4 1
09:41:22 2023-10-12 435167 431448 94952 95953 146375 153278 161112 158207 129020 127646 131550 135657 149629 149101 467873 501810 1422157 1407387 554953 567996 134698 119818 131062 129598 140027 137668 133905 133944 91779 94169 335367 294326 847956 851690 243521 245427 306969 308958 361010 352914 378646 382448 405125 410985 392435 433127 986873 1039120 626305 519782 330278 323866 379015 376170 399213 407782 414619 424188 475073 475674 827067 860279 39.65 69.4 1
09:41:23 2023-10-12 435128 432402 94984 95953 146543 152994 161294 157801 130772 127198 134931 135519 149559 149241 467946 508046 1424319 1396421 547371 567960 134732 119535 131062 129598 140093 137858 133679 133893 91749 94203 335367 293265 848756 848528 244650 243008 306933 309754 360974 353852 377825 384346 409526 412542 390833 430800 989007 1045638 630783 520594 331215 323603 379015 376506 403197 408488 417733 422651 474739 477750 829490 857642 39.65 69.4 1
09:41:24 2023-10-12 445584 432542 95049 96016 146329 150923 161259 157916 130738 127408 135193 135894 146839 148996 467946 504658 1414094 1396191 548657 568032 134765 119828 133338 129598 140383 137841 133645 133700 91749 94169 334302 294092 853518 848046 243864 241644 309214 310896 361010 352152 378574 381378 405395 412649 392217 433127 990519 1044827 630783 525853 330044 322920 379015 377603 401040 405957 417409 424268 476304 477904 820785 860131 39.65 69.5 1
09:41:25 2023-10-12 435470 432903 95053 95987 146338 150923 161442 157801 130738 127164 135193 135582 147282 148683 467946 502029 1401866 1382986 552142 572068 134936 119696 131027 129865 139994 137772 134169 134002 91679 94426 331833 295312 845228 855318 243864 241260 309324 310286 363053 351898 382010 382485 405716 413812 390188 432403 991923 1038050 630783 522405 329577 323866 379015 378848 400442 405009 418649 422651 481877 478084 817880 861502 39.65 69.4 1
09:41:26 2023-10-12 438043 430629 95057 95958 146439 150711 161372 157361 130738 127164 135193 135153 146839 148510 467946 497602 1411086 1391235 554559 568068 134478 119852 130697 129776 139378 137910 133244 134103 91686 94169 334302 294509 850776 852897 243864 240637 306969 308023 362463 351898 378610 382178 405196 414944 387632 433248 992593 1033322 630783 519196 330044 324780 377661 377459 402965 408963 418253 420749 478008 477460 822867 861502 39.65 69.4 1
09:41:27 2023-10-12 435746 431901 94863 94079 146196 151772 158546 158539 130758 127694 134815 135886 146701 149308 467836 501810 1419126 1406498 555027 568032 135128 119862 131289 129865 140480 137875 133553 133885 91686 93009 331833 293676 846780 850485 243521 245392 305995 308059 361010 352187 378682 382178 406074 411371 389622 433742 987572 1039592 626305 519782 330044 323866 379015 377036 398654 407747 414619 424637 476483 477411 825274 860279 39.65 69.4 1
09:41:28 2023-10-12 432536 432486 95114 95987 146745 152994 161407 160128 130772 127347 134896 135519 149559 149137 467615 505152 1421949 1400470 548187 568032 134841 119569 131236 130410 139828 137944 133750 133780 91812 93009 335367 293570 850317 848528 243828 242666 306933 309285 363016 353852 378055 383260 406296 412649 390739 430837 988925 1046707 627798 519342 330512 323866 378691 375762 401957 408426 414547 422651 474405 477868 828938 857803 39.65 69.4 1
09:41:29 2023-10-12 431360 431803 95110 95888 146794 153029 161407 157801 130524 127408 134861 135741 149559 149137 467946 505080 1415099 1397185 544611 568068 135240 119569 133187 129602 140380 137957 133763 133775 91812 94169 332542 293536 850461 849883 243648 240966 308597 308059 361010 353888 378610 382825 406038 411491 391328 433127 989044 1050972 626305 525853 330512 322657 379015 377315 403822 406027 417733 423777 477119 478084 825023 860131 39.65 69.4 1
09:41:30 2023-10-12 433025 431771 95568 95788 147399 152710 161738 157141 130772 126779 134966 135044 149627 148305 465850 505116 1408577 1386404 548150 567888 134727 119764 130992 129869 140214 137797 133641 134234 91682 94233 331833 294156 851196 855185 245099 241644 306969 307988 361010 351862 381144 383130 406038 412649 387849 434666 990998 1039555 623319 525480 329811 323866 378979 378452 402204 405292 417001 421979 480785 477679 820960 861502 39.65 69.4 1
09:41:31 2023-10-12 439184 431776 95187 95945 146852 153031 161598 157801 130761 127130 134955 135451 149524 148963 467946 500040 1401792 1390135 554670 567996 134740 119901 130879 129691 139470 137948 133482 134179 91493 94299 334302 295411 851261 854712 242899 242181 306969 309848 363566 351898 378357 381997 405750 414872 389970 433250 992593 1031715 624507 521982 329234 324672 378338 377531 400409 407105 418653 421649 477755 476596 820932 862728 39.65 69.5 1
09:41:32 2023-10-12 432998 432732 95248 94015 146576 149252 161683 157986 130897 127625 135193 135759 147386 149414 468499 500089 1415099 1400433 553490 572068 135919 119867 131428 129598 140447 137806 133881 134087 91779 94136 334835 293676 864523 852293 243693 241984 306969 310104 360394 351898 381668 380773 406074 411455 391328 432331 986969 1038784 627798 522030 330512 322359 379015 378740 402644 407140 414475 423888 480785 478084 832550 862454 39.65 69.4 1
09:41:33 2023-10-12 432912 432416 95053 95958 147255 149355 161337 158132 130704 127164 135288 135485 147695 149487 467946 500125 1420306 1408502 555064 567996 135089 119784 131062 129687 140253 137841 133881 134087 91865 92911 331833 294092 848906 850941 243377 243008 306451 311166 362980 353175 378574 382719 408371 412398 393086 433742 986969 1039083 621565 519709 330402 324179 379015 376398 401542 407712 414619 424188 475073 476668 825274 860279 39.65 69.4 1
09:41:34 2023-10-12 433894 431794 95118 95916 146852 153066 161598 157801 130886 127164 134861 135485 149524 148998 467946 505152 1424345 1400396 549005 568032 135126 119935 131062 129687 140295 137841 133654 133666 91812 94169 331833 293260 847921 847973 243864 240603 306933 309391 361010 351898 377329 380808 406296 412649 390703 430800 986837 1044090 621565 519709 331413 323543 380354 375883 402097 408213 414439 421869 476484 477652 830360 860164 39.65 69.5 1
09:41:35 2023-10-12 440044 431879 94988 96020 146031 151134 161337 158021 128946 127462 135193 135758 146804 149202 467689 506091 1416763 1396803 549675 571137 134542 120131 130770 130726 139570 138452 133193 134508 91493 94366 334072 296496 840857 847973 243864 241984 306969 309775 364594 353888 378501 381913 406074 412528 391881 431179 993330 1045602 630783 522843 328646 324600 378979 375869 401040 406500 419510 422614 477160 478084 816070 857766 39.65 69.5 1
09:41:36 2023-10-12 436470 431200 95374 93966 146610 150290 161738 156724 131310 126711 135288 134954 147488 147957 467946 505116 1408852 1383892 547057 567996 134732 119818 131062 129776 139666 137841 133650 134070 91652 94136 334302 294301 853001 853362 243864 241644 306969 310863 362871 351573 378393 382951 405966 413485 387668 433594 994006 1044680 621565 525108 330044 323866 377539 378776 405791 406464 416965 420676 478080 478049 823378 862728 39.65 69.4 1
09:41:37 2023-10-12 436366 433136 95378 96152 146464 150782 157342 157986 131303 126994 135228 135375 147213 148440 467946 502029 1414613 1394169 550571 567996 134715 119935 131162 130043 140102 137841 133666 134070 91715 94071 332542 292845 848520 854712 243864 242154 306501 309896 363053 351862 378610 381610 406937 410985 387849 433742 986800 1033552 612791 518133 330980 324323 378505 378474 401004 408963 414511 420712 478044 477760 827653 862115 39.65 69.5 1
09:41:38 2023-10-12 430266 432903 95252 95958 146705 150923 161485 157801 130886 127340 135193 135762 147213 148822 467946 499036 1414094 1397185 553490 567996 134736 119569 131162 130043 140703 138152 133851 134217 91679 94296 335367 294227 848824 852787 243468 242325 306753 310213 361010 354639 381435 383151 408371 412069 392435 432367 986837 1041517 622852 522066 330278 322622 381159 378740 401542 408415 414619 424489 478008 477748 828902 860279 39.65 69.4 1
09:41:39 2023-10-12 432687 432510 95114 96016 146507 151029 161633 157801 130886 127164 135193 135638 147248 148891 467615 503906 1424345 1407499 553379 567996 135011 119818 131062 129687 140027 137875 133645 134070 91779 94299 331833 293676 847236 848009 243521 240603 306969 311166 361010 354388 377933 382448 408371 412649 391590 431142 986969 1042257 621565 521428 330944 323723 378835 375990 402395 408177 414475 422730 477160 477375 827690 857803 39.65 69.5 1
09:41:40 2023-10-12 436475 432411 95049 96049 146375 149282 161224 160541 130670 127646 131617 136102 147797 149448 467836 502982 1414877 1396803 548856 571064 134597 119901 131062 129865 140027 138294 133662 134340 91579 94364 331833 296186 859227 848009 243828 241975 306861 309410 363566 353888 378538 381610 405395 411629 392158 432133 991923 1045565 626305 524464 328646 324323 379015 376470 401040 405363 420241 423888 475073 478084 817880 857803 39.65 69.4 1
09:41:41 2023-10-12 436366 431427 95114 95920 146847 152924 161633 157691 130829 127042 135085 135077 149767 148720 467946 505080 1414094 1387873 546668 571282 134698 119935 131062 129776 140060 137841 133520 133977 91652 94169 331833 294238 848677 852756 243720 242217 306717 311166 362763 351717 378429 382987 405930 413741 387596 431998 991850 1042574 617151 524364 330402 323687 376672 377301 402842 406500 417001 420566 477227 477714 823304 860279 39.65 69.4 1
09:41:42 2023-10-12 437609 432010 95187 94011 146709 149120 157342 157766 130886 127164 134990 135485 149559 148961 466505 501993 1411086 1393215 550571 572068 134698 119969 131062 129954 139266 137841 133650 134103 91652 94169 331833 294301 847455 854712 243864 242325 306789 308958 363566 351862 378610 380808 406866 413270 387849 433742 987572 1035049 632700 518902 330278 324816 377539 377639 401040 408963 414619 421708 478008 478084 825274 862115 39.65 69.4 1
09:41:43 2023-10-12 432660 431771 95179 95953 146852 153066 161633 157691 130829 127164 135096 135485 149801 149241 468610 499036 1411086 1395198 555303 573288 135310 119862 131289 129865 140480 138156 133981 134188 91679 92880 331833 294399 854676 852897 243864 242325 306933 310617 360722 354476 381362 380773 406074 411455 392399 432453 987302 1039592 631185 522806 330512 322395 379015 378474 401542 407426 414583 424489 478044 478084 830115 860890 39.65 69.4 1
09:41:44 2023-10-12 432683 431771 95114 95953 146817 152994 161485 157801 130614 127164 134861 135485 149559 149241 467284 502772 1424345 1407499 553343 567996 134795 119818 131062 129691 139861 137957 133750 134175 91715 94169 334302 293740 849515 848009 243404 240603 306717 308023 361010 352152 378538 382178 406074 412649 392217 431839 988925 1042819 630783 519563 330512 323723 378871 376255 402395 409133 416965 423287 475108 478084 830323 857618 39.65 69.5 1
09:41:45 2023-10-12 437921 432411 95049 95983 146432 149659 159112 158172 128930 127768 135063 136015 147386 149589 467799 503336 1415884 1399177 550571 571318 134808 119935 130888 130048 139828 137940 133725 134415 91652 94267 333494 296255 846814 848046 243864 242154 308597 307522 363566 352152 378574 381949 406002 412240 392435 432476 994072 1049836 627798 524364 328646 324816 379015 376434 401040 405363 419547 423888 475813 478084 819792 859668 39.65 69.4 1
09:41:46 2023-10-12 433066 431771 95183 95953 146920 152959 161660 157361 130953 127130 135060 135077 149663 148616 467946 505152 1411086 1389851 547445 571282 134841 119935 131236 129691 140283 137966 133750 134187 91812 94169 331833 294417 848527 854577 245244 241868 308706 309285 363053 351717 378465 382987 405930 413521 387813 433127 993330 1047566 624998 525581 330512 324323 376708 378776 405543 406535 418021 420676 478044 478420 822719 861502 39.65 69.4 2
09:41:47 2023-10-12 438228 432985 95599 94200 147810 150030 158961 160939 131492 127557 132295 136245 150274 149765 468589 505044 1420936 1399401 554250 574259 135487 122603 133884 131202 141457 139964 135029 135808 92488 94726 333668 295346 849732 859627 245244 242120 308488 312712 364907 353210 383201 384315 410051 415347 392435 432475 996189 1036716 622852 523621 331126 325778 382274 382682 405257 411011 421776 423024 480433 481327 833734 870488 39.65 69.4 2
09:41:48 2023-10-12 437729 436767 95965 94175 151561 152072 161328 159333 131328 128041 133126 139787 147442 153429 472493 505116 1430281 1412447 560657 579641 137250 120973 132073 133816 144667 141340 137830 137366 93421 95087 337102 295346 865039 866894 247158 243408 310459 314526 365456 356516 387642 387898 411890 414980 391958 437678 998869 1050972 632276 528451 336224 325743 383330 384243 408344 411656 421478 426943 484789 483467 842993 871067 39.65 69.5 2
09:41:49 2023-10-12 445560 441746 95765 94495 151877 153936 162137 161705 130953 128499 133729 140834 147344 154323 474311 508046 1434560 1424108 562599 577009 136858 123115 132959 134263 145308 144386 138194 138794 93034 95221 339628 297428 859616 868769 246459 243683 310344 313791 367731 360331 387605 387538 410990 416335 394239 436497 1000957 1054625 628921 528850 333501 327079 387450 383023 405975 411621 422784 428239 481144 482721 834405 870762 39.65 69.4 2
09:41:50 2023-10-12 459403 446432 95271 94144 149504 152004 162407 161054 128305 126785 133193 137582 146579 150149 472681 512432 1433591 1407666 553682 576152 134770 119627 131982 133666 144466 140205 137973 138118 92521 94562 336048 295435 866612 864981 246459 242085 306253 311306 362724 354308 378682 385433 406332 412069 387560 428562 994777 1053951 635731 522707 332392 324816 381159 380795 404725 408999 414475 421979 473667 478084 832550 861502 39.65 69.4 2
09:41:51 2023-10-12 445223 445582 94829 95356 148257 150926 161071 160096 127420 125844 132132 136821 149593 149520 468733 508046 1420306 1406498 550323 576366 133788 118472 134949 132673 143867 141340 137051 137038 91865 92847 336982 297452 876628 868816 245071 241984 308669 310945 360902 352117 378574 382521 402940 407472 385169 425930 987535 1049131 634216 529979 330438 321906 379015 377072 399845 402856 413603 419045 473796 473779 825142 857766 39.65 69.5 2
09:41:52 2023-10-12 454737 441899 96030 92382 146970 150629 159435 160905 125891 122977 135005 134132 146672 145990 468610 505152 1404854 1379543 547057 567996 131652 116286 133349 131103 141491 139699 134902 135364 90195 91637 334835 296396 861556 866278 242387 239511 303391 306047 358539 346522 375218 378243 397061 402233 377023 421740 979889 1030439 625123 524364 324667 317960 373183 371945 396925 400076 407936 411607 465823 468410 811712 850429 39.65 69.4 2
09:41:53 2023-10-12 448141 442251 95427 92070 144619 149348 161816 160645 124859 122911 133876 133972 144760 145955 466991 498728 1391309 1383480 552913 570448 129364 116006 130992 130792 141209 139297 133796 134673 89570 90913 337231 297098 849406 865125 239122 239883 300988 304387 356043 345445 371796 371649 395872 403119 375328 414520 974980 1015423 627798 513693 322714 316965 370002 369907 392353 398955 405606 409682 461984 460765 809339 847636 39.65 69.5 2
09:41:54 2023-10-12 443003 442075 95035 91017 143952 148136 161224 156888 124416 121844 131184 133010 143943 144829 464866 498300 1396606 1379543 548225 564555 129275 114682 130879 132516 141112 137809 133767 133633 89538 90218 336048 293121 863967 863723 239157 237795 301339 305469 354379 345726 371542 373880 393293 396382 374061 414340 968493 1020916 626638 516599 321876 315802 372131 369907 392426 396166 404422 411010 461984 459369 816338 843601 39.65 69.4 2
09:41:55 2023-10-12 443077 441782 93194 90885 143604 147894 158446 157002 124046 122311 130827 132943 143212 144795 464501 504653 1403245 1380526 545381 566218 132621 114682 130558 132424 139877 137841 133210 133448 89040 90404 337901 295346 868655 860844 238302 236293 299655 302666 351997 343374 368117 372561 389888 395933 372786 414125 972110 1024451 625123 522066 322256 315358 370002 367579 391319 395418 403850 408454 459981 458049 807102 842984 39.65 69.4 2
09:41:56 2023-10-12 449501 441746 94738 90951 143588 147788 160705 157251 124093 122278 130784 132935 143178 145103 464501 502065 1396606 1376600 544344 567052 132065 115169 130021 129687 139928 138017 133486 133969 89129 90401 331817 295976 851303 864511 238813 236719 298642 302880 353378 344824 369239 374108 391604 397357 372058 412916 972591 1025828 623607 519745 322028 315356 367745 368096 390992 394127 403850 404154 459692 460765 806902 844183 39.65 69.5 2
09:41:57 2023-10-12 447226 445797 93452 90984 143943 148171 161147 157141 124621 122611 131184 132977 143943 144795 467615 501288 1397784 1379888 550571 567960 132638 114748 130879 129509 140773 138294 134023 134103 89443 90532 333668 294509 865081 869999 238584 237226 300240 303013 353988 342884 369560 372825 392261 395310 373411 413138 969324 1019844 634673 519342 322400 315358 370002 369871 391319 395301 401351 407538 463709 458049 816106 846105 39.65 69.5 2
09:41:58 2023-10-12 446835 446536 94706 91618 143676 149243 160852 160645 124245 123590 130905 133897 143805 146179 467873 501810 1405778 1395807 553343 567852 129275 114715 131062 129602 141404 138747 134230 134487 89411 90782 338977 296681 862904 866931 237635 237593 298433 302880 353988 344942 367305 369943 392261 396558 372786 412843 970734 1024436 629669 516635 322256 315802 370002 367507 390766 396202 403850 407805 458579 459445 815215 843601 39.65 69.4 2
09:41:59 2023-10-12 446168 446751 95100 91021 144645 148619 161329 160352 124654 122911 131656 133260 144210 145335 466870 509483 1415099 1388862 547057 568032 129275 114748 133219 129602 141501 138866 134246 134647 89570 90752 337102 296049 865825 866931 241593 236980 300452 304603 353988 345799 368860 374674 391497 395757 374167 413941 974980 1033552 625441 523992 324091 315658 370002 369466 391816 396641 402276 407732 460053 460765 814058 844833 39.65 69.4 2
09:42:00 2023-10-12 450380 447567 95400 91453 145256 149000 158389 158242 125444 122878 134123 133227 144947 145369 471946 507913 1401866 1377929 547808 572861 129537 115481 133373 130480 141457 139372 134622 135050 89693 90913 338977 297392 869148 872900 240068 237025 301427 302056 352320 342884 369632 371981 390745 397706 373147 413174 977010 1024487 634673 525108 322714 315021 370002 369546 390683 394127 404709 405511 460619 460407 809327 848620 39.65 69.5 2
09:42:01 2023-10-12 462714 449711 95204 91618 144782 149033 161843 160939 125098 123519 133782 133766 144372 146012 468625 502029 1397784 1387873 558876 576482 129626 116019 131542 131070 141039 139594 134512 135578 89718 91316 338977 300994 861282 875603 237882 238416 299620 302270 357003 343374 369228 369943 391639 398928 373038 414125 975556 1018404 640277 520248 322028 316451 370002 369835 390766 396585 404020 405439 460053 460057 813480 851033 39.65 69.5 2
09:42:02 2023-10-12 454985 454416 95229 91938 144820 149904 157827 161304 125098 124130 133876 134435 144590 146317 468769 504689 1411086 1398444 558825 576366 129537 115673 133756 131136 141811 139734 135250 135492 89882 91323 338977 297500 874872 876747 239157 237629 301416 303804 353988 345239 369632 372825 391950 395310 371967 415007 976363 1027494 634673 522879 321426 315802 372920 369907 391173 395925 403850 409067 462728 460057 819658 850760 39.65 69.5 2
09:42:03 2023-10-12 454543 451165 95366 91811 145393 150290 158860 159130 125569 124168 131919 134031 145046 146179 471276 509411 1423169 1406498 559896 576366 130080 115673 132165 131617 142284 139830 135368 135598 89882 91323 340527 298825 879083 875357 238584 238032 301070 302977 352355 345168 368117 372036 392261 397097 371932 412222 976363 1030621 637750 521328 321687 315497 372095 368651 391042 396585 403850 405511 458579 457979 818496 848620 39.65 69.5 2
09:42:04 2023-10-12 454186 454452 95328 91841 145427 152251 158851 161079 125544 124045 134123 134132 145048 146317 471493 512540 1424345 1397185 551067 577183 129809 115481 134250 131169 142678 139865 135636 135906 90195 91323 337102 299652 880005 878679 240708 237654 299269 303794 354739 345042 369344 375204 392118 395621 373147 412880 978466 1042579 651021 525853 322701 314801 370002 369546 394654 395925 402598 405511 460017 463241 819114 848583 39.65 69.6 2
09:42:05 2023-10-12 460782 456284 95693 91898 145823 152570 159215 161304 125650 124373 132531 134283 145148 146214 473903 512468 1413796 1389851 553490 577018 129630 115833 134437 131926 142777 140456 135794 136248 90067 91448 343284 300059 874999 881648 240033 237760 299620 303280 353838 344824 369488 372764 390983 396523 369497 413465 981278 1033432 641392 525664 323172 315903 370002 372000 392127 395266 404422 405331 462728 460371 813480 852243 39.65 69.6 2
09:42:06 2023-10-12 461554 454526 95563 92001 145887 152605 159469 161600 125857 124301 134311 134536 145485 146317 474275 505116 1406498 1395695 563061 580464 129894 116119 134212 132199 142505 140446 135651 136434 90249 91701 342665 303273 881542 883179 238302 237714 302266 301950 354406 343409 369258 371891 389853 397706 369893 412478 980510 1023565 631185 525108 322485 316416 370002 369799 390766 395854 405858 405403 459981 459733 813409 853455 39.65 69.6 2
09:42:07 2023-10-12 457317 457164 95661 92128 146103 152605 159469 157308 125771 124335 134311 134536 145148 146725 474311 509483 1417110 1399438 561042 577055 131103 115607 134625 131169 143073 140260 136038 136029 90162 91574 343284 300537 891202 884473 239122 237961 299620 302906 353576 343409 369560 372561 391019 394101 372022 414735 977749 1030621 634673 525853 322665 315802 372095 372000 391319 395854 401351 405475 462728 460057 824474 853455 39.65 69.7 2
09:42:08 2023-10-12 460954 458622 95829 92279 145660 151029 159147 158725 125790 124439 134546 134808 145348 146825 474129 507913 1424345 1408667 562636 581288 129983 115833 134363 131960 142837 140453 136027 136245 90319 91701 340361 302415 881622 884949 238549 237997 301303 302941 353308 345481 368412 372036 391019 395898 373147 410330 979834 1033432 634673 524364 321616 315021 372920 368651 391137 396479 403168 405475 457182 459409 819658 852575 39.65 69.7 2
09:42:09 2023-10-12 461286 458341 95563 92060 145828 152854 159368 157626 125891 124335 134346 134570 145418 146759 476402 514130 1429452 1403461 557473 577009 130443 115833 134363 131960 142772 140453 136156 136461 90279 91694 344360 301841 883916 882899 239554 237856 301034 303473 355491 344372 366646 373088 392225 396916 369605 408774 979834 1033139 630057 524364 324551 317589 370002 368651 390957 396514 401387 405367 455791 458014 820896 848583 39.65 69.7 2
09:42:10 2023-10-12 459017 459706 95436 92069 146252 150746 159368 158363 125684 124506 134089 134971 144841 147442 477114 512865 1419126 1398407 559896 580346 129804 115833 134328 131993 142871 140552 135949 136416 90162 91574 343284 303703 884096 882787 239077 237558 302193 301562 354488 344890 367269 372561 387498 394136 371760 409099 981314 1035012 639830 528825 322714 315802 372095 369466 391319 397110 403168 405439 457182 459733 814058 851033 39.65 69.7 2
09:42:11 2023-10-12 466311 460062 95563 92128 146332 152854 159502 159576 125924 124335 134158 134570 145012 146858 476820 513878 1421146 1397800 556533 580423 129894 115926 134564 132290 142769 140748 136137 136416 90195 91701 346433 303482 885084 885986 239289 237226 301126 304980 356498 344824 367234 373088 388656 395275 367243 409099 982706 1034896 634673 527223 322714 314986 368853 369763 390612 394092 402240 404899 458220 457979 815215 852243 39.65 69.7 2
09:42:12 2023-10-12 463585 460138 95597 91904 146375 152570 160273 161374 125924 124130 134380 134132 145216 146045 476857 512468 1417110 1397185 561042 580346 129715 115720 134363 131993 142904 140453 136171 136347 90445 91448 347018 301061 885250 894103 238584 237226 297773 303013 353988 342884 368377 372036 388691 394459 367565 410330 977749 1026472 633134 525706 322402 315580 370002 369835 390215 394092 398872 403514 460784 457366 822424 853233 39.65 69.7 2
09:42:13 2023-10-12 465357 463277 95396 92091 145930 149017 159147 158944 125516 125260 132068 134909 144913 147238 477114 507949 1422715 1408502 564310 580346 129715 115753 132535 132510 142871 140552 136171 136416 90195 91701 343284 303519 883873 892203 237882 237226 298677 301985 351997 344372 368377 369871 387533 394723 369785 409388 977749 1024197 642955 525853 322714 315802 372770 369763 388020 394092 400711 405331 457862 456779 820240 852243 39.65 69.7 2
09:42:14 2023-10-12 463936 462782 95402 91829 146103 152605 159469 157342 125804 124335 134311 134443 145532 146317 475362 514094 1425366 1409742 565516 581202 129715 115481 131095 132257 142736 140706 136334 136313 90187 91634 346433 304350 887017 890452 237706 237452 297738 301562 353988 343409 368230 369064 388656 393481 368673 405362 977749 1033198 632700 525108 322714 315586 370002 366955 388020 394713 400109 406086 454619 456652 818496 851425 39.65 69.7 2
09:42:15 2023-10-12 466787 464702 93947 91991 145622 150255 159502 158573 125510 124406 132253 135065 144741 146725 477790 514058 1419225 1400433 558626 582060 129894 115481 134625 131993 143406 140552 136399 136382 90195 91448 343284 304566 889914 888107 237882 236093 299620 302666 351997 343339 366167 369907 388047 394169 368673 405470 980382 1036362 641392 531184 322256 315580 370002 368032 390215 394160 400109 404119 459301 456973 815795 848583 39.65 69.7 2
09:42:16 2023-10-12 470435 462073 95332 91938 145900 152782 159469 158254 125684 124373 132438 134740 145211 146893 478876 516966 1419126 1399065 558987 582774 129537 115833 134106 132423 142443 143031 135933 136779 90220 91574 344360 304566 886442 889274 238504 236494 298225 301104 352320 344824 367708 372036 388047 393481 364707 405041 979852 1033432 654290 530356 322256 315802 367745 367543 391872 392888 401181 403357 454477 457366 814058 848583 39.65 69.7 2
09:42:17 2023-10-12 468509 462757 95402 91778 145626 150290 159536 157308 125891 124360 134089 134620 144875 146317 476858 512468 1407851 1387487 564384 583368 129537 115481 134176 131993 142772 142832 136171 136416 90038 91448 346433 306028 886332 898447 239884 236213 301339 302666 351636 344787 369276 368248 387903 396394 366247 408977 978393 1021446 633134 525664 321800 315694 370589 367507 387330 394714 401351 404568 454477 458637 811676 853455 39.65 69.7 2
09:42:18 2023-10-12 463864 465400 95495 91771 146102 152999 159435 157935 125857 124335 133808 134351 145148 146756 479827 512925 1416172 1402500 564347 583077 129894 115222 134562 131869 143334 140355 136428 136159 90006 91574 347018 303918 898631 894553 237811 236459 297738 301068 351465 342884 366682 368687 388047 392475 367529 405506 977749 1024469 633134 525664 322256 314878 370002 367579 387912 392923 396628 404855 454477 453915 818460 851033 39.65 69.7 2
09:42:19 2023-10-12 467780 464591 95299 91618 145935 152605 159502 157835 125771 124097 132364 134132 145148 146248 478247 518574 1427425 1412516 566325 582665 129715 115633 131038 132324 143447 140748 136164 136279 90187 91538 346433 305432 903238 893993 237077 236859 297955 302880 351780 342559 366076 369242 387227 393615 365184 404931 978911 1032372 641392 525853 321800 314921 368853 367834 390215 393507 396556 403680 450859 455974 820660 847306 39.65 69.7 2
09:42:20 2023-10-12 473034 464823 95199 91652 145525 150325 160871 158472 125477 124335 133902 134536 145148 146283 476187 517842 1420306 1398407 561079 583817 129360 115448 134493 132026 142409 142866 135915 136829 89882 91637 349171 306406 882202 892290 237610 236093 297738 298965 351997 344824 366113 368687 388047 392896 364160 404931 981278 1031605 638267 527223 319530 315694 367780 365304 388020 393883 400145 402144 450859 457933 806331 847944 39.65 69.7 2
09:42:21 2023-10-12 469959 464854 95398 91393 146341 149835 160388 159130 126071 123793 134581 133779 145046 145670 479827 520042 1413870 1389851 557689 584068 129271 115335 131104 132714 142938 140784 136137 136382 89882 91448 346433 305681 889097 904057 237811 235002 297530 300155 351997 342606 366131 369206 385689 392475 364196 405398 978430 1025935 644712 530396 320435 314878 367745 368096 387278 392119 396592 402429 454512 452572 808119 850760 39.65 69.7 2
09:42:22 2023-10-12 465396 467392 95195 91426 145866 152357 159502 161339 125510 123755 132178 134132 144678 145909 477638 513262 1416104 1400159 563983 583781 129537 114748 134398 131202 142938 140355 136428 135936 90319 91164 343807 304134 906274 900648 237077 235365 297811 300858 349841 341524 367708 367579 386847 390065 363650 404150 977056 1025741 638267 526443 321344 313004 368925 367278 386497 393356 397981 404032 456880 451760 820748 850207 39.65 69.8 2
09:42:23 2023-10-12 472342 467468 93582 91453 145393 152784 158708 158187 125510 124201 132218 134855 144678 146432 477602 514094 1428399 1409742 566796 583854 129360 115256 134363 131993 142904 142832 135949 136382 89882 91448 343807 306084 889256 897464 236310 235729 298176 299245 351997 342884 364417 366991 388047 391853 363069 403067 976363 1032810 640806 525480 320889 314435 367709 364138 387948 393284 395890 402144 450967 452572 818496 846069 39.65 69.8 2
09:42:24 2023-10-12 467584 467657 95299 91426 145900 152251 159469 157768 125656 124130 133995 134132 144712 146248 477602 519919 1424884 1403802 559099 583813 129541 115156 132939 131893 143469 140462 136330 136322 90064 91289 344360 305432 904301 897464 239205 234723 297252 301773 349877 342884 366113 367471 384192 390958 364196 404358 978430 1030257 638267 531597 320209 313230 368889 365268 387330 391223 396520 403072 450570 451902 811100 847306 39.65 69.8 2
09:42:25 2023-10-12 471620 468042 93452 91021 145445 149800 159224 161635 125477 123755 134062 134089 144272 146012 477602 512504 1404854 1391198 565193 583854 132621 114748 134437 132150 142496 140573 135821 136407 89693 91323 347018 307686 892312 902669 235910 234967 299605 300429 351501 341848 365854 364792 385111 392439 364057 403712 977749 1018435 634673 525853 319261 314878 365540 365268 383286 392466 396520 400950 451075 449166 811712 848620 39.65 69.8 2
09:42:26 2023-10-12 469440 469031 93711 91320 145990 150080 159469 157175 125550 123656 131919 133930 145012 145838 477566 516930 1415099 1397185 562747 583077 129537 114715 134293 131745 142904 140453 136171 136151 89882 90880 347018 304350 898146 901994 236310 234967 297081 300155 349805 340551 366928 366182 385382 387780 364057 405506 973981 1024290 638267 526443 321117 312019 366640 366403 385590 391844 395241 401255 454946 450755 819695 848583 39.65 69.8 2
09:42:27 2023-10-12 468891 469075 94804 91585 144726 150396 158246 158539 125065 124163 131564 134351 145052 146158 477674 513624 1420306 1407703 566467 585094 132443 114715 134106 131202 142443 140552 135933 136177 89965 91216 350283 306955 891396 901287 237854 234898 297919 301170 350472 342776 364380 365048 385689 389792 362525 400995 974906 1027458 636119 525853 319049 313557 366605 363047 385012 392145 394114 400013 449590 449201 814878 844797 39.65 69.8 2
09:42:28 2023-10-12 475407 469039 94870 91519 146066 150435 159080 159953 125357 124097 131726 134132 145057 146110 479827 518208 1418219 1397377 562747 585508 132501 114715 134141 131202 142673 140545 135915 136287 89693 90880 347018 306442 891219 898736 235945 234570 296872 299473 349877 342606 363866 365375 383348 391268 364572 401251 975629 1034626 636705 527223 317657 313957 366347 363047 386176 390949 396520 399658 448291 449236 806529 843564 39.65 69.8 2
09:42:29 2023-10-12 471656 469084 94969 91017 146303 149557 159796 161122 125510 122977 133876 133227 145258 145550 481617 521479 1415847 1390919 559497 584534 129188 114649 134306 131893 142769 141112 135881 136159 89940 90880 346433 306988 894002 901287 237006 234045 296865 298268 349733 338762 366113 367026 382739 389839 360916 403749 977749 1024487 632017 530433 319079 313004 365469 366110 385626 389475 394114 398813 453663 449236 805760 847306 39.65 69.8 2
09:42:30 2023-10-12 469435 469192 94936 90984 145424 152075 159215 161044 125477 123604 131875 133569 144544 145638 477710 514130 1415099 1397185 565953 584680 129271 114570 134398 131169 142904 139964 135949 135714 89570 90880 347018 304542 902504 902288 237854 234243 296484 299896 347422 340815 364969 364209 383312 387168 363800 402176 973562 1024290 634673 522671 318853 311764 366676 364173 383250 390677 395522 400616 451003 449775 815215 848964 39.65 69.8 2
09:42:31 2023-10-12 473233 468895 93448 90885 145390 149624 159181 157517 125310 123656 131700 134039 144272 145911 477674 516898 1425366 1411203 560694 584045 132501 114537 134012 131860 142671 140062 135855 136159 89693 90847 347018 304970 898203 897464 235580 234243 296246 300865 348506 340540 362803 366991 384534 387132 360591 399727 974980 1030280 635142 527259 319530 311764 364956 363082 386477 390128 394087 398777 449519 449271 815795 842297 39.65 69.8 2
09:42:32 2023-10-12 473732 471584 95035 90793 145795 149035 159796 160827 125510 122944 134054 133102 144712 144829 481876 519554 1411049 1385899 558985 584680 132529 114682 134250 131169 142610 140355 135522 136159 89722 90847 349727 306406 899859 902742 235945 233128 296080 297536 348787 338215 365042 365340 381025 387520 360844 401287 977056 1023817 635142 531719 318076 311769 366158 364870 383143 387630 395692 396317 450859 450974 807102 846069 39.65 69.8 2
09:42:33 2023-10-12 477279 471584 93161 90753 145253 151899 158995 161304 125098 123752 131595 133561 144176 145300 477746 513660 1412597 1395198 568411 584767 132253 114682 133663 132012 142284 140456 135466 136072 89443 90847 347018 308050 886748 904696 236847 234640 296038 297536 349913 338726 362803 364209 384534 387745 358638 399727 972147 1021359 635142 525108 318628 312090 365087 363082 383286 391259 394087 395759 449626 449415 815215 846069 39.65 69.8 2
09:42:34 2023-10-12 472695 472843 94870 90984 145339 152040 158995 161227 125065 123637 131595 133863 144306 146007 481876 513914 1417073 1399177 567491 585362 128921 114583 133943 131169 142409 140159 135505 135936 89652 90847 350283 306370 909757 902705 237249 233418 296383 297789 347213 340851 362767 362538 382202 387132 360952 398845 972110 1024290 634673 525853 318367 311546 365540 361925 381533 389582 394682 396533 445635 447773 813480 843564 39.65 69.8 2
09:42:35 2023-10-12 474252 473177 93203 90984 144811 149520 158422 160036 124859 123604 131149 133749 143782 145708 477710 516463 1417110 1396421 558626 584680 132283 114268 133919 131136 142702 139964 135505 135842 89476 90752 348514 306154 923317 901005 236847 232053 297194 297789 346691 339786 360618 363118 378755 385981 360844 396457 975434 1028947 636705 531221 315798 310566 364956 363523 383250 386547 395241 396497 449020 448819 808102 843361 39.65 69.8 2
09:42:36 2023-10-12 478523 474252 93065 90819 145021 149276 158860 157208 125223 122977 131332 133331 143873 145405 479791 522254 1415099 1391235 559418 583535 132806 114268 133756 131103 142375 140062 135292 135808 89260 90752 350834 308124 901917 902288 236847 234679 296038 297937 347773 337670 360654 364792 380421 385442 357237 396529 974980 1018328 649018 530163 315834 311073 363836 363047 384436 387430 393524 394020 448958 449775 804584 842967 39.65 69.8 2
09:42:37 2023-10-12 477265 472838 94706 90789 144822 151899 158389 161079 124859 122977 131149 133227 144077 145266 477746 514022 1401866 1389184 567744 585094 132341 114550 132073 131827 142437 140055 135369 135834 89439 90749 350283 309288 896702 907830 234851 233093 296246 297753 348237 338441 360654 362971 380687 387710 358602 399976 972000 1015148 631596 525853 315726 312019 364093 360913 382769 389475 395241 394574 446889 445711 808119 842967 39.65 69.8 2
09:42:38 2023-10-12 475820 472351 92681 90859 144319 152040 161808 157768 124931 123604 131149 133227 143744 145300 477674 514130 1420306 1407703 568411 585508 131996 113857 133628 131103 141983 140159 135284 135526 89227 90752 349727 306478 900079 902705 234851 232769 294300 297789 346691 339786 359207 363741 381025 384799 358062 394606 969324 1025015 638267 525108 317874 310131 364350 360893 380928 387807 391681 397574 444308 447037 814058 842984 39.65 69.8 2
09:42:39 2023-10-12 472359 472093 92681 90668 144687 151793 158036 159019 124865 123590 130940 133335 143808 145163 477530 519812 1423169 1397074 559497 585600 132253 113368 134063 130792 142579 139794 135585 135351 89227 90499 350283 306301 904447 902705 236847 231662 295171 297536 345094 338499 360292 363118 378155 383086 358638 395827 971913 1031970 633580 530433 315834 309157 363282 362935 380963 385094 391681 396074 446972 447072 806939 842984 39.65 69.8 2
09:42:40 2023-10-12 477018 471653 92681 90540 144385 148860 158112 160974 125030 122944 131149 133298 143575 145103 481155 517842 1401594 1381925 563598 585508 131779 113889 131906 131103 141949 139769 135250 135526 89227 90657 350834 308248 896488 909191 236179 231984 296246 297297 346620 337634 360582 362971 379033 385372 356449 396421 972110 1016586 645146 527223 314730 310282 364093 362935 381150 385328 393163 396327 446753 445460 804092 845986 39.65 69.8 2
09:42:41 2023-10-12 478199 474521 92903 90345 144743 149173 158751 161129 125031 122878 131149 133102 143638 144722 480485 519307 1411086 1393215 564199 585313 131928 114203 133687 131623 142145 140271 135029 135492 89227 90499 349171 307174 895599 908997 234851 232019 293305 297789 346620 336346 360582 363741 379853 385218 355308 396385 968530 1017576 644712 522671 317657 308222 363066 363961 383274 386512 387614 395705 445600 445675 815215 842027 39.65 69.8 2
09:42:42 2023-10-12 475929 472387 92617 90602 144245 149347 159558 161234 124502 122977 130749 133227 143246 145266 477674 514058 1414094 1400470 567342 585252 130203 114104 131796 131070 141848 139560 135114 135356 89129 90492 350283 308050 924274 906619 234851 231984 293930 296793 344540 337599 359967 360929 378420 384967 358459 395198 968530 1021323 635142 525853 315173 309121 365124 360893 381150 386512 391055 395494 444208 443039 808692 842984 39.65 69.8 2
09:42:43 2023-10-12 473388 473419 92681 90445 144419 148893 158078 160974 124621 122944 130784 133193 143279 145266 477746 521515 1415099 1397185 561116 585508 131871 113290 133628 130857 141949 139699 135250 135271 89194 90404 349727 306514 903666 902705 234670 232706 294158 297297 344299 337670 358342 362971 379033 385489 357524 396336 972147 1029165 641377 530396 314215 309086 364608 360857 382228 386115 392271 393984 445227 446843 803669 841787 39.65 69.8 2
09:42:44 2023-10-12 480975 472347 92681 90288 144419 149068 158355 159019 125174 123184 131045 133093 143609 144928 479532 519776 1413596 1392788 559896 585181 132070 113368 131906 131075 142284 139786 135092 135551 89072 90499 350283 309135 896510 905336 234851 236115 293923 295614 346655 334596 358342 361960 379033 385489 353179 395738 971385 1023565 611484 528415 315173 310273 360988 362935 381801 384755 390743 393638 446304 445711 805956 841787 39.65 69.8 2
09:42:45 2023-10-12 476530 472391 92681 90288 144406 148216 160006 160722 124826 122761 130966 132798 143178 144701 477710 518208 1411049 1391198 564347 585094 132070 113213 133501 131244 141907 139496 135029 135228 89040 90186 353094 306811 898492 909191 234851 236021 292370 297897 345023 334596 359460 360929 379033 382953 354206 394015 967156 1015148 632017 525664 315532 307220 360988 362935 381150 387894 389916 395177 447045 444313 815141 843509 39.65 69.8 2
09:42:46 2023-10-12 477132 477105 92326 90475 144011 149130 161668 161157 124416 123519 130532 133645 143086 145266 477746 514058 1415099 1404171 568816 586338 131711 113057 133559 130579 141686 139469 134622 135203 89040 90186 349171 306478 898145 905977 234520 231662 293305 295722 344576 337632 356191 360929 378120 384677 355023 393355 968530 1021574 633580 525108 314694 308151 360988 359409 381150 385972 387614 394549 441989 442693 811712 839363 39.65 69.8 2
09:42:47 2023-10-12 475287 474485 92557 90288 144177 148724 161886 160939 124621 122911 130749 132768 143077 145493 477710 521492 1420269 1397763 559821 584802 130411 113213 134049 130480 142078 139330 135208 135102 89129 90178 345883 306118 905169 902742 234851 231875 293155 297261 345411 336346 357264 360929 377572 384264 355878 394618 970698 1025741 631431 528825 313702 307685 363579 360531 381689 385209 390467 395705 441908 443039 802456 839326 39.65 69.8 2
09:42:48 2023-10-12 479313 473792 92425 90348 144277 148340 161738 158137 124535 122878 130623 132818 143178 144701 480485 514058 1397784 1383929 566904 585508 131585 113213 133303 130546 141686 139420 134588 135271 88885 90342 349171 309666 910957 910333 234190 232870 294236 294999 344540 334631 357803 359734 378766 383051 353958 395177 968566 1012243 645146 525853 312749 308222 360988 360821 378646 384218 391055 393360 444671 441809 804811 842711 39.65 69.8 2
09:42:49 2023-10-12 475783 476877 92557 90339 144336 148366 159864 158428 124812 122812 130918 132627 143145 144189 481055 519198 1411860 1391123 564384 584680 131887 113290 131704 130043 141686 139240 134622 134609 88918 90054 350834 306301 903469 909191 234520 232543 291925 296843 345411 334596 358883 360821 379033 382112 355023 396299 967156 1016894 632017 525853 314465 306292 363066 360857 379006 383077 387542 395103 445541 442138 811676 839363 39.65 69.8 2
09:42:50 2023-10-12 476159 475234 92332 90131 143810 148619 161668 160715 124245 122878 130316 132544 143014 144360 477710 520042 1411086 1393215 561153 585094 131551 112902 133373 129687 141457 139012 134588 134609 88824 89996 350283 308320 903345 904019 233902 231890 294692 294999 342983 335605 358020 360821 376797 384677 353710 391858 969288 1024363 638203 525664 313284 308151 360699 358293 378754 384402 389590 393177 440494 441741 799534 839676 39.65 69.8 2
09:42:51 2023-10-12 478289 474759 92483 89631 144253 148310 161843 160205 124798 122479 130498 132262 143001 143731 477710 521811 1404854 1378561 559418 583854 131243 112902 133211 129865 141360 139240 134462 134609 88731 89996 349866 308248 899273 907903 234520 231728 291516 293886 344923 334327 358055 359734 376160 383562 358892 395177 968530 1012207 611484 528005 313989 310004 360988 360205 377796 383589 387578 392139 444272 442030 799505 841787 39.65 69.8 2
09:42:52 2023-10-12 481354 474490 92137 89975 143918 148619 161703 160386 124211 122475 130351 132747 142783 144291 477746 513878 1408577 1390767 565731 583708 129327 113057 130992 130043 141260 139447 134453 135068 88577 90058 350283 308720 898333 912885 234082 232870 290568 294999 343541 333252 359036 360821 379033 382076 351974 393355 965786 1014878 636705 523992 313738 306970 358853 359698 378740 384218 385151 390335 442061 440423 806975 839400 39.65 69.8 2
09:42:53 2023-10-12 476530 477100 92108 89885 143448 148171 161407 160386 124178 122311 130190 132329 142749 143858 477746 519991 1420269 1395198 558948 584680 131334 112825 133153 129598 141360 138783 134462 134576 88792 89873 347323 306406 904258 903206 234520 231728 290550 295901 342983 334336 358020 360313 374471 380065 353179 391858 966885 1025741 611484 528825 312749 305333 360988 358580 379006 382944 385151 392176 439005 440079 804811 836245 39.65 69.8 2
09:42:54 2023-10-12 480721 476804 91841 90058 143710 148515 161570 158242 124112 122812 130108 132627 142846 144257 477566 516826 1408013 1390172 562220 584802 128879 113057 130697 130391 140521 139602 134200 135135 88423 90029 350283 309995 891313 905336 233173 231728 290630 294207 343541 334057 357007 360277 376725 383526 351866 390367 968530 1018367 639790 525664 311801 310747 358241 357501 379006 383268 386308 387520 439292 440423 797771 836245 39.65 69.8 2
09:42:55 2023-10-12 479055 475198 92070 89816 143655 148103 161407 160205 124211 121862 130316 132047 142606 143801 477674 518574 1405852 1386886 563583 583817 131118 112747 130879 129598 141034 138962 134150 134576 88544 89778 353657 306442 903809 911587 233460 231728 289483 294792 342983 333870 356191 358651 376196 378932 351974 393077 962260 1012243 638798 525853 315516 306644 360192 359953 379535 383446 386535 391993 441557 441263 810304 838870 39.65 69.8 2
09:42:56 2023-10-12 478634 475899 91687 89942 142849 148619 158281 160974 123398 122911 129454 132636 142289 144564 477566 514094 1411086 1398407 566430 583931 129155 112593 130879 129513 141404 138892 134440 134660 88544 89746 349171 308929 897368 907903 232733 231728 290370 293438 342983 334525 355889 357537 376761 380100 351938 387479 962979 1016894 636705 523621 311609 305794 359647 356141 377796 385209 384033 391557 436687 441408 806939 834396 39.65 69.8 2
09:42:57 2023-10-12 482719 475194 91910 89667 143022 147895 161442 160240 124007 122011 129884 132080 142322 144074 477710 519554 1407851 1385899 559418 583854 131050 112593 130971 129509 140968 138749 134116 134449 88484 89594 349727 308720 897026 907261 233296 231240 290497 293573 345338 333618 358381 359989 374328 379959 351155 391712 966972 1016476 623619 529602 313062 305794 358853 359445 378682 382051 385151 389748 441007 441155 797771 836728 39.65 69.8 2
09:42:58 2023-10-12 482455 476636 91944 89663 143921 147689 161259 157801 123974 121979 129850 131536 143119 143724 477710 513660 1396606 1385899 566868 584680 130959 112670 130697 129598 140773 139012 134023 134576 88391 89840 349866 311092 899495 911821 231612 231403 290731 292064 342983 333870 357513 358399 376797 380669 351263 390367 962942 1009313 637211 522473 313062 308874 357451 357537 377796 384668 384574 387448 440041 439153 804811 839041 39.65 69.8 2
09:42:59 2023-10-12 476159 476385 91841 89755 143549 147617 161683 157341 124079 122044 129927 132519 142615 143824 477746 514166 1405852 1391198 565990 583781 131209 112361 131062 129598 140968 138471 134150 134137 88544 89561 353094 306550 915270 908997 232044 231240 289959 293169 341706 333555 356466 356427 374507 378967 353965 387551 961543 1015148 638798 523992 313062 306789 360480 356356 375247 383553 386608 390923 436687 438787 805383 835974 39.65 69.8 2
09:43:00 2023-10-12 483327 477384 91465 89631 143191 147377 161042 160352 123464 122044 130095 132217 142389 144300 477674 516463 1405852 1387873 561042 583854 128611 112670 130264 129598 139994 139143 133553 134609 87964 89840 349171 311019 892833 906619 232570 230719 290646 291832 342983 332536 355387 358687 374172 378932 349675 387479 964776 1016586 640782 528850 313062 306284 355985 359404 378790 381961 386535 389967 438424 441263 802184 834396 39.65 69.8 2
09:43:01 2023-10-12 479993 476645 91746 89713 143048 147807 161337 157361 123431 121796 129823 132072 142255 143724 477746 514130 1392646 1376600 563996 585508 128789 112438 130697 129331 140546 138652 133712 134373 87996 89529 353657 310141 900851 911821 232044 230816 290550 291832 342983 333599 355962 355357 373887 380633 350768 387515 962942 1006006 632750 522843 311293 305794 356699 356427 375234 383517 385151 387411 436508 436207 800146 834433 39.65 69.8 2
09:43:02 2023-10-12 478629 477389 91498 89628 143022 147654 161112 157361 123431 121647 129420 131470 142123 143392 477674 519453 1415099 1396421 566759 583854 128789 112296 130515 132675 140738 138506 133717 134103 87996 89435 353094 309004 901181 907706 231252 231118 291398 292665 342212 333762 353630 357933 374364 377662 351119 388744 963405 1021359 635624 523621 312841 306321 357488 356284 378077 382371 384387 387448 435143 440643 805956 832268 39.65 69.8 2
09:43:03 2023-10-12 476384 477389 91465 89320 142934 147794 158058 157361 123398 121647 129420 131594 141791 143413 477710 518574 1405852 1387873 561189 583854 128762 115115 130515 132390 140546 137875 133712 133918 88238 89435 349727 309010 903880 905336 232009 229289 291573 291796 340914 333870 353775 356463 372198 379002 351299 386245 965786 1018367 637211 525480 311024 305333 357738 354255 376098 381229 384844 387218 434675 438536 796218 833502 39.65 69.8 2
09:43:04 2023-10-12 479993 475791 91617 89345 143613 146794 161683 157002 123960 121731 129454 131437 142291 143702 477746 521442 1398255 1372578 564384 583817 128576 112418 130445 132574 140093 138259 133553 134070 87964 89496 350283 309848 902475 913034 231775 229932 289924 291034 342464 333040 355314 354752 372162 378967 349639 387371 964344 1005258 633580 522806 311293 306789 356592 355820 373217 382336 386882 387067 436687 438420 798902 834396 39.65 69.8 2
09:43:05 2023-10-12 479086 477312 91399 89288 143147 146863 158346 157326 123398 121614 129385 131437 142193 143801 477602 517842 1415099 1399177 561691 583781 128789 112299 130384 132591 140174 137858 133645 133864 87964 89280 353094 309004 906871 904623 231216 230648 288098 291548 341681 332859 354776 357537 373279 376309 349675 387177 961890 1023743 634037 526826 312841 305316 356521 355179 377279 380412 382666 389855 436273 439404 804811 832541 39.65 69.8 2
09:43:06 2023-10-12 479920 486059 91584 89648 142904 147897 158225 157361 123828 121946 129385 131470 141658 143502 477638 518574 1404854 1387873 561912 583817 128576 115080 130229 132540 139928 137875 133645 134070 87964 89496 353657 311092 898744 905700 231216 229218 289888 290397 341430 333834 351677 356391 372127 378896 348586 385052 962942 1018027 635624 525853 310853 306789 354987 353652 377387 380056 386061 384985 436240 438099 793273 834910 39.65 69.8 2
09:43:07 2023-10-12 477518 477689 91432 88978 142921 146662 161007 156634 123398 121400 129498 131191 141796 142466 477674 514130 1398776 1383618 562673 583020 128789 114784 130697 132223 141255 137311 133994 133478 88205 88877 352647 307151 927952 912885 230967 228972 290540 293035 338682 332715 354630 355912 371985 378925 350553 389297 960958 1009277 638798 523992 311661 304528 357702 357390 372622 380056 383192 387303 435320 434821 801281 833724 39.65 69.8 2
09:43:08 2023-10-12 478634 476645 91248 89133 142787 147260 158004 156578 123365 121498 128957 131404 142005 142759 477602 519307 1413090 1395198 559896 584185 128118 114898 130139 132407 139570 137806 133524 133633 87932 89031 353094 308124 901512 902705 230533 229710 288942 291233 339849 331816 351677 356427 371570 376797 348550 385902 957397 1018331 630862 525581 311955 303995 355521 354219 376062 378888 382003 388638 437856 437848 802384 832393 39.65 69.8 2
09:43:09 2023-10-12 491347 477541 91266 89280 142358 147206 157788 157221 123365 121763 128957 131437 141339 143555 481192 518940 1404854 1383892 560944 583731 127906 115080 129368 132591 142614 137991 133277 134179 87563 89435 349171 311142 901067 905336 230497 228863 288942 290167 342717 331583 351605 356141 369977 376572 346420 387149 960146 1012243 638798 525853 310414 304994 355505 354184 375462 378888 383155 386512 434030 436834 795405 832541 39.65 69.8 2
09:43:10 2023-10-12 478294 477353 91303 88978 142686 146491 160782 156634 123398 121367 129171 130978 141796 141966 477602 517574 1399768 1378871 562673 582920 128186 114852 130139 132287 139798 137450 133210 133415 87932 89060 353657 306955 899289 911126 230497 228632 288824 291761 338860 330813 354776 353971 369977 376268 349107 389223 959590 1008676 637211 523845 311638 302999 356449 355108 374194 378747 382848 389191 435896 434176 804811 833465 39.65 69.8 2
09:43:11 2023-10-12 479993 477909 91173 88978 142029 146421 158004 156888 123247 121400 128890 131191 141339 142398 477638 514094 1409012 1394924 562562 582060 128118 114818 130013 132287 140235 137841 133428 133507 87900 88909 350283 308248 903772 905299 229782 229218 288738 290925 338860 331314 351641 355856 371050 376268 347501 387129 960958 1018027 644180 524364 311293 302785 354454 355534 375198 378888 380779 385021 436680 435254 804539 829481 39.65 69.8 2
09:43:12 2023-10-12 481247 477685 90831 88946 142024 146627 157783 156382 123332 121316 128834 131011 141339 142432 477674 518574 1392609 1369249 561116 583332 127906 114784 129437 132253 139311 137580 133177 133415 87747 88909 352555 310420 901953 917282 230249 227872 289158 291642 340644 330670 351460 354584 372077 378392 346420 386176 959310 1000187 635624 522549 309283 304744 354974 353122 372611 377653 384042 387060 436149 432559 795001 832504 39.65 69.8 2
09:43:13 2023-10-12 477279 477837 90831 88824 142319 146355 158004 156238 123332 121168 128957 130586 141806 141966 479717 517075 1398592 1380526 562659 582060 128118 114715 130013 132035 140027 137320 133540 133198 87900 88691 347323 305436 910902 910480 230039 227764 288824 290502 337259 330580 351677 354189 369871 375739 348586 385052 956592 1007431 644180 522843 308230 302645 356056 353652 373666 378381 381710 388638 437656 433391 801665 830127 39.65 69.8 2
09:43:14 2023-10-12 479989 477877 91074 89064 142227 146593 157783 156416 123332 121400 128834 131240 141796 142398 477566 517111 1408975 1395807 559896 582024 127729 114784 129437 132218 142653 137389 133177 133198 87595 88877 354219 306478 901953 904861 229104 228508 288093 292675 338551 330580 351569 355036 369907 375739 346978 385996 958629 1015482 632450 525108 310414 302914 354171 352099 374337 377723 378601 387060 435881 434643 800109 827644 39.65 69.8 2
09:43:15 2023-10-12 481358 478098 90765 88792 141897 146152 157783 156382 122960 121185 128497 130765 141208 142365 477408 514058 1387360 1376600 564358 583368 127695 114750 129368 132161 142618 137355 132776 133415 87597 88877 346433 310616 897361 911821 228323 227799 288942 290819 339336 329778 351533 352134 373093 377787 348331 386286 956445 1002982 642568 520946 310341 303638 354967 355876 374194 378852 378565 385108 436457 436045 801887 831913 39.65 69.8 2
09:43:16 2023-10-12 476936 477940 90765 88995 141932 146288 157783 156382 123129 121605 128531 130978 141305 142165 477638 513262 1399214 1389184 567603 583781 127729 114784 129403 128859 142717 137225 132810 133198 87563 88816 350283 308248 899522 907444 228678 228118 288535 295283 338278 330580 349379 352134 369942 375739 345899 383092 956592 1012280 644180 520481 309975 303106 355505 351880 373181 378622 378601 385964 432258 436316 802456 827644 39.65 69.8 2
09:43:17 2023-10-12 481472 477873 90831 88396 142353 145677 158004 155410 123187 124213 128744 130553 141339 145298 477674 516862 1390598 1368193 558553 583781 127607 114590 129368 132035 142519 137225 132743 132797 87379 88804 349866 309812 903290 912648 229640 226884 288906 290819 337862 329635 351424 351771 370020 376532 345379 386270 958629 1002529 632450 525108 308375 302785 355003 354871 369993 375513 382001 385072 432687 433264 790915 830143 39.65 69.8 2
09:43:18 2023-10-12 478634 478093 90798 88820 141999 145677 157563 155410 123129 124231 128565 130431 141305 145298 477638 517075 1396606 1378561 561440 582024 127729 114556 129403 131875 142553 136905 132810 132764 87471 88569 353657 305902 904380 911587 229033 227411 287395 290432 336751 328818 351605 353906 370020 374088 346455 386544 955200 1007431 635624 522843 308628 301268 354454 355264 372738 378916 378384 386987 436167 433021 801813 829650 39.65 69.8 2
09:43:19 2023-10-12 480251 477990 90633 88723 142197 145980 158238 156129 122927 121367 128682 130732 141410 145241 476894 517988 1411860 1389851 558304 580342 127607 114522 129368 132040 142449 136939 132776 132960 87196 88569 353094 307905 904625 902705 229069 227376 287032 295074 336751 328818 349943 353157 369463 373528 345379 384250 956592 1016586 634037 525853 309926 301268 355505 353870 373666 376788 377924 385673 432976 432855 796696 827644 39.65 69.8 2
09:43:20 2023-10-12 483177 477721 90670 88400 141508 146132 157199 156129 122927 124300 128408 130553 140850 145502 477602 512540 1396606 1376600 565038 582941 127274 114556 128940 131875 142182 137130 132527 133072 87131 88569 357817 309192 894900 910480 228678 227967 286991 294929 338313 327525 351002 354225 369803 373208 346220 385303 954146 1003952 628892 523945 309356 302648 355468 354871 372611 376038 380370 385418 435280 433557 801244 830106 39.65 69.8 2
09:43:21 2023-10-12 479920 478170 90476 88638 140682 146386 156783 156416 122726 121284 128072 130586 141021 141831 477266 514022 1404854 1390172 564199 581668 127308 114522 129154 132040 142449 136931 132743 132822 87131 88569 353094 309610 902063 906619 227969 227570 287525 290409 339199 328782 348852 352134 370020 373528 344341 381610 953811 1013713 632450 522066 309538 301726 355236 351880 372100 376038 377924 384799 432976 433611 798902 825228 39.65 69.8 2
09:43:22 2023-10-12 477936 478093 90450 88331 141813 145575 157054 156126 122810 121200 128106 130435 141118 145546 477602 518306 1383426 1370224 564384 582060 127064 114329 128940 131783 142216 136871 132527 133214 87131 88864 352555 309885 900851 913067 228023 226726 288499 288667 337117 327648 349763 351844 370020 375739 345632 383055 954824 1000150 642568 518169 306424 301901 351974 351880 372086 376634 378190 382446 433093 438637 795442 828892 39.65 69.8 2
09:43:23 2023-10-12 476310 478130 90768 88363 141679 145542 156453 155410 122810 124317 128072 130341 140817 145263 477638 514022 1392646 1379888 564347 581202 127274 114329 128940 131749 138819 136776 132344 132731 86884 88295 350283 308720 912059 909191 227615 226322 287108 288775 334693 329582 348327 351560 369759 374052 345101 381289 950955 1006322 635624 518133 306784 301303 354393 350494 371904 378916 377816 383492 428946 432980 799842 826776 39.65 69.8 2
09:43:24 2023-10-12 478560 480504 90417 88331 141114 145643 156836 155853 122829 124265 128250 130553 140720 145369 477266 518392 1396606 1378561 557799 581754 127274 114295 129030 131857 142433 136853 132618 132902 86980 88295 349171 308709 903863 906619 227969 225693 288129 288883 334763 329315 348046 351916 368388 374685 343343 381289 957950 1010741 638996 522106 305741 302645 354002 351240 372086 374397 378420 383096 429688 433016 787997 825228 39.65 69.8 2
09:43:25 2023-10-12 477279 478170 90417 88331 141118 145441 157089 155376 122525 124179 127860 130162 140396 141519 477638 514022 1392646 1378561 564748 581613 126889 114329 128906 131532 142117 136457 132311 132514 86793 88263 353094 308284 907612 909191 227615 226322 286879 288775 334189 329315 350550 351591 369573 372946 345840 378393 954146 1011723 630862 519527 306640 302438 351974 351844 373138 375478 376224 382768 429085 439365 797169 825051 39.65 69.8 2
09:43:26 2023-10-12 478894 481294 90293 88331 140682 145566 156692 155410 122891 124145 127683 130166 140827 145236 476930 517842 1396333 1379543 558663 582060 127186 114295 129148 131589 142216 136423 132344 132639 86825 88263 352647 308756 902835 905336 227615 225622 288093 288775 334728 328782 347278 351916 367834 374685 345876 380448 956592 1006006 630862 522436 306244 302221 351974 350710 372086 375730 378226 380683 427810 432711 787437 824024 39.65 69.8 2
09:43:27 2023-10-12 477909 477909 90260 88331 140425 145441 156330 155814 122492 124213 127649 130341 140363 145502 476894 513826 1395615 1381888 564310 580346 126855 114507 128727 131498 141949 136328 132360 132597 86971 88343 349157 308139 900072 912070 228402 226147 286061 288437 337285 328144 348852 351916 368907 371262 344647 381574 951677 1011492 648097 522879 306784 299303 351974 351524 372086 375730 375060 382409 430329 438673 796696 824060 39.65 69.8 2
09:43:28 2023-10-12 484769 478166 90079 88299 140466 145677 156295 155445 122324 124145 127615 130097 139560 145298 476187 517111 1392646 1378561 558701 580382 126437 114295 128267 131532 141717 136457 131848 132731 86441 88263 351417 311056 890681 905336 227421 225622 286271 287891 336751 326767 346736 351916 367504 373195 342539 381595 953811 1003127 632450 523992 306208 302511 351191 351627 372502 375623 376947 378434 431846 433584 791600 827990 39.65 69.8 2
09:43:29 2023-10-12 483409 478098 90136 88058 140815 145171 156801 155134 122525 124076 127649 129643 140266 145090 479482 510095 1386375 1374643 563762 581202 126437 114137 128390 131498 141717 136423 131848 132514 86831 88230 352555 309156 890417 910365 227228 226356 285165 288775 336244 325519 348082 351844 368907 371001 342852 381901 950090 998276 632450 520886 306748 298431 351974 351880 369993 375730 376880 382446 432542 430174 797771 825228 39.65 69.8 2
09:43:30 2023-10-12 485138 478125 90009 88026 140144 145223 155766 155272 122324 124110 127561 130156 140174 145037 474777 518208 1392646 1372653 556114 580346 125987 114137 127666 131532 141451 136423 131091 132639 86323 88230 357675 309520 888665 905336 226911 224924 285735 287927 336244 327351 349236 351591 366115 371570 342708 382332 954146 998167 632450 524253 306468 299303 351974 351880 369696 373817 378450 381003 432299 429921 787437 825228 39.65 69.8 2
09:43:31 2023-10-12 484518 477616 90104 87933 140336 144735 156295 154841 122436 123903 127615 129213 139560 144786 477607 514094 1390326 1371603 561494 577046 126228 114069 128412 131373 141721 135977 131757 132299 86323 88078 357817 308248 892657 909835 226208 225936 283954 288784 334763 324767 347314 350746 367210 369565 342852 381939 949416 997330 640955 519745 306208 300095 351974 351844 369364 374676 376880 382446 431575 429197 796605 824644 39.65 69.7 2
09:43:32 2023-10-12 484998 478134 89943 87933 139900 144769 156295 155156 122324 124110 127615 129326 140054 144927 475481 516563 1390598 1369551 555890 577046 126228 113956 128267 131248 141683 135977 132145 132166 86559 88248 352555 308139 891950 907151 228402 224820 285423 287711 337762 326428 347207 351844 365558 370189 341540 381610 952351 999691 637730 524364 306033 299267 351479 351807 369956 373519 375659 378506 431043 429872 786319 824644 39.65 69.7 2
09:43:33 2023-10-12 484066 477773 90196 87753 140495 144692 156330 154841 122291 123903 127615 129302 139527 144817 476187 512504 1388627 1372653 562090 577046 126021 113877 128055 131248 141654 135977 131091 132083 86264 87925 354219 308248 901077 909191 226173 225622 283839 287927 334728 324278 347242 349724 366694 369014 341816 380751 947398 996864 630862 519709 306208 300379 351758 351235 368556 374533 376199 380611 430221 427778 799875 825564 39.65 69.8 2
09:43:34 2023-10-12 480758 478166 90071 87721 140044 144701 156043 154958 122393 124076 127493 129237 139494 144715 478284 514094 1399805 1384914 559896 577136 126228 113764 128089 131157 141520 136075 131848 131902 86323 87893 349171 308050 901402 904019 225858 225344 283826 288021 335859 325292 348852 351880 365010 368756 342888 378429 949659 1006006 640955 523290 304846 299883 351974 349125 369400 372402 374796 381600 427438 429197 788008 823295 39.65 69.8 2
09:43:35 2023-10-12 479046 478130 90009 87629 140110 144432 156295 154343 122291 123663 127649 128656 139527 144526 476223 514058 1387360 1370629 561079 577009 126471 113538 128480 128938 141752 135089 131914 131013 86323 87589 352555 305472 915183 909835 226139 224698 284730 288368 333969 327582 349484 348385 366695 369871 342744 378422 948632 1002200 632450 518839 304667 300197 350912 347514 368584 374676 376089 378254 427072 427921 793309 820923 39.65 69.8 2
09:43:36 2023-10-12 478487 480331 89947 87717 143273 144701 155791 154733 122361 123869 127194 128906 139461 144680 477114 518574 1390326 1372653 554080 577046 126228 113685 128412 130907 141584 135532 131666 131654 86264 87653 354219 306442 904663 903573 225789 223434 285192 287046 333969 325818 347865 349688 364974 372114 342298 379151 951004 1001637 637730 520922 305598 299444 348555 348319 369660 373519 376880 377226 425238 429197 785970 823295 39.65 69.8 2
09:43:37 2023-10-12 480675 478166 89480 87981 142973 145070 155113 155091 121691 124024 126808 129577 138782 145130 475852 512699 1392646 1381925 562710 576973 126021 113685 127966 130998 141486 135754 131380 132166 86382 88037 352555 309445 901071 904861 227596 225448 283684 287599 333969 327387 346664 350782 365558 367913 342334 380308 948281 1008859 639343 523992 306033 299827 351335 348599 368548 371549 375814 378506 426987 429197 789758 820960 39.65 69.8 2
09:43:38 2023-10-12 484646 478166 89791 87721 143342 144568 155289 154343 121723 123835 127194 129569 138973 144539 474813 517111 1388627 1371620 556718 577046 125486 113685 127666 131032 141254 135754 131058 131868 86087 87773 352555 308248 895817 906990 225823 223538 283861 287010 334459 324857 348139 349724 363370 369565 341263 378501 950090 993742 648097 522879 304732 298466 349639 349929 366632 372083 377950 378326 429054 426472 783868 825564 39.65 69.8 2
09:43:39 2023-10-12 478294 478202 89512 87689 143438 144432 155358 154377 121756 123869 127624 128841 139461 144513 477114 519089 1392900 1373648 559859 576937 126094 113785 127918 129207 139702 135746 131025 131802 86205 87833 357675 309265 902020 906417 228079 224161 285699 285896 333969 327083 346419 349724 364462 370153 339684 377257 950955 997293 634506 522843 302959 300167 349926 349366 368844 371845 376346 378398 429085 427957 787242 823295 39.65 69.8 2
09:43:40 2023-10-12 483591 478130 89508 87537 143238 144232 155324 154201 121723 123629 127106 128744 139461 144311 475922 510238 1385391 1369249 559497 577009 125606 113651 127632 130907 141451 135532 131025 131654 86029 87653 353094 306406 898252 909071 227115 223503 282028 286974 333969 324857 348349 348313 364178 369911 342528 380493 946543 996755 640955 518948 305598 299242 351546 347478 365460 372402 376080 378254 428777 425313 788603 820923 39.65 69.8 2
09:43:41 2023-10-12 478624 477580 89816 87629 143238 144398 155289 154274 121723 120799 126984 128568 139332 144478 477790 518940 1399251 1371200 555138 577037 126021 113470 127932 128906 141455 135243 131380 130947 86087 87589 352555 307248 916753 905299 226139 223089 283556 287019 333499 324504 346810 348599 363335 370118 341744 377922 950698 1002346 637730 519305 304300 299373 348484 346433 367700 372366 377414 376094 426469 428122 781721 820886 39.65 69.8 2
09:43:42 2023-10-12 480860 478197 89353 87721 142899 144701 154970 154841 121658 124076 126740 129269 138847 144852 477114 510202 1391585 1379543 562599 576973 125606 113460 127632 130873 141417 135464 131025 131736 86205 87732 352555 308929 899522 906417 226954 224404 283619 286320 333667 324821 345296 349653 364171 366747 340712 378275 950278 1000150 627688 522843 302923 296628 351600 347235 366596 370145 375245 378398 427072 426464 786319 819649 39.65 69.8 2
09:43:43 2023-10-12 483482 478134 89476 87533 143064 144064 155289 154274 121723 123680 126950 128470 139151 144241 477114 518574 1387360 1360906 554916 577091 125606 113426 127598 128849 141285 135460 131470 131017 85938 87589 352555 308489 903186 907261 225916 223279 283123 285748 333969 324857 348358 346469 361199 369014 339684 376089 947398 982634 634037 516633 303653 300379 348269 348277 367151 373496 377378 379503 428280 424576 787886 820739 39.65 69.8 2
09:43:44 2023-10-12 481437 478206 89480 87589 142964 144198 155255 154343 121691 123749 126740 128809 138686 144715 477114 514058 1389926 1372600 558913 576865 125438 113796 127251 129297 139022 135806 130271 132075 85837 87801 352555 310551 893414 904894 227115 223434 282890 284551 333969 324857 345956 349701 362247 367878 338113 378091 949416 993151 634506 522806 304300 297320 348520 349125 366302 370109 375740 376659 427572 425349 782867 823369 39.65 69.8 2
09:43:45 2023-10-12 483509 478093 89415 87112 142969 143969 155255 154029 121723 123594 126774 128373 138617 144206 477790 514555 1383426 1366329 559099 576973 125539 111789 127387 128759 141151 135056 130959 130848 85874 87318 348595 306737 898939 909835 225837 223434 281170 287387 333499 324628 347865 348765 363122 369911 343535 376135 946231 1001528 629275 518102 304732 299478 348622 345392 367700 372924 374039 376924 423516 426615 792037 816097 39.65 69.8 2
09:43:46 2023-10-12 479993 477769 89382 87390 142765 144064 154755 154060 121607 123680 126652 128745 141938 144478 477114 514022 1387360 1368269 557510 577009 125332 113392 127177 128759 138925 135487 129965 131046 85806 87589 350852 310141 910270 905336 225837 222779 283790 284281 333969 324857 342699 347585 362247 367330 337603 376655 948070 997570 634506 521291 303869 296628 347471 347550 366825 370109 374112 375829 425238 425384 782904 820651 39.65 69.7 2
09:43:47 2023-10-12 479653 478166 89447 87084 142964 143969 155113 153671 121658 123594 126915 128373 142055 144298 474654 517111 1396606 1376326 555101 576865 125452 113358 127353 128581 139445 134928 130615 130569 85970 87460 348595 307831 899072 902288 226954 223331 281064 285717 332310 324748 345540 346570 360014 365690 340197 376816 949602 1002529 630862 517767 302042 299423 349356 347742 367147 370145 374076 377051 424070 425349 785970 819686 39.65 69.7 2
09:43:48 2023-10-12 482912 478121 89292 87052 142769 143731 155070 153778 121691 123560 126652 131832 142067 144039 477533 509056 1372221 1366239 562636 576973 125325 113358 127177 128759 138828 135056 129876 131013 85896 87497 348595 309156 898358 909191 225519 223469 282028 283847 333969 323907 345478 346469 363299 367655 337331 376125 941862 989661 636118 516635 302923 296233 347786 348277 367151 371266 371533 379196 428280 423946 793088 821026 39.65 69.8 2
09:43:49 2023-10-12 484614 478170 89292 87080 142700 143697 154755 153671 121491 123388 126531 131575 141869 141804 477114 517111 1385899 1355999 554906 580192 125405 111577 127251 128444 139022 134954 130483 131392 85901 87254 348595 306442 899082 906619 227115 224398 282028 284716 332526 322925 346846 345321 362903 366782 338386 377083 944643 987722 629275 516633 302042 296628 346948 346190 363237 370145 375777 375493 426168 422376 782867 818487 39.65 69.7 2
09:43:50 2023-10-12 478540 478093 89353 86901 142964 143571 155113 153284 121691 123234 126740 131666 142055 143811 477114 511747 1383426 1364175 559344 576865 125572 111284 127353 128156 141220 134801 130336 130103 85774 87286 352555 307775 905164 907261 225837 222745 281656 284751 329626 324857 344674 347779 363122 368244 338410 377009 944887 1002945 619753 519563 304732 297739 347572 346155 366560 369005 371787 376058 423782 427607 787437 816097 39.65 69.7 2
09:43:51 2023-10-12 485456 478166 89255 87258 142795 143731 154613 153812 121292 123560 126531 128373 141800 144205 477114 514130 1383426 1361370 553564 576053 125159 113358 127177 128190 138828 134615 129965 130258 85683 87286 351417 306442 895600 904623 225729 226865 281599 284316 333969 322435 345758 346469 360049 365690 337639 378301 944643 987722 622642 518902 302580 297595 346704 345392 362693 368454 374112 378001 426469 422134 779435 820886 39.65 69.7 2
09:43:52 2023-10-12 478409 478206 89109 86869 142627 143571 154579 153318 121292 123388 126322 131849 138664 143952 475399 517075 1383426 1367301 557250 576937 125159 113089 127089 128224 138925 134894 130205 130103 85811 87337 352555 308929 899873 903847 225391 224241 282784 283272 331305 324784 342447 346327 360553 366782 336044 376282 945484 996864 632288 519709 303008 296650 345627 346849 365460 369005 372947 378001 424572 424762 781167 818487 39.65 69.7 2
09:43:53 2023-10-12 484728 478157 89105 86778 142484 143465 154613 153318 121515 123354 126531 131513 141800 143868 477114 507201 1380073 1363380 559423 576148 124748 111113 126757 128190 138358 134801 129609 130214 85614 87048 346109 308050 905154 907903 225837 223089 280084 284450 333030 322662 345478 344908 360876 365772 338113 377083 939201 991096 632893 516633 303008 297068 348275 347742 365078 369863 372656 378390 423149 424002 788557 818691 39.65 69.7 2
09:43:54 2023-10-12 480649 478170 89109 86719 142623 143571 154257 153534 121260 123354 126322 131666 141891 143833 477114 513026 1371275 1362228 563098 580464 124992 111308 126655 128054 138601 134920 129876 130470 85705 87016 350852 308938 915097 910480 225022 224398 282028 283152 332058 322961 342699 347779 362106 365772 338420 377083 940870 991096 640955 513657 302794 297090 347750 345912 362693 369005 371787 376094 426202 421474 787414 816061 39.65 69.7 2
09:43:55 2023-10-12 479726 478130 89105 86675 142566 143233 154257 153284 121260 123320 125973 128143 141800 143733 476101 514166 1392646 1373581 553490 575337 124748 111113 126757 127945 138358 134175 129698 129811 85588 86952 352555 307174 896335 901726 225678 226618 280125 284427 330983 322961 342375 344908 360754 365522 338410 374852 944497 999384 636118 519563 302152 297252 347572 346760 364614 368712 374112 377051 421438 424002 778731 814832 39.65 69.7 2
09:43:56 2023-10-12 480938 478130 89109 86624 142765 142736 154759 152512 121292 122910 126322 131229 141800 140948 475362 517111 1374206 1350154 556150 576053 124892 111036 126514 127945 138250 134615 129609 129897 85614 86984 349016 306478 896335 907903 225519 223140 281557 282981 331484 322925 342663 343321 360588 366491 336080 376016 940870 987722 630862 515170 304300 296441 344518 345392 363237 369557 369515 374181 424070 421544 788603 817907 39.65 69.7 2
09:43:57 2023-10-12 484655 478166 88828 86446 142195 142803 154116 153037 120863 123149 125939 131479 141603 143733 476843 514130 1381391 1356072 552742 575314 124748 110959 126723 127945 138358 134175 129520 129633 85640 87126 352982 307901 902295 906797 225837 223140 280602 283400 330768 320758 344529 346796 360898 367426 336044 374843 941862 984017 620577 515170 301298 297775 345107 346760 365854 370145 372348 375447 423962 421544 784053 816097 39.65 69.7 2
09:43:58 2023-10-12 478362 477764 88828 86410 142247 143174 154223 152792 120831 123115 125906 131575 141595 143593 476439 508699 1380073 1369249 561042 575216 124629 110959 126514 127767 138250 134175 132814 129629 85577 86893 348595 307611 895966 905336 224885 223140 279888 283423 330018 323619 340524 344873 360876 365772 336551 374578 940649 1000187 633349 518938 303082 296067 345591 346760 365595 369086 369407 377401 422554 424002 783868 816328 39.65 69.7 2
09:43:59 2023-10-12 479041 477940 88828 86351 142466 142736 154506 152546 121061 121094 125939 131104 141603 140617 476439 510956 1378561 1364175 559709 577854 125338 110670 126953 127177 138947 134066 129901 129540 85705 86888 352555 306589 913053 907261 224885 223733 280175 283378 328419 323642 342627 344842 362976 365772 335574 372811 939165 991611 621080 515901 302580 295329 344589 343286 364364 369005 369515 376250 421438 422796 786300 815206 39.65 69.7 2
09:44:00 2023-10-12 477981 477945 88731 86410 142096 142803 153761 152826 120536 123183 125785 131479 141338 144016 475765 512144 1379397 1362228 555890 574766 124305 110959 125923 127945 137975 134175 132544 129897 85470 86984 350852 309192 890343 901287 224569 222984 279980 281658 331484 321946 341279 345150 360560 366587 336640 375989 944887 984750 622927 518793 301938 297009 346892 346270 363534 367905 372384 375113 422733 420635 780430 816365 39.65 69.7 2
09:44:01 2023-10-12 484650 478202 88642 86378 142092 143295 153983 153079 120964 121432 125838 131616 141662 141406 475209 513480 1381999 1360398 553490 576053 124338 110959 126480 127672 138866 134142 129342 129629 85566 86683 348595 308050 898569 902742 225043 222827 279853 282550 331484 319965 342627 344355 359990 365772 335539 375410 939165 983468 632450 517401 300658 296103 344589 343321 363021 366773 371823 375113 423998 421586 778178 816097 39.65 69.7 2
09:44:02 2023-10-12 481012 478166 88828 86225 142264 142637 154223 152301 121352 122995 125973 131229 141603 140617 476439 510992 1378114 1359437 557763 575207 124748 110806 126757 127346 138280 133889 129633 132715 85556 86502 349875 306375 918539 910291 224792 223140 279944 283939 328312 322256 342483 344806 362792 365629 335503 372280 940202 997293 624514 516599 302042 295823 345072 343286 364400 367764 368439 375717 422697 422875 787092 815206 39.65 69.7 2
09:44:03 2023-10-12 483208 478202 88521 86474 141966 142803 153693 153037 120389 123320 125872 131479 137736 143768 473648 512144 1379433 1359937 555303 576166 123930 110959 125889 127945 137709 134209 129253 129633 85502 86802 352555 308929 884697 901357 224721 222827 279463 281808 331484 320415 341519 344355 359990 365772 334530 375713 939165 987024 622332 518572 301085 296175 343555 344837 363791 367395 369407 374820 423746 422369 778141 818691 39.65 69.8 2
09:44:04 2023-10-12 483327 478166 88521 86410 141782 142786 153130 152826 120144 123234 125424 131666 141141 143331 474229 512144 1379397 1359937 555819 577854 124072 110943 125821 127931 137672 134547 129188 130304 85534 86888 348595 309812 889754 901066 224569 222827 279467 282302 331951 320901 341519 345201 359990 365522 337153 375713 941196 986090 624514 518169 300872 296103 343555 344873 363791 365646 369623 374811 424034 422215 777073 816143 39.65 69.8 2
09:44:05 2023-10-12 482081 478166 88735 86197 141997 142505 153975 152828 120733 123029 125906 131229 141436 140617 475728 513826 1377136 1359400 557907 574362 124509 110721 126339 127312 138250 133704 132780 132733 85566 86651 353266 305432 919778 906380 224569 222827 278579 284090 328915 320711 342627 342902 365162 365772 337852 371433 940296 998203 621080 515096 302152 295516 346647 345781 364820 367825 368368 375947 420487 423406 781758 815132 39.65 69.7 2
09:44:06 2023-10-12 479984 478166 88488 86192 141700 142769 153453 153045 120733 121060 125737 131514 141559 141138 474165 510926 1385974 1371126 554510 577183 124443 110772 125889 127278 137974 133914 129558 129451 85566 86352 352129 306955 897651 901005 224339 222984 279928 282718 328649 320901 340488 345817 358799 364640 336009 369524 939092 993975 632893 516633 297518 295552 344518 342866 364048 366447 371714 373342 418825 422810 774833 814048 39.65 69.7 2
09:44:07 2023-10-12 481358 478130 88610 86369 142061 142174 153233 152512 120471 123046 125751 131252 141333 140912 475692 510956 1367896 1348406 558948 576017 124271 110806 125889 127489 137989 134108 132700 129718 85470 86651 350852 308248 897323 911336 223545 222614 282308 281477 329537 320497 341376 345549 360934 363370 335691 373793 935476 989122 624514 515901 301152 293659 345278 345781 360979 366738 371371 375920 420111 420294 782867 813400 39.65 69.7 2
09:44:08 2023-10-12 479566 478093 88610 86256 142036 142976 153658 152554 120324 123046 125664 131484 141381 141000 475692 513770 1387360 1360906 550250 577592 124476 110431 126271 127123 138250 133670 132780 132814 85502 86352 352555 304970 918261 904329 224569 221856 279393 282833 327623 321911 340488 344842 359919 366801 336311 369560 940870 988229 628056 516599 300872 294914 344937 343321 363534 367308 369479 373688 423637 421856 777366 816328 39.65 69.8 2
09:44:09 2023-10-12 483591 478166 88214 86166 141696 142702 153199 152301 120095 123080 125457 131161 141073 141011 474275 512108 1377136 1357000 552668 577817 124310 110534 126311 127305 137886 133822 129253 129629 85534 86556 349016 308050 894548 903847 223831 222203 279928 281826 329911 318927 341483 345329 358295 365188 336311 371958 940202 973620 635624 513638 300096 296067 342997 344806 363021 366738 366673 372479 421402 420886 786319 815206 39.65 69.7 2
09:44:10 2023-10-12 481210 479929 88182 86224 141670 142603 152918 152652 119998 123251 125044 131377 140970 143798 474238 508764 1378114 1369249 558267 576366 124067 110584 125889 127278 137797 133670 132608 132756 85438 86289 352555 307174 896993 902288 223167 222827 279928 281865 327923 320415 339424 344370 359919 362968 336786 371651 941636 994671 630862 520687 300302 293801 346892 342722 364048 368597 369443 372597 418202 422143 773661 811703 39.65 69.7 2
09:44:11 2023-10-12 479313 478098 88214 86156 141687 142224 153062 152233 120177 121025 125617 128518 137523 140666 474129 513914 1386227 1360285 550571 575369 124376 110364 125889 126825 137900 133239 132728 129241 85545 86076 349016 305829 902284 901005 224425 221510 279928 281755 326935 320415 339902 344574 359376 365736 335836 369380 940202 990523 631281 516633 299238 294300 342961 345537 360979 367044 368368 372779 422364 420259 774833 815206 39.65 69.7 2
09:44:12 2023-10-12 483918 478089 88492 85921 141833 141790 153505 151989 120080 120423 125457 130730 141073 140617 474311 510022 1373158 1354108 555495 574701 123863 110321 125821 126825 137458 133515 132728 132715 85438 86289 352230 305284 895006 907261 223167 222075 279426 285315 330278 320874 341412 342722 359486 363406 337739 369235 936958 991060 632893 512875 299201 293908 345352 342758 364048 366792 366158 373342 418897 422666 781131 811666 39.65 69.7 2
09:44:13 2023-10-12 481626 480504 88117 86102 139169 142421 152926 152588 119965 121094 124977 131666 140872 141547 473568 507720 1380600 1369249 558230 576366 123896 110321 126102 127007 137475 133423 132636 132715 85427 86225 348595 306663 900189 902566 222939 222515 279534 283539 327888 321475 339150 345573 356645 361411 340663 369452 939536 991096 629668 515170 297165 293944 344937 341758 363534 367308 367261 369456 417616 421550 777073 811703 39.65 69.7 2
09:44:14 2023-10-12 482691 477805 88182 85984 141597 141630 153096 152128 120095 120590 125078 130911 140940 140484 475355 509483 1362977 1352147 559940 576366 123712 110397 125441 127041 137179 133977 130879 129455 85363 86438 350852 309370 896778 908997 222222 222061 279892 279872 328685 318963 339424 342636 358548 361058 333911 372212 934115 984859 634506 515170 299201 294022 346157 342552 360979 366515 367225 372516 416304 419963 784016 809293 39.65 69.7 2
09:44:15 2023-10-12 478358 478125 88182 85894 141468 141790 153062 152128 119883 122807 125044 130911 140843 140617 474275 513190 1374206 1358003 553564 576366 123863 110211 125474 126825 137432 133239 132452 132715 87157 86166 346109 308050 903493 901287 223132 221701 279393 279872 326935 320415 338128 342902 358295 363257 333297 373106 938204 981276 631281 519171 297266 293944 344792 342722 360255 367825 369371 372035 418754 418207 778067 811703 39.65 69.7 2
09:44:16 2023-10-12 479846 478093 88150 85704 141734 141236 153130 151745 120209 120423 125457 130594 141200 139451 473983 513806 1372764 1343224 552987 577109 123797 110152 125754 126899 137299 133239 132728 132715 87190 86076 349875 307826 899962 907261 223674 220511 279928 282938 327145 318963 339902 341517 359990 364640 333875 371980 934078 980584 631281 515170 300157 293297 342961 342866 360689 367308 366966 373944 419816 418385 781684 811666 39.65 69.7 2
09:44:17 2023-10-12 479037 478093 88182 85894 141584 141790 152922 152023 119998 122807 125078 130877 137318 140390 473240 514094 1386375 1358003 550533 575959 124186 110135 125855 126441 137909 133147 131245 132531 87190 85832 352555 305829 914895 901287 223982 220511 279731 281729 328646 319681 341616 342614 358152 364462 333767 368716 937984 987576 630676 517735 299201 293745 341996 344806 360979 365478 367965 372144 421034 419008 773697 813471 39.65 69.7 2
09:44:18 2023-10-12 484532 477841 88085 86097 139281 141668 152714 152165 119901 120758 124977 131113 139262 140411 473867 510956 1372184 1348518 552976 576366 123830 110025 125614 126441 137199 133607 130770 132531 87123 85954 348595 307174 895880 902669 223603 221164 279534 279942 327923 316969 339460 342902 356645 362968 333911 369416 935512 979273 620745 510629 297410 294265 342961 342866 360979 366792 367178 369528 419816 419044 784016 811740 39.65 69.7 2
09:44:19 2023-10-12 481183 478197 88001 85984 138791 142182 152537 152267 119769 122876 124499 131484 140579 141015 472863 508046 1377841 1367301 555779 575551 123745 110058 125653 126441 137211 133147 130879 129255 85486 86162 348595 306551 896884 902566 222293 221679 279498 282539 326990 318785 338365 342902 356074 361087 335836 371083 939536 989625 631281 515901 296955 294158 345400 341517 363021 365763 366415 369384 416959 422247 778178 811666 39.65 69.7 2
09:44:20 2023-10-12 482799 477873 88150 85795 141703 141431 152605 151359 119883 120423 125078 130696 139463 140155 474275 508046 1360045 1353109 559709 575551 123117 110245 125407 126825 137199 133268 132360 132715 87056 86012 350852 308709 887962 906619 221888 221892 279534 279481 327959 317075 338436 342588 357756 360225 333947 369488 934078 984859 632450 512113 297482 293496 345876 340439 360799 367682 368743 371510 418549 420151 782683 810545 39.75 69.7 2
09:44:21 2023-10-12 477274 478125 88150 85767 141434 141056 152707 151191 119769 120423 124924 130662 140774 140190 474275 508906 1375189 1364175 559821 574556 123764 109889 125547 126306 137057 133100 130697 132900 87056 85864 348595 306918 896774 906417 221741 221164 279105 279907 325950 319670 339684 342902 358571 360764 333875 368860 934777 990523 629668 513657 297410 292405 344937 341241 360979 365763 368368 369456 415104 418973 770267 809293 39.65 69.7 2
09:44:22 2023-10-12 480906 477837 88029 85763 141460 140731 152707 151191 119737 120423 124924 130628 140774 140022 474275 512108 1363981 1343843 555721 574738 123117 109721 125320 126441 136828 132917 132360 132531 86996 85832 350852 307831 892663 906619 222243 220475 279928 279056 327132 317964 338365 342023 358584 361129 332540 371195 931650 981356 631281 514256 299092 291339 344380 342758 359278 366535 365865 372479 418440 419483 779399 808110 39.65 69.7 2
09:44:23 2023-10-12 478536 478053 88089 85799 139497 141120 152960 151022 120112 120271 125183 128564 141097 139520 473721 510926 1371789 1352147 555927 574701 124105 109518 125754 125924 137441 131883 132544 132347 85459 85557 352555 304492 904770 902705 222088 220511 278944 280334 325129 318481 338365 340486 358008 361052 333839 368719 932757 991096 628056 515901 297518 292165 342550 341794 360979 364084 366122 371691 416340 417442 774246 808110 39.65 69.7 2
09:44:24 2023-10-12 482728 477873 88150 85646 138961 140828 152567 151157 119801 120256 125011 130357 140774 139660 473568 513262 1370203 1340944 550250 575959 123084 109721 125320 126407 136987 132734 132360 132439 87030 86071 348595 307388 896884 906417 222512 220299 279498 281344 328414 317823 339795 339793 357492 362424 332828 368305 932757 979894 631281 511714 299238 292886 341960 342577 359568 365727 367178 371655 418861 416486 782867 809330 39.65 69.7 2
09:44:25 2023-10-12 484094 477909 87933 85708 138915 140828 152639 151019 119607 120256 124633 128619 138743 139897 472827 505080 1364986 1352836 554276 574701 123051 109687 124908 126199 136526 132065 132085 132347 86903 85505 352555 306663 888078 904659 221705 221129 277539 279481 325950 316048 338401 340761 356168 360260 333947 367162 931650 984895 622927 510593 297410 291960 342719 340211 360979 365763 366908 369456 416340 419044 780577 806929 39.65 69.8 2
09:44:26 2023-10-12 482835 477909 87845 85704 138396 141552 152182 151224 119526 120423 124223 130696 140447 140386 472863 509450 1372221 1354770 552855 574410 122854 109889 124721 126690 136180 133239 129936 129222 87009 85827 348595 309094 887863 900648 221741 220440 278568 279761 329577 316491 338984 342866 354259 361093 332828 369416 932757 975053 636118 512113 295596 292886 340640 341241 359856 366535 367178 368237 416375 416521 777195 810479 39.65 69.7 2
09:44:27 2023-10-12 476986 478093 87573 85556 138401 140731 152182 151191 119607 120423 124599 130662 140481 140155 472863 508046 1369840 1359437 558304 574701 123051 109653 125027 125991 136539 132065 132176 132347 86936 85441 348595 306663 895350 901926 221014 220475 278320 279056 324934 317039 338484 342866 356382 360898 333315 370215 936218 989048 629668 517735 296430 291818 342925 340032 360508 364489 366122 368273 415056 418349 774207 809392 39.65 69.7 2
09:44:28 2023-10-12 477279 477945 87785 85677 138908 140634 152469 151056 119737 120251 124704 128790 140637 139529 472718 513842 1374717 1355444 552742 574665 123051 109468 125200 126171 136631 132156 132360 132163 86963 85389 348595 306695 900763 898736 221422 219412 279534 279761 324956 317999 338724 341553 356382 360260 330782 368010 934078 980661 636626 516633 296501 291960 342478 342275 357658 364120 366158 369384 415756 415249 771433 808110 39.65 69.7 2
09:44:29 2023-10-12 477858 478057 87877 85465 138980 144224 152673 150672 119737 120089 124838 130208 140481 139236 473568 507949 1368868 1348518 556285 574738 123660 109434 125441 125784 136991 131792 132360 132163 86963 85447 348595 306028 912574 905774 221457 220193 278320 281344 324631 318339 339684 339554 357326 360084 332612 366610 932061 990397 631710 516083 297347 290630 342719 340725 359602 363249 369267 369528 417404 416521 770267 805144 39.65 69.7 2
09:44:30 2023-10-12 479993 477728 87812 85609 138259 140731 152081 151056 119444 120089 124056 130388 140349 139451 472863 510956 1381391 1354071 548782 573562 123051 109434 124994 125610 136561 131792 132176 132163 86903 85331 348595 305556 895025 898099 222435 219754 277344 279872 326722 316747 338192 340761 354543 361340 333062 367895 934115 984895 626443 513712 296257 292440 338588 340761 359856 362994 367178 368792 417616 416521 770267 808110 39.65 69.8 2
09:44:31 2023-10-12 483378 478093 87573 85483 138401 144259 152148 150706 119607 120089 124156 130323 140349 139361 472493 505152 1364986 1348704 553527 573967 122919 109417 124893 126084 136394 132065 130152 132320 87009 85505 350852 305861 896447 904659 221324 219754 276724 279761 327950 317630 337819 339697 355882 359938 333875 369202 931650 984932 631281 509079 296501 291516 341996 339733 360979 364375 364996 369384 415104 417798 777121 805714 39.65 69.7 2
09:44:32 2023-10-12 479920 477764 87541 85546 138129 144329 152043 151019 119607 120423 123904 130447 140121 139925 472123 505116 1368868 1359437 557510 573043 122985 109468 124908 125784 136514 131792 132085 132163 86870 85389 348595 306227 892113 900648 220044 220475 277539 279761 323956 316048 337767 341865 354211 358042 332324 366059 932757 984895 638265 515170 294766 290665 342719 338637 360399 363574 366918 367131 415056 416521 768016 805714 39.65 69.7 2
09:44:33 2023-10-12 481247 478093 87537 85483 138401 144224 152043 150672 122527 120050 124499 128229 138358 139288 472718 507901 1359044 1347273 558304 574077 122835 109510 124582 125817 136089 131792 130027 132228 86976 85331 346866 308653 886705 905774 220185 219105 278320 279761 326685 316013 339203 339733 355574 357792 330782 367974 929011 979967 633349 511750 295596 289713 342961 338673 357693 364667 366104 368273 414656 414018 779285 805946 39.65 69.7 2
09:44:34 2023-10-12 476932 478125 87545 85428 138371 144154 151694 150672 119444 120089 123752 130208 140252 139800 471493 514022 1368868 1350625 552742 573006 122934 109208 124788 125577 136316 131610 131993 132163 86717 85273 350852 306227 914077 898736 220767 219166 278997 279581 324848 316934 337621 340618 357234 359797 329604 369202 934299 978581 624831 515901 295596 290665 341192 340582 356547 363284 365894 368237 417813 414917 769686 806322 39.65 69.7 2
09:44:35 2023-10-12 482660 477949 87660 85451 138297 140297 152115 150572 119771 119835 124413 127942 140155 138779 471457 512144 1368868 1338415 548196 572970 122817 109384 124860 125610 136183 131701 129610 132072 86717 85273 350852 306190 899418 901394 221550 218729 277539 279761 324956 316013 337345 337652 355312 360295 330782 366059 930329 975816 628056 509115 296782 290665 339898 340761 357658 363539 364996 369384 416375 414018 779435 806322 39.65 69.8 2
09:44:36 2023-10-12 479124 478089 87481 85482 138371 144189 151938 150672 122493 120089 123956 130208 140315 139201 468769 510238 1378114 1351601 548615 572970 122817 109132 124860 125756 136301 131792 130117 130139 86942 85215 348595 304345 895570 898447 221564 219425 276724 279761 323698 315792 338245 339960 353976 360260 332288 366228 932061 984141 631710 513712 295596 291551 339074 340211 359314 361402 366104 367719 416375 418221 769141 806929 39.65 69.7 2
09:44:37 2023-10-12 482728 478130 87174 85519 137899 144289 151208 150672 122392 120089 123448 128297 139892 139660 468805 507985 1368868 1342555 550287 573043 122180 109468 123631 125991 135607 131883 129429 132347 86597 85273 352555 308433 888518 898736 220361 219070 277539 279761 327451 314551 338484 340761 353409 359149 331283 366868 931650 972229 634506 509115 294766 291516 340412 339697 357658 364667 364996 366064 417404 414053 778178 806929 39.65 69.7 2
09:44:38 2023-10-12 476085 478161 87237 85392 137952 144088 151241 150672 122426 120089 123567 130233 138227 139980 472572 504828 1366814 1359900 556570 572788 122952 109300 124721 125736 136080 131610 131691 131980 86683 85215 350852 306593 899528 900010 219982 219754 276475 279617 324956 316013 337217 340797 355721 356974 331283 367932 930049 986326 636626 514440 293939 290665 341996 338126 358808 362994 366908 366028 414656 415867 768016 804538 39.65 69.7 2
09:44:39 2023-10-12 480685 477909 87449 85419 138170 143987 151694 150431 122426 120089 123718 130208 140121 139236 472529 505152 1355766 1343880 556718 573043 122498 109283 124173 125577 135649 131610 129610 131980 86531 85215 346866 307775 886389 904019 219451 219105 277539 278651 326965 317593 337183 339316 353834 358871 329640 369202 927511 978471 628056 510411 295389 289748 341396 337581 356654 364091 365808 367131 413418 414018 776535 803935 39.65 69.7 2
09:44:40 2023-10-12 477396 477805 87476 85397 138302 144145 152081 150089 119526 119552 124022 127908 138262 139027 471457 508046 1364986 1348943 555853 572970 122784 109174 124173 125456 136271 131610 129610 131980 86657 85215 350852 305792 903803 901287 219947 218729 276724 279367 324690 316526 337455 337652 355040 357009 329818 366784 929011 987722 626794 514440 295596 288834 340448 338637 357658 361366 366918 368273 414656 414917 768919 804802 39.65 69.7 2
09:44:41 2023-10-12 479993 477873 87573 85282 138155 143716 151938 149709 119526 119522 124123 127588 139926 137871 471457 511028 1361046 1335563 549471 573043 122648 108948 124206 125577 135657 131883 129575 130229 86935 85331 350852 306116 899418 903847 220590 218214 277431 279187 324956 315026 337767 336635 355348 359149 329533 366024 928352 972952 626443 511787 296430 289510 339862 340211 356047 362994 365033 368864 415056 412467 774833 805946 39.65 69.7 2
09:44:42 2023-10-12 482682 477990 87297 85349 138144 143917 151979 150538 119347 119654 123382 127765 139955 139174 468589 509483 1361009 1344835 553527 572125 122615 108881 124139 125303 135935 134804 129610 129597 86650 85041 348595 303482 892675 902669 219947 218389 275420 279761 324956 315843 338724 337344 355721 356974 331247 364896 927658 984859 626443 508288 295389 289677 339862 338364 358737 360791 364139 367131 414984 414018 773697 804802 39.65 69.8 2
09:44:43 2023-10-12 482799 477873 87142 85355 137779 144118 151174 150223 122527 119972 123230 127853 139921 139070 472617 511938 1370299 1345364 548931 571980 122549 109040 124482 125409 135782 131610 129575 131861 86736 85041 346866 306607 893397 899725 220255 218319 276724 279367 324775 315627 338947 338399 351296 358578 329746 367114 930329 971506 626443 504643 294766 290630 340175 338637 356583 361366 362466 365992 417404 412755 776572 804538 39.75 69.7 2
09:44:44 2023-10-12 481922 477769 87320 85318 137883 143716 151208 149916 122324 119688 123264 127588 137728 138648 468661 505008 1351815 1342851 556644 571245 122180 108881 123117 125336 135372 134795 129215 131678 86464 85041 350852 307174 897780 902669 218698 218694 276724 278083 324150 315843 337455 337617 352350 357863 328751 367565 926308 975779 628056 509042 294766 289273 341131 336529 356047 362959 363820 366028 411823 414736 777073 802483 39.65 69.7 2
09:44:45 2023-10-12 477279 477909 87353 85419 137819 140247 151491 150089 119349 119586 123467 127874 137843 139027 468589 512337 1364913 1346786 551030 573695 122549 108897 124106 125097 135607 134804 129429 129923 86775 84983 350852 306700 892629 897464 219666 218354 277539 278047 324727 315757 335646 338673 353148 356974 327688 366024 931650 973640 626443 515170 293939 289713 340416 338091 354410 361402 366659 368161 414984 413821 767980 804802 39.65 69.7 2
09:44:46 2023-10-12 476159 477716 87178 85250 137913 143546 151241 149572 122561 119454 123330 127588 139824 138255 471421 508046 1362977 1340649 555138 571282 122615 108548 124139 125097 135607 134804 129610 129507 86835 85215 346866 306570 902381 902566 219499 218249 276087 278759 322557 318078 336486 336458 354188 356940 329248 366595 929667 986937 625155 513675 295389 288799 339898 337984 356619 359964 366067 367683 413745 412755 768919 802520 39.75 69.7 2
09:44:47 2023-10-12 478560 477656 87293 85441 137745 143446 151208 149916 122358 119688 123619 127738 137919 138710 468697 509450 1376600 1350625 547445 571282 122246 108848 124139 125130 135824 134804 129429 129597 86590 84951 348595 305159 896239 896194 220361 217676 274998 279761 323718 315843 335829 338126 352069 358613 329746 364859 930989 979967 624831 510629 293939 289713 338457 338637 356547 359964 363857 365992 417404 412755 767827 805946 39.65 69.7 2
09:44:48 2023-10-12 482654 476641 86859 85282 137462 143743 151174 149675 122493 119571 123315 127499 139824 138482 468733 504297 1359622 1346325 552855 571834 122483 108781 124039 125236 135496 131248 129575 129597 86689 85041 348595 304345 886402 902566 219605 218449 274628 279367 324956 315398 337730 337108 355721 359557 330782 364896 925615 979164 629668 504679 294559 288834 338873 337072 358484 361331 360645 365992 414328 414018 774870 802520 39.65 69.7 2
09:44:49 2023-10-12 477128 477909 86986 85261 137643 144145 151174 150190 122459 119756 123197 127765 137495 139310 468697 505044 1363981 1354145 555138 571282 122213 108698 123902 125044 135372 134710 129215 129507 86464 84925 350852 305284 890010 898099 220531 218389 275613 278938 324498 315843 333722 338708 351809 357863 329746 366003 930329 982042 624831 513275 293115 289440 340376 336529 356619 360791 364665 367082 412475 413333 765650 802520 39.65 69.7 2
09:44:50 2023-10-12 479883 477348 86804 85223 137462 143546 151073 150056 119414 119415 123500 127486 137556 138606 468625 504972 1354182 1341410 557870 572089 121980 108698 123498 125130 135386 134804 129215 129597 86431 84920 350852 307775 892467 902742 218206 217711 276494 277656 324174 315843 336668 337581 352350 356859 327724 367635 924924 975053 628056 509042 293939 287958 340652 336529 354978 361366 363564 368161 411209 414405 774870 801877 39.65 69.7 2
09:44:51 2023-10-12 476599 477680 86831 85307 137432 143616 151069 149709 122358 119688 123197 127588 137495 138945 468661 510956 1363981 1344835 551103 571318 122180 108548 123631 124719 135364 134616 129215 129417 86345 84804 350852 306227 894835 899085 219701 217922 277201 277903 323406 315843 335501 338221 354284 359376 327317 367114 930329 972952 633349 514440 295586 288799 338291 337581 353843 360791 365541 367867 413709 412658 768919 804802 39.65 69.7 2
09:44:52 2023-10-12 480938 477204 87018 85256 137611 143742 151106 151126 122459 119289 123230 127201 139824 137871 473289 510992 1359622 1333899 547034 571137 122115 108698 123117 124785 135181 134616 129215 129597 86345 84862 350852 305718 889785 901287 219947 217000 275842 278083 324042 315843 337694 335552 353148 357792 327724 366003 924269 970099 624831 507571 295181 288597 337817 338637 354445 360251 362794 366837 415020 413239 777073 802520 39.65 69.7 2
09:44:53 2023-10-12 477996 478089 86744 85296 137432 143476 151036 149572 122324 119522 123112 127499 137400 138482 468697 507985 1373195 1346786 547057 568032 122115 108647 124006 124929 135390 134898 129485 129597 86603 84857 348595 304092 896993 897171 220255 217641 274578 279367 323777 315699 335682 337344 351225 357508 329248 362880 928863 978581 626443 510629 293939 289273 338463 337617 356047 359140 362758 367603 415020 414772 765650 804802 39.65 69.7 2
09:44:54 2023-10-12 482617 478560 86799 85250 136978 143743 150552 149709 122087 119732 123149 127588 137209 138744 468697 509483 1362941 1339623 546961 568032 121010 108698 122863 125130 134727 134804 128857 129507 86312 84825 350852 306389 887445 898736 219227 217303 275034 278083 324210 314476 336156 337652 349965 356407 327759 365708 926344 968753 622927 504607 293115 289475 337544 336600 354978 361366 360573 366526 414328 413821 774870 804802 39.65 69.8 2
09:44:55 2023-10-12 479644 478125 86589 85286 137207 143747 150689 149675 122172 119722 123182 127772 137194 139167 468552 504509 1365432 1354291 554916 567816 122180 108672 123202 124719 135177 134616 129215 129493 86708 84925 350852 304993 893820 897464 218711 218449 274770 278118 323814 315843 333722 338673 351546 356859 328751 364896 929011 979200 634987 509835 294331 288834 338564 334543 356583 359713 363332 365676 411823 411533 767827 802483 39.65 69.8 2
09:44:56 2023-10-12 477177 477389 86521 85176 137013 143346 150656 149230 122172 119289 122979 127411 137209 138482 468697 510204 1359044 1340944 550213 568032 121176 108331 122948 124514 135147 134616 128857 129147 86279 84731 346866 306264 908050 896194 218733 217151 275877 276345 323095 315843 333577 337344 351036 357612 325716 366558 926344 970812 633349 512911 293115 287958 337781 336529 352289 360251 364408 366786 412475 411717 767605 804665 39.75 69.7 2
09:44:57 2023-10-12 484770 476389 86799 85271 137070 143506 150622 149572 122392 119318 123164 127242 137209 137836 468697 504653 1360257 1350737 554633 568032 121714 108514 123498 124652 134643 134459 128857 129237 86279 84794 346866 305593 892404 899085 218206 217338 274963 277656 322544 314805 333613 336600 352315 356859 327724 364896 924960 978581 624428 513712 294046 292972 338588 335516 354445 359678 364444 367082 410020 413530 762216 799533 39.75 69.7 2
09:44:58 2023-10-12 479313 477123 86712 86927 137462 143141 151140 152060 122324 118891 123064 126816 137400 137802 468733 508020 1352587 1330106 551959 568068 121565 108439 122948 124929 135034 131229 129078 129493 86417 84857 346866 306301 889696 902893 218746 216826 275664 277194 322438 315176 333758 334543 355721 356407 325752 365412 920933 970812 621538 508933 294945 292573 337817 337072 352324 359929 360681 366028 412439 412007 770304 801309 39.65 69.7 2
09:44:59 2023-10-12 479726 476681 86644 85171 137158 141279 151994 148722 122290 119289 123064 127201 137290 138240 468697 508046 1358421 1340530 551885 567996 121980 108149 123033 124514 135050 134237 129250 128878 86286 84605 348595 303273 902185 901005 218733 217303 274578 278938 321141 314954 336430 334543 352090 357612 327724 362622 923615 981313 623218 508719 294082 292972 337817 336022 354410 358033 360645 368161 411823 413530 768919 800100 39.65 69.7 2
09:45:00 2023-10-12 482543 477868 86557 85201 137017 143346 150689 149263 122121 119289 123028 127201 137209 138336 471946 511974 1362303 1332912 547019 567852 121583 108347 123033 124619 134915 134389 128857 129237 86279 84699 350852 306028 893287 899085 219227 216814 274963 277139 323118 314033 337180 334578 350210 356477 326771 364896 923579 969439 624428 507054 293598 288702 337739 336564 353383 359140 359451 367082 414364 412658 776521 802483 39.65 69.7 2
09:45:01 2023-10-12 483485 476672 86466 86907 137017 143211 150656 148791 122121 118925 123064 127167 137209 137836 468697 505080 1358656 1339405 551103 567996 120927 108149 122948 124599 134609 134237 128857 129237 86279 84668 346866 304294 893314 901287 218546 216965 273285 278154 322737 314033 336394 334578 350770 356859 328786 360546 920933 979164 626443 504607 292893 292950 339213 336022 355512 358068 359994 367082 411245 413821 768560 800136 39.65 69.7 2
09:45:02 2023-10-12 484104 477620 86640 85267 136735 143541 150139 149230 122290 119352 123013 127242 137072 138536 470608 509483 1359622 1335600 547260 572068 121010 108149 122863 124685 134643 134237 128822 129237 86219 84694 346866 305432 895022 898099 218733 216628 274578 277194 323814 313044 336193 336058 351726 357863 326736 364344 923615 966700 623218 506694 292073 288834 335751 336058 353347 358854 359162 365712 413709 412623 774870 802483 39.65 69.7 2
09:45:03 2023-10-12 478413 477389 86353 85184 136428 143581 149625 149776 121851 119522 125797 127499 136829 138482 468625 503552 1364986 1350191 550571 567960 121093 108182 122863 124309 134609 134202 128954 129279 86522 84794 348358 305810 892949 894369 218101 217536 273144 277441 322366 314775 333649 336600 351497 356609 328255 363502 926161 979967 633349 509079 293425 291011 338550 334508 355477 358103 360609 364312 411245 413821 767827 801309 39.65 69.8 2
09:45:04 2023-10-12 481858 479588 86394 85140 136629 143490 150036 149027 119125 119435 125938 127167 136893 138354 468661 507793 1360045 1339409 546998 567960 120430 108514 122357 124685 134044 134459 128376 129507 85975 84699 346866 306104 887108 897282 218241 216814 274122 276345 323981 313520 333613 336564 351497 356859 326700 364896 923615 966663 628056 504607 293839 287713 338493 335516 353878 360286 360247 364312 411859 411071 770304 801309 39.65 69.7 2
09:45:05 2023-10-12 475929 477344 86357 86865 136642 143228 149932 148824 121969 119172 125832 127201 136893 137944 468625 504658 1360435 1352836 555700 567816 121010 108049 122948 124585 134508 134402 128754 129078 86127 84636 350852 304566 889785 898558 219131 216965 273285 276417 322081 314033 332315 339117 349672 355538 326736 362695 923615 977888 631710 511750 293633 292882 337817 334203 354162 358068 362722 364606 408764 412658 761136 799533 39.65 69.7 2
09:45:06 2023-10-12 476262 476305 86580 85176 136586 143020 150139 148520 121986 119056 125973 126749 136825 138497 467893 509414 1359900 1341313 545381 567924 121010 107933 122779 124242 134576 134132 128857 128878 86153 84636 350852 304566 894101 897282 218171 215737 274963 276345 319779 315362 333036 335516 349951 356859 327464 363720 923579 972188 619993 512113 294257 292877 336221 336494 353956 357749 363003 365676 411209 410095 763334 801272 39.65 69.7 2
09:45:07 2023-10-12 476159 476605 86462 85229 137248 140981 151994 150175 122425 118755 123064 126614 137154 137698 470608 504900 1360435 1339405 551030 567888 121980 107882 123202 124071 135203 134062 129126 128665 86245 84605 346013 303432 901292 899836 217528 216292 273285 277159 320226 314919 333613 336252 350699 356287 325752 360510 922430 979128 630071 510196 292973 288558 339213 334472 353312 356682 360537 366786 409948 409775 765033 797688 39.65 69.7 2
09:45:08 2023-10-12 478194 476234 86416 85222 136926 143224 150139 148351 121986 119056 126008 126749 136846 137845 467234 509483 1368868 1342851 546594 567924 121010 107933 122779 124276 134576 134097 128857 128878 86153 84678 344721 304078 907393 894807 218698 216292 273250 277194 321234 313998 333577 334578 351497 357863 326965 360510 926271 972916 631710 509079 294047 293363 336786 335987 356718 359802 360285 365383 413529 411506 763186 801693 39.65 69.8 2
09:45:09 2023-10-12 482385 476912 86521 85109 136777 143094 150139 150316 122019 118857 122979 126648 137102 137810 468589 503516 1356560 1340571 550177 567924 120844 108115 122694 124276 134360 134284 128678 128878 86153 84573 350852 304134 891749 899836 219286 216257 272381 277194 322045 312753 333649 334238 349637 356323 327724 360438 921776 975779 623218 506694 294257 288359 335986 334472 354943 356966 358333 365971 409984 413239 767943 797725 39.65 69.8 2
09:45:10 2023-10-12 481969 476605 86239 87013 136556 143411 149592 148486 121867 119255 125938 126782 136846 137884 468259 508046 1359622 1337869 546409 571626 121176 108015 122863 124380 134475 134367 128720 129010 86317 84699 346866 305805 889879 898558 218136 216223 273039 276167 321687 311988 333649 334543 350966 356752 325752 362622 920896 966663 623218 505976 293425 287792 334706 335481 352324 358033 358297 364828 412439 411357 773661 801272 39.65 69.7 2
09:45:11 2023-10-12 481136 477801 86357 86927 136501 140884 150280 152203 121986 118857 125938 126627 136761 137637 467199 501252 1351815 1335637 550571 567888 120678 108041 122441 124276 134137 134132 128465 128878 86060 84678 350852 305159 882158 900010 217493 216779 272381 276310 322210 312059 333649 334203 351992 355788 327459 360510 921776 972916 631710 506694 293841 288558 337739 335741 354410 358033 358333 364864 409984 413239 770267 797798 39.65 69.7 2
09:45:12 2023-10-12 481247 477348 86180 86848 136051 143141 149798 149096 122255 119182 122795 127032 136590 138350 470608 504972 1359044 1339615 547297 567888 120348 108149 122174 124447 134120 134616 128007 129057 86093 84568 346866 306227 885911 896158 217528 216072 273250 275886 322319 312023 333072 335516 351231 356323 325681 362622 922430 962429 619753 506694 293014 293291 334741 334508 352289 359105 359114 363689 411173 411357 770304 800100 39.65 69.7 2
09:45:13 2023-10-12 479993 477796 86402 86827 136258 143106 149932 151989 121986 118857 125938 126627 136632 137507 467893 503126 1342621 1333666 553416 567924 120513 107933 122357 124242 134137 134132 128342 128878 86027 84625 346866 306301 887464 900648 218358 216257 273285 274622 322307 312753 332531 334238 351726 353586 325190 363757 919817 969439 624831 507413 293633 288355 337509 333852 352253 358604 359126 364572 409964 411071 773231 797783 39.65 69.7 2
09:45:14 2023-10-12 478303 476497 86357 85097 136322 140687 149592 148555 121918 119022 125693 126749 136314 137767 470608 505116 1358656 1337714 548615 571257 120348 107900 122140 124242 133796 134428 128041 128878 85876 84662 349108 307775 881091 894517 217528 215887 272833 274622 321723 313009 331525 335552 350719 355823 325681 364308 920896 962429 623218 504607 293083 292877 334741 336215 354707 358889 360247 363175 409661 410131 765773 800063 39.65 69.7 2
09:45:15 2023-10-12 476338 476645 86298 86823 136501 142942 149625 152168 121783 118891 125903 126749 136537 138000 467893 503480 1355730 1344835 553416 569493 121010 107915 122779 124247 134322 134239 128541 128741 86198 84657 346866 304234 891426 898447 216818 216257 272833 275886 321070 313419 331381 335552 351154 354153 325716 360258 923579 975743 621606 510593 293083 287949 336764 335741 353312 356966 360379 363396 407512 411392 758838 797688 39.65 69.8 2
09:45:16 2023-10-12 477956 477769 86357 86794 136372 143006 148980 152025 121952 118755 125728 126749 136537 138046 467199 505116 1355518 1337710 548225 567694 120513 107751 125430 124071 133700 134004 128075 128991 85968 84599 347470 306737 881139 893175 217306 216223 273024 274358 322045 313009 331489 334578 349585 355503 325226 363757 920896 961035 628432 508811 293010 288648 336822 334437 354707 359105 362614 363432 409984 410131 767827 799496 39.65 69.7 2
09:45:17 2023-10-12 475664 476641 86239 86794 136467 142907 149625 152133 121783 118999 122862 126546 136488 137978 470608 503372 1356373 1347058 553719 571257 120844 107874 122525 123867 134171 134241 128342 128604 84956 84594 347470 305506 890743 896460 218976 216385 272416 275657 320809 313485 330522 334578 351002 353621 325716 360510 922430 975743 631710 510629 292803 288039 336257 333852 354957 356931 360537 362627 407512 411032 758874 796559 39.75 69.7 2
09:45:18 2023-10-12 477518 477017 86121 86814 136269 142907 149080 152168 121817 118857 125780 126749 136537 137767 467199 505116 1355766 1337501 548225 567888 120430 107751 122207 123867 133733 134241 128075 128878 85876 84678 349989 307248 879086 893553 217190 215887 272833 274586 322795 311881 331525 334578 349908 355218 324963 362844 920896 961035 623218 507534 292803 288558 337470 334203 354456 358604 359958 363139 409661 409810 767605 801158 39.75 69.7 2
09:45:19 2023-10-12 479871 477913 86180 85154 136012 140793 150725 150537 122036 119002 125851 126614 136340 137910 467199 502029 1360011 1348704 552142 567888 120513 107718 122525 124057 134103 133876 128075 128487 85942 84614 346866 304566 889370 893553 216783 216292 272001 275500 320809 313009 332063 335516 349644 354153 325752 360474 922236 975779 621606 504607 292182 288761 334741 333852 352324 356399 358333 360515 408119 411357 765576 797160 39.75 69.7 2
09:45:20 2023-10-12 477981 477796 86121 86827 136255 142907 148677 152238 121749 119056 125518 126749 136537 137767 467234 505116 1353771 1334665 546668 567888 123362 107933 125291 124157 133574 134039 127918 128789 85757 84614 346866 306084 883906 893589 217155 214953 272416 274622 322569 311550 331561 334543 349644 355253 326771 360510 921776 962338 618166 505755 292522 288653 336786 336453 353956 358429 360047 362482 409806 409306 771108 798893 39.65 69.8 2
09:45:21 2023-10-12 477772 476641 86062 86734 136117 140589 150932 152168 121800 118891 125570 126749 136835 138583 467199 501288 1355730 1340834 551848 567052 120348 107570 122342 123749 133700 133654 128075 128063 85876 84488 342970 305159 891099 893553 216145 215922 271586 275428 320263 312059 332359 334543 349345 352597 325190 360438 920209 974328 621606 507534 291774 287949 337262 333852 354707 356399 358838 360479 406871 410167 758874 795996 39.65 69.8 2
09:45:22 2023-10-12 479726 476641 86180 86674 136055 142673 148846 150059 121699 118625 125693 126332 136884 137491 470534 504658 1344947 1332875 553343 570448 120430 107800 122276 124024 133784 133806 128041 128452 85757 84499 346866 306301 893216 901287 216823 215587 273059 274480 321106 312023 331561 333888 350737 352562 324933 362658 919165 969439 633349 507413 293010 287746 336257 333852 351965 358033 358297 363725 406230 409484 769206 795556 39.65 69.7 2
09:45:24 2023-10-12 479313 476301 85966 86701 135645 142673 152504 151921 121581 118775 125448 126749 135869 138046 465814 501252 1354553 1346916 550571 566787 120348 107388 125325 123155 133700 133527 128007 128351 85816 84456 346866 304350 886593 891909 218050 215922 271551 274622 319803 312059 330522 334543 348287 352562 325226 360402 922342 972916 621606 508020 291769 287836 334741 333852 354456 357854 361071 360479 406301 410167 760740 795396 39.65 69.7 2
09:45:25 2023-10-12 481733 478565 86243 85094 136134 140295 149185 147848 121985 118902 125904 126372 136144 137404 467163 501216 1337032 1330106 554906 570043 120348 107718 125291 123834 133666 132156 127803 128452 85757 84468 346866 306811 884905 899725 216823 214988 272416 273747 321070 311586 331525 333888 349908 352280 324933 360546 917177 966700 623218 506694 292803 287225 335751 333852 351965 356966 357794 363175 408340 408875 768016 795556 39.65 69.7 2
09:45:26 2023-10-12 474103 477796 86058 86659 136046 142638 148744 151674 121665 118504 125570 125916 136186 137282 467234 502065 1351661 1341313 551848 566218 120183 107388 125325 123631 133700 133434 127830 128063 85783 84488 346013 304350 886389 896194 216823 214988 271586 274586 319131 313697 329488 335777 350437 352562 326771 360148 921122 972229 630071 509835 292182 287349 337739 333406 353848 358215 360393 363030 408880 408768 759312 796576 39.65 69.7 2
09:45:27 2023-10-12 480251 476090 86022 86604 136131 140429 148710 149687 122052 118427 125536 126264 136275 137264 467234 503372 1341203 1330106 552742 568686 120348 107422 125325 123716 133666 133748 127830 128487 85783 84456 346866 306084 887075 899855 216823 215864 272451 273782 320359 311586 331525 333888 349944 352280 324933 360546 916454 966663 623218 505719 292595 286700 335751 333852 351965 356966 357758 362627 406043 408266 767436 794991 39.65 69.7 2
09:45:28 2023-10-12 473063 477087 86026 86641 135927 140057 148710 151605 121749 118461 125483 125916 135903 137091 466870 502065 1350376 1339484 551457 567808 120315 107388 125325 123122 133666 133654 127952 128063 85783 84456 346866 304566 891522 896534 216823 215379 271586 274586 319096 313485 329488 335596 350432 352315 326554 360004 919018 973566 630071 510845 293010 286521 337299 333852 351965 357854 359451 362627 408122 409520 758996 795556 39.65 69.7 2
09:45:29 2023-10-12 478634 477887 86176 85223 135824 142405 148575 151782 121699 118495 125570 125916 136092 137091 467929 503480 1341129 1330106 551922 565784 120265 107388 125256 123631 133566 133620 127830 128063 85724 84425 346866 305792 886332 899725 216823 214919 272416 273747 319839 312306 331059 333888 350966 352280 324861 360510 917177 966663 611818 506694 292255 286298 334776 335237 351965 356433 357256 362627 406043 407658 767130 794991 39.65 69.7 2
09:45:30 2023-10-12 477008 476641 86030 85231 135851 140513 149185 148050 121783 118523 125747 126231 136178 137404 469274 504900 1352438 1333592 547445 568247 120200 107700 122225 123716 133482 133748 127619 128452 85724 84614 343608 306227 887096 891872 216446 215124 272416 272946 320548 312059 329524 333503 348854 353657 324933 360582 921776 962338 613405 509144 291769 287229 333983 333852 351965 356966 358333 360479 407512 407658 764491 795433 39.65 69.7 2
09:45:31 2023-10-12 478634 475229 85970 86600 135602 139904 152433 151605 121665 118461 125395 126090 135869 136866 467663 504261 1337327 1326327 550250 566182 123277 107388 125256 123089 133683 133527 127619 128028 84356 84362 346013 305506 889300 898736 216823 214701 272416 272946 319096 309923 331023 333888 350472 352055 324596 360510 914473 965261 630071 506694 292182 285423 334741 333852 351717 358755 360010 363716 405790 406875 767117 795445 39.65 69.8 2
09:45:32 2023-10-12 475105 476090 85994 86743 135761 140000 150299 149679 121547 118100 125239 126063 135691 136926 468610 508046 1350376 1336753 548225 566218 120218 107174 125291 123089 133666 133399 127619 128028 85724 84362 346866 305215 889612 890994 218050 214884 272833 272911 318613 311809 329524 333888 348854 352597 323875 360510 921030 961035 621340 508324 291769 287104 333983 333492 350939 355867 358369 360479 406906 405275 762253 796687 39.65 69.8 2
09:45:33 2023-10-12 478634 477092 85926 86485 135611 139806 150369 149548 121547 118134 122489 125916 135869 136841 467726 505008 1337327 1325348 550287 565386 123209 107208 125047 123089 133654 133434 127619 128063 85573 84362 346866 304418 888174 898736 216823 214219 272416 272946 319131 311078 330522 333888 350437 352562 324332 360222 918376 965680 619993 507413 292246 285245 336584 333744 350723 358322 360047 362590 406043 405275 765650 795313 39.75 69.7 2
09:45:34 2023-10-12 474293 475225 85957 86456 135577 139806 148534 149687 119782 118100 125239 125916 135648 136866 467689 508764 1352624 1331698 547445 565386 120273 107281 125116 123056 133482 133399 127619 127817 85632 86157 350852 304566 888408 891909 218050 214551 273096 273747 318097 312095 329524 333888 348854 352597 323839 360184 919817 961071 631915 508324 292326 286817 333983 333852 350374 356850 358369 360226 406906 405240 757765 795556 39.75 69.7 2
09:45:35 2023-10-12 474805 475265 86108 86451 135611 139806 152468 151359 122018 118422 122599 125681 136008 136729 468905 501921 1348592 1339615 550571 568796 120151 107322 125081 123056 133264 133364 127768 127790 85658 86091 346866 304134 904615 896048 216823 214701 270758 273747 317172 312059 329991 333888 349944 351998 324933 359063 917177 974059 618381 508324 292182 285387 335872 333852 351699 356850 358369 360551 406043 407658 758042 793300 39.75 69.7 2
09:45:36 2023-10-12 474140 476416 85839 86422 135355 139806 152363 151570 121547 118461 125273 125916 135741 136866 465850 509483 1351852 1335651 540711 568028 120118 106733 125169 123023 133448 133364 127619 127817 85573 86058 350852 303918 892177 892093 216823 213590 272451 273747 317172 312059 329296 333888 348573 352562 323839 359352 919817 963826 626794 507534 291769 286700 333983 333852 351168 356600 358297 360443 406266 408272 759388 796465 39.75 69.7 2
09:45:37 2023-10-12 474693 476162 86022 86553 135501 139445 150882 149373 121833 117931 125413 125675 135869 136642 467763 504658 1344761 1333899 550213 568028 120348 107256 125081 123056 133545 133364 127496 127817 85573 86117 346866 303304 902697 893882 216823 214253 272949 272981 316693 312059 329488 333382 349908 351998 324897 358811 917140 974364 630485 507571 292937 285423 335872 333816 351965 356350 358081 362627 406043 407337 758042 793263 39.75 69.7 2
09:45:38 2023-10-12 474462 474864 85863 86447 135228 139709 148669 151605 121463 118100 125239 125883 135648 136832 466628 509124 1349900 1331661 544344 565784 120348 106700 125203 123056 133448 133144 127408 127518 85573 86025 346866 303777 898945 892093 216823 213522 271911 272946 317136 311804 328990 333888 347768 352597 322893 358235 919817 963862 623516 510305 291332 286414 333947 333852 349738 356172 358226 360298 409495 405063 759575 796687 39.75 69.8 2
09:45:39 2023-10-12 473732 475194 86049 85172 135898 139614 150299 148991 121547 117951 125448 125648 135896 136478 465814 502065 1346546 1331698 548621 567224 123277 106667 125221 123023 133482 132959 127496 127606 85573 86025 346013 303273 898723 895560 216823 214253 270723 272946 316215 311840 330294 332571 349662 351542 324861 358271 915805 974059 628819 504679 292387 285387 333983 333816 351699 355779 357220 360551 406043 407017 758581 793263 39.75 69.8 2
09:45:40 2023-10-12 475660 475229 85861 86418 135355 139536 150264 149444 121547 118066 125204 125675 135648 136737 467946 508764 1351852 1331698 542765 567224 123260 106667 125256 123023 133557 133051 127530 127484 85632 86058 346866 302409 893148 890994 216823 213373 271171 273883 319530 311555 332124 333636 347661 353515 323696 358127 916993 966853 615156 509580 291421 286262 333947 333852 350602 355494 360047 360407 406906 405204 758042 796613 39.75 69.7 2
09:45:41 2023-10-12 474067 476421 85894 86262 135602 139126 148780 151044 121547 117869 125239 125502 135741 136384 465486 502065 1343806 1332001 549005 567224 120513 106667 125203 122905 133482 132959 127830 127518 85632 86084 346866 302843 894369 894590 216823 214219 272949 272946 316180 311586 329524 332607 349416 351752 324861 357983 915805 971506 625565 504679 292729 285290 333983 333346 351965 354747 357256 360587 406043 406696 759108 792664 39.75 69.7 2
09:45:42 2023-10-12 472204 477201 86046 85136 135910 138952 148813 148957 121917 117898 125799 125301 135888 136248 468610 507974 1341129 1320807 547334 568028 123192 107248 125099 123023 133231 131315 127313 127538 84138 86084 346866 304134 888174 898099 216823 213522 271326 272876 318097 310064 330259 331798 349626 352527 323839 358271 911780 961387 625155 505976 292595 284680 333947 333852 351168 356850 358518 362590 408917 405204 763334 793263 39.75 69.7 2
09:45:43 2023-10-12 474099 475198 86044 86297 135449 139320 152506 151220 121547 117951 125291 125435 135614 136256 467946 502029 1346510 1333899 548621 567626 123294 106700 125186 122905 133633 133144 127462 127484 84138 86110 346866 303703 895387 896158 216823 214185 270499 272911 316180 311550 329261 332571 348854 351436 324825 358199 914437 972193 630485 504679 292182 284631 333839 333528 351447 355245 360047 362445 405898 406875 757802 792443 39.75 69.7 2
09:45:44 2023-10-12 478540 476200 85902 86264 135598 139126 148975 149026 119782 117917 125344 125349 135708 135972 467027 507865 1340177 1319868 546189 568028 120218 106700 125012 123023 133302 133144 127198 127572 84138 86110 346866 304129 886268 898736 216823 213522 273529 272876 318132 310100 329488 332337 349380 352245 323348 359028 911744 960297 628432 505976 292937 284445 333947 333852 349845 356850 358011 360515 406043 405204 763370 793227 39.75 69.7 2
09:45:45 2023-10-12 474206 474859 85835 86326 135355 139417 152258 149219 121514 118032 125169 125435 135614 136384 467946 504265 1345555 1330679 550571 567224 123226 107156 125012 123023 133122 131053 127164 127572 84138 85992 346866 303146 892327 894627 216823 214185 270499 273905 316915 311550 328227 333058 349094 351225 324020 360787 917109 971426 618381 510305 291903 284697 335836 333509 351398 356314 357758 360443 408539 406305 756356 793227 39.75 69.8 2
09:45:46 2023-10-12 478624 475194 85888 86557 135423 139614 150089 148991 121514 118066 125378 125675 136037 136672 467946 504261 1337327 1322415 550016 564591 123140 106700 124977 123023 132831 133144 127198 127783 84138 86110 346866 304566 886130 898736 216823 213887 271326 272459 318132 311193 329452 333022 349380 350980 322893 359316 913680 961035 621340 505617 291357 284481 335872 333310 349845 356565 358011 360407 405649 405169 765613 792065 39.75 69.7 2
09:45:47 2023-10-12 475143 476269 85798 86381 135122 139709 149949 149131 121312 118066 125134 125675 134985 136608 467946 499072 1346546 1338452 550016 566422 123055 106700 124977 122990 132927 131053 127198 127361 84138 85992 346866 302973 890881 894590 216823 214150 270914 272805 317031 309958 330480 335473 347554 350350 324368 357660 916454 971941 618381 504643 290567 285152 333983 331762 351821 357340 357220 359285 405649 406447 755720 793227 39.65 69.7 2
09:45:48 2023-10-12 479726 475198 85832 86322 135134 139514 152258 151289 121568 118066 125169 125469 135580 136574 467946 499036 1329250 1326253 551030 567224 123021 106700 124943 123023 132797 133329 126954 127783 84080 86144 343673 305215 881633 897097 216213 214219 269934 272043 318578 309161 329488 332841 347488 349861 323875 359629 911780 963109 621606 504544 291357 285494 335872 331260 351434 356601 357791 362811 404469 406270 766659 790759 39.75 69.7 2
09:45:49 2023-10-12 479313 476912 85835 86605 135178 139639 152153 151500 121312 118427 125169 125855 135757 137724 467946 503516 1346546 1329994 546783 566823 122953 106700 124734 123056 132548 133364 126745 127817 83906 86091 345098 305866 874960 892093 216823 213853 269899 271817 318837 311009 328458 333370 346165 351998 323875 359316 916454 957547 630071 504544 288865 286262 333712 333274 350903 357376 358011 358744 408340 405240 763370 795556 39.75 69.7 2
09:45:50 2023-10-12 479809 474494 85874 86229 134727 139417 152223 151220 121430 118032 125169 125469 135392 136384 467615 500393 1337327 1326290 549906 567224 122987 106700 124734 123023 132672 133329 126745 127572 83964 85992 346866 304566 878224 893626 216823 214551 269488 272459 318613 308261 329488 332288 346758 349337 324573 360969 915009 965680 616579 502861 291284 285245 333947 332272 351857 356911 356815 359827 405685 407017 765650 793012 39.75 69.8 2
09:45:51 2023-10-12 481485 476234 85814 86348 134660 139514 151976 151819 119726 118100 124960 125796 134985 136832 464903 503516 1346274 1326327 543498 567224 122663 106733 124878 123023 132332 132959 126745 127572 83906 85959 346866 303839 881972 892093 216823 213556 269899 272459 318613 308226 328493 333617 345125 351471 323803 360932 914473 956122 613405 503757 288933 286061 333681 332805 350620 356850 357504 358203 406043 404980 764491 793300 39.75 69.8 2
09:45:52 2023-10-12 479809 474851 85784 86233 134719 139320 151976 151115 121312 117917 125047 125435 134985 136384 467284 497566 1341129 1326290 550571 565622 122953 106667 124595 122990 132672 133118 126779 127450 83906 85959 346866 305233 884249 894369 216823 216347 270878 272353 320435 308085 331073 331691 346580 349721 324681 359982 913210 961071 623218 502260 290692 285031 332648 330723 351965 356850 356998 360262 405685 406447 765650 790906 39.75 69.7 2
09:45:53 2023-10-12 480458 475194 85729 86352 134753 139618 149390 149026 121194 118066 124838 125502 135056 136905 466623 503516 1346546 1325311 543462 565622 122544 106667 124578 122872 132332 131053 126711 127450 83906 85926 346866 303409 880266 892093 216823 213191 269676 272078 322151 307725 328493 333888 345419 351226 323348 357660 914437 954772 623218 503007 288829 285459 333477 332535 349881 356850 356998 358203 405826 405939 766720 795313 39.75 69.7 2
09:45:54 2023-10-12 477471 475086 85750 86519 134559 139771 149460 151784 119120 118066 124804 125883 134917 136901 464867 500955 1350376 1339484 546945 566422 123226 106634 124803 122619 132797 130871 126954 127185 84022 85959 346866 302843 886016 890829 216518 214001 269077 272876 316912 309161 328493 333888 344606 349372 324596 358160 915769 968753 616768 505259 288757 286061 333501 331260 351965 354747 358011 357916 406043 409137 756657 793263 39.75 69.7 2
09:45:55 2023-10-12 479850 474494 85633 86229 134652 139514 151870 151289 121144 118066 124960 125469 134985 136608 467284 503552 1344761 1324369 542655 567224 122987 106634 124769 122619 132797 130962 126954 127151 84022 85926 346866 303752 893124 891240 216823 213373 269488 272459 319530 307725 328990 332841 345645 351471 323384 357121 914473 959277 614830 503175 290696 285280 332360 333166 349702 354605 355698 359973 409458 405975 767827 793300 39.75 69.7 2
09:45:56 2023-10-12 477013 474490 85795 86477 135054 139402 149599 148471 121312 117869 125415 125441 135048 136632 467284 505080 1356560 1331053 541245 566955 123055 106634 124769 122502 132797 130871 126954 127294 84022 85860 346866 301987 888508 889678 216823 213373 270724 272946 315924 308297 327997 331834 345396 352034 324632 357946 916491 963862 620239 506422 290535 285419 332000 332805 350939 354179 357754 359285 406266 405204 756430 793300 39.75 69.7 2
09:45:57 2023-10-12 479993 473788 85729 86167 134694 139258 151941 150975 121144 117951 124960 125090 134985 136368 467284 505116 1340907 1317055 542270 566968 122987 106634 124595 122619 132764 130871 126745 126914 83906 85926 346013 302513 884160 890994 216823 213303 270878 274404 319079 310314 332396 330652 345538 351858 322165 359472 915157 959435 616768 502701 290599 285352 331964 332805 349523 355316 355013 359321 405094 403967 767753 793263 39.75 69.7 2
09:45:58 2023-10-12 476159 475010 85778 86077 134563 139091 151976 151044 121278 117975 124960 125090 134951 136350 467284 505116 1355518 1330106 540860 565622 123021 106667 124803 122858 132797 130688 126988 126941 84022 85926 343608 301951 893708 886723 216823 217370 269043 272911 315668 308297 327962 331834 345715 352034 322728 357946 916870 962429 618381 505976 288901 285040 331497 332841 350374 353612 356998 358744 406266 404886 755757 794994 39.75 69.7 2
09:45:59 2023-10-12 478523 476269 85786 86112 134795 139221 149774 148333 121228 117639 124960 125056 135027 136079 466623 505116 1340683 1316045 541119 565622 122953 106634 124561 122502 132664 130879 126927 126948 84138 85978 346866 303414 886455 894627 216823 214830 270914 272509 316145 308865 329524 329795 345645 351752 322451 358999 911780 957547 611705 503175 291587 284246 332539 333262 348756 354747 356998 360407 406043 402769 763334 792102 39.75 69.7 2
09:46:00 2023-10-12 473732 475920 85786 86204 134690 139091 149530 148715 121194 117754 124960 125056 134921 135972 467284 508046 1351815 1328215 541155 565622 123021 106422 124769 122418 132927 130688 126988 126941 83906 85716 346866 300806 894474 890829 216823 213899 269453 272459 315942 309197 329815 331834 345680 351506 321879 357946 913144 961071 613543 506694 288671 284631 331749 333293 348225 353471 357937 358888 408303 405939 755100 792480 39.65 69.7 2
09:46:01 2023-10-12 474693 476494 85818 85993 134736 139499 149957 148262 121446 117606 125047 124817 135022 135716 466330 501288 1337032 1326290 547445 565622 123260 106276 125012 122151 132831 130290 127164 126698 83906 85716 346866 301134 895501 894553 216213 217335 269077 272459 315942 309874 327997 329831 347245 349372 322858 357946 913790 970125 605866 506694 291151 283710 333008 332306 349845 352553 357504 359863 405363 403967 757751 788594 39.65 69.7 2
09:46:02 2023-10-12 473768 476944 85722 86053 134740 139001 149390 148471 121144 117639 124925 125090 134908 136070 466623 507688 1350774 1326290 540316 565622 123021 106455 124769 122217 132706 130290 126954 126732 83906 85716 346866 301987 890471 892203 216518 213927 269077 272043 314717 309909 329866 331547 345432 351752 321475 357873 917109 963020 621878 507377 288685 284347 332036 333586 347706 353648 358011 361487 405790 405404 756158 793263 39.65 69.7 2
09:46:03 2023-10-12 473696 475086 85814 85993 134690 138558 152011 148231 121228 117281 124995 124851 134985 135494 467615 500512 1341129 1326290 546152 564422 123055 106276 124769 122151 132797 130506 126954 126732 83848 85775 346866 302415 894856 893882 216213 215171 269043 272008 315942 309665 333511 329795 347245 349337 322858 362383 912562 969439 623516 506510 290946 283393 333008 331296 349564 352553 358011 359863 404757 403967 755182 788631 39.75 69.7 2
09:46:04 2023-10-12 474131 474490 85712 86049 134440 138898 151729 150870 121111 117673 124925 125090 134951 135972 467014 505189 1344761 1326327 543572 565622 123021 106455 124561 122184 132548 130597 126745 126766 84080 84326 347470 303126 894219 887869 216518 214228 270914 271902 315942 309488 329509 331386 345125 350420 320384 359146 915696 961322 627613 507413 288829 284162 332773 333166 347147 352624 357757 358203 406043 404833 754177 792065 39.75 69.7 2
09:46:05 2023-10-12 473063 476530 85786 86020 134694 138250 152011 148231 121312 117639 124960 124817 134951 135810 466623 500512 1341129 1326327 547445 565622 122987 106422 124561 122119 132856 130506 126361 126766 83675 85926 346013 303561 892921 892921 216213 217523 269043 271213 315942 309874 329582 329831 346722 349094 322332 359110 911817 969439 618600 507413 290535 283180 333242 330245 349558 353330 357827 362001 403404 405975 753721 790794 39.75 69.7 2
09:46:06 2023-10-12 478882 476530 85798 86205 135143 138454 149844 147850 121328 117248 123327 124790 134942 135648 466917 505044 1337575 1314312 546668 565257 122918 106422 124665 122217 132332 130653 126361 126786 83675 85860 346866 303703 883269 896194 216518 214495 269641 271178 315889 308156 330049 329760 347488 350385 320869 356799 910623 956085 621340 503427 290946 282925 332467 332499 347670 354108 355880 359285 405291 404833 758838 788557 39.75 69.7 2
09:46:07 2023-10-12 472656 475643 85750 85978 134681 138601 149740 148301 121278 117410 124891 124817 134921 135870 467615 500476 1341129 1326253 549005 565549 122884 106422 124578 122184 132606 130562 126327 126908 83675 85709 346866 302299 891447 893359 216213 214572 270533 271592 316321 309630 329582 329831 346687 351636 322308 358488 912989 969292 618600 507413 290445 282968 333297 331045 349349 352377 358011 359249 403547 403649 753236 790794 39.75 69.7 2
09:46:08 2023-10-12 477242 475783 85722 85987 134660 138462 152047 148128 121278 117524 124891 124851 134790 135904 466586 505008 1333883 1315248 546189 566823 122680 106422 124578 122184 132299 130688 126361 126908 83675 85827 346866 303703 879459 894480 216213 214077 269453 271178 315227 308001 330049 329760 346722 349337 320348 358999 911269 956798 616768 503007 290535 281975 332737 332540 347390 354144 355917 359574 404757 404833 760374 788521 39.75 69.7 2
09:46:09 2023-10-12 472350 475820 85718 85868 134744 138332 149390 147953 121245 117524 124891 124817 134985 135870 467615 500476 1341203 1328178 549005 563916 122714 106422 124630 122184 132299 130472 126361 126698 83675 85827 346866 302843 903334 895199 216034 214795 270687 271677 315942 309732 329472 330348 346509 350894 322189 357946 912752 966627 620239 507229 290697 282673 333008 331462 348756 352553 357937 358203 403512 402769 753298 787405 39.75 69.7 2
09:46:10 2023-10-12 476603 474235 85686 86079 134660 138551 151906 148025 121043 117491 124891 124903 134790 135904 467284 504261 1333777 1313169 545381 564449 122799 106422 124491 122184 132332 130597 126294 126698 83675 85860 346866 303703 881351 894627 216061 214121 269453 271143 315668 307725 330049 329795 346722 349337 320573 356048 909941 956834 626794 503892 288888 282713 333947 331330 347670 354676 355592 359876 402021 405188 764501 789633 39.65 69.7 2
09:46:11 2023-10-12 474130 473788 85622 85932 134221 138215 151660 148231 121043 117606 124734 124817 134697 135904 466317 500393 1341129 1333899 549005 563191 123157 106436 122946 122254 132490 130333 126192 126597 83757 85931 346866 303653 889791 893322 215606 217380 270152 271178 315942 310973 328163 331726 345090 350557 321844 357653 913210 965261 625155 507054 288721 282678 333477 329689 348756 353577 358011 357939 402873 402769 751282 787405 39.75 69.7 2
09:46:12 2023-10-12 477946 473752 85622 85987 134482 138722 149112 147988 121043 117606 122861 124612 134764 135776 466586 501101 1328107 1320533 549787 565585 122510 106276 124284 122184 132351 130472 126294 126698 83675 85827 346866 304350 882684 896194 215454 217228 270914 270352 316110 307224 329582 329795 345609 347185 320384 356084 911731 960640 618381 503892 288577 283237 332864 328551 349103 354499 354621 359950 400964 405404 762756 787988 39.65 69.7 2
09:46:13 2023-10-12 477279 478303 85654 86097 134204 138828 150077 148820 121010 117898 124648 125023 134444 135998 464867 501288 1343036 1323630 542691 565149 122785 106389 124215 122184 131868 130597 126052 127029 83560 85860 345098 304308 887271 888938 216213 213927 270612 269528 316180 307224 328614 331798 343502 349059 320869 356835 913210 952502 618381 504507 287549 283578 331462 330491 347741 354711 355880 358967 404757 405404 756657 790309 39.65 69.7 2
09:46:14 2023-10-12 478413 473792 85690 86011 134440 138215 149425 148335 121043 117491 124682 124903 134697 135904 465195 498982 1330938 1322688 549005 564315 121068 106422 124249 122184 131902 130688 126294 126732 83675 85827 345098 304350 892237 893553 215303 215284 270360 272857 319079 309183 329975 330384 344983 349662 321701 358852 910439 959435 626794 501477 288432 283145 333477 328977 349103 354392 354803 357628 401107 405867 762793 787988 39.75 69.7 2
09:46:15 2023-10-12 478285 473788 85703 85960 134107 138735 148765 148023 120843 117639 124613 125023 134528 136079 465195 501993 1344065 1324332 543498 565585 122442 106349 124180 122217 131654 130688 125878 127151 83445 85860 345098 304566 893285 889678 215909 214077 270533 269528 316180 306760 329312 331529 342986 348294 320869 356084 913210 951703 628432 502971 287823 283613 331462 330723 348982 354676 355844 358713 404721 404833 760592 793012 39.75 69.7 2
09:46:16 2023-10-12 479313 473756 85618 85919 134179 138250 151625 148231 121010 117524 124561 124988 134477 135682 465232 498982 1331883 1321747 549396 565149 122442 106389 124215 122656 132166 130777 126091 126880 83675 85846 360058 303299 878147 894369 215124 215133 270497 272279 316110 306296 329582 329760 346874 348189 322822 356861 909296 962689 608643 501745 288793 282713 331426 329760 349809 351990 353693 357880 404116 403967 759659 787132 39.75 69.7 2
09:46:17 2023-10-12 479772 472387 85622 85974 134280 138280 148904 147953 121043 117410 124648 124612 134748 135776 465232 504622 1340177 1313376 539515 563880 122595 106243 124422 121588 131902 130255 126294 126348 83617 85559 346866 302843 883492 892093 216213 213927 270152 273435 315942 306613 328192 329493 343572 349337 320869 357946 910623 954735 611705 501745 290209 283529 329711 331476 347248 352447 354657 358888 405790 403516 763889 790794 39.75 69.7 2
09:46:18 2023-10-12 474031 474974 85681 85827 134398 138181 151765 147819 121278 117214 124717 124374 134697 135700 465927 503158 1341476 1322614 545707 563771 123055 106144 124874 121620 132697 129866 126711 126073 83675 85493 346866 300344 907714 893175 215606 213927 269962 273822 315503 309511 329582 328729 345609 348224 320869 355528 908347 966663 615962 504544 288829 281984 331964 329760 347706 351427 355377 358203 403192 404833 755869 785698 39.75 69.7 2
09:46:19 2023-10-12 476603 472423 85677 85768 134398 138147 151729 147784 121278 117133 124925 124374 134790 135017 465232 505008 1335357 1311508 542457 563916 122510 106137 124284 121886 131902 130255 126294 126315 83675 85617 346866 302843 881868 893553 216061 213627 270533 270352 315942 309438 329326 331022 345396 349721 319792 357800 909113 955845 615156 502825 288685 281852 330656 331493 346624 353034 355301 359032 405291 403624 760740 787405 39.65 69.7 2
09:46:20 2023-10-12 475258 475194 87469 85864 134191 138302 148904 147850 121043 117606 124682 124646 134515 135682 465232 505080 1348853 1323630 539479 563916 122748 105886 124491 120981 132299 129824 126294 126247 83675 85526 347578 301134 895082 890939 216213 213029 270152 271178 315720 307725 328382 329795 343572 350105 320348 356628 911915 960297 621878 505259 288278 282713 329925 331529 345582 351462 355917 356804 405971 403659 751282 789749 39.65 69.7 2
[truncated: 156,955 more chars]
