# Supplementary material for: Methods for Estimating the Detection and Quantification Limits of Key Substances in Beer Maturation with Electronic Noses
Source: Sensors (Basel). 2024 May 30;24(11):3520. doi: 10.3390/s24113520 (PMC11175341; doi:10.3390/s24113520)
Supplement: Supplementary file 1 [file sensors-24-03520-s001.zip › Data/Diacetyl/raw data/Day 1/0,05ppm2.txt]

Time Date R01 R02 R03 R04 R05 R06 R07 R08 R09 R10 R11 R12 R13 R14 R15 R16 R17 R18 R19 R20 R21 R22 R23 R24 R25 R26 R27 R28 R29 R30 R31 R32 R33 R34 R35 R36 R37 R38 R39 R40 R41 R42 R43 R44 R45 R46 R47 R48 R49 R50 R51 R52 R53 R54 R55 R56 R57 R58 R59 R60 R61 R62 T01 H01 Phase
09:52:00 2023-10-12 433279 426519 96154 94467 142787 146794 154047 153003 126723 125243 129748 132399 143774 145911 458454 493066 1383389 1361600 538173 558982 131741 116916 127143 128759 137754 134074 129342 129629 89227 90624 333595 288414 835905 838857 237408 235813 301339 302196 355418 342632 369416 375736 396844 402976 378014 420562 971592 1022365 617347 515901 321800 315802 367120 370201 394654 396444 405497 409646 464693 468560 805956 839289 39.75 69.5 1
09:52:01 2023-10-12 427850 427085 96361 92702 143191 146386 154549 152588 127007 125428 130121 131470 143973 145506 458778 493667 1383061 1368080 543810 558910 131956 117104 127428 128480 137797 133889 132814 129807 89227 90499 338439 288450 835631 841306 236841 235694 300452 301985 351997 343339 371759 373352 397061 400999 382237 423920 965749 1015386 615854 513275 322028 314878 369677 369170 392149 396479 404249 412848 467495 467371 811063 841152 39.75 69.4 1
09:52:02 2023-10-12 428931 426519 96100 94467 142799 147794 153693 152901 126757 125363 129781 132320 143672 145584 458129 489744 1388554 1376600 542471 558910 131741 116829 127359 128575 138009 133973 129520 129986 89407 90554 334835 288306 844671 839308 238866 236223 300452 302021 351997 343303 371380 373579 397061 403119 382237 420374 967732 1018331 620333 510593 322256 315802 370002 366075 391319 398658 405497 412811 461984 463537 806294 838657 39.75 69.4 1
09:52:03 2023-10-12 426369 426519 96100 94467 142501 147485 154086 152546 126757 125190 129850 132047 143960 145507 458778 497602 1390320 1368193 537085 558982 131989 116640 127353 128190 138023 133670 129520 129451 89227 90499 330779 288450 841520 836416 237041 234570 299585 302620 351961 344824 369524 371910 394616 401388 381298 421304 971136 1026728 614209 518802 322256 315464 369929 367364 393538 396943 408461 412664 464465 465566 802456 838062 39.75 69.5 1
09:52:04 2023-10-12 431680 424120 96134 94341 142577 146662 154189 152618 126905 125488 130004 132312 144612 145636 459809 490500 1376988 1364752 544341 562050 131998 116996 127143 128759 137823 134116 129544 130127 89378 90749 330042 290091 843055 843490 237303 236459 298190 303420 354488 342884 369560 371910 396347 403422 378460 422011 967156 1015148 617347 511394 322256 315802 367709 368355 390921 398290 405497 410298 465454 466293 804547 840592 39.75 69.4 1
09:52:05 2023-10-12 423899 426034 96167 94435 142489 146627 154082 152267 127088 124984 130031 131536 144176 145300 458129 490123 1381054 1368080 544233 558910 131865 116949 127177 128759 138058 133889 132769 129629 89227 90657 334835 288486 850523 842891 238866 235978 300731 302231 351853 345531 369488 373616 396916 402976 382939 423062 966848 1017306 620333 512875 322714 315622 370002 367507 391872 396514 405497 413616 465419 466086 805956 839326 39.75 69.4 1
09:52:06 2023-10-12 427657 426483 96327 92894 142589 146967 154086 152867 127041 125363 129884 132262 143943 146007 459431 495573 1383154 1365358 540674 562848 131956 116640 127529 128581 138250 133889 132896 129949 89260 90624 330042 289950 836846 836930 237041 234967 301979 301033 351997 343063 369560 371910 395485 401352 382237 421974 968530 1024290 623319 518102 322256 314662 370002 367543 390921 394713 405176 412848 465277 466293 804203 838099 39.75 69.4 1
09:52:07 2023-10-12 432137 426523 96025 92967 142791 146965 153975 152969 126791 125396 129489 132399 143774 146114 458454 493066 1383389 1361875 537988 562848 131889 117138 127359 128657 138112 134040 129520 129807 89374 90650 330042 288342 832403 838820 237408 235002 298712 303310 355706 342884 368932 373061 397025 403403 378619 420708 968566 1021359 617347 515901 322028 315802 367192 367507 394375 396479 405497 409393 463354 468410 801318 839091 39.75 69.5 1
09:52:08 2023-10-12 429879 426523 96200 94374 142489 146696 154051 152618 126791 125190 129850 132370 144176 145638 458778 490159 1370166 1358003 544344 558982 131741 116835 127177 128670 137900 133889 132728 129633 89194 90657 330441 291134 833494 843729 236675 235002 302193 302880 353988 342884 369560 372036 396430 404255 378619 422652 968345 1011612 615854 513128 321757 315802 368709 368176 391872 396338 407936 412212 464765 463537 800109 842873 39.75 69.4 1
09:52:09 2023-10-12 430268 426519 96030 94663 142459 147342 153983 153079 126521 125816 129351 132627 143941 146636 458344 490500 1390246 1378059 539669 558752 131956 116835 127143 128520 138224 133855 129431 130317 89260 90657 330085 288410 840717 836930 237041 236258 298225 303740 351997 342884 368412 373061 402986 402553 381087 419446 968530 1025741 618840 512149 322942 315802 370002 366955 392198 398290 404249 411571 461948 467715 809303 836245 39.75 69.4 1
09:52:10 2023-10-12 427416 426519 96088 94401 142489 146696 154189 152758 126960 125017 129884 132047 144077 145638 458056 494527 1383426 1366329 539442 558946 131774 116674 127177 128581 138058 133670 132745 129629 89227 90499 328425 289937 837602 839234 238866 234898 300846 304746 351889 345555 369380 374144 395342 403579 382778 421340 969288 1024363 617347 515680 321117 315514 370002 366955 393223 396943 405642 412848 465204 466257 798939 836838 39.75 69.4 1
09:52:11 2023-10-12 431362 427085 96323 92958 142820 146662 154189 152618 126757 125190 129884 132312 144172 145705 458454 490609 1370203 1364175 544159 558910 131165 116868 127055 128759 137832 134335 132728 129897 89194 90719 330042 290975 846448 841343 236274 236459 300877 302990 354488 342884 369596 373088 396312 404539 378835 422048 967843 1011492 617347 510196 321757 315021 368298 368060 389826 398290 407936 411301 464765 464877 804811 839326 39.75 69.4 1
09:52:12 2023-10-12 425844 424115 96134 94401 142814 146627 154472 152267 126791 124950 130100 131470 144210 145300 458129 490159 1380073 1363912 544303 561180 132502 116734 127530 128410 138181 133603 129876 129629 89407 90650 334835 288175 857588 840748 237041 235002 300944 302906 351677 342564 371796 371910 396916 401316 378907 424221 966885 1015148 617347 513712 321651 314878 370002 369727 390338 396514 405858 412190 467567 464555 811712 841787 39.75 69.4 1
09:52:13 2023-10-12 428895 426523 95925 94562 142146 147897 153727 153182 126340 125637 129420 132636 143473 146158 458129 490609 1388554 1376600 542508 558910 131956 116868 127387 128581 137926 133889 132745 129633 89227 90499 330575 288545 843831 836930 238528 236459 298642 303525 351997 343339 368968 372825 396844 403188 382487 420452 967732 1020916 603366 510483 322714 315766 369785 366225 392149 400035 405533 412811 461984 464626 808083 838657 39.75 69.4 1
09:52:14 2023-10-12 431781 426514 96130 93151 142753 147342 153983 153079 126656 125329 129711 132722 144041 146110 457983 494090 1384988 1362191 538136 558946 131281 117415 127183 128849 137572 134475 132711 129897 89443 90683 330042 288450 827029 840748 237408 235530 301339 302021 352320 342884 370589 373061 397061 404255 378763 420708 969288 1021054 618466 515170 322256 315021 367450 367507 393074 396479 405533 410008 463029 468410 799542 839326 39.75 69.4 1
09:52:15 2023-10-12 430220 426519 96163 94500 142724 147140 154360 152512 126791 125396 130065 132080 144244 146135 458412 492337 1372184 1357037 545892 558982 132174 116949 127211 128759 138257 134108 129431 129722 89673 90584 333595 290889 843110 843692 236936 235425 300389 302843 354488 344787 369452 373015 396358 402606 378943 423282 970409 1012171 620333 514440 321344 314986 369157 368507 391042 395889 407973 411571 465419 463572 800109 841787 39.75 69.5 1
09:52:16 2023-10-12 428745 427085 96162 94565 142719 147379 153727 153037 126521 125710 129420 132511 143943 146248 458129 491121 1388590 1375621 543774 558910 131774 116949 127353 128581 138154 133889 129342 129807 89227 90532 331306 288450 837041 836930 238528 236459 300452 302516 351997 343339 369228 373088 397061 403119 382778 420744 967156 1017648 623505 510629 322256 315802 370002 366403 391319 398658 405533 412848 462668 464514 806902 839326 39.75 69.5 1
09:52:17 2023-10-12 428152 424115 96130 94370 142698 147691 154086 152758 126757 125190 129850 132080 144655 145550 458454 497808 1391907 1368193 538173 562050 132320 116929 127496 128622 138112 134040 129698 129807 89260 90499 330196 288414 837515 839308 237575 234570 299620 302656 351997 342823 369452 373656 396709 401352 381640 422048 966513 1027458 616030 516633 323172 315580 370002 367579 392163 394989 404285 412848 464403 468410 806529 838136 39.75 69.4 1
09:52:18 2023-10-12 432052 426519 96034 94537 142357 147379 153693 153144 126670 125396 129489 132764 143943 146147 457805 493066 1383426 1364175 537845 558982 131132 117259 126757 128938 137606 134678 132642 130470 89227 90815 330042 290625 829227 838624 237408 235694 299585 304531 352320 344824 371760 376002 396772 405323 378655 420598 972665 1022365 618840 515425 322714 318038 367709 366439 392163 396514 409333 410043 462633 467715 797808 839326 39.75 69.4 1
09:52:19 2023-10-12 429877 427362 94664 93022 142820 147036 154618 152656 127041 125587 130143 132196 144274 145636 458705 492301 1380600 1362374 542715 558838 131989 117030 127598 128698 138250 133788 129736 129629 89538 90657 328371 287055 837492 842535 237077 235729 300349 303901 351997 342884 371796 371945 397061 401352 378907 424221 967156 1015148 614209 514805 322176 315580 368565 369835 390992 396585 403929 412227 468262 465244 811712 842984 39.75 69.5 1
09:52:20 2023-10-12 428603 424762 96034 94627 142594 147170 153666 153178 126636 125637 129489 132835 143774 146317 458778 491303 1390598 1376600 543314 558946 131989 117030 127387 128759 138250 134108 129876 130193 89591 90617 330042 288342 833947 838118 239035 236684 299199 302763 353988 343339 368968 373088 397061 403403 382793 420598 967156 1018490 612186 510666 322714 315802 370002 366439 389826 398042 405533 412519 462668 465602 808692 839363 39.75 69.4 1
09:52:21 2023-10-12 428665 425065 96159 94566 142854 147238 154618 153003 126757 125430 129884 132295 144210 146145 458454 492373 1383426 1369249 540280 558982 131865 117097 127177 128938 137832 134142 132711 129807 89260 90847 338439 291945 832565 836930 237610 235729 301339 301104 352284 343374 369560 371981 395836 401671 382778 421712 970698 1025741 617347 516267 321117 315802 370002 366668 391541 395889 408910 413800 463389 466329 801168 838099 39.75 69.5 1
09:52:22 2023-10-12 429925 424120 96359 94366 142989 146627 154613 152267 127210 124573 130351 131437 144478 145095 459662 495814 1382036 1355556 538939 558802 131922 117205 127462 128870 138112 134108 129431 129807 89628 90690 330042 290639 835845 842535 237882 235002 302956 302692 353988 342884 372657 373061 396709 403686 381698 422721 971422 1016586 614209 517992 322028 315802 370002 369871 390957 395301 409042 412227 468592 466293 798939 841787 39.75 69.5 1
09:52:23 2023-10-12 432517 424120 96234 94431 142989 146421 154163 152758 126791 125389 129884 132047 143873 145810 458129 489917 1380600 1364175 540662 558910 131989 116983 127387 128514 138154 133889 132814 129629 89443 90657 327849 287495 835250 843132 237444 235729 299605 303651 354416 342668 371578 375204 400153 401245 378727 424411 965639 1014247 618840 514440 322140 315802 368306 369799 394096 397697 404213 411243 468226 466006 813446 842984 39.75 69.5 1
09:52:24 2023-10-12 428041 426369 96361 92962 143191 146999 154120 153007 127244 125329 130143 132594 143973 145911 458778 496139 1389926 1367599 536291 558946 132328 116983 127421 128691 138250 133889 129609 129629 89538 90815 325100 288486 838102 837671 237444 235002 300531 302729 351997 343339 369632 374217 397025 402270 382778 422982 969288 1024161 617347 513693 321651 315622 370002 368391 392127 395925 405497 414093 467992 468740 806529 839363 39.75 69.5 1
09:52:25 2023-10-12 433012 424124 96101 92971 142493 147411 154223 152943 126791 125430 129884 132511 143977 145808 458454 493102 1383426 1363201 538173 558946 131264 117063 127387 128767 138043 134910 129787 130225 89595 90716 338439 290046 842938 841380 237670 235953 301303 302693 352390 342884 369560 373656 396808 403686 378799 421675 969324 1023817 617347 515901 322256 315021 367450 367543 395774 396514 405606 410298 464765 468740 802529 839128 39.75 69.4 1
09:52:26 2023-10-12 428555 423858 96234 92894 143182 146386 154189 152512 126825 124984 130039 132163 143973 145506 457805 491610 1379397 1363380 541045 558910 132022 116868 127387 128581 138267 133889 129609 129629 89570 90499 330779 287329 839500 842535 237444 235729 297843 303937 351997 342596 372357 371981 397061 401388 378943 424522 968530 1015148 618840 514440 322176 315358 369741 369835 390957 396550 403964 412227 468262 466329 811749 841787 39.75 69.4 1
09:52:27 2023-10-12 428927 426519 96030 94669 142493 147414 153975 153216 126636 125463 129823 132868 143973 146809 458645 490920 1391309 1376489 539137 562177 131922 116963 127462 128759 138058 133889 129431 130016 89497 90617 328371 288414 833123 834561 237077 236614 301023 302941 353738 342309 368968 371389 396312 403403 381123 419519 967156 1021396 629101 510666 322714 315802 370002 366403 390957 398920 405533 412519 461984 466329 809303 838099 39.75 69.4 1
09:52:28 2023-10-12 426825 426514 96168 94501 142759 146731 154128 152826 126791 125223 129884 132204 144176 145638 458129 496067 1390598 1367301 536646 558946 132237 116983 127782 128581 138250 134015 129609 129629 89538 90532 331833 287531 853703 836452 238584 235484 301412 303402 353326 345311 369488 374074 396844 402410 382092 423164 969868 1027421 614209 513657 321426 314734 369785 367256 392127 395336 404285 413470 466413 468452 804547 838731 39.75 69.5 1
09:52:29 2023-10-12 429769 427462 96299 92958 142862 146412 154618 152554 127007 125329 130065 132130 144851 145180 457152 495008 1374206 1353146 543572 558946 131889 117158 127211 129075 138153 133956 132905 129633 89260 90815 330042 288572 831724 842535 237479 234967 300740 303310 353988 344824 372657 371649 396430 401706 381159 422127 968602 1012243 618840 516267 321985 315802 370002 369206 391872 395889 407973 412577 468262 464948 798939 842984 39.75 69.5 1
09:52:30 2023-10-12 431435 424120 96097 94403 142724 146731 154257 152546 126858 125190 130134 132204 144210 145335 458454 489436 1379433 1363380 540662 558910 131889 117253 127393 128767 138043 134108 129609 130128 89439 90683 331833 289193 839503 842388 237670 235729 297773 303013 354488 342704 372103 373061 397458 402553 378907 423920 968530 1014430 617347 513712 322176 315802 368853 369242 390992 397732 403964 411279 467567 467022 811137 841787 39.75 69.4 1
09:52:31 2023-10-12 427094 426369 96230 94565 142848 147174 154257 152826 127074 125310 129884 132329 144210 145773 458454 496175 1392646 1368275 535124 558946 132022 116902 127666 128759 138358 133982 129609 129633 89570 90690 330779 288053 837772 836452 238620 235729 299130 304078 351997 342859 369668 374288 396382 402553 381947 422982 969288 1029893 625123 515901 322176 315802 370002 368651 394240 398011 404891 412884 466181 469071 809339 836912 39.75 69.5 1
09:52:32 2023-10-12 429612 427051 96097 94566 142522 147414 154223 153079 126939 125816 130039 132561 144308 146145 458705 492230 1385974 1375741 540823 558838 131774 117097 127211 130782 138058 134759 129876 130348 89472 90815 332518 291908 828007 838712 237741 236058 302107 301068 354989 343409 369524 373026 396358 402795 383319 422011 970661 1026467 617347 516633 321344 314951 370002 367184 392092 396479 409163 414093 463354 467679 800561 838062 39.75 69.4 1
09:52:33 2023-10-12 428663 424120 96355 94406 143191 146386 154970 152233 127176 124864 130498 131437 144372 145405 459483 495995 1380073 1352073 537882 558946 131989 117030 127564 128849 138250 134108 129520 129897 89628 90719 326563 288450 846387 844090 238302 235813 302193 302763 354739 342848 373338 375736 396772 404467 381750 425766 970661 1017306 617347 516449 323172 315442 369966 369835 391506 395889 410208 412518 470451 467314 800072 842984 39.75 69.4 1
09:52:34 2023-10-12 428749 426483 96457 93087 142748 147203 154086 152969 126723 125396 129884 132665 143973 146317 457946 491303 1387360 1378561 543065 558838 132022 117030 127387 128759 138267 134108 129609 129807 89227 90782 334968 288450 841950 836930 237077 236990 300877 302941 353988 343303 369228 371874 399307 403686 382778 421340 967843 1020565 621266 511750 322714 315802 370002 366955 390921 398565 405533 412811 463318 465930 808692 839326 39.75 69.5 1
09:52:35 2023-10-12 426097 426519 96130 94500 142690 147140 154223 152792 127258 125156 130065 132262 143973 145808 458129 496067 1392609 1368080 537259 561977 132286 117219 127850 128835 138601 134074 129876 129807 89718 90650 327980 289399 848254 838118 238549 235729 300461 304078 353988 345555 369596 375078 397061 402553 381947 423282 968530 1030621 622092 517735 322140 315356 370002 368615 393891 396479 404855 413763 467992 469071 807102 838657 39.75 69.4 1
09:52:36 2023-10-12 429879 424124 96329 94500 143514 146794 155121 152267 127176 124984 130281 132138 144172 145708 457836 495260 1374206 1352073 542728 558982 132314 117030 127564 128938 138250 134142 129609 129986 89505 90815 333595 290191 830204 843729 237776 235002 301219 301985 353988 344824 373484 371910 396988 404644 381662 422721 969251 1013676 626638 516633 322028 315802 370002 369763 392426 396166 408549 412811 468922 465602 800109 842984 39.75 69.4 1
09:52:37 2023-10-12 431440 426038 96196 94500 142892 147099 154626 153045 127115 125402 130143 132411 144260 145752 458668 492694 1384003 1368193 541245 558874 132295 117030 127632 128698 138462 134074 129698 129629 89538 90624 331833 288371 839107 842535 237610 236058 298712 303901 351997 342618 372920 372764 397061 401352 381662 424559 967571 1016586 623319 514440 322366 315322 370002 369871 390957 397383 404570 412848 468592 466986 813443 843583 39.75 69.4 1
09:52:38 2023-10-12 428927 426519 95992 94631 142796 147307 153693 153284 126723 125810 129850 132814 143873 146317 458129 490609 1392609 1378561 541666 558946 131989 117063 127475 128849 138250 134142 129609 129807 89443 90782 330042 290225 842786 838639 239544 236885 299234 302799 354488 345799 369083 375204 400400 403686 381625 420708 968530 1023817 609060 512076 323172 315802 370002 366955 395214 401168 405533 412848 462633 468374 811063 839289 39.75 69.5 1
09:52:39 2023-10-12 432554 426446 96285 93087 142816 147585 154189 153178 126791 125430 130039 132980 144142 146078 458129 493066 1384541 1363343 537372 558910 131198 117063 127177 128938 137832 134568 129342 129986 89227 90782 328371 288450 839612 839583 237776 235729 301412 302941 353378 344824 369524 373919 397061 403464 378907 421974 970661 1024290 614209 515170 322714 315938 367780 368096 396064 397662 405606 410335 464403 467320 801281 839363 39.75 69.5 1
09:52:40 2023-10-12 428895 426306 96363 94529 143182 146824 154660 153003 127176 125396 130100 132391 143973 145911 458778 492337 1375189 1358084 545897 562848 132744 117320 127462 128904 138112 134074 129609 130193 89562 90716 333595 291084 835263 843729 237408 236013 303443 301985 354739 345311 371796 373616 396844 402830 381931 424522 969251 1012243 623692 514805 321985 315021 370002 369206 391872 396514 409199 413822 467495 465602 801281 843583 39.75 69.5 1
09:52:41 2023-10-12 428289 426519 96561 94727 142682 147482 154189 153037 126757 125430 129884 132329 144176 146097 457115 490956 1387360 1377580 540862 558680 131989 117063 127598 128938 138250 134108 129520 130671 89505 90815 330779 288450 852189 836930 237077 236824 299130 302977 353988 345311 369228 373061 397494 403686 382237 420708 968530 1025741 618280 512149 321651 315802 370002 367507 393338 399515 405533 412848 463354 469071 810488 838062 39.75 69.5 1
09:52:42 2023-10-12 426102 426863 96393 93087 142778 147342 154480 153007 127211 125589 130143 132411 144474 146110 458632 495850 1386375 1367301 540280 558946 132435 117219 127564 128849 138353 134074 129609 129811 89562 90683 325100 288577 843952 836930 237610 235002 301445 302481 351997 343374 369632 373621 396673 403119 383319 423282 970661 1027195 618840 516599 323172 315392 370002 368651 392163 395889 405533 414387 468988 469071 805956 839326 39.75 69.5 1
09:52:43 2023-10-12 432660 426514 96196 94663 142493 147379 154223 153144 126791 125430 130100 132714 144176 146011 458129 493102 1383426 1361370 538173 558910 131231 117063 127564 128938 138154 134378 132838 129807 89620 90617 330042 290639 830029 839583 237706 236318 301412 302763 355994 344787 369380 373847 397061 402830 378835 421377 972554 1024253 623319 515901 322714 315938 368011 368096 395784 396550 405606 410335 463389 467320 800109 839326 39.75 69.5 1
09:52:44 2023-10-12 426188 426446 96363 94500 142980 147140 154721 152554 127237 125262 130316 132047 144644 145537 458454 493740 1382371 1367027 544270 558910 132423 116949 127632 128670 138267 133982 129609 129718 89538 90815 330042 288730 843419 838893 237408 236058 299620 302729 351997 345202 372657 371945 397061 402553 380795 424559 966476 1015473 618840 513712 322714 315802 372095 369569 390921 398290 405606 414681 468922 466257 810488 841787 39.75 69.4 1
09:52:45 2023-10-12 428248 426519 96230 94500 142822 147140 154579 152931 126791 125396 130190 132295 144210 145822 457481 493318 1397260 1372600 535013 558572 132320 116963 127795 128835 138259 134074 129787 130712 89505 90782 333595 287599 837826 838044 239183 236058 298677 303865 351997 344679 369380 374253 398858 402553 382508 423319 966476 1027349 612868 516633 322140 315802 370002 369206 394517 397662 405176 414093 466145 469071 806902 839326 39.75 69.4 1
09:52:46 2023-10-12 428822 426446 96430 92971 143418 146696 154863 152267 127210 124864 130316 131503 144644 145300 458454 495645 1378114 1350364 541119 558946 131989 117063 127598 128849 138250 134142 129609 129986 89538 90815 334835 288486 832050 843490 237811 235037 302193 302481 354488 342823 373220 374181 397061 403686 381968 422757 972110 1021287 615854 516633 322256 315802 370002 369907 394654 396479 407936 412848 468994 469071 801281 842711 39.75 69.4 1
09:52:47 2023-10-12 432211 426016 94599 93087 143258 147888 154618 153079 126690 125329 130143 132503 144270 145990 456646 487125 1380073 1364288 542329 561180 131989 117063 127387 128938 138250 134632 129876 129986 89260 90815 330779 288523 834517 842535 237811 236859 300452 302977 353308 342884 372357 373359 398680 403686 381087 424522 968530 1015148 615680 511750 322436 315802 368889 369799 392127 399795 405176 412614 467567 467715 809339 842984 39.75 69.4 1
09:52:48 2023-10-12 427427 424120 96226 94529 142993 147068 154472 152792 126791 125363 130100 132391 143973 146114 458129 491303 1383426 1376326 544307 558946 132022 117097 127564 128849 138250 134446 129965 130650 89652 90617 334835 288306 841255 838118 236936 236885 301303 302799 354739 346741 369488 371945 396382 403686 381983 421157 968530 1021396 623319 511389 323172 314986 370002 367278 391541 398920 405606 413470 463354 467350 809339 839363 39.75 69.5 1
09:52:49 2023-10-12 428289 424696 96226 94533 142686 147377 154437 153144 126757 125396 130100 132544 144406 146076 458454 491610 1383389 1366329 540475 558982 131989 117097 127353 129075 138267 134175 129342 130103 89443 90847 329643 291945 833378 836337 237776 235764 302484 302944 354488 344408 369632 373061 396988 402233 381329 422982 972110 1026467 618840 517735 322028 314763 370002 368651 392163 396479 409525 414681 465881 467715 801281 839363 39.75 69.5 1
09:52:50 2023-10-12 431362 424120 96234 94566 142724 147379 154257 153037 126825 125363 130100 132295 144406 146041 460739 495393 1385974 1359825 536916 558802 132353 117354 127496 128904 138112 134335 129544 129807 89538 90815 330042 290639 840304 838857 237882 236093 301339 304281 354488 342884 372089 374253 397061 402233 378871 424221 971385 1021432 615854 516633 322714 314986 368853 369835 394240 396550 405606 411243 468262 469071 804674 841787 39.75 69.4 1
09:52:51 2023-10-12 423971 426029 96234 94500 143084 146421 154579 152943 126825 125310 130065 132395 143973 145911 458778 489400 1381391 1370666 544270 558946 132022 117030 127598 128849 138250 134142 129698 129807 89505 90815 328371 288450 847176 838893 237077 236459 299620 302941 353738 344408 372956 371945 397061 403119 381597 424559 968530 1016971 620333 513712 322714 315802 372095 369799 390647 398290 405642 414681 468190 465280 811710 843275 39.75 69.4 1
09:52:52 2023-10-12 429226 426088 96499 92958 143106 147232 154583 153007 127007 125589 130143 132594 144410 146078 457481 491229 1393177 1374949 537754 558910 132204 117063 127632 128870 138250 134142 129609 129807 89538 90815 331306 288414 839584 835744 239544 236459 300452 303013 353988 345311 369632 374253 397529 403403 382237 422011 968530 1029165 606301 513712 321687 315802 370002 369170 394553 399195 405497 414093 464729 469071 811100 838099 39.75 69.4 1
09:52:53 2023-10-12 427125 426523 96234 94631 142822 147517 154257 153037 127075 125430 130100 132329 144210 146011 455787 492337 1383154 1367301 540475 558910 131989 117097 127775 128946 138043 134632 129965 130560 89562 90749 332518 290939 832660 836930 237706 236318 303352 301068 353988 344408 369668 375204 396421 404255 380759 423319 970698 1026728 618840 513621 322256 315658 372095 368651 392163 396202 407973 414681 467330 468410 802493 839326 39.75 69.5 1
09:52:54 2023-10-12 430220 424120 96495 93087 143048 147345 154472 152792 126825 125276 130255 133259 144210 145773 458778 489400 1372184 1360210 545504 558946 131989 117097 127387 129110 138250 134175 129609 130225 89538 90847 334835 291048 834638 843132 237077 236459 300704 301774 352320 343339 373520 371910 397061 402865 382237 423390 969288 1012243 615854 516633 321985 315021 370002 369763 389791 396479 409199 413822 468958 466293 800109 843583 39.75 69.5 1
09:52:55 2023-10-12 430793 423800 96226 94464 142900 147789 154369 152826 126825 125190 130255 132527 144360 145955 458650 492694 1382036 1367915 542790 561254 132320 116963 127598 128759 138250 134108 129787 129807 89652 90584 331833 286378 837881 842535 237811 236213 298677 303937 353988 342668 372956 373061 397061 402234 381698 422721 968530 1015148 623319 514440 322438 315802 370002 369641 391577 397732 404855 412884 468994 467715 811749 842984 39.75 69.4 1
09:52:56 2023-10-12 427416 424120 96196 94529 142946 147277 154472 153003 127109 125396 130100 132295 144210 146011 458129 496031 1395342 1372616 537335 558946 132022 117030 127837 128849 138250 134108 129787 129718 89570 90752 330587 287972 835250 834561 237847 236459 298677 303013 353988 343339 369524 373656 398086 403686 382237 421377 965757 1025828 620333 511787 321651 315658 370002 367579 393927 400111 405569 413470 465973 468818 812867 839676 39.75 69.4 1
09:52:57 2023-10-12 423827 426483 96295 92971 142854 147238 154549 152875 127007 125396 130031 132511 144210 145773 457188 495742 1386375 1366126 540475 558946 132369 117063 127598 128759 138250 134538 129609 129807 89538 90847 334835 288486 838824 835598 237479 235002 302193 302941 351997 343409 369668 374181 397025 402553 383049 423319 967881 1028947 618466 516633 321651 315802 370002 368687 394654 396479 405533 414093 466145 469071 806529 839128 39.75 69.4 1
09:52:58 2023-10-12 431440 423836 96196 94627 142384 147650 153949 153284 126791 125430 129523 132329 144244 146248 458129 492337 1383426 1364175 538173 558982 131856 117448 127359 129159 137986 134827 129520 130593 89595 90716 330042 288266 827238 839308 237811 236128 301979 302056 353909 346007 369452 374181 397061 404063 378943 421754 972147 1022842 618840 515170 321162 316009 368853 368132 393374 397697 407973 412249 464077 469071 799542 839363 39.75 69.4 1
09:52:59 2023-10-12 430536 424120 96230 94529 142749 147174 154291 152935 127210 125363 130351 132295 144478 146063 458129 490195 1381391 1364175 541119 558946 131989 117063 127598 128938 138250 134142 129609 129897 89538 90847 334835 287972 836442 842535 237811 236128 300240 304400 352320 342884 372657 373621 398086 403119 381123 422091 968530 1016586 609244 513712 322701 314731 370002 369871 392163 398286 405176 412519 468958 467751 811749 842984 39.75 69.4 1
09:53:00 2023-10-12 427721 424403 96226 94599 142955 147551 154506 153079 126939 125816 130039 132868 144342 146145 458344 490883 1387286 1379043 543565 558946 132022 117097 127510 128849 138250 134632 129783 129986 89538 90815 328425 288676 833703 836930 237077 237025 299166 303013 353988 343409 369560 371910 396347 401671 380759 422048 968530 1019844 623319 512149 323172 317249 370002 367543 390957 398920 405642 414093 467293 466365 809339 841189 39.75 69.4 1
09:53:01 2023-10-12 440579 424115 96163 94599 142724 147654 154475 153178 126825 125430 130100 132362 144210 146283 455751 491610 1383426 1366126 539706 558982 132253 117259 127387 130998 138154 134771 132814 130569 89260 90880 334835 291949 824720 835744 237811 236093 300689 301104 353378 344408 369632 373097 397061 405930 381329 422982 972183 1025741 618840 515170 321344 315021 370002 368096 392163 396943 409596 414423 467330 468782 801242 838583 39.75 69.4 1
09:53:02 2023-10-12 428822 423646 96562 92958 143541 146967 155113 152478 127420 124864 130658 131470 144709 145231 458129 495995 1379397 1354770 539669 558946 131989 117063 127598 130873 138250 134175 129609 129986 89538 90847 328371 288486 831598 841343 237847 235564 302052 302516 354488 342618 374085 373656 397061 402268 382237 423091 971152 1016586 612738 513657 322256 314986 370002 369907 392198 396514 408009 412848 469066 468410 800109 841787 39.75 69.4 1
09:53:03 2023-10-12 431440 426261 96234 94537 143225 146829 154291 153003 126825 125310 130100 132391 143973 145911 457481 487161 1379397 1362233 541133 562013 132071 117253 127530 129117 138147 134108 129609 130103 89562 90683 334835 289399 834517 841343 237645 236494 300028 304787 353343 344824 371796 373097 398122 403507 378943 423920 967843 1015148 609244 510666 321723 315021 368925 369799 392163 398636 405497 411607 467567 468410 808156 841787 39.75 69.4 1
09:53:04 2023-10-12 429226 424120 96264 92967 142786 147377 154257 153178 126825 125310 130100 132329 144244 145773 456725 488714 1389612 1376600 540972 558910 132022 117097 127598 130782 138250 134175 129609 129897 89538 90847 333677 288450 839262 836600 237077 236859 299620 303013 354739 344408 369596 371945 396382 402268 381632 422048 967843 1021359 623319 511389 320713 314766 370002 367543 393538 398920 405642 414093 463389 466329 808156 841514 39.75 69.4 1
09:53:05 2023-10-12 426369 424120 96234 94566 142816 147274 154729 153113 127149 125623 130177 132445 144342 145907 458019 495886 1395272 1367301 536265 558910 132453 117063 128062 128759 138635 134142 129698 129629 89693 90780 328371 287329 839512 836930 238990 235729 299620 303722 351997 343374 371796 375377 397494 403119 382778 423319 969324 1027494 614209 515901 324509 315802 370002 369242 394553 398640 405533 413799 466217 466828 809339 838731 39.75 69.4 1
09:53:06 2023-10-12 431362 424120 96268 94570 142724 147414 154257 153178 127210 125396 130225 132295 144244 145808 457859 495296 1383426 1356260 536646 558910 132022 117097 127510 128938 138250 134175 129609 129986 89755 90847 334835 288486 836924 838300 237917 236128 301339 302977 354989 342884 371796 375306 397061 402233 378835 424522 972110 1021323 615854 516486 322942 314986 369373 369546 394266 398007 409947 412007 468814 468963 802308 840968 39.75 69.4 1
09:53:07 2023-10-12 444687 424011 96461 93087 142921 147242 154721 153003 127176 125775 130039 133259 144610 146214 458129 490956 1377588 1363343 544159 558910 131832 117259 127387 129334 138271 134767 129455 130536 89443 90847 330042 290492 830820 840675 237041 237191 299620 303850 353874 344824 371759 373061 398365 403429 381087 424522 968530 1012280 618840 510593 322714 316416 369085 369763 392714 400111 409126 412154 466838 466663 806529 841787 39.75 69.4 1
09:53:08 2023-10-12 423827 424124 96359 94533 143401 147140 154970 152792 127176 124984 130281 132080 144644 145739 458454 490159 1384876 1367891 545897 558802 132751 117124 127884 128904 138759 134479 130055 130569 89685 90782 334835 288450 847899 838929 240225 236744 301303 302941 351997 343339 373748 375204 396347 402553 382778 423353 968530 1018027 611267 514440 322629 315802 370002 369871 391816 398969 405461 414681 468994 467679 811676 842984 39.75 69.4 1
09:53:09 2023-10-12 423894 423867 94672 94630 142921 147242 154257 153003 127210 125363 130281 132295 144210 145773 458129 496031 1395615 1371200 535050 558910 132419 117063 127898 128938 138353 134108 129787 129811 89538 90815 330779 287581 837127 836337 239086 236423 300877 304328 353988 343339 369596 375341 398086 403686 382778 422011 966476 1025935 618840 513675 322402 315802 370002 369502 394553 399479 405533 414056 464403 468344 811672 838062 39.75 69.4 1
09:53:10 2023-10-12 426781 423908 94640 93211 142820 147342 154583 153148 127007 125502 130143 132594 144374 146110 457946 494789 1383389 1365320 541245 562848 132162 117306 127564 131213 138250 134585 129431 130848 89804 90847 330042 291464 826158 836930 237811 236423 300952 301526 353343 345168 369632 373621 397061 404063 381597 423282 973525 1027195 614209 516046 321800 315682 372095 368615 392990 397662 410139 414681 465419 469071 800072 839326 39.75 69.4 1
09:53:11 2023-10-12 431440 423867 96296 94533 142778 147379 154472 153037 126791 125310 130281 132295 144590 145773 455714 489917 1378114 1368868 542566 558874 132378 117454 127475 131179 138478 134581 129630 130291 89538 90847 332518 288450 833119 840711 238041 237226 301203 302481 353874 344824 371759 373621 398680 402865 381087 424522 968530 1016586 623319 510159 323172 318451 369121 369510 394654 401783 407828 412336 467387 468524 809401 842798 39.75 69.4 1
09:53:12 2023-10-12 425609 424120 96363 94529 143191 146829 154979 153113 127115 125243 130281 132391 144172 145911 458645 490123 1381354 1367301 544270 558874 132204 117097 127598 128938 138250 134175 129609 130014 89660 90815 325100 288450 841138 838893 237811 236258 299620 302941 351997 343374 373484 373061 396312 402517 383319 423353 967843 1015482 618840 514440 322104 315284 372095 369871 391506 398290 405497 415270 468706 467679 811712 843583 39.75 69.4 1
09:53:13 2023-10-12 428337 424133 96196 94692 142459 147998 154189 153637 126757 125603 130065 132747 144176 146248 457152 491121 1396415 1375114 537223 561254 132353 117354 127884 129263 138661 134526 129787 129990 89755 90815 331833 288013 838810 837196 238514 236423 299130 303901 353988 345726 369668 375341 398051 403686 383319 423319 968530 1028947 617347 515170 322366 315802 370002 369763 395184 398920 405533 414093 466145 468746 811676 839326 39.75 69.5 1
09:53:14 2023-10-12 428139 424120 96363 94500 142955 146731 154721 152758 127210 125190 130801 132080 144678 145502 458129 495995 1382371 1352013 536254 558910 132204 117340 127598 130998 138250 134547 129787 130291 89538 90815 331306 288450 835699 841343 238919 235729 302193 302941 354989 342668 374085 375042 397061 402830 382778 423390 974980 1018367 615854 513621 322942 314986 370002 371732 393891 396514 407973 413470 469030 469071 801281 844479 39.75 69.4 1
09:53:15 2023-10-12 445959 423867 94737 93215 142887 147481 154725 153148 127041 125296 130143 132594 144508 146362 458454 487161 1381354 1366126 541082 561913 132262 117454 127598 128938 138428 134894 129544 130671 89538 90847 330042 288486 835612 841343 237811 237156 298677 302870 353874 342823 372357 373061 399049 404063 381662 424522 968530 1015148 614209 510593 322942 316451 370002 369727 392163 400709 409199 412519 467531 467715 804547 842984 39.75 69.4 1
09:53:16 2023-10-12 427648 426256 96134 94828 142686 148136 153940 153778 126791 125844 129850 132943 144176 146317 457444 490609 1392646 1378968 540935 558874 132386 117063 127632 130963 138267 134547 129698 130136 89538 90815 331569 288378 834191 836659 237444 237025 301090 303013 354739 344372 369402 371945 398086 402549 383319 422646 968530 1020601 621826 513218 324091 318001 369821 368212 394096 399933 407828 413909 467330 467536 811486 841152 39.75 69.5 1
09:53:17 2023-10-12 423930 424120 96296 94697 143589 148271 154446 153250 126825 125396 130281 132960 144360 145899 458508 496067 1392646 1368080 535124 558910 132295 117063 128021 129255 138635 134175 129876 130136 89693 90815 324464 287495 836529 836337 238954 236459 300877 304614 353988 343374 369632 375341 398401 403686 383319 422982 967844 1027421 623505 515629 322665 315802 370002 369763 394553 399479 410486 414093 465454 466828 811063 838099 39.75 69.5 1
09:53:18 2023-10-12 426179 424120 96254 94562 142820 147897 154257 153041 126825 125430 130065 133052 144470 145990 458645 494789 1387948 1368193 540400 562848 131922 117597 127462 131236 138215 134801 129520 130782 89443 91216 330196 292466 836136 836930 237847 236293 302229 301985 357003 344926 369668 374181 397061 404063 381900 423288 972110 1027195 612738 515901 322028 315938 372095 368615 392750 397697 410467 414975 465419 469071 799505 839326 39.75 69.5 1
09:53:19 2023-10-12 431440 423496 96392 94627 142951 147414 154721 153534 127088 125430 130190 132295 144444 145976 458129 486801 1379397 1363380 542790 558910 131989 117611 127598 130998 138353 134581 129609 130304 89538 90847 333595 288527 831625 841343 237847 237558 299130 303280 354157 343063 372357 371981 398401 404098 382509 424522 968566 1013713 618840 510629 322714 316451 370002 369799 392163 400111 409814 412811 467567 467356 806880 841528 39.75 69.5 1
09:53:20 2023-10-12 426482 424016 94430 94788 143317 147001 155083 153113 127339 125262 130450 132047 144644 145672 458129 490159 1384541 1367301 543884 558874 132760 117415 128219 128938 139022 134142 129965 129807 89693 90847 328371 288450 846593 838929 237811 236494 302270 303865 351997 343339 374085 373656 396347 403119 382778 423390 967524 1016586 618840 514440 323155 315802 370002 369546 392163 398849 405461 414093 468994 468410 815188 842984 39.75 69.5 1
09:53:21 2023-10-12 426790 424120 96392 94697 143182 147342 154721 153284 127210 125430 130316 132391 144272 146114 458129 496103 1396606 1371200 537297 558910 132386 117097 127843 129075 138635 134708 129811 129986 89693 90815 330779 288153 834282 834561 238584 236459 300877 304400 354917 343374 369596 374253 398680 401671 382778 422352 971136 1028467 615680 513018 324551 317589 369966 369098 394965 400531 405461 413909 464693 469071 811676 839289 39.75 69.5 1
09:53:22 2023-10-12 423935 426037 96428 94697 143084 147273 154579 153284 126939 125502 130316 132424 144172 145911 458129 494456 1383426 1368275 540392 558946 132328 117097 127632 130998 138250 134142 129965 129986 89693 90847 330042 290191 835380 836930 237847 236459 301939 302125 353988 344443 371796 373656 397061 403686 381329 424221 971422 1018328 618840 513657 321390 315802 372095 369799 395214 396514 407973 415270 466145 469071 805383 841514 39.75 69.5 1
09:53:23 2023-10-12 432052 426079 96230 94722 142946 147654 154223 153318 127149 125816 130345 132960 144440 146179 457298 493652 1385974 1360060 538099 562449 132386 117421 127632 131179 138250 134581 129965 130434 89505 90815 334968 288450 837005 839308 237882 236128 302193 302977 354406 343339 369596 374217 396312 404735 382237 422683 972183 1024290 623505 515170 320486 316708 369705 368355 393927 398605 410431 413199 464765 469071 797771 839400 39.75 69.4 1
09:53:24 2023-10-12 431220 424120 96397 94636 142930 147342 154755 153037 127210 125310 130316 132329 144712 145808 457408 490609 1381391 1363380 541245 558480 132328 117340 127932 129110 138250 134175 129787 130014 89693 90847 330779 286651 836909 841343 237847 236178 299130 304864 352284 344824 373484 373621 398086 403403 381968 423353 968530 1016586 618466 515995 322737 315802 370002 369907 392163 398884 411301 413176 468742 468452 813947 844109 39.75 69.4 1
09:53:25 2023-10-12 428143 424052 96365 94923 142782 147481 154583 153778 126757 125924 130190 132760 144007 146791 457188 490956 1389926 1377588 542254 558802 132022 117454 127666 129368 138828 134547 129876 130324 89693 90880 328371 288414 851489 835744 237776 237226 301412 303013 354739 343409 369560 372503 398086 402233 383319 422646 968530 1021359 623319 511750 320713 314986 369749 367543 391541 400111 407936 414093 464729 466663 809303 841189 39.75 69.4 1
09:53:26 2023-10-12 426174 424111 96264 94697 142955 147517 154721 153144 126825 125430 130190 132544 144244 146248 458129 494643 1383426 1367301 538680 558946 131956 117421 127632 131032 138250 134581 129520 130881 89538 90880 330042 291945 829173 836930 237847 236293 301445 302196 353343 345168 371796 373919 397061 403746 385166 423662 975397 1028720 618840 517735 322714 318038 372884 369026 393195 397556 411630 413107 466145 469071 802384 841004 39.75 69.5 1
09:53:27 2023-10-12 428895 424115 96464 94566 143571 147221 155151 152656 127508 124984 130749 132088 145455 145180 457079 496031 1381391 1354770 537085 558946 131989 117259 127632 130873 138358 134903 129609 130503 89693 90847 330042 288568 833378 842861 238919 235729 300566 302941 352320 344580 373793 374253 397061 402865 382778 423426 972110 1017612 617347 513657 321390 315497 370002 372000 393338 396514 408874 414093 469066 469071 801887 842984 39.75 69.4 1
09:53:28 2023-10-12 431440 423858 96264 94598 142946 147377 154764 153079 127115 125609 130177 132411 144408 146009 457963 486981 1381999 1365762 541245 558910 132022 117373 127632 129194 138078 134547 129787 130602 89722 90880 328371 288306 835733 841343 237811 237226 298677 303901 353874 344824 372956 374217 398716 402268 381698 422721 968530 1016586 620333 513218 322665 317408 370002 369871 393026 400990 405606 412811 470942 469071 810488 843583 39.75 69.4 1
09:53:29 2023-10-12 428920 424120 96426 94595 143380 147517 154721 153037 126825 125396 130316 132329 144544 146011 457121 491646 1392646 1378561 539706 558946 132295 117097 127632 128938 138358 134581 129698 130214 89538 90847 330779 288532 831136 834561 239714 237226 301339 303652 352284 343374 369560 372800 398401 402549 383049 422683 968530 1022842 621826 511425 321687 315021 370002 367507 394654 402613 408331 414423 464622 468266 811565 841639 39.75 69.4 1
09:53:30 2023-10-12 426790 426446 96528 94854 143275 147619 154755 153284 126825 125430 130380 132743 144644 146248 458129 496103 1393893 1370224 535912 558946 132668 117063 128144 130963 138828 134175 129965 129897 89693 90847 328371 288450 841424 836416 238752 235729 302480 304277 353988 344408 372393 375377 399025 403403 384259 424522 969288 1030476 619061 513657 322665 315802 372095 369799 394553 396550 405533 414975 467531 468172 806331 839363 39.75 69.4 1
09:53:31 2023-10-12 428927 424120 96430 94566 143452 146731 155255 152792 127210 125190 130351 132329 144913 145773 458508 495260 1378114 1352326 542765 558982 132022 117373 127632 131032 138250 134581 129787 130569 89912 90847 334835 290155 833135 843132 238549 235764 301481 302977 352355 343409 374953 376268 396844 405930 383174 427548 973415 1020193 618840 518654 323172 318038 369929 371891 393302 396550 408945 414093 468814 468854 801850 841142 39.75 69.4 1
09:53:32 2023-10-12 431866 424115 94733 94858 142820 147897 154755 153041 127210 125630 130532 132544 145253 146158 458129 487161 1383554 1366239 541082 558946 132237 117292 127632 129368 138635 134615 129698 130258 89726 90880 330779 288175 845965 842535 238347 236494 299130 304864 353378 344824 373484 373656 398716 401636 382237 423390 968530 1017306 623319 514440 323682 315021 369085 369907 393026 399795 405533 412884 469066 467428 811749 843583 39.75 69.4 1
09:53:33 2023-10-12 423971 424399 96297 94631 142946 147654 154755 153216 126825 125396 130316 132544 144274 146045 458129 496031 1395615 1371200 537409 558910 132635 117373 127932 130759 138635 134175 129965 130258 89809 91024 327849 289399 836413 836930 239183 236353 301303 305328 354989 346778 372738 375905 398086 403686 382523 424559 971173 1025653 625123 516633 322701 314763 371832 369799 395737 398920 405569 414681 467996 468864 810488 839363 39.75 69.5 1
09:53:34 2023-10-12 428995 424120 96230 94726 142955 147654 154472 153318 126791 125430 130225 132760 144244 146283 457481 491610 1383426 1367636 540475 559018 131989 117454 127632 131066 138250 134835 129609 130848 89538 90913 328977 291981 827760 835557 237882 236494 302694 302021 353945 345203 372688 374217 397061 404098 381936 423920 974252 1026732 612738 516267 322256 315973 373074 369214 395774 398636 410938 415270 465674 468999 801019 839105 39.75 69.4 1
09:53:35 2023-10-12 429494 423980 96568 94460 143583 146386 154910 152939 127359 124950 130749 132047 144440 145506 456265 495886 1379397 1354108 539097 559018 132419 117488 127632 130998 138250 134581 129787 130324 89846 90880 330042 288523 830896 842535 238954 236093 301445 303013 352355 342823 374121 375941 396312 402900 382237 423462 973562 1021442 615854 517992 321426 315973 370002 372000 394553 397732 410500 414093 469102 466863 802529 842984 39.75 69.4 1
09:53:36 2023-10-12 423930 424115 96464 94599 143414 147654 154755 153284 127210 125430 130316 132544 144544 146147 458454 488714 1383426 1372690 544270 558982 132328 117292 127666 130998 138250 134209 129965 130443 89693 90880 330779 288450 835017 838893 239544 236859 300531 303013 352355 348007 372366 375204 400930 405966 385496 424448 971284 1023817 613657 512765 323861 315938 372920 369206 391577 399546 408620 413725 466110 467643 808729 841787 39.75 69.4 1
09:53:37 2023-10-12 427432 424043 96264 94734 142989 147619 154755 152826 127143 125310 130316 132362 144578 146011 455397 495296 1396333 1376600 537791 558946 132453 117454 127987 130907 138635 134209 129876 130136 89570 90847 333595 288175 833715 834561 238584 237025 301126 304400 352284 343409 369632 374217 398751 402584 380759 422683 968566 1018328 629669 512149 322176 317480 370002 368391 394553 400744 407936 414681 466595 468172 811749 839400 39.75 69.4 1
09:53:38 2023-10-12 426945 426374 94664 93449 142913 147721 154725 153182 127074 125710 130359 132660 144542 146214 458129 495995 1387360 1368080 541133 558982 132419 117259 127666 130907 138635 134513 130447 130324 89693 90880 324464 288486 835134 834304 237882 235764 301939 303013 353988 344443 371832 374253 397061 403686 381632 424559 970734 1030476 602460 516599 322176 315802 372131 369799 395774 397383 405642 412816 466873 469179 804547 841514 39.75 69.4 1
09:53:39 2023-10-12 428289 423836 96468 94403 143482 146692 155289 152301 127244 124606 130658 131503 144947 145300 458129 496067 1379397 1351363 538716 558982 132237 117373 127666 131032 138250 134581 129876 130470 89570 90847 331833 288450 837362 841343 238954 235764 301128 302620 352355 345983 374158 374253 397061 402900 380493 423498 974252 1015645 623319 518802 324091 318451 369857 373015 392883 397591 409705 413983 471575 468927 802271 844183 39.75 69.4 1
09:53:40 2023-10-12 431174 424124 96435 94665 143588 147409 155083 153110 127142 125396 130316 132412 144372 146317 457481 489572 1382408 1364175 541119 558946 132022 117259 127632 131032 138250 134175 129698 130258 89693 90880 331306 287536 836096 841343 237882 236494 300664 304650 353378 344824 373520 373919 398751 403686 381968 423055 968530 1015148 618280 512948 323418 315021 370002 369907 392198 400147 405533 412519 468994 468410 810562 842984 39.75 69.4 1
09:53:41 2023-10-12 423971 423863 96268 93215 143212 147205 154755 153072 126858 125396 130351 132428 144172 146317 457481 495332 1396606 1375621 537372 558982 132423 117292 128021 130907 138635 134581 129787 130136 89693 90815 330779 287936 850556 834818 238549 236990 299549 305903 355455 346741 372366 376327 398574 404503 383825 424073 971247 1031660 617347 515170 324551 315802 370002 369763 398593 399898 405497 414681 466145 468172 811528 839054 39.75 69.5 1
09:53:42 2023-10-12 426401 424120 96359 94663 142858 147619 154342 153250 126791 125396 130281 132602 144410 146214 458129 491538 1386375 1368080 541245 558910 132204 117421 127598 131088 138250 134547 129787 130815 89538 90880 334835 291048 835263 836337 237847 236459 302079 302233 352284 345410 372321 374181 397061 402549 381900 424522 972073 1026467 620333 518102 321388 315802 372920 369727 393302 396514 409199 413751 466802 469071 805823 842073 39.75 69.5 1
09:53:43 2023-10-12 430829 424120 96397 94697 143182 147342 154970 153250 127176 125396 130316 132586 144372 146781 458129 489917 1379671 1366126 543663 562412 132022 117421 127904 129554 138428 135660 130055 131565 89718 91124 334835 289973 833494 841694 237741 238014 301303 302977 354441 343339 372620 375736 401351 405231 382778 424559 969251 1012061 614209 511714 322714 316672 370002 369835 391541 400673 410431 412848 468226 468446 807102 842984 39.75 69.4 1
09:53:44 2023-10-12 426450 423655 96468 94533 143338 147789 155358 152656 127210 124984 130589 132138 145455 145584 458129 490159 1383389 1368080 542655 558910 132981 117030 128445 128938 141250 134108 130361 129633 89849 90815 330779 287158 845151 841306 237847 236824 300988 304828 354220 343303 374048 374181 398051 403403 382237 423160 968530 1018929 611267 514511 325476 315766 369893 371854 392883 398742 408461 413872 468850 469071 811712 843583 39.75 69.4 1
09:53:45 2023-10-12 428021 424115 94729 95169 142921 147619 154579 153284 126757 125430 130143 132760 144410 146283 458129 490609 1388554 1378561 544159 558946 132419 117421 127632 131088 138250 134581 129787 130470 89660 90847 330196 288414 846154 836600 237408 237226 300495 303865 352320 345481 372321 372764 397494 402865 383045 424522 966440 1021364 621826 512911 321651 315462 373183 369466 394096 399795 407973 415306 466110 467679 808083 841514 39.75 69.4 1
09:53:46 2023-10-12 423863 423831 96388 94762 142984 147619 154721 153284 127176 125310 130281 132329 144644 146011 457371 496067 1389333 1367301 537122 558910 132635 117063 128021 130998 138828 134547 130230 129986 89755 90847 328371 288667 853247 836930 238302 236013 301655 304542 354488 345597 372176 376327 399234 403615 384950 424337 971803 1030476 612738 513621 322665 315658 371913 369763 395073 397697 405606 415306 468046 468864 806902 839363 39.75 69.4 1
09:53:47 2023-10-12 431135 426261 96363 94865 143220 147685 154223 153744 126757 125603 130065 132818 143973 146317 457481 492337 1383426 1367301 539706 558946 131774 117650 127387 131248 138250 134988 129431 131046 89505 91256 327328 290866 830423 836337 239884 236494 300988 302481 355223 344890 369632 374181 396312 405266 381900 423319 973525 1018328 618840 515170 321726 316451 370002 368615 393338 399529 411703 415011 467992 468818 801738 839179 39.75 69.4 1
09:53:48 2023-10-12 429927 424120 96392 94722 142989 147517 154755 153284 126825 125396 130281 132714 144644 146011 457481 489917 1378837 1363380 542790 562412 132253 117611 127782 129622 138181 135264 129811 130881 89718 91091 330042 288306 828932 841979 237776 237926 299620 302834 354441 346252 372883 374146 399311 404098 382237 425353 967844 1009769 620333 510629 323172 316672 370002 369835 395774 401307 409488 413433 468592 469071 806294 843310 39.75 69.5 1
09:53:49 2023-10-12 423194 424120 96397 94598 143245 147379 154768 152758 127176 125363 130281 132295 144544 145739 458129 490123 1382408 1368080 544270 558910 132419 117373 128021 130907 138635 134175 129965 130381 89693 90847 334835 288450 840577 838893 237811 236494 302407 303652 351997 343409 374651 374181 397458 403686 380759 426866 968308 1017843 621197 515059 323729 315766 372095 371818 394654 398742 405389 413423 469066 468740 814058 843960 39.75 69.4 1
09:53:50 2023-10-12 427648 423800 96167 94898 142797 148404 154342 154069 126515 125810 129850 132943 144651 146102 457481 489917 1391585 1378561 542508 558910 132419 117340 127632 130998 138743 134767 129787 130483 89693 90847 330779 288468 833813 835744 237610 237226 299655 303652 352320 347760 369596 373656 398716 402830 383319 422946 969288 1024290 620333 512113 322140 315021 370002 368060 393302 400709 408549 414681 464765 469071 811063 839326 39.75 69.4 1
09:53:51 2023-10-12 430758 424120 96359 94824 142989 147685 154579 153318 126757 125724 130190 132823 144172 146317 458129 492301 1387360 1367301 539706 558982 131774 117650 127353 131248 138154 135022 129431 131046 89505 91131 325100 290419 829464 838007 238504 236744 301092 302586 355116 346778 369488 375163 401002 405160 383049 423246 974943 1025015 618840 515680 323172 320067 370002 369206 394517 399337 410467 413470 467992 466828 799505 839363 39.75 69.4 1
09:53:52 2023-10-12 428289 423863 96568 92971 143841 147140 155186 152512 127210 124984 130623 132080 144678 145537 458129 495260 1378114 1354108 541155 558946 132204 117454 128021 131213 138358 134767 129787 130692 89693 91164 328371 288518 831955 841694 238919 236093 301481 304603 353378 343409 375218 375905 396312 402900 380759 423462 972110 1021359 617347 513693 322140 315973 370002 372000 396617 398007 409559 414717 471466 469035 802345 843872 39.75 69.4 1
09:53:53 2023-10-12 423637 423723 96430 94734 143588 147068 155220 152792 127210 125223 130623 132403 144372 145911 458454 490159 1383426 1369664 545118 562848 132718 117354 128096 129297 138925 134699 130144 130881 89718 91157 330042 288414 839624 838893 237847 236494 302584 305506 353988 345184 374687 373919 400327 403471 381329 423462 968258 1015509 618840 514805 322665 315802 372095 372000 393026 398955 405569 415417 469102 467320 814058 843583 39.75 69.4 1
09:53:54 2023-10-12 428310 424106 96226 94997 142715 148136 154223 153778 126757 125844 130065 133193 144410 146759 457805 489917 1392646 1380526 541702 558946 132419 117454 128021 131179 138635 134547 129787 130324 89816 90880 331569 288378 832522 835744 237811 237593 301765 303901 353343 345168 369632 373061 401570 405894 385149 423625 971284 1021177 623319 512003 324091 318262 372058 368471 392127 401926 408874 414681 465454 468452 811710 841115 39.75 69.4 1
09:53:55 2023-10-12 423899 424120 96392 93215 143589 148103 154652 153284 126825 125310 130316 132544 144651 146102 457481 498066 1389333 1368193 537918 558874 132731 117097 128021 130873 138635 134209 129876 130136 89660 90847 330779 288414 840863 836930 237847 235694 301481 304042 353988 344926 372357 375905 397061 403686 384223 424559 970698 1030439 609795 513657 322665 315802 372131 369799 395109 397697 405606 415306 467531 468536 806865 841189 39.75 69.4 1
09:53:56 2023-10-12 429532 424124 96397 94697 142955 147654 154721 153144 126825 125396 130351 132329 144210 146237 458508 490123 1374169 1358003 544344 558982 132204 117454 127598 131032 138743 134767 129787 130349 89879 91120 330042 290419 832081 843656 237706 236353 302256 304387 355994 346778 373302 374939 397061 404664 383319 423390 971136 1014560 612738 514876 322714 316230 370002 369546 390921 398290 410139 414093 468958 467715 801281 844183 39.75 69.4 1
09:53:57 2023-10-12 428859 423858 96426 94697 143018 147619 154755 153144 127176 125534 130316 132329 144678 145808 458129 491229 1380600 1365358 541045 558910 132419 117454 127632 129125 138276 134547 129544 130193 89693 90847 330779 287459 835380 838929 237847 236824 299375 304757 353378 342823 372956 374181 399907 404063 382237 422757 969251 1017306 623319 510593 322140 316451 369381 369546 395774 401022 408908 412701 468778 468674 809401 843472 39.75 69.4 1
09:53:58 2023-10-12 427761 424120 96196 94824 142493 148136 154223 153812 126865 125844 130100 132977 144210 146317 457481 489627 1396948 1378022 538025 558802 132535 117354 128309 129477 138893 134852 130405 130815 89849 90847 331833 288058 838904 834818 238707 237357 299585 304614 352320 344408 369488 374253 399907 402865 380759 423920 969251 1024451 620333 512149 322629 317965 370002 368651 394553 401307 408585 414681 467293 466863 811712 841189 39.75 69.4 1
09:53:59 2023-10-12 426450 424120 96401 93228 142930 147654 154755 153037 127088 125396 130281 132329 144712 146248 458129 496031 1387360 1368193 537955 558946 132419 117259 128021 131032 138828 134175 129965 130075 89849 90880 330779 288486 835448 836600 238549 236093 302399 303901 354488 345445 372665 376219 399126 404716 384950 425729 974048 1032304 620333 519577 324782 317329 373183 369799 396336 397697 407973 416302 468556 468829 805687 841514 39.75 69.4 1
09:54:00 2023-10-12 431440 424011 96392 94824 142849 148136 154411 153778 126791 125757 130316 132760 144578 146317 458129 493066 1386375 1366329 538173 558946 132022 117650 127632 131213 138250 134988 130140 130725 89849 91131 330779 288748 845745 837635 238919 237025 301197 303901 355543 343409 369668 375078 398086 405966 383319 423920 974980 1026467 623319 515901 320713 317000 370002 369206 394517 398955 411703 413822 466145 466863 800109 841787 39.75 69.4 1
09:54:01 2023-10-12 431125 424124 96430 94726 143254 147654 154755 153144 126825 125430 130351 132694 144678 146011 458454 487161 1381391 1365358 540243 558910 132386 117454 127932 131248 138743 134801 130316 130914 89809 91216 328371 288419 835757 841197 238443 237619 299479 305469 354335 343339 372920 373656 399626 404983 382830 423353 969251 1015148 618280 511750 323172 316929 370002 369871 393927 401022 410467 413763 468958 469071 805723 843583 39.75 69.4 1
09:54:02 2023-10-12 424637 424120 96468 94701 143921 147379 155255 153037 127210 125223 130623 132329 144712 145773 457481 490123 1382371 1367301 544270 558982 132453 117373 128055 131213 138828 134801 129965 130569 89849 90880 331437 288486 845671 838893 237882 237226 302699 303937 353988 344443 375218 374217 398086 403686 381936 423534 968530 1018331 620333 515170 325013 317734 373638 371746 392919 399653 405497 416450 471307 468927 813910 844109 39.75 69.4 1
09:54:03 2023-10-12 423935 423538 96531 94828 143225 147307 154979 153284 127210 125396 130567 132744 144406 146317 457188 495814 1395272 1369175 538173 558838 133110 117320 128308 129297 139022 134547 130055 130136 89849 90847 328371 289399 847912 836930 239122 235729 301232 304577 354917 344408 372956 376542 397494 403435 381900 422721 969974 1027130 611375 513657 323418 314986 372657 369871 395737 398290 405606 412878 468262 469557 806902 839400 39.75 69.4 1
09:54:04 2023-10-12 430811 423719 96363 94763 142989 148136 154613 153671 126791 125724 130065 132760 144176 146317 457481 491610 1386375 1366126 539706 562217 131865 117766 127475 131282 138250 135056 129520 131079 89538 91448 334968 290975 822675 836337 238584 237191 302193 302727 357509 346533 372103 375234 400153 405231 385223 424411 975944 1030110 620333 515901 322256 316929 372095 369242 396336 399550 412323 415306 466145 466863 802347 841787 39.75 69.5 1
09:54:05 2023-10-12 428920 424124 96569 94537 144320 147379 155324 152758 127508 125190 130623 132171 144913 145672 458129 494563 1378114 1356522 542307 558982 132419 117488 128021 131157 138635 134581 129787 130414 89726 90880 333595 288486 829965 842535 238954 236128 301939 303438 353378 344372 375255 375905 396276 404063 380795 423498 974252 1020565 615294 513657 321651 315973 370002 372525 394517 398007 409814 415417 471792 468172 804674 845837 39.75 69.4 1
09:54:06 2023-10-12 423194 423836 96430 94730 142946 147405 155113 153037 127210 125396 130385 132329 144678 146045 458129 489400 1383426 1369551 544233 558946 132419 117454 128055 129498 138918 134886 130483 130881 89784 91032 334835 288342 838355 839036 238408 237050 302584 303901 354488 345445 376085 376268 401250 403686 382472 423498 966476 1020843 612738 514805 322629 315802 373183 372000 393026 400111 407936 413725 469102 469071 812867 844183 39.75 69.4 1
09:54:07 2023-10-12 428364 424120 96426 94726 142989 147858 154893 153352 127210 125396 130351 132636 144712 146248 457152 488714 1392646 1379543 544123 558982 132453 117454 128021 131032 138635 134801 129787 130569 89973 90880 334835 288378 832555 836337 237811 237593 301979 303901 353343 345481 371832 373061 398680 402900 383081 424522 968566 1023817 617151 513106 324091 318351 373147 369062 394096 399969 409632 416413 467977 468230 809303 841787 39.75 69.5 1
09:54:08 2023-10-12 427081 424120 96397 94763 142605 147689 154755 153318 126858 125430 130471 132960 144775 146552 458319 491503 1387948 1369175 541208 558838 132627 117516 128021 131396 138250 134801 129876 130947 89965 91216 328062 291460 831030 836337 238337 237085 302894 302481 353909 345481 372657 374253 397061 404063 383081 422127 974252 1025971 620333 516633 322942 315497 373183 369799 393927 397746 411084 413725 467531 469071 802456 839363 39.75 69.4 1
09:54:09 2023-10-12 430793 423858 96301 94665 142951 147654 154755 153178 126858 125430 130351 132362 144712 146147 455860 494563 1383426 1359937 537791 558982 132544 117488 128021 131122 138665 134581 129901 130660 89693 90880 328371 288450 829735 836489 239157 236945 301232 307420 357003 345555 372811 376098 400153 405966 381531 425729 974068 1023620 617347 516633 321687 315973 369713 372000 395737 398955 409814 412848 468706 469592 804811 841787 39.75 69.4 1
09:54:10 2023-10-12 428963 424115 96397 94730 142989 147654 154755 153284 126858 125396 130351 132544 144578 146147 458129 490609 1374206 1366126 545781 559018 132022 117650 127632 131248 138358 134894 129698 131017 89570 91164 330042 290683 846448 839884 237444 237997 301023 302977 354974 343339 373852 372800 397529 405337 380759 423390 972110 1014430 617519 512548 322714 316708 370002 369871 391577 400147 412323 414681 468706 469215 805673 842724 39.75 69.5 1
09:54:11 2023-10-12 427008 425413 96464 94824 143018 147689 154755 153284 127244 125463 130351 132362 144678 146181 458129 490159 1392646 1379543 540972 558982 132718 117611 128240 129498 138918 134954 130336 130947 89784 90782 331833 289399 842759 836930 237811 237961 300531 304400 352390 347514 371542 374253 399871 402900 381632 423319 971284 1024487 605360 512149 322701 315497 372095 368687 395144 401343 408585 415270 465454 468891 811712 839363 39.75 69.5 1
09:54:12 2023-10-12 423935 423800 96430 94828 143573 147680 155005 153216 127210 125430 130316 132362 144474 146283 457481 496067 1386624 1368275 534742 558982 132760 117259 128480 130998 139022 134209 130336 130136 89882 90847 331306 287972 838941 836452 239819 236093 300248 304828 354488 344408 373520 377072 398086 402268 381365 425242 974011 1033037 596660 518471 323538 317589 372620 369691 396466 399671 405461 415233 468922 469592 806975 839400 39.75 69.5 1
09:54:13 2023-10-12 427659 424124 96569 94570 144320 146731 155324 152905 127569 125229 130905 132345 145114 145670 458705 495886 1381999 1357377 539333 558982 132419 117488 128055 131282 138828 135081 130450 130996 89849 91197 330042 288527 835541 843490 239157 236293 301162 303937 353874 343444 375255 376506 396382 404098 380493 423534 974980 1021359 623319 516635 322176 315973 370002 371709 395144 398605 410140 415012 471792 468864 803528 842967 39.75 69.5 1
09:54:14 2023-10-12 430829 424120 96464 94763 143056 147689 155005 153072 126858 125396 130351 132362 144712 146011 458129 489917 1383426 1363417 541119 558946 132806 117373 128267 131213 138941 134801 130226 130528 90002 90880 331833 286736 837858 843490 238707 237181 301979 304398 355743 345799 373976 374899 401570 404183 383247 423426 966513 1015627 620333 516153 325939 315550 370002 372000 393927 400147 405461 414681 468706 466828 814058 842333 39.75 69.4 1
09:54:15 2023-10-12 427643 423863 96430 94801 142989 148136 154613 153352 126825 125809 130316 132793 144444 146352 458129 489917 1389926 1377892 540475 558982 132486 117684 128055 129554 138828 134615 129965 130692 89849 90880 330779 288414 850871 834561 237917 237795 300531 304400 352390 344408 369668 373656 399311 402900 381365 423319 968566 1023638 623319 512149 322176 315753 371950 368651 393338 401061 408945 415085 467992 470584 810953 841639 39.75 69.4 1
09:54:16 2023-10-12 426406 424120 96401 94865 142989 147654 155005 153318 126825 125463 130316 132760 144644 146283 458129 491574 1387360 1368080 541096 562848 132685 117645 128007 129657 138828 134954 130055 130980 89841 91187 338439 291763 829505 836930 238919 237025 302399 304603 356498 346451 372920 375042 397061 405966 385312 424559 974943 1027421 620333 517735 322942 315717 373183 369799 394204 397697 411703 414016 467495 469071 802456 841152 39.75 69.5 1
09:54:17 2023-10-12 430378 423863 96463 94730 142782 147654 154970 153284 127176 125430 130316 132636 145013 146248 457444 494527 1387360 1358233 537409 558910 132635 117617 128233 131213 138743 134767 129876 130815 89755 90880 330779 288513 838201 838624 239122 236459 301199 303294 353874 344824 373488 376506 397458 405966 381983 426526 976128 1024144 626638 518102 324091 318487 369857 371854 396430 398742 410358 414056 471756 469557 804553 843583 39.75 69.4 1
09:54:18 2023-10-12 426450 423858 96497 94697 143714 147377 155014 153045 127325 125573 130610 132229 145012 145907 458270 492694 1385039 1369664 543425 558946 132989 117373 128322 129347 139038 134581 129965 130390 89693 90880 330085 290225 841411 838893 237847 237191 301199 303901 353988 344408 374916 374217 398086 403686 381632 423462 968530 1018331 620333 515170 323646 315802 371877 372000 393302 399795 405569 416303 471792 468086 814058 842297 39.75 69.5 1
09:54:19 2023-10-12 427612 424124 96226 94927 142748 148377 154223 153812 126757 125844 130065 133160 144544 146317 457805 489917 1392646 1379543 541245 558910 132453 117454 128021 131179 138635 134581 129876 130503 89693 90880 331833 290018 831714 836190 240225 237785 301942 304221 355994 347760 369488 374074 399729 402830 381597 423319 969251 1027603 614944 512113 322629 315938 372095 369206 394374 401640 408874 415270 465454 466828 811712 839363 39.75 69.5 1
09:54:20 2023-10-12 423492 423836 96397 94688 143220 147338 154755 153284 127176 125396 130281 132606 144272 146317 458129 496031 1390320 1367102 536291 558946 132602 117063 128233 131179 139022 134209 129965 129986 89816 90880 327328 288414 843952 836337 238884 235729 301445 304506 354488 344890 372920 376506 396347 404539 384840 423055 971385 1027094 620577 513657 323646 314986 372657 369546 396043 398600 410208 416302 468412 472391 809401 839179 39.75 69.4 1
09:54:21 2023-10-12 428310 424084 96565 94566 143780 147140 155289 152724 127596 124984 130749 132080 145048 145300 457805 495296 1383554 1357303 541245 562036 132569 117631 128130 129477 139022 134954 130271 130914 89874 91352 328371 288486 831483 841343 239077 236318 303178 303865 353343 343409 375218 376398 396347 404063 383319 423498 974980 1023565 625123 517865 322140 315973 370002 372788 395387 398569 409906 415270 471756 468864 802456 843583 39.75 69.5 1
09:54:22 2023-10-12 430829 424106 96401 94734 143018 147654 154755 153250 127298 125837 130351 132727 144678 146248 457481 487161 1380600 1365358 542403 558946 132295 117454 127932 129403 138635 135022 129787 130815 89726 91289 330042 288450 826646 841343 238549 237961 301503 303937 355223 343409 373520 376268 402708 408263 383137 426334 972665 1015038 620333 511568 323172 317747 369605 369871 393374 401343 411667 414093 468814 468782 807102 842984 39.75 69.4 1
09:54:23 2023-10-12 428663 423863 94668 93478 142736 149035 154480 154171 126656 126125 130177 133494 144368 146926 458319 491288 1392609 1380526 541739 562848 132718 117732 128199 131213 138844 134894 129876 130618 89849 91289 330779 288486 831242 834561 237847 237961 301979 304542 353378 345445 371759 373656 399311 403781 384840 424221 969324 1022842 623319 512149 322665 316451 372095 369206 393026 401307 409199 415270 465782 469071 811676 841787 39.75 69.4 1
09:54:24 2023-10-12 424674 424120 96392 94726 143018 147654 154755 153284 127088 125396 130351 132636 144712 146248 457481 496067 1396606 1370629 535124 558946 132635 117454 128055 131122 139134 134581 130055 130815 89965 91058 331833 288987 838927 836337 239590 236885 301303 304685 355491 346778 373780 376506 398680 402233 381900 426526 972073 1030476 611375 516633 323682 317589 372095 369871 396331 399515 405606 413071 468922 469557 810480 839363 39.75 69.5 1
09:54:25 2023-10-12 429004 424120 96397 94730 142951 147998 154721 153671 126791 125430 130316 132760 144678 146283 457462 490195 1387360 1367301 539706 558982 132022 117732 127632 131248 138635 135022 130140 130914 89879 91385 330441 292182 829642 836337 238919 236990 302363 302941 354476 346244 372920 375078 399307 405266 383116 424522 974980 1027421 623319 516449 322714 319389 374203 369510 394266 398742 411264 417042 467387 468999 802384 840968 39.75 69.5 1
09:54:26 2023-10-12 430559 424084 96397 94730 143396 147312 154970 153284 126825 125430 130351 132636 145013 146283 458645 489663 1379618 1366736 545118 558838 132320 117746 127884 129657 138566 135332 129787 131103 89693 91289 332518 290159 829466 840711 239884 237997 302321 303013 358015 346778 373520 374253 399907 405301 382778 423426 970661 1009675 613657 510666 322140 316965 370002 369907 394204 401058 410467 414681 468994 466828 806331 844183 39.75 69.5 1
09:54:27 2023-10-12 423827 424120 96426 94730 143579 147342 155255 153250 127210 125343 130749 132582 144641 146114 458129 490123 1383426 1369249 544270 558982 132419 117454 128055 131213 138635 134835 129965 130881 89849 91164 325100 288450 837029 838929 237847 237191 301445 303937 354379 347514 374925 376268 401213 405395 383009 423390 971284 1020916 612738 514621 322629 318146 373975 372000 392163 399827 409814 414344 468742 469071 810451 844146 39.75 69.5 1
09:54:28 2023-10-12 426487 423827 94600 93215 143258 148310 155117 153466 127074 125502 130177 132685 144470 146158 457444 496031 1395615 1371886 537259 558910 132927 117650 128356 131213 139022 135436 130144 130470 89882 90880 327849 287495 839295 834561 239696 237025 302193 305329 352355 344408 371832 376542 399907 404680 381632 423920 969324 1028947 623505 513712 322701 315717 371832 369835 396331 401343 408009 412842 466181 469592 811749 839363 39.75 69.4 1
09:54:29 2023-10-12 423710 423750 96397 94726 142896 148310 154618 153284 126825 125430 130351 132760 145253 146102 457481 493066 1386375 1369249 539479 558982 132453 117488 128267 131248 139026 134886 130495 130881 89932 91190 330042 289918 832568 836300 238777 237050 303142 304603 352320 346782 373484 374814 399126 405966 383081 425766 974708 1024451 620333 516635 322629 315021 373183 369835 394517 398011 409814 414053 468262 466828 804811 841787 39.75 69.5 1
09:54:30 2023-10-12 430878 424124 96268 94734 143052 148136 154755 153637 126825 125430 130351 132636 144712 146283 457481 493102 1386375 1364288 538173 558946 132419 117454 128021 131213 138635 134581 129876 130569 89882 91289 330779 288450 829970 837671 238838 236824 301234 303937 355543 344131 371759 375641 398401 406509 383319 424522 976363 1025741 609244 516120 324091 318158 369929 369618 395593 399720 411848 413909 466002 471724 801244 841152 39.75 69.5 1
09:54:31 2023-10-12 430220 423863 96331 94730 143225 147377 155113 153318 126825 125430 130532 133244 144773 146317 457836 486981 1384003 1364100 542403 558802 132535 117712 127918 131396 138635 135231 129965 130947 89788 91216 334835 288414 828101 842535 238584 237750 301906 304364 355223 343374 373493 374253 399907 405301 380724 423390 971422 1009409 611267 510629 323688 317000 370002 369907 393963 401379 410467 414093 468994 469071 805760 843583 39.75 69.4 1
09:54:32 2023-10-12 423822 424120 96460 94660 143452 147107 155536 153037 127508 125223 130749 132329 145048 146045 458522 490159 1383426 1369249 545504 558982 133198 117373 128480 131066 141293 134581 130582 130390 89932 91289 330779 288599 839774 838929 238549 237347 301232 306121 354953 347514 375108 374110 401002 405700 383817 425821 972665 1019885 617347 514440 322629 315021 374203 372271 393302 400111 410140 414380 468742 469035 814058 844183 39.75 69.4 1
09:54:33 2023-10-12 425881 424011 96567 94895 144236 147684 154940 153182 127041 125589 130316 132756 144372 146317 457481 495742 1389333 1369249 538753 558982 133301 117549 128233 131066 138925 134615 130055 130357 89849 90913 330779 288450 846314 836337 238874 236093 301836 303937 352320 345481 373520 376506 396312 402268 383045 423055 973562 1027094 620333 516635 322701 315021 373183 369907 395144 398410 408585 414344 468958 469193 806939 841787 39.75 69.4 1
09:54:34 2023-10-12 431440 423615 96264 94894 143014 148171 154755 153352 126791 125757 130316 132793 144678 146352 457481 493630 1386375 1361370 536254 559018 132806 117645 128240 129622 139035 135294 130144 131017 89784 91157 328425 288369 839050 839308 239183 236990 301481 302692 354974 343339 372103 376506 398365 405372 383319 424522 974832 1025741 620333 515901 322176 317921 370002 369799 395737 399515 411375 414093 466937 469228 801923 841787 39.75 69.5 1
09:54:35 2023-10-12 427648 424120 96460 94665 143418 147551 155113 153072 127210 125430 130567 132577 144913 146283 457481 494144 1377136 1362717 543535 558982 132453 117650 128055 131248 138635 134801 129787 130725 89788 91323 330196 288486 828347 842861 238919 236494 302434 303652 354157 344926 376085 375941 396347 404063 381900 425966 976128 1020769 618840 519208 324091 316824 372620 373052 394374 398742 410321 415196 473127 468829 802384 842930 39.75 69.4 1
09:54:36 2023-10-12 423194 423858 96464 94669 143685 147654 155255 153178 127271 125640 130779 132777 144909 146145 458019 492694 1384466 1377077 545744 558802 132751 117454 128055 131213 138941 134767 130451 130881 89849 91256 328371 288527 835859 839271 237741 237226 301234 303937 353378 346522 375218 373954 398680 402900 383152 423498 969324 1021359 612738 514440 322665 315021 373111 369907 392163 400111 409814 414053 471756 468050 811712 843583 39.75 69.5 1
09:54:37 2023-10-12 426369 423800 96435 94701 143638 147886 154755 153284 126858 125343 130567 132669 144678 146248 457481 488714 1392646 1378561 540935 558910 132453 117488 128055 131248 139038 134894 129965 131017 89849 90880 328371 288545 831840 836783 240225 237750 300740 304685 355994 345859 371687 373776 399765 403958 385496 424411 969251 1024290 623319 512911 323466 316894 372620 369799 393061 400831 409885 414344 466181 469071 811100 842984 39.75 69.5 1
09:54:38 2023-10-12 439593 424011 96663 95060 143351 147962 155117 153318 126791 125430 130351 132793 144909 146110 457481 493030 1387360 1369626 541245 558982 132668 117684 128055 131248 138828 134805 129965 130848 89849 91197 328371 290196 833676 836659 238584 237060 303356 303013 353378 346001 373852 375078 397061 402900 383116 423055 973562 1026732 621826 517365 322629 315532 373711 369907 394517 398290 409851 414344 468628 466863 805823 841787 39.75 69.4 1
09:54:39 2023-10-12 428713 424120 96365 94767 143583 147548 155220 153318 127244 125310 130658 132424 144372 146114 457859 494563 1383426 1358003 538025 562848 132718 117645 128130 129670 138925 134954 130271 130947 89973 91220 328371 288306 832428 838893 239360 236859 301481 304577 354157 345555 374916 377108 397494 404098 381983 423534 974980 1024496 617347 518029 322402 317516 370002 372788 396331 398920 410177 414681 468778 469592 804811 841105 39.75 69.5 1
09:54:40 2023-10-12 430220 423570 96430 94767 143664 148310 154936 153352 127210 125396 130351 132636 145354 146102 457481 487161 1379433 1367215 543241 558946 132328 117684 127966 131282 138250 134928 129965 130947 89788 91289 330779 288486 829044 840153 238584 238032 303385 304400 355508 345219 373520 373656 399907 405372 383716 426563 975123 1015075 620333 511641 323172 316894 369929 369763 392883 401200 412286 414387 469030 467392 806954 844146 39.75 69.4 1
09:54:41 2023-10-12 426949 424120 96397 94792 143191 147855 155014 154069 126939 126024 130212 133185 144372 146929 457335 489772 1391309 1380451 541245 558946 132486 117684 128267 129622 139112 134988 130369 130914 89816 90880 327980 289399 839514 835744 237847 237961 301979 304328 353343 344890 371796 374217 399871 404063 381865 424522 968529 1025741 623319 512113 322629 318901 372095 369763 393302 401343 409199 415270 468988 469071 811676 841750 39.75 69.4 1
09:54:42 2023-10-12 423827 424120 96463 93422 143841 147411 155078 153330 127176 125396 130498 132922 144913 146283 457444 496031 1395578 1370224 536646 558946 132818 117454 128445 131304 139022 135284 130615 130569 89882 90847 331306 289193 846124 837643 240156 237015 302156 305616 355743 346778 373866 377459 401570 405395 382741 423353 972110 1035010 612868 518102 324066 314986 372920 369871 396601 398636 407900 416598 468922 469592 808083 841514 39.75 69.4 1
09:54:43 2023-10-12 428066 423939 94705 93151 144185 147033 155255 153003 127508 125190 130932 132494 144773 145810 457408 495260 1380073 1352177 540280 558946 132453 117454 128233 131304 138828 134988 130055 130914 89816 91289 330042 288450 830853 841343 239289 236459 302363 304328 354406 345219 375786 376506 397458 404063 381329 425930 976092 1021437 618840 516563 322629 316672 372095 373052 395701 398884 410467 415270 472793 469522 802493 844183 39.75 69.5 1
09:54:44 2023-10-12 430573 424084 96531 94861 143418 147998 155078 153284 127176 125430 130714 132727 144913 146248 457444 487089 1381391 1368612 542678 562848 132685 117549 128219 129657 139126 135141 130516 131559 89751 91283 328371 288446 833915 841343 238884 237679 302193 304793 355472 344337 374085 374253 403278 405337 383319 423390 970661 1017306 619773 511352 322176 317000 370002 372000 394481 401022 411339 414093 468958 469071 806294 843583 39.75 69.4 1
09:54:45 2023-10-12 423194 424120 96560 94692 143414 147654 155220 153250 127210 125396 130749 132329 144879 145976 458454 490123 1383389 1369249 544233 558910 132727 117454 128199 131213 138828 134801 130144 130947 89849 91131 325100 288414 836952 838857 238549 237191 301445 303543 354488 345203 375786 374253 401533 404680 385422 428767 968493 1020916 620333 515059 325013 317322 373675 372979 393302 400076 407936 414344 472859 468854 815215 844183 39.75 69.5 1
09:54:46 2023-10-12 423858 424120 96560 93215 143986 147614 155014 153786 127162 125676 130575 132939 144673 146317 457676 495850 1396606 1370224 535124 558910 132635 117611 128541 131270 139022 134767 130336 130569 90002 90749 330779 287055 852496 835744 240033 236494 300495 305544 352320 344926 372920 376542 399871 402865 381936 424522 969288 1030439 614209 514876 323610 315973 372095 369871 396925 401307 409624 413107 467567 469592 811676 839363 39.75 69.5 1
09:54:47 2023-10-12 428036 424084 96397 94890 143191 147342 154970 153352 126825 125837 130316 133002 144272 146317 457444 491193 1388346 1369249 540662 558982 132635 117650 128233 131339 138635 135022 130055 130980 89965 91216 330042 292722 839398 836930 238980 237452 303177 302799 356750 346866 373866 375726 399307 404699 383081 424227 978215 1024088 620333 516563 321651 315973 374729 369691 394517 398290 411667 414344 467567 468603 802493 841787 39.75 69.5 1
09:54:48 2023-10-12 428446 423975 96534 94930 143418 147860 155220 153641 127325 125396 130498 132694 144474 146283 458129 492548 1374206 1365358 547408 558982 132423 117847 128021 131407 138635 135022 129876 131046 89849 91478 328977 291015 834715 838929 237776 237593 302399 302977 354974 344926 374048 373621 397494 405337 381900 423426 973562 1015148 623319 514805 321650 316965 371832 369907 392127 400111 411703 413423 468958 469071 802493 842333 39.75 69.4 1
09:54:49 2023-10-12 427571 424079 96568 94795 143452 147654 155255 153250 127386 125396 131398 132511 144913 146112 457805 494016 1386886 1372323 544341 558838 133436 117320 128768 129263 141718 134793 130992 130503 90129 90847 330587 287293 842302 842891 238919 237558 301445 305544 354488 346179 375640 375042 398716 402795 383116 425966 971099 1021323 625123 515170 323155 315550 374240 373092 393302 400709 409163 414380 471466 469071 815521 844183 39.75 69.5 1
09:54:50 2023-10-12 427094 424120 96598 94861 142820 149231 155044 153778 127386 125724 130749 132760 144952 146102 457444 489400 1395615 1380526 542508 559018 132602 117766 128233 131248 138828 135022 130492 131455 89882 91289 331306 288378 837041 835744 238514 238439 302193 304614 354157 346001 372366 376268 402788 405966 385496 424448 972665 1024107 615680 512728 324782 319163 372884 369763 393338 402225 409849 416118 467495 469071 811676 842984 39.75 69.4 1
09:54:51 2023-10-12 427393 423606 94705 93582 143689 148620 155014 153676 127041 125710 130541 133060 144660 146722 458319 491574 1387360 1369249 539483 562050 132602 117732 128021 131339 138743 135153 130605 131559 89849 91289 330441 291583 836119 834818 239122 237191 302859 302941 354441 346487 373484 375377 396312 405301 384230 425766 974980 1028947 620333 518102 321651 316451 373975 369835 394821 398884 412615 414344 468592 468172 802493 841514 39.75 69.5 1
09:54:52 2023-10-12 428859 423800 96468 94865 143439 148127 154910 153318 127176 125396 130623 132727 144913 146248 457481 494527 1386375 1358655 538173 558910 133018 117454 128267 131213 138828 135073 130827 130947 90089 91216 330196 288342 831608 839308 239554 237050 303695 304649 357003 345799 374614 377072 398086 404098 383101 427511 974906 1024290 616787 518102 323765 316929 370002 373052 396889 399515 410467 412842 472459 469592 804811 843583 39.75 69.4 1
09:54:53 2023-10-12 423492 424120 96497 94755 143448 147823 155048 153284 127176 125396 130714 132727 144678 146566 458778 489400 1383426 1372675 545855 558716 132635 117488 128233 131248 138828 134894 130055 131277 89788 91164 328371 288414 835379 838893 238549 237593 302908 304364 354989 345481 376089 374253 399329 402830 383116 425966 968566 1021359 621826 515170 324551 314986 374240 372525 393026 400111 408874 414380 472459 469071 814058 844183 39.75 69.5 1
09:54:54 2023-10-12 427343 423863 96497 94894 142946 148136 154755 153812 127210 125570 130623 132760 144678 146722 457152 491468 1400544 1380488 539595 558802 132751 117712 128308 129657 139039 134954 130055 130848 89882 90913 325100 289399 839470 834561 238919 237926 300531 306668 356750 345445 371832 375042 400504 404664 382508 424522 970698 1025935 623319 513275 323646 316669 372657 369799 395423 402544 410140 413689 466901 468864 813480 841787 39.75 69.4 1
09:54:55 2023-10-12 423452 424120 96426 94856 143588 147823 155255 153318 127176 125430 130623 132806 144372 146317 458129 496067 1388590 1371200 535876 558982 132885 117454 128480 131179 141151 134708 130852 131187 90006 90880 330779 287302 839026 836930 240068 236093 300880 305508 355994 347760 374354 377194 400436 405680 382974 426334 974048 1032392 620333 516599 323347 314986 373711 369907 395413 398778 409163 414344 468958 469557 808102 843876 39.75 69.5 1
09:54:56 2023-10-12 428920 423795 96630 94891 143774 147997 155117 153501 127217 125876 130575 133027 144879 146248 458129 493030 1376600 1360445 545504 558982 132453 117650 128144 129657 138635 135022 129965 130947 89849 91448 333595 291054 830567 842535 238549 236529 302859 303901 354441 345168 376355 375605 397458 404983 381900 428424 974943 1017612 620333 513657 322629 316451 372915 373052 394240 398920 411375 416340 473127 467911 802493 844183 39.75 69.4 1
09:54:57 2023-10-12 430829 424084 96430 94824 143414 147895 155255 153318 127176 125396 130532 132727 145402 146248 457408 487161 1383426 1366329 542678 558946 132731 117454 128356 129622 138918 135294 130650 131488 90064 91157 331833 288576 834785 842891 239112 237417 299479 305795 353909 343374 374085 375690 401031 404947 383319 423462 969974 1017843 621826 512149 323155 319390 370002 372000 394553 402508 410104 414681 469066 468172 810488 843960 39.75 69.4 1
09:54:58 2023-10-12 439584 424120 94466 94957 143418 147825 155005 153318 127176 125430 130610 132993 144712 146248 457121 494563 1396606 1379888 539285 558910 132806 117650 128267 131248 139038 134988 130361 130914 89849 91289 330779 288464 835194 834561 238954 237961 302193 304864 354157 345203 371796 375341 400821 404098 382472 424522 970283 1027712 618840 512113 323383 316451 372657 368363 394553 402225 409814 413107 466181 468172 814026 841787 39.75 69.5 1
09:54:59 2023-10-12 425579 424120 96460 94824 143018 147895 155113 153318 127176 125396 130688 132960 144675 146517 457983 495886 1393289 1376727 539706 558802 132818 117516 128445 131179 141151 134894 130304 130914 89998 90913 328371 288414 848868 835744 238919 236108 302292 304614 354989 345481 374048 377072 397494 402830 383081 423426 972147 1033432 620333 517097 323646 315462 373183 369907 396295 398569 409546 414053 468958 470287 806902 841787 39.75 69.4 1
09:55:00 2023-10-12 431440 424111 96435 94927 142984 148377 154755 153812 126825 126045 130316 132977 144478 146352 457481 491574 1388346 1367301 539706 558982 132171 117881 127632 131857 138250 135289 129811 131911 89755 91448 328371 291470 839965 835744 239448 237312 301232 305580 358015 346380 372738 375798 398609 406937 385496 424079 976216 1027385 623319 515170 320713 318381 373934 369799 395073 400111 412981 413107 467423 469331 800072 841787 39.75 69.4 1
09:55:01 2023-10-12 429809 423975 96664 94998 143748 148203 155117 153641 127217 125396 130714 132760 144913 146248 458197 489663 1378114 1366126 544086 558946 132569 117847 128021 131464 138941 135153 130055 131046 89849 91256 330779 288509 827016 840748 238954 238568 302193 304400 356078 344408 374121 373656 399942 406544 381597 423426 973562 1015148 612738 512149 322400 317924 370002 372000 393338 402544 412944 414776 469030 469071 806939 844183 39.75 69.4 1
09:55:02 2023-10-12 424600 424120 96527 94791 143647 147654 155324 153144 127420 125276 130749 132329 145148 145773 458129 490123 1383426 1369249 544307 561578 133335 117645 128665 129408 139410 134827 130926 130881 90031 91283 328371 287864 840845 839308 238884 237226 301481 304864 354989 347541 374925 374217 398716 402584 383960 428767 974980 1021323 623319 515170 322701 315021 374240 372783 393927 401026 409525 414416 473127 469071 814058 844183 39.75 69.5 1
09:55:03 2023-10-12 426228 426116 96560 94862 143621 147582 154914 153641 127074 125430 130749 132827 144372 146317 458129 496103 1398592 1368683 536646 558982 133160 117488 128631 131396 141087 134894 130803 130758 90006 90880 327328 287091 852312 836337 240441 237226 300988 305795 353648 345481 374085 377639 400504 403464 382776 423390 972110 1031970 623319 515901 324403 318038 372920 372000 396997 401343 408585 413725 467938 470617 813480 841787 39.75 69.5 1
09:55:04 2023-10-12 427044 424120 96468 95071 143191 147788 155014 154034 127149 126024 130688 133168 144673 146317 458019 492194 1387249 1370112 541245 558982 132453 117766 128055 131407 139146 135396 130182 131046 89882 91448 330042 291702 828929 836006 239122 237427 303320 303013 355009 346522 373484 375941 396347 405337 384230 423390 976363 1027094 620333 516633 323172 316708 373711 369871 395413 398920 412981 414380 468226 468864 802493 841514 39.75 69.4 1
09:55:05 2023-10-12 430268 424079 96464 94894 143452 147998 154945 153318 127332 125430 130749 132669 144913 146112 457481 494563 1386375 1356260 536291 559018 132453 117684 128233 131248 138925 135022 130369 130980 89882 91385 331306 288455 837890 841097 239819 237312 302043 304471 354335 345799 375603 377459 401002 405125 383319 423498 976363 1024290 617347 518434 324740 316672 372095 373052 396610 399511 410321 412842 472793 469628 804240 842984 39.75 69.4 1
09:55:06 2023-10-12 424674 423390 96664 95022 143545 147824 155255 153318 127210 125430 130784 132960 145046 146332 458454 488714 1383426 1371886 544123 558982 132453 117488 128267 131248 139022 135022 130055 130980 89882 91323 334835 288450 834826 838264 238584 237760 301481 304864 353343 346558 376355 375042 399311 402865 383960 426002 969324 1021359 603366 515170 322701 315021 372145 373052 393650 400741 409851 414416 472793 469071 814058 844183 39.75 69.4 1
09:55:07 2023-10-12 427727 424120 96531 94824 143457 148516 154901 153778 127285 125396 130784 132760 145455 146158 455714 489779 1395342 1382857 544266 562848 132718 117746 128521 131567 139216 134954 130827 130980 90031 91283 327849 288414 837874 834561 238584 237997 302799 304327 354122 346208 372357 374253 402708 405966 383152 425575 970698 1024290 620333 512149 323191 318938 372920 369799 393338 401379 410140 413725 469320 469071 811712 842984 39.75 69.5 1
09:55:08 2023-10-12 426487 424124 96430 93215 143651 148310 155255 153676 126858 125430 130351 132768 145455 146158 457481 493030 1387360 1371200 541045 559054 132635 117454 128267 131282 139134 135162 130055 130914 89849 91223 330779 290273 833115 835744 238954 237226 302079 302977 353909 346522 374085 375941 396347 404098 384230 423426 974980 1027494 612738 516671 323417 315973 374240 369907 395144 398325 410503 418328 468994 468864 805956 841787 39.75 69.4 1
09:55:09 2023-10-12 430183 424120 96468 95190 143577 148099 155048 153927 127074 125710 130645 132843 144911 146179 455933 492922 1387948 1363314 536291 558982 132635 117645 128343 131339 139022 135022 129965 130947 89882 91253 328371 288450 834472 836452 239325 237226 301481 304864 355543 346778 373520 377373 398716 404699 382778 423390 976363 1024290 623319 516633 322701 316708 370002 372000 396961 400147 410503 414093 469066 469628 804547 842984 39.75 69.4 1
09:55:10 2023-10-12 428321 424120 96460 94923 143588 147377 155113 153352 127210 125430 130749 132710 144372 146674 458454 491303 1374206 1366126 545818 558752 132453 117881 128055 131407 138635 135056 129965 131872 89849 91501 334835 290757 826970 839308 237741 237891 303479 303758 356436 345303 374770 374039 398365 405372 381632 423426 972554 1016586 618071 513638 321687 317000 372095 371891 392163 400744 412944 415454 469030 469071 804811 843564 39.75 69.4 1
09:55:11 2023-10-12 423791 423975 94600 93474 143452 148171 155113 153352 127149 125743 130589 132760 144712 146283 458129 490391 1386587 1376600 545818 558910 132668 117684 128445 131373 139022 135022 130055 130980 89849 90913 328371 288414 830559 836416 237882 237593 300917 303579 354441 346558 375255 374288 399311 404098 384842 423534 970734 1024290 626638 514805 323191 316486 372145 372000 395214 401343 410467 414452 471792 469071 810488 842696 39.75 69.5 1
09:55:12 2023-10-12 426369 424120 96494 94923 143482 148136 155255 153778 127244 125430 130567 132760 144947 146283 457481 494789 1399251 1373581 538173 558802 133127 117583 128590 129567 139410 134920 130926 130848 90067 91131 328371 287531 836282 836856 240708 237191 302835 305831 352355 345481 373939 377711 400540 403464 382472 423390 972147 1028619 618840 516267 324401 316009 373183 369907 396997 401343 408874 414151 469030 470652 811749 841189 39.75 69.5 1
09:55:13 2023-10-12 430491 423831 96464 94862 143380 148310 155289 153250 126825 125430 130784 132760 145455 146514 457157 494563 1386375 1359937 535497 559018 132897 117488 128356 131674 139038 135153 130361 131046 89882 91323 330779 288559 834797 837671 239935 237226 301975 304614 354476 343374 373484 377108 398716 405301 382778 423091 974980 1025741 609244 516633 322701 316965 370002 369907 396961 399511 411084 414681 468958 470287 805383 842984 39.75 69.4 1
09:55:14 2023-10-12 428504 423831 94664 93409 143710 148031 155151 153676 127074 125623 130610 132968 145012 146214 457983 489365 1374206 1362341 546678 558838 132635 117732 128390 131316 138828 135657 130536 131046 89882 91448 328425 290637 832091 842535 238752 237261 302185 303901 355258 345445 376355 375377 397529 405337 382508 426942 974980 1015658 620333 513657 322176 317699 372657 372000 393026 398955 412652 413107 471306 469071 802456 843601 39.75 69.4 1
09:55:15 2023-10-12 428895 424124 96464 94907 143478 147823 155289 153505 127210 125430 130784 132951 145048 146283 457408 488714 1383426 1367301 541082 558910 132635 117684 128390 131674 140989 135310 130860 131521 90122 91216 328371 289193 838902 841583 239183 237619 300354 305652 355366 346778 375181 375941 401138 403464 383987 425821 969288 1019944 620333 513712 324559 316965 370002 372000 394302 401379 408009 414681 472459 468207 813480 843293 39.75 69.4 1
09:55:16 2023-10-12 426740 424106 96468 94828 143634 147752 155083 153531 127210 125430 130749 132760 144813 146214 457481 494215 1396606 1378561 538173 558910 132668 117488 128480 131282 140989 134928 130177 130947 89882 91197 331306 288175 839934 834561 239325 237795 301979 305580 353945 345775 371832 375413 400821 404699 382812 424706 970464 1024451 621826 513311 323682 316486 373183 369835 395773 402544 410431 413143 467567 469592 814058 841787 39.75 69.4 1
09:55:17 2023-10-12 425881 424120 96502 94866 144065 148171 155289 153710 127244 125463 130567 132793 145019 146552 458645 495778 1391309 1371163 542403 558838 133185 117746 128555 129657 139320 135153 130361 131017 89882 91197 328371 288432 834629 836337 239041 236529 303391 304471 353378 346036 374085 376506 397494 403781 383152 423462 974252 1033541 619773 517803 323418 315497 373711 369907 395458 398636 409851 414416 469030 469228 806331 842984 39.75 69.4 1
09:55:18 2023-10-12 427612 423728 96497 94856 143613 147784 155220 153637 127176 125396 130498 132781 144472 146317 458129 489744 1374169 1360248 545504 558946 132602 117650 128021 131339 139022 135359 130409 130980 89849 91352 330779 290422 831502 843490 237847 237191 303072 303865 354938 345410 375420 375341 397458 405266 382472 426869 972110 1015223 620333 517735 322140 316929 372620 373052 393627 398884 411667 413689 473461 469071 804674 846439 39.75 69.4 1
09:55:19 2023-10-12 429261 423750 94632 94923 143689 148516 155589 153539 127217 125296 130792 132868 145455 146158 457115 490159 1386517 1368080 541245 558874 132872 117454 128631 129622 139134 135162 130615 130881 90067 91256 330779 286674 837741 841343 239289 237593 302638 306226 354157 343374 374916 375341 401138 405894 383319 423462 968529 1018027 620333 512512 324174 316929 370002 372788 394517 402544 408838 414681 471756 468172 811712 844183 39.75 69.4 1
09:55:20 2023-10-12 424674 423755 96493 94791 143414 147860 155220 153637 127210 125430 130623 132760 144879 146248 458129 490609 1387360 1378561 543351 558874 132453 117650 128233 129588 139243 135260 130827 131058 90064 91283 328371 288306 835336 836930 238408 237820 301268 304828 354406 347340 374012 376802 402708 404947 385077 423390 970391 1024180 613878 512875 322665 316929 373975 369835 393026 401343 410431 414416 468190 469071 809266 844183 39.75 69.4 1
09:55:21 2023-10-12 423863 423538 94575 95022 143621 148029 155220 153778 127176 125430 130610 132806 144607 146317 457481 494090 1387360 1368080 540475 558982 132419 117881 128144 131589 138828 135056 129965 131621 89849 91637 331782 291945 830425 835744 239289 237558 302363 303543 356078 347288 373784 375941 397494 406509 387138 423353 977749 1029674 612738 515901 323172 316965 373711 369871 395701 400709 413859 414344 468262 469557 802456 841787 39.75 69.4 1
09:55:22 2023-10-12 427607 424048 96598 94828 144066 148101 155289 153318 127420 125276 130905 132777 145245 146076 457983 495850 1387948 1360285 538939 562848 132785 117712 128377 131521 141156 135162 130361 131740 90064 91382 331833 288509 831934 838929 240192 237312 301584 304828 354974 343409 375218 377639 398680 405337 383319 423498 976363 1024290 608324 513657 322665 316894 370002 372797 396961 400673 411375 415270 473127 470947 806973 843527 39.75 69.4 1
09:55:23 2023-10-12 427008 423534 96435 94963 143296 148516 155306 154026 127176 125810 130623 133193 145354 146713 457805 490609 1390598 1379543 544159 558946 132818 117847 128445 131464 139134 135153 130540 131017 89882 91352 331833 288477 832776 836930 238549 237961 301410 304828 354441 347044 374012 374217 399907 405266 384230 423353 969251 1023565 624812 512911 323119 316637 373975 369799 393302 401343 410431 414380 467938 472034 811710 843923 39.75 69.4 1
09:55:24 2023-10-12 426487 425817 96634 95026 144007 148160 155083 153641 127041 125363 130589 132727 144913 146248 455824 495116 1397599 1376600 536572 560312 132718 117454 128233 131339 141152 135162 130316 131017 90006 91194 330779 287621 839017 834561 239041 237760 300531 305544 354406 345445 372620 376506 401102 404063 383045 424522 970698 1029711 612186 513311 323646 316672 373183 369835 396925 402186 409814 414308 466873 469592 813480 841787 39.75 69.4 1
09:55:25 2023-10-12 426209 424120 96460 94828 143418 148136 155220 153637 127075 125396 130589 132977 144913 146317 455719 494108 1387087 1368193 541245 561977 133118 117645 128631 129657 139216 135235 130671 130980 90064 91283 330042 290010 838612 836930 239289 237593 303320 303865 353874 347282 374048 376434 396347 404664 384230 426866 976363 1028947 620333 517365 322665 318414 374240 371737 395701 398884 411667 414416 468634 468864 806529 842385 39.75 69.4 1
09:55:26 2023-10-12 428143 423872 96534 94865 143609 147788 155083 153927 127237 125430 130749 132823 144572 146317 458129 493030 1376158 1358003 544307 558982 132635 117766 128267 131464 138925 135056 130055 131046 89882 91415 330779 290191 830567 842535 238919 237191 303320 303901 354974 345445 376355 375605 397494 405301 382472 427243 974980 1017694 620333 513657 324509 316965 372920 373315 393891 399479 412323 415048 473796 468137 802493 843564 39.75 69.4 1
09:55:27 2023-10-12 430147 423863 96460 94894 143651 148136 155289 154034 127325 125816 130838 132993 145012 146179 455641 490883 1386960 1369664 542790 558910 132981 117650 128693 131373 139570 135260 130893 130914 89973 90880 331833 286701 842758 842891 239289 237593 300495 306730 354157 344408 375218 375941 401174 404983 380759 423534 971099 1016894 620333 513712 324667 316929 370002 372833 395423 402827 409163 414975 471792 468172 815215 844183 39.75 69.4 1
09:55:28 2023-10-12 425807 424084 96435 94833 143583 147788 154910 153778 127210 125396 130623 133039 144372 146317 457481 495296 1398592 1371603 536191 558910 132760 117650 128480 131373 141053 135081 130304 131367 90100 91289 330779 287711 840150 834561 240104 237226 300952 305795 356733 345445 372920 377639 401102 404063 383081 423160 972110 1030476 614209 514805 323910 315973 372920 371737 396961 401904 409559 416302 467279 471537 813295 839216 39.75 69.4 1
09:55:29 2023-10-12 423791 423939 94575 93440 143820 147684 155186 153744 126825 125430 130623 132835 144773 146929 457444 491920 1387360 1372600 541133 558946 132635 117650 128445 131373 139022 135089 130055 131046 89882 91448 330779 291012 835425 834818 239289 237558 303356 303438 354441 346522 374085 376205 396347 404664 384266 423426 976363 1025644 621826 516599 322366 315973 374240 369907 395413 398884 412323 414380 468958 469557 804811 842711 39.75 69.4 1
09:55:30 2023-10-12 430720 423863 96430 94861 143444 148136 154910 153671 127176 125430 130714 132760 144913 146283 457481 494180 1387360 1359910 537605 562848 133110 117678 128343 131601 139022 135175 131070 131555 90187 91283 328110 290225 838335 836416 239696 237226 304341 304721 355472 343339 372956 376542 398716 408154 380759 423353 975671 1026467 620333 516633 323383 317889 370002 369907 396961 401026 411703 414998 468994 470983 804811 844183 39.75 69.4 1
09:55:31 2023-10-12 427701 424048 96632 94890 143816 148136 155324 153318 127508 125223 130966 132727 145148 146466 458129 491574 1386375 1368080 541849 558716 132918 117650 128906 131248 141451 134801 130959 131244 90162 90913 329108 286414 840428 840117 239289 237760 301516 306514 352355 344408 376089 375941 400911 402900 381329 425966 969251 1016857 615680 515901 326613 316451 372131 373052 395109 401343 408549 413107 473127 468899 814058 843527 39.75 69.4 1
09:55:32 2023-10-12 427416 424124 96430 94931 144019 148096 155014 154069 127529 125917 130610 133177 144572 147032 457262 489772 1391309 1380526 541245 558910 132668 117684 128631 131727 139022 135022 130647 130980 90162 91216 327849 288378 845457 834561 238584 238699 302193 304864 354441 345445 372620 375042 400504 405266 383045 422721 970698 1025741 617151 512911 323383 319352 373183 369799 394204 402544 410431 413725 469320 468172 811749 842984 39.75 69.4 1
09:55:33 2023-10-12 426401 424120 96464 94894 143022 148171 155005 153778 127088 125430 130532 133010 144913 146317 457481 490159 1387360 1369249 539442 559018 132419 117847 128233 131464 138941 135353 130316 131079 89882 91448 333595 291587 826621 835744 239122 237261 303035 302977 355508 346522 374085 376205 397494 408263 384266 423426 976363 1030621 620333 517367 321651 316672 374240 369582 395449 399827 412687 414114 468814 471724 802345 841639 39.75 69.4 1
09:55:34 2023-10-12 443774 422942 96664 94762 143651 148136 155255 153778 127325 125609 130784 132727 144979 146248 457121 494527 1388235 1359937 538173 559018 132668 117847 128480 131373 140955 135073 130516 131103 89882 91385 328371 288491 831084 838264 240068 237226 302044 304864 354476 344665 374085 377675 399311 405301 383319 423390 976092 1025741 620333 516633 323155 316965 370002 372000 396997 400709 410467 414387 469030 472246 804547 843583 39.75 69.4 1
09:55:35 2023-10-12 427648 424120 96593 94792 143448 148136 155255 153778 127088 125430 130749 132760 145148 146709 457481 490956 1378598 1369626 547460 558608 132353 117780 128343 131910 139022 135396 130271 132169 89849 91448 330042 291012 833162 839308 238337 238963 302115 303901 356578 345410 374359 376268 398716 407114 381971 423462 974252 1015148 610616 512911 321687 317924 372095 372000 392198 400987 413896 413107 469066 469071 804547 843564 39.75 69.4 1
09:55:36 2023-10-12 427643 424011 96468 95092 143216 148724 155113 154565 126791 125844 130351 133235 145772 147143 457444 489917 1392646 1381925 544123 558982 132989 117766 128480 131464 141161 135153 130737 131046 90006 91448 330779 288500 833251 836659 238584 238032 301481 305293 354974 347044 373816 374253 400821 405337 384230 423353 971422 1025741 617151 512911 323418 316929 373447 369835 393963 402544 410467 414344 468262 468172 813446 842984 39.75 69.4 1
09:55:37 2023-10-12 423673 423836 94608 93474 143714 148238 155186 153923 127162 125623 130792 133060 144978 146179 457298 496031 1396606 1369655 537259 562848 133185 117732 128480 131674 141289 135153 130926 131017 90162 91323 330779 287387 844322 834561 240441 237241 301234 306262 353626 345481 373484 377711 401138 404098 383081 423390 972147 1028801 615854 516361 324667 316416 373183 372000 397034 401343 409580 414016 469030 471349 813480 841189 39.75 69.4 1
09:55:38 2023-10-12 428822 423415 96494 94894 143461 148171 155289 153778 127420 125430 130966 132760 145148 146283 457371 495296 1387360 1359937 536780 559018 132852 117881 128480 131498 140989 135089 130893 131046 89882 91385 330779 288450 830089 838893 240104 237226 302399 304864 355009 344408 374953 378243 399626 405337 380795 423462 975671 1026696 615854 513657 325476 319389 371950 373434 396529 400883 412176 415196 472647 471537 807065 845674 39.75 69.4 1
09:55:39 2023-10-12 428895 423863 96464 94923 143816 147923 155151 153992 127386 125690 130749 132868 144641 146929 458778 490609 1377136 1368080 545744 558946 132419 117914 128267 131532 138828 135370 130055 131654 89882 91608 331306 290313 839047 838966 237882 238735 301481 304400 356578 344926 374953 374217 400504 407756 382472 423498 974943 1016586 612609 512911 322400 317960 372131 372000 393338 403110 413896 414078 471756 469071 806331 843564 39.75 69.4 1
09:55:40 2023-10-12 423822 423785 96627 94763 143918 147895 155791 153318 127420 125430 131058 132544 145048 146076 458972 493703 1387911 1372880 545356 558838 132785 117746 128377 129657 139410 135056 130893 131013 89882 91385 328371 290225 837217 837635 238919 237629 302080 304900 355491 348747 375255 375341 399871 405337 385113 423534 973562 1023565 623319 513712 323155 316929 372702 372257 393338 401379 411084 414489 471423 469071 808692 844183 39.75 69.4 1
09:55:41 2023-10-12 426138 424120 96464 94931 143685 148377 155255 153812 127523 125810 130784 132977 144913 146317 457481 490195 1387360 1369249 541119 562217 132668 117766 128480 131498 139022 135056 130737 131079 89882 91448 331306 291739 831733 835744 239325 237629 303391 303901 355009 347324 374121 376542 397458 405337 385113 423462 976363 1027494 620333 516635 322402 319120 372109 371737 395737 398955 413017 414452 468670 469228 805248 842724 39.75 69.4 1
09:55:42 2023-10-12 428306 423795 94632 93487 143816 147823 155186 153368 127461 125296 131010 133060 145182 145773 457481 496031 1383426 1360445 536291 558946 132885 117684 128480 129657 139410 135289 130615 131079 90006 91448 330779 288450 840884 841097 240104 237226 302859 304864 355223 344443 376355 378243 398716 405301 381632 426604 976363 1026467 625123 513693 322701 316965 372095 371058 396443 400111 411703 412780 473127 472579 804811 841142 39.75 69.4 1
09:55:43 2023-10-12 424373 423113 96670 94828 143914 147895 155791 153318 127420 125310 131058 132669 145048 145976 458129 490159 1383426 1369249 543462 558982 132918 117684 128906 131282 141254 134835 130959 130980 89915 91448 327849 288450 844485 838893 239325 237997 302399 305329 352355 346817 376355 375941 399907 403464 383081 427243 970428 1020806 621826 515717 326403 318226 373939 373843 394445 401200 409017 414308 473723 471724 815795 842930 39.75 69.4 1
09:55:44 2023-10-12 426369 424120 94575 95254 142849 148619 154721 154343 126791 125844 130610 134054 144712 146999 457481 489917 1396606 1380906 540860 558946 132981 117881 128514 131765 141195 135166 130926 131046 90162 91385 328371 288486 833008 834561 239360 238735 301445 305795 354974 345516 372956 375941 401138 405337 383116 423055 972147 1028438 621266 513712 324174 316965 373183 369871 396331 402859 410503 414380 467567 469557 814058 841787 39.75 69.4 1
09:55:45 2023-10-12 423863 423836 96531 94993 143710 148369 155289 153812 127244 125724 130814 132993 144944 146756 457873 495923 1391309 1372000 539406 558874 133185 117746 128693 131681 141220 135056 130893 131046 90279 91448 327980 288450 836630 836930 239325 237085 303445 304006 353378 347044 374687 377373 398086 404098 384266 423498 976363 1028656 621826 518169 324138 316740 372145 372000 396367 400111 411667 414452 471525 469592 806331 842984 39.75 69.4 1
09:55:46 2023-10-12 429226 424120 96632 94961 143676 148412 155324 153812 127420 125670 130966 132977 145048 146317 456586 490609 1375419 1367301 545707 559018 132453 117881 128144 131857 140973 135583 130336 131745 90101 91448 327328 290209 840347 838929 238954 238937 302151 304864 356650 345445 375255 374253 400821 407756 382543 423498 974980 1016586 618622 512618 322438 318664 372131 372788 394240 402544 412614 413107 471502 468927 810517 846476 39.75 69.4 1
09:55:47 2023-10-12 424674 423421 94668 94990 144249 147962 155618 153501 127495 125396 131149 132636 145216 146147 458454 491467 1387360 1369767 544270 559054 133402 117603 128940 131316 141451 135056 130992 130947 90100 91448 331833 288486 841156 838929 239325 237830 302399 305329 353378 346295 376355 376241 399907 403499 383152 427280 969324 1021359 621826 515170 324667 315973 374240 371353 395144 401343 409236 414452 470872 468854 814915 844833 39.75 69.4 1
09:55:48 2023-10-12 426517 424120 96498 95096 143685 148412 155255 153812 127319 125463 130784 133010 144947 146317 455751 491574 1389059 1370224 540280 558982 132885 117914 128625 131532 140989 135089 130615 131112 90038 91448 327849 291739 831744 836337 239360 237997 302963 303937 355258 347324 374953 377108 398401 405372 385420 426904 977565 1033000 595330 519577 322557 319352 375300 371891 396187 399969 414043 414344 468634 469628 804240 842984 39.75 69.4 1
09:55:49 2023-10-12 430301 423764 96632 95135 143943 148516 155324 154069 127393 125430 130966 132977 145216 146317 458129 496031 1387360 1360906 537085 559054 132981 117881 128514 131765 141323 135596 130926 131079 90100 91448 330779 288568 833135 841097 240477 237427 302434 304900 355508 344408 375255 378546 399907 405337 380830 423534 976363 1029225 620333 513657 323682 316965 370002 373052 396709 400744 411703 415306 472793 471715 803978 842696 39.75 69.4 1
09:55:50 2023-10-12 428931 424115 96565 94923 143672 148412 154945 153927 127359 125850 130814 133027 145046 146214 458705 489808 1378040 1369664 545172 558946 132423 117914 128301 131857 138925 135981 130055 132092 90006 91448 331833 288486 840471 841343 238990 238770 301162 304507 356614 345516 375557 374253 400856 407470 382508 423498 974980 1016586 621565 513348 322926 318441 372657 372000 394240 403110 413896 414078 471792 466863 806939 843564 39.75 69.4 1
09:55:51 2023-10-12 428055 424120 96532 94961 143678 148620 155324 153744 127420 125463 130966 133010 145455 146844 457481 492373 1395768 1379888 540475 558788 132918 117881 128514 131441 141220 135089 130770 131657 90133 91448 331306 288414 839630 834561 239325 238067 300669 305795 354476 346522 373520 375941 401209 405337 383116 422757 972147 1026732 622759 512948 323682 319163 373183 369871 396367 403110 411120 417562 467974 472688 813369 842910 39.75 69.4 1
09:55:52 2023-10-12 425461 423975 94697 95179 143689 148724 155522 153778 127420 125497 130966 132977 144637 146517 457481 496031 1390598 1370666 537260 559018 132918 117684 128940 131316 141451 135056 131025 130881 90195 91385 327980 287531 837964 836452 240477 236895 302434 306298 353945 346558 375255 378848 400504 404098 383960 423534 974980 1030302 614361 516671 324739 316740 371848 372000 397034 400147 409851 414452 472191 471715 809339 841787 39.75 69.4 1
09:55:53 2023-10-12 427612 423863 96498 94801 143867 148516 155861 153731 127596 125430 131149 132760 145915 146102 457188 495296 1387360 1358003 536291 559054 133386 117914 128727 131857 141345 135362 130926 131079 90216 91448 330779 288541 831252 840153 240477 237261 302894 304900 355543 344408 375823 378848 399626 406605 384259 428767 977639 1027121 618840 517807 325476 317747 372058 374108 396817 400673 412286 415270 473461 474398 807102 844183 39.75 69.4 1
09:55:54 2023-10-12 428927 423858 96598 94993 144149 148584 155289 153778 127420 125775 130932 132977 145182 146317 457805 489917 1380563 1368275 544012 558946 132668 117881 128267 132040 139022 135464 130369 131802 90129 91448 330779 288450 845951 838893 239325 239069 301445 304864 356614 345445 375181 375341 401138 407720 382472 423498 974252 1018174 614209 512149 322701 318852 371841 373052 395737 403677 412944 416303 472459 468891 808083 845986 39.75 69.4 1
09:55:55 2023-10-12 424563 424048 96829 95021 145093 147923 155983 153893 127658 125710 131045 133122 144773 146317 458270 492694 1387249 1376563 545892 558982 132852 117881 128631 131761 139216 135430 130926 131079 90162 91501 327849 288414 831724 838227 240225 237961 302363 305508 354974 347568 376355 375341 400468 405337 385420 426568 972073 1024290 612186 514805 323646 316929 373226 372525 394481 401022 411667 414489 472459 468137 809877 844183 39.75 69.4 1
09:55:56 2023-10-12 423827 423863 96497 94997 143685 148619 155255 154026 127508 125810 130749 132977 145148 146317 458129 494492 1389333 1372616 541886 559018 132985 117881 128782 131857 141276 135558 130893 131802 90129 91448 330779 290696 836369 836930 239360 237961 302999 303865 354441 347568 375218 376542 398086 405337 385420 423498 977056 1030621 631185 518133 323347 316929 372667 371456 396043 400107 412687 414344 468850 472391 806936 842836 39.75 69.4 1
09:55:57 2023-10-12 427764 423872 94640 94930 143918 148377 155289 153318 127596 125609 131079 132727 145148 146112 458508 495995 1389333 1358003 538173 558946 132902 117881 128782 132040 141181 135430 131380 131621 90101 91448 330779 288486 836924 841343 240441 237226 303320 305329 355508 344926 376355 378776 399591 406509 381900 427243 977749 1027195 614209 519503 323646 317666 373183 371874 396961 401026 411374 414344 470836 470983 804811 842930 39.75 69.4 1
09:55:58 2023-10-12 423492 424120 96665 94931 144338 148516 156008 153710 127508 125603 131058 132977 145758 146158 458129 491303 1389333 1379005 545781 558946 132852 117881 128693 131681 141186 135056 130959 131079 90195 91448 328371 288450 835976 836930 238671 238032 302363 305544 355508 347603 375493 375655 403278 408263 385855 425785 974048 1024180 624812 513492 323730 317747 373190 369871 394204 402843 411703 418825 468814 469071 811676 844183 39.75 69.4 1
09:55:59 2023-10-12 423863 423728 96632 94931 143681 148334 155289 154060 127210 125430 130966 132977 145148 146317 457371 495995 1398592 1374606 537409 558946 132852 117847 128693 131464 141382 135022 130893 131046 90067 91448 330779 287531 833355 834561 240068 237926 301410 306406 354441 346487 373784 378812 402302 405266 386590 423390 974215 1033432 620333 515170 324667 316965 373975 372788 397034 403677 410431 414380 468994 472047 814058 842984 39.75 69.4 1
09:56:00 2023-10-12 423939 423831 94794 95417 144147 148061 155151 154206 127461 126038 130827 133369 145314 147065 457946 491574 1389333 1372616 541045 562108 132818 117847 128445 131715 139022 135498 130893 132149 89882 91448 326563 291908 828340 836337 239325 237961 302928 303865 356328 347603 374916 377337 398086 407149 385420 423426 977749 1030439 623319 517735 322140 317889 372145 369510 396331 401343 414483 414452 468994 469592 804674 842984 39.75 69.4 1
09:56:01 2023-10-12 430793 424088 96531 94898 143784 148377 155324 153778 127420 126011 130966 133068 145148 146317 458129 489917 1385899 1369249 541045 558946 132885 117847 128693 130125 141186 135056 130992 131112 90100 91448 331833 287257 835729 841343 239325 237997 302266 306766 355508 345168 376052 377072 402940 405337 381936 425966 971385 1020601 621826 512911 326636 320294 372484 373434 396187 403606 410285 416450 472647 472804 813910 846588 39.75 69.4 1
09:56:02 2023-10-12 423827 423836 96565 95058 144126 148055 155904 154171 127386 125777 130966 133102 145148 146587 457836 490956 1388554 1378561 546668 558982 132885 117847 128782 131674 141024 135379 130992 131911 90162 91448 330779 288450 833959 837524 239077 237997 301162 305544 355543 348617 376089 375377 400821 405301 385998 425930 972110 1025741 621565 513712 323682 316965 373261 372525 394517 403413 411703 414489 468994 468172 810488 842930 39.75 69.4 1
09:56:03 2023-10-12 430758 424124 96430 95018 143571 148931 155001 154454 127210 125844 130749 133227 145455 147143 457444 491574 1387360 1369589 539706 558982 132419 117914 128233 132040 139038 135776 130055 131835 90006 91448 330779 288383 823649 836148 239696 237795 302399 304864 357942 348747 374400 377387 399800 407579 384406 426334 976872 1027121 621826 516633 323610 318887 370002 372000 396673 401200 412286 415270 468994 471680 804674 843960 39.75 69.4 1
09:56:04 2023-10-12 428931 423858 96632 95096 143977 148029 155324 154167 127420 125430 130966 133056 144875 146317 456586 490609 1378114 1368080 546871 558946 132419 117881 128267 131681 139022 135464 130426 131745 90068 91574 334835 290118 825892 838893 238584 238735 302151 304864 356614 345445 375786 374253 400821 407756 382776 423498 974980 1017306 615509 513218 322629 320294 372920 373052 394517 403677 414190 413725 468706 466828 806902 846439 39.75 69.4 1
09:56:05 2023-10-12 440589 424124 96464 95092 143797 148619 155255 154309 127244 125724 130784 133068 144913 146317 457481 488678 1395615 1381925 544086 558946 132985 117881 128693 131857 139488 135738 130926 131740 90246 91475 328371 288410 852539 836893 240977 238892 303695 305616 355472 347288 374048 375377 402052 406083 385077 423353 973525 1025741 624812 513382 324403 316965 373711 369871 394553 401405 411703 414416 468556 468864 814058 843583 39.75 69.4 1
09:56:06 2023-10-12 425807 424120 96661 94927 143909 148029 155324 153966 127508 125603 130966 132977 145182 146317 457481 496897 1388590 1370666 537918 562217 132918 117847 128906 131498 141417 135056 131025 131046 90195 91448 328371 288450 838127 836930 239696 237191 303356 305938 354157 347324 376052 378776 398716 404983 387413 423534 976363 1036362 621826 520317 326403 318938 375264 373052 396781 401129 410321 414344 468886 471537 810554 844183 39.75 69.4 1
09:56:07 2023-10-12 431440 424120 96632 95417 143778 148271 155220 154240 127386 125844 130784 133427 144911 146759 457481 493066 1389333 1370224 539706 558982 132885 117914 128693 131948 141186 135473 130926 132001 90162 91448 328371 288450 829034 836452 240068 237961 303320 305544 357402 345445 374085 377639 399907 408650 382472 423390 978215 1025971 614209 516633 323646 318887 372095 369510 396961 402225 413896 415306 468958 470912 804674 844183 39.75 69.4 1
09:56:08 2023-10-12 425498 424084 96665 94993 144251 148136 156043 153778 127596 125630 131149 132760 145182 146283 458454 490195 1387360 1370629 544307 559054 133662 117650 129244 131765 141683 135068 131666 131103 90352 91385 330779 289399 844050 840153 239864 237997 302822 306190 355994 346760 377387 376928 400678 405966 384087 429303 974048 1023817 612738 516267 324739 315973 372999 374035 395521 402508 409488 414452 471533 472754 814878 844797 39.75 69.4 1
09:56:09 2023-10-12 426406 424084 96527 95121 143014 148931 155113 154772 127210 126052 130749 133444 145301 147238 456792 490956 1397748 1381888 540665 562217 132918 117914 128693 131498 141220 135370 130992 131654 90195 91448 330779 288378 834423 834561 239696 239105 301481 306262 355258 346522 373484 376506 402302 405337 383960 423353 972147 1030512 614209 513675 324403 317000 373711 369907 396007 403677 411703 414380 468922 473728 813799 843687 39.75 69.4 1
09:56:10 2023-10-12 430829 423498 96560 95092 143820 148340 155255 154309 127210 125931 130966 133331 144741 147032 457481 492337 1390320 1370224 537882 562217 132453 118317 128452 132277 139146 135738 130803 132108 90345 91634 331833 288342 826957 839308 239926 237961 302823 305795 357689 347305 373830 377351 400468 408686 383081 423390 980257 1018328 620333 516633 322701 318958 372657 369907 396997 402225 414777 413725 468958 471680 802493 843583 39.75 69.4 1
09:56:11 2023-10-12 427680 424088 96699 94862 144249 147689 156152 153318 127508 125430 131149 133010 145182 146317 458778 494563 1379397 1356260 544344 558982 132885 117881 128514 131498 141186 135370 130615 131079 90162 91448 331306 288486 830914 842535 239077 237558 303391 304864 356043 346522 377424 377639 398716 406544 383116 428562 977528 1023743 612738 519577 323538 317818 373939 374108 395557 400617 412834 417339 472267 469557 804811 846032 39.75 69.4 1
09:56:12 2023-10-12 430841 423975 94705 95058 143884 148412 155791 154167 127569 126024 131149 133102 145182 146317 458129 486873 1387360 1370224 544233 559018 132952 117914 129120 131498 141451 135056 131058 131046 90195 91448 327980 286651 841424 841343 240068 237997 301374 306370 354476 345445 376355 377108 402940 404699 381971 427280 972147 1021323 621826 516633 324739 317663 372920 371614 396646 402827 410431 414344 471968 469628 813725 845432 39.75 69.4 1
09:56:13 2023-10-12 423863 423800 96498 95096 143914 148611 155762 154060 127508 125724 130966 132977 145148 146317 455714 496031 1388590 1370629 536291 558982 133557 117881 128940 131441 141550 135056 130992 131013 90195 91385 328371 287567 837593 836930 240565 237312 304501 306442 356498 347146 375108 378704 400643 405786 384663 425821 974943 1033103 619061 516635 324703 316788 372667 373052 397034 401307 410431 418825 472793 472414 810525 841701 39.75 69.4 1
09:56:14 2023-10-12 430825 423791 96498 95096 143818 148931 155289 154343 127420 126052 130966 133227 145182 147238 457481 492337 1389333 1369249 537845 559018 132453 118309 128267 131841 140989 135814 130516 131868 90162 91574 331306 288270 825437 837671 239900 237997 302859 305795 357725 347305 374121 377639 400504 408364 383924 423462 977749 1029711 620333 516633 322665 318958 373183 369907 396961 401379 414777 416339 468706 473436 804101 844183 39.75 69.4 1
09:56:15 2023-10-12 428859 424084 96661 94961 143952 148619 155791 154094 127508 125724 130784 132793 145182 146317 456097 490195 1387360 1369249 542691 563648 133335 118235 128968 130018 139604 135618 131567 131769 90377 91538 325100 288371 840652 842535 240033 237997 301481 306802 357762 345339 376355 377337 403259 405301 381900 427098 972147 1020053 623319 513712 324775 318403 372131 373579 396331 403677 409814 413143 471270 469628 814058 843601 39.75 69.4 1
09:56:16 2023-10-12 423935 423863 96627 94961 144019 148167 155324 154274 127244 125844 130966 133499 144741 146929 458129 489917 1390598 1379043 546594 559018 132918 117881 128693 131624 141417 135725 130959 131868 90162 91637 330779 288450 833019 837403 238954 238032 302434 305795 355543 348653 375828 375905 401138 406544 386614 428767 976823 1026348 624812 513565 324259 317783 375832 371854 394410 402967 412103 416870 469066 468864 810525 845236 39.75 69.4 1
09:56:17 2023-10-12 426482 424120 96765 94858 143952 148064 155515 154317 127420 125430 130966 133102 145182 146317 458183 495296 1398592 1378561 537717 558982 132885 117881 128816 131532 141220 135089 130992 131079 90134 91448 330779 287972 840695 834561 240441 238032 301481 306766 355543 346522 373821 378546 402657 405337 384230 423390 974980 1028619 623319 513382 324703 317035 373975 372000 397034 403677 410139 414416 468994 472378 815215 842984 39.75 69.4 1
09:56:18 2023-10-12 428786 424088 96661 94961 143918 148619 155791 154343 127596 125757 131149 133010 145909 146352 455751 495681 1387360 1359437 537649 562217 133014 117914 128816 131857 141323 135600 131029 131868 90195 91448 331833 288568 840579 841694 240601 237714 303177 305652 355936 345061 375603 378474 400362 406367 381900 423534 977749 1026839 620333 518471 324138 317000 372095 371318 397034 401236 412652 413143 473127 472414 805760 844833 39.75 69.4 1
09:56:19 2023-10-12 428931 423858 96661 94994 143918 148619 155358 154244 127508 125844 131149 133227 145182 146352 458129 490355 1380073 1369249 544123 559018 132639 118317 128480 132040 140994 135532 130615 131877 90195 91448 330042 290191 832173 840748 239157 239476 301939 305315 357438 346001 375823 375377 401174 408399 383966 425966 976363 1009638 623319 512911 323191 318923 373183 372788 395423 404102 413932 416635 472168 471724 810554 846588 39.75 69.4 1
09:56:20 2023-10-12 427421 424120 96532 95129 143486 149311 155324 154665 127332 125844 130966 133193 145216 146352 457481 489436 1397599 1384391 545118 562590 133152 118140 128679 131944 139604 135618 130992 131802 90282 91634 331833 288414 831829 836337 239360 238966 303910 306802 356043 347532 374121 376241 403850 406972 384842 423426 972183 1018328 615680 513441 324403 317035 373975 369907 395773 403677 412710 414452 468994 469592 814058 844183 39.75 69.4 1
09:56:21 2023-10-12 425844 424120 96703 95059 144520 148619 155791 154060 127596 125844 131149 133160 145114 146352 458129 496031 1396606 1370666 535497 558982 133227 117881 128940 131498 141451 135089 131058 131013 90228 91385 330779 287946 844957 836489 240886 237629 302894 306802 357238 347080 376089 378921 401138 405966 387138 428002 978215 1032262 615854 518839 324667 316824 375035 373579 399771 402508 410467 414489 472459 474398 811528 844183 39.75 69.4 1
09:56:22 2023-10-12 430220 424115 96594 95125 143816 148721 155324 154592 127420 126052 130966 133260 145216 147136 458129 492719 1389612 1371640 540662 562253 132918 117948 128727 131783 141186 135532 130959 131868 90162 91574 330042 291945 838990 836600 239900 238032 304281 304614 356650 348408 375823 377675 399311 408399 386034 423498 977749 1028619 621826 516633 324091 318441 373261 372000 396673 401979 414777 414489 469030 470983 804811 842063 39.75 69.4 1
09:56:23 2023-10-12 430820 424120 96698 95055 144054 148724 155722 154201 127508 125844 131468 133193 145859 146517 458129 489917 1383426 1369949 541082 559018 132885 117914 128514 131749 139542 135498 131025 131868 90195 91534 330587 290225 836579 842891 239962 238593 301303 305688 356472 347368 376209 377495 403400 405301 382508 426942 973974 1020419 625931 514440 324775 319389 372657 373766 396745 403394 410140 413761 472466 470652 813456 843601 39.75 69.4 1
09:56:24 2023-10-12 423682 424120 96632 95055 143986 148567 155289 154201 127244 125878 130966 133285 144875 146725 458129 490609 1392646 1377929 546668 562848 132918 117914 128693 131532 141254 135277 130926 131745 90195 91448 330779 288486 831934 836930 238919 238487 302434 304542 356078 348653 376355 375977 401174 406544 386306 426002 972147 1024377 624812 514899 324174 317924 373261 372344 395449 403179 413038 417386 474114 471724 811565 845986 39.75 69.4 1
09:56:25 2023-10-12 423971 423858 96536 94994 143814 148619 155358 154094 127420 125757 130966 133260 145672 146794 457481 491610 1391907 1373927 543639 562108 132822 118140 128803 131978 139410 135806 130926 131835 90187 91574 338439 291981 829981 835744 239891 237856 304245 304400 356364 347639 375530 377690 398401 407149 385455 423498 975629 1030000 621826 516635 322665 317000 373261 372000 396925 400744 414483 416906 469066 471018 804811 842967 39.75 69.4 1
09:56:26 2023-10-12 428781 424115 96699 95026 143952 148619 155791 154309 127508 125430 131058 133102 145216 146352 458129 495296 1387360 1359937 536327 562253 133022 117914 128727 132040 141520 135596 131029 131745 90162 91608 330779 288541 838818 838966 240850 237795 303356 305831 355543 344443 375530 378596 400571 406866 384950 426760 977713 1027195 612738 518839 324293 317783 372095 373579 397034 401414 412981 418365 472909 472414 805760 842967 39.75 69.4 1
09:56:27 2023-10-12 429955 424016 94704 94965 143986 148619 155324 154060 127420 125810 131058 133010 145216 146352 458129 489917 1379433 1368410 545744 562253 132718 117948 128480 132040 140896 135536 131380 131868 90038 91574 330779 290196 836458 840748 239396 239511 302187 305831 357725 348253 376355 377675 403295 407470 382508 427243 976363 1021451 621826 512948 324667 318664 372131 371092 396646 401662 412360 413143 473127 470983 811749 845432 39.75 69.4 1
09:56:28 2023-10-12 426935 424084 96632 95054 143681 149035 155255 154309 127386 125810 131058 133160 145182 146317 458129 489365 1396606 1380869 544086 558982 132885 117881 128906 131715 141382 135498 131501 131917 90279 91501 328371 289812 832187 836300 239183 238892 302185 306225 355865 348158 374048 375905 402302 405337 387467 426941 973488 1027282 615680 513675 326403 318264 373975 369907 395701 403677 412286 414380 468922 469522 814058 844183 39.75 69.4 1
09:56:29 2023-10-12 423827 423426 96698 95092 143871 148619 155757 154274 127596 125810 130966 133193 145182 146759 457444 496031 1398592 1372616 537791 558946 133319 117881 128906 131681 141417 135243 131091 131079 90319 91448 330779 287495 850619 836930 240850 237760 302363 306730 354406 346522 375786 378848 402302 405266 384230 425930 973937 1030147 620333 513621 324487 319389 374998 372543 399171 402967 410285 418676 471575 472235 816277 842836 39.75 69.4 1
09:56:30 2023-10-12 428790 423410 96627 94927 144194 148516 155900 153676 127596 125630 131149 132760 145859 146974 458281 495742 1389926 1359825 539706 558874 133185 118106 128734 131910 139713 135536 131029 131835 90162 91448 328371 290847 836135 840675 240815 237558 303320 305508 356186 345410 376889 378848 399907 407114 381936 429378 977749 1027195 626638 516599 324631 317924 373707 371910 399280 401343 412944 414344 471900 472186 805956 843564 39.75 69.4 1
09:56:31 2023-10-12 430220 424120 96661 95092 143952 148619 155324 154167 127508 125810 131149 133193 145875 146759 458129 487125 1383426 1369249 544266 558982 132852 118241 128514 131715 141417 135498 131504 131835 90162 91637 330779 288450 831646 841343 240068 239069 301445 305472 357403 348253 376099 380024 403080 406367 385223 426760 974048 1022365 623319 513091 324667 319389 372095 373579 396322 404494 410431 416487 473796 470581 814026 849280 39.75 69.4 1
09:56:32 2023-10-12 423194 423863 96593 95026 143947 148619 155757 154000 127386 125724 131058 133160 145148 146352 458129 489555 1389333 1379851 545356 558946 132981 117881 128782 132040 141310 135677 131029 131835 90162 91448 330779 288486 840768 836930 239325 239069 302363 305888 356043 348617 375181 375905 401138 406509 386326 423462 973525 1026467 617151 513675 324631 317924 373226 372000 394553 403677 412652 416833 468994 469193 813443 843960 39.75 69.4 1
09:56:33 2023-10-12 441655 424120 96598 95096 143918 148619 155289 154274 127508 125844 131058 133193 145182 147203 457481 491610 1390320 1371603 541045 562217 132852 118241 128782 130381 139604 135772 130959 132191 90220 91794 328977 291731 836218 836930 239926 238240 303959 304328 356578 348372 375218 377639 401533 407720 385420 423462 977749 1030476 612738 517865 322629 317889 373226 372525 396889 400673 415094 414489 468994 470617 804240 843583 39.75 69.4 1
09:56:34 2023-10-12 428822 423415 96627 94956 143909 148619 155757 154274 127420 125924 131058 132977 145182 146317 457481 495260 1390320 1361875 538173 558982 132885 117914 128658 131948 141417 135485 130959 132092 90162 91448 330779 290847 834731 838893 240815 237961 303072 305688 356043 345445 375823 378848 401102 407114 382204 427778 977749 1027011 623319 519540 325939 318381 373406 374108 399135 401165 412761 416413 472981 473004 806257 842930 39.75 69.4 1
09:56:35 2023-10-12 423483 424079 96767 94959 144177 148516 156008 153781 127596 125396 131249 132960 146167 145955 458972 493834 1387249 1376048 546483 562036 133185 118264 128871 131772 141417 135464 130992 131835 90279 91634 330085 288414 837257 838893 239325 238452 304341 306500 354157 347603 377424 376506 401138 404381 386893 428562 972110 1024290 614209 515901 324367 316451 373261 371874 395701 402544 411703 416906 472231 469557 816375 843601 39.75 69.4 1
09:56:36 2023-10-12 428646 424084 94527 95087 143818 148619 155324 154274 127508 125724 131058 133068 145182 146794 456111 489400 1396606 1395743 542471 559018 132885 117881 128782 131624 141417 135464 130959 131621 90162 91448 328110 288414 831127 834561 239325 239024 303873 305938 358015 347389 373903 376098 402195 406367 385240 426941 974441 1027195 624812 513275 324631 317000 374203 369366 395665 403677 411703 414416 468670 472652 815770 844183 39.75 69.4 1
09:56:37 2023-10-12 424563 424120 96665 95092 143909 148619 155757 154167 127508 125757 130966 133160 145384 146725 457371 496031 1398592 1372616 537027 558946 133227 117881 129120 131681 141451 135243 131091 131079 90352 91448 330779 287495 835817 836337 240850 237644 302363 306766 354441 347044 375823 378885 402338 405301 384806 423534 974980 1034896 620333 516332 324739 316965 374240 373052 399280 403110 412053 414452 471466 473528 815770 843960 39.75 69.4 1
09:56:38 2023-10-12 427612 423800 94728 94927 144607 148092 156295 153284 127862 125396 131149 132636 145620 146011 458454 495260 1381354 1355294 541119 558982 133335 118235 128968 130199 139799 135712 131025 131802 90282 91667 334835 290236 831608 842352 240121 237558 304245 305544 356578 347318 377775 378740 399591 407149 384266 429217 977749 1024290 620333 518133 324138 317924 373711 372728 396997 400795 413566 414416 472302 470983 804811 844797 39.75 69.4 1
09:56:39 2023-10-12 431170 424120 96632 95087 143952 148619 155791 153812 127508 125637 131058 133193 145182 146759 458129 486729 1387360 1370224 542270 559018 132918 117914 128906 131841 141451 135498 131058 131868 90414 91701 331833 287900 836326 841343 240068 237997 302709 306514 356578 345481 376355 377639 403543 407149 385422 429378 976128 1023780 614209 513492 324559 318746 373147 374108 396745 404779 411812 416746 473796 470617 814058 846032 39.75 69.4 1
09:56:40 2023-10-12 426333 424115 96732 95125 144011 148305 155900 154317 127359 126024 130940 133499 145109 147032 457389 494384 1400544 1384429 539979 558982 133290 117914 128906 132040 141455 135738 131380 131802 90319 91448 328371 288450 840833 834561 240272 238751 302151 306802 356043 347044 374085 377675 403223 406509 384230 423426 974943 1030512 621565 514899 324703 317889 373975 372000 397034 403677 412710 414452 468994 472414 815215 843583 39.75 69.4 1
09:56:41 2023-10-12 423863 423538 96661 95092 144019 148305 155791 154309 127420 125844 131058 133289 144875 146725 458454 494527 1390598 1371603 537538 559018 133536 117914 129120 131948 141550 135490 131058 132001 90319 91448 328371 288450 839532 838044 240192 237679 304102 306118 355673 347461 376172 378668 399765 405160 385276 426939 976363 1036362 614209 521057 324703 316894 373261 373052 396961 401022 411484 416870 468742 472378 810451 842930 39.75 69.4 1
09:56:42 2023-10-12 431130 424124 96636 95228 143886 148651 155324 154557 127420 125844 131149 133603 145532 147134 458129 493066 1388590 1372616 540812 562217 132818 118472 128356 132223 141079 135943 131199 132299 90006 91827 330779 291423 828508 836930 240441 238032 303356 304900 358228 347603 375218 378207 401102 409582 385384 423498 977701 1033432 623319 516633 322665 319406 374240 372000 396637 402258 415182 417599 468742 471573 802308 845711 39.75 69.4 1
09:56:43 2023-10-12 430195 424043 96837 95125 144177 148619 155791 154167 127596 125844 131149 133227 145216 146759 458454 489917 1387360 1371620 544341 564048 133553 118140 128982 131887 139717 135921 131029 131802 90345 91601 331833 288004 847515 841343 239900 237997 301197 306370 356578 348229 376355 377639 402940 405160 382472 428223 973562 1020811 621826 516267 326649 317000 373183 371910 396925 403394 410431 414344 471900 470617 815795 846032 39.75 69.4 1
09:56:44 2023-10-12 426369 423863 96632 95092 143909 148619 155324 154309 127210 125844 130966 133260 145182 147497 458129 490609 1392646 1379888 545818 562217 132897 117914 128816 131715 141434 135498 131116 131835 90195 91574 330779 288721 834075 836930 239289 238770 302859 306262 356578 349179 376052 376470 401174 407151 386907 428462 974796 1027158 593774 513565 324487 318228 375832 371818 394965 403391 412652 417495 468994 472652 814058 843527 39.75 69.4 1
09:56:45 2023-10-12 426138 424120 96627 95412 144385 148545 155874 154532 127495 125743 131010 133734 144773 147134 457983 494090 1392542 1371200 540243 559018 132793 118467 128377 132407 139022 136173 130615 132299 89915 91954 327849 291872 834285 835561 240104 238032 302291 304864 358264 347639 375218 378510 400540 409008 385455 423498 977738 1033432 621826 516633 322665 318958 372109 372000 396407 402544 412584 414452 469030 473764 802529 844183 39.75 69.4 1
09:56:46 2023-10-12 428310 424084 96729 94956 144215 148377 156295 153778 127596 125396 131184 132727 145654 146339 458778 495995 1387360 1358003 539097 562217 133014 118275 128940 131857 141550 135592 131029 132050 90319 91694 328371 290847 851337 843058 240708 237820 303603 305652 356436 346380 378191 378668 400468 407149 383081 428562 977565 1027158 618840 518096 324437 318405 374240 375168 397034 401379 413566 414259 472267 472414 804811 843601 39.75 69.4 1
09:56:47 2023-10-12 430220 424084 96665 95092 143943 148619 155791 154201 127508 125463 130966 133193 145182 146794 458129 487161 1387360 1369249 542270 558982 132922 117948 128782 131948 141434 135686 131116 131877 90195 91701 330779 288414 833749 841343 240068 238699 301445 305508 356650 348253 376355 377639 403259 405337 382472 427280 974980 1019939 621826 514440 324775 317924 372920 374596 396637 404066 410175 416450 474466 470840 815720 847794 39.75 69.4 1
09:56:48 2023-10-12 426820 424120 96665 94961 143977 148724 156043 154206 127596 125810 131058 133197 145859 146565 458129 495681 1404497 1381865 539137 562072 133469 118173 128955 131944 139702 135712 131748 131802 90476 91637 331306 288175 850906 835598 240708 238699 301091 306802 355816 347288 373976 378848 403223 406509 384842 423426 976363 1033432 621826 514440 324739 319352 374240 372525 399280 401662 411703 414489 468304 472414 815795 843583 39.75 69.4 1
09:56:49 2023-10-12 425844 424120 96695 95368 143850 148724 155722 154309 127420 125637 131058 133227 145859 146713 457481 492994 1388590 1371640 538753 559018 133319 117914 129120 131857 141550 135732 131058 131835 90352 91448 327849 288486 843164 837196 240068 237226 304745 305795 354476 347603 376099 378524 402423 405966 385312 425821 977676 1036289 614209 520317 324559 316824 373226 373052 399085 401307 412323 417386 472459 472011 808692 844183 39.75 69.4 1
09:56:50 2023-10-12 428920 426214 94793 95251 144511 148238 156191 153710 127495 125710 131045 133093 145719 146656 457983 494492 1379397 1360398 545118 562108 132918 117914 128906 131749 141451 135532 131025 131868 90195 91701 330779 288486 830516 841343 240068 237629 304281 305544 356578 347340 375104 378243 398751 407149 384266 428562 977477 1024290 621826 518169 324174 317960 374240 372467 396925 401307 413603 414452 472302 471579 804811 845432 39.75 69.4 1
09:56:51 2023-10-12 430142 424124 96670 95026 143850 148619 155791 154060 127420 125637 131149 133193 145216 146352 457481 487125 1387360 1368275 542270 558982 132885 117914 128906 131658 141451 135498 131715 132132 90279 91534 331833 288371 838710 840602 239962 238558 301339 306622 356436 345445 376355 377675 403543 407149 386042 427738 972110 1020692 612186 513675 324559 318182 372657 371318 396925 404066 411375 413725 473461 470983 814058 844833 39.75 69.4 1
09:56:52 2023-10-12 424674 424120 96803 95096 144621 148619 155826 154094 127508 125724 131149 133227 145114 146759 458129 490956 1388590 1376600 546668 559018 132918 117914 128816 131783 141451 135754 131025 131835 90195 91637 327980 288450 834436 837671 239325 238699 302859 304934 356328 349215 377156 376506 401138 405407 387195 427884 974980 1025961 615680 515170 326171 318449 376365 373998 395557 403286 412797 418012 474161 472725 811491 847190 39.75 69.4 1
09:56:53 2023-10-12 423863 423863 96670 95129 144036 148619 156039 154935 127596 125463 131149 133227 145012 146995 458645 495778 1394280 1371200 542790 562072 133738 118140 129106 131944 139717 135788 131058 131745 90279 91574 331833 288464 835493 836930 240104 237261 304745 305652 354476 347603 375823 378243 398716 405112 385455 425930 977056 1034273 621826 519577 324667 316708 373261 372788 396961 400744 412031 416906 471792 471680 806939 844183 39.75 69.4 1
09:56:54 2023-10-12 430825 423858 96603 95158 143818 148619 155289 154309 127420 125809 130784 133193 145182 146999 456798 493102 1389888 1367301 538173 563048 132918 117948 128816 130199 141451 135532 131091 131868 90414 91574 328371 288486 841316 836452 240272 237997 303107 305508 357690 348747 374962 378668 400678 407008 384406 428343 977639 1029380 623319 517735 324138 318405 369821 373052 399026 402365 412907 413107 471792 474398 809401 842333 39.75 69.4 1
09:56:55 2023-10-12 428640 423759 94664 95184 144279 148480 156013 154171 127495 125710 131079 133093 145519 146317 457481 492548 1387911 1371018 542655 559018 133448 117881 129278 131727 141739 135374 131848 131046 90447 91289 325100 286517 846814 841343 240104 238032 303107 306370 354441 345481 377156 377675 402940 404983 382812 428223 972147 1020852 621826 516633 326649 316775 373711 371910 396367 402544 410431 414416 471968 470581 814302 845432 39.75 69.4 1
09:56:56 2023-10-12 426369 423786 96502 95125 143681 148619 155289 154343 127210 126052 130784 133260 145048 147170 457157 487161 1392646 1382986 544159 558946 132885 117914 128913 130199 139799 135738 130959 131802 90220 91667 328371 288378 840073 837846 239183 238928 303910 305795 356364 348689 376085 376219 401877 406509 386542 423534 973562 1026157 623319 513712 324667 317924 373261 372000 394553 403110 412652 416870 469030 468899 811710 842333 39.75 69.4 1
09:56:57 2023-10-12 423894 424088 96670 95129 143986 148619 155791 154167 127420 125810 131149 133193 145216 146352 458508 496067 1399805 1375621 538173 559054 132918 117914 129154 131566 141451 135498 131091 131745 90195 91574 330779 287972 839810 834561 240850 238032 301339 306802 355543 347080 374158 378885 402374 405337 384302 423462 976363 1035974 612738 516214 324487 316894 374240 373052 399207 403570 412527 414344 468850 472271 815215 842984 39.75 69.4 1
09:56:58 2023-10-12 431110 424133 96565 95412 143814 148827 155324 154343 127244 126024 130940 133645 145380 147065 456542 492922 1391309 1369664 538062 558874 133185 118140 129120 131857 141451 135532 131070 132145 90253 91574 328371 288486 835008 837671 240565 237891 303320 305746 358264 346244 374953 378812 401138 409008 383116 423498 977010 1028947 614209 516633 324174 319890 372131 372000 396745 402544 414777 414053 469030 472414 802529 843293 39.75 69.4 1
09:56:59 2023-10-12 427648 424084 96699 95026 144406 147858 156043 153812 127420 125757 131058 133273 144875 146317 458129 494180 1378419 1359937 544344 562217 132918 117948 128727 131566 141254 135532 130992 131835 90195 91637 328371 290155 831733 841939 239855 237750 304208 305508 356507 347181 378496 378099 399484 407293 384663 429363 977749 1021442 621826 517401 324401 318416 372145 372990 396889 401379 414190 418551 472195 470983 804811 845432 39.75 69.4 1
09:57:00 2023-10-12 429268 424016 96698 95283 143816 148930 155186 154669 127461 126052 130784 133569 145182 147459 458645 491303 1395615 1382549 544123 563776 133461 117948 128940 131857 141220 135502 131025 132136 90195 91574 330779 288419 833842 835235 239157 239105 302434 306190 356078 348653 375823 376506 402110 406544 386342 423534 973598 1025741 613733 513712 326237 317924 373297 372000 395109 403677 412652 416906 469066 469228 811749 843564 39.75 69.4 1
09:57:01 2023-10-12 423705 424120 96665 95002 144019 148305 155791 154060 127508 125670 130966 133289 144875 146725 457481 496031 1399805 1376600 538173 564048 133645 118235 129127 130338 141562 135712 131923 131835 90410 91634 325100 288987 837142 835744 240815 238032 301516 306118 357509 347217 374121 378812 402374 406544 384842 427089 974980 1032701 623319 514805 324739 318180 374240 372525 399280 403677 411703 414489 468800 472449 815215 841787 39.75 69.4 1
09:57:02 2023-10-12 423899 424115 96699 95096 143977 148340 155324 154094 127420 125757 130966 133298 144841 146725 457481 492301 1387607 1372690 538753 562253 133352 117914 128940 132040 141451 135515 131058 132092 90228 91574 330779 288450 838741 836337 240104 237261 304316 305831 354476 347639 376089 378848 399626 405337 385455 429415 978623 1037447 623319 518024 324631 316859 375300 372652 396817 401165 411520 416870 472459 472414 810517 845837 39.75 69.4 1
09:57:03 2023-10-12 426963 423419 94692 94886 144619 148342 156523 153786 127746 125575 131560 132843 145855 146145 457983 495080 1385974 1356073 540935 562144 132918 118207 128906 131841 139799 136406 131058 131868 90195 91637 331306 290778 831473 842535 240610 237593 302963 305759 358523 346522 377959 378812 399871 407114 383116 431713 977749 1025741 612738 517731 324138 318370 374240 372728 396997 401307 412981 414416 472231 472342 805956 843527 39.75 69.4 1
09:57:04 2023-10-12 429891 423713 96699 95092 144054 148724 155688 154274 127386 125430 131058 133160 145859 146509 457444 487125 1387360 1370224 543153 562181 132885 117914 128693 131841 141417 135720 131025 131868 90195 91574 328371 290225 834517 842891 240156 239192 301303 305328 357546 346344 376209 376327 403364 408759 383045 427207 974943 1020565 621826 512728 323574 318887 372920 373579 396322 404815 414190 414308 473127 469592 808692 845125 39.75 69.4 1
09:57:05 2023-10-12 426224 426188 94599 95551 144019 148858 155255 155056 127210 126226 131083 133922 144773 147134 457408 490609 1398592 1386166 540860 558982 132918 117881 128906 131715 139835 135464 131058 131868 90162 91448 330779 288414 845690 834561 239696 239105 302151 306478 356328 347044 374085 376506 402338 406829 384771 423426 973974 1018328 617151 513675 324667 317924 374240 371673 396295 403677 412286 414380 468958 469557 815795 844183 39.75 69.4 1
09:57:06 2023-10-12 423818 424048 96627 94961 143918 148775 155757 154274 127508 125637 131149 133193 145182 146352 457805 496031 1398592 1375545 537223 562553 133587 118140 129072 131910 141776 135396 131658 131769 90345 91442 328371 287459 855460 836337 241394 238525 303910 306802 355223 347288 375786 378885 403703 405196 384806 423498 974980 1030147 620333 516361 324739 316965 374240 373052 399844 403677 411433 414452 471792 472414 814058 842984 39.75 69.4 1
09:57:07 2023-10-12 428092 424084 96670 95157 143918 148619 155324 154309 127386 125844 131058 133193 145148 146964 457444 491574 1390561 1370629 542233 562181 133503 118275 128995 131715 141451 135464 131025 131835 90319 91448 330779 288450 837475 836337 240033 237795 304959 305544 355780 347603 376355 378207 402423 408263 386018 429103 977639 1030001 621826 520317 324523 316824 375832 373506 396889 400673 411667 416870 472793 475069 809229 844183 39.75 69.4 1
09:57:08 2023-10-12 426972 424048 96833 95256 144649 148340 156497 154069 127671 125710 131481 133093 145483 146179 457946 495465 1389333 1358196 538173 558982 133847 118140 128982 131738 141480 135498 131058 131918 90279 91667 331306 288450 831127 838929 240815 237961 303035 305795 356328 345168 376355 378848 400504 408263 382472 426905 977749 1027421 618840 513657 324367 317924 372657 371874 399280 402508 412944 414042 470836 472414 804547 844183 39.75 69.4 1
09:57:09 2023-10-12 428895 423498 96665 95092 143909 148619 155289 153962 127596 125690 130966 133193 144875 146725 458129 489917 1378114 1369249 547334 562181 132852 118241 128514 131966 141220 135720 130959 132265 90312 91854 330042 290721 829421 839308 238813 239131 304415 304685 357510 349489 376209 377036 403223 408972 383116 427207 979609 1018331 623319 513275 323682 319370 373638 373843 396331 403677 414483 414344 473127 469557 806939 843564 39.75 69.4 1
09:57:10 2023-10-12 428199 423908 96568 95392 144221 149243 155289 154807 127325 126260 130932 133628 145114 147616 457444 490500 1398592 1381925 542403 558982 133319 118275 129120 131841 141451 135720 131058 131868 90381 91701 331437 288450 838702 834561 239696 239308 302399 306730 356328 347080 374085 377072 402302 407149 384806 423462 974252 1018364 624812 513675 324667 318661 374240 369907 396331 403677 412615 414452 468800 469557 814058 844183 39.75 69.4 1
09:57:11 2023-10-12 423863 424084 96665 95096 143769 148724 155791 154206 127420 125810 131149 133365 145863 146722 457444 495778 1399251 1373581 538939 562072 133717 117780 129196 131910 139913 135897 131752 131769 90443 91448 331833 288058 847402 839546 240636 237191 303320 306478 354406 347318 376172 378885 401102 405266 385113 426905 976363 1035512 615854 517365 324775 316929 372928 373315 399576 401343 411375 414525 472793 473814 811676 844183 39.75 69.4 1
09:57:12 2023-10-12 430220 423606 96569 95224 143780 148931 156039 154557 127420 125844 131149 133628 145182 147238 458160 491610 1389333 1371200 539442 562253 132672 118309 128480 131909 141151 135977 130959 132299 90246 91827 330779 291181 825653 835744 240068 237997 302610 304828 358228 348367 375493 378221 403278 409788 386126 425821 980530 1031751 621826 517259 324782 319370 375035 372788 396997 402827 415219 416870 468994 471644 802493 843583 39.75 69.3 1
09:57:13 2023-10-12 431680 423831 94696 95412 145093 148201 155870 154171 127372 125710 131045 133540 145175 147134 457262 489881 1383426 1369249 545860 562072 132852 118275 128514 131966 141417 136522 131613 132174 90352 91701 327849 288450 833191 840711 240068 239511 302363 305795 358228 346522 376355 376470 402940 409008 383116 427243 976363 1017612 612186 512911 323418 318923 373183 373052 395773 403462 414190 414344 473127 469592 806939 843564 39.75 69.4 1
09:57:14 2023-10-12 424674 424088 96879 94931 144440 148377 156295 154026 127596 125430 131459 132793 145654 146283 458129 490123 1388346 1371640 544270 559018 133624 117881 129334 131674 141824 135704 131752 131740 90312 91661 325100 288171 855939 839308 239891 238523 303142 306550 356750 346451 377424 377373 401138 405966 384123 428526 972110 1021359 621826 515680 326504 316705 372145 372432 396961 403110 410431 414489 472039 470947 815455 846032 39.75 69.4 1
09:57:15 2023-10-12 423822 424088 96703 95129 144381 148515 156008 154274 127474 125810 131149 133227 145617 146860 458508 496067 1399805 1372653 538173 559018 132952 117881 128906 131681 141584 135498 131058 131745 90669 91448 328371 287495 835225 835744 240886 237997 301833 306802 355223 347044 375218 378885 403259 405301 384266 423498 976363 1033432 620333 516046 324739 317666 374240 373052 399280 403677 410756 414452 469066 472449 815215 842984 39.75 69.4 1
09:57:16 2023-10-12 426820 424120 96657 95087 143918 148619 155324 154309 127508 126045 131149 133260 145582 147235 457152 494053 1392467 1373155 541245 562036 132751 118501 128555 130670 141348 135909 130794 132208 90162 91701 330042 292322 842817 836337 240068 238032 303356 304435 358228 348617 375218 377675 399907 408972 386270 423534 977749 1028583 621826 516633 322665 318887 375264 372525 396961 402544 415366 416870 469066 474361 804811 843583 39.75 69.4 1
09:57:17 2023-10-12 427008 423753 96737 95062 144360 148377 156008 154167 127596 125463 131149 132977 145654 146317 457481 495681 1387360 1358233 538173 559054 132918 117881 128906 131715 141451 135498 131058 131902 90352 91637 331306 288450 831358 838929 240565 237997 303070 305974 356365 348253 378385 378704 400397 407328 384087 429023 980493 1027048 618280 518096 324631 317924 374240 375131 396925 400987 412944 414452 472302 472378 806455 843564 39.75 69.4 1
09:57:18 2023-10-12 424632 423795 94692 95254 144385 148201 155914 154137 127461 125710 131354 133482 145278 146317 458129 489400 1389926 1372616 546169 562253 132918 118275 129058 132013 141451 135738 131058 131902 90228 91637 327328 288486 848509 839234 239864 238735 303320 306262 354406 347603 375069 377639 401138 404699 385420 428599 973562 1025558 623319 515901 324739 316708 374083 371910 396696 403110 411412 417531 472267 470617 814878 844797 39.75 69.4 1
09:57:19 2023-10-12 428006 424120 96665 95186 143818 149035 155480 154807 127386 125931 131149 133503 145182 146999 457481 488678 1396606 1383929 544123 559018 133520 117948 129092 130199 139799 135772 131715 131835 90377 91667 331833 288342 847346 836930 239926 239334 302772 306730 356578 348653 375218 376255 402904 409417 386578 423534 974980 1027250 617151 513712 324667 317924 373226 372000 395737 403677 412944 416870 469030 469592 814058 842967 39.75 69.4 1
09:57:20 2023-10-12 423971 423804 94728 95087 144338 148619 155324 154309 127508 126038 131149 133227 145182 146999 458129 491229 1388590 1371640 542270 562217 133319 117914 128940 131658 141451 135532 131025 131654 90195 91448 330779 288450 849841 835744 240192 237226 303039 305795 354441 347603 376355 378776 399591 405337 385455 426604 977749 1030147 621826 518169 324703 316708 373261 373052 396961 401962 411703 416870 471792 472378 808119 842297 39.75 69.4 1
09:57:21 2023-10-12 430829 423858 96603 95125 143776 148760 155324 154356 127244 126057 130905 133645 145380 147270 457335 493870 1391309 1367711 539706 562036 133356 117881 128871 132040 141537 135600 131029 132132 90377 91701 328371 288541 848626 837043 240708 237997 303356 306154 356650 345481 375218 378848 401102 408399 384840 423462 977749 1029165 620333 516633 324631 319370 372657 372788 399280 402544 413603 413689 469066 472414 804811 842333 39.75 69.4 1
09:57:22 2023-10-12 427643 424120 96695 95121 143952 148619 155324 154167 127596 125637 131149 133193 145216 146794 458129 491610 1380073 1362374 545504 562217 132918 117948 128816 131783 141417 135532 131058 131868 90195 91574 328977 290843 831618 841343 239819 237750 305769 305508 356507 347181 378496 378063 399765 407614 384970 429363 977749 1019844 620333 516635 325476 318746 374240 373925 395701 401343 414190 414344 472267 469592 805823 846032 39.75 69.4 1
09:57:23 2023-10-12 423086 423592 94705 95258 144249 148480 156122 154420 127474 126011 131149 133227 145519 146794 457983 490956 1389888 1380906 546631 562072 133027 117914 128940 132276 141537 135810 131091 131868 90352 91574 328371 288527 839378 836930 239360 239105 303107 306298 356614 349179 376089 376506 402020 407149 387159 425966 974980 1024451 615680 514440 324703 318405 376061 372525 395737 403677 413603 417826 471423 472986 813480 843601 39.75 69.4 1
09:57:24 2023-10-12 423899 423764 96699 95158 144360 148922 155791 154274 127508 125844 131149 133227 145654 146999 457805 495681 1401829 1376600 538136 562848 133553 118235 129092 130199 139913 135917 131781 132075 90410 91634 328371 287887 849973 834561 240338 238032 302151 305938 358015 346795 374916 378885 403259 406509 385169 426978 974980 1033432 621826 514805 324739 317000 372145 372788 399280 402001 411703 414452 469030 472414 815215 842073 39.75 69.3 1
09:57:25 2023-10-12 430500 423424 96698 95125 143918 148619 155766 154454 127420 125757 131149 133227 145182 146999 458129 493796 1390598 1372616 540475 562253 132453 118588 128480 132001 141087 135943 130860 132514 90162 91701 330779 290419 824952 835235 240441 238032 303356 304864 358516 347603 375255 378243 401102 409008 385420 423534 977701 1030512 621826 516633 322665 319925 372145 372000 397034 403110 412620 414416 469030 472047 804101 842333 39.75 69.3 1
09:57:26 2023-10-12 427310 424088 96703 95129 144319 148167 156052 154317 127359 126024 131341 133582 145109 147134 458435 492958 1381962 1361800 545356 562217 132885 117914 128906 131749 139702 136184 131058 131868 90100 91701 331833 289126 829974 842535 240068 237961 304745 305580 356614 347324 375632 378243 399907 407756 384266 429205 977749 1022901 612738 519073 324174 318441 374240 372503 396961 401379 415094 414489 472302 471018 804811 846069 39.75 69.4 1
09:57:27 2023-10-12 430220 423863 96695 95059 143956 148619 156186 154309 127420 125430 131058 133227 145216 146352 458129 487125 1389333 1369249 542691 558982 133014 117914 128940 132040 141537 135818 131058 131868 90352 91701 328371 289124 834029 842891 240192 238487 301797 306658 358523 346102 376779 378063 403435 407614 383045 429378 974980 1021359 614209 512765 324667 318923 373707 371318 396961 404815 412944 414344 470836 471453 811712 845432 39.75 69.4 1
09:57:28 2023-10-12 428273 423935 94664 95254 144249 148619 156008 154527 127508 125603 131149 133427 145346 146759 457444 492584 1401866 1384466 539322 562217 133319 118317 129154 132040 141460 135720 131380 131877 90352 91701 330779 288211 839357 834561 240477 239308 302434 306536 356328 347568 374085 378243 403579 406544 385769 423462 974980 1030512 612609 513712 324739 318405 372145 372000 397034 401662 412944 414489 468994 472414 815795 843583 39.75 69.3 1
09:57:29 2023-10-12 423863 424124 94434 95129 143916 148271 155791 154309 127420 125637 131149 133293 144841 147134 457805 495995 1392646 1375039 538865 562848 133620 117813 129230 131761 141875 135639 131781 132092 90377 91634 331833 287531 838127 835789 240886 237679 303249 306766 354938 347603 376355 378921 401877 405337 385420 426905 976128 1033552 623319 516635 324775 316965 372702 373434 399280 402544 410503 416906 473127 473814 814058 843583 39.75 69.4 1
09:57:30 2023-10-12 430144 423728 96699 95283 144411 148297 156043 154343 127596 125844 131149 133318 144875 146725 457481 493832 1390598 1369249 537882 562253 132939 118193 129003 131948 141451 135635 131058 132092 90195 91574 330779 288450 829771 836452 240441 238699 303356 306298 358575 347044 375218 378812 401138 409941 384266 423534 978430 1030476 623319 516633 323682 319570 373447 372000 397034 403110 412910 414380 468634 472414 802529 844183 39.75 69.4 1
09:57:31 2023-10-12 427341 423785 94736 93699 144786 148061 156776 153923 127950 125536 131516 133156 145581 146317 457983 495116 1383389 1359937 543535 562253 133369 118337 128906 131932 141451 135720 131633 131902 90253 91574 330779 288523 832323 841694 240477 237795 304281 305831 356614 347568 375104 378848 399942 407756 384842 429886 977749 1018328 617347 518169 324439 318441 372145 373061 396745 402261 414190 414489 472302 472047 805956 846434 39.75 69.4 1
09:57:32 2023-10-12 429927 423749 96733 95154 144049 148619 155697 154309 127596 125844 131254 133227 145519 146352 457481 487161 1387360 1368683 542270 559054 132993 118275 128816 132040 141542 135805 131058 131902 90312 91661 328371 290225 835245 840602 240130 238796 303050 306586 357546 346866 376779 377675 403579 409008 383116 428223 976253 1021396 620333 512948 324510 319406 373675 371874 396997 402856 414190 414151 470506 471018 811712 844833 39.75 69.4 1
09:57:33 2023-10-12 426827 423426 96670 95158 143841 149035 155324 155065 127495 126018 131149 133227 145216 147101 457481 491303 1397784 1381962 539706 559018 133557 117948 128940 131749 141451 135762 131091 131868 90352 91574 330779 288414 831358 834561 240104 239476 302434 306802 356614 347603 374651 377675 403543 407470 385113 423462 974980 1030476 610419 513712 324703 318405 372180 372000 397034 404707 413017 414525 469066 472414 813689 842333 39.75 69.4 1
09:57:34 2023-10-12 426209 424120 96695 95158 144185 148375 156043 154343 127740 125878 131184 133335 144909 146929 455751 495778 1396948 1375039 540243 562902 133562 118173 129467 131978 141939 135806 131781 131868 90319 91574 331833 288486 856008 838118 240441 237593 305209 306298 354476 348510 376355 378885 399942 405337 386306 426604 977056 1033066 623319 518169 324775 319389 373261 371318 397034 401343 411740 417531 471502 473446 810525 842967 39.75 69.4 1
09:57:35 2023-10-12 427503 424088 96738 95129 144440 148619 156295 154201 127596 125463 131149 133010 145925 146352 458129 495296 1386587 1363417 537882 562253 133102 117914 128940 131818 141451 135754 131091 131902 90290 91637 330779 288450 849440 838300 240886 238032 303070 306298 357653 345481 375823 378921 401174 409008 383081 425930 975592 1024197 621826 513693 324474 319406 372920 373052 399280 403110 413603 414151 471756 473814 804547 843960 39.75 69.4 1
09:57:36 2023-10-12 428034 423831 94696 95450 144275 149000 156156 154454 127528 126038 131446 133436 145483 146860 458454 491574 1378419 1361965 547057 562217 133193 118309 129154 131943 141486 135874 131633 131935 90447 91701 331306 290843 831699 842535 240068 238032 304745 305580 357438 348144 375932 377675 399907 407827 385149 429850 975360 1020601 621826 516635 324439 318887 372180 372467 395737 401379 414777 414489 473667 470322 805383 847343 39.75 69.4 1
09:57:37 2023-10-12 429539 423764 96767 95089 144241 148615 156186 154343 127596 125757 131184 133227 145519 146951 458129 489092 1388590 1368683 544123 562217 132885 118309 128940 131818 139799 136218 131715 132564 90312 91954 327849 289937 827866 841694 240351 240042 303695 306298 358444 346973 377424 376506 403543 409908 384087 427811 977056 1017612 614209 513492 324138 319854 373711 371874 396925 405619 415366 414380 474131 470947 809877 845396 39.75 69.4 1
09:57:38 2023-10-12 428920 424120 96623 95599 144249 149281 155974 154927 127420 126260 131149 133800 145685 147268 458129 491303 1399768 1383892 540475 559018 133352 118275 129334 132223 141648 136143 131881 131868 90476 91701 331833 288378 844415 836006 240610 239440 302859 306802 356578 347568 375218 378510 403543 407720 385348 423462 976363 1033432 623319 513712 324739 318629 374240 372000 396709 404815 412944 414489 468994 472414 816375 843909 39.75 69.4 1
09:57:39 2023-10-12 423863 424079 96766 95195 144247 149035 156295 154807 127596 125844 131149 133645 145617 147440 458522 495512 1395272 1374949 542790 562866 133620 118419 129196 132162 141648 135861 131848 132092 90476 91894 328371 291054 836077 836930 240441 237997 304922 305794 356043 349143 376889 378776 399907 406509 387159 427243 977749 1033395 612791 519305 324185 316965 374382 373579 396997 401343 413566 420020 472793 472011 806902 843527 39.75 69.4 1
09:57:40 2023-10-12 428890 424079 96703 95125 144177 149963 156048 154665 127596 125810 131149 133227 146062 146815 458454 489917 1380073 1369249 546908 559018 132885 118472 128906 132184 141417 135943 131025 132299 90319 91701 330779 290975 838980 840711 239360 239528 303320 306262 358768 347532 376889 376506 402940 409582 384806 428223 977749 1017616 624507 514899 324138 319854 374240 371874 396610 402224 415794 414380 473796 472986 811672 848927 39.75 69.4 1
09:57:41 2023-10-12 425549 423903 94801 95324 145123 148515 156627 154137 127848 125676 131665 133127 145719 146317 458778 491538 1393289 1371603 544233 562181 133973 118202 129660 131715 142105 135464 131881 131654 90381 91701 330779 288257 839591 838893 240068 238699 302503 306766 357509 347288 375596 377639 401138 405301 385113 429557 974215 1024290 624812 516633 326685 316929 373261 372990 396889 403677 410467 416906 472267 471680 816033 846032 39.75 69.4 1
09:57:42 2023-10-12 426406 424084 96602 95294 143778 149033 155255 155056 127176 126260 130966 134136 145060 147545 457444 490956 1397784 1384876 543006 562217 133285 118399 129092 128807 139799 136149 131781 132199 90410 91794 328371 290018 834063 836893 239891 239298 303036 306730 356578 347603 374925 378100 403471 407685 385113 423462 974011 1029613 617151 514440 324703 318629 373226 372000 396961 402856 412981 414489 468994 470983 815215 843564 39.75 69.3 1
09:57:43 2023-10-12 430215 423831 96665 95388 143918 149035 156117 155056 127393 126159 131266 133662 145485 147238 458129 492301 1389575 1374332 541886 563482 133319 118275 129085 131966 141694 135814 131633 132174 90509 91827 330587 291908 848044 836930 240441 238735 305209 304828 357689 348331 376355 378812 399907 407756 387159 426905 978430 1029346 623319 518133 323646 318405 374346 372783 396997 401379 415366 418121 472459 472378 805956 842930 39.75 69.4 1
09:57:44 2023-10-12 429735 424084 96708 95161 144385 148619 156295 154665 127569 126024 131376 133612 145582 147355 458307 495116 1391309 1363013 538865 562598 133319 118275 129120 131966 141648 135909 131748 132285 90476 91764 331306 288450 851606 841694 240743 238699 302751 306478 356614 345445 376355 378885 400911 407720 382472 426604 977749 1027421 621826 513657 326404 318405 373183 371578 399844 403110 413896 414344 473127 473446 806902 843527 39.75 69.4 1
09:57:45 2023-10-12 423827 423452 94628 93487 144377 148619 156295 154309 127596 125430 131184 133068 145654 146283 458129 490159 1389333 1371200 544270 562217 133763 117881 129403 132040 141717 135370 132378 131745 90509 91448 328371 286651 840774 841657 240104 238735 303356 306730 355223 346522 377424 378207 402338 405301 383924 429509 974252 1024290 621565 516633 327414 317889 372109 373061 396637 403677 410467 418825 475737 474398 818700 846850 39.75 69.4 1
09:57:46 2023-10-12 426827 423728 94696 95481 144311 148888 155775 154850 127352 126052 131058 133720 144875 147957 457444 489917 1396606 1383892 545744 562072 133536 118275 129120 131749 141550 135720 131091 131868 90414 91701 330779 288450 835078 835744 239325 239476 303035 306514 356614 349143 376052 376542 402338 409128 387159 425930 974943 1018328 626305 513712 324703 318441 373821 372000 395737 401662 412944 417853 469030 469557 813480 844183 39.75 69.4 1
09:57:48 2023-10-12 423673 423127 96803 95260 144285 148619 156008 154309 127596 125844 131184 133227 145519 146999 457481 496031 1400798 1376600 539099 564449 133587 118235 129127 132036 139799 135806 131781 132199 90410 91760 331833 289399 839923 835744 240886 238735 302399 306550 356436 348353 375218 378885 403579 406509 385276 423498 977056 1032372 621826 515170 324739 317960 372145 373052 400126 402224 412286 414489 469066 475405 815795 843583 39.75 69.3 1
09:57:49 2023-10-12 431135 424088 96670 95228 143952 149311 155870 154807 127420 126052 131058 133536 145216 147101 457121 492337 1390598 1370629 541045 562253 132852 118472 128480 132184 141382 135977 131025 132332 90162 91954 330042 291836 822372 836930 240646 238735 303996 305006 358804 349179 376052 378848 400821 409618 386326 425930 978430 1029346 623319 516633 323610 319890 373261 372788 397034 403394 413820 416870 469066 472378 804240 844183 39.75 69.3 1
09:57:50 2023-10-12 426972 423749 96830 95087 144511 148686 156523 154317 127780 125816 131516 133093 145855 146214 457262 495850 1389926 1362540 537882 562217 133319 118275 129120 130520 142377 135909 131058 131868 90509 91827 331306 288342 831473 841073 240850 237997 304245 306730 356614 346244 375932 378921 401102 407756 383081 428599 975592 1027421 621826 518133 324667 318629 373711 373061 399280 403110 414190 414416 472302 473850 805659 843564 39.75 69.3 1
09:57:51 2023-10-12 423637 423858 94704 95129 144419 148619 156295 154167 127596 125809 131656 133227 146026 146759 458129 490123 1389926 1374643 546631 563482 133503 118275 129334 132494 141683 135943 131757 132083 90414 91701 330779 288450 839371 838893 240272 238770 303391 306730 355258 348653 375632 378207 402338 405337 386614 429850 974980 1027195 621565 516633 324739 316965 376365 372990 396637 403462 412030 418494 475810 473545 817499 847794 39.75 69.3 1
09:57:52 2023-10-12 426945 423903 94664 95381 143977 148720 155791 154772 127596 125637 131341 133590 145278 147032 457444 489779 1400544 1383892 544086 563048 133319 118275 129368 131818 141584 135814 131633 132174 90476 91701 330779 288450 837157 836337 239580 239476 302859 306730 356650 348617 375218 376506 402940 407756 386578 425930 976363 1027458 601983 513712 324703 318405 372145 372000 396331 404351 412981 414489 469030 470983 815215 843564 39.75 69.3 1
09:57:53 2023-10-12 423863 424120 96703 95125 144377 148340 156043 154807 127508 125810 131149 133318 145245 146929 457444 496031 1402245 1375002 539285 563336 133654 118173 129265 131978 141974 135772 132178 131802 90443 91701 328425 288414 842474 836930 241108 237714 304245 306297 355508 348372 376889 380955 401138 405372 386542 428223 977749 1036142 614361 518535 326649 317663 373821 371318 399280 402508 411703 417531 470574 473814 811676 842297 39.75 69.3 1
09:57:54 2023-10-12 427607 423167 94858 94988 144888 148412 157054 153812 127950 125396 133646 132760 145688 146317 456586 496031 1385391 1359937 541923 563482 133407 118275 129120 132132 141542 136024 131724 132174 90569 91827 330779 290223 836573 842535 240850 237997 305209 306514 357689 348372 376197 378885 401102 407756 385420 430191 977701 1026467 623132 520317 324703 318887 372145 373061 397034 402544 413236 414489 473667 472414 806529 846032 39.75 69.3 1
09:57:55 2023-10-12 429964 423425 94728 95446 144649 148860 156191 154562 127528 126326 131389 133494 145719 147099 457946 486945 1389888 1370224 543462 564449 133252 118241 129085 132276 141455 135943 131923 132199 90476 91701 333677 288414 834397 841343 240104 238699 302363 306730 357689 346522 377156 378812 404788 408972 383116 428223 976363 1024290 623319 513675 326636 319406 374203 371910 396997 402821 413896 414416 471864 474398 813480 846032 39.75 69.3 1
09:57:56 2023-10-12 426369 423570 96767 95125 144311 149035 156152 154699 127596 125844 131149 133260 145620 147033 458129 495491 1401866 1376600 538939 562217 133570 118309 129334 131749 141683 135720 131757 131902 90509 91701 331306 287936 850090 834561 240886 238735 302399 306514 356328 347603 375786 378921 404147 406544 385169 425966 977056 1033552 620333 515901 326722 318639 375795 374035 400866 404815 412468 416761 472350 473671 816338 844109 39.75 69.3 1
09:57:57 2023-10-12 427080 424088 96766 95290 144181 149140 156018 154600 127508 125844 131149 133231 146062 147040 457340 491574 1388590 1372653 541082 562217 133536 118275 129244 131783 141648 135720 131666 131902 90476 91701 327849 289950 843020 836930 240646 237997 303959 306766 356043 349179 376355 378812 399907 405372 387159 427884 977749 1035629 623319 518938 324739 317924 374417 373397 397034 401379 412981 418158 473127 472414 809253 842333 39.75 69.3 1
09:57:58 2023-10-12 432050 424079 96699 95158 143854 149348 155939 154841 127508 126052 131184 133628 145863 147065 458645 495491 1393893 1366239 539248 562108 133436 118419 129196 132288 141939 135840 131815 132174 90509 91701 328371 288450 832753 838857 241394 238032 304067 306766 357152 346487 376355 378921 401174 407756 383045 427243 978393 1030439 621826 517901 324703 318664 373183 371874 399844 403394 414248 414344 473796 473850 808119 844833 39.75 69.4 1
09:57:59 2023-10-12 423791 423863 96796 95125 144799 148619 156330 154309 127596 125430 131564 133102 145789 146317 458129 490159 1389333 1371640 544344 559018 133821 117914 129437 131658 142048 135498 132278 131654 90509 91637 331306 287531 842076 840153 240361 238735 302538 306802 355508 347044 375596 378510 402338 405337 384842 429850 974943 1023565 623319 516633 327414 316965 372145 373061 396997 402001 410503 414525 472302 471680 816106 848964 39.75 69.3 1
09:58:00 2023-10-12 428916 423831 94636 95387 144149 149452 155618 155095 127250 126159 131010 133997 145348 147753 457444 489917 1398592 1388384 544012 562217 133436 118309 129154 132132 142082 135912 131666 132299 90414 91701 325100 288509 835147 836337 240104 239511 303356 305902 356650 348653 375520 377108 403259 407756 386614 425966 976363 1029902 622668 514440 324739 319663 372964 372788 396961 402540 414190 416906 472191 471018 815215 843564 39.75 69.3 1
09:58:01 2023-10-12 428034 424120 96695 95319 144281 149035 155791 154807 127596 126260 131149 133662 145654 147513 458508 492337 1392609 1374643 542307 563916 133427 118472 129334 132040 141726 136041 131757 132332 90602 91890 330779 292082 836690 836930 240850 238770 305639 305329 356685 349742 376355 378848 399942 408364 387777 427280 978430 1035743 614209 520834 325939 318675 374275 373843 396925 402082 415034 418603 473018 472271 807028 845384 39.75 69.3 1
09:58:02 2023-10-12 428859 423858 96733 95512 144547 149035 156295 154699 127596 126024 131289 133528 145789 146999 457481 495296 1388899 1363380 537882 563482 133352 118309 129154 132040 141584 135848 131757 132265 90509 91827 328371 290155 836209 838929 241430 238770 304281 306766 356685 346522 376355 381100 402338 407791 383081 427243 976973 1025644 621826 517401 324739 318923 372475 371945 400126 403110 414190 414416 471533 474159 806975 843601 39.75 69.3 1
09:58:03 2023-10-12 428931 423750 96771 95158 144611 149035 156295 154377 127596 126052 131376 133771 145853 147065 458197 490500 1382036 1373155 547223 562902 133218 118767 129072 132184 141697 135977 131633 132514 90345 91954 330085 290770 830573 841343 240104 240343 303213 306514 359634 347603 377424 376542 403543 410229 384806 428562 977749 1017730 596326 514440 324403 320375 374240 371910 396925 404707 412910 414452 470872 470617 809303 846032 39.75 69.3 1
09:58:04 2023-10-12 428739 424120 96733 95601 144185 149243 156043 155091 127508 126085 131184 133913 145654 147513 457481 490609 1396606 1381925 545319 559054 133135 118275 129244 132040 141683 135947 131666 132299 90447 91701 331306 288455 835380 836006 239696 239511 303356 306802 356650 349742 376355 376542 402940 407756 387777 426604 974980 1027458 627798 514440 324739 318664 374119 372525 395449 401662 413603 418121 471756 473022 815188 846202 39.75 69.4 1
09:58:05 2023-10-12 426184 423939 94664 95254 144173 149140 156191 154566 127461 125917 131149 133352 145859 146938 455751 495393 1402574 1380526 539322 562217 133319 118433 129265 132001 141619 135848 131848 132299 90509 91701 327849 287972 841834 834561 240886 238770 302114 306802 356078 347603 375255 378848 403579 407149 385420 423534 977056 1033432 618840 514440 326454 317924 372964 372788 399280 402856 412652 417890 469102 473814 813725 844183 39.75 69.4 1
09:58:06 2023-10-12 431135 423858 96699 95323 144121 149348 156078 154988 127508 126052 131184 133670 146062 147143 457481 493066 1390598 1372653 540280 562289 132885 118472 128906 132069 141417 136011 131058 132731 90195 91987 334835 291836 828880 836930 240361 239140 304281 305365 358840 349461 376355 378848 401138 410229 387195 426002 982548 1035974 623319 517661 325013 320232 375832 373052 396889 405120 416547 417681 471756 472414 804811 842967 39.75 69.3 1
09:58:07 2023-10-12 427416 423831 94703 95092 144720 148724 156731 154201 127991 125710 133782 133010 146265 146102 458129 496067 1387360 1359937 537918 562253 133419 118309 129154 132223 141529 136066 131848 132299 90509 91701 325100 288577 846387 841343 241430 237997 304316 306730 357725 346801 375632 381100 401174 409008 383960 429886 978430 1027458 618840 518206 324739 319379 372145 373919 399844 403110 414190 414489 476448 473850 805760 846069 39.75 69.3 1
09:58:08 2023-10-12 431174 424124 96805 95228 144319 149035 156330 154699 127780 126057 131595 133851 145651 147156 458019 487017 1388534 1373155 543953 562902 133319 118472 129244 132035 141486 136184 131963 133030 90476 91827 331833 288450 833915 843181 240708 239511 302399 306802 358264 346558 377156 378546 403615 409618 384266 428223 976363 1022572 621565 513712 324703 319925 373975 371874 399012 402891 414190 414416 471533 472449 811712 846069 39.75 69.3 1
09:58:09 2023-10-12 426442 423534 96737 95125 144181 148931 156078 154807 127596 125810 131472 133260 145890 147033 457481 490123 1397821 1384914 542508 562253 133319 118275 129154 131909 141619 135848 131757 132299 90509 91701 331833 288486 842066 834561 240068 239547 303356 306802 356650 348389 375786 377675 404183 407791 386578 425966 976363 1026441 626305 514440 324775 318923 372964 372525 397034 402575 413602 419459 468778 473363 816338 845986 39.75 69.3 1
09:58:10 2023-10-12 425881 423728 94793 95452 144441 149199 156156 154665 127596 125878 131149 133569 145688 147270 457992 496067 1396606 1375621 538173 563952 133696 118309 129403 131783 141850 135848 131914 131902 90542 91637 330779 287770 841878 837671 241313 237997 303427 306802 356078 348653 377156 381100 403259 406544 386306 428562 977749 1034639 615854 518169 327183 317960 373297 371910 400409 403270 412360 417826 470836 475256 811749 842333 39.75 69.3 1
09:58:11 2023-10-12 429280 424115 96838 95158 144419 148827 156330 154557 127596 125757 131323 133227 145688 146352 457481 495332 1388627 1369249 537465 563482 133352 118309 129278 131818 141619 135977 131633 132332 90447 91827 330779 288486 835496 838300 240921 238770 304245 306802 358264 346558 376355 380832 402374 409656 386590 429415 980419 1027021 623319 518839 324595 320197 373675 373288 400373 403677 414190 414416 472793 474553 811597 845995 39.75 69.4 1
09:58:12 2023-10-12 428895 424120 96729 95158 144684 149243 156295 154699 127596 125878 131184 133260 145688 147136 456846 489917 1383426 1368683 545707 563482 132952 118506 129120 132035 141451 135977 131091 132332 90698 91827 331833 290118 833794 841343 240850 240086 302540 306802 358804 347603 377156 377711 404503 410265 384266 428223 977749 1020638 614209 513418 324703 320410 373975 371945 397034 402891 415145 414489 471935 471715 810525 846069 39.75 69.3 1
09:58:13 2023-10-12 422599 423534 96800 95158 144679 148650 156557 154682 127814 125777 131700 133160 145788 146895 458668 492694 1391309 1379888 547408 562253 133352 118309 129161 132173 140623 135909 131757 132174 90447 91701 328371 288378 852539 838300 240068 239140 303427 306802 357438 350571 375632 377675 402976 408686 387813 428599 976363 1018328 626305 515170 324775 318923 375578 372432 396889 404246 414190 419378 473796 472986 811712 846032 39.75 69.3 1
09:58:14 2023-10-12 426517 424120 96901 95290 144419 149243 156152 154807 127829 126052 131149 133628 145654 147238 455719 494789 1392374 1372616 541082 563048 133319 118472 129266 132001 141683 135943 131848 132332 90476 91827 327849 291012 830896 836337 240815 238735 304351 305759 356614 349179 376355 378812 399871 407756 387195 427243 977665 1033432 623319 518902 324667 320294 374453 373962 396745 401058 415145 418790 472357 472271 808826 845310 39.75 69.3 1
09:58:15 2023-10-12 430720 423569 94664 95598 144139 149348 156048 154807 127596 126057 131389 133227 146167 147065 457481 494563 1391309 1363380 537845 563048 133427 118472 129334 132223 141726 136062 131848 132174 90509 91701 330779 288545 832302 839197 241394 238735 304031 306730 356650 345965 376319 378921 402338 408972 383081 427207 978393 1031934 620333 516599 324739 319630 373711 371910 401529 403110 414483 414380 473127 474553 808119 844797 39.75 69.3 1
09:58:16 2023-10-12 423782 423451 94663 95121 144786 148686 156657 154309 127773 125724 133832 133285 145649 146317 458129 490159 1389333 1372379 544233 562217 133788 118275 129798 131749 141949 135498 132311 131621 90575 91448 330779 287531 845450 841343 240477 239105 304281 306802 355508 347247 375632 378560 402937 406261 385169 429703 976253 1021309 623319 517735 327233 317747 375300 373061 396997 403677 411667 418825 476785 472342 816070 847269 39.75 69.3 1
09:58:17 2023-10-12 427989 423795 94672 95336 143952 149452 155358 155199 127596 126294 131149 134098 145182 148014 458129 489917 1397784 1385899 544086 563048 133352 118472 129368 131943 141584 135848 131757 132299 90476 91827 331306 288414 831012 836930 240068 239847 302079 306766 356650 349143 375786 377639 404183 407791 386886 425966 977056 1028947 616600 514440 324775 318887 373261 372788 396961 404635 414190 416906 471756 471018 815215 843527 39.75 69.3 1
09:58:18 2023-10-12 425505 423831 94663 95578 144645 149311 156156 154703 127705 126159 131516 133528 145820 147099 458319 495923 1400581 1374643 537085 564048 133990 118439 129403 131966 141949 135814 131881 132232 90476 91701 327980 287531 850812 836930 242011 237997 303356 306406 356328 348128 377424 381100 403543 406544 385998 428223 977749 1035418 621826 516635 327183 318697 373821 371910 400409 403677 412907 417826 472004 475256 814058 844183 39.75 69.3 1
09:58:19 2023-10-12 428859 423863 96771 95260 144449 149035 156484 154807 127596 125810 131656 133260 145755 146999 455714 495296 1390598 1368080 537882 562253 133818 118472 129334 132035 141687 135943 131757 132299 90509 91890 331306 288486 835000 837671 240850 239069 304945 306802 358804 347044 376089 378921 402338 411805 384230 425966 979852 1030476 603910 517735 324487 320611 374203 373998 400227 403606 414961 417784 472350 474338 807028 846588 39.75 69.3 1
09:58:20 2023-10-12 428587 423854 96804 95294 144419 149035 156379 154566 127596 126024 131149 133260 145654 147030 458668 492301 1380526 1362374 546668 563880 133444 118472 129244 132223 141627 136070 131848 132332 90509 91890 330779 290924 833378 842535 240441 238735 305209 305831 357725 347639 376233 378812 401138 408972 385420 430837 975592 1021328 618840 517767 324667 318923 375264 373026 396610 402544 415366 414489 474369 472986 805956 847269 39.75 69.3 1
09:58:21 2023-10-12 423935 424120 96729 95257 144423 148686 156295 154699 127596 125844 131149 133624 144875 147134 458129 489917 1392646 1379888 547057 562253 133319 118472 129368 132001 141787 135943 131633 132299 90447 91827 328425 288450 834075 837007 239696 239511 303391 305902 357439 350230 378348 377955 403116 408222 387668 428416 976179 1028711 626305 515827 324703 319628 375507 373579 396331 404351 414190 419009 473527 470947 811712 847794 39.75 69.3 1
09:58:22 2023-10-12 423935 424084 96729 95154 144277 148931 156295 154592 127596 125844 131564 133227 145553 146999 457444 494563 1400835 1383929 539706 562217 133319 118275 129244 131783 141683 135498 131757 131902 90509 91701 327328 288414 838470 834561 240477 239476 302859 306802 356614 347603 375218 378510 404183 407756 385455 423534 973974 1028619 615680 513712 324775 318441 373226 371709 397034 402821 413896 416870 469102 472414 815572 845837 39.75 69.3 1
09:58:23 2023-10-12 425881 426302 94793 95419 144309 149000 156156 154703 127461 126004 131354 133528 145820 147238 458129 495995 1392646 1376600 535876 562811 134014 118275 129403 132196 142800 135976 131881 131868 90509 91637 330779 287531 841056 836930 241564 237679 303391 306334 355793 348653 377156 381100 402374 406544 386270 428526 977749 1036142 615854 518267 326685 317924 373297 371874 400409 403110 413295 417495 470836 474851 813480 841105 39.75 69.3 1
09:58:24 2023-10-12 431174 424120 96733 95443 144419 149035 156186 154807 127596 125844 131184 133260 145250 146999 457481 494527 1388627 1371200 539706 561820 132918 118309 129064 132132 141486 136143 131757 132299 90414 91701 330779 288712 842038 838007 240886 238735 304281 306802 359598 347603 375786 378885 402338 410229 385420 425966 979852 1033111 623319 518029 325939 320646 374203 373315 398881 403606 417140 418676 468886 473636 804811 843257 39.75 69.3 1
09:58:25 2023-10-12 428310 423455 94800 95180 145267 148619 156985 154060 127950 125430 131700 133623 145517 146283 457481 494563 1383426 1359240 542728 563048 133524 118275 129154 132001 141683 135848 131881 132117 90352 91701 331306 289950 835030 841343 240850 237997 304636 306730 357438 347639 376233 378957 401102 407472 385420 430495 978393 1025971 620333 518169 324703 318887 372702 373621 399280 403110 414190 417263 473703 473779 806529 845432 39.75 69.3 1
09:58:26 2023-10-12 421932 423465 96871 95158 144541 149026 156330 154309 127596 125637 131564 133227 145890 146759 458129 489400 1389333 1372690 545855 562217 133319 118275 129368 131909 141486 135977 131757 132083 90447 91890 328371 288450 836021 838893 240104 239192 303745 306478 357509 348510 378496 378099 402797 405196 386470 430312 974068 1025741 621565 515901 326649 317000 376898 373741 396925 402317 411703 418158 476785 472449 816070 846069 39.75 69.3 1
09:58:27 2023-10-12 427042 424120 96699 95285 143986 149033 155791 155341 127244 126260 131058 133724 144875 147339 457481 490609 1400835 1385899 541245 562253 133319 118309 129244 131875 141683 135943 131666 132174 90476 91701 330779 288414 839050 834561 240441 239883 303320 306478 356650 348372 375255 377711 403579 407791 385169 423534 976363 1025644 617151 513712 324739 318923 373226 372525 396997 402259 413896 416870 468778 474398 814993 846439 39.75 69.3 1
09:58:28 2023-10-12 425697 423975 94672 95415 145022 148965 156156 154669 127461 125810 131149 133536 145517 147136 455824 495850 1399586 1375621 536254 564048 133721 118309 129403 131909 141915 135943 131881 131902 90509 91701 330779 287531 837709 836930 241635 238032 303356 306802 356078 347603 377156 381100 403579 406544 385455 427884 976823 1033871 620333 513657 326685 317960 373297 373962 400409 402224 412323 416906 470872 474553 814377 844183 39.75 69.3 1
09:58:29 2023-10-12 430829 423858 96758 95162 144315 149035 156186 154841 127508 125878 131149 133536 145654 147238 457805 493102 1392646 1370666 540475 563916 132760 118506 128906 132069 141254 136423 131025 132548 90352 91827 331833 291118 828148 836930 240646 238770 304281 306047 359334 348653 376355 378921 402904 410300 386614 430402 984720 1036062 623319 518102 323538 320753 375300 373843 399171 404779 417140 416870 471792 473814 804240 845236 39.75 69.3 1
09:58:30 2023-10-12 427684 423764 94700 95026 144884 148615 157064 154171 128086 125430 133832 133010 146026 146283 458129 496067 1387360 1358271 540885 563084 133227 118472 129368 131943 141619 135977 131881 132299 90509 91924 331306 290155 830320 841343 240921 237997 304995 306730 357725 347603 376233 381100 401138 408364 384842 429886 978430 1029725 618840 518169 324739 318923 373261 373883 396709 402544 414777 416906 473703 473814 806529 847035 39.75 69.3 1
09:58:31 2023-10-12 423998 424084 96767 95093 144645 148619 156692 154309 127596 125463 131564 133227 145688 146794 457481 489779 1387607 1371677 545467 562253 133821 117948 129832 131692 141984 135532 132344 131745 90575 91637 331833 287293 844752 842891 240396 239192 304030 308502 355366 348002 378496 378632 403364 406332 384806 430495 974708 1024290 623319 516633 327646 317000 372180 373026 396997 404246 412323 416870 473703 472414 816106 847306 39.75 69.3 1
09:58:32 2023-10-12 426369 424120 96695 95221 143981 149243 156043 155199 127420 126294 131184 133695 145553 147735 458129 489917 1395768 1383929 545707 564481 133352 118309 129244 132040 141717 135989 131666 132754 90509 91701 333677 288450 836092 836337 239900 239547 303356 306694 356685 349742 376355 377337 404523 407791 387777 426604 974980 1026732 612609 514440 324775 318923 374382 373052 396646 405314 413932 418826 471502 470876 815141 846588 39.75 69.3 1
09:58:33 2023-10-12 423561 425581 94696 95419 144624 148694 156347 154699 129967 125844 131184 133708 145480 147032 457481 495332 1401829 1378487 538173 562253 133549 118309 129368 132132 141717 135720 132105 132083 90509 91701 328425 287972 839584 834561 241430 239105 302859 306802 356650 347639 375823 378957 404467 407149 385455 423534 977749 1027666 621565 515170 326649 318860 373821 370834 400409 402856 412981 417531 471466 474517 815795 842297 39.75 69.3 1
09:58:34 2023-10-12 432092 424120 96737 95261 144285 149172 156301 155341 127596 126085 131184 133770 145346 147339 455824 492719 1391585 1372690 541082 563482 133306 118704 128940 132223 141451 136436 131025 132731 90228 91987 330042 291423 826722 836337 240850 238770 304516 305401 359381 349496 376355 378885 401770 411555 387524 427025 981168 1033176 612609 518102 323994 320232 376098 373843 397034 404246 414183 417531 468886 473636 804811 842930 39.75 69.3 1
09:58:35 2023-10-12 428310 423863 96838 95291 144782 148305 156201 154343 130036 125775 133689 133281 145481 146317 458129 496067 1387911 1360906 537918 562253 133352 118309 129278 128628 141717 136011 131881 132299 90542 91827 330779 288486 834668 841343 241430 238067 304780 306766 357725 346558 375668 381100 402338 408399 383960 429886 978430 1024197 620333 517803 324739 318923 374733 373621 399844 403110 414190 414489 473667 473528 805723 846069 39.75 69.3 1
09:58:36 2023-10-12 422599 423800 94732 95192 144679 148922 156836 154377 127773 125757 133611 133260 145925 146794 458129 489779 1387570 1371677 544307 563120 133914 117914 129923 132040 142044 135626 132311 131868 90909 91727 328425 289193 844550 841197 240708 239166 304138 306261 355401 347425 378496 378812 403223 405407 384842 429886 976823 1024290 623319 516633 327718 318180 375832 373621 397034 401662 412360 417531 474141 472047 816106 846706 39.75 69.3 1
09:58:37 2023-10-12 427044 424120 96695 95225 143986 151793 155791 155233 127244 126327 131149 134132 145250 148132 457481 489917 1396794 1384391 544159 562253 133570 118309 129368 131886 141717 135977 131848 132332 90542 91701 330779 288523 835017 836659 240068 239547 303035 306802 357725 349706 376618 377675 403615 407791 387467 426604 976363 1028947 617151 514440 324775 318958 375795 372870 396673 405278 414079 418012 468958 470876 815113 846588 39.75 69.3 1
09:58:38 2023-10-12 425771 423600 96733 95256 144319 149035 156295 154600 127528 125917 131149 133227 145688 147273 457786 495923 1401829 1376600 538173 559054 133662 118309 129368 131909 141752 135848 131881 132208 90509 91701 333545 287972 837142 834561 241635 238770 303072 306802 356578 348617 376355 381100 404147 407435 385962 425966 977749 1036362 631185 516361 326649 318370 373226 371874 400409 404815 413002 416870 472793 474517 816375 843583 39.75 69.3 1
09:58:39 2023-10-12 427575 423863 94728 95087 144946 148619 156766 154309 127773 125603 133763 133160 145890 146317 458129 495260 1389333 1360173 539097 562217 133536 118671 129334 132001 141845 135943 131848 132299 90509 91827 327849 288450 841579 841343 241242 238699 304709 306730 357689 347282 378385 380810 402654 408830 384123 429703 981924 1031572 620333 520687 324559 318887 374240 374146 400409 403162 414556 418528 474333 474517 806865 844760 39.75 69.3 1
09:58:40 2023-10-12 429658 423899 96829 95290 144419 149035 156260 154497 127596 125844 131459 133536 145415 146999 458129 489917 1383426 1371200 544049 562181 133193 118671 129209 132218 141648 135977 131848 132606 90476 91890 327980 289878 831745 841343 240779 240051 302716 306730 359598 347568 377424 377639 404467 410229 384806 428526 977749 1019844 623319 513675 324631 320312 374240 372432 396997 402856 415366 414416 474284 471680 811676 845995 39.75 69.3 1
09:58:41 2023-10-12 426972 424124 96736 95459 143986 149276 155979 155307 127420 126260 131149 133926 144807 147545 455714 491303 1400798 1385899 540935 562217 133738 118671 129334 132001 141683 136184 132145 132564 90345 91854 331833 288306 835017 835708 240636 239634 303517 306622 357259 348581 375786 377675 404147 410467 386326 425893 976363 1026369 617151 514146 324559 318923 373226 372788 396997 402856 414190 417459 471756 472378 813725 843564 39.75 69.3 1
09:58:42 2023-10-12 423827 423498 94737 95224 144423 149243 156295 154807 127596 126052 131459 133536 145890 147136 458129 496067 1398592 1374606 536254 562217 133763 118275 129403 131966 141949 135720 132278 132174 90509 91701 330779 287531 853508 836930 241939 237997 303391 306802 356578 348915 377424 381100 403507 407114 386578 428562 977749 1035336 618840 519577 327355 318639 376061 374108 400975 404174 412140 418012 474393 477054 813910 844183 39.75 69.3 1
09:58:43 2023-10-12 427680 424120 96867 95294 144880 149311 156226 155022 127596 126052 131149 133662 145754 147716 457805 491574 1391585 1372616 542618 563048 133352 118472 129334 132001 141683 135943 131881 132332 90509 91827 330779 290806 831934 835744 240325 239105 305854 305759 356614 349425 376889 378812 400187 407756 387777 428223 978393 1030147 613657 519305 324667 318405 374417 373579 397034 401058 414777 419082 473461 472414 806865 842930 39.75 69.3 1
09:58:44 2023-10-12 428920 424048 96863 95501 144415 149035 156295 154557 127596 125844 131621 133260 145890 147238 458454 490609 1380073 1371200 548150 563048 132918 118671 128906 132407 141417 136294 131058 132514 90414 91827 330779 291012 830187 838893 239325 239883 303959 305962 358553 348086 377240 376362 402231 410051 385276 428344 980493 1023817 611053 515170 324403 320375 372702 375131 398593 402189 413820 414489 471533 470983 809903 848274 39.75 69.3 1
09:58:45 2023-10-12 423863 423753 94761 95121 144811 148340 156766 154343 127862 125690 131551 133289 145548 146317 457444 490123 1389333 1368683 543884 559018 133788 117914 129798 132001 141949 135720 132311 131835 90542 91448 330140 286651 847847 841343 240815 239105 303496 308538 356043 346522 375632 378812 404147 406544 384806 429850 976363 1024363 623319 516633 327913 318664 372667 373061 397034 404246 412323 417227 473631 472378 818589 849002 39.75 69.3 1
09:58:46 2023-10-12 423673 423749 96699 95162 144419 149035 156152 154557 127596 125844 131551 133260 145654 147497 457481 496031 1399586 1375621 538173 562217 133729 118275 129521 132277 140500 136290 132543 132199 90443 91794 331833 289193 856087 836930 241796 238558 303356 306802 356578 348372 377156 381385 404252 406509 385998 427243 977749 1036670 622759 513621 327147 318441 373821 371910 400975 404635 412615 418121 470836 475220 815795 844183 39.75 69.3 1
09:58:47 2023-10-12 428006 424124 96804 95261 144721 149243 156295 155056 127596 126173 131149 133662 145517 147273 457481 491229 1391585 1372653 542691 563880 133427 118275 129368 132040 141915 136062 131881 132299 90509 91827 325100 290254 835268 836930 240646 238735 305854 305364 356614 349706 377424 378848 400504 407435 387467 427884 977528 1035239 623319 521057 324631 318520 374275 374108 396889 402365 414336 418899 474161 472414 808083 843527 39.75 69.3 1
09:58:48 2023-10-12 431440 423795 94696 95285 144381 149035 156295 154841 127596 126125 131481 133650 145654 147238 457444 493066 1391622 1373581 541045 563880 132989 118704 128816 132407 141537 136697 131091 132731 90352 91987 330779 290957 832468 837671 240886 238770 304281 305831 359598 348653 376025 378885 402904 410265 386578 426568 981278 1036202 623319 513657 325760 320896 373785 373052 399280 403677 414439 416870 471792 473446 804240 843564 39.75 69.3 1
09:58:49 2023-10-12 429875 423858 96800 95224 144653 149035 156295 155056 127596 125843 131149 133536 145654 146999 457481 489917 1385862 1369618 543241 562217 133227 118588 129154 128859 141451 135977 131848 132332 90509 91890 328371 288450 831985 841694 240565 239935 302574 306478 358660 347425 377387 378063 404288 410051 384934 428380 977749 1020697 623319 513712 324415 320268 374167 371874 397034 403455 413201 414344 471533 473691 810488 846032 39.75 69.3 1
09:58:50 2023-10-12 424499 424079 94700 95228 145086 148931 156836 154699 127773 125724 131656 133227 146093 146794 458129 490123 1389333 1372653 545855 559018 133754 118472 129368 132040 141915 135981 131881 132299 90509 91827 331306 288455 840390 838929 240156 239105 304245 306766 355543 348372 376197 378510 403223 405372 386578 430495 974980 1026467 613657 516633 327414 317000 374417 373585 396997 404066 412323 419123 477160 474398 819792 849002 39.75 69.3 1
09:58:51 2023-10-12 423194 423785 96762 95224 144385 149243 156295 154807 127596 125810 131564 133227 145654 147136 457481 496067 1399805 1376600 537605 564449 133994 118433 129556 132196 142134 135955 132178 132232 90443 91794 328371 288987 839260 836930 241635 238735 302079 306802 356365 348229 376355 381100 403579 407114 386326 427134 977749 1035012 621826 516633 326649 318405 373261 371874 400409 404246 412323 416906 473127 475220 815572 843583 39.75 69.3 1
09:58:52 2023-10-12 423971 423534 96737 95323 144381 149035 156295 154807 127508 125844 131149 133628 145620 147238 457481 490159 1390598 1372653 542270 562253 133641 118275 129334 132040 141743 135942 131848 131902 90476 91701 330779 288550 837475 835744 240646 237679 305209 306730 356043 349179 377156 378921 400821 407149 387488 428271 980382 1037795 623319 520434 326468 317818 376898 374108 396889 402329 414800 418785 470836 473814 811672 846069 39.75 69.3 1
09:58:53 2023-10-12 430825 423998 96703 95290 144151 149590 156018 155091 127596 126052 131149 133662 145654 147307 457481 493066 1392609 1372653 541082 563482 132981 118671 128658 132407 141537 136732 131058 132902 90319 91987 330779 291699 823066 836337 240886 239105 304281 305795 359334 349179 376355 378848 402020 411166 387195 428257 979852 1034896 623319 516633 324174 320635 374083 373579 399280 401662 414475 418121 472793 473814 804811 843564 39.75 69.3 1
09:58:54 2023-10-12 428640 424043 96771 95224 144411 149139 156330 154699 127596 125844 131656 133536 145688 147136 458129 487125 1387360 1370629 543462 562217 133285 118671 129244 132218 141717 135977 131881 132332 90509 91890 328371 290847 832226 843490 240601 240113 304341 306658 359201 347425 377886 378632 404608 410051 385077 428599 977749 1021464 615680 512618 324510 320600 372109 372764 396745 403949 415366 416638 472267 472449 811712 847306 39.75 69.3 1
09:58:55 2023-10-12 423194 424120 94761 95285 144884 149035 156692 154557 127596 125844 133797 133260 146026 146999 458454 490123 1390598 1372653 544307 563482 134192 118309 130048 131783 142048 135720 132311 131835 90575 91827 330779 288008 845214 840748 240646 239105 304316 306802 355543 348389 376233 378848 403543 406544 385455 430532 976363 1024377 623319 516633 327914 317000 373857 374146 396745 404671 412030 417903 474595 474288 819867 847760 39.75 69.3 1
09:58:56 2023-10-12 423628 424120 96763 95285 144453 149139 156295 154807 127508 125844 131564 133536 145789 147156 457805 496067 1399251 1377002 541245 563625 134086 118337 129875 132591 142112 136234 132394 132631 90443 91954 328425 288518 837378 836930 240886 237785 305531 306802 356614 349179 377424 380847 401031 407149 387195 428562 977701 1039424 623319 519709 327183 319144 374417 371945 399844 403110 412981 418785 472004 475256 811712 843601 39.75 69.3 1
09:58:57 2023-10-12 431220 424120 96762 95319 144285 149347 156152 155376 127596 126052 131149 133662 145654 147513 458129 493066 1392646 1375621 541082 563916 132993 118704 129120 132407 141537 136538 131600 132893 90352 91987 333595 291945 828388 836337 240886 239140 302999 305795 359923 349742 376355 378596 402052 409980 387524 427098 982622 1036472 623319 518102 323994 320232 376365 373361 399280 401662 414475 418158 472538 473671 805823 843564 39.75 69.3 1
09:58:58 2023-10-12 427310 424048 94764 95325 144884 148619 157199 154343 128086 125810 133704 133135 146127 146386 456828 494527 1383426 1360906 544344 563916 133356 118588 129244 132040 141520 135977 132105 132299 90509 91827 330779 289950 838201 842535 240850 237750 305209 306766 358264 348653 377329 378921 401174 409008 385998 431179 979852 1027195 621826 519476 324739 319406 373261 374181 399280 403110 412972 416942 475073 473814 807102 847907 39.75 69.3 1
09:58:59 2023-10-12 422563 424084 96901 95162 144888 148827 156836 154343 127773 125724 131656 133193 146315 146352 458129 490123 1389333 1372653 547172 563084 133788 118309 129437 131852 141949 135943 132187 132597 90751 91854 327849 290639 846697 839308 240672 238963 304102 306586 355366 348474 378496 378776 402940 406509 386614 430885 976128 1027195 623319 516633 327646 320294 376898 374181 396601 404246 412323 418785 474369 472047 816070 848274 39.75 69.3 1
09:59:00 2023-10-12 428087 424115 96703 95356 143778 149766 155826 155272 127420 126294 131149 134006 145859 147553 457444 489917 1399805 1385899 542508 563916 133436 118275 129368 132223 141743 136058 131848 132299 90542 91890 330779 288523 838354 835744 240441 239547 303035 306802 357689 348372 376089 378243 404183 408686 386578 426604 976363 1025644 626305 513712 326418 319381 376328 372906 396745 405957 414704 418371 471611 472271 816300 845948 39.75 69.3 1
09:59:01 2023-10-12 426406 424124 96733 95257 144441 149243 156186 155091 127508 126052 131529 133662 145688 147513 457188 493703 1394206 1375114 541245 563336 132822 118849 128768 132518 139410 136510 131116 132731 90319 91987 328371 291387 823460 836930 240850 239069 304316 305867 359887 349174 376355 378885 402338 410300 387195 427243 979852 1033432 613657 516633 323682 320860 374083 373052 397034 403498 414183 418158 472459 473482 804811 843564 39.75 69.3 1
09:59:02 2023-10-12 427375 423785 96834 95121 144786 148375 156836 154309 130026 125463 133876 133252 145819 146317 458129 495296 1389333 1359437 537918 563916 133662 118588 129368 132035 141717 136011 131881 132332 90542 91827 325100 288523 830320 841343 241599 238032 304745 306766 357725 347282 378422 380847 402088 408830 384123 430385 982622 1030914 620333 519577 324595 319534 372145 374181 400126 403462 414887 414452 476712 475256 806939 848964 39.75 69.3 1
09:59:03 2023-10-12 431101 424084 96767 95546 144419 148864 156582 154532 127596 125878 131564 133741 145890 147238 457481 487125 1383426 1368683 545670 563482 133423 118704 129154 132223 141627 136096 131757 132639 90542 91987 330779 288577 847582 839308 240850 240255 303356 306802 359923 347639 377424 377711 404824 410877 385420 428562 977749 1021396 623319 513712 324703 320375 372145 371910 396709 403455 413237 414489 471568 470983 809339 847444 39.75 69.3 1
09:59:04 2023-10-12 427008 424124 96695 95418 143947 152075 156043 155341 127508 126294 131149 134132 145688 148029 457481 489917 1397784 1385899 545707 563084 133670 118506 129403 132407 140417 136218 132469 132606 90751 91954 328371 288378 832143 836930 240334 240077 303853 306550 357689 350571 376355 378243 403579 408724 387813 426905 977477 1029711 615690 514912 324812 318923 374119 373052 396997 402856 414190 418158 472459 471715 815795 843564 39.75 69.3 1
09:59:05 2023-10-12 423899 423836 96800 95187 144611 148855 156330 155091 127596 125844 131691 133737 145380 147134 458129 496103 1401866 1376600 537085 562253 133570 118506 129472 132223 141816 135994 132187 132457 90575 91827 329108 287531 839902 836337 241689 239105 303391 308538 356650 348653 376889 381100 404788 407756 386614 427618 977749 1035049 613657 518065 327355 319157 376061 375168 401542 405134 412834 417976 474430 475113 816300 844183 39.75 69.3 1
09:59:06 2023-10-12 431781 424120 96830 95637 144585 149037 156364 154747 127596 126052 133689 133960 145613 147545 457225 494456 1395272 1371163 540438 563734 133654 118569 129265 132407 141915 135977 131914 132519 90575 92014 330085 288491 831483 839271 241635 239140 304851 306802 359345 347568 376355 381100 403543 410265 384842 427280 980583 1030074 615680 516635 324775 320896 373975 371910 400866 401662 415072 414452 473127 475256 805760 845834 39.75 69.3 1
09:59:07 2023-10-12 428326 424120 94663 95253 144880 149243 156582 154841 127596 126085 133611 133695 146127 147273 458778 490123 1381391 1367301 545381 564750 133352 118704 129368 132103 141752 136011 131881 132548 90542 92088 331306 291513 836106 843729 240646 239140 305854 306478 358553 348893 377257 378668 400995 409799 386470 431606 981924 1023275 613697 516635 324185 319890 375529 373443 396925 403677 413273 420169 475108 472235 804547 848583 39.75 69.3 1
09:59:08 2023-10-12 428859 424120 94737 95249 144824 149348 156622 154875 127596 125878 131739 133662 146265 147143 458129 491610 1390635 1371367 544270 563482 133352 118704 129403 132103 141798 136328 131914 132639 90575 91890 331306 288486 832947 841343 240850 240051 302859 306802 358840 347003 375632 378921 405431 410265 385149 429242 978430 1024290 623319 513712 324775 320896 372145 373358 399280 404090 415366 414489 472302 473933 811491 849002 39.75 69.3 1
09:59:09 2023-10-12 427353 424120 94737 95257 144653 149035 156582 154841 127814 125878 133611 133662 146162 147273 457481 494563 1401594 1384914 540475 562253 134139 118665 129738 128892 140386 137032 132211 132664 90476 91954 328371 288306 835120 836930 241251 239511 303356 306802 357689 349179 376099 378921 404788 408686 386614 426604 979609 1033588 623319 515170 327183 318710 374119 373052 400409 403490 413603 417826 468778 474922 815492 842370 39.75 69.3 1
09:59:10 2023-10-12 426214 424120 96762 95501 144687 149243 156692 154875 127596 126085 131691 133695 145890 147513 457408 494527 1392646 1374643 537918 563916 133788 118424 129832 132132 141984 136207 132154 132299 90542 91954 330779 288450 844807 837196 240850 237997 305209 306802 356578 349461 377424 381100 402020 407399 387740 428562 980345 1042183 615680 521428 327464 318746 375100 374902 400379 402931 412797 419232 474612 476416 811676 843564 39.75 69.3 1
09:59:11 2023-10-12 427008 422419 94737 95256 144758 149035 156582 154923 127991 126024 131814 133830 145990 147099 457549 495116 1391235 1364752 540475 563698 133595 118555 129403 132069 141683 136407 132211 132481 90509 91954 328371 288450 840862 841694 241599 238699 304709 306802 357689 347340 377959 381100 402904 408937 384230 429509 981007 1030439 623319 518133 324775 319854 374240 374146 400409 403677 415072 414452 473667 475185 806939 846032 39.75 69.3 1
09:59:12 2023-10-12 428555 423863 94700 95290 144619 148755 156657 154807 127596 126018 131656 133720 145548 147134 458129 490609 1383389 1370629 545707 563048 133319 118671 129334 132253 141683 136423 131848 132731 90509 91954 331306 290118 846075 842891 240601 240512 304773 306622 359707 348474 378496 377459 404572 411240 385276 429169 977665 1019880 613657 514110 324451 320860 375035 372693 396997 405885 416437 417495 472195 471680 810451 847269 39.75 69.3 1
09:59:13 2023-10-12 424287 423451 94793 95252 144888 148931 156836 154309 127918 125637 133832 133260 146127 146999 455714 490159 1390326 1372616 544270 563880 133754 118275 129946 132184 142048 135943 132311 132265 90575 91701 327231 287055 841638 841939 240850 239308 304316 308538 356578 347324 376197 378848 405359 407435 385420 430837 976363 1024290 624812 516633 328182 318639 372145 373585 396997 403677 412651 419124 476866 473528 818118 848325 39.75 69.3 1
09:59:14 2023-10-12 423899 424084 96767 95290 144653 149243 156657 154841 127596 125844 131691 133754 145890 147238 457481 495645 1401866 1378561 539979 563589 134091 118713 129299 132683 142134 135989 132211 132265 90443 91954 328371 288338 833806 834561 241805 239140 303070 308320 357546 348617 376355 381100 404788 409887 386634 426604 977749 1037942 621826 515901 327183 318887 373821 371910 400975 403455 413566 418480 472793 475256 814878 843564 39.75 69.3 1
09:59:15 2023-10-12 423935 423678 96767 95323 144411 149243 156330 155056 127596 126085 131459 133662 146026 147616 457481 491574 1392609 1375621 542344 563880 133842 118506 129798 132132 142109 136079 132096 132332 90542 91954 330779 288568 847252 836930 240886 238032 305854 306802 356614 349514 377691 380832 401138 407472 387524 428307 980419 1039419 623319 519563 326504 318710 374275 374902 399135 403110 414190 419414 471533 476526 812867 845396 39.75 69.3 1
09:59:16 2023-10-12 427982 424084 94800 95125 145456 148721 157099 154459 128203 125710 131884 133127 146465 146860 458632 495850 1389926 1361875 542728 562217 133570 118671 129556 132407 141915 136389 132096 132514 90542 92174 327980 290155 831367 842535 241635 238735 305173 306082 358516 348689 377063 381100 402302 409008 386034 431215 981278 1018364 620333 519305 324775 320633 373821 374217 399280 403394 415366 418121 476254 474886 805723 848546 39.75 69.3 1
09:59:17 2023-10-12 437598 424120 94761 95352 144687 149139 156836 155091 127773 126052 133797 133662 146026 147238 458454 489572 1390598 1373581 546483 563482 133319 118671 129368 132407 141781 136389 131889 132735 90542 92174 333677 290315 831504 843816 240708 240450 303213 306550 359707 348194 379030 378329 405359 410229 385420 429509 977749 1021820 613733 513675 324739 320860 372667 375168 399280 403772 413820 414525 472267 472414 811710 847269 39.75 69.3 1
09:59:18 2023-10-12 424072 424124 94765 95253 144811 148790 156801 154343 127862 125757 133876 133331 145683 147134 458508 490159 1388627 1372653 545855 563084 134229 118275 130229 132040 142216 135720 132743 132058 90608 91701 330779 287531 840521 841343 240850 239476 304745 308538 356043 347639 376233 378885 403543 407149 385455 431142 976363 1025741 621565 516368 328414 318147 373559 376765 399026 404707 414803 418012 474965 473303 819867 848362 39.75 69.3 1
09:59:19 2023-10-12 423858 424115 94728 95323 144752 149348 156582 154988 127596 126139 131691 133758 146163 147348 458129 494492 1397223 1379005 544303 563771 133788 118569 129660 132591 142427 136384 132427 132664 90410 91954 331833 290714 836911 836930 242454 239476 306070 306442 357725 350517 375069 378632 401102 408686 387849 428562 981278 1035629 615128 519709 324775 318923 375542 371910 399280 403143 413201 419451 470872 473850 806939 844797 39.75 69.3 1
09:59:20 2023-10-12 430876 423455 96905 95261 144453 150205 156692 155091 127863 125878 133410 133695 145925 147136 455751 494563 1392337 1372616 541245 564714 133465 118472 129696 132223 141907 136379 132278 132606 90542 91987 330779 290241 838783 838264 241599 239476 305209 306802 360466 348617 376669 380810 403292 411205 385855 427098 982559 1030257 623319 518839 324631 321929 374240 374108 400409 402224 414147 419422 472538 475185 806529 845432 39.75 69.3 1
09:59:21 2023-10-12 429502 423795 94800 95611 145150 149101 156890 154953 127916 126159 131792 133528 145990 147099 458705 490159 1392609 1372653 545670 563771 133553 118671 129368 132287 141915 136423 132211 132731 90542 91987 330779 289914 847707 841343 240850 240628 303035 306802 359887 347639 375932 378546 405431 409873 385420 429850 977749 1021396 624812 513712 324739 320896 372702 372503 399280 404090 413237 416638 472267 472414 811676 847306 39.75 69.3 1
09:59:22 2023-10-12 422563 423498 94700 95224 144914 149035 156836 154841 127862 125670 133832 133569 146162 146999 458778 490159 1390598 1372653 545892 563916 134192 118309 130229 131909 142216 135943 132643 132381 90943 91854 328371 287387 843146 841233 240708 239298 304566 308502 356150 348879 376233 378885 403259 406544 386326 430202 977056 1025741 624812 516633 328268 317960 373261 373621 397034 402224 412652 417531 475073 475405 817880 848583 39.75 69.3 1
09:59:23 2023-10-12 427341 424115 96737 95522 144581 152075 156295 155410 127420 126327 131184 134165 145654 148132 458129 489917 1399805 1385899 544123 563084 133662 118506 129368 132069 141949 135977 131881 132514 90542 91987 330779 288450 846649 836930 240361 240255 303391 306802 358516 349742 376355 378812 404788 409008 387777 427243 977056 1030476 621565 514805 326395 319641 376365 373698 396889 404891 414704 417976 472314 472271 816300 846588 39.75 69.3 1
09:59:24 2023-10-12 428640 424120 96762 95361 144581 149276 155948 155341 127596 126173 131564 134161 145380 147957 457873 494789 1395272 1374949 540438 563734 133218 118815 129230 132518 141974 136423 131881 132606 90542 91890 331306 291054 826644 837367 240921 239476 304745 306514 360396 348689 373718 378921 403579 411491 386578 427243 982706 1033432 614209 513657 324667 320932 372702 373052 399844 402259 414475 414489 472793 474553 805248 846069 39.75 69.3 1
09:59:25 2023-10-12 427648 424120 96800 95323 144687 149243 156836 155199 127596 126052 133704 133662 146127 147273 456586 490159 1381391 1367301 546998 564750 133570 118704 129403 132253 141752 136423 132096 132548 90698 91987 331833 291048 833378 843132 240441 239140 305603 306478 358553 349174 380112 378704 401877 410086 386470 431680 981924 1024144 623319 520538 324703 320410 373821 373585 396709 403462 416400 417790 475108 472414 806917 851033 39.75 69.3 1
09:59:26 2023-10-12 425307 423831 94699 95452 144820 149347 156915 154919 128217 126125 131884 133620 146243 147238 457079 490123 1392900 1378561 547112 563952 133788 118671 129771 129145 141949 136423 132465 132731 90542 91987 330196 288486 838564 838929 240485 239476 304745 306802 356650 349778 377365 378488 403579 407149 387885 431215 976363 1026696 621565 516633 326649 317960 376107 374181 396997 402598 414190 420081 475073 472414 816070 847719 39.75 69.3 1
09:59:27 2023-10-12 428006 424120 94765 95352 144786 149172 156692 155065 127596 126052 133876 133758 145548 147134 457481 492584 1401866 1384914 540475 563482 133696 118671 129771 129472 140386 136536 132360 132539 90476 91954 331833 288306 842438 836930 241251 239873 304341 308597 357689 349215 376355 378668 405858 408937 386835 426002 977749 1032262 626305 515170 326685 318958 374382 371318 400409 404055 414190 418158 471792 475220 815492 842930 39.75 69.3 1
09:59:28 2023-10-12 423863 424120 96830 95257 144519 151793 156330 155091 127596 126085 133797 133960 145925 147513 458129 495296 1392646 1375545 539515 563952 133821 118472 129798 132069 142147 136412 132311 132332 90575 91987 330779 288703 843502 838300 240850 238032 305209 306802 356614 349742 378348 381639 402374 407756 387777 429205 978430 1037120 615680 521057 328269 318781 375364 375168 400373 403322 413712 419268 474466 475077 811712 845432 39.75 69.3 1
09:59:29 2023-10-12 427648 423800 94696 95125 144914 148611 157089 154343 129994 125843 131849 133461 146226 146791 458742 495886 1391309 1360060 539333 563734 133654 118733 129403 132103 141752 136011 132187 132631 90443 91954 331306 291054 839050 841343 241724 238822 305209 306802 358516 347603 376268 381100 402374 409618 385455 430507 980620 1030439 620333 518169 324812 319441 374155 374217 400409 403677 412040 417862 475144 476067 806294 847343 39.75 69.3 1
09:59:30 2023-10-12 429950 423785 96830 95287 145822 149557 156731 155091 130036 125878 133876 133880 147220 147143 458129 487161 1388590 1372653 547460 563916 133415 118738 129368 132407 141743 136538 131881 132893 90542 91987 331833 290902 826153 840748 240124 240716 304708 306478 360322 349036 378496 378099 403471 411276 386434 429630 979816 1021364 625978 515170 324739 321359 373559 373026 396997 404431 414475 419422 475737 471680 811100 846439 39.75 69.3 1
09:59:31 2023-10-12 426261 423975 94664 95681 144513 149870 156122 155739 127461 126327 131184 134165 145654 147820 459085 490883 1401792 1388862 542544 563771 134253 118704 129403 132103 141949 136011 132311 132332 90575 91987 330779 288486 833215 834561 240886 240255 302999 306802 358264 349215 376355 378848 405431 409008 387231 427243 977749 1033432 621565 514805 326685 319890 374417 372870 399280 404090 414777 418194 472459 473850 818007 844797 39.75 69.3 1
09:59:32 2023-10-12 423863 423863 96834 95323 144820 149276 156836 155091 127773 126085 133876 133863 145617 147134 458454 496103 1396606 1375621 537918 563625 134209 118467 129987 132346 142276 135874 132460 132448 90788 91954 331833 288031 839280 838118 242351 237679 304745 306802 356400 349599 375069 381908 403543 407470 387231 429253 975629 1039555 614209 519513 327646 318887 375015 373026 401259 401662 414506 419118 472267 476668 813480 843564 39.75 69.3 1
09:59:33 2023-10-12 429911 424124 96805 95394 144385 149311 156330 155376 127596 126173 133689 134203 145346 147545 458129 492719 1392646 1375621 542728 564786 133536 118738 129368 132103 141752 136328 131881 132731 90509 91987 333595 292576 845053 835744 240921 239511 306070 305831 359081 350553 377424 378921 401174 410265 387524 431212 983321 1036216 621565 519577 324559 320268 375928 374902 400090 404210 414403 419414 470836 474553 804547 847719 39.75 69.3 1
09:59:34 2023-10-12 428310 424120 96805 95261 144681 148860 156532 155100 127780 126125 131595 133859 145682 147134 458344 493391 1381017 1372000 548615 563916 133352 118704 129403 132407 140824 137260 131881 132731 90542 91987 327849 291617 835811 841343 239900 240255 304672 306766 359887 348689 375104 377675 402374 410300 386034 429546 978430 1021359 623319 516267 324510 320896 373297 373061 396961 402259 414511 417890 472267 471715 806939 848620 39.75 69.3 1
09:59:35 2023-10-12 423935 423785 94761 95225 144880 149139 156870 154841 127773 125878 133867 133260 146162 146794 458129 491264 1388627 1371640 543498 562253 133603 118506 129403 132253 141915 135977 132278 132606 90542 91954 331306 289399 838666 843490 241313 239298 303910 308937 358625 348246 378459 378668 405822 409692 385077 429813 977477 1025741 615680 513528 326613 320339 374240 373026 398990 405921 414483 414452 472302 473446 814058 847269 39.75 69.3 1
09:59:36 2023-10-12 427620 423908 94728 95542 144752 149452 156766 155199 127884 126226 131656 133863 145819 147238 455641 490159 1401557 1388384 542086 563880 133838 118555 129696 132223 142039 136500 132278 132606 90542 91954 330779 288482 835729 834561 240610 240015 303356 306802 357689 348934 376355 378812 405359 408972 386578 427207 977749 1033541 624812 515170 326649 319605 374083 373579 397034 403737 414777 417790 471430 472378 816375 843564 39.75 69.3 1
09:59:37 2023-10-12 439140 424088 94704 95505 144653 149072 156801 154854 127596 126052 131656 133858 145856 147238 458129 496031 1400581 1377984 538062 565251 134179 118535 129840 132683 142319 136342 132518 132597 90913 91920 328371 287792 852847 836746 242351 238989 305532 308538 356614 349179 375069 381385 404785 407756 387740 429777 976973 1041628 620333 518133 327914 318887 374417 372990 402322 402259 413896 418749 472231 476632 815795 843293 39.75 69.3 1
09:59:38 2023-10-12 429532 424120 96833 95450 144645 149452 156295 155341 127596 126226 131551 134006 145856 147719 458129 492301 1392572 1375621 542691 563916 133851 118671 129403 132407 141940 136504 132245 132639 90542 91987 330779 291802 830905 836930 240850 239476 305818 306262 358228 350764 377691 378632 401734 409298 387596 428271 983321 1037942 615680 520687 326164 319452 375892 375168 399844 403394 413820 420406 474284 474851 806865 843564 39.75 69.3 1
09:59:39 2023-10-12 428253 423863 94894 95611 145450 149068 157064 154703 127760 126125 131700 133746 145922 147134 458307 494348 1383352 1362337 546668 564714 133771 118704 129368 132368 141915 136423 131881 132597 90814 91987 331833 290565 831618 842535 240850 238735 305854 306766 358768 348653 377365 378921 401984 409582 386578 431827 979816 1027195 621266 518133 324739 319890 374119 374217 399280 403107 413201 418453 476148 473779 807102 848546 39.75 69.3 1
09:59:40 2023-10-12 431170 424088 96772 95294 144754 149347 156836 155341 130172 125878 133925 133628 146127 147238 458778 487125 1388590 1370592 543462 563445 133561 118671 129368 132407 141584 136423 132378 132997 90814 92141 325100 290639 832261 841197 240708 240077 303106 306658 359671 348438 378496 378812 405395 410265 385384 429557 979816 1024290 621565 513712 324775 321321 375264 373026 399280 404090 413201 414489 475701 472449 811676 847907 39.75 69.3 1
09:59:41 2023-10-12 428273 424084 94632 95484 144577 149276 156832 155961 127705 126677 131149 134498 145346 147957 457799 489663 1397784 1385899 545707 563482 133977 118671 129403 132161 142100 136011 132311 132697 90876 91954 330779 288450 836676 836337 240477 240255 304031 306802 358228 349742 376889 378812 404788 409355 387777 427243 977749 1026405 618622 513308 326649 319630 374382 373579 396997 403455 415366 418713 473127 472378 816375 843564 39.75 69.3 1
09:59:42 2023-10-12 423827 423628 94704 95426 144888 149347 156801 155307 127596 126057 133797 133662 146026 147273 457836 495814 1403839 1377077 539706 563698 133998 118453 130056 132683 138628 136381 132660 132481 90983 91827 331306 289059 843042 837413 241599 237961 304959 306802 356650 349281 375069 382178 403543 407720 387467 428562 978393 1039555 615854 518902 327646 318887 376328 372728 400975 403677 413566 418785 472231 474862 811749 843564 39.75 69.3 1
09:59:43 2023-10-12 430220 423691 96834 95418 144743 149552 156295 155272 127596 126260 131529 133880 146163 147553 457481 491646 1392609 1372653 542691 564714 133352 118671 129403 132218 141880 136389 131881 132764 90542 91987 334835 291945 843895 836930 241278 239476 304815 305795 358517 350512 377775 378632 400888 410051 387704 428416 983321 1036289 615680 520317 324631 319854 375507 371910 399280 405048 414511 419378 473796 473814 807102 846588 39.75 69.3 1
09:59:44 2023-10-12 429149 423818 94760 95552 144581 149557 156915 155100 128060 126159 131884 134137 146472 146961 458454 493066 1382371 1365687 545345 563843 133729 118704 129368 132223 140304 136879 131881 132731 90542 91987 330042 290956 831965 844090 240850 239105 305854 306766 358804 349179 377365 378921 402302 410229 386614 431790 980546 1026197 623319 518902 324739 319890 374417 375006 399012 403677 413856 418121 476148 473113 807102 848583 39.75 69.3 1
09:59:45 2023-10-12 430220 424079 96796 95323 144888 149243 157086 154747 127950 126052 133797 133662 145819 147203 458160 491303 1391585 1372616 543884 563482 133851 118704 129437 132287 140484 136665 132576 132631 90994 91954 328371 288342 833307 842292 240708 239334 303142 308465 359562 347639 375896 381100 405714 411012 385420 429813 977749 1025741 624812 514608 326649 320896 372667 373585 399280 404691 415072 414489 473667 473814 814058 847907 39.75 69.3 1
09:59:46 2023-10-12 426406 423534 96771 95853 144872 152252 156117 155410 127596 126294 131184 134402 145548 147959 457481 490609 1401829 1385899 540899 563048 133754 118671 129403 132161 141949 136389 132187 132299 90542 91954 327328 288414 835729 834561 240325 240219 303356 306802 357725 348689 376355 378812 404788 408972 386650 427207 977056 1030476 623319 514440 326649 319370 374382 373052 397034 405032 414777 418158 472459 472449 814302 843564 39.75 69.3 1
09:59:47 2023-10-12 423561 424052 94663 95319 144786 149276 156801 155307 127773 126085 133689 133968 145579 147545 457836 495923 1400581 1377077 538173 563300 134091 118535 129875 132150 142147 135977 132311 132514 90909 91954 328425 287495 838892 836452 242351 238735 303995 306478 356650 349461 375632 382178 404788 407756 387503 429473 978393 1036152 612609 517767 328182 320112 374417 373026 401542 402821 413896 419414 473403 476668 816375 843564 39.75 69.3 1
09:59:48 2023-10-12 429950 424120 94761 95488 144585 149311 156657 155376 127596 126260 133576 134414 145278 147545 457152 492337 1392646 1377626 542691 563880 133570 118671 129403 132287 141915 136423 132187 132764 90542 91987 330779 291981 833610 836659 240886 239227 306357 306442 358517 350903 378224 378740 401031 409763 387668 428416 983321 1036362 621565 519709 324739 319406 377968 372728 399280 403394 414147 420044 471533 474230 806880 844797 39.75 69.3 1
09:59:49 2023-10-12 427539 423714 94858 95490 144777 148685 157134 155169 127882 126507 131656 133930 145582 147134 458778 497044 1380563 1369618 546925 564750 133897 118864 129403 128990 141717 136423 131881 132731 90575 91987 338439 291702 827566 841939 240068 239511 305639 306730 359887 349179 376798 378510 401738 411455 386614 431179 978430 1023565 617151 517735 324739 320635 375795 373026 396925 403677 414511 418158 474369 474361 805723 848583 39.75 69.3 1
09:59:50 2023-10-12 427914 423728 94728 95319 145077 149239 157089 155056 127862 126052 133832 133569 146162 147238 458129 491229 1390598 1372653 543462 563048 133897 118830 129736 129023 140386 136510 132211 132664 90851 91954 331306 290018 831504 842891 241170 239440 302007 306802 359345 347639 378422 378885 405966 410265 385384 429886 977565 1026467 624812 514805 326685 320896 372928 373585 399280 405032 412620 414525 472267 473446 814058 847306 39.75 69.3 1
09:59:51 2023-10-12 422594 424120 94761 95356 144922 149072 157054 154532 127773 126052 133425 133662 146127 147238 458454 491048 1392646 1379543 547408 563880 133901 118738 129437 132407 142199 136109 132278 132731 90575 91987 330779 288563 837391 838893 240850 239883 304995 306284 357725 351330 377063 378848 404183 407791 389861 431179 980382 1030735 617151 516633 326540 319264 376528 374039 396817 405386 415329 420530 474369 472378 815795 847944 39.75 69.3 1
09:59:52 2023-10-12 423863 424120 94663 95352 144884 149347 156836 155134 127780 126091 131779 133897 145990 147477 457983 495923 1397260 1377077 543565 564714 133788 118588 129798 132069 141949 136407 133043 132514 90542 91987 331833 288523 838127 836452 240886 238416 306070 306802 356650 350553 375632 381100 401984 407791 387849 429850 979852 1038014 624812 521021 327646 318923 375542 373026 399280 403110 412646 419451 471900 474517 810451 845432 39.75 69.3 1
09:59:53 2023-10-12 431440 423858 94761 95356 144813 151899 156483 155341 127596 126294 133797 134232 146162 147753 458129 493102 1395615 1372653 540662 563916 133565 119019 129244 132356 141683 136776 131881 132764 90575 91987 328371 290866 827099 839308 241689 239767 304958 306658 360672 349599 377691 380919 403400 412216 387287 428220 982743 1035629 617887 518802 324595 321870 374048 371874 400126 405278 418625 417495 471430 475256 805956 843601 39.75 69.3 1
09:59:54 2023-10-12 430791 423903 94663 95614 145188 149136 157164 155307 130036 126085 133876 133968 146087 147545 458454 489917 1392646 1375002 545818 563916 133603 118671 129403 132287 141949 136423 131914 132764 90542 91987 330779 288523 834035 841343 240886 240255 303035 306802 359887 348372 375668 378921 406074 411166 385455 429850 977701 1024377 623319 514440 326915 320932 373226 373585 399280 405257 413237 418517 473667 474553 814058 848546 39.75 69.3 1
09:59:55 2023-10-12 424637 424120 94671 95327 145123 149347 157234 155056 127950 126052 133876 133662 145922 147238 458129 489436 1390598 1376020 547460 563625 134462 118371 130125 132173 142474 135874 132610 132415 90817 91954 328371 288414 845254 838966 240850 239511 304994 308538 356543 349478 377099 378921 403579 407472 386614 431215 976784 1018328 624812 513621 328182 318405 374417 374217 397034 402856 412981 419414 476519 474398 818496 848583 39.75 69.3 1
09:59:56 2023-10-12 423669 423863 94769 95620 145064 149557 156731 155125 130172 126085 133876 133880 146265 147372 458454 496067 1398592 1375621 537882 563916 134103 118472 130048 132069 142083 135977 132622 132299 90608 91890 327980 288175 843346 836452 242387 238032 304995 308538 356650 349461 375104 382448 404503 407756 387467 429205 977665 1036152 623607 518169 327718 319663 374453 373061 401542 401662 413896 419118 473403 476704 814058 843564 39.75 69.3 1
09:59:57 2023-10-12 429911 424120 96771 95715 144581 150185 156557 155497 127528 126192 131700 134006 146265 147966 457983 492194 1395272 1376528 542307 564786 133018 119063 129127 132499 141542 136995 131848 133181 90509 92208 330779 291648 823422 836184 240921 239883 305209 306514 361010 350271 374841 378957 403579 411491 387813 428526 982743 1035049 615864 513693 324703 321906 374979 371874 400126 402540 414511 418158 473127 474553 805823 845432 39.75 69.3 1
09:59:58 2023-10-12 428646 423451 96864 95221 145258 149035 157308 155091 127862 126052 133832 133880 146127 147307 458508 493102 1383389 1362374 543807 565186 133570 118704 129403 132407 141949 136423 132187 132735 90702 92111 331833 290798 833251 843656 240743 238999 305782 306622 358625 349000 377825 378740 402338 410265 387195 432476 983246 1027758 621565 521057 324775 319925 374382 377299 397034 403394 415182 418490 476184 473446 805723 848546 39.75 69.3 1
09:59:59 2023-10-12 423755 423714 94792 95455 145103 151934 156836 155376 127814 126159 131700 133972 146127 147650 458454 491303 1395768 1383929 548225 563916 133868 118738 129832 132223 142304 136513 132311 132731 90575 91987 330779 288572 831367 836452 240361 240291 304780 306370 358804 351614 376197 378848 404752 410229 390152 429850 975592 1030621 618622 515901 326685 319925 376407 372467 397034 405691 413201 420712 470872 472449 815215 846069 39.75 69.3 1
10:00:00 2023-10-12 423664 424120 94825 95319 144922 152040 156836 155307 127773 126206 133832 133880 146162 147273 457481 495008 1408539 1383974 539632 563336 134011 118767 130000 132776 142336 136617 132643 132697 90575 91954 328425 288477 839810 835598 241868 240219 304245 306442 358228 349461 377387 381908 406038 409008 387195 427280 978393 1038687 623319 516633 327646 320372 374417 372764 398654 403772 414190 418158 470574 476332 815492 843564 39.75 69.3 1
10:00:01 2023-10-12 423741 424115 96838 95422 144653 149452 156692 155341 127596 126085 133704 133913 146060 147650 458454 492373 1392646 1376600 542691 564786 133884 118622 129798 132223 142100 136543 132311 132639 90575 91987 330779 290268 838676 836337 241394 239140 304887 306802 357474 350800 378385 380810 402124 408115 387740 429703 982622 1039414 615680 519600 326965 318781 376071 375131 399844 403394 414851 419935 472231 474553 811672 844833 39.75 69.3 1
10:00:02 2023-10-12 428310 423795 94856 95446 145652 149000 157748 154454 128217 125910 132103 133528 146465 146997 458668 496031 1388590 1363201 541245 563191 133842 118704 129437 132407 142100 136781 132576 132731 90575 91987 330779 289634 831598 841343 242181 238937 305209 306802 357403 347603 376233 381639 403259 410229 384842 429594 981314 1030621 620333 518169 326685 319925 373594 374181 400975 401662 412620 414525 474739 476439 806939 846069 39.75 69.3 1
10:00:03 2023-10-12 428968 424120 94801 95361 144922 151793 156870 155091 127773 126085 133739 133695 146452 147307 457481 489917 1383426 1372653 547460 563084 133356 118738 129437 132315 141752 136665 132264 133189 90784 92208 328371 290010 833433 841197 241287 240859 303853 306334 359743 348617 375668 378258 405716 411491 386326 429850 978393 1021596 621565 513382 324523 320540 373297 373061 399280 404090 414147 416942 472302 472449 811100 848964 39.75 69.3 1
10:00:04 2023-10-12 428025 424120 94627 95361 144653 149870 156692 155843 127773 126085 133425 133695 145887 147510 457481 489436 1399842 1387873 545319 563952 133997 118738 129437 132287 142066 136457 132311 132731 90608 91987 330779 288486 837391 835744 240681 240255 304281 306802 358264 350271 376889 378812 404788 409654 387849 427920 977518 1027167 620094 515170 327183 319890 374382 373397 397034 404090 414777 418194 473127 472449 816106 845432 39.75 69.3 1
10:00:05 2023-10-12 424563 424120 94769 95426 145123 149695 156870 155125 127596 125878 133503 133695 146125 147716 457152 495778 1404571 1379043 539706 564338 134057 118535 129840 132414 138438 136389 132527 132299 90575 91954 328371 289399 840350 836930 242351 239157 303996 306370 356614 349671 375069 382178 405359 408328 387431 428526 978357 1036106 621826 517499 328145 319594 374382 373026 401542 402856 414506 419082 472231 476296 816375 843527 39.75 69.3 1
10:00:06 2023-10-12 426406 424048 94773 95421 144662 149452 156801 155307 127773 126462 131551 134098 145992 147959 458129 491574 1396606 1375507 543847 564714 133754 118704 129763 132218 141949 136389 132311 132731 90542 91987 330779 291384 837837 836930 241394 239476 305818 306442 360051 351006 378385 378740 400995 409440 387740 431180 983321 1032920 615680 519636 324739 318887 377239 375131 399945 403394 416252 420342 472195 474920 809253 845396 39.75 69.3 1
10:00:07 2023-10-12 428310 425514 94796 95457 145218 148956 157204 154635 128060 125917 131884 133528 146127 147101 458454 494527 1388862 1360210 545892 565149 133629 118671 129736 129072 142147 136423 132278 132731 90542 91987 327849 290806 832081 842535 241564 239069 305567 306766 358768 349179 377365 381100 402302 409906 387159 432439 981241 1027195 621826 519636 326879 320114 374382 375306 399844 403677 413201 419145 476483 475185 805723 848509 39.75 69.3 1
10:00:08 2023-10-12 430873 424048 94765 95352 144820 149557 156697 155091 127862 126018 131656 133662 146265 147065 458129 487125 1390561 1372616 544049 563880 133612 118671 129556 129023 140696 136746 132452 133064 90851 92208 331833 288423 835934 842891 240708 240414 303284 306802 359887 348879 375896 378560 405930 412034 385420 429850 978123 1024148 615680 513712 324775 320860 373226 373026 399280 404655 413820 416870 473299 473814 811712 847269 39.75 69.3 1
10:00:09 2023-10-12 426369 423836 94733 95554 144619 152287 156260 155878 127386 126576 131149 134317 145654 148236 457444 489917 1397784 1386886 544123 563048 133788 118671 129798 132218 142048 136389 132278 132731 90542 91987 325100 288486 832776 836337 240815 240219 304245 306406 358768 350481 376889 378812 404788 409582 387777 428187 977749 1027203 611884 515170 326649 320597 374382 371839 398998 404055 415366 418749 470904 473113 814878 845995 39.75 69.3 1
10:00:10 2023-10-12 423863 423858 94797 95422 144884 149452 157054 155341 127862 126440 131779 134272 146293 147817 458344 495923 1404571 1377475 540090 563698 134095 118671 130013 132184 142147 136294 132610 132597 90950 91954 328371 287972 841764 836148 242441 239105 304745 308974 357653 349671 375968 382178 404752 407791 387777 430154 978393 1038784 623505 517767 328182 318923 375507 373026 399493 402821 414190 419378 472267 476668 815770 843564 39.75 69.3 1
10:00:11 2023-10-12 428624 424079 94728 95488 144585 152217 156801 155376 127773 126260 131656 134098 145992 147753 458147 491574 1392646 1377512 542655 565149 133662 118671 129403 132253 142048 136612 132278 132731 90542 91987 331833 291945 832197 836746 241313 239563 306321 306190 358660 350656 378496 378776 400960 410015 387704 429326 981278 1036362 623319 520985 324487 320232 376035 372693 399844 403677 418946 420196 474131 474517 806902 843564 39.75 69.3 1
10:00:12 2023-10-12 429226 423903 94792 94249 145188 149452 157134 155341 127950 126085 131840 133972 145819 147611 457909 492994 1383389 1363380 544923 564858 133629 118704 129437 132345 141949 136647 132311 132731 90542 91987 330779 290806 831618 843132 240850 239476 306070 306334 359345 349425 377933 378921 402338 410229 387740 432476 979852 1027451 612609 518902 324775 320635 374382 374181 396673 403677 413856 418749 476483 473410 807102 850119 39.75 69.3 1
10:00:13 2023-10-12 430147 424088 94801 95294 145122 149276 157199 155307 127862 126052 133876 133703 145785 147134 458454 488416 1388554 1372616 547460 565251 133587 118864 129556 129056 142206 136734 132211 133097 90817 92370 331833 290637 833312 840675 240886 240797 304031 306478 360142 348862 376161 378776 405680 412359 386470 430459 978393 1021323 612609 514805 324257 321609 373261 373585 398998 404090 414439 419422 472267 472414 811676 847269 39.75 69.3 1
10:00:14 2023-10-12 426333 423728 94696 95348 144411 149514 156776 155341 127596 126260 131459 134174 145346 148427 458129 490956 1397784 1386945 546945 564481 133754 118704 129403 132287 142147 136647 132278 133059 90575 91987 333677 288486 853510 836337 240815 240255 304709 306802 358768 351294 377424 378812 405451 409295 387849 428526 977749 1027094 618622 515170 327713 320150 375207 371874 397034 404055 415366 419378 473461 472414 816375 846032 39.75 69.3 1
10:00:15 2023-10-12 426517 424088 94769 95327 144649 149276 156751 155100 127957 126440 131814 133964 145990 147614 458344 495886 1406572 1380414 538939 563880 134006 118671 129952 128990 138628 136389 132618 132606 90950 91890 330085 289399 844428 836930 242764 239440 304281 308974 358504 349706 375104 382178 406002 408972 387467 428562 978393 1036069 623319 516599 328414 319086 374417 373621 401542 403455 414190 419378 474247 476704 816070 844797 39.75 69.3 1
10:00:16 2023-10-12 427466 424133 94825 95734 144754 149452 156836 155376 127950 126294 131656 134098 146162 147753 458129 492301 1392646 1376600 542691 564714 133788 118704 129798 132407 142147 136645 132311 132731 90575 91987 331833 291690 837774 838351 241349 239705 306933 306586 358625 350656 378496 380883 401841 409404 387849 429813 981314 1034566 615680 519527 324739 319854 376371 372728 400113 403462 414475 420342 471533 475742 806939 846032 39.75 69.3 1
10:00:17 2023-10-12 428071 423939 94695 95614 145083 149452 157164 155199 127862 126260 131814 134175 146127 147478 458778 492683 1383426 1367891 547445 565549 133788 118738 129798 132321 142117 136741 132494 133056 90575 92178 327849 291496 832395 843729 240850 239847 306070 306802 359851 349455 378235 378885 402940 411166 387467 433090 982706 1024496 598189 518169 324775 320860 374382 374146 396997 402224 414475 419118 475777 473779 806902 851033 39.75 69.3 1
10:00:18 2023-10-12 428895 423728 94825 95319 144914 149343 157089 155199 127950 126052 133867 133662 146127 147738 458129 491229 1389926 1374911 545897 564459 134082 118569 129875 132683 142319 136595 132610 132664 90913 91954 328371 287554 836909 841939 240886 239935 303320 309410 358768 347639 376268 378957 405894 409582 385455 431142 977749 1025741 615128 515901 328646 320860 373226 374181 399844 405885 414190 417495 474739 474517 815492 848546 39.75 69.3 1
10:00:19 2023-10-12 427094 424084 94735 93969 145135 149452 156836 155199 127773 126260 133782 133880 145820 147513 458129 494563 1404854 1383892 539706 563880 133788 118704 130013 132407 142147 136645 132344 132548 90575 91987 331833 288378 839647 834818 241599 239847 304031 308538 358228 349461 376355 381100 406002 408972 387777 427243 977749 1036548 624812 515901 327646 319890 374417 371910 401433 404691 414777 418785 473127 475961 816070 844489 39.75 69.3 1
10:00:20 2023-10-12 423863 424084 94723 95715 145015 149835 156776 154962 127882 126159 131792 133997 145682 147820 458270 495922 1396606 1377512 543884 564750 134209 118767 129763 132407 142018 136431 132278 132822 90726 92302 330779 291496 832302 836930 241599 239476 306501 306622 358516 351294 375632 381064 402020 409582 387921 429205 980546 1033516 612791 519745 326092 319630 376636 372990 400126 403677 413856 420086 471533 474886 806939 844797 39.75 69.3 1
10:00:21 2023-10-12 430110 423863 94801 95361 144820 149276 156801 155307 127596 126052 131923 133951 145548 147442 458129 495260 1392646 1372342 540243 565149 133796 118704 129437 132407 142193 136457 132494 132997 90943 92174 334072 291054 849362 839308 241456 239334 305030 306334 360794 350481 377922 381908 403579 409870 384806 428271 984434 1029346 621826 517365 326649 319534 374733 375695 401259 402540 413201 414489 473541 476332 811404 846032 39.75 69.3 1
10:00:22 2023-10-12 429145 424048 94732 95323 144718 149557 157089 155031 127773 125844 134062 133695 146265 147143 458129 494439 1392609 1372616 544270 563916 133876 118588 129437 132223 142204 136392 132527 132514 90575 91890 332542 287801 834745 842535 241260 239511 304281 309192 358217 347603 376197 378921 406074 408972 385420 432205 977749 1026467 624812 515901 328646 319890 373226 374181 399280 404090 413896 417495 475073 474553 816070 848546 39.75 69.3 1
10:00:23 2023-10-12 423971 424120 94737 95686 144788 151899 156945 155341 127596 126294 131656 133880 146026 147616 458645 491121 1399251 1388787 545711 563771 133998 118849 129660 132402 142276 136639 132643 132731 90575 91987 331833 288450 835729 836930 240646 240424 304281 306406 358516 350620 376889 378812 405395 409582 387813 427884 977749 1032701 621565 515170 327147 319925 374382 371874 396709 404090 415366 418785 473127 472449 814265 846998 39.75 69.3 1
10:00:24 2023-10-12 428373 423764 94696 95484 144811 149511 156801 155376 127596 126173 131656 133968 145548 147648 457481 491610 1392646 1376600 544307 565585 133788 118671 129403 132253 142147 136423 132278 132731 90575 91987 330779 291981 849929 836930 241599 239847 306285 306766 358804 351596 375632 381100 402020 409618 387921 429509 982472 1033552 621565 519745 324775 319890 376672 373026 400126 403677 414511 420712 471533 475220 806294 847719 39.75 69.3 1
10:00:25 2023-10-12 430753 423795 94731 95687 145188 149415 157169 155238 127916 126125 131792 133909 145682 147442 457444 494563 1392646 1373581 540748 563843 133788 118704 129798 132287 140484 136631 132344 132764 90575 91987 327328 288486 837114 838264 241313 239511 305209 306802 360938 348653 376889 381100 403579 412069 385420 428223 981314 1029419 623319 516635 327183 321870 372145 371945 400975 403830 413237 414489 470506 475961 806529 845396 39.75 69.3 1
10:00:26 2023-10-12 428646 424084 94757 95484 144786 149137 156836 155341 127596 125878 133876 133728 145582 147134 458129 492337 1382371 1363380 545381 563880 133570 118588 129403 132407 140484 136678 132178 133030 90847 92208 331833 290907 831733 843022 240708 239298 305998 306370 358768 349706 377401 378921 401770 409944 386871 432133 980583 1025828 620333 521057 324812 320410 374382 374217 397034 403677 414147 418785 476519 473779 804547 848620 39.75 69.3 1
10:00:27 2023-10-12 422563 424120 94833 95682 145115 149276 157020 155199 127862 126052 133876 134433 146123 147273 458508 489400 1391622 1376600 547445 563916 134368 118671 130013 132069 142345 136572 132311 132639 90575 91987 331306 288523 839195 838893 240850 239511 304959 306802 356578 349461 377365 378957 404752 407756 387777 432476 977749 1026732 615680 516332 328182 318441 376107 374217 399280 402856 414800 419451 475813 473814 818496 848509 39.75 69.3 1
10:00:28 2023-10-12 426369 423728 96800 95522 144411 152287 156330 155410 127596 126260 131564 134301 145887 147957 458645 491998 1405741 1387799 542790 564133 134162 118849 129840 132407 142303 136513 132527 132731 90608 92174 330085 289919 842786 835744 240921 239935 304773 308538 358517 349742 376889 378957 406074 409618 387195 429490 975629 1036472 617151 515170 327682 319890 374417 371578 400409 404090 415072 419082 472793 475256 815492 843564 39.75 69.3 1
10:00:29 2023-10-12 439043 424120 96800 95394 144653 152075 156801 155814 127596 126294 133646 134098 146162 147753 457481 495491 1392646 1372616 540662 565585 133570 118976 129472 132407 141949 136629 132311 132764 90575 91987 331833 288491 833061 837671 241635 239511 305209 308270 361010 349143 377424 381100 403579 412359 386929 428223 984137 1033432 623319 516599 324415 321906 372964 371945 400975 402856 414475 416906 473796 476944 806343 848964 39.75 69.3 1
10:00:30 2023-10-12 427503 423903 94784 95482 145249 149452 156820 154953 127882 126159 133782 133846 146162 147307 458129 496193 1382371 1371603 548615 563916 134253 118966 129437 132356 141915 136681 132278 132731 90575 92114 330779 291739 830545 842535 240477 239883 306070 306802 359887 349706 377063 378848 403259 411780 387777 431179 977528 1023634 626305 513621 324775 320896 374382 375360 396997 402856 414547 418785 473667 472414 808677 848583 39.75 69.3 1
10:00:31 2023-10-12 426369 423858 94732 95356 144948 149347 157089 155233 129635 125878 133902 133662 146467 147238 458129 490195 1391622 1372653 545504 563916 134023 118864 129987 129088 138438 136639 132460 132697 90946 91954 331833 289399 832822 841694 241456 239492 303391 309192 358804 347639 379535 381100 406038 410229 385455 430837 977528 1026554 624812 515629 327950 320635 372964 373919 399844 405009 413954 416870 474405 474553 813725 848546 39.75 69.3 1
10:00:32 2023-10-12 426825 423831 94696 95385 145822 149557 156766 155376 127916 126052 133876 133880 147425 147348 457805 496031 1404854 1381888 539099 564351 133821 118704 130013 132103 142117 136423 132576 132731 90608 91987 324464 288414 841565 834561 241836 239547 304281 308974 358264 349706 377424 380810 406038 409008 387777 428223 978430 1037317 621826 516633 328182 319406 374453 373061 401259 403830 414190 418785 470872 476704 815492 844479 39.75 69.3 1
10:00:33 2023-10-12 427094 424133 94663 95517 144718 149871 156836 155719 127780 126091 131595 134116 146269 147681 457335 492438 1395272 1378022 543565 565003 133285 118937 129154 132356 141584 137114 132145 133164 90509 92241 331833 291593 827913 838044 241599 239547 305209 306478 360720 350800 377424 381100 403615 412359 387488 428223 983439 1033552 623319 513693 324703 321870 374417 371945 400126 402856 414547 418194 473127 475256 805956 843564 39.75 69.3 1
10:00:34 2023-10-12 430220 423858 94736 95386 144833 149452 157234 155376 127862 126173 133867 133880 146162 147307 458056 489917 1388590 1372653 549005 563916 133570 118903 129403 132287 141949 136776 132187 132797 90542 91987 330779 291048 832421 841343 240681 240681 305209 306802 360466 349215 375932 378812 405431 412069 387195 429886 979852 1022842 621565 515995 324775 321870 373821 373585 397034 404691 418649 417867 476822 472200 811565 847122 39.75 69.3 1
10:00:35 2023-10-12 424665 423944 94800 95457 145390 149136 157169 155199 130036 125844 133876 133749 146087 147339 458454 490123 1392609 1375545 545633 563482 134225 118472 130264 132035 142414 136011 132743 132299 91079 91827 330779 287531 841129 841343 241430 239511 305209 308974 357964 348653 376798 378957 404788 407791 386578 432242 977056 1024451 621565 513693 328646 318887 374417 374253 399280 402891 413017 419118 475144 473850 817916 848546 39.75 69.3 1
10:00:36 2023-10-12 427046 424120 96905 95771 144585 149520 156295 156129 127420 126327 131564 134637 145346 147957 458129 490609 1401866 1387356 546678 564422 134057 118864 129875 132552 142375 136544 132460 132664 90913 92208 328371 288342 852539 836600 240886 240628 305532 308829 358804 349706 377156 378885 405431 410086 387813 428223 975592 1030147 627798 515170 327183 319925 374417 371874 399945 404125 412620 418785 473127 474183 814915 845161 39.75 69.3 1
10:00:37 2023-10-12 430829 423791 96805 95460 144820 152181 156801 155878 127596 126294 133832 134165 145925 147753 457481 491991 1392646 1375621 542728 565186 133352 119136 129403 132356 141717 136939 131848 133106 90509 93811 330042 291872 822146 836930 241635 239511 305209 306802 361010 351101 377424 381100 403259 412069 387849 428562 984173 1033139 623319 513693 324703 321419 374453 371910 400409 402856 414583 419082 470470 474230 804811 844797 39.75 69.3 1
10:00:38 2023-10-12 427008 423863 94860 95192 145855 149346 157573 154958 128203 125743 133891 133127 146500 146656 456969 495501 1391272 1362153 542765 565186 133662 118704 129861 132591 142147 136647 132278 132639 90608 92174 324464 290191 833842 842535 242011 239140 305854 306802 359887 349778 377969 381908 402940 410229 387231 432513 981351 1027458 621266 519709 326649 320410 374453 375377 400975 403462 413273 418822 476555 475256 805723 848546 39.75 69.3 1
10:00:39 2023-10-12 438075 424048 94800 95737 144922 149072 157199 154747 127950 126139 133984 134051 146365 147273 458454 492345 1392609 1380526 548187 564278 133788 118671 129979 132407 142048 136841 132311 132735 90575 92241 328371 288491 845225 839234 240850 240219 305209 306802 358228 351862 377365 378848 404716 408972 390115 431142 979834 1030439 621826 516633 327378 319890 377504 376765 400297 405921 416400 421125 474190 473636 813910 848727 39.75 69.3 1
10:00:40 2023-10-12 427701 423903 94768 95455 144884 149452 156801 155341 127950 126440 131884 133846 146331 147616 458129 494527 1407851 1385899 541245 563445 133754 118671 130104 132253 142147 136423 132311 132731 90825 91987 331833 288414 835962 835744 241975 240592 303959 308974 358768 349706 376889 381100 406038 408652 387740 427884 977749 1035780 615680 515901 328414 319890 374417 372728 401542 404655 414777 419145 473127 476668 816033 843564 39.75 69.3 1
10:00:41 2023-10-12 423899 423389 94728 95352 144914 152217 157054 155376 127862 126260 133797 134065 146127 147581 458129 491574 1398218 1379043 545508 565403 133885 118932 129875 129057 142344 136768 132835 133336 90542 92241 331833 292528 843905 836783 241689 239980 306501 306622 359887 351596 378496 381100 402338 412069 390115 428562 984137 1035743 621565 518096 324703 320860 376636 371945 400409 402224 414547 420342 471533 474195 807102 844760 39.75 69.3 1
10:00:42 2023-10-12 430175 423939 94760 95455 145087 149485 157054 155341 127952 126052 133969 134043 145785 147134 455714 489917 1387087 1372616 546483 563880 133981 118985 129792 132505 142048 137111 132278 132981 90575 92114 331306 290155 834400 842535 241599 240797 304209 306802 360745 348653 376197 378848 406038 412069 386578 430495 979816 1024294 615680 514440 326649 320504 373261 373847 400409 405257 414439 417790 475664 475220 814058 847871 39.75 69.3 1
10:00:43 2023-10-12 424637 423795 94929 94268 146403 150041 156960 155203 128094 126159 131884 133964 146754 147542 458632 491998 1395615 1380526 548615 563625 133826 118835 130104 132499 142238 136857 132576 132997 90983 91987 330779 290200 831598 839234 240850 240219 305209 306802 358804 351578 377329 378885 404788 409295 390152 431790 978393 1030439 626305 516633 327378 319890 377238 374146 396709 403455 413201 421308 473667 472414 814058 848274 39.75 69.3 1
10:00:44 2023-10-12 423863 423534 94700 95488 144888 149452 156801 155341 127950 126260 133832 134065 146162 147753 458129 491610 1392646 1376600 543462 564714 134090 118704 130104 132499 142450 136504 132494 132731 90575 91987 330779 290232 847258 836930 241599 239476 306717 306334 358228 351596 376197 381100 402302 409008 387885 429850 982706 1035012 624812 520886 326856 319641 378505 376232 400975 403606 416547 420530 475810 477054 811132 848397 39.75 69.3 1
10:00:45 2023-10-12 431057 424084 94728 95484 145120 149835 156915 155307 127950 126139 133891 133972 146162 147819 458778 495296 1392646 1372578 540243 564750 133859 118704 130013 132499 142298 136728 132311 132731 90575 91987 330779 288572 834749 837635 241278 239511 305209 306802 360684 348617 377424 381100 404467 412359 385420 428489 981278 1033432 613657 516599 326685 321870 372928 372432 400975 405206 413820 416870 473796 476296 804547 845995 39.75 69.3 1
10:00:46 2023-10-12 428646 424079 94858 95488 144888 152005 157054 155341 127918 126018 133797 133880 146127 147716 458645 494016 1385699 1373118 549675 565403 133654 118932 129779 129154 142276 136836 132154 133039 90542 92241 328371 291653 829946 841270 240104 240255 305854 306514 360420 349706 376197 378812 403579 412359 387467 430872 980546 1021323 616959 516267 324739 320896 374382 373585 396961 402856 414511 418158 473631 472414 809303 848546 39.75 69.3 1
10:00:47 2023-10-12 427008 424120 94724 95426 144777 149276 156384 155843 127596 126294 133876 134203 145750 147854 458129 490609 1398592 1385899 548150 563880 133754 118704 130013 132287 142048 136647 132527 132764 90575 91987 330779 288486 831367 836930 240815 240592 303959 308320 358768 351294 377424 378812 405680 410229 387885 428526 977701 1027094 618622 515170 327877 320375 374382 371874 397034 404655 415366 420072 473796 473446 817969 848323 39.75 69.3 1
10:00:48 2023-10-12 425881 426452 94760 95618 145147 149870 157059 155203 127882 126159 131884 134183 146127 147684 458129 496067 1403245 1377475 539479 564714 134133 118671 130419 129056 142380 136423 132527 132639 90983 91987 331306 288486 854880 836930 241975 238735 306501 308538 357689 351596 376197 382178 402904 408364 387849 430459 980276 1039555 624812 520481 327646 318923 376371 373026 400126 403677 415366 420676 472267 475292 811639 845995 39.75 69.3 1
10:00:49 2023-10-12 428965 424075 94825 95323 145595 148864 157343 154678 130174 125724 134054 133662 146568 147136 458454 495491 1381354 1369249 548615 564278 133788 118704 129798 132448 141949 136741 132278 132764 90542 91987 331833 291702 833738 842535 240610 239847 306501 306478 359851 349742 377631 378848 402940 411419 387452 432439 980546 1026728 618622 519171 326129 320753 374275 374003 396853 404815 417733 418899 477160 472271 807102 848583 39.75 69.3 1
10:00:50 2023-10-12 428253 424084 94860 95651 145321 149452 157343 155341 127950 126052 132068 134937 146467 147719 458129 491574 1390598 1373581 544270 563916 133754 118903 129832 132321 142147 136647 132344 132764 90983 91987 331833 288414 833428 842265 241564 239511 303356 309410 359851 348617 377100 381100 406074 410229 385998 431179 977749 1027195 624812 515170 327914 320860 373261 374181 400409 404974 414777 417790 475073 474886 815535 848583 39.75 69.3 1
10:00:51 2023-10-12 423863 424084 94760 95484 144918 152040 157089 155341 127773 126091 131779 134175 146328 147854 459809 490883 1397260 1388421 546797 564568 133838 118815 129798 132379 142182 136423 132494 132997 91099 92141 331833 288414 835496 836930 240850 240308 304066 306802 358804 350764 377156 378848 405395 409870 387849 428526 977749 1027094 620094 514912 327646 320375 374417 371874 398998 404055 414483 419082 473127 473779 814878 844797 39.75 69.3 1
10:00:52 2023-10-12 429955 424084 94769 95492 145107 152287 156692 155878 127596 126294 133704 134132 145819 148201 457481 492337 1392646 1376600 543490 565149 133754 118985 129798 132321 142048 136647 132360 132797 90542 92241 326563 292395 829288 835744 241764 239511 306070 306730 360430 351330 377959 378560 402338 412069 387885 429205 984137 1034639 624812 516599 324667 320860 375806 372467 400126 402633 414547 419159 474284 474934 806880 846894 39.75 69.3 1
10:00:53 2023-10-12 428920 423271 94824 95452 145222 149281 157169 154824 128060 126018 134054 133536 146365 146995 457799 495973 1387360 1363343 544344 564422 134091 118869 129798 132407 142298 136857 132311 132893 90575 91987 328425 290669 832081 842535 241599 239272 306070 306334 359598 349706 378501 381100 402940 410265 387467 433434 983439 1024125 621826 519745 326685 321345 374417 375605 400126 402224 414475 419414 477706 474851 804584 848583 39.75 69.3 1
10:00:54 2023-10-12 422563 423863 94866 95323 145397 151899 157525 155341 130174 126052 133902 133880 146162 147273 457799 489400 1392609 1376600 546668 563916 134558 118671 130480 132223 142644 136405 132743 132639 91140 91987 330779 288604 841736 840711 241430 240051 305209 306370 356650 349706 377897 381100 404788 407756 387777 432182 977528 1027250 615680 517476 328500 320674 376228 375127 399171 405957 414336 420676 478212 473850 819695 852640 39.75 69.3 1
10:00:55 2023-10-12 427457 423863 94696 95517 144653 152322 156776 156070 127596 126400 133832 134098 146365 147581 457481 489400 1402245 1387873 541245 564750 133788 118704 130139 129090 142216 136423 132527 132731 90858 91987 330779 288450 836195 836337 241805 240628 304281 308974 358768 350235 377156 381100 406038 409618 387813 427884 978393 1035049 626305 515901 326856 319890 377433 372467 401542 404691 414777 419414 473127 476344 816106 843564 39.75 69.3 1
10:00:56 2023-10-12 423710 424043 94607 95492 145204 152005 156855 155134 127780 126474 131998 134527 146364 147614 458344 494789 1397260 1378059 543565 565549 133536 119102 129403 132516 140386 136922 132063 133202 90509 93810 333595 292071 824602 836930 241689 239511 303928 306802 361010 351294 375104 381100 404183 412359 387849 428562 984173 1034566 624812 513693 324703 321870 375507 371910 400409 405727 414583 418785 473796 475256 805383 844797 39.75 69.3 1
10:00:57 2023-10-12 430829 424088 94607 95488 144922 149452 157199 155341 127773 126052 133925 134098 146365 147616 457481 489917 1392572 1375545 544086 564315 133859 118903 130013 132591 141903 136944 132344 132893 90825 92178 331833 288563 835491 842861 241975 240797 304031 308538 360430 348898 377100 381100 406074 412069 386578 431142 979159 1026262 621826 515170 327682 321870 373785 374181 400409 408254 416437 418199 477160 475077 816277 848362 39.75 69.3 1
10:00:58 2023-10-12 424674 423691 94735 95552 145218 149443 157274 155307 127950 126085 134054 134116 145819 147719 459158 491303 1392646 1384964 549005 564750 133821 118903 130013 132321 142147 136457 132344 132764 91044 91987 331833 290118 837274 838264 240815 240255 305102 308538 359345 351862 377063 378848 405073 410229 390152 431142 975592 1030476 626305 516449 327682 320635 377274 373585 397034 404055 415182 421345 472267 473446 814058 847269 39.75 69.3 1
10:00:59 2023-10-12 427094 424120 94728 95522 145224 152287 157343 155376 128086 126294 133867 134132 148754 147994 457481 491574 1395615 1378561 544035 565622 134133 118704 130139 132321 142216 136647 132344 132764 90575 92241 331833 291532 833056 836930 241635 240255 306501 306802 358804 351614 376197 381100 402088 409980 389861 430202 982559 1039304 615680 519563 326468 320232 377360 375699 399836 403677 414547 420712 474357 475674 806865 847636 39.75 69.3 1
10:01:00 2023-10-12 430074 423749 94888 95819 145153 152040 157343 155376 129994 126085 133902 133880 146365 147513 458129 495995 1392646 1370629 540280 564750 133821 118903 130013 132356 142350 136871 132527 132797 90983 91987 328371 290191 832580 838929 242387 239883 305818 306802 359887 348128 375632 380506 404824 409908 385420 429509 981278 1033432 622668 518169 327414 320896 373261 374181 399845 402856 413237 417890 474739 477712 811100 847907 39.75 69.3 1
10:01:01 2023-10-12 428931 423086 94856 95745 145347 149835 157064 155272 128128 126226 132301 133997 146431 147820 458668 490464 1386375 1372690 548540 565186 134002 119145 129798 132505 142147 136905 132311 132797 90884 92241 333677 290806 828043 841343 241975 240966 304281 306802 360974 350252 376233 378921 406074 412359 387159 430837 979582 1024377 624812 515170 326685 321870 373821 374146 400409 405328 414475 418121 474405 475742 814058 848546 39.75 69.3 1
10:01:02 2023-10-12 427736 424084 94607 95596 144619 152322 156582 156129 127863 126294 133646 134132 146026 147959 455714 488300 1400526 1387873 546557 564750 133788 118903 130162 132321 142147 136457 132311 132797 90983 92178 330779 288486 839166 836337 240850 240797 304995 308538 358804 350800 377156 378848 406002 410193 387849 428526 977701 1029346 618622 515170 327682 320279 377433 375131 399662 405957 416252 419268 472727 474374 818700 848397 39.75 69.3 1
10:01:03 2023-10-12 426413 423908 94639 95705 144922 152075 157234 155601 127991 126260 134019 134098 146162 147513 458129 495923 1399805 1376600 537918 564750 134259 118903 130264 132321 142449 136665 132743 132731 91016 92114 329108 288450 839028 838639 242423 239105 305209 308974 358228 350800 376233 380773 404788 408972 387849 430837 980546 1041135 615854 519709 328646 319630 376371 373883 400179 401662 414777 420378 473299 477375 814058 846032 39.75 69.3 1
10:01:04 2023-10-12 427648 423462 94631 95517 144952 151934 157199 155376 127862 126052 133832 134098 146162 147650 458129 489400 1380412 1370629 548225 564750 133788 118985 129832 132321 141949 136647 132311 132797 90575 92178 330779 291739 843101 842535 240237 240255 305854 306802 360176 350283 380112 378560 403292 411312 387632 431986 982349 1024107 626305 518102 324595 320896 374382 373621 397034 402575 418328 418785 474333 474361 806331 850818 39.75 69.3 1
10:01:05 2023-10-12 427462 423455 94703 95361 145222 152005 157030 155341 130050 126052 133867 134013 146365 147307 458454 491610 1392609 1372653 544270 563916 133788 118704 129832 132356 142147 136647 132311 132764 90858 91987 330779 288378 849560 841343 241599 239547 303391 308974 359634 348653 376268 381100 406074 411130 385455 431179 977749 1024487 615128 514805 327914 320932 373261 374217 400409 405957 414777 418158 475073 474886 814302 850212 39.75 69.3 1
10:01:06 2023-10-12 426406 423795 94824 95781 145235 149452 157169 155238 127815 126159 131884 133964 146228 147820 456902 490609 1396333 1384354 548894 563445 133788 118985 130072 132321 138628 136665 132344 132764 90608 91987 330779 288523 831483 836452 240886 240255 305209 306802 358804 351862 377063 378885 404824 410265 391328 431142 977749 1030439 621565 516267 327183 320315 377539 373323 397034 404090 413237 421680 475328 472449 815215 847269 39.75 69.3 1
10:01:07 2023-10-12 423935 424084 94736 95526 144777 149311 157030 155410 127773 126173 133876 134199 145548 147545 457805 491610 1392646 1376600 543498 564750 134302 118704 130139 132321 142182 136647 132652 132764 90858 91987 330779 290637 835000 836930 241975 239511 306595 306802 358552 351330 376233 381908 402940 409333 390152 430532 983439 1033552 621749 522543 327124 320125 376987 373478 400975 404815 416547 421525 475810 475113 811132 845995 39.75 69.3 1
10:01:08 2023-10-12 430720 423498 94768 95819 145188 149593 157164 155341 127773 126173 133969 134275 146087 147545 457481 494563 1392646 1374643 540316 565585 133792 118738 130048 132321 142216 136741 132531 132797 90858 91987 330779 290155 840108 838300 241975 240051 305209 306802 361010 349461 375069 381908 404467 412649 386306 428562 984173 1034896 621565 516635 327451 322395 375264 372764 401542 402891 414475 417531 470872 474969 804584 846069 39.75 69.3 1
10:01:09 2023-10-12 429578 423451 94833 95356 144956 152040 157234 155341 128086 126085 133867 133728 146162 147513 458454 491229 1390635 1372653 544307 564750 133788 118903 129832 132356 141984 136681 132311 132797 90608 92178 330779 288523 829829 841343 241635 240308 306412 308742 360432 349420 379033 381566 405966 411926 389343 430995 981924 1024161 615680 514805 327682 321870 375795 374074 400409 405292 413273 417826 474405 475041 815215 848583 39.75 69.3 1
10:01:10 2023-10-12 424637 424120 94736 95492 145526 152040 157343 155341 130126 126173 133876 133913 145922 147513 458129 489400 1392609 1378561 546594 563518 134225 118772 130013 132356 142216 136647 132344 132797 90608 91987 333677 290155 843444 838929 241599 240255 305209 308538 357689 350553 377969 381100 404788 408686 387921 432513 978215 1025644 615680 516633 327682 318923 376708 376765 399280 403772 414777 421345 476184 473564 821030 851425 39.75 69.3 1
10:01:11 2023-10-12 427164 423975 94825 95548 144816 149765 156915 155203 127916 126159 134019 133972 146162 147513 457121 492236 1405852 1387873 541245 564750 134619 118767 130229 132407 142216 136681 132344 132764 91016 92178 331306 288486 836195 835744 242011 240628 304281 308429 358840 350271 377156 381639 406074 409977 387849 428526 979852 1036548 621197 516361 328646 320410 375542 372764 399809 405292 412972 419451 470872 477411 817300 844797 39.75 69.3 1
10:01:12 2023-10-12 430788 423780 94728 95390 144956 152287 157343 155410 127773 126260 133902 134039 148754 147650 457481 494599 1392646 1373656 540848 565186 133788 118903 129832 132356 142251 136776 132527 132797 90608 92241 331306 288523 834879 837671 242047 239883 305209 306802 361010 349215 375069 381908 404788 412649 386578 428562 986122 1035445 617151 519577 327537 321763 375300 372919 401287 405957 417140 417976 471533 477411 806367 848311 39.75 69.3 1
10:01:13 2023-10-12 428407 423127 94792 95484 144956 152040 157234 155410 128128 126173 133902 134098 146162 147650 458129 490195 1383426 1369249 548615 564750 133897 118937 130013 132407 142049 136986 132494 132902 90608 92343 330779 291596 832681 842535 240886 239883 306070 306802 359923 349778 377969 378921 403579 411491 387813 433127 981351 1024294 618622 517767 327414 320932 374453 374181 397034 402856 414619 419890 475108 473446 806939 851033 39.75 69.3 1
10:01:14 2023-10-12 426935 424120 94728 95649 144884 152252 156592 156095 127596 126327 133984 134784 146093 148632 458454 490609 1400798 1388862 546945 565316 133973 118869 130104 132407 142380 136849 132585 133184 90825 91987 331833 288450 838108 838007 241313 240716 304887 308357 359707 351150 378191 378704 405628 410086 387668 428489 978357 1034163 621565 515680 327500 320789 375471 371874 399844 404974 416547 419414 474131 474851 816033 845995 39.75 69.3 1
10:01:15 2023-10-12 423669 423610 94703 95488 145222 149625 157164 155376 130172 126294 134062 134178 146022 147751 458778 496031 1400581 1378561 537845 564714 134436 118704 130229 132407 142449 136612 132835 132731 91108 92178 328425 288414 848520 836416 242764 238735 305639 309192 358192 350764 376233 383260 404752 408972 387849 430800 981241 1042574 623319 519709 328646 319756 376636 374146 401542 404815 414851 421015 476155 477760 813873 849002 39.75 69.3 1
10:01:16 2023-10-12 431020 423980 94800 95754 144786 149973 156880 155917 127862 126294 133876 134458 145883 147957 457408 492994 1396606 1375545 544341 565585 133754 119102 129403 132407 142023 137276 132378 133382 90542 92369 330779 291836 821791 838388 241975 240219 305209 306694 361010 351294 375596 381639 404467 412649 387849 428562 985570 1036280 621565 513657 324703 321870 375507 372728 400990 403737 414583 419414 471533 476668 807102 845396 39.75 69.3 1
10:01:17 2023-10-12 429854 423529 94695 95488 145216 152146 157343 155376 127950 126440 134019 133972 146127 147307 458454 490609 1392609 1375584 544307 564714 133788 119068 130013 129154 142048 136836 132494 132797 90950 92241 331306 288450 834638 842535 241599 240219 303356 308538 360394 349143 377329 381100 406074 411783 386326 430849 980382 1028651 624812 514658 327500 321656 376254 374863 400939 405151 415366 417790 475073 474898 816152 850355 39.75 69.3 1
10:01:18 2023-10-12 422527 424084 94695 95418 145476 149976 157308 155272 127950 126052 134062 133972 146468 147143 458092 490956 1392609 1379888 546925 563880 133889 118704 130104 132407 142247 136956 132618 132893 90575 91987 331833 288559 833446 838857 240529 240219 305209 306802 358804 351862 377329 378848 404788 409906 390115 432439 978393 1029674 625745 516633 327646 320150 377504 374146 398998 405885 413820 421607 474703 473446 815215 847269 39.75 69.3 1
10:01:19 2023-10-12 423863 424084 94765 95488 144922 152146 157343 155410 127862 126260 134054 134541 146162 147753 458129 492958 1396606 1377947 542765 564714 134314 118704 130195 132407 142346 136525 132743 132893 90983 92114 331833 291054 837451 838962 241626 238963 306933 306694 358049 351114 379839 381763 402761 409259 387885 430459 981278 1038936 621932 519709 328145 319630 376672 376232 400227 403677 415366 420712 473667 475256 811020 845396 39.75 69.3 1
10:01:20 2023-10-12 431712 424120 94833 95526 144888 152146 157089 155410 127862 126260 134019 134132 146093 147753 457859 493760 1392646 1376600 541245 565149 133411 119068 129368 132407 142039 136986 132278 133453 91140 92241 330779 290060 830879 837599 241635 240051 305209 306802 361010 350517 377424 381639 404788 412649 387777 428562 985570 1033516 624812 519503 324775 322586 374346 375131 401469 405921 418328 418603 474430 476488 805882 848397 39.75 69.3 1
10:01:21 2023-10-12 428199 423867 94824 95455 145823 149243 157783 155056 130174 126434 131884 133880 146432 147273 458778 494527 1389926 1365263 546668 564714 133788 118869 129979 132505 142182 136871 132311 132797 90575 92241 330779 290757 831965 843729 241599 239476 306070 306802 359887 349778 378501 381100 402904 411130 387777 432145 983403 1026696 621826 519305 327111 320860 376107 375869 400126 402224 414475 419451 477936 474992 805723 850392 39.75 69.3 1
10:01:22 2023-10-12 427305 424115 94695 95522 144922 152181 157199 155814 127862 126327 133832 134351 146127 148236 458454 490702 1399805 1388862 548577 565585 134006 118976 130048 132413 142216 136871 132652 133423 90983 92241 331306 288486 853627 836930 240886 240966 305209 308924 359598 351862 377775 378596 405750 411133 390144 428416 981227 1033285 622300 516193 326675 320682 375328 371874 399844 405257 413201 419159 474320 474481 817536 846032 39.75 69.3 1
10:01:23 2023-10-12 423669 423795 94852 95488 145359 152146 157343 155376 127950 126260 133925 133972 146365 147959 458454 496103 1401866 1380526 539479 565149 134469 118704 130445 132287 139116 136890 132743 132731 91142 92178 331833 288378 838659 837671 243142 239440 305209 309192 358228 350764 376762 383260 406002 409582 387849 431142 980382 1041407 618840 518938 328646 319854 376107 376232 400406 402856 414777 420378 474369 478084 816375 845995 39.75 69.3 1
10:01:24 2023-10-12 426972 423455 94800 95492 145587 149452 157308 155307 130174 126112 134089 133880 146568 147238 458129 495645 1395615 1368080 540243 565622 134099 119102 130139 132505 142216 136871 132610 133214 91068 92463 331306 291609 851023 841694 242621 240042 305926 308429 360819 348474 376197 382719 404752 411455 386054 431759 984100 1034896 617151 518169 327391 320646 374119 374181 399809 402856 413856 417790 475073 477819 810488 847269 39.75 69.3 1
10:01:25 2023-10-12 428931 423858 94695 95488 145250 152252 157308 155376 127950 126260 133925 134065 148857 147719 458129 490609 1383426 1375621 548708 565585 133788 119102 129798 132482 142182 137130 132763 133198 90608 93745 331833 291048 829946 841343 241635 240966 304173 306802 361010 349706 376233 378294 406074 412649 387740 431142 981278 1024496 624812 515170 326395 323488 376328 376765 400409 405187 417733 418012 474929 473671 811565 848778 39.75 69.3 1
10:01:26 2023-10-12 424665 424052 94800 95426 145595 150521 157783 155563 128128 126018 134062 133913 146162 146995 458522 492511 1392646 1378561 547408 565585 134225 118976 130195 132499 142216 136741 132743 133072 90575 92178 330779 288486 844857 838893 241564 240255 305639 308706 356650 350800 378501 381100 405395 408972 389884 433127 977701 1030476 621565 513657 326820 318923 377274 375306 399280 403772 415072 421643 476519 474517 817264 848509 39.75 69.3 1
10:01:27 2023-10-12 423863 424084 94696 95484 144918 152252 157308 155410 127862 126260 133960 134098 146162 147753 458129 492994 1395615 1378561 542802 566055 134225 118738 130229 132321 142484 136741 132776 132797 90983 92178 330779 289950 836480 836930 241975 239192 306933 306189 358517 351290 379535 381960 403400 409404 389934 430690 983321 1035922 615680 521760 327646 319406 376672 373847 401113 404779 414173 421272 472302 475256 811710 847306 39.75 69.3 1
10:01:28 2023-10-12 431135 424084 94736 95526 144922 152287 157089 155843 127950 126704 133925 134317 146162 147994 455860 493066 1396606 1376603 541082 565585 133662 119301 129403 132574 141949 137225 132311 133198 90858 92178 330779 290791 844097 838264 241975 240051 305209 306802 360432 350517 375896 381908 405395 412649 387813 430641 985570 1033066 624812 513693 324739 322395 375279 372728 400975 403455 414547 418785 471533 477110 805734 847719 39.75 69.3 1
10:01:29 2023-10-12 429870 423451 94760 95484 145019 149766 157343 155238 127773 126173 133969 134006 146570 147143 458129 487161 1391585 1372653 545781 564714 133880 119102 129832 129246 138507 137053 132610 133214 90946 92208 331833 290091 834638 842891 241796 240752 303816 308538 360974 349179 376268 378632 405786 412069 386542 431142 979852 1029142 617151 514805 327913 321870 373785 374181 400409 405328 414147 419145 475073 475256 815215 848546 39.75 69.3 1
10:01:30 2023-10-12 424637 424120 94792 95488 145393 149452 157673 155341 130140 126173 134089 134132 146365 147616 458454 491303 1392646 1379888 549396 563916 133821 118903 130104 132505 142216 136647 132527 132764 90575 92178 330779 288486 834933 838893 240850 240219 305209 308538 358804 351632 377365 378921 405395 409582 390739 432476 978160 1033000 617151 516523 327355 320268 377661 374863 399171 403949 416547 421795 475634 475259 816375 848546 39.75 69.3 1
10:01:31 2023-10-12 426369 424084 94860 95815 145355 152252 157343 155376 129994 126260 131884 134132 146365 147735 457481 494144 1404854 1388862 542160 565316 133788 119019 130229 132356 142216 136647 132527 133168 90983 92178 330042 288450 833227 835744 241975 240628 304281 308974 358840 350271 377424 381100 406074 410229 387849 428526 978430 1035049 616600 515170 328182 320410 375542 371910 400975 405921 415366 419451 470836 476668 816106 844797 39.75 69.3 1
10:01:32 2023-10-12 430829 423836 94667 95555 144952 152348 157054 156129 127862 126294 133902 134132 146162 147994 457805 492683 1395615 1378561 543462 565622 133352 119418 129403 132643 141717 137095 131914 133507 90575 92369 331833 291350 831575 837524 241894 240308 304636 306514 360758 351186 378496 382106 405215 413123 387704 429326 985386 1036475 624812 516599 324739 322108 377433 374528 400975 403772 414619 419082 474466 476704 805734 846032 39.75 69.3 1
10:01:33 2023-10-12 427412 424084 94859 95323 145866 149243 157783 154841 130298 125757 134311 133260 146568 146896 459809 495995 1387360 1362374 544344 565149 133821 119019 130048 132482 142216 136905 132618 132797 91140 92241 330779 290601 834191 842535 242181 239476 306070 306802 359923 350517 378538 382178 403579 411455 387849 433127 984173 1027203 621565 521057 326685 320090 375542 375905 400409 402224 414439 418790 479423 475674 808677 848435 39.75 69.3 1
10:01:34 2023-10-12 426442 424088 94735 95526 145330 152287 157054 155410 128086 126327 133867 134536 146365 147994 457805 490609 1399586 1385899 549005 564894 134420 119029 130168 129335 142411 136858 132710 133453 91042 92335 328371 290073 834772 838712 241108 240797 303923 308538 358517 351789 376197 378885 406038 411166 391015 429703 978430 1035006 629290 515901 328182 320635 376708 372728 399280 405068 413856 420712 471900 473850 813725 847907 39.75 69.3 1
10:01:35 2023-10-12 423935 423561 94833 95456 144956 149661 157199 155065 127950 126260 133960 134098 146467 147753 457805 496897 1398592 1378561 539097 565585 134478 118903 130480 132321 142484 136647 132743 132764 91142 91987 331833 288414 838301 836452 243142 239105 305854 308997 358228 350836 376798 380773 405073 409008 387596 430885 983284 1044478 630224 519563 328573 319748 376228 374003 402680 405350 415293 420676 473667 477748 814058 848964 39.75 69.3 1
10:01:36 2023-10-12 430947 424088 94829 95691 144922 152322 156557 156026 127862 126327 133867 134351 146162 147993 458129 492337 1395615 1380526 543498 565585 133788 119102 129798 132424 142147 136905 132494 133415 90575 93778 328371 292809 827316 836930 241975 240291 306070 306766 361010 351862 376197 382178 403579 412649 390739 429850 986122 1038014 623319 516599 324739 322359 376672 375662 400975 404055 417001 420712 472231 476332 806902 846032 39.75 69.3 1
10:01:37 2023-10-12 430220 424084 94764 95517 145117 149625 157343 155410 130126 126495 133995 134203 145819 147545 458778 489917 1393893 1376600 545818 565622 133788 119102 130013 129090 142216 136871 132743 133072 90858 92241 331306 289014 833185 843490 241724 239971 304102 309629 360286 349317 377221 381530 405930 411276 386542 432133 979816 1027458 624812 514912 327246 321609 376328 374217 400975 406358 413201 418158 475108 475674 814878 848620 39.75 69.3 1
10:01:38 2023-10-12 423863 423872 94727 95522 145674 149871 157343 155307 130216 126294 133902 134136 146570 147562 458778 488678 1392646 1377929 549396 565622 134133 119019 130264 132390 142449 136871 132743 133198 91175 92241 331306 290155 839345 840748 241349 240628 304601 308538 358516 351862 378538 378957 405431 409008 391051 433434 978430 1031970 626305 516633 327682 319665 377841 375306 399280 405475 417066 421722 476268 474338 819283 848362 39.75 69.3 1
10:01:39 2023-10-12 423858 424124 94889 95522 145120 149976 157343 155307 127862 126294 133969 134132 146672 147553 458129 495995 1398592 1382986 540097 565294 135065 118966 130432 128967 138819 137346 132951 133064 91042 92208 327849 288450 838439 836452 242351 239192 306321 308974 358480 351330 376268 380773 404039 409008 387921 431179 980382 1043312 624812 519709 328646 319665 376708 376232 401542 402540 412040 421345 473703 478084 815188 847306 39.75 69.3 1
10:01:40 2023-10-12 431023 424115 94764 95555 144820 150185 156985 156273 127862 126327 133503 134443 146570 148654 458129 493066 1396606 1378561 544307 565257 133570 119501 129437 129331 141949 137580 132311 133541 90575 93974 331306 291799 828867 837635 242217 239971 304851 306442 361010 351614 375932 381908 405714 413669 389825 429594 986159 1039304 615680 520043 324631 322705 375928 375699 401542 404090 418021 419414 474284 477087 807102 846669 39.75 69.3 1
10:01:41 2023-10-12 428310 424120 94856 95619 146574 149557 158004 155238 130241 125878 134346 133880 146876 147143 458778 495296 1390635 1366126 541119 566422 133855 119102 130264 132390 142251 136905 132743 133072 91016 92241 331306 291470 833215 842535 242387 239511 304887 308538 359599 349742 378538 380737 404183 411455 387195 432795 984173 1033432 621826 519709 327718 320932 375578 376470 399809 402856 414511 420378 477972 478084 808692 850429 39.75 69.3 1
10:01:42 2023-10-12 423194 423750 94763 95526 145761 152075 157673 155410 130174 126294 134030 134132 146568 147753 458454 489779 1392646 1378561 548225 565186 134786 119019 130697 132407 142610 136745 132906 132902 91164 92463 331833 290073 857403 841694 241492 240486 305746 308502 358085 350620 378393 381100 405716 408080 387921 433434 980530 1030403 617151 513693 328646 319441 376457 375905 400126 404090 414777 421708 477599 474553 818533 848583 39.75 69.3 1
10:01:43 2023-10-12 426401 424120 94671 95555 144922 152605 156870 156382 129994 126294 134158 134132 146365 147788 458129 489779 1401866 1388862 546557 564750 134347 119136 130264 132499 142605 136986 132743 132902 91079 92241 330779 288568 835802 836930 241635 240966 305209 306442 359887 351271 375104 378957 406074 410300 387921 428599 980313 1034896 618622 515901 328182 320350 377433 375131 400263 408254 416547 419341 474466 475149 818700 849002 39.75 69.3 1
10:01:44 2023-10-12 429283 424120 94724 95555 145425 152357 157089 156273 127773 126327 133902 134477 145922 148236 457188 495140 1399251 1374949 542790 565439 134158 119000 130125 129154 138724 136958 133076 133164 91046 93778 328425 290155 844245 841097 242351 240015 305639 308538 361010 349174 376233 382719 405431 412649 386614 429850 984173 1034896 621565 518169 328182 322299 373857 373621 399845 404055 413892 418158 475701 478084 807012 847907 39.75 69.3 1
10:01:45 2023-10-12 428289 424120 94857 95735 144811 149555 157343 155065 130126 126294 134089 134211 145853 147751 458454 490159 1383426 1368683 549787 565622 133821 119102 130104 132407 142216 137124 132527 133198 90983 92241 331833 291945 832797 842891 241394 240291 306501 306802 361010 350512 381194 378632 403292 412578 387668 433323 982596 1028697 617151 519577 327002 321835 375542 374217 399026 402856 418923 419451 476447 474517 806939 851149 39.75 69.3 1
10:01:46 2023-10-12 429532 423465 94731 95522 145248 152066 156995 155410 130174 126260 134123 134098 146467 147513 458129 491610 1392646 1375621 544270 564750 134035 119102 130048 132424 142216 136905 132776 133198 91079 92241 330779 288523 834638 841939 242011 240291 303995 309192 361010 349461 377365 381639 406074 411169 387159 431215 979159 1018364 623319 514805 328414 321906 374417 375042 400975 405398 413237 418849 475144 475961 814302 851425 39.75 69.3 1
10:01:47 2023-10-12 427732 424120 94695 95489 145222 152110 157343 155445 130084 126294 133995 134132 146467 147753 457481 491610 1401866 1388862 544159 565585 134040 119019 130264 132390 138819 137114 133009 133340 91227 92208 331833 288342 835845 836930 241376 240895 305030 309410 359851 350800 375069 381100 406074 410158 387813 428562 978393 1033103 618622 516486 328182 320896 376107 372503 400975 408676 413856 420415 470836 476704 817300 846105 39.75 69.3 1
10:01:48 2023-10-12 425881 424106 94825 95555 144982 152075 157343 155878 130208 126327 133902 134132 146365 147788 458129 496031 1398592 1378561 539552 565622 134478 119019 130480 132356 142484 136681 132810 132797 91175 92178 329108 288523 840464 837671 242423 239308 306070 309507 358264 351366 377099 380808 404503 409043 389861 431215 981314 1042183 624812 520630 328892 320386 377288 374899 401542 404815 415366 421497 474559 477940 813910 847907 39.75 69.3 1
10:01:49 2023-10-12 427346 423863 94992 95356 145935 149347 158114 155307 130422 125844 134311 133863 146804 147510 458522 495706 1391272 1364025 546631 564531 134310 119330 130272 132540 142414 136905 132743 133198 91079 92463 331306 290770 830905 843729 242351 239192 306933 306802 360394 350800 378574 382178 404467 412069 387849 433742 984173 1029674 615680 521796 327646 321609 376107 376434 400409 402821 416403 419451 477936 475256 806902 851033 39.75 69.3 1
10:01:50 2023-10-12 430788 424048 94699 95488 145359 152252 157343 155843 130174 126260 134276 134098 146568 147719 458778 490956 1396606 1376600 545855 565585 134301 119267 130229 132407 142411 136982 132743 133281 91175 92241 329108 289937 836942 843132 242351 240592 305862 309994 360168 349455 377789 382142 406002 412506 387287 433322 983321 1030110 626305 515170 328646 321870 374382 375726 401259 406464 413201 418158 475813 476488 814878 848583 39.75 69.3 1
10:01:51 2023-10-12 439372 424120 94768 95526 145393 152252 157343 155410 128264 126260 134089 134132 146568 147753 458454 491303 1396606 1384914 550296 565549 134192 119102 130264 132591 142449 136871 132743 133210 91046 92241 331833 290159 846765 838264 241394 240797 305138 308538 360394 351898 377365 378921 406002 411166 391328 431790 979816 1033432 627798 516633 328145 320896 378374 374146 396709 404974 414147 421979 472267 474230 816189 851149 39.75 69.3 1
10:01:52 2023-10-12 427346 423764 94695 95517 145385 152322 157343 156129 127862 126294 134054 134536 146467 148098 458454 491955 1396606 1379543 544344 566823 134225 119228 130384 129331 139010 137114 132710 133407 91042 92399 331833 291323 834656 838712 242172 240592 306969 306802 359598 351632 379535 382069 402868 410265 391328 431142 985423 1036548 626305 521218 327147 320635 377238 373883 400975 402259 414547 421979 473631 474934 808692 846069 39.75 69.3 1
10:01:53 2023-10-12 430756 423633 94763 95592 145583 152287 157308 155376 127950 126294 133995 134132 146467 147753 458129 495260 1396606 1374606 541245 565149 134006 119136 130264 132390 142251 136871 132743 133106 91016 92241 331833 290118 834359 838264 242065 240255 304994 308538 361010 349706 375632 382178 405395 413230 387159 429850 986824 1037447 624812 519577 328000 322741 376098 373741 402680 405511 417733 417976 472195 478048 805760 847306 39.75 69.3 1
10:01:54 2023-10-12 430482 423749 94792 95555 145188 149276 157343 155376 128203 126474 132438 134372 146256 147751 458344 492694 1395272 1377475 546483 565367 135174 118869 130697 132321 142588 137711 134148 133766 91300 92241 327231 287972 842063 843816 242100 240628 306070 307988 358228 349706 380920 381639 406038 409582 387813 433127 977749 1026696 624812 513657 329577 319890 375542 376170 400409 404055 414777 420378 477936 475961 819792 851033 39.75 69.3 1
10:01:55 2023-10-12 427648 424120 94704 95721 144824 150291 156523 156416 127596 126745 133689 134790 146468 149278 458508 490609 1401866 1387138 546520 565585 134343 119102 130299 132407 142432 136982 132914 133281 91299 92305 331833 288577 842438 838639 241519 241260 304958 309265 360286 351150 378496 380955 405894 411276 387668 429630 979816 1035629 618622 515643 328122 321870 376035 372990 400692 405328 416104 420232 471864 476332 816106 847306 39.75 69.3 1
10:01:56 2023-10-12 423863 423570 94764 95522 145393 152287 157343 155878 130174 126294 134054 134132 146568 147994 457188 496067 1399768 1377512 539097 565149 134655 118903 130606 132499 142614 136866 132906 132893 91175 92178 331833 288523 838690 837635 243142 239476 305854 309410 358804 351578 377365 381646 405966 409906 390115 431827 981278 1044051 617347 519782 329111 319925 378237 374181 401004 402821 415145 421649 477160 479804 816338 846521 39.75 69.3 1
10:01:57 2023-10-12 428031 424084 94892 95422 145866 152040 157783 155376 128677 126052 134380 133846 149041 147033 457079 496031 1392374 1367301 542366 566531 134555 119262 130387 129158 138698 137312 132643 133453 91168 92463 331833 290556 839178 842535 243142 240051 306070 309047 360432 349425 377365 380808 405680 412069 387015 433127 985570 1034896 621826 519745 328182 321549 374417 376470 400723 403772 414511 418785 476975 478084 810488 850429 39.75 69.3 2
10:01:58 2023-10-12 431174 424120 94703 96009 145629 149870 157563 155070 130084 126294 133902 134531 146568 147994 458778 489917 1390598 1376600 550571 565622 133821 119301 130139 132675 142216 137359 132618 133415 91016 93907 330779 291986 833530 841694 240886 240966 305854 308538 361010 350800 377365 378921 406074 413230 387560 432182 986122 1027158 616959 516633 327002 322741 375364 375163 399813 406323 417001 419451 475108 476489 811454 852849 39.75 69.3 2
10:01:59 2023-10-12 430183 427122 94985 95953 146229 149592 159112 158172 128449 127347 134839 135793 146977 149624 459713 493740 1411860 1399177 551749 567052 135139 119969 132073 131103 141290 139206 134555 135237 92069 94366 331833 292589 857418 843729 243521 240603 306969 309679 361133 354082 378646 382557 408472 412852 391647 433742 988737 1044051 625978 519709 331450 324816 381734 378474 403161 411482 419583 423322 477972 478455 822831 855262 39.85 69.3 2
10:02:00 2023-10-12 432052 430773 95437 96216 148247 151090 159502 157935 130704 127198 132050 136889 148763 149937 463773 502065 1424345 1398181 546189 573006 136282 122688 134984 132764 143733 143136 136876 137217 92906 94826 333585 293945 853710 853362 246524 243350 310016 312696 364289 356302 385340 387718 411133 414115 391993 435031 996189 1056821 632090 525664 333103 324500 382686 380737 409354 411362 420808 425898 480433 484219 828902 857803 39.75 69.3 2
10:02:01 2023-10-12 440030 435679 95412 94200 148982 152562 161071 160096 130704 127374 132704 139889 150988 150922 464830 499072 1417176 1400433 553171 574701 136505 122637 131891 133666 144803 143877 138002 138215 92906 94956 336048 296186 869535 855318 245937 241713 310308 311569 364943 358094 385523 387481 407543 414079 395784 432570 995972 1054728 630783 528788 331592 324238 383295 383078 405723 409935 421185 426427 480676 480811 823156 859447 39.75 69.3 2
10:02:02 2023-10-12 441012 436429 94961 95559 148839 151064 161328 158573 127950 126085 132357 136751 148003 149729 464830 500440 1407574 1385954 550030 574113 134597 119398 131619 133440 144198 143903 137154 137625 92126 94397 337102 296186 854728 862065 245135 241832 306931 308923 362146 352152 382587 386530 406038 412649 387503 432476 993330 1039555 632700 526175 330044 324323 379015 381064 402240 405328 417985 421345 477936 477375 814058 854620 39.75 69.3 2
10:02:03 2023-10-12 443114 436132 96703 94994 147600 149623 160012 158078 127210 125562 135225 135963 149282 148616 463357 493102 1401829 1386945 556322 571318 132918 118506 134433 132889 142871 143136 136171 137312 91175 93974 334302 297178 848377 859627 242387 245392 306070 308538 362871 351898 380652 378632 403292 410880 384123 428008 986159 1028651 623036 519527 327464 322705 378108 375869 399280 404974 414475 419758 473687 469990 814058 852243 39.75 69.3 2
10:02:04 2023-10-12 440296 439005 96024 92601 145385 150105 157517 161137 125343 124064 134437 134841 145483 147134 461388 491538 1398592 1384914 550213 569639 131165 116640 133721 131136 141915 139699 134927 135424 90162 91574 334302 293676 848833 856483 240104 239511 302079 305795 356614 349742 376089 375377 396347 402549 382237 422011 973562 1026467 631185 513693 324401 317000 374382 373052 393338 401343 407973 413787 464729 465239 808692 842984 39.75 69.3 2
10:02:05 2023-10-12 438043 434003 95296 91874 144419 148931 161259 157691 124826 122911 133704 133695 144444 145672 458778 496103 1401866 1380526 541245 565622 129804 115753 133245 129865 141068 138783 134352 134373 89809 91024 331833 291872 856296 852823 240503 237856 299444 304471 355994 345704 369596 375078 397061 401316 377072 417631 969288 1028947 625123 516633 324551 315021 372095 369907 394553 398920 406146 411243 464036 464626 809303 835616 39.75 69.3 2
10:02:06 2023-10-12 439092 434185 94936 91017 143647 148377 158004 156888 124211 122644 130966 133227 143279 145165 458129 491610 1387360 1370224 543076 565186 132570 115335 130697 129509 139994 138333 133645 134335 89101 90752 333595 294932 840887 851690 238337 237025 299620 300611 353909 344961 368932 371945 392297 401352 376192 414048 972147 1025741 615294 516633 321763 317516 369821 368104 393538 399116 405425 410189 461434 461953 797756 837289 39.75 69.3 2
10:02:07 2023-10-12 440048 435218 92873 90602 142989 147414 157783 155878 123431 121647 130351 132531 143014 144189 457873 493703 1383892 1367711 545744 563734 129271 114616 130957 129242 140409 137565 133641 133448 88918 90186 331833 291799 860768 856403 237444 236093 297530 302990 351708 342884 369524 369943 391950 395898 373905 413756 965786 1009787 618840 515170 321344 313993 370002 367579 387767 394127 403813 408454 460053 459733 802493 834162 39.75 69.3 2
10:02:08 2023-10-12 439005 435258 92681 90602 142858 147619 157030 156095 123464 121596 130316 132511 142783 144326 457481 492719 1392646 1378561 541009 563482 128986 114537 130264 132390 139344 137710 133244 133666 88824 90029 330779 292018 848263 850485 237408 236459 297653 302666 351780 342704 368642 373470 392154 396772 373903 412404 967009 1024144 623607 515827 321800 314657 368593 366955 393260 395160 401351 405173 457254 459369 805161 834910 39.75 69.3 2
10:02:09 2023-10-12 442375 439289 93062 90471 143812 147001 158446 155272 124369 121531 130792 132072 143406 143904 458778 496139 1380073 1352326 543535 566955 132248 114570 130606 129420 140480 137875 133461 134125 88885 90186 334302 293676 860801 859627 237610 235002 297808 299280 351997 342884 369264 369907 392185 396523 372884 415007 968530 1011455 623607 516671 320435 314914 367780 368096 387984 394437 403850 404760 460053 458727 796696 836875 39.75 69.3 2
10:02:10 2023-10-12 441629 437461 92937 90540 143486 147654 158114 156238 124269 121680 130351 132295 143246 144191 456887 493066 1383154 1367301 546982 565622 132529 114268 130888 129513 140768 138121 134242 133998 89345 90054 333585 291940 862567 861344 237635 235953 299605 302880 351695 342884 368377 369943 393287 396394 373147 415067 965786 1016586 614361 516633 321117 313480 370002 367579 388020 392923 401351 405439 459728 459086 806939 836875 39.75 69.3 2
10:02:11 2023-10-12 437788 439413 92681 90514 142989 148171 157783 156888 123464 121796 130351 132362 143147 144360 456851 491610 1392646 1380906 547371 567224 132317 114682 130697 129331 140513 137944 133679 134137 89040 90218 331833 294092 852379 855207 236675 236293 298266 300190 351997 342884 367188 369943 391639 394722 372095 409751 967156 1024921 623319 514986 321800 314626 368190 365197 392208 394608 401169 407204 457527 459985 807102 834637 39.75 69.3 2
10:02:12 2023-10-12 447091 439884 92809 90635 143448 147892 160782 157107 124126 122044 130436 132960 143473 144960 461351 499967 1391309 1363051 544341 568833 129019 114649 130992 129687 140740 138328 133990 135157 89309 90426 334835 295136 857473 862065 237811 234898 297919 300120 351997 342618 367858 372036 388419 395310 369857 412916 971152 1018404 620577 519745 320435 314878 368334 368687 390766 394437 402598 404154 460053 460057 797169 838136 39.75 69.4 2
10:02:13 2023-10-12 446826 442111 92873 90635 143551 148136 160817 157141 124093 122227 130784 132669 143279 144795 458964 491264 1379433 1369249 552142 566218 132248 114682 130879 129865 140286 138783 133712 134576 89040 90499 334302 295346 851692 863899 236710 236779 297919 302024 354416 342812 369276 369763 391843 395239 369049 411748 968419 1016586 624555 515170 321117 315580 366390 367507 390215 396907 400428 405186 458327 458475 804584 838136 39.75 69.4 2
10:02:14 2023-10-12 447396 441710 92903 90943 144281 148096 158890 157221 124454 122578 130805 133110 143575 145304 459647 499433 1401755 1387873 547334 567888 129084 114616 131337 129943 141001 138970 134521 134576 89194 90467 334302 295346 857676 862635 237041 236058 297955 300576 351997 342884 367708 372561 390435 393481 369821 409063 968530 1018328 625691 516563 321344 313921 368522 366625 392244 394057 399790 404119 455827 460057 806902 834089 39.75 69.4 2
10:02:15 2023-10-12 446811 445901 92873 90918 143875 148619 158235 157361 124211 122761 130714 133160 143246 145232 459719 498946 1392646 1375621 549005 567888 129171 114583 131507 130415 141519 139032 134487 134881 89129 90650 338977 297663 871483 864475 236971 235460 300452 299139 351997 344642 368156 369799 390242 395310 369893 409063 974048 1027195 623607 518096 319261 315322 368853 365268 389940 394714 403776 405065 454405 458332 797830 835579 39.75 69.4 2
10:02:16 2023-10-12 447459 443639 93130 90602 144419 148101 161372 156888 124621 121979 131651 132602 143909 144360 462356 500476 1386375 1363032 551848 567996 132467 114682 131062 130604 141001 138977 134301 134576 89194 90624 338977 297029 876963 871232 237006 234932 298032 301412 351997 342559 367234 368651 388047 394136 369193 410367 973974 1014560 623319 521057 320136 315214 367565 366805 387114 394294 402378 405939 457146 454624 797133 839326 39.75 69.5 2
10:02:17 2023-10-12 456914 445649 92681 90760 143850 148619 161042 157601 124585 123184 130870 133612 143473 145500 462900 495886 1397260 1388421 555303 572068 132467 114682 133465 130579 141290 139893 135090 134982 89194 90467 338439 297029 862343 866967 236109 235729 297739 299245 351997 342884 366076 369206 389236 394723 368637 405398 968530 1024290 628519 516633 320889 314297 367673 364138 388020 393472 398908 405474 454728 457330 806902 834359 39.75 69.5 2
10:02:18 2023-10-12 445501 446719 92809 90855 143914 148619 161224 157361 124211 122761 130840 132943 143279 144996 462392 502736 1395615 1376600 545892 567960 132621 114616 133559 129602 141892 138848 134702 134681 89194 90372 335367 296260 868140 870036 238866 234361 297919 300988 349733 342704 367078 369322 387831 394302 369641 407800 969251 1025741 631596 521737 320399 312933 368817 365268 387695 392395 399681 406086 454122 456295 800072 835345 39.75 69.5 2
10:02:19 2023-10-12 453992 448970 92903 90690 144285 148131 159001 157691 124178 122311 130749 133039 143774 145506 464429 498946 1381354 1369249 555027 568032 132214 114616 131062 129954 141424 139206 134555 135016 89040 90467 337901 297464 863756 874945 237518 234570 297847 299931 351997 342257 367188 366697 388047 393481 366390 405470 969251 1010704 629669 517735 319079 314878 365540 365268 385554 394160 401314 403680 454405 453243 801850 839289 39.75 69.5 2
10:02:20 2023-10-12 456215 448340 92924 90569 144247 148377 161633 157361 124621 122161 131149 132727 143710 144707 465413 500393 1390561 1372616 553644 573422 129019 114517 131796 130447 141717 138970 134487 135387 89374 90459 336982 296186 873926 874945 236274 234605 296621 301841 349841 340743 368230 367543 388047 391843 366941 407837 965786 1015148 629480 518133 320889 311983 366640 366403 387330 393294 395297 404899 455791 453879 808692 836838 39.75 69.5 2
10:02:21 2023-10-12 451557 449712 92553 90826 143423 149035 161007 160610 123974 122911 130281 133193 143079 145266 463773 496103 1398592 1387873 554990 571245 132437 114537 133338 130612 141892 139314 134652 135096 89101 90467 340132 296268 865501 869999 235545 234967 297500 300175 350899 342884 364675 367543 386921 393329 366984 405897 969592 1021405 622092 518102 320172 313955 366426 364992 387458 394714 396484 403680 453396 454624 809401 836693 39.75 69.5 2
10:02:22 2023-10-12 453228 449712 92809 90321 144381 148340 159112 157481 124798 122376 131045 132627 143575 144223 464283 504081 1395272 1366088 546961 572089 132214 114268 131634 130579 141424 139171 134521 135016 89040 90372 338439 297392 865501 874048 236310 233522 296865 300108 350369 340264 368230 367579 386267 393615 365255 405506 969251 1016586 628519 522476 319079 312968 365505 366110 386441 390639 400041 402429 454477 451867 796696 838062 39.75 69.5 2
10:02:23 2023-10-12 454452 450386 92621 90288 143914 148377 161224 157361 124383 122701 130714 132760 143212 144761 465159 499036 1392646 1373581 551885 571282 132180 114236 133431 130546 141034 139206 134555 135016 89040 90372 342665 299013 867294 878055 237854 234466 295895 300958 350831 339572 366485 366776 386668 390030 364124 405362 965065 1017482 631788 518133 319680 311002 367978 365268 385447 391808 393801 402429 453768 454805 806939 836838 39.75 69.5 2
10:02:24 2023-10-12 453021 450976 92546 90438 143884 148619 161077 157361 124580 122746 130610 132760 143178 144761 465159 505008 1398481 1376600 546998 571282 132214 114046 133559 129865 141457 138783 134588 134609 89101 90186 334968 297183 871997 873086 237350 232088 296830 299896 347701 340779 364380 366403 383348 390101 364743 404931 968566 1024290 628519 523621 318555 311444 366347 363011 385590 389439 396205 402750 450714 451867 796569 834910 39.75 69.5 2
10:02:25 2023-10-12 459979 451161 92425 90448 143685 148029 161224 157051 124093 122278 130623 132926 142980 144326 465232 503516 1395198 1369626 548894 573671 132192 114203 131428 130480 141586 139261 134420 134885 89003 90153 342665 297464 870235 874798 238191 233383 297189 299473 348787 338180 366076 367292 385382 390922 361947 404150 968530 1018331 626980 522473 317657 311983 364118 364720 386461 389475 395261 400616 452390 453486 797830 836604 39.75 69.5 2
10:02:26 2023-10-12 458582 451161 92489 90255 143780 148377 161189 157361 124211 122278 130623 132329 142980 144291 465195 496175 1388590 1374643 557795 573853 131711 114236 131062 130612 141001 139435 134335 135016 88885 90186 337901 299642 863476 877915 236847 234243 295057 297789 350369 339202 364969 368142 387413 390948 364353 405359 965602 1012098 632557 516633 318890 311841 365087 363047 385211 392430 396645 399709 453373 453595 805956 834396 39.75 69.5 2
10:02:27 2023-10-12 453509 454358 92446 90277 144049 148202 159001 157766 124250 122245 130177 132627 143077 144223 466037 504864 1404817 1378561 547445 574511 132192 113368 131428 129869 141892 138870 134711 134894 89096 90091 339628 296268 875751 873086 237518 232734 295379 299292 347178 339715 363316 366991 383923 387710 365087 403712 967156 1027195 625181 522436 318330 309590 364409 361960 385554 390124 395241 400296 450931 451198 801281 834910 39.75 69.5 2
10:02:28 2023-10-12 459256 454675 92104 90255 143418 148064 160930 157691 124314 122409 130156 132727 142783 144326 464101 502029 1392374 1376600 551848 574259 131460 114236 131031 130825 140513 139469 133897 135255 88690 90236 338977 300660 858856 875566 237182 232989 295579 297572 349697 339536 360474 365012 383384 391817 360916 400995 968493 1019470 625123 519305 315798 313809 364057 363704 385554 389439 396364 396425 449656 450496 795565 831927 39.75 69.5 2
10:02:29 2023-10-12 453382 455297 92265 89979 143448 148033 161077 157516 124046 121979 130247 132329 142716 144191 466586 500320 1391622 1378561 556681 573817 131676 113213 133245 129865 140968 138749 134150 134576 88792 89964 342665 299219 868384 877988 234851 232122 294885 297789 346377 339751 360654 362538 383348 387745 362018 401251 962942 1015148 626980 517735 315532 310060 364082 360893 380928 389439 395241 399745 446889 449070 802456 833724 39.75 69.5 2
10:02:30 2023-10-12 455665 454996 92070 89700 143588 147788 160895 157361 123431 121829 130180 132391 142783 144300 466991 504792 1404460 1379194 548931 572825 131940 113213 131393 129865 141572 138610 134868 134542 88852 89840 344977 297825 895154 874026 236847 232019 294443 297897 345614 339579 360618 365268 382167 385946 362994 401214 964739 1024377 627330 522066 315798 310273 363246 363511 384094 387088 393419 396533 450613 451043 799838 832541 39.75 69.5 2
10:02:31 2023-10-12 461443 453211 91910 89942 142955 148083 158004 157361 123398 121713 130065 132329 142289 144191 466220 501993 1391585 1372653 551030 576366 131209 113135 130697 129954 140546 139240 134082 135221 88391 90153 344569 301877 860011 875357 234851 231833 294479 295937 347701 338441 360258 366062 384513 389342 360699 398663 968456 1017953 635142 521057 315251 311474 360988 360893 383214 387930 395728 395723 445564 451043 792673 833909 39.75 69.5 2
10:02:32 2023-10-12 455883 456606 92128 89742 143778 147195 158668 156605 124079 121614 130143 132039 142980 144100 467247 500512 1389333 1374671 556296 574628 131608 112902 131062 129509 140918 139247 134116 134576 88544 89840 341577 299219 880900 880400 234851 231984 293994 296347 343541 337670 360618 363484 381025 385946 363030 400611 960146 1014430 617546 513657 315173 309086 362738 360893 381471 387701 393456 396461 446925 447037 797771 833451 39.75 69.5 2
10:02:33 2023-10-12 457348 454561 91974 89631 142955 147619 160782 157141 123398 121531 129884 131503 142255 143426 465232 504653 1401829 1381851 549396 573817 131391 112747 130971 129509 140868 138541 134386 134373 88690 89709 342121 297356 877593 876187 236013 234019 293887 297608 345023 336618 360003 363663 381560 387321 360808 398736 961543 1021396 620577 519600 315568 307936 363579 360893 383250 386512 391055 396123 445635 450336 800109 828892 39.75 69.5 2
10:02:34 2023-10-12 459594 454597 91755 89631 143617 147203 158225 156853 123431 121498 129489 131503 142586 143901 467284 500512 1378114 1366329 556718 573817 131209 112902 130879 129687 140740 138618 133990 134542 88391 89746 342665 301737 870575 883525 234190 236080 294443 295485 345614 336075 359460 360929 378755 386556 358638 396529 962942 1005295 621524 516633 312749 309121 360988 360857 381150 387930 394682 393984 445600 445050 796696 832541 39.75 69.5 2
10:02:35 2023-10-12 455937 454593 91814 89475 142989 146731 158225 156888 123938 121498 129454 131470 142514 143257 467322 502802 1391035 1376452 557795 574483 129507 112902 131074 129776 140740 138486 133990 134449 88391 89529 338977 299490 874196 880483 234520 236246 293099 296663 343541 337634 359135 360929 379888 385067 360808 396421 960146 1012243 634673 516633 313773 309798 363579 359662 381150 386547 392235 395166 444695 445711 800072 830106 39.75 69.5 2
10:02:36 2023-10-12 457316 455907 91687 89689 143191 147068 158114 156888 123431 121549 129489 131503 142389 143901 466623 508046 1399805 1372690 546998 572970 131334 112593 131062 129331 140904 138294 134335 134137 88451 89435 343284 297500 879034 878642 234851 232543 292405 297219 346633 339098 361593 363961 378961 386847 360084 399160 964776 1020916 614515 522806 313702 307220 363836 360497 381631 385751 392235 395166 443861 445747 791890 829517 39.75 69.5 2
10:02:37 2023-10-12 460021 458550 91744 89410 142887 147036 158446 156570 123299 121465 129677 131421 142221 143126 467284 501288 1389926 1372578 555101 573817 131209 112438 130888 129331 140901 137841 134150 133666 88451 89218 340361 297428 883603 882899 234190 232543 291925 296598 342983 335569 359171 360893 378420 383051 359432 396421 959310 1009277 623903 513657 313225 307220 363579 359375 379006 385059 390743 394852 445601 445050 796474 827681 39.75 69.5 2
10:02:38 2023-10-12 458487 457267 91432 89320 142989 146794 158114 156888 123365 121400 129420 131470 141997 143801 467676 505152 1398592 1372616 548615 573411 131209 112438 130888 129598 140868 138244 134352 133969 88447 89398 342665 297356 877760 878679 234851 231982 291693 295901 342983 335569 357264 360641 379033 384947 358566 395198 961579 1017990 634865 521773 312494 306257 360988 359662 381150 384668 390488 393984 445227 444355 790952 827058 39.75 69.5 2
10:02:39 2023-10-12 457604 456625 91644 89190 142862 147076 160747 156060 123365 124282 129317 131413 141791 142162 467284 501252 1387360 1368683 555927 573853 131334 115057 130971 132407 141501 137931 134187 133750 88205 89125 341577 297212 883937 884152 233825 232053 291728 293850 342983 335605 357264 360277 379033 384677 358314 394884 959310 1009277 618493 516633 312749 306292 360988 358040 378970 385572 387650 396267 442097 442383 795405 827058 39.75 69.5 2
10:02:40 2023-10-12 458814 457303 91303 89226 142594 146386 157783 156416 123332 121367 129213 131338 142291 143155 466660 504972 1400581 1375114 548894 573229 128865 112438 130445 132482 140286 137875 133679 133885 88322 89300 338814 297464 878701 877253 234685 231982 290603 294713 342983 334057 356942 360893 377859 383562 356449 396336 959430 1016586 614515 522066 312530 306717 360988 358616 379006 383553 387614 395705 441773 443039 793273 826472 39.85 69.5 2
10:02:41 2023-10-12 463854 458085 91306 89166 142497 146662 157783 156382 123247 121135 129385 131191 141796 142005 467284 505116 1387360 1359937 549005 574701 128968 112308 130515 132608 139877 137875 133566 133977 87932 89218 342665 300563 873483 883062 234190 231478 291304 295034 344815 335759 358235 360133 377148 384570 355130 397990 959273 1006006 622364 519709 312841 306257 359613 358329 376870 383553 387650 393360 446656 441669 787450 830180 39.75 69.5 2
10:02:42 2023-10-12 466683 458520 91303 89129 142455 146524 157329 156243 123200 121367 128992 131191 141372 142432 466623 504864 1398592 1372653 548615 573006 128797 112341 130480 132356 140413 137806 133645 133666 87932 88909 341577 297464 877385 877289 234190 231403 289924 294135 342983 333520 358020 359770 375632 381844 355343 395177 959310 1012243 602417 520518 313062 306789 360988 358912 378970 382944 387197 394269 441809 442138 791818 822822 39.75 69.5 2
10:02:43 2023-10-12 463524 458403 90868 88885 142029 146424 157673 156129 122960 124334 129330 130978 141372 142199 466623 505116 1383426 1358003 547808 572970 128611 112341 130021 129242 140084 137634 133570 133969 87867 89121 342665 302060 873370 884152 233317 230329 290842 292920 342983 333870 360019 359013 376425 383562 353958 394015 959310 1001674 602417 521057 312176 306789 358817 358580 376663 382979 390748 392176 445227 442030 785671 827644 39.85 69.5 2
10:02:44 2023-10-12 453240 459099 90827 88950 142338 146424 157343 156273 123167 121367 128957 131011 141305 141963 467284 508046 1395615 1371200 547034 573853 128611 115046 130299 132321 140093 137580 133553 133448 87932 88877 342121 299256 878312 880400 233673 230325 289888 294100 342500 333870 357766 359192 374507 381808 354810 393392 959310 1012243 613428 520518 312176 306789 360480 356427 378934 381825 387578 393360 439041 440387 786263 822822 39.75 69.5 2
10:02:45 2023-10-12 462209 459845 90868 88824 142632 145777 157783 155445 123200 121218 129179 130793 142193 141336 467505 504972 1382036 1356410 550140 573671 128316 115046 129957 132356 142657 137806 133478 133902 87747 88877 338814 301061 886042 885407 232626 230003 290400 292064 342983 333870 357766 357286 376160 383293 358929 393355 957950 997257 623903 516633 311293 306415 358241 357214 375534 383015 387578 390960 441665 440786 788603 825265 39.75 69.5 2
10:02:46 2023-10-12 459979 458741 90831 88857 142033 145913 157673 155621 122960 124265 128992 131070 141172 145369 467615 500548 1383426 1367301 556322 573853 128186 114886 129832 132407 142588 137817 133210 133541 87747 88909 342665 301061 891310 882715 231723 230794 291815 292884 340842 335759 356320 357107 377148 381061 356475 391399 955163 1006358 634865 515170 312176 306644 357452 355001 376111 383589 385151 391258 437594 440786 795565 822552 39.75 69.5 2
10:02:47 2023-10-12 463858 459953 90699 88849 141945 146214 157099 155739 122829 124179 128890 131143 141040 141966 469822 501700 1372184 1363417 555684 572679 128050 114886 129437 132407 139358 137914 132914 133738 87563 88909 341577 301695 868986 887052 230568 230719 289721 290573 342983 333364 357007 358076 377931 382112 351938 392208 952606 1001674 644445 514440 311955 306789 356092 357896 376663 384668 386882 387484 440674 440786 793014 825228 39.85 69.5 2
10:02:48 2023-10-12 461480 459423 90574 88638 141151 146050 156870 155445 122525 124403 128531 131011 140620 142398 466623 500040 1383426 1376600 555816 572679 127947 112234 129771 129023 139278 137477 133110 133440 87499 88747 338439 300879 877814 880327 230856 230719 288675 291832 342018 333347 354917 358651 376725 378967 354465 390700 953848 1012280 628892 516523 312176 305926 357702 355321 378970 382979 385257 389784 437772 440079 796696 823295 39.75 69.5 2
10:02:49 2023-10-12 464767 462836 90736 88396 141118 145712 157089 155601 122862 124231 128531 130586 140850 145298 467284 499687 1378419 1363380 553490 572565 128063 114773 129437 132321 142320 137389 132743 133415 87196 88723 341577 300812 880167 884510 231287 229932 288942 291832 342500 331888 357007 356463 374435 377503 351938 392208 951004 998739 618710 516633 312176 303853 356627 356427 374935 381229 384387 389784 441295 439476 795405 822822 39.85 69.5 2
10:02:50 2023-10-12 462792 460138 90355 88674 140819 146186 156330 156139 122393 121367 128291 131240 140750 142365 466440 501810 1391272 1378059 552142 573817 127729 114625 129403 132407 142618 137408 133076 133269 87499 88691 338814 299563 878147 880554 230856 229897 288942 291796 340878 332823 355314 358580 374400 377767 351938 390331 953774 1014393 628892 517731 311955 304371 356592 354219 377760 380021 384895 387484 441173 441718 790878 823295 39.75 69.5 2
10:02:51 2023-10-12 466714 459917 90417 88626 141047 146016 156801 155376 122525 124352 128284 130553 140817 141602 466586 503480 1383352 1358196 549005 572934 127695 114750 129368 132184 142449 137095 132743 133198 87164 88658 338439 301024 873617 884949 231327 228972 290653 290220 341803 330670 356536 358172 373101 378755 351650 392135 956518 1002345 634037 518169 311293 305424 356020 356391 376026 378923 387083 387448 439933 439440 786319 824792 39.75 69.5 2
10:02:52 2023-10-12 462866 459962 90748 88513 141134 145743 156279 155376 122492 124076 128284 130341 140423 142101 467247 504972 1392572 1372616 549526 573817 127729 114556 129403 132001 139212 136905 132776 133072 87164 88537 342665 299890 879034 879859 231018 229023 288535 291317 339849 331852 354525 357501 372127 376607 351830 387479 953669 1006322 627330 518938 310414 304066 356627 353936 374373 378322 386334 387484 436273 438099 785970 820886 39.75 69.5 2
10:02:53 2023-10-12 464183 459818 90421 88299 141076 145364 156801 155056 122525 124041 128284 129708 140817 144786 466586 505080 1380073 1349025 549675 574373 127457 112049 129161 132449 138819 136768 132676 133097 87131 88622 342665 301304 892237 881504 231018 227799 288942 290397 340076 331673 355565 354219 371050 378896 351506 390773 953099 996864 628892 517955 309757 304994 354454 353936 372065 378923 385730 387031 436549 435254 784016 824465 39.75 69.5 2
10:02:54 2023-10-12 461226 460138 90355 88299 141280 145272 156518 155307 122408 124076 128072 130308 140363 145298 467284 505116 1383389 1364175 551885 573780 127484 114522 129334 131966 142449 136871 132743 132764 87008 88263 350005 301987 892314 880400 229856 228153 288675 295419 338824 332319 351605 355036 371866 378896 350732 386209 955163 1007431 615633 516633 306388 305030 354419 354621 374337 378916 386608 386178 434065 438099 781721 820923 39.75 69.5 2
10:02:55 2023-10-12 465013 460174 90260 88182 141618 145373 156523 155100 122759 121072 128257 130435 141021 141336 466665 504301 1372398 1359315 557436 573780 127308 114522 129232 131909 138837 137488 132676 133164 86852 88505 344721 302660 878264 889678 229069 228472 288942 295002 340638 330813 353703 353723 373839 378896 349358 387177 949586 998276 627330 513275 309538 304994 355505 353652 373776 381194 384895 385021 436003 438420 788566 824465 39.75 69.5 2
10:02:56 2023-10-12 465359 462261 90108 88327 140559 145437 156152 155031 122090 124196 127649 130308 140363 145400 467284 503871 1380375 1364288 550571 574259 126855 114590 128693 132161 141949 137320 132311 133382 86798 88263 341577 302697 867995 884239 229782 228118 288942 292054 340949 330438 351677 355856 371050 376607 347536 387371 953063 1003091 634037 517767 309538 303803 355003 354219 374935 377759 384022 387462 440218 437705 783905 823147 39.85 69.5 2
10:02:57 2023-10-12 467731 462633 90253 88202 140984 145337 156260 154747 122408 123955 127983 130311 140487 145630 466880 499687 1378114 1360210 553325 572934 127240 114488 129120 132040 142298 137200 132527 133277 86559 88263 345332 300272 873631 888039 229069 228118 287283 290167 339575 328782 353376 353688 371050 376532 348867 387407 948743 996595 628892 516633 309174 302652 353922 353900 372065 378322 380815 386178 436651 435467 795565 820886 39.85 69.5 2
10:02:58 2023-10-12 462628 460174 90075 87993 140596 145137 156579 154807 122291 124007 127649 129675 140233 144989 466257 503126 1389333 1366126 549564 573695 127539 114726 129106 131978 138628 136639 132643 132664 87067 88134 342121 299993 882600 880400 230139 227729 287395 292468 337625 329778 351569 354255 368803 376883 349567 385630 950295 1008145 625767 518133 309538 302150 354454 354370 372065 376003 381965 386178 436548 435467 786319 818450 39.85 69.5 2
10:02:59 2023-10-12 465026 462456 90071 87933 140480 144932 156518 154557 122123 123800 127860 128995 140128 144715 466623 500864 1378114 1360906 553097 571282 127274 114227 129209 131948 142449 136401 132743 132457 86820 87925 343418 299933 885163 887016 228678 227376 287890 289436 336208 329546 351605 353906 369907 374370 349675 386209 948743 998984 625181 514440 308592 301973 354454 353870 372086 377160 381659 386178 436457 432890 787997 817870 39.75 69.5 2
10:03:00 2023-10-12 459688 463173 89914 87725 139952 144932 155992 154566 122520 120842 127724 129643 140167 144918 467137 504936 1391235 1365263 547445 572970 127152 114024 129148 130018 142345 135977 132585 132299 86618 88045 344977 299993 889745 882986 229069 226287 288093 294585 336479 329849 350472 353157 370020 375487 349639 387092 951004 1005295 625767 516633 306424 300949 353887 351880 371804 376038 383734 385021 433048 434034 779435 816061 39.75 69.5 2
10:03:01 2023-10-12 458502 460179 90071 87677 140367 144667 156152 154587 122090 123800 127615 129027 139527 144715 467284 501024 1377136 1363164 555927 572529 126733 114103 128782 131498 141949 136389 131914 132514 86323 88318 346158 301737 886760 884473 228128 226989 287395 290204 335737 329849 349379 351916 369942 376532 347273 385413 947398 998739 628892 512548 306352 301726 354002 351276 372611 378916 380561 386254 432109 435376 790804 818072 39.75 69.5 2
10:03:02 2023-10-12 461554 464812 90093 87629 139904 145171 155722 154523 121974 123835 127527 129282 140166 144958 466550 504972 1378114 1362228 552142 573853 126855 114069 128514 131681 141752 136423 132187 132332 86323 88078 344721 302843 881208 880400 228288 226322 288535 288775 336751 329778 349115 354907 368803 376047 346455 385413 949586 1003091 625767 516267 306676 302893 351974 351807 371769 376038 382541 384799 432939 433413 779099 816097 39.75 69.5 2
10:03:03 2023-10-12 467183 462778 89820 87689 139748 144667 155727 154309 121723 123680 127438 129237 139494 144715 465891 501955 1364986 1356707 557325 573525 126793 114577 128377 131944 142008 136652 131815 132968 86441 88101 344721 303992 873669 888938 227228 226673 288089 288667 337732 327755 350225 353906 369977 376367 347838 387092 944643 993236 634037 513311 309065 301268 351974 353870 372611 376634 378456 385111 436149 431609 788640 818487 39.75 69.5 2
10:03:04 2023-10-12 469362 462782 89758 87689 143516 144564 155324 154343 121723 123714 127228 129027 139461 142881 466623 505044 1374206 1347559 548615 573548 126437 113990 128445 131464 141717 136015 131889 132754 86205 87893 341577 302060 878147 884473 228678 226129 287283 288797 336244 327296 351569 353906 369429 376268 346177 385052 950090 991797 634037 517735 308982 300915 351974 351880 369993 376259 380851 385344 436149 433016 778259 818450 39.75 69.5 2
10:03:05 2023-10-12 471843 462782 89750 87537 143307 144462 155731 154069 121960 121770 127547 128776 139428 144539 468297 501850 1378636 1360398 552632 572125 126471 113843 128816 129588 138438 135909 132187 131868 86382 87589 342665 299761 889913 884109 227421 225936 286700 288775 336772 327790 350436 351844 370020 374685 347536 385083 944643 996159 625767 513675 306460 299479 355236 351844 369993 374397 378528 386238 432976 432836 785761 816365 39.75 69.5 2
10:03:06 2023-10-12 466549 462778 89480 87386 143438 143778 155220 153812 121593 123560 127194 128776 138873 144377 466586 502736 1364714 1347745 555138 572970 126282 113843 128205 131248 141537 136045 131757 132265 86029 87741 344721 301658 877593 888309 226876 225430 287081 288012 335982 326802 348852 351312 370020 376268 344341 385999 947398 989122 628892 510629 305276 300632 351974 351524 369740 378613 378384 382768 433305 432944 781574 818691 39.75 69.5 2
10:03:07 2023-10-12 461554 463450 89632 87322 139678 144130 155255 153778 121691 123423 127194 128970 138716 144443 466550 500393 1374169 1363051 556285 572125 126195 113843 128267 131248 141683 135977 131848 132174 86087 87621 349727 301773 877310 884949 226208 225622 285686 288775 334728 327755 346720 351880 370020 374052 344859 381901 943938 1000930 634037 510629 306904 299373 351974 349653 369740 375513 377924 383910 429174 438782 786263 815785 39.75 69.5 2
10:03:08 2023-10-12 462592 463763 89447 87374 143168 144368 155255 154026 121658 123714 127072 129016 138427 144553 465926 501252 1374206 1360248 552067 572715 125993 114022 127918 129657 139604 136192 131748 132415 86087 87949 344721 303703 874034 881648 227228 225587 285904 287646 335702 326767 347278 351916 369463 375332 345632 383978 948743 998276 621080 516633 305655 299444 350948 351807 372875 375730 378492 382082 433156 431609 778883 814869 39.75 69.5 2
10:03:09 2023-10-12 462861 463427 89419 87116 143263 143731 154970 153778 121575 123560 126808 128535 141973 144140 467014 505080 1383389 1352363 545892 568032 126195 113617 128356 130963 141648 135464 131881 131654 86204 87437 342121 300138 882558 884152 227580 224161 285682 288739 333969 326767 347278 351880 366658 373528 345379 382748 947398 997293 622642 516412 305381 300731 351974 349688 369993 374676 378565 384218 429818 432711 777073 814627 39.75 69.5 2
10:03:10 2023-10-12 466169 463500 89447 86901 139594 144007 155454 153505 121960 121276 127302 128197 139068 141472 466037 504864 1369701 1343224 548621 571318 125866 113651 128027 129230 141417 135686 131025 131802 85874 87529 344721 301987 878036 888437 226682 224161 285566 287450 334189 325747 347278 349653 367246 374386 345876 382784 944336 987024 593613 510232 305381 299479 350948 350710 368880 374327 378528 381294 430486 430394 780577 813680 39.75 69.5 2
10:03:11 2023-10-12 465786 464091 89137 87116 142826 143969 154411 153676 121177 123440 126652 128503 142089 144329 465195 501288 1374169 1354108 548621 571282 125332 113651 127387 131213 139022 135943 130144 132083 85774 87741 344721 303703 872032 882273 226208 224855 284707 286334 336489 324731 348605 351916 367210 372375 342961 383884 947398 990360 621080 516633 303883 300731 351461 351807 369632 373794 380103 382154 432867 430369 776962 818109 39.75 69.5 2
10:03:12 2023-10-12 467928 464373 89317 87052 143564 143663 155220 153318 121491 123269 127166 128443 139250 143868 466586 500548 1370240 1352363 553218 571245 125987 113392 128055 130907 141451 135370 131025 131046 85970 87286 342121 299219 881978 887052 226173 224664 283742 288775 333969 326428 348327 350687 367504 370189 343378 383670 941862 992534 624205 512149 305598 299460 351974 350746 368289 375466 376789 383946 431413 429872 783423 815179 39.75 69.5 2
10:03:13 2023-10-12 463241 462064 89141 86937 143025 143969 154755 153675 121260 123354 126774 128197 141891 144083 465232 504756 1383426 1358271 546483 573288 126060 111905 128130 128904 139702 135362 131658 130980 85938 87341 342665 300102 896662 882899 226717 225666 285125 288509 333969 325782 348605 350782 367102 373528 345658 378538 947361 996864 621080 513712 303634 300058 349327 347550 369993 374640 377320 378470 427547 431798 774833 814048 39.75 69.5 2
10:03:14 2023-10-12 464985 462064 89105 86873 143373 143598 154257 153284 120896 123149 126565 131729 141800 143868 465159 499072 1379397 1361370 547408 567996 125606 113313 127598 128759 141302 135460 130926 131046 85779 87286 341577 298966 878479 880400 225981 224161 282642 287131 333969 324767 348605 350217 364462 370153 345632 378538 944680 998984 621080 514440 304300 300167 351479 347514 368844 373519 377392 380931 427138 430174 774796 811703 39.75 69.5 2
10:03:15 2023-10-12 466384 463431 89534 86382 139479 143063 154772 152799 121593 121094 126706 128035 138653 140976 465049 504472 1366201 1342277 550287 568032 125332 113426 127782 128904 139454 135277 130549 131013 85747 87428 344721 301951 874051 884145 227596 223469 284694 286132 333969 324540 348582 348599 367798 372411 342888 380751 940870 987722 621080 512149 306250 297320 349327 349688 368289 374079 376080 378470 430138 429197 786319 815206 39.75 69.5 2
10:03:16 2023-10-12 465359 464228 89137 86414 142765 142769 155005 152758 121491 122841 126774 131229 141869 140867 465232 505044 1364986 1339484 547808 567960 125332 113392 127387 128759 140989 135056 130647 130980 85683 87194 349727 301524 878036 887052 227435 223279 283967 286097 333969 324542 348358 347550 366694 372375 342852 378574 939165 989122 630862 508683 305018 298466 348484 348599 368002 375216 377766 381396 428942 429174 782757 815132 39.75 69.5 2
10:03:17 2023-10-12 463855 465400 89007 86837 142760 143556 154189 153182 120536 123320 126322 128415 138397 144117 465195 498982 1370203 1364789 555064 568032 125452 113201 127387 128581 141263 135157 131029 131017 85742 87016 344721 300733 879979 882273 225837 223538 282099 286190 333969 323790 346846 351312 366982 369014 342925 378501 941196 999691 621080 516267 303634 296386 350948 347585 367736 371809 376880 381294 427138 429197 777158 811666 39.75 69.5 2
10:03:18 2023-10-12 470501 462077 88800 86565 142497 142837 154257 153037 121320 123149 126356 131513 141800 143768 464101 504297 1369568 1347288 547260 573695 125371 111577 127850 128904 139313 136042 130860 130980 85832 87341 339831 301737 878036 881613 226139 225348 283459 285824 333969 324857 346999 348671 363774 370153 342852 380484 941862 983468 622642 511389 303653 299532 348836 347514 365460 372402 376188 378434 427138 426316 777073 811740 39.75 69.5 2
10:03:19 2023-10-12 469440 472700 88707 86624 142635 143769 153975 153011 120568 123200 125973 131849 141493 143925 465232 503158 1370814 1348704 547445 571282 125366 113201 127211 128581 138828 135056 130336 130848 85678 87016 344721 301987 875025 883151 227115 223124 282134 285811 333969 323691 348852 348635 363335 369859 342816 378465 940531 982042 630862 512911 303008 299827 347786 347235 364912 371845 375096 378398 429420 425349 774833 811703 39.75 69.5 2
10:03:20 2023-10-12 462583 464086 88796 86352 138872 143233 154480 152595 121195 121010 126463 131849 141830 141074 465049 501810 1369324 1348369 552668 568032 125572 111250 127693 128224 141186 134547 130582 129986 85609 87158 345883 300921 887531 885334 225837 223434 282200 285223 331986 324278 346846 347027 365558 369014 342575 376161 939536 998990 627688 512186 302923 298059 348800 347235 369400 372402 375209 378434 426504 429232 781721 811663 39.75 69.5 2
10:03:21 2023-10-12 464994 464086 88796 86169 142466 142769 154223 152267 120896 122790 125939 131320 141534 140912 465232 499072 1364986 1350191 551885 567960 125332 111036 127632 128190 141122 134335 130672 129718 85737 86651 340932 299933 885609 887052 225837 223124 282288 286097 331986 324857 348088 346469 364462 368463 342852 376089 939536 996864 621080 509115 302463 296895 347750 346469 368261 372154 374350 381087 427457 427778 782683 810545 39.75 69.5 2
10:03:22 2023-10-12 468001 465391 88666 86560 139952 142769 153936 152969 120209 123251 125906 128443 142309 141441 464465 500125 1368868 1351005 549005 567960 124879 113246 126689 128759 138250 135056 129609 130980 85524 86984 345883 302733 877267 882899 225837 222711 282116 284081 333969 323871 345685 348599 362755 369911 340676 378465 940870 981970 619518 513638 303008 297847 347679 346398 364038 370109 376880 378060 426098 424647 772454 811629 39.75 69.5 2
10:03:23 2023-10-12 469107 463403 88214 86166 142135 143719 153518 153003 120144 123166 125872 131849 141381 141661 464793 500512 1367791 1350625 548225 572089 124271 111593 126305 128581 138119 135022 129520 131455 85423 86920 345138 302446 871164 882899 225837 222491 281563 284046 333969 323643 345685 348319 363930 369911 340461 381663 940649 983444 621080 513221 302794 297739 346978 346255 366113 370074 376886 377190 427675 424105 771176 810405 39.75 69.5 2
10:03:24 2023-10-12 463996 464082 88670 86102 140543 142536 154154 152094 120241 120423 125906 131161 141465 140386 465159 499036 1364986 1343509 552240 567852 125126 110959 127177 127911 139033 134142 130055 129633 85630 86952 344721 300112 900205 884473 225837 222058 281174 284379 329626 324857 345722 345427 363880 367843 340676 377350 936802 996864 626101 510593 304300 297356 348861 345392 367111 369486 372911 377793 427675 427463 778731 808646 39.75 69.5 2
10:03:25 2023-10-12 470440 463185 88214 86070 142031 143174 153701 153011 120701 121025 125805 131457 141598 140993 464319 501850 1369324 1343112 547445 567960 124681 111113 126723 128184 138267 134547 129787 129897 85481 86683 343545 300879 884968 882899 225837 223768 281170 283851 331986 321911 346810 346433 361093 367843 340162 376089 939536 980661 625767 507534 302653 296593 346633 345392 363273 371774 376346 378390 426469 422906 774833 809293 39.75 69.5 2
10:03:26 2023-10-12 468997 464265 88488 85948 139878 142779 153453 152233 120144 120674 125872 131484 141291 140670 464465 503480 1363945 1337463 546668 567888 124595 111113 126689 128122 138250 134547 129609 129986 85423 86651 344721 301700 881486 884437 225693 223611 281135 283414 331951 323679 346810 344873 361129 368685 339648 376053 939536 983395 627688 508495 302794 297775 345314 345392 364912 372083 373784 377632 427457 425260 779285 811700 39.75 69.5 2
10:03:27 2023-10-12 465894 465400 88391 86251 139956 142635 153518 152478 119998 122961 125664 131411 137592 141829 465122 498982 1368868 1360248 554633 567960 124595 110959 126723 127999 138353 134142 129787 129811 85502 86651 344721 301139 878369 882899 225202 222556 280525 283542 331664 323907 342627 347550 362212 365620 340162 378570 938204 992498 617955 514805 302152 296484 349356 344284 364876 369521 376043 376094 423962 426329 767980 806285 39.75 69.5 2
10:03:28 2023-10-12 464759 463443 88150 86008 139186 142576 153028 152758 120102 123046 125371 131666 140774 141015 465082 498594 1369895 1359937 548150 567960 124443 110695 126688 127911 138340 134108 129609 129633 85502 86470 344721 299352 880621 880400 225202 226793 279428 283538 330947 322961 344638 346469 359979 367576 340425 378003 940966 993225 617955 510447 301261 296996 348614 346270 365282 369381 373702 376783 423998 425349 773661 810545 39.75 69.5 2
10:03:29 2023-10-12 469095 464747 88182 85948 141932 141977 153910 152233 120112 120590 125457 131127 137445 140484 465008 496067 1351815 1340575 556097 567924 124271 110959 126271 127999 138023 134175 129609 129807 85433 86620 349727 302697 871029 881540 224491 222058 280376 282514 332994 321875 344638 345115 361129 366801 338113 376125 934078 984859 591406 509006 303760 295816 347715 344837 362658 369263 373174 377190 424070 422134 777073 807093 39.75 69.5 2
10:03:30 2023-10-12 464324 462748 88182 85772 141794 141781 153419 152274 120162 120620 125737 131138 141131 140477 464283 504117 1376675 1349943 545744 567888 124476 110431 126689 127312 139037 134158 129698 129629 85470 86320 342257 300138 899103 882356 225678 222515 280319 283414 328951 323907 342627 345392 361093 367878 339648 375676 939536 987722 626101 512113 301116 295888 345913 345392 364876 367869 372911 377355 427373 424647 770231 808683 39.75 69.5 2
10:03:31 2023-10-12 470106 465249 88001 85795 139173 142143 152918 152267 119704 120590 125337 131093 140843 140617 463445 500512 1363945 1341397 545855 567888 124153 110431 126271 127699 138023 133889 132677 129451 85343 86289 349727 301524 887596 882899 225202 223140 280145 282868 331448 320901 345161 345115 358974 365655 338113 377350 936802 977888 624205 508495 300872 298244 346402 344319 363273 370109 372911 375920 425761 426028 774575 809392 39.75 69.5 2
10:03:32 2023-10-12 464072 465400 88117 86076 139752 141944 153062 151992 119883 120423 125251 130945 140970 140337 465338 496067 1361009 1353071 553416 570448 124067 110431 126271 127699 138023 134108 132896 129629 85427 86352 344721 301024 881598 883115 224217 223140 279198 282753 329947 322364 341483 346764 361129 366544 338113 376282 935439 990523 621080 513675 301724 293908 346147 343286 363202 366482 371750 376058 423962 422430 770267 805813 39.75 69.5 2
10:03:33 2023-10-12 465323 464196 88053 85700 141765 142385 153130 151779 119851 120423 125078 130911 140813 140216 464751 497566 1370203 1351587 545892 567052 123896 110397 125923 127278 137832 133670 132838 132790 87223 86135 344721 299678 875610 880554 224885 222827 279928 283180 328915 321911 342519 344094 361006 366544 338588 375072 939628 991017 617955 509690 300338 297739 346365 344769 366113 369382 371605 374893 423962 422796 770304 806964 39.85 69.5 2
10:03:34 2023-10-12 470589 465400 88085 85704 139459 141418 153024 151123 120080 120354 125078 130877 140910 140212 464465 495670 1359622 1343224 549787 566182 123830 110431 125889 127278 137797 133889 132642 132767 87190 86225 340932 300102 879681 887016 224569 222827 279928 283165 329911 320308 342663 343321 359476 365772 339409 376245 932684 987024 619518 507413 301298 295329 345913 342866 364364 367869 369515 376250 423329 422831 778731 804802 39.85 69.5 2
10:03:35 2023-10-12 466018 463443 87845 85821 138786 141815 152499 151745 119607 120423 124924 131127 140544 140617 463409 496067 1362011 1354108 551310 567052 123863 110211 125889 127244 137806 133670 132544 132715 87123 85922 341344 301207 877400 881648 223581 223504 279892 284343 329164 320829 341412 345286 360970 365266 337425 374889 936980 989822 621080 512149 300235 293908 347838 342541 363167 366994 372611 373980 420487 424002 766645 804802 39.75 69.5 2
10:03:36 2023-10-12 468500 462753 87845 85641 138984 141190 152673 151711 119737 120423 125078 130752 140774 140022 463773 498982 1348629 1339405 554434 567888 123150 110397 125855 127278 137381 133704 132608 132801 87123 85981 343608 302843 878708 884072 223096 222515 279415 280761 329911 320675 342037 345892 361006 364640 335539 376816 929976 982006 621080 507534 300872 293944 345591 345293 363021 368418 369587 376783 420111 422522 774575 805813 39.75 69.5 2
10:03:37 2023-10-12 464794 465396 87812 85704 139143 141714 152782 151643 119970 120354 125044 130628 140740 140120 463082 501627 1363276 1343769 546961 567888 123830 110296 125855 127278 137381 133545 132608 132917 87090 86044 343191 302843 873752 880483 224182 222515 279840 280334 329680 321911 340452 344355 361006 366544 334494 375979 935439 979128 621340 512149 299238 295200 345424 345293 360979 366773 372348 375076 422364 421550 769458 805946 39.75 69.5 2
10:03:38 2023-10-12 469168 463082 87877 85583 139178 140801 152673 151120 119769 120172 125044 130594 140774 139201 463773 502029 1358656 1332001 546668 567852 123745 110245 125855 127190 137346 133545 132608 132698 87090 85864 345883 301737 880621 886388 224533 221892 278666 281427 328915 320415 342278 342902 360049 367317 334565 375108 931650 980497 616393 511031 302543 293979 344901 346270 362985 367181 369407 377208 422518 422000 774333 804802 39.75 69.5 2
10:03:39 2023-10-12 464592 463474 87849 85704 139039 141324 152639 151258 119607 120339 125011 131070 138805 139660 463445 502029 1370814 1336700 544341 567052 123896 109915 125889 126825 137797 133134 129544 132595 87183 85769 345883 299256 896412 882899 224937 221510 278640 281654 326935 320972 340488 344842 361006 365365 334530 373411 932720 983431 622332 510629 300447 294158 342997 343286 363791 367308 369551 374509 423998 422810 767827 807093 39.75 69.5 2
10:03:40 2023-10-12 470589 463443 87573 85574 138873 140895 152431 151224 119444 120256 124838 130628 140532 139747 463082 501288 1359622 1333899 545619 566218 123627 110025 125855 126825 137346 133268 132389 132595 87023 85620 344721 301024 876212 884655 224533 221701 279892 282938 328170 319681 342339 344259 360354 366730 337739 373793 931576 977706 624514 506694 300447 295343 342961 344806 362876 367576 367296 375947 423998 421586 779136 805946 39.85 69.5 2
10:03:41 2023-10-12 466115 463434 87573 85492 138877 140728 152393 151258 119607 120256 124838 130662 140435 139738 463082 499072 1368868 1344835 543425 565784 123745 109721 125855 126825 137346 133201 132608 132629 87090 85479 338814 299219 884801 879154 224533 221701 279141 281654 326899 319930 340452 342902 359954 366544 336044 372243 932720 984126 622927 509042 300023 295135 342961 345293 363021 367308 369479 373980 423962 422810 767266 806907 39.85 69.5 2
10:03:42 2023-10-12 470218 466454 87744 85497 139032 140825 152537 150988 119737 120153 124977 128653 140773 139567 463773 497566 1358656 1345364 550221 567016 123627 110025 125855 126859 137568 133168 132544 132595 87090 85472 341577 297464 880405 887790 223481 221892 279141 281707 326935 319670 342001 342348 361006 365188 336280 369560 931650 982634 622927 504607 300872 294514 344937 342866 363021 366829 368368 375681 420147 422215 769686 802483 39.85 69.5 2
10:03:43 2023-10-12 465642 463465 87537 85419 138483 140979 152182 150982 119444 120089 124566 130447 138585 139628 462626 501288 1370814 1343806 543915 566182 123660 109687 125855 126441 137381 132566 131062 132468 87056 85389 340932 298972 880646 880400 224018 221164 279141 281421 326020 319965 340452 344599 359954 366801 335503 371687 932024 982042 622332 510196 299733 293730 342780 345635 360907 367272 369407 373798 423483 420742 765465 806408 39.85 69.5 2
10:03:44 2023-10-12 470501 463185 87541 85384 138873 144307 152926 150712 119923 120089 124838 130413 140431 139366 463300 500393 1357251 1341313 549396 566182 123660 109687 126236 126475 137359 132247 132544 132342 87090 85331 341577 297464 904471 887162 222939 221701 279534 281658 325915 318963 340967 342866 361006 364384 334530 372238 930329 989122 613133 507571 300447 294101 344937 342866 360979 365763 368403 375149 418932 421321 768919 801877 39.85 69.5 2
10:03:45 2023-10-12 467258 463479 87541 85415 138487 144478 152182 150190 119607 120006 124223 130413 140193 139602 462392 501676 1368595 1342268 542728 565386 123627 109653 125720 126441 137346 132600 132389 132342 86963 85215 340932 297536 893906 880400 223867 220475 279141 280796 325690 319681 342344 342650 359378 365487 336786 373160 931650 984141 622927 510013 297662 292701 342695 344806 360979 365763 371107 372933 422328 420917 765033 804802 39.75 69.5 2
10:03:46 2023-10-12 468834 464881 87513 85378 138912 144311 152329 150982 119607 119722 124599 130208 138289 139139 462392 498982 1356560 1339405 547149 565386 123117 109468 125614 126407 137260 132065 132544 132308 86903 85215 341577 297464 884362 887162 222583 221200 279141 281203 325424 318998 340452 342588 360498 363548 340735 369452 929011 989122 613133 507534 299387 291677 342961 342830 360979 365471 367296 373980 418861 420957 767827 800100 39.75 69.5 2
10:03:47 2023-10-12 465232 463479 87174 85377 138478 144311 151904 150602 122561 120006 124223 130388 140219 139520 459755 501252 1367896 1342268 542307 566218 123084 109468 125614 126199 136897 132065 132263 130866 85378 85526 340932 300005 882712 880363 223531 220299 279105 282738 327500 318785 341616 342866 359725 365223 340218 369452 931465 979164 621340 508324 297771 293689 341852 342866 360979 365471 368138 372216 422031 419044 765033 804231 39.75 69.5 2
10:03:48 2023-10-12 462921 463256 87174 85398 138483 144307 152148 150636 122561 119688 124156 130208 140290 139055 462392 500393 1356560 1339405 549005 565386 123084 109653 125441 126407 136914 132065 132360 132250 86903 85215 341577 298952 884340 887162 222399 220511 278320 280796 327913 317999 340416 341830 359701 363257 340663 369156 929011 987722 622927 507413 297523 291268 342816 342264 360726 364894 369193 373798 418754 422231 769975 802375 39.75 69.5 2
10:03:49 2023-10-12 465030 465405 87417 85224 138388 144018 152182 150257 119444 119449 124599 127853 140315 138848 463082 502029 1355518 1326327 543807 566218 123018 109653 125234 126441 136768 132156 132137 132342 86836 85273 349727 301061 873846 884510 222435 219789 279141 279761 325950 317999 339150 340797 360198 363583 333947 371687 927658 974364 622927 507413 299310 291481 342961 342866 360399 366535 367843 373944 418861 418385 769141 801272 39.75 69.5 2
10:03:50 2023-10-12 465359 464626 87206 85318 138405 143917 151938 150257 122595 119488 124123 127765 140121 138482 462392 498982 1352811 1337580 549787 567224 123117 109174 125648 125871 137251 131792 132389 132055 86903 85157 345883 297500 886808 884473 221741 220511 278320 279907 324812 318739 338436 340797 360488 362177 335619 369235 930218 987576 616579 510305 299383 291339 342888 341338 360979 364596 367296 373379 416995 418759 764971 798893 39.85 69.5 2
10:03:51 2023-10-12 463424 463443 87110 85356 138215 143817 152148 150257 122595 119323 124189 127765 140086 138482 462392 501993 1353807 1325311 544344 567224 122934 109283 125027 126233 136416 132065 132034 132216 86683 85215 349727 300769 873956 884473 222243 219754 278712 279761 325424 317039 339150 339972 359412 363548 333875 369524 926308 972193 622927 507413 297626 291516 341996 342866 359602 365763 366193 373643 418897 417727 770267 800136 39.75 69.5 2
10:03:52 2023-10-12 468500 464595 87022 85191 138608 143917 151457 150120 122392 119522 124056 128078 140086 138744 462429 498982 1352811 1335669 548225 567224 123051 109174 125320 125958 137122 131883 132229 131872 86903 84983 342121 299364 893288 887925 221493 220180 278320 282140 326988 317823 341374 340618 358692 361234 335836 370141 926344 987722 618166 509580 297807 290665 342478 341277 360689 363432 366158 372516 416375 418064 765613 797762 39.85 69.5 2
10:03:53 2023-10-12 466350 463479 86986 85207 137948 143716 151694 150223 122561 119605 123633 127853 139989 138980 459791 501288 1351815 1326290 544344 565784 123018 109283 125027 126025 136450 131974 131817 132124 86624 85157 349727 301061 877482 883187 221741 219412 278320 279761 324969 317004 339150 340211 358320 363548 333875 369452 926344 972952 621340 506694 297626 290665 341719 342830 359314 365478 369781 373088 421556 417620 772206 799916 39.75 69.5 2
10:03:54 2023-10-12 465644 466719 86954 85265 138102 140111 151626 150257 122239 119605 123548 129952 137905 139549 459683 500548 1364986 1339540 542307 568028 123051 109141 125061 125991 136484 131701 132103 131872 86717 85041 345883 299447 883157 880400 222435 219070 278124 279251 326490 317075 337345 341517 356717 363548 333911 368341 929011 979273 618166 507571 297279 291516 340640 342830 358737 363539 366709 369492 418897 416521 762793 801877 39.75 69.5 2
10:03:55 2023-10-12 464738 463153 86740 85271 137909 143716 151241 150120 122324 119289 123567 127588 139824 138517 459755 500548 1353807 1326290 543498 567224 122615 109174 124788 126025 136193 131792 131885 132124 86650 85041 349727 300769 875328 883187 221741 219070 277929 279761 324898 317004 338401 339697 357505 362459 333045 371871 927686 972078 621340 505544 297626 290560 340784 342131 358593 365001 368743 372216 418825 416194 770267 799413 39.75 69.5 2
10:03:56 2023-10-12 466563 463479 86772 85271 137918 143817 151208 150190 122273 119488 123382 129952 139824 138980 459719 501288 1360045 1337501 541155 567224 122934 108948 124994 125543 136526 131610 132268 132072 86564 84983 340932 297248 879659 880400 221050 218729 278124 279761 324956 317039 343108 341313 356168 361411 332828 368341 929011 975816 616579 508324 295596 290665 341479 342311 357658 363574 367068 369456 417287 415867 761136 800136 39.75 69.5 2
10:03:57 2023-10-12 467780 463479 86826 85144 137943 143646 151694 149296 122358 119090 123633 127235 139892 138211 462066 501288 1346546 1322688 544344 565989 122615 109174 124582 125871 136282 131792 131993 130610 86531 84983 342970 299599 874697 887930 221457 218825 278177 279581 326794 316385 339684 339316 358117 361234 332648 369271 924924 970136 621340 504341 297410 290048 341960 341481 357693 365214 368037 371962 416375 415902 765773 797725 39.85 69.5 2
10:03:58 2023-10-12 465090 463514 86644 85240 137692 143817 151208 149983 122290 119837 123415 129952 139824 138744 462392 502065 1361046 1335600 542344 567224 122817 108915 124994 125577 136406 134889 132176 132163 86590 84983 342970 300219 889520 880400 221014 218389 278124 279761 324956 317039 338724 340833 356145 361411 331821 368341 929011 975779 628056 508324 295596 290630 341479 341758 356619 363539 366158 369088 418476 417336 763957 801158 39.85 69.5 2
10:03:59 2023-10-12 468111 464582 86676 85191 137623 143646 151174 149742 122256 119347 123382 127765 137591 138448 462356 500393 1336995 1326253 549435 567224 122381 109090 124826 125756 135920 131974 129936 130320 86662 85099 339831 301768 874586 888008 220114 219000 278124 279331 326794 316231 339464 339889 357398 359114 331785 369416 924905 975017 624514 506694 295812 289308 342478 339398 357371 364887 367178 369052 415056 415214 768834 796687 39.75 69.5 2
10:04:00 2023-10-12 464374 464810 86584 85180 137394 140587 151036 149776 122222 119454 123264 127853 137595 138710 459719 498946 1353257 1334540 547057 566932 122180 108915 124516 125871 135718 131817 129610 132347 86464 84983 342970 303346 880791 880400 220290 219178 277539 278670 324863 316455 338208 341758 354507 360225 332792 369452 928974 971251 622927 508950 296985 291339 340233 339996 358593 365001 365884 370257 419473 416309 769068 797762 39.75 69.5 2
10:04:02 2023-10-12 466751 467375 86608 85215 137250 143992 150898 150257 122138 119571 123400 128208 137468 139223 459683 494492 1351815 1346749 550179 567224 122213 108773 124549 125543 135936 131520 129610 131769 86431 84920 342970 299606 876102 880400 219912 219530 276459 279761 324956 316452 337730 341794 353374 358578 333803 367126 929011 979967 621340 506694 294011 290630 340927 338374 359820 362959 367178 367095 417404 417398 765304 797124 39.75 69.5 2
10:04:03 2023-10-12 467675 466682 86462 85208 137190 143716 150898 150223 122222 119571 123197 127942 137209 138675 459647 499687 1352295 1332001 543462 567224 122063 108848 124173 125543 135748 131520 129610 131769 86405 84862 342970 300102 868884 882273 220326 218659 276724 279509 327718 315180 339501 340546 353798 360084 332648 370252 928276 967849 619753 502971 295539 290665 338873 339375 357910 363362 364371 367906 416340 415249 772094 801233 39.85 69.5 2
10:04:04 2023-10-12 467473 463479 86462 85165 137328 143712 150790 149675 122138 119255 123230 127588 137495 138229 462626 498982 1361555 1339405 543076 567224 122610 108881 124549 125509 136055 131429 129610 132163 86464 84862 340932 297212 877732 879154 221014 218847 275682 279761 324956 315757 338724 339697 353940 360764 333568 368826 929011 975779 618166 507413 296985 290560 338564 339661 358737 361366 367178 368237 417287 415867 759949 801121 39.75 69.5 2
10:04:05 2023-10-12 467780 463439 86708 86972 137662 143141 151457 148453 122324 118823 123297 126749 137495 137541 459719 500476 1345518 1321747 545504 567224 122180 108848 124139 125509 135492 131792 130117 130229 86742 85099 342126 300879 874807 885407 220185 218179 277304 278723 324559 317630 338724 338126 356645 360898 331570 368269 922430 969439 619753 505976 298042 288562 340376 339626 356547 363249 366363 369420 415020 413947 768373 797254 39.75 69.5 2
10:04:06 2023-10-12 465138 464483 86462 85081 137310 143428 151002 149742 122172 119337 123079 127588 137278 137905 459683 500476 1352699 1335959 546668 568028 122213 108698 124173 125336 135808 134786 129610 131769 86431 84857 342970 301737 885998 880130 220101 218319 277539 277815 324174 315978 336889 340450 354472 359114 329782 368600 926308 970812 616579 504643 296774 292045 340126 339101 358671 363942 368184 370257 417296 414989 764849 800958 39.75 69.5 2
10:04:07 2023-10-12 464949 464818 86434 86960 137432 143411 151005 149642 122188 119221 123064 127588 137209 138255 459575 495260 1350376 1336700 550571 567224 121947 108664 124173 125303 135526 134752 129610 131804 86431 84831 342970 300102 879953 880400 219416 219035 275486 278938 324956 315061 336704 340761 353409 356974 332792 366610 925615 980661 618166 507413 293384 289713 340927 337581 358772 362415 366659 366028 414948 415867 760524 795396 39.75 69.5 2
10:04:08 2023-10-12 470773 464519 86398 85169 136983 143546 150656 149742 122053 119255 123164 127499 137175 137836 459647 498265 1348629 1326253 542655 566823 122147 108481 124139 125423 135492 134786 129610 129597 86431 84982 343608 299888 875770 882356 220326 218167 276265 278938 324956 315843 339538 338387 355990 359979 331104 369202 925053 972115 605440 502788 295253 290524 338255 339351 356547 361366 363564 371010 419031 413947 770194 795396 39.85 69.4 2
10:04:09 2023-10-12 468509 467380 86434 86893 136983 143341 150689 149230 122053 119022 123064 127377 136829 137802 459611 498982 1358421 1339405 542655 566422 121881 108481 124173 125130 135526 134710 129610 129597 86312 84731 343608 297464 874129 877988 220290 218167 274998 279564 324727 314990 337461 338637 352386 359973 331785 367114 926271 975743 613008 506694 294082 289713 336764 338601 358184 360756 364960 367095 415721 415179 758838 797160 39.75 69.5 2
10:04:10 2023-10-12 470106 463470 86544 86856 137203 143341 150689 148655 122138 118857 123097 126782 137209 137767 459647 499036 1346546 1320918 542691 566823 121914 108664 124139 125130 135458 134616 129305 129597 86615 84983 342126 301207 875249 885407 220185 217536 276316 277903 324884 315807 339340 336966 355290 359149 329782 366574 922999 970542 618166 505976 295460 288527 338802 339483 356356 361366 364923 368792 415056 412755 765576 795556 39.85 69.5 2
10:04:11 2023-10-12 465175 463470 86357 86790 136935 143411 150622 148553 122019 118891 122895 127377 137079 137888 459683 500548 1352774 1332949 542344 566823 122180 108298 124139 125130 135714 134588 129610 129597 86397 84725 342970 299678 877122 879154 219416 216965 276368 277851 323023 315026 335646 338364 352386 358042 329213 368826 923579 970812 616579 507413 293384 288562 338327 338043 356971 361049 366329 369022 414840 414624 760080 796539 39.75 69.5 2
10:04:12 2023-10-12 468111 465280 86339 86827 136987 143141 150106 148422 122019 119172 126112 127167 136795 137802 459683 495260 1335357 1329399 551711 566968 122184 108530 123954 125236 135373 131362 129575 129958 86383 84857 342970 300696 882499 884473 218206 217711 275927 277477 324956 315843 337419 338126 352386 358224 329782 367126 921776 970099 619753 504507 296352 288763 340652 336258 356583 362451 364408 366579 412439 413982 768919 793263 39.85 69.5 2
10:04:13 2023-10-12 468111 463470 86394 86827 136535 143211 150173 149094 121986 119138 125971 127377 136666 137836 459611 496139 1346712 1332949 543847 565622 120844 108664 122863 125423 134609 134804 128857 131804 86093 84762 342970 301804 872215 879236 219227 217641 274963 277194 325519 315398 336400 338673 351752 360390 330496 369055 924905 965754 614830 503217 295093 289713 338149 337439 356177 362782 363784 367863 415056 413333 771296 796428 39.85 69.5 2
10:04:14 2023-10-12 468166 464854 86180 86972 136501 143742 151781 149296 121783 119255 126008 127466 136761 137802 459647 495260 1353771 1341313 542544 565585 122049 108149 123598 125010 135050 134588 129429 129597 86245 84605 342970 298972 874066 877874 219263 217676 274418 278742 324042 315843 336668 337617 351225 358042 331785 366818 924924 975053 616579 505976 295302 289713 336764 336564 357658 360216 364665 368831 417110 413982 758838 797254 39.85 69.5 2
10:04:15 2023-10-12 467928 464228 86398 86734 136983 143181 150521 148182 122019 118659 122979 126749 136829 137282 459611 499001 1344564 1318929 541119 565622 121010 108115 123117 124719 135050 134424 129215 129597 86127 84689 342970 300102 874204 885334 219701 217362 275838 277672 322629 315807 337035 337680 354295 360644 329070 367635 921122 966627 616579 504965 296774 287853 337236 338091 354410 360791 363859 367978 415020 413821 763334 793300 39.85 69.4 2
10:04:16 2023-10-12 463936 463479 86121 86752 136526 142942 149899 148284 121986 118857 125973 126945 136761 137541 459611 499072 1350376 1332001 542344 566823 121176 108149 123446 124719 135156 130988 129215 129417 86127 84573 342970 297212 876712 880405 218851 216628 276035 277194 322569 315843 333722 337617 352315 356940 329481 367635 922236 968460 611818 507413 293115 288360 338564 337545 353312 360251 365549 368462 414660 413534 760014 796373 39.85 69.5 2
10:04:17 2023-10-12 470773 463479 86121 86790 136650 143020 150173 148453 121851 118857 126043 126782 137038 137728 459611 491610 1337032 1328178 550296 564858 121176 108430 123498 125102 134508 134695 129091 129597 86231 84636 342970 299920 866073 884779 218663 217676 273285 277230 324498 313388 337455 339117 352033 355876 331283 366558 918191 971506 611705 501477 293562 293435 337781 334578 357622 361014 360645 365735 413709 414018 766737 793263 39.75 69.5 2
10:04:18 2023-10-12 470773 465284 86089 86726 136303 142942 149899 148420 121783 118741 125973 126782 136537 137767 459611 498982 1346510 1322688 540662 565585 121010 108115 123033 124685 134940 134424 129215 129417 86093 84542 345883 299642 873846 880400 218921 216965 274542 277194 323550 314476 337730 336564 351015 357757 328982 367114 922999 968497 616579 502102 294352 288761 338254 337474 355962 360615 362577 369170 414840 413821 765045 795556 39.75 69.5 2
10:04:19 2023-10-12 464644 464523 86180 86604 136501 142907 150173 151956 122107 118620 123064 126546 136522 137560 461129 494420 1347545 1333899 550496 565367 121010 108049 123456 124599 134643 134616 129036 129493 85074 84568 342970 299147 874504 880400 219907 217198 274122 277194 323059 315843 333613 337617 352350 357612 329248 366228 922430 974364 616579 507413 292139 292877 338610 334543 355227 359929 365033 367082 411209 413109 755284 793263 39.85 69.5 2
10:04:20 2023-10-12 469093 464519 86121 86670 136846 143020 150036 148351 121986 118741 126008 126782 136454 137627 461277 493102 1335504 1326290 550384 565622 120678 108149 122779 124719 134803 134459 128767 129597 85968 84573 342970 300988 869668 882899 219948 218075 274294 276096 324246 314410 335501 336458 353984 356717 329337 367488 920975 970702 603907 501513 292768 293363 338327 336928 356547 361043 360609 367603 411209 414989 765650 790906 39.85 69.5 2
10:04:21 2023-10-12 469922 463505 85994 86697 136276 142942 148882 148284 121581 118775 125640 126782 136314 137802 458928 496103 1346546 1328215 542691 565622 120678 108115 122610 124719 134390 134424 128857 129417 86153 84568 339159 299678 872430 880400 218546 216292 274158 277194 324690 313520 336156 337108 350210 356940 328751 365306 921776 962465 624831 500025 293841 288360 338463 336293 354410 359929 360537 367082 414984 413534 767568 795297 39.85 69.5 2
10:04:22 2023-10-12 476878 463510 86239 86600 136501 142708 149899 151956 121783 118495 126043 126506 136314 137091 459611 496031 1340870 1326290 546206 564750 121010 107751 123432 124485 135289 132703 129506 128941 86231 84614 339831 298087 886258 884230 218031 216791 273946 277584 321745 314919 335646 334543 355487 355911 328449 363100 919817 978581 623218 505976 293598 288852 339423 335516 354410 357001 362758 365735 411823 413498 758581 790906 39.75 69.5 2
10:04:23 2023-10-12 467780 465284 86239 86600 136769 139904 150005 151605 122019 118032 126043 126124 136666 136608 459287 500393 1337327 1315110 544344 565622 120678 108041 122863 124514 134576 134428 128857 129237 85942 84614 342970 300781 876595 883812 218206 216072 274578 276116 322796 314476 333685 334578 353184 355876 327194 367114 917177 963862 614992 504251 295512 288450 339693 336458 355459 360075 360537 368908 411644 412443 763186 793190 39.75 69.5 2
10:04:24 2023-10-12 463755 463505 85962 86612 136055 142673 149386 151956 121749 118659 125903 126661 136220 137758 461314 494789 1350662 1339615 546446 565171 120844 107874 122948 124552 134597 134590 128857 129252 85909 84531 342970 300079 877593 877216 217493 216965 272833 276345 321938 314476 333685 336600 351474 356859 329213 364602 920209 974328 614992 504544 292668 288360 336221 334472 355512 358068 362491 364864 413091 412397 759659 793263 39.85 69.5 2
10:04:25 2023-10-12 469911 463470 86026 86608 136089 142673 149046 151709 121699 118461 125762 126332 136314 137091 458928 492337 1337032 1324332 545467 565149 120595 107751 122694 124480 134483 134073 128678 129147 85909 84614 342970 299622 871552 882986 217563 216257 271621 277194 322737 312758 337158 337644 353911 357792 329640 363611 916957 974947 614830 499843 294675 288852 337739 334543 355512 358068 360285 367082 412113 412144 761100 790943 39.75 69.5 2
10:04:26 2023-10-12 471405 464631 85926 86480 136042 142539 149352 151956 121581 118461 125728 126332 136314 137513 458246 500040 1342621 1317018 540280 564750 120678 107933 122694 124309 134576 134073 128767 129057 85909 84551 342970 299678 873956 882273 218393 215922 273321 275922 320749 313998 336430 334508 351563 356442 327724 364896 918477 963145 614992 500768 292688 292877 334741 336022 352324 358569 360537 368161 414328 412007 765613 792664 39.85 69.5 2
10:04:27 2023-10-12 464397 463470 86026 86414 136089 139904 149692 151640 121665 118066 125728 126124 136314 137097 458928 495296 1341129 1328215 547445 563916 120678 107718 122610 124276 134621 134054 128767 129065 84839 84678 342970 300223 877257 882899 219131 216153 273144 275938 320892 315512 333162 334508 354143 356609 327459 364568 919817 975017 613405 506694 293841 287531 336658 334472 353347 358068 364433 367082 409661 412658 754607 789749 39.85 69.5 2
10:04:28 2023-10-12 467775 463501 85926 86447 136055 142474 148844 151780 121581 118100 125728 126365 136092 136901 458928 496031 1332483 1320807 546575 564750 120430 107751 122610 124276 134271 134335 128678 129057 85757 84551 342970 300464 872744 883812 216818 215922 273321 274657 321794 313520 333649 334578 350980 355823 325752 366299 915157 966663 613405 502652 293706 287746 340138 336618 355459 360889 360357 366380 408621 411864 763223 792485 39.75 69.5 2
10:04:29 2023-10-12 466833 464850 85856 86600 135844 142742 152363 152060 121514 118857 125483 126782 135741 137767 458282 492337 1352624 1339540 545897 563771 120678 107651 122779 124176 134618 134297 128754 128775 84604 84425 342970 299301 873846 877910 219286 216640 271586 275886 320263 313520 333613 336458 351249 356609 328520 363207 921776 972229 613405 503044 292182 293022 334776 333467 354445 357001 360573 364570 411859 413821 758455 793263 39.85 69.5 2
10:04:30 2023-10-12 470501 463470 85929 86418 135717 142535 149219 149792 121581 118066 125605 126211 135941 137361 458246 491646 1337327 1322688 544307 563084 120348 107644 122441 124071 134044 133945 128499 128878 85757 84477 342970 297500 887610 882273 217155 215587 271171 276345 321106 312095 333685 334040 351330 356574 329497 362405 915659 972188 616579 499454 293841 288319 337776 336690 354907 356966 359728 366563 410055 413570 764930 789712 39.85 69.5 2
10:04:31 2023-10-12 465359 463479 85865 86304 136031 140238 151214 150387 119918 118326 125764 126405 135956 137203 460733 500320 1354182 1326253 537918 564481 120678 107388 122948 124057 134668 134147 128678 128777 85791 86183 342970 296721 879255 878162 218053 214884 272451 275922 319839 314033 333072 334543 351740 355876 326700 362658 919165 968068 611818 505705 293083 287949 335872 335552 353707 356682 360357 364900 413091 410131 754177 792139 39.85 69.5 2
10:04:32 2023-10-12 465175 463474 85867 86266 135927 139709 149219 151394 121581 118443 125728 125950 136186 136642 458928 495296 1337032 1324369 546631 563518 120761 107388 122694 123867 134356 133724 128499 128699 85724 86243 339159 300862 898705 882434 219286 215818 272311 275322 318989 314517 332892 336489 351992 356145 326700 363757 917140 972916 613543 505976 293841 287220 335786 333503 352289 359367 360681 366563 408764 412007 754793 788594 39.85 69.5 2
10:04:33 2023-10-12 468107 463550 85835 86396 135611 139904 148710 151640 121547 118066 125518 125950 135869 137047 458246 496103 1330938 1316082 545381 564917 120183 107388 122441 124157 134044 133910 128499 128811 85606 84425 342970 300599 873074 883187 216632 214953 273321 274394 321106 312789 333577 334508 351812 355253 325716 364932 913790 965261 616579 502774 293010 286902 336764 333969 353956 358569 363018 364609 411235 410782 760990 790794 39.75 69.5 2
10:04:34 2023-10-12 467118 464201 85798 86422 135385 140429 152363 151674 121346 118379 125273 126332 135392 137316 457602 491610 1342621 1333726 547112 565505 120513 107552 122694 124176 134070 134145 128363 128652 84546 84456 339159 299364 873846 877258 216179 216466 271586 275464 320631 313485 332063 336058 349980 354720 330021 362550 919817 970099 613405 503892 292255 288761 335872 335741 353843 356399 359958 363689 412149 412587 755820 790309 39.85 69.5 2
10:04:35 2023-10-12 470589 465286 85798 86322 135577 139904 148644 149693 121514 118032 125570 126090 135806 136384 458210 492373 1333133 1322688 543462 558982 120348 107536 122357 124071 133918 133841 128465 128631 85724 84419 339831 298299 870847 882356 216818 214953 270723 276310 320513 312745 333649 333888 351992 356287 327724 360258 918339 973383 614992 501032 293841 286996 337299 336168 354957 357783 359778 366306 409266 411321 758581 787405 39.75 69.5 2
10:04:36 2023-10-12 463936 467078 85833 86389 135611 139904 152611 151711 119782 118388 122581 126271 135598 136764 461060 500284 1344947 1327370 545118 563698 120513 107536 122357 123867 134137 133876 128404 128604 85750 84425 342970 300138 873209 876187 218667 214919 273250 273747 319579 313375 331256 334543 351002 355752 326771 364859 920375 961657 611818 505976 292182 287949 336347 335523 351965 357749 360609 363725 409661 408875 758996 790309 39.75 69.5 2
10:04:37 2023-10-12 462592 464488 85937 86233 135377 139709 150369 149548 121480 118032 125448 125916 135584 136832 458626 491574 1340177 1332001 548225 563482 120151 107388 122273 123867 134208 134241 128376 128665 84356 84362 342970 297176 873626 879159 218358 216015 273991 274987 320406 311952 330880 336152 350822 354033 329088 362477 918293 971500 623218 504507 291627 286853 337739 333852 354957 356931 360501 364007 410364 411357 753608 788594 39.85 69.5 2
10:04:38 2023-10-12 470506 463514 85796 86237 135483 139904 152611 151570 121480 118032 125448 125883 135614 136608 458210 490159 1331030 1320807 549005 563048 123209 107355 125325 123901 133541 134241 128041 128878 85540 84393 342970 299993 867342 880483 218050 216257 271551 274166 321070 311774 332567 335668 351497 354153 326736 363171 913026 966627 614830 498506 292595 287220 336347 332482 352324 356966 358297 364533 408441 412300 769317 790083 39.85 69.5 2
10:04:39 2023-10-12 466384 465396 85824 86293 135453 139911 150299 149443 121514 118032 125448 125883 135694 136771 457566 496139 1352699 1325274 538939 563048 120348 107281 122779 124076 134373 132156 128528 128316 84487 84393 342126 298512 897313 878055 219286 214781 271326 275428 319060 312687 332027 336618 351497 356859 325681 360474 917687 966445 610230 503757 292182 287104 333947 336545 351965 357603 359451 364276 412149 409772 753497 790906 39.85 69.5 2
10:04:40 2023-10-12 465469 463474 85892 86229 135602 139514 152681 151535 121547 117836 125623 125675 135708 136316 459345 493796 1337327 1323630 545855 559018 120513 106700 122610 123089 134356 133399 128499 128063 84356 86210 342970 297428 885479 880400 218050 214884 271586 274586 318132 313520 331525 333888 351992 354437 325681 360546 914437 972916 613543 504251 293841 286414 337299 333780 353956 357819 360429 365189 410654 409953 751134 788548 39.85 69.5 2
10:04:41 2023-10-12 465396 466011 85756 86288 135164 139806 148569 151570 121312 118066 125291 125916 135470 136980 459639 495357 1334915 1323556 542790 562866 120438 107511 122207 124143 133666 133876 127918 128789 84138 84419 339831 300550 862986 875444 216481 214850 271721 272805 321070 312023 330522 334508 349626 355538 325681 364308 917103 957511 620943 501477 291913 287225 335872 333852 351965 357001 359415 362337 409338 409808 758338 788631 39.75 69.4 2
10:04:42 2023-10-12 467412 464528 85685 86381 134942 139904 149879 151886 121278 118461 125169 126332 134951 137401 457530 491229 1342621 1334577 543314 559054 123277 107174 122375 123801 133700 133654 128041 128363 84138 86084 342970 297825 871821 875321 216110 214919 270723 274987 319554 311774 332046 336654 348430 354507 326594 360330 916920 970702 613405 501367 291357 288355 335872 333852 352289 358215 359235 360515 409948 411357 755995 791921 39.85 69.5 2
10:04:43 2023-10-12 469063 466719 85803 86472 135340 139445 148577 149373 121665 117898 125799 125715 135666 136471 461060 498946 1337290 1313376 540438 563880 123328 107322 125465 123631 133700 133620 127905 128452 84254 86117 339159 297500 873295 881648 216783 214219 271586 274131 319096 311804 333275 333852 351497 355788 326771 360582 913030 960027 613405 501513 293667 286262 333983 335741 351699 355902 358369 364900 409338 408230 758996 787999 39.85 69.5 2
10:04:44 2023-10-12 463973 464595 85764 86237 135275 139514 148677 149444 121312 117917 125326 125796 135392 136384 456887 500393 1341633 1323630 541119 562253 120430 107141 125360 123122 133800 133620 128069 128213 84487 84419 339159 297104 874081 876187 218358 214597 274886 273954 318954 312830 330451 335777 349908 354685 324933 362917 915732 960260 618381 504544 291551 286996 333983 333852 351965 355902 359994 362627 408728 407658 755284 788594 39.85 69.5 2
10:04:45 2023-10-12 462592 463505 85814 86167 135130 139320 152328 151324 121446 117951 125239 126084 135392 136419 458246 491574 1333097 1330175 548225 563880 123328 107174 125325 123664 133700 133689 128041 128452 84138 86150 342970 297464 871491 878966 216823 214884 270723 274166 319060 311113 332396 334238 349626 352562 325190 360474 915769 970812 621606 504150 291357 286817 337262 333528 353521 358179 359307 360407 409495 409988 754793 790794 39.85 69.4 2
10:04:46 2023-10-12 470769 463514 85786 86237 135134 139514 152293 151430 121312 117836 125326 125469 135358 136350 456851 498982 1335614 1313288 539595 562072 120070 107223 122242 123735 133566 131787 127871 128282 84313 86110 342970 299219 873295 880130 218821 214116 271101 273711 320917 311113 333054 333437 351002 355788 324933 360510 911744 960297 621606 498542 293010 286302 333947 335741 351641 357854 358297 364828 409661 407623 760080 787692 39.85 69.4 2
10:04:47 2023-10-12 464301 464591 85750 86163 135130 139514 152187 151289 121144 117836 125291 125642 134985 136384 456851 500393 1343036 1321747 537502 562217 123123 106667 125325 123056 133788 133364 128041 128028 84138 85959 342970 296894 885998 876596 216823 213522 273797 273747 317207 312059 330254 333672 349621 354437 324645 360258 917109 962983 618381 503967 291801 286521 335836 335668 351398 357603 359415 362590 407512 409716 751932 788548 39.85 69.4 2
10:04:48 2023-10-12 469173 464483 85754 86053 135340 139562 150299 149373 119616 117898 125414 125541 135257 136282 460733 493391 1335637 1318892 545282 559018 123021 107174 122209 123631 133231 133585 127830 128363 84080 84255 342970 299147 864219 881648 216823 214919 269453 273747 319579 309883 331561 333888 349872 353657 326968 359859 911915 965261 613405 495630 291769 286262 333983 333852 352289 357854 356182 363175 407512 410167 756657 786254 39.85 69.4 2
10:04:49 2023-10-12 470769 463474 85686 86077 134727 139417 152117 151360 121278 117836 125204 125502 135018 136256 456851 496175 1337327 1313354 537882 559018 123174 106700 125169 123056 133482 133434 127830 128063 84138 85992 342970 300005 871821 880906 218667 214116 271031 273605 320998 310464 335243 333166 349447 355325 324933 360474 913210 960297 611818 499610 292876 285316 333947 333852 350544 357819 357758 364276 408119 407052 756430 787405 39.85 69.5 2
10:04:50 2023-10-12 461099 466719 85782 86429 134999 139181 152330 151220 121312 117639 125169 125469 135156 136592 459607 491538 1337327 1328215 547297 559054 123209 106700 125221 123056 133448 133399 127830 128028 84022 85959 359461 297464 871821 878121 216823 214701 269934 272981 318132 310606 328990 334248 348854 352034 330828 360438 914437 968753 610230 503007 290540 286262 335872 332841 351965 355611 358297 360407 408340 409520 750300 785698 39.85 69.5 2
10:04:51 2023-10-12 470172 463479 85654 86007 134808 139221 149879 148506 121194 117836 125204 125469 135060 136070 456851 489744 1328107 1317018 547460 564048 120025 107156 122095 123616 133348 131787 127449 127926 84080 84370 339854 299461 863122 880400 216823 214884 269488 272699 319590 309161 330987 333888 349380 352562 328587 360330 912562 963145 614992 495630 291357 285423 333947 332805 353956 357854 358518 360551 406906 409808 758285 783996 39.85 69.5 2
10:04:52 2023-10-12 470773 466723 85675 86044 134685 139117 151976 151289 121111 117673 124995 125469 134951 135972 456530 496103 1337327 1313169 540200 562217 123089 106700 125116 123089 133264 133399 127619 128063 84080 85959 339159 297500 871271 878532 217896 213556 269934 272911 318132 309161 331561 333370 347804 354685 324933 360222 913062 961322 611818 498194 292246 285245 333875 333780 350723 357497 360047 364239 408406 407017 760199 788548 39.85 69.5 2
10:04:53 2023-10-12 463487 463474 85681 85952 134715 139126 152187 151009 119334 117566 125415 125407 134749 135870 460081 494090 1337575 1330250 547876 558838 122987 106667 125134 123056 133264 133364 127768 128028 84022 85893 342970 297464 871738 878679 216823 214253 269864 272911 318132 311634 328493 335668 347804 351998 330667 359352 914331 966700 593298 501477 288870 286061 333983 332535 351965 356529 357220 360370 405094 408875 752005 787428 39.85 69.5 2
10:04:54 2023-10-12 470391 463479 85690 86020 134694 139126 152046 151255 119416 117639 125082 125469 134951 135938 458778 488678 1331610 1317055 545707 559018 123021 106700 122029 123089 132864 133527 127408 128063 83906 85959 339159 297464 865780 880400 217896 214712 270878 272699 319435 309055 331381 333672 348992 353445 328159 361591 912452 963862 614992 495630 291357 285138 335532 332841 353956 356850 358011 360551 410074 413672 759120 786310 39.85 69.5 2
10:04:55 2023-10-12 466020 466719 85650 86030 134812 139598 149879 148957 119120 117667 125344 125315 134951 135938 458778 498982 1344650 1318929 534742 558982 123140 106502 122209 122990 133264 131053 127619 127484 84022 85893 342126 296519 876974 877363 216823 217299 269934 272911 316912 310859 329257 333617 347839 354720 324897 360383 913790 961035 616164 503044 291151 285517 333573 333852 349845 355814 358081 360515 407512 408236 751579 786291 39.85 69.5 2
10:04:56 2023-10-12 464146 463470 85892 85864 134723 138898 152258 150765 121194 117281 124995 125090 134951 135904 456530 491610 1333464 1320807 546668 562217 123021 106667 122110 122957 133373 131315 127557 127681 84080 86064 342970 297356 877281 880290 216823 214116 269864 272685 317172 311804 328493 333600 350208 351436 324933 359352 913210 967124 607056 504544 291151 284481 333983 332535 351965 356350 358369 360479 406043 407052 746952 785752 39.85 69.5 2
10:04:57 2023-10-12 460728 464633 85643 85864 134765 139107 149989 148506 121077 117558 124960 125056 134802 136079 458778 490159 1323337 1314312 545892 559018 122987 106634 124977 123056 132864 133399 127198 128028 83848 85926 341178 300543 863630 880400 216061 213590 269899 271817 318586 309197 329524 333382 347839 350420 324897 360474 910623 960297 611818 500321 290692 285102 333622 331386 353707 356743 357974 360334 408303 408732 760084 784080 39.85 69.5 2
10:04:58 2023-10-12 465030 465311 85617 85956 134660 139118 151764 148645 121077 117477 124995 125090 134749 136145 459607 498340 1344947 1320884 538173 558802 120055 106568 122176 122957 133624 131053 127619 127572 83906 85775 342126 297892 890963 877910 216823 217533 270878 272699 316145 311323 329221 333617 347804 353657 324825 358271 913790 955556 615156 502652 290535 285152 333947 333586 349564 355779 357256 360407 406301 404886 748933 783996 39.85 69.5 2
10:04:59 2023-10-12 463450 463109 87416 85897 134765 138683 149774 148194 121077 117248 124995 124937 134887 135494 456851 491610 1331502 1319868 544307 559054 123021 106634 124977 123023 133139 133051 127232 127640 83906 85775 342970 297428 873966 877910 216671 215284 269453 274598 318628 311301 330875 333058 349237 351366 324789 359208 913173 967124 593298 503610 291151 284046 333983 332301 351965 356315 359019 360443 406043 407017 746579 783933 39.85 69.5 2
10:05:00 2023-10-12 468554 467776 85707 86280 134580 138952 149530 149131 119120 117830 123209 125474 134655 136403 459158 494144 1333428 1315248 541059 562144 122646 106667 124665 123056 132514 131603 126745 127994 83857 85860 342970 298784 858972 875284 216823 213522 269418 272008 319060 308156 329186 333888 346408 352055 324861 359823 913210 951934 616579 498194 288865 285882 332972 333274 350338 356278 356925 362795 407477 405204 758838 787428 39.85 69.4 2
10:05:01 2023-10-12 465323 463434 85679 85894 134626 138828 151941 148542 121043 117214 123397 125023 134663 135870 458380 495609 1342621 1322414 537791 558946 122953 106568 125152 122821 133218 131053 127347 127511 84138 84378 342970 297875 873470 876187 218050 215133 270878 272770 318628 311193 328919 332841 347733 353586 324609 359872 913210 963020 603907 499989 290209 284303 331695 333816 350867 354392 359027 360370 408119 405204 746846 787988 39.85 69.5 2
10:05:02 2023-10-12 467248 465405 85782 85651 134694 138147 152223 148023 119450 117066 125065 124579 134917 135239 458160 495923 1327128 1307708 542307 558982 122953 106601 124943 122990 132764 131053 127164 127572 83848 85860 339159 299183 869988 880400 216518 217380 269864 271592 316879 308261 329225 331798 349099 351963 323576 359316 907972 956085 610230 498470 291151 283109 333947 333274 349263 356314 358011 360443 405971 404567 755757 784043 39.85 69.5 2
10:05:03 2023-10-12 458370 464559 87440 85835 134398 138828 149829 148645 120926 117214 124891 124990 134697 135904 457042 497529 1337781 1319031 541245 558838 122918 106568 125030 122957 132697 131385 126873 127824 83675 86011 339831 300344 861667 876151 216823 213157 270878 270954 319530 311485 330985 333888 346165 351436 324825 360112 913210 951934 621606 495630 288432 285018 333008 332265 350903 356850 358011 359249 408340 405240 756430 786869 39.85 69.5 2
10:05:04 2023-10-12 466348 463514 87407 85978 133960 139126 149043 151255 118462 117836 124734 125661 134351 136350 458778 489744 1337327 1328178 541245 558946 122918 106601 124943 122990 132797 131153 127164 127450 83675 85709 342970 298299 870647 875637 216518 213556 270533 272459 316145 309126 328955 333564 345396 351682 324645 359908 915807 964669 618381 501032 288649 285396 331283 332590 351893 354414 358011 360117 409964 409426 750933 787428 39.85 69.5 2
10:05:05 2023-10-12 467841 463439 85575 86069 135056 138490 150089 148264 119120 117390 125100 124923 134580 135802 458668 495080 1324406 1307708 545897 558982 122714 106469 121914 122957 133056 131053 127042 127450 83675 85905 342970 297500 872523 881731 216413 217416 269864 271143 316623 308226 328458 332301 347768 350385 322858 359316 907936 957584 611421 495630 288829 283247 333947 331493 349246 356564 358011 359827 404721 404567 758027 784007 39.75 69.5 2
10:05:06 2023-10-12 466169 465284 87311 85827 134634 138635 149460 150940 120926 117248 124891 125023 134444 135870 458778 493030 1335674 1315073 541245 558946 122714 106495 124699 122872 132731 131053 126920 127572 83675 85860 341178 300520 865038 876114 216823 214830 270914 272857 318692 310350 330480 333672 346023 351401 324825 361702 912562 954114 611818 499174 288721 284916 332923 331762 350688 356850 358011 358708 408052 408849 756393 786310 39.85 69.5 2
10:05:07 2023-10-12 469503 465799 85732 85906 134521 138043 149355 148128 121010 117514 124925 124823 134685 135298 458778 492683 1330069 1315248 541886 558910 122953 106243 124977 122680 133202 130779 127374 126995 83906 85559 340932 297103 876474 880616 216213 217487 270914 272876 315942 308226 329452 330795 347768 350420 323516 358708 911644 966663 608643 499599 291009 283379 333008 331493 349845 352588 358011 360407 406043 405169 750933 781310 39.85 69.5 2
10:05:08 2023-10-12 466746 462748 87447 85619 134533 138380 151941 147784 121077 116824 124925 124203 134790 135162 458778 496067 1327188 1304064 541245 562590 119977 106469 125030 122924 132697 130984 127028 127402 83906 85905 339831 299364 867820 880483 216823 214682 269453 273822 316738 308191 328458 330795 348818 351884 322571 358235 907936 954025 618381 499536 288829 282713 333947 331493 348756 355779 357504 359285 404721 404567 756393 782858 39.85 69.5 2
10:05:09 2023-10-12 467780 463474 87286 85710 134027 138635 149223 148715 120809 117181 124648 124784 134448 135426 458508 490123 1340177 1323630 538136 558910 122714 106243 124769 122553 132764 130779 127042 127151 83833 85676 339159 297526 870537 873705 216518 217533 269962 272008 315192 308191 330516 331834 344571 351738 324897 358962 913210 961657 608643 498506 288852 285316 330960 331762 351398 354144 358011 360105 406301 405240 748618 786310 39.85 69.5 2
10:05:10 2023-10-12 469503 463082 87320 85651 134183 138215 149147 148058 119018 117370 123033 124790 134660 135392 458668 492922 1332075 1315136 542790 561254 122918 106243 124803 122586 132797 130753 127313 127083 83848 85559 342970 296607 882097 881671 216213 217299 270533 272459 315942 310314 329221 329475 347245 350420 324103 358454 909067 966663 610230 495666 290535 283247 333008 330402 349809 352553 356998 360407 406007 405169 755166 782303 39.85 69.4 2
10:05:11 2023-10-12 467203 463434 87299 85560 134440 137920 151906 147681 121043 116824 124925 124203 134477 134577 459483 496067 1324234 1302209 539097 558946 122629 106243 124526 122586 132548 130871 126745 127151 83891 85617 339159 297392 866628 881180 216715 214156 270878 273435 318628 308085 330516 331602 347626 353607 322678 359982 907899 951970 608643 495630 290535 282430 332792 332229 347706 355494 357504 359996 405790 403367 753608 782858 39.85 69.5 2
10:05:12 2023-10-12 462483 465405 85685 85784 134331 138043 149356 148162 118921 117438 124648 124731 134039 135460 457265 491815 1333428 1326290 542123 558910 123038 106502 124699 122418 132548 130688 126920 127151 83799 85617 342970 296685 870537 874945 215606 212861 269962 271178 315192 308191 328227 333346 344571 351884 324825 357086 913210 962429 618381 495666 287468 284880 332000 329760 351150 354144 356998 359567 406007 405240 747541 784043 39.85 69.5 2
10:05:13 2023-10-12 469848 462748 87244 85610 133969 138147 151484 148025 120726 117019 122861 124612 134039 135017 458129 489917 1328107 1313376 540280 558874 122629 106403 125135 122656 133155 130627 126819 127016 83675 85780 339159 296607 876247 879008 216141 214228 269357 272008 315942 307224 330370 330509 346443 350070 324332 357693 907293 965754 603907 498194 288865 282713 332773 330491 349809 352553 357504 360370 405327 404002 746952 781121 39.85 69.5 2
10:05:14 2023-10-12 464994 467385 85432 85858 134588 138168 148419 148128 118708 117248 124526 124890 134847 135426 458129 492301 1331976 1313169 540475 558946 122476 106243 124457 122553 132689 130688 126327 127151 83445 85709 341178 300526 862680 873705 216061 214077 270152 270748 316623 307725 329312 331834 344606 350140 322858 358235 910623 950482 608643 495594 287837 283679 331731 330759 349018 355743 357504 357090 405971 403931 754793 784043 39.85 69.5 2
10:05:15 2023-10-12 460313 463479 87151 85643 133528 138215 149097 148438 118462 117248 124405 125023 134082 136145 458776 490355 1339498 1322577 537950 561254 122884 106144 124908 122487 132514 130255 126745 127117 83560 85584 339159 298290 869476 873086 215909 214228 269214 271487 315726 307689 330049 330795 343572 350385 324861 357946 911915 960297 616768 495666 287954 284525 329960 329760 350620 352518 356420 357916 406043 404886 749335 784043 39.85 69.5 2
10:05:16 2023-10-12 467809 462073 87407 85468 134187 137564 151589 146895 121043 116436 124804 124051 134444 134577 457481 496031 1323355 1302209 537882 558910 122510 106137 124457 122184 132241 130562 126623 127029 83560 84179 339831 297599 868489 879859 215606 213627 270533 270317 315942 308928 329582 329297 347245 349861 322104 357121 902701 951828 608643 498194 288278 281584 333477 329760 347147 354676 355917 357952 403476 402769 755247 779426 39.85 69.5 2
10:05:17 2023-10-12 465170 466357 85536 85892 133650 138103 148764 147416 118675 117242 122434 124770 133968 135358 457444 492301 1330942 1313354 540326 561652 122476 106210 124491 122217 132299 130627 126576 127029 83445 85559 341178 299890 870578 873743 215606 213927 270533 270748 315798 307725 328322 331565 344606 349337 321879 357947 910623 951155 607056 498506 287837 282713 331462 329760 348470 354711 357504 357090 405971 402804 749732 783808 39.85 69.5 2
10:05:18 2023-10-12 464738 463256 87122 85584 133708 138147 148628 148025 118462 117181 124405 124817 133913 135460 458129 490609 1335394 1324573 540475 558444 122476 105886 124491 122184 132332 130290 126805 126914 83575 84105 342970 297949 868158 874945 215534 214228 269357 273435 315942 309875 329582 331565 343537 349337 324307 358234 910398 955593 607056 495594 286781 284978 330960 329724 349845 352553 356673 357054 406043 404886 749335 784043 39.85 69.5 2
10:05:19 2023-10-12 467795 465400 87305 85435 134284 137780 149286 147025 119052 116402 124856 123933 134359 134171 458129 495923 1322349 1300358 537502 558480 122476 105886 124457 122151 132208 130472 126327 126908 83445 84080 342970 296757 868928 879777 215909 213477 270724 270352 314937 307224 329582 329262 347245 350140 321616 357121 906561 952502 616768 495557 288829 281383 332000 331224 346624 353612 355917 359285 404757 404548 751932 781121 39.85 69.5 2
10:05:20 2023-10-12 462623 463434 87091 85468 133717 138050 148628 147784 118462 117019 124405 124493 134006 135017 457805 497602 1332038 1315167 540289 558766 122646 106144 124700 122487 132232 130761 126576 127016 83445 85584 337345 299352 865266 874563 215694 213927 270152 270748 315227 307259 328067 331655 344606 349337 321879 358199 909978 951155 608643 498470 287064 282947 331497 329760 348815 354676 354803 356053 405971 405404 755284 784080 39.85 69.5 2
10:05:21 2023-10-12 459881 463216 87219 84264 133784 137694 151379 147373 118462 116791 124439 124203 133972 134797 458129 490159 1327252 1315073 544307 558051 122340 105918 124491 122184 132117 130255 126361 126908 83445 85526 342970 297146 874361 875462 215000 213627 269393 270317 315942 308226 327614 331068 345645 348259 322822 358454 907972 959618 607056 501122 288278 281721 332737 329493 348475 353883 358011 357916 402909 403684 745286 779463 39.85 69.5 2
10:05:22 2023-10-12 467743 463430 87057 85493 134011 137905 148939 147782 118655 117114 122744 124513 133905 134950 457873 491925 1320881 1310538 544159 557230 122272 106137 122689 122151 131868 130255 126119 126941 83215 85799 336118 297464 864375 877253 215000 217263 269357 269563 315668 306047 329582 329831 344606 347254 322893 356084 905331 956158 611818 496430 288278 281887 331462 329724 349845 352553 353730 358167 404757 404567 752924 780568 39.85 69.5 2
10:05:23 2023-10-12 470552 463443 87099 85468 133624 137729 148419 147784 118462 117019 124266 124236 134267 135051 457444 494563 1328107 1304064 537899 558051 122340 105886 124318 121918 132174 130255 126327 126698 83445 85434 339159 298799 870318 878679 216070 213627 269926 272279 315942 306469 331220 331367 343466 350280 321844 358454 903700 946579 615156 495193 288829 281909 329996 331260 346624 353224 355880 359285 405685 404264 750785 781158 39.85 69.5 2
10:05:24 2023-10-12 462761 466422 85670 85604 134049 137673 148319 146993 118462 116824 124405 124203 134074 134886 457444 491303 1328107 1320807 543314 557230 122272 105853 124370 121951 131902 130130 126294 126611 83215 85434 339159 297875 868928 873705 215000 213927 269168 270317 316212 306331 327650 331565 344346 347219 322368 357440 907972 961657 607056 498506 286043 281852 332000 327772 348756 352518 355592 357914 402307 403367 743597 780568 39.85 69.5 2
10:05:25 2023-10-12 462268 462757 87066 85351 133746 137716 148698 147888 118462 117000 124405 124203 134006 135246 457121 487125 1324648 1307745 540674 561180 120732 106078 122860 122347 132232 130117 126192 126806 83378 85596 342126 298087 872146 879232 215303 213477 267847 272857 315870 306829 330049 328764 344606 348294 323324 355671 904385 960297 608643 496078 288314 281817 330960 329493 347670 350411 354266 358203 403547 405404 749335 778462 39.85 69.5 2
10:05:26 2023-10-12 465097 464595 87088 85427 133315 137694 148628 147576 118395 117156 124318 124236 133788 135017 456115 493066 1328429 1311508 539706 557230 122272 105886 124284 122053 131902 130221 126327 126698 83215 85375 341178 297248 863922 873705 215151 213477 270152 270748 315942 307224 327614 330795 343537 348294 319579 357121 909062 948468 605469 498506 287001 281852 329996 329724 347182 354144 356998 356053 404436 404548 748636 781356 39.85 69.5 2
10:05:27 2023-10-12 463636 463470 87032 85379 133532 137961 148628 147819 118260 117208 122364 124704 133805 135631 456975 490537 1334730 1322770 539520 560165 122646 105853 124284 121718 132125 130039 126508 126631 83493 85342 342970 297452 868527 873148 215159 213893 268601 270352 315942 306331 328651 330527 342507 348259 322893 356898 910623 960297 605469 498046 287634 282748 328929 329795 348475 351990 355880 357090 406043 402769 747173 784080 39.85 69.5 2
10:05:28 2023-10-12 465396 462428 87091 85164 133826 137209 149113 147067 120809 116402 124648 123422 134048 134137 457859 495296 1318887 1298473 539515 558087 122188 105708 124076 121686 131868 130039 126119 126315 83296 85342 339159 296685 863233 879159 215303 212879 269772 270748 315942 306082 328651 330195 345645 351123 319863 357946 903990 951155 607056 498194 287396 281078 332000 328729 346381 352588 354480 359494 401107 404297 755869 780828 39.85 69.5 2
10:05:29 2023-10-12 466057 465400 87164 85478 133432 137782 148593 147543 118361 116966 122343 124170 133570 135017 456006 491229 1330180 1311234 537465 558910 122239 106005 124336 121588 131954 130165 125911 126698 83101 85342 337345 299183 864375 873086 215000 213029 268979 270366 314937 306296 327614 330795 342507 348016 320905 356084 908009 947055 603907 495594 286079 281887 329960 328764 347147 353648 355341 358459 403547 404548 749732 781749 39.85 69.5 2
10:05:30 2023-10-12 466746 463470 86879 85351 133281 137823 148231 147541 118299 117133 124163 124612 133632 135460 455429 487161 1333464 1318929 536535 557230 120732 105675 122860 122020 132199 129978 126474 126213 83321 85445 339159 297029 868527 871196 215159 213592 268356 270282 315720 306047 328150 329297 344883 350385 321808 355816 908009 956871 615156 495630 286669 281817 327936 329795 347670 350936 355341 356053 406043 404833 744455 781749 39.85 69.5 2
10:05:31 2023-10-12 466751 462784 86933 85372 133578 137770 148384 146619 118462 116710 124232 124170 133851 134797 457157 490123 1315077 1303923 542728 557230 122069 105708 124128 121504 131654 129858 126206 126348 83215 85342 342126 297464 869512 879154 214290 213029 269142 270748 315942 306685 328651 329262 343607 348925 319899 358745 903349 951970 616768 496782 286956 281423 331497 327207 347706 352588 353693 357090 401107 404833 754070 777149 39.85 69.5 2
10:05:32 2023-10-12 466350 463479 86875 85464 132906 137763 148490 148217 118135 117019 124197 124777 133570 135810 457303 494789 1330180 1302053 536609 559665 122442 105787 124509 121886 131835 129903 126173 126315 83215 85284 341384 298724 873165 877349 215454 213029 268979 270675 315942 310798 329582 328268 342542 349094 320644 357187 905005 950057 607056 494638 288314 281643 328964 329760 345582 352025 354803 357664 405363 403695 751932 780828 39.85 69.5 2
10:05:33 2023-10-12 466262 465468 86957 85427 133156 137694 148214 147784 118380 117214 122127 124460 133135 135426 456079 489917 1335674 1320807 539048 557194 122289 105642 124215 121588 132125 129970 126173 126247 83182 85277 342970 297029 867798 871232 214929 213328 267811 270748 315497 306226 327845 329212 341445 348224 322296 355743 907972 957511 615156 498194 286920 281352 327901 329724 346589 351875 354730 359587 405971 404264 743854 781675 39.85 69.5 2
10:05:34 2023-10-12 467101 465291 85690 83850 133860 137860 148593 146757 118870 116657 122434 123919 133838 134475 457262 490088 1324518 1310575 541045 559482 122578 105464 124630 120815 132299 129360 126576 126112 83387 85185 338741 296186 880362 877874 214290 213029 268979 270748 314096 306261 328614 327702 344571 347185 320869 356591 902664 960998 610319 495630 287801 280727 329960 328161 347111 350096 355592 357628 402235 404264 741908 777112 39.85 69.5 2
10:05:35 2023-10-12 464101 463443 86999 85435 132877 137660 148214 147544 118710 116986 122232 124170 133444 134984 455824 490159 1326113 1310575 538902 558015 121934 105820 123960 122035 130914 130255 125757 126698 83034 85460 336806 297392 855631 873705 214929 213029 268601 270748 315942 306829 327577 329795 342472 347981 320312 358437 905295 945645 610230 495376 286481 281887 330292 329439 348815 351954 351379 359950 405183 403819 754458 782052 39.85 69.5 2
10:05:36 2023-10-12 466426 466059 85605 85361 133515 137530 148524 147339 118462 116979 122329 124137 133721 134577 457084 495260 1339121 1310575 533913 557230 122442 105175 124215 120898 131902 129394 126294 126160 83182 85160 350985 296260 872326 874325 214607 211733 268601 270748 314096 306296 327346 328764 343277 349024 319863 355816 906614 951970 620239 498470 286544 281584 329925 329724 344992 350376 355305 358422 403512 402419 742764 780531 39.85 69.5 2
10:05:37 2023-10-12 471416 462753 87051 85189 133499 136985 148628 146860 118462 116402 124284 123422 133536 134171 456115 491998 1328429 1319031 544303 559518 120397 105787 122521 121555 131802 129832 126125 126146 83049 85497 339159 297559 868928 874666 213918 213414 268601 270748 315424 306829 324672 329546 346384 348680 320905 355780 905295 957547 605469 497487 285205 281887 330292 327702 347670 350376 354229 357914 404116 405404 742507 779463 39.75 69.5 2
10:05:38 2023-10-12 467412 466051 86991 85277 133356 137419 148317 146895 118299 116791 122042 123966 133536 134543 457444 489917 1315040 1305814 543700 559269 121968 105675 123938 121653 131050 129789 125844 126281 83125 85218 341178 296894 861230 875357 214326 213627 267847 270748 315942 305540 328113 327772 343021 348680 321844 356861 902701 954061 610230 494602 286920 281047 329658 328909 347706 350376 351560 359077 402271 405404 749696 777112 39.85 69.4 2
10:05:39 2023-10-12 470827 463755 86837 85277 132906 137856 148315 147062 118226 116865 122263 124037 133654 134788 455933 494000 1326327 1302154 535124 556374 122035 105497 124059 121820 132125 129394 125844 126247 83182 85277 342126 298299 868818 875321 214964 212008 268601 270748 315497 306829 329349 326749 342986 348294 319828 355816 903990 948395 605469 495376 287837 280034 328929 330393 344992 351427 353657 357090 402873 402419 750400 779276 39.85 69.4 2
10:05:40 2023-10-12 466833 463439 86804 85368 132631 137660 147660 147784 118102 116986 121753 124170 133135 134984 456115 489881 1336452 1313376 535050 558873 122086 105497 124145 120981 131112 129394 125878 126073 83034 85127 339159 296607 873074 871232 215151 212879 267526 270748 314144 306829 327079 328232 341958 348259 320834 354703 906614 954735 610319 498194 286257 280924 327636 329457 344992 349852 354480 357658 404433 401532 744309 782609 39.85 69.5 2
10:05:41 2023-10-12 463915 465071 87131 85292 133583 137038 148558 146688 118462 116369 122232 123390 133444 134104 457228 491998 1324518 1314312 542655 559665 122001 105530 124145 120981 131046 129394 125844 126160 83034 85218 339831 297875 866924 874784 213918 213029 268412 270748 315053 306296 326314 328268 343502 347946 319863 355780 905005 957242 606461 499210 286235 280175 330728 327437 347372 350376 355844 357914 399876 403624 740554 778722 39.85 69.5 2
10:05:42 2023-10-12 467375 465295 86995 85185 132906 137235 148142 146895 118380 116436 121923 123422 133135 134543 456115 489917 1315040 1305814 543277 556802 120127 105722 122192 121787 131521 129866 125743 126180 83049 85354 341178 298724 861226 876187 213918 213477 267526 270557 315173 306721 328614 327737 342472 347946 320869 356861 903916 951970 608643 494602 286244 280496 328893 327666 347670 350131 351524 358422 401989 404833 749039 778722 39.85 69.5 2
10:05:43 2023-10-12 459917 465295 85825 85388 133231 137299 147455 146584 118102 116865 121919 123422 133223 134543 455398 492994 1323268 1307708 539322 555592 121968 105143 123973 120815 131079 129394 125878 126039 83034 85371 341178 297176 868918 872468 214290 212730 269168 269570 315053 305834 324347 328764 342232 347150 318379 357946 906561 947019 613543 495630 285205 280946 328929 327666 345028 351990 355305 357408 402307 402454 747210 778250 39.85 69.5 2
10:05:44 2023-10-12 464183 462748 86778 85185 132881 137244 148214 146895 118183 116469 122089 124227 133553 134848 455824 486981 1327959 1319936 539520 559628 120397 105432 124025 120815 131079 130000 125844 126039 82950 85354 337345 297103 867979 872197 213954 212922 267400 270748 315053 306829 326788 329226 342979 348016 320869 354667 906614 956798 608643 498194 286047 280924 327371 329226 345270 349329 353693 357914 404757 402136 741676 781712 39.75 69.5 2
10:05:45 2023-10-12 466710 462073 86837 85127 132847 137101 148283 147067 118299 116436 121957 123959 133135 134500 454764 489917 1315040 1303975 542581 556410 121765 105497 123904 120981 130881 129722 125637 126247 82692 85160 337345 297392 862006 877988 213618 213477 267811 270366 315942 306397 327346 327737 342472 347702 320869 355780 901112 952921 610429 494989 286043 280496 328929 327666 347390 350096 351240 357914 401107 404548 750400 778678 39.85 69.4 2
10:05:46 2023-10-12 470218 467119 85825 85362 132810 137417 147556 147301 118327 116657 122023 124004 133482 134543 456043 495140 1322637 1298446 536646 558873 121833 105208 123938 121588 131046 129360 125878 126039 82659 85127 339159 297452 867432 875357 214290 211768 268601 270265 314832 306829 327541 325730 343537 347739 320412 355816 902708 947688 605469 496782 286992 279415 329693 327737 343511 351427 351632 358967 399840 401254 750933 778169 39.85 69.4 2
10:05:47 2023-10-12 466169 462748 86651 85289 132407 137329 147420 146800 117905 116791 121583 124170 133168 134984 456043 487125 1330938 1315248 534940 558083 122001 105143 123973 120732 131013 129325 125724 125865 82692 85127 338741 296607 867979 871232 214104 212730 266990 270748 314132 306829 326581 327702 342979 348259 319863 354435 903978 951970 613543 498194 286400 281220 330058 329439 346846 350271 354621 357514 401000 400813 745370 780347 39.85 69.5 2
10:05:48 2023-10-12 463014 462722 86932 85135 132881 137079 147455 146378 118246 116402 121753 123390 133524 134142 456689 489917 1323259 1316045 542678 558478 121968 105175 123938 120815 131598 129394 125637 125865 82659 85160 339159 297029 864493 873086 213406 213029 267811 270557 314574 306829 324636 329493 341445 347458 319863 354703 902664 957547 603907 498194 284339 281620 328432 326678 346624 349852 351632 355748 401107 403659 744983 778250 39.85 69.5 2
10:05:49 2023-10-12 468911 462757 86744 85072 132881 136985 148008 146724 118102 116402 121753 123390 133135 134137 455720 486837 1324648 1307742 539211 558009 120397 105359 122176 120815 131013 129187 125917 125904 83001 84977 339159 295708 876485 878679 213740 212362 267811 270748 313545 306325 327822 325800 342507 348680 319603 351569 901429 960297 605469 496430 286481 279643 330526 326714 345547 348320 353693 358713 400437 402454 741676 777616 39.85 69.5 2
10:05:50 2023-10-12 468111 464595 86934 85321 132656 137244 147732 146895 117742 116402 121583 123966 132977 134577 456151 490159 1324197 1304064 536646 559269 119731 105143 121666 120732 130291 129360 125343 125831 82626 85010 337345 297054 864217 873705 213918 211733 267847 269986 315726 304176 326509 327772 340661 348925 318896 355241 902708 942942 614992 493829 285169 280959 328623 327702 344509 350096 350463 357408 403228 401218 751969 777112 39.85 69.4 2
10:05:51 2023-10-12 463936 462757 86660 83743 133114 136969 147936 146619 118001 116302 121684 123834 133035 134437 455216 492922 1334651 1309606 533534 556537 121867 105366 123938 120484 131046 129145 125844 125830 82950 85079 339159 295976 877453 871232 214361 211697 267025 270748 313143 306829 324708 327243 342762 347739 316973 354166 903990 951155 610319 499499 284933 280201 327936 326714 345379 350936 351668 355748 400754 401218 747173 777149 39.85 69.4 2
10:05:52 2023-10-12 459798 464086 86693 84949 132872 136428 147420 145803 118102 116289 121753 123324 133202 133666 455810 490956 1322637 1311508 542270 558083 121765 105078 123818 120650 130536 129360 125463 125745 82819 84977 339159 297029 866268 873705 212729 211768 267212 269986 313840 306829 323615 327737 341480 347683 318861 354703 902432 953388 603882 495630 284933 279218 329195 325730 345028 351875 354189 357098 401501 402276 740610 776953 39.85 69.5 2
10:05:53 2023-10-12 467735 464747 86852 83615 132781 136848 147732 146553 118102 116289 121753 123357 133336 134555 455684 487125 1313391 1305599 543953 558083 119731 105110 121666 120650 130225 129360 125223 125865 82593 84977 339831 297110 859439 875430 212913 213029 267025 269760 314972 304426 324744 325800 341207 346935 319603 354703 899794 951155 632017 493131 285133 279608 327671 325765 346346 349329 350427 356866 399840 403376 749150 777064 39.85 69.5 2
10:05:54 2023-10-12 456460 462108 86847 85065 132415 136726 147629 146587 117709 116369 121583 123357 132885 134104 455077 491574 1321698 1306779 537791 558083 121765 104431 123732 120484 130503 129145 125430 125624 82626 84886 337345 297183 863312 871232 213283 211697 268412 268741 313619 306829 324442 327507 340899 347946 316903 356064 903843 947021 613543 499256 285886 279982 327565 328528 347450 350271 350813 355566 401036 401218 749076 776879 39.85 69.5 2
10:05:55 2023-10-12 466501 464233 86560 85069 131972 137114 146843 146895 117575 116436 121414 123390 132669 134137 454719 487125 1331030 1307783 533424 556506 121765 104431 123646 120402 130390 129145 125463 125451 82659 85071 339831 295976 869394 870615 213954 211733 266580 270748 313143 306613 324672 326714 342979 347219 321051 351569 903990 952502 611931 498194 284698 279846 327671 327702 344892 350131 353693 355748 403641 400022 742471 778169 39.85 69.5 2
10:05:56 2023-10-12 459881 462073 86655 83608 132914 136537 148077 146965 118102 116590 121545 123225 133027 134036 456258 487017 1326402 1318062 542366 557973 120029 104901 121666 120484 130848 129145 125430 125837 82527 84944 341178 297029 867993 871907 212807 212397 266580 270366 313619 306397 324672 328502 342255 347946 319863 351569 902701 954735 603882 496782 284933 280069 325665 328491 345028 351114 351560 355784 402307 402454 740591 777112 39.85 69.5 2
10:05:57 2023-10-12 466169 464082 86655 84977 132623 136726 147527 146384 117742 116242 121583 123357 133323 134104 455757 490609 1309667 1302209 543452 558083 119648 105110 121582 120650 130014 129360 125394 125865 82537 84977 337345 297392 865174 874945 212247 212581 266990 269155 315053 305500 324672 328295 340934 345893 318414 355241 901429 949810 603287 493866 284898 279218 327212 325204 345582 349329 350463 356866 399876 403021 749659 776842 39.85 69.5 2
10:05:58 2023-10-12 470493 465323 86790 83619 132349 137023 147871 147067 117934 116302 121649 123291 132943 134500 454744 491229 1322637 1300358 534255 558083 121731 104431 121666 120650 130914 128966 125343 125451 82626 84944 337345 297675 868697 873705 213618 211733 267811 269986 313545 304606 327614 326749 342496 347219 317898 354166 899794 944274 605866 492470 286043 278370 326913 327207 344892 349852 351560 357408 398055 399426 747210 774860 39.85 69.5 2
10:05:59 2023-10-12 464629 463220 86622 84981 132191 136760 146636 146622 117594 116402 121042 123390 132544 134171 454719 487089 1328107 1313376 534940 557293 121596 104431 121582 120402 129901 128932 125223 125417 82626 84853 339159 296755 866486 870615 212913 211733 266171 269986 313297 305966 324275 327243 342014 352784 318932 351496 901990 951155 592956 496782 286292 281927 328159 327984 346601 350885 351524 355639 400330 399249 742158 779201 39.85 69.4 2
10:06:00 2023-10-12 462100 463180 86660 84894 132722 136587 147936 146109 117987 115982 121668 123357 132885 133540 455970 490609 1318887 1311508 541082 556141 121647 104431 123732 120484 130480 129056 125430 125451 82626 84944 341178 297029 864876 873705 212580 212044 266990 269796 313178 306397 323615 327772 340934 346657 318414 353630 902708 952006 603882 498009 283162 279839 327901 326495 345305 348285 351276 354421 398685 402136 744418 777064 39.85 69.4 2
10:06:01 2023-10-12 466169 464082 86651 84795 132839 136279 148008 145875 118135 115869 121753 122952 132918 132996 455883 493102 1315040 1291991 535124 557688 119867 104431 121840 120319 130291 129145 125223 125451 82705 84919 337345 297029 863345 875357 213283 211035 267436 269191 313875 305715 324419 326277 344883 346924 316832 355095 898658 946873 602362 494806 284728 279503 328786 324679 343475 349852 350499 355493 399694 400901 746841 774274 39.85 69.5 2
10:06:02 2023-10-12 467328 462073 85570 84944 132291 136352 147562 146965 117709 116369 121414 123357 132635 134407 454744 489400 1318887 1304993 536609 557293 119399 105006 121328 120567 129666 129235 125017 125865 82301 85010 337345 297104 855747 870615 212949 211366 266990 268328 314832 305070 324370 327737 342014 347946 317009 353630 901790 937299 641178 492049 284299 280069 325928 326714 346332 348320 350463 357408 401107 398866 749362 777343 39.85 69.5 2
10:06:03 2023-10-12 462347 462099 86626 83570 132498 136840 147489 146448 117771 116109 121480 123258 132785 134036 454216 492922 1328070 1300226 531988 556506 121681 104431 121921 120319 130569 128540 125430 125211 82429 85098 339159 295976 881384 871232 213583 210376 266483 269986 311938 306397 324600 325765 346828 347458 316460 354416 903990 945681 610319 498194 283431 279314 326948 325694 344892 350411 351524 354671 399876 400620 747210 777064 39.85 69.5 2
10:06:04 2023-10-12 461554 464967 86596 84853 132407 136403 147180 145600 117709 116015 121414 123154 132752 133633 454719 487161 1318887 1312442 541082 557688 119833 104288 121497 120319 129929 128842 125223 125451 82537 84828 335430 296607 866377 871232 211618 211733 266171 269473 313143 304248 323124 327737 342496 345928 318896 351569 902479 952006 611931 495376 283431 280210 325928 325694 345028 350567 351271 354954 400893 401993 743479 779276 39.85 69.4 2
10:06:05 2023-10-12 468001 465136 86728 83393 132739 136211 147697 146179 117709 116015 121414 123239 132902 133721 454361 489917 1317914 1302116 539741 556506 121563 104145 123732 123230 130569 128505 125257 125005 82659 84762 335430 294718 889096 874702 212580 211071 266171 270366 311211 304963 324672 327564 340969 346935 317009 351177 899868 956834 602362 495376 284933 278335 327442 325466 343475 349510 351596 356866 397498 400022 740181 774274 39.85 69.4 2
10:06:06 2023-10-12 465030 462108 86470 84853 132014 136458 146498 146074 117513 116369 121042 123357 132722 134142 454744 489400 1318887 1301283 536109 557688 119317 104431 120991 120402 129893 128932 125015 125745 82593 84828 337345 297452 855211 871232 212687 211035 266171 269155 314610 303218 324636 326749 341533 347946 316938 353376 902432 947292 604874 490789 285098 279503 327732 327066 345379 350885 350849 357225 399805 398795 745548 774860 39.85 69.5 2
10:06:07 2023-10-12 463631 462108 86474 84887 132469 136313 147114 145938 117771 116049 121414 123239 132673 133666 454041 493102 1324234 1300226 535124 557688 119901 104217 121497 123230 130169 128540 125223 125211 82537 84795 337345 295189 879339 871232 212580 210411 267659 269155 311907 306397 323291 325765 342496 346971 315982 354703 902708 937565 608706 497840 283400 279643 325963 325694 343475 349887 351240 354384 399280 400022 745782 777064 39.85 69.5 2
10:06:08 2023-10-12 459877 463207 86503 84771 132291 136313 147287 145909 117709 116230 121077 123121 132669 133448 454744 487125 1318887 1311508 541245 556506 119648 104217 121497 120319 129840 128808 125017 125331 82480 84795 336135 296818 863181 871232 211583 211486 265923 269283 312382 305593 322526 327595 341834 345751 318754 351352 903990 954025 611931 495376 283829 280069 326771 328003 346846 349407 351240 355173 401071 399667 742232 777616 39.85 69.5 2
10:06:09 2023-10-12 463204 463759 86593 83283 132648 136245 147871 146659 118068 115949 121549 123088 132852 133063 455765 491303 1316943 1305923 541245 556469 119648 104288 121497 120319 130019 128650 124984 125384 82672 84762 337345 296818 877079 873705 212211 211331 266171 269120 311211 306397 323543 325204 341172 346638 316938 351496 899757 953852 605866 498194 283400 278335 327866 326676 343475 348250 351560 354904 399275 400022 737658 776609 39.85 69.5 2
10:06:10 2023-10-12 467832 466422 86579 83393 132022 136266 146940 145870 117704 116236 121207 123192 132739 133415 454683 486981 1315323 1301765 542403 557688 119365 104360 121328 120484 129840 128863 124984 125624 82560 84912 341178 297875 861327 874048 212544 211662 265320 269120 313840 302790 324636 325694 342496 346900 318861 351352 898095 951934 594952 491629 284698 278300 325963 325659 345623 348916 351524 356829 398020 399987 740088 774200 39.85 69.5 2
10:06:11 2023-10-12 468775 464743 86680 84771 131951 136313 146774 146349 117479 116289 121008 123324 132453 133851 454325 489365 1318887 1302209 534255 556506 119565 104431 121328 120369 129929 128505 124984 125211 82447 84795 337345 297029 860387 872468 212878 211000 266171 268895 314060 303182 324442 325730 340981 347946 316903 351569 898841 943970 602295 492460 287514 279712 328391 329225 344857 350885 350355 356683 400971 398618 744468 774367 39.85 69.5 2
10:06:12 2023-10-12 460448 464747 86474 84766 132282 136711 147215 145635 117675 116175 121380 123206 132635 134002 455529 492994 1321698 1304064 537027 557688 119648 104288 121582 120237 129844 128684 125017 125417 82471 84795 341178 296685 881755 871232 212544 211035 266670 267468 312193 305930 323315 325800 342014 346935 316938 355204 902432 942013 606660 495339 284673 279608 325893 325659 345379 348250 348282 355173 400844 399391 749166 777064 39.85 69.5 2
10:06:13 2023-10-12 465506 464082 86441 83283 131980 136151 146705 145875 117642 115982 121380 123206 132648 133633 454744 489591 1328194 1304064 531088 556469 119648 104145 121666 120172 130169 128684 125396 125005 82593 84762 339831 295346 871615 870615 213547 210341 265949 269626 311175 304176 323819 328063 342485 347382 318605 351388 902432 948710 610319 497766 285481 279748 328660 325396 342952 349329 350463 353272 401465 399809 742480 777064 39.85 69.4 2
10:06:14 2023-10-12 466169 462073 86478 84788 132283 136279 147050 146659 117479 116175 120973 123324 132561 134104 454744 486638 1325459 1311508 536262 556469 119565 104145 121497 123367 129840 128471 125017 125005 82447 84762 339159 296186 866596 869999 212211 211035 264507 269120 311683 305070 323579 328295 339952 347946 316973 350858 901790 950482 608706 496078 283365 278335 326808 326678 342952 348666 350993 354635 398055 396426 740181 776512 39.85 69.5 2
10:06:15 2023-10-12 468734 464091 86500 82940 131985 136056 146808 145840 117594 115949 121042 123088 132635 133535 454325 487053 1315003 1300358 537372 557418 119648 104074 121582 123264 129844 128471 125190 125228 82504 84581 339159 294913 886026 876151 212403 210860 265993 269806 310562 304819 324455 326640 342269 345822 316903 351533 898442 956449 608706 497972 283993 277456 326877 326446 345867 347730 351240 351537 397029 399987 740088 774824 39.85 69.5 2
10:06:16 2023-10-12 467077 463864 86560 82940 131951 135834 146808 145840 117479 115982 121008 122919 132511 133163 453364 486259 1313391 1298436 539211 556506 119365 104288 120991 123333 132952 128471 124606 125384 82301 84762 337345 296892 860580 873705 212247 211514 264472 268706 313143 303521 324600 325204 342496 345857 318379 350364 897167 953852 606660 491665 284299 277878 325893 325168 344892 349228 351307 355456 399658 399564 738041 772371 39.85 69.5 2
10:06:17 2023-10-12 465501 464747 86665 83283 132315 136014 147958 145604 117675 115982 121008 123206 132902 133599 455216 490123 1309630 1294597 541245 557688 121481 104217 121328 120319 129840 128684 124984 125297 82363 84795 336220 297663 877138 875357 211583 210376 266990 267504 312157 304606 324071 325204 340899 345019 315691 354093 896153 944238 611931 494215 284489 278305 327636 324839 344892 348285 348843 354021 396316 400901 750511 774237 39.85 69.5 2
10:06:18 2023-10-12 459917 462037 86432 84762 131943 136279 146808 146130 117594 116015 120973 123291 132271 133633 453364 492766 1318887 1302209 536646 557688 119565 104145 121497 123162 129840 128348 125017 125005 82301 83577 338324 296448 873036 870615 212211 210376 266990 267468 312121 304784 322598 325730 342014 346378 319916 354412 902432 940838 602362 491483 285279 280132 327233 327600 344892 349899 350827 356357 400505 397609 746790 774237 39.85 69.4 2
10:06:19 2023-10-12 463487 465291 86399 83223 131976 136279 146808 145875 117541 116015 121008 123121 132237 133540 454855 493066 1321698 1302209 534365 556506 119565 104145 121582 123179 129840 128348 124984 125005 82414 84672 338324 296607 866565 869999 211583 210159 266990 268068 311211 305715 322598 325505 341461 345893 317707 354130 901223 941347 610319 496782 284270 278370 327501 324586 344892 349756 347269 353526 398685 398760 749335 777064 39.85 69.4 2
[truncated: 185,296 more chars]
