# Supplementary material for: Methods for Estimating the Detection and Quantification Limits of Key Substances in Beer Maturation with Electronic Noses
Source: Sensors (Basel). 2024 May 30;24(11):3520. doi: 10.3390/s24113520 (PMC11175341; doi:10.3390/s24113520)
Supplement: Supplementary file 1 [file sensors-24-03520-s001.zip › Data/Diacetyl/raw data/Day 1/0,05ppm3.txt]

Time Date R01 R02 R03 R04 R05 R06 R07 R08 R09 R10 R11 R12 R13 R14 R15 R16 R17 R18 R19 R20 R21 R22 R23 R24 R25 R26 R27 R28 R29 R30 R31 R32 R33 R34 R35 R36 R37 R38 R39 R40 R41 R42 R43 R44 R45 R46 R47 R48 R49 R50 R51 R52 R53 R54 R55 R56 R57 R58 R59 R60 R61 R62 T01 H01 Phase
10:13:00 2023-10-12 423471 417079 95992 92574 142459 146627 153199 151326 126548 124745 129420 131852 143744 145030 447573 483727 1368868 1351587 538173 556433 132295 116640 127598 127918 138138 133665 129965 129455 89439 90178 326563 285923 835147 832263 238191 234863 300913 303740 351677 342884 371759 373616 396808 401174 383049 425914 961506 1015148 611267 509835 321800 313957 370002 368651 392084 396514 404855 413763 467531 465463 802493 833724 39.85 69.1 1
10:13:01 2023-10-12 424489 417736 95967 92958 141832 146662 153130 152094 126219 124984 128957 131404 143246 145603 448645 483351 1370814 1350350 533498 556433 131165 117030 126967 128759 137381 133982 132677 129718 89194 90467 324980 287348 822619 827362 236345 234605 300566 301104 354739 342632 368412 373026 397061 403686 378835 421675 967843 1016586 614209 510629 321344 315802 366569 367243 392127 395889 405569 410298 463354 468374 793309 832541 39.85 69.2 1
10:13:02 2023-10-12 423471 417376 96000 94307 142033 146627 153199 151745 126515 124950 129420 131338 143905 145615 451416 482176 1364250 1350513 540326 557936 131103 117205 127041 128938 137432 134074 132821 130127 89101 90551 326959 287756 818390 829813 235580 235955 300488 302451 353988 342884 369560 371910 399972 404539 378871 423319 962942 1009241 609795 507413 321344 315802 367156 367507 390921 398290 405533 410298 464729 467710 797734 833724 39.85 69.1 1
10:13:03 2023-10-12 419560 417039 95996 94336 142459 146662 153199 151989 126340 124606 129385 131437 143909 145266 449317 487125 1373158 1354071 531432 557688 131989 116835 127475 128581 138119 133637 129431 129629 89194 90467 324980 285703 846559 827150 236310 233522 301416 301104 351997 344824 369560 372538 396115 403686 383319 423282 967843 1020009 614209 514805 321117 315358 370002 367213 390957 395025 407936 414093 464367 467392 795322 834025 39.85 69.1 1
10:13:04 2023-10-12 423024 419556 96227 92702 142614 146490 153803 152167 126589 124473 129282 131371 143744 144761 449611 486765 1366403 1341313 535876 557688 131956 117185 127251 128581 137900 134074 132728 129455 89194 90467 326563 287756 835414 832201 236345 234208 299340 303039 351997 342884 372657 371353 396709 404255 382254 423055 967156 1006322 617347 512875 321117 315802 368853 368651 391872 395301 405606 412190 468592 464912 792074 834910 39.85 69.1 1
10:13:05 2023-10-12 422268 416459 96354 94295 142796 146284 153658 151745 126723 124573 129420 131437 143575 145103 447888 482708 1368868 1352326 538939 556469 132419 116674 127816 128307 138428 133754 129965 129629 89407 90368 331306 286736 839282 832448 238191 234828 300452 302021 351713 342884 372652 374035 398916 402199 380759 425914 962979 1014597 612738 509079 321344 314435 370002 368615 391872 396514 405497 414093 467567 465566 802347 832541 39.85 69.1 1
10:13:06 2023-10-12 424072 419483 96321 92834 142353 146593 153233 151955 126340 124573 129213 131371 143279 145030 447888 487089 1367896 1339405 534292 556506 131198 116801 127387 128759 138154 134108 132821 129807 89194 90624 326563 287552 826124 832201 237041 234208 299130 301104 351997 342618 372620 373026 397025 403686 382237 423055 968258 1012207 617347 513712 321344 315802 368853 369502 390921 395301 405606 412482 468922 466293 793236 834910 39.85 69.1 1
10:13:07 2023-10-12 424406 417700 95962 94368 142361 146389 153233 151542 126548 124573 129573 131338 143973 145753 449207 482565 1368757 1352512 537988 557236 132320 116896 127564 128581 138250 133889 129698 129743 89652 90525 328371 285315 834914 832201 238528 234863 300561 302941 351961 342848 372357 371945 396052 401352 382237 423019 960146 1010741 615680 509835 323463 314657 370002 369502 389791 396514 404249 414093 468922 466293 804811 834910 39.85 69.1 1
10:13:08 2023-10-12 423194 420877 95896 94406 141999 146696 153199 152233 126340 125190 129420 132080 143676 145739 447923 484139 1372184 1350625 534815 557688 131198 117030 127387 128938 138119 134108 132745 129718 89227 90499 326563 287348 819012 827362 236710 234803 298677 302880 354989 342884 369560 373656 397061 403686 378835 422048 967156 1016934 617347 512149 321800 315802 367156 367543 394654 396514 405606 410335 467293 468782 797644 835950 39.85 69.1 1
10:13:09 2023-10-12 426218 418171 96127 92702 142589 146524 153769 151962 126467 124850 129385 131437 143575 145266 448999 480562 1365650 1351587 538025 557688 131198 117415 127251 128938 137797 134108 132745 129807 89227 90780 325510 287756 827543 831613 236675 235729 299713 301774 354488 342884 369632 372503 398086 403686 378907 424522 962979 1009241 614209 504643 322900 315802 367745 368651 390921 398920 405176 410080 466838 466986 801887 834317 39.85 69.1 1
10:13:10 2023-10-12 419888 417687 96025 94406 142590 146386 153693 151779 126548 124606 129498 131470 143575 145506 447923 480873 1372184 1366126 540475 556469 131898 117219 127359 128732 138192 134007 129609 129807 89407 90492 331306 287552 826280 828911 238191 235659 300240 301774 351997 343339 369308 373616 399307 403686 380795 422048 965689 1015148 614209 504679 321800 315802 370002 366632 391872 398290 405569 413763 462993 465602 802493 832504 39.85 69.1 1
10:13:11 2023-10-12 423822 419820 96296 94471 141999 146696 153165 152267 126487 125394 129296 131503 143313 145537 450358 485539 1371275 1344835 533120 556506 131865 117030 127353 128693 138023 133889 132780 129629 89227 90499 326563 287552 821555 829154 237041 234605 298712 301104 353738 342848 371796 374217 397061 403686 378871 424522 967843 1016586 598110 513675 321344 315802 367164 369242 393302 396479 405606 410371 467896 468416 795565 834910 39.85 69.1 1
10:13:12 2023-10-12 424674 416495 95992 94267 142024 146491 153233 151989 126487 125075 129213 131338 143839 145653 449354 480744 1368794 1351512 536461 556878 131922 117030 127387 128581 138023 134150 129633 131124 89129 90624 328371 286736 824944 832448 238191 234967 296838 301914 353988 342884 369668 371945 397861 402553 378871 424221 962224 1009241 609795 507607 322947 315802 367745 368687 390957 398290 404819 411279 467567 467350 802529 834910 39.85 69.1 1
10:13:13 2023-10-12 419852 417407 95992 92842 142361 146421 153233 151891 126548 124984 129385 131792 143710 145300 450358 488889 1370203 1353109 536646 558083 131774 117063 127177 128759 137797 134015 132711 129807 89040 90624 326563 288211 821341 825545 236345 234803 299620 300155 351997 343339 369560 373026 395836 403686 380759 422982 967156 1020683 609795 513275 320435 315358 370002 366439 394096 395336 409199 413799 467293 467392 794756 831492 39.85 69.1 1
10:13:14 2023-10-12 421905 419825 96261 92638 142812 146455 154051 151992 126723 124506 129489 131404 143744 144564 449134 486873 1363491 1341313 537882 558009 131964 116949 127143 128759 137797 133923 129431 129807 89194 90499 325510 287756 827815 833380 236675 234243 303097 301068 351997 342884 372357 371389 396709 402233 382237 422757 965786 1006322 615680 512911 321757 315802 368889 368651 391319 395301 408009 412247 468226 465602 792074 834910 39.85 69.1 1
10:13:15 2023-10-12 421675 417482 96025 92574 142361 146526 153586 151745 126757 124573 129454 131437 143943 145030 447923 482708 1368868 1353834 537882 556214 132685 116862 128027 128643 138297 133607 129787 129633 89407 90650 326563 286940 830556 829777 236274 234769 298677 303525 351461 342559 372357 371910 397061 402553 380759 426031 964381 1014430 612738 509115 322028 314878 370002 369237 391872 396550 405569 414093 467567 465602 802493 833724 39.85 69.1 1
10:13:16 2023-10-12 426066 417705 95962 94366 142024 147140 153199 152410 126340 125156 129296 131536 143313 145603 448681 484139 1372184 1348704 532668 557688 131865 117063 127387 128759 138250 134142 129431 129807 89260 90657 328371 287892 826946 829154 237077 234803 300986 301562 353807 342884 369560 374181 397061 401671 378871 423319 967843 1018027 614209 512911 322028 315802 367193 368391 393338 396479 405606 410335 466145 466603 796696 833724 39.85 69.1 1
10:13:17 2023-10-12 424674 418692 96025 94370 142578 146662 153842 152308 126555 125195 129608 131437 143837 145636 450887 481836 1368720 1352475 537223 556506 131898 117063 127177 128849 137881 134040 129431 129811 89194 90499 330042 285833 821738 831613 238596 235694 297530 302880 353988 342884 369668 371981 398086 404255 378907 424522 962942 1009277 618840 504679 322714 315802 367709 368687 391267 400446 405461 411571 467567 467679 802529 834317 39.85 69.1 1
10:13:18 2023-10-12 419907 417705 96030 92967 142451 146421 153233 151962 126670 124984 129420 131792 143744 145300 449390 487125 1372221 1354108 537409 558083 131774 117063 127387 128759 138058 134108 132814 129807 89227 90657 325510 288378 827094 827897 236710 235002 302052 300611 353988 343374 369596 372538 396988 401671 381329 423319 968530 1021359 618840 513712 321117 315580 370002 367249 394375 396943 409523 414423 467992 467428 793162 832120 39.85 69.1 1
10:13:19 2023-10-12 422236 419560 96289 92702 142985 146386 153693 151745 126757 124573 129454 131404 143973 145002 450248 487053 1363981 1340533 538939 557688 131956 117063 127177 128759 138023 134015 132814 129807 89227 90751 327849 287552 821565 833380 236876 234243 301339 301104 351997 342884 372920 371910 397061 402268 382237 423390 967156 1009313 617347 513311 321985 315802 369445 368651 389791 395925 408874 412518 468922 466293 793273 833179 39.85 69.1 1
10:13:20 2023-10-12 421973 416495 96063 94303 142493 146662 153727 151779 126791 124606 129714 131437 143943 145131 451015 483422 1368868 1354108 539520 557432 132718 116862 127884 128444 138517 133637 129876 129629 89407 90650 326563 286736 836656 829813 236310 235002 299130 302656 351853 342884 372657 371910 397061 402868 384406 422757 961890 1014430 620333 509835 321800 314657 370002 368327 392426 396585 405533 414681 468592 466293 804101 833724 39.85 69.1 1
10:13:21 2023-10-12 423899 420149 95859 94464 142029 147241 153233 152267 126374 124984 129454 131503 143611 145638 447258 485575 1369195 1344798 531988 557688 131865 116949 127211 128759 138353 134108 132905 129722 89227 90499 326563 287348 826240 829191 237444 234769 299130 303310 351997 342618 369704 373954 397061 401636 381087 422127 968258 1017306 614361 513712 321344 315802 367745 369799 393338 396202 405642 411571 468262 469071 795565 831963 39.85 69.1 1
10:13:22 2023-10-12 423637 417115 96188 94366 142402 146794 153949 152414 126521 125022 129351 131404 143973 145961 450887 481799 1370740 1348257 537027 556237 131774 116902 127387 128767 138619 134108 129520 130359 89260 90719 331306 286736 830358 831613 236345 235002 297919 302729 353988 342884 371832 372835 398454 403119 381123 422721 961579 1010027 612738 509115 323840 315802 368298 369242 390992 397697 404285 411607 468262 467350 802529 831963 39.85 69.1 1
10:13:23 2023-10-12 419888 418434 96059 92924 142357 146696 153267 152023 126548 124864 129454 131503 143778 145537 447923 487053 1372184 1354108 537135 558083 131865 116983 127177 129075 138144 134108 132745 129811 89227 90657 326563 288459 819559 827150 236876 235002 299655 302451 353988 343374 369596 373061 397025 402865 381597 423319 968530 1022842 618840 513675 320889 315802 370002 367249 394375 396943 409559 414423 467661 467572 793088 832157 39.85 69.1 1
10:13:24 2023-10-12 422272 419523 96357 92702 142854 146491 153975 151326 126791 124539 129489 131305 143992 144326 450997 487089 1362977 1343224 537882 558083 131865 116949 127387 128849 138058 134142 132814 129807 89227 90532 326563 286651 825358 833380 236710 234605 301979 301139 353988 344824 372920 373616 397061 402900 382778 423353 966471 1006358 611267 512149 321529 315802 369445 368096 392149 396479 409199 413822 468262 465602 793309 833179 39.85 69.1 1
10:13:25 2023-10-12 419852 416499 96059 92633 142682 146593 153693 151711 126602 124539 129420 131404 144009 145232 449354 482636 1370814 1358647 539446 556178 132910 116929 127761 128657 138138 134007 129901 129807 89374 90617 326563 285503 832157 829741 236310 234967 301157 304323 351925 344898 372584 371874 399089 402976 383862 425766 964344 1013676 611267 509079 322028 314878 370002 368651 392426 396514 405533 414681 468226 466257 802456 834910 39.85 69.1 1
10:13:26 2023-10-12 426177 417700 95962 93087 142598 146386 153351 152267 126306 124950 129351 131470 143575 145911 449611 484820 1370203 1341527 531914 558083 131989 117063 127353 128849 138215 134108 129520 129807 89194 90624 331306 287552 825183 828532 237373 234932 300877 301526 354972 342848 369596 374181 397061 404255 378835 424250 968530 1018027 608324 513275 321800 315802 367156 368615 393302 396479 405606 410298 466838 469071 797263 834317 39.85 69.1 1
10:13:27 2023-10-12 424674 417079 96096 94336 142748 146863 153914 152486 126454 124850 129677 131981 143808 145399 450850 481350 1369324 1352550 537480 556469 131198 117030 127359 128938 137763 134108 129431 129986 89194 90551 329066 287552 820673 831576 236841 235694 297703 303310 354739 342884 369632 372764 398365 404255 381087 424522 962906 1012171 618840 504643 322714 315802 367745 368651 393465 399479 405497 411534 467531 467715 802456 834126 39.85 69.1 1
10:13:28 2023-10-12 420515 417372 96376 94397 142796 146386 153351 151989 126515 124950 129420 131470 143774 145506 447888 487089 1373158 1352326 537027 558083 132022 117030 127475 128759 138250 134108 129609 129807 89194 90624 331306 287756 826740 827150 236675 234967 302193 301068 351997 343339 369596 373026 396952 403686 381329 423920 967487 1020565 618840 515170 322028 315322 370002 369078 394375 396943 410208 414864 465275 467536 797557 831728 39.85 69.1 1
10:13:29 2023-10-12 423250 419528 96360 94433 142451 146662 153693 151989 126515 124989 129317 131404 144009 145131 449083 487053 1369324 1341313 535124 557688 132179 117030 127353 128849 138023 134116 132997 129897 89411 90624 326563 287552 823413 832201 237041 234570 299549 303420 353988 342884 373484 373323 397061 402514 382778 423426 968530 1011455 617347 513345 322028 315897 369669 369799 390921 396166 407936 413433 470764 467679 793273 833769 39.85 69.1 1
10:13:30 2023-10-12 423771 419446 96062 94336 142108 147076 153556 151989 126636 124573 129420 131437 143571 145146 449354 483727 1372075 1354770 537988 556360 132353 116929 127795 128712 138531 134040 130319 129629 89652 90339 324980 285315 834392 832201 238866 235554 299095 302941 351997 344556 372883 374939 396312 402553 383319 423353 961954 1011455 614209 510196 322942 314878 370002 369727 390612 396550 404855 414093 468922 466329 805383 834910 39.85 69.1 1
10:13:31 2023-10-12 422272 417696 96193 94401 142357 146696 153199 152094 126306 125156 129420 131503 143710 145739 448718 483727 1370166 1352550 535087 558083 131454 117340 126933 129117 137680 134547 132728 130348 89101 90686 321841 288576 817387 827736 236841 234967 299095 302990 352320 344824 368968 373621 397061 404028 381087 422011 968530 1018027 609795 510629 321800 316156 367709 366661 392163 396514 409163 411534 464465 469071 792074 833724 39.85 69.1 1
10:13:32 2023-10-12 423471 419483 96359 92958 142651 146403 153842 152064 126589 125056 129282 132349 143740 145584 449207 483541 1360360 1349868 541245 556469 131823 117063 127143 128938 137702 134568 132905 130782 89096 90624 326563 287688 817218 832201 237518 235729 299340 301033 354488 342884 369308 373616 397494 403781 381931 424522 965786 1006054 614209 507413 321344 315802 368557 368615 390695 398920 408838 411571 466181 466293 797830 834317 39.85 69.1 1
10:13:33 2023-10-12 419852 419118 96096 94401 142455 146662 153233 151989 126548 124606 129385 131470 143710 145266 447222 487053 1374169 1354071 535124 556506 132171 116949 127564 128581 138250 133889 129609 129807 89227 90499 326563 284902 827167 827150 236675 234011 299620 302445 351997 343114 369596 374181 397061 403119 383319 424221 965515 1024358 609795 513712 322714 315322 369749 368068 395214 396943 408461 414533 466002 467176 800103 832356 39.85 69.1 1
10:13:34 2023-10-12 425881 420264 96095 94467 141865 147485 153233 152418 126414 124950 129385 131594 143672 145180 449317 485431 1370814 1344984 531914 557688 131741 117030 127353 128759 138023 134108 132745 129897 89194 90499 326563 287348 825934 829777 237575 234769 299130 301774 353738 342848 371796 374181 397061 403686 381123 423390 968530 1016586 606301 513311 322028 315802 368889 369799 392714 396907 405606 412811 468958 469071 795528 834910 39.85 69.1 1
10:13:35 2023-10-12 425498 416459 96062 94341 142464 146662 153351 151752 126636 124864 129420 131470 143774 145266 449611 480635 1374209 1354770 537605 556323 131922 117124 127462 128801 138190 134074 129698 129901 89194 90434 326563 285923 821900 833632 236675 234932 297703 302977 352060 342884 372212 372503 397494 403119 381123 423088 962906 1009277 609795 510196 323172 315802 368853 369763 391506 397662 404855 412482 468922 467679 804811 834910 39.85 69.1 1
10:13:36 2023-10-12 419597 420598 96096 94500 142426 147485 153233 152131 126340 124950 129385 131594 143473 145180 449036 486945 1370166 1356522 536609 557688 131865 117063 127177 128849 138023 134108 132838 129807 89227 90657 326563 288617 820998 826564 236675 234967 302193 300576 353988 343374 369596 372503 396988 402549 381329 423920 968530 1019807 609795 513675 321074 315802 370002 367507 392092 395889 409778 414998 464693 468410 793236 832541 39.85 69.1 1
10:13:37 2023-10-12 422421 419820 94632 92634 143191 146386 153944 151853 126656 124439 129677 131305 143973 145103 450850 486981 1361009 1342091 537085 557936 131741 116996 127353 128759 137797 134015 129609 129807 89227 90624 331306 287756 841002 832201 236675 234605 301339 301104 353988 344642 372883 371910 397061 402830 382778 423390 968530 1007780 609795 512911 321344 315802 369409 369461 391872 395889 408874 412848 468994 466293 793273 834910 39.85 69.1 1
10:13:38 2023-10-12 422015 419519 96130 94401 142501 147076 153449 152023 126454 124573 129385 131594 143473 145180 447657 482672 1382371 1356522 531088 556076 132378 117030 127564 128581 138250 133889 129961 129718 89227 90499 327328 285923 830931 825393 237811 234967 297773 302941 353721 344824 369632 374217 399307 403119 383049 424287 965786 1025015 615854 513675 323172 315550 369749 368327 395774 396338 408170 413616 466002 468963 801242 831765 39.85 69.1 1
10:13:39 2023-10-12 426218 417048 95996 94435 142033 146421 153488 152426 126098 124950 129206 131470 143178 145502 449537 484139 1371789 1344761 531681 556469 131865 117030 127177 128759 137918 134108 132745 129633 89194 90467 326563 286940 823057 827362 237041 234967 298677 302880 353988 342848 369596 374515 397061 401671 378871 423920 967156 1016760 615854 512875 321344 315802 367156 368355 393302 396479 405569 410371 467202 469071 795565 834504 39.85 69.1 1
10:13:40 2023-10-12 419295 419825 96422 94336 142455 146653 153693 151745 126374 124573 129385 131437 143744 145266 449611 479826 1370203 1363343 540090 556506 131989 117030 127387 128849 138023 134108 132780 129629 89194 90499 326563 286940 825819 826879 235945 235729 298433 302021 353843 346741 369078 374071 400436 403615 382669 421864 964776 1016476 612738 508856 322256 315802 369966 366110 390647 398636 405606 412811 463318 466293 802384 829959 39.85 69.2 1
10:13:41 2023-10-12 421105 417696 96062 94401 142229 146696 153233 151989 126306 124573 129454 131470 143611 145300 449120 486981 1370129 1353109 535087 558083 131865 117063 127177 128849 137832 134108 132677 129807 89378 90657 325510 287972 838333 825393 236841 234967 301416 300611 353988 343374 369596 373061 396709 402549 381632 423319 968530 1020053 618840 513218 320889 314998 370002 367249 391541 395336 409163 414681 466559 468374 793236 833909 39.85 69.1 1
10:13:42 2023-10-12 422724 419259 96527 92796 143182 146386 153944 151654 126656 124473 130108 131338 143973 145103 447888 487053 1362977 1343444 539322 557688 131989 117063 127353 128759 138032 134158 129431 129807 89227 90657 331306 287756 822008 832201 237041 234640 301339 303581 353988 342564 373484 373061 397061 402268 382778 423426 967843 1009277 608324 513712 321800 315802 370002 369835 391541 396479 407973 412848 469030 465971 793273 833179 39.85 69.1 1
10:13:43 2023-10-12 420786 417084 95834 94569 141736 147379 152952 152512 125924 125190 129171 132047 143913 145773 447888 480163 1377406 1360906 533009 556469 132022 116949 127387 128759 138153 133670 129431 129544 89227 90499 325100 286126 826374 825393 237077 235002 297773 302941 351997 344824 369632 374288 397458 403686 383049 424522 967156 1024290 608324 512618 323861 315334 369749 368507 394374 397556 408461 413872 468877 469035 802271 830106 39.85 69.2 1
10:13:44 2023-10-12 423171 417442 96030 92962 142740 147241 153165 152233 126340 124984 129385 132080 143803 145976 447537 484103 1370203 1350154 533498 556506 131198 117454 126933 128938 137810 134142 132653 129986 89227 90562 326563 287756 827009 826343 236876 235002 299130 303525 352320 344824 369524 373621 397061 403781 381087 422982 967843 1019807 615854 512113 322028 314986 367450 367543 395214 396550 407936 411607 464765 469071 795001 834317 39.85 69.2 1
10:13:45 2023-10-12 417087 417070 96030 94309 142485 146696 153233 151745 126340 124573 129658 131437 143943 145266 447959 481211 1370240 1363380 539479 557688 131989 117063 127387 128759 137789 133982 129520 129811 89227 90532 326563 286940 825704 827150 236310 235729 298712 304097 353879 346778 371380 374144 400719 404824 383247 421864 965764 1017990 611267 507498 322256 315802 370002 366668 393538 399795 405569 413433 463354 467386 804674 829996 39.85 69.2 1
10:13:46 2023-10-12 419259 417482 96042 94341 142817 146386 153199 151989 126340 124573 129296 131470 143178 145506 447258 486981 1370203 1350364 536265 558083 131774 117030 127353 128849 137797 134142 129520 129897 89227 90690 331306 288342 825337 826564 236876 235002 301339 300611 353988 343374 369596 372764 396988 402830 381900 423920 967843 1021359 618840 514534 320889 315802 370002 367507 392127 396514 410244 414681 464765 468410 793059 832721 39.85 69.2 1
10:13:47 2023-10-12 422753 419815 96490 92702 142854 146524 153944 151191 126622 124439 129802 131092 144041 144326 447888 487053 1363014 1343439 539706 558083 131898 117030 127387 128801 138016 134108 132780 129807 89227 90657 326563 288302 825474 832790 237041 234640 303171 301104 351780 344824 371832 371353 397061 402865 382237 423055 967156 1006358 611267 511352 321344 315802 369411 368355 391872 396514 409236 412848 468226 467450 793309 834910 39.85 69.2 1
10:13:48 2023-10-12 421078 418104 96100 94341 142693 146386 153199 151989 126340 124573 129420 131470 143575 145506 449292 485575 1379397 1352326 530374 555683 132022 116868 127598 128759 138250 133889 129609 129629 89260 90499 324593 285720 833637 827736 237847 234605 300452 302337 351997 342788 369668 374253 396312 403119 383049 424522 965101 1024290 614361 513018 323861 315356 369749 368507 394374 397556 405389 413946 466758 468999 802384 832541 39.85 69.2 1
10:13:49 2023-10-12 423867 416495 95993 94462 142522 146829 153165 152233 126253 124950 129206 132130 143841 145537 447573 484139 1370203 1347288 531951 556506 131989 117030 127387 128759 138058 134331 132849 129897 89227 90657 326563 287144 820739 829508 237444 235002 302100 301774 353988 342848 371542 374217 397061 402233 378907 424522 968530 1015509 608324 513712 322256 315802 367780 369799 393338 396514 407973 411899 468262 469071 795565 834910 39.85 69.2 1
10:13:50 2023-10-12 421078 419519 96009 94374 142423 146386 153199 152023 126306 124864 129385 131470 143575 145708 447573 479454 1374206 1364175 536498 556076 131989 117030 127387 128849 138250 134108 129609 129807 89227 90657 334835 286940 827144 826564 236345 236093 300240 304387 353879 345167 371380 372990 398574 404255 382976 421828 965602 1022365 620333 507534 322714 315802 370002 366991 395774 399515 405533 412848 463389 469071 804129 830180 39.85 69.2 1
10:13:51 2023-10-12 419893 417372 96030 94431 142459 146696 153199 151989 126340 124606 129420 131470 143943 145757 447222 485539 1370203 1354108 535124 557418 131231 117097 127177 130782 138023 134175 132711 130802 89072 90847 328212 288378 814913 826564 237041 235002 302528 300611 352355 343374 369596 373061 397061 404098 381632 423319 966476 1021328 604816 510629 320435 315802 370002 366991 392127 399189 410431 414093 463389 469071 793059 832721 39.85 69.2 1
10:13:52 2023-10-12 423541 419514 96428 92706 142845 146388 153944 151191 126622 124439 129317 131338 144142 145030 447959 487053 1361950 1348704 539479 557688 131989 117063 127428 129117 138157 134142 132997 129811 89227 90657 321841 287621 819087 832201 236310 235002 300531 302880 352284 344824 369668 371353 396312 403781 382237 424522 965786 1007431 617151 507571 321344 317444 369149 368651 391872 398325 409814 412848 466586 466329 795442 833179 39.85 69.2 1
10:13:53 2023-10-12 421675 416495 96059 94370 142066 146696 153199 152128 126340 124573 129420 131470 143943 145165 447222 481282 1381391 1357037 531914 556506 132022 116868 127387 128581 137969 133889 129520 129633 89260 90499 327328 286126 826151 825393 237811 234967 300452 302977 351997 344824 369632 374253 396312 403119 383319 424522 965786 1025999 614547 513418 324509 315622 369893 368507 394096 396409 408461 415845 466002 468999 800072 832541 39.85 69.2 1
10:13:54 2023-10-12 424563 417700 96063 93087 142443 147105 153199 152267 126340 125156 129213 132196 143913 145773 450677 484103 1370203 1348429 533120 556506 132022 117063 127387 128849 138154 134108 132838 129807 89194 90624 326563 287348 836231 828568 237077 235002 298712 302021 354488 342596 369632 374253 395722 401706 378907 423920 966476 1016586 608324 512911 322028 315802 367450 368977 393374 396514 405642 410989 467567 469071 795565 833724 39.85 69.2 1
10:13:55 2023-10-12 419888 416495 95963 94336 142459 146662 153199 151779 126132 124573 129385 131470 143710 145300 449611 481532 1374206 1364175 538136 556506 131865 116949 127387 128759 138157 134108 132905 129633 89227 90499 327328 287483 825704 825393 236310 236128 301339 303666 351564 346007 368860 374674 401002 404219 382669 421828 964776 1020916 618840 507571 322256 315802 369447 366153 394096 398569 405569 412884 462668 468187 802345 830180 39.85 69.2 1
10:13:56 2023-10-12 419608 416459 96034 94370 142254 146696 153199 151779 126132 124606 129420 131437 143689 145335 451015 487053 1370240 1353109 534925 557688 132378 116983 127177 128581 138077 134108 132905 129807 89227 90657 330042 287972 823286 825393 238934 235002 300531 300611 353988 343374 369596 372538 397061 402268 381900 423920 968530 1019976 609795 513712 321344 315802 370002 367543 391852 396254 409814 414681 464765 466698 794756 833315 39.85 69.2 1
10:13:57 2023-10-12 422052 419264 96194 92702 142713 146319 154051 150988 126589 124439 129317 131191 143943 144360 448681 488123 1362228 1341313 536291 556506 131231 116949 127393 128870 137866 134142 132711 129629 89194 90657 325510 287348 825358 831613 237041 234605 301412 301772 353988 342823 372956 373656 397061 402268 382523 423426 967156 1011492 609795 513712 321800 315802 369445 369835 392163 396202 407973 412884 469066 467751 793273 834910 39.85 69.2 1
10:13:58 2023-10-12 421078 416424 96067 94374 142062 146662 153233 151779 126253 124573 129420 131470 143313 145266 449638 482743 1379397 1354108 530374 555683 132022 116640 127510 128581 138154 133670 129609 132801 89566 90467 327328 285720 830931 827150 237776 234932 298398 302941 351997 344824 369596 375042 397061 403422 383319 424522 965749 1028188 613987 514937 323861 315250 369893 368176 393159 396026 408461 414497 467723 468927 799534 830106 39.85 69.2 1
10:13:59 2023-10-12 424674 419127 96396 92962 142422 146662 153165 152094 126306 124573 129144 131371 143642 145266 449611 484784 1368868 1343224 531914 556469 132179 117030 127143 128759 138237 134116 132838 129807 89162 90624 326563 287348 841240 829154 237610 234932 299340 303635 353988 342559 372883 374217 397061 404255 381931 423353 968530 1015148 615854 513675 322256 315802 369966 369799 392163 396166 407936 413726 468994 469071 795565 834910 39.85 69.2 1
10:14:00 2023-10-12 421717 417665 96000 94602 142393 147170 153024 152267 125891 125156 128957 132399 143575 146215 449611 483040 1379360 1360210 532522 557293 131956 117030 127564 128759 138119 133982 129520 129718 89227 90529 331306 286630 828018 825393 237041 236178 299774 302692 351492 344787 369452 374110 401002 403543 383210 423098 966149 1024258 609795 510593 323172 315802 372173 368910 394168 398849 405497 414093 468655 471457 802456 830143 39.85 69.2 1
10:14:01 2023-10-12 421675 419597 96067 94504 142455 146731 153199 152233 126306 124950 129385 131470 143689 145739 449427 483727 1370203 1352110 534468 557688 131165 117259 126933 131054 137667 134708 132728 130470 89227 90719 326563 287756 817754 827736 239273 235659 299585 303850 353308 344824 369524 374181 399307 404028 381051 423282 968530 1018027 614361 511352 322256 315021 367709 367471 393302 398623 405606 411534 467624 468818 793014 835100 39.85 69.2 1
10:14:02 2023-10-12 424406 418635 96294 92702 142534 146283 153453 152098 126346 124850 129385 131437 143562 145146 448645 481994 1359713 1352661 540438 556469 131165 117239 127251 128938 137763 134108 132711 129807 89194 90624 321841 287756 820106 829777 236310 236423 298642 302880 352320 342884 371759 373026 398680 402830 381931 424522 962942 1009241 614209 507413 321800 317697 367709 368615 391506 398884 407936 412190 469986 467679 797771 834910 39.85 69.2 1
10:14:03 2023-10-12 419852 417411 96162 94471 142361 146627 153666 151745 126306 124539 129385 131437 143676 145266 447973 486295 1380073 1353071 529551 556040 132022 116835 127564 128581 138215 133670 129609 129540 89227 90467 324980 286126 826847 826564 237575 234208 302668 302445 351997 344824 369596 373585 397061 403119 381329 424221 968902 1022218 614209 514146 322900 315214 369893 367917 394096 396943 408461 414887 466038 468668 797830 832504 39.85 69.2 1
10:14:04 2023-10-12 424402 419150 96325 94437 142327 146662 153199 151955 126219 124850 129420 131437 143943 145266 449611 486638 1367896 1341038 531951 556469 131956 117030 127353 128759 138240 134074 129431 129722 89194 90624 326563 286940 826935 829777 237444 234932 301582 302880 351997 342523 372956 373883 397061 402514 382778 423426 968530 1012171 615854 513712 321800 315802 369966 369605 392127 396202 407936 412848 468994 468374 793236 834910 39.85 69.2 1
10:14:05 2023-10-12 420749 419510 95962 94537 141962 147482 152918 152267 125891 124950 129296 132138 143246 145739 449611 482212 1381354 1359937 531914 555647 132295 116949 127475 128759 138250 134335 129609 129718 89227 90467 324980 286667 825934 825545 239544 235978 300058 305363 353662 345275 369524 375198 400436 403543 383210 424116 965712 1024358 606853 512911 324091 315586 369736 368319 394481 397662 405497 414533 466145 469071 801281 830106 39.85 69.2 1
10:14:06 2023-10-12 422900 416459 95996 94504 142672 146696 153552 152267 126098 124950 129385 131470 143837 145739 449611 484067 1370814 1351587 533498 556469 131198 117225 127055 128938 137892 134175 132745 129901 89227 90657 326563 287348 817912 827736 239273 234967 301582 303525 353343 344824 369560 374181 399307 403429 381087 423920 967843 1018027 617347 512113 322256 315802 367745 367543 393927 398658 407936 411861 468655 468854 797681 833613 39.85 69.2 1
10:14:07 2023-10-12 424072 419231 96294 92894 142985 146386 153522 152098 126306 124539 129385 131437 143575 145506 450383 481532 1363908 1346415 537605 556287 131956 117225 127143 128938 137832 134108 132814 129897 89194 90624 331306 287552 817804 829777 237041 236423 300028 303310 354989 342884 371759 373061 398680 402830 381662 424522 962942 1009277 618840 508134 322256 317213 367745 368651 391541 399795 405533 411571 467938 468374 801281 834910 39.85 69.2 1
10:14:08 2023-10-12 419583 416459 96096 94406 142464 146696 153385 152233 126340 124573 129385 131470 143943 145300 449611 487017 1371789 1352110 535087 556469 131956 117063 127353 128849 138105 134142 132838 129811 89194 90872 326563 288220 818982 825393 237041 235002 302655 302451 353988 343374 369596 373061 397025 402865 381900 423625 970283 1023017 612738 513091 321985 315766 369929 367328 394375 396338 409958 414739 464729 468410 793236 833909 39.85 69.2 1
10:14:09 2023-10-12 421675 418639 96321 94307 142818 146389 153488 151677 126548 124130 130060 130978 144176 144326 449290 487017 1361555 1341993 537465 558083 131865 117063 127231 128849 137996 134108 132780 129807 89227 90624 327173 287552 829827 832201 236841 234967 300531 301104 353988 342596 372620 373880 397061 402900 383049 423390 967524 1008859 611267 510556 321344 316190 369409 368617 392149 396550 409814 412848 468068 466257 795293 834910 39.85 69.2 1
10:14:10 2023-10-12 421073 416459 96030 94471 142796 146386 153199 151989 125924 124539 129385 131437 143575 145506 449292 482297 1383352 1352288 530337 556469 132022 116949 127564 128759 138250 133889 129609 129718 89260 90467 327849 286463 834098 827626 238337 235449 300592 303758 351600 345555 369524 375163 399198 403543 384369 424522 965786 1026467 619174 514511 323172 315544 369483 368615 393302 396943 405389 414681 466838 468603 797771 832541 39.85 69.2 1
10:14:11 2023-10-12 424600 416459 95996 94496 141991 147140 153058 152233 125891 124606 129296 131503 143655 145638 448156 484103 1370814 1347745 531883 556506 132378 117030 127353 128759 138256 134108 129541 129807 89194 90624 326563 286940 825474 827326 239612 235002 299620 302021 353988 342884 369668 374253 397061 402268 381051 422721 967843 1015495 615854 513712 322256 315802 368298 369799 394204 397436 408295 411934 468670 468854 795417 834873 39.85 69.2 1
10:14:12 2023-10-12 424674 419556 96294 92894 142688 146559 153199 151955 126340 124573 129420 131437 143939 145638 447973 477715 1368868 1348518 536805 556469 131989 117063 127598 128849 138250 134108 129431 129629 89227 90499 324980 285923 822127 829813 237041 235495 300137 303579 353988 342884 372357 372764 397494 403119 380761 423353 961543 1009241 614209 509835 322140 315536 368853 369763 391506 397662 404891 412811 468728 468045 804811 834910 39.85 69.2 1
10:14:13 2023-10-12 423471 416459 96030 94537 142225 146696 153199 152233 126132 124950 129296 131503 143279 145739 449647 483387 1370166 1351587 532705 556506 131231 117063 127177 128938 138058 134074 129520 129807 89411 90624 326563 286940 825241 827736 237041 234967 299130 301985 352355 344824 369596 374217 399307 404415 380797 423625 970283 1017953 618840 513218 322714 315766 367565 368471 393748 397485 407900 411571 468606 469071 797644 833576 39.85 69.2 1
10:14:14 2023-10-12 423471 418276 96021 94370 142455 146559 153199 151745 126340 124539 129296 131437 143710 145266 449611 480852 1364986 1350625 537186 556469 131454 117063 127353 128938 137853 134142 129455 129807 89227 90719 326563 286940 823112 829777 236876 236258 297738 303850 354989 342668 371759 373061 398680 402830 381931 423019 965065 1009277 615854 504643 320713 315802 367780 369206 391816 398920 405533 412190 468592 468374 802493 832552 39.85 69.2 1
10:14:15 2023-10-12 418959 416424 96030 94529 142451 146696 153199 151989 126306 124573 129206 131470 143710 145266 449611 487053 1373195 1353109 536265 556469 131774 116949 127475 128581 138154 134108 129609 129718 89227 90499 326563 288712 829608 827626 239205 235390 302584 301879 353698 346778 369524 375736 396880 405966 382436 423588 968530 1020706 609795 512076 321117 315802 369736 367507 394654 396409 410431 414681 464765 469071 792636 832541 39.85 69.2 1
10:14:16 2023-10-12 421675 416207 96264 92446 142989 146186 153940 151258 126757 124335 129815 131224 144528 144795 448962 486638 1359390 1344835 540785 556469 131956 117063 127353 128938 138023 134142 129722 129807 89227 90657 325510 288166 826869 832201 236345 235002 302270 301104 354488 344824 371796 374035 395964 404063 383049 424559 967156 1007431 612609 509042 321344 314986 369705 368651 392040 398042 410139 412554 467735 466150 797189 834392 39.85 69.2 1
10:14:17 2023-10-12 418149 418630 96461 92894 142854 146627 153693 151996 126548 124539 129454 131305 144102 144996 450248 483090 1370814 1359862 537882 556506 131989 117063 127387 128759 138353 134108 129609 129722 89227 90657 326563 286940 823185 827736 236310 235037 301156 302656 353988 344408 372620 371945 396347 402268 385422 423390 964344 1015148 621826 509079 322256 315802 372095 368615 390612 398290 407973 415306 467531 466329 799505 833724 39.85 69.2 1
10:14:18 2023-10-12 423827 416202 96000 94370 142033 146696 153199 151989 126132 124573 129296 131437 143710 145300 447659 485539 1368868 1342851 531125 556469 131956 117030 127353 128849 138148 134108 129520 129633 89411 90624 327328 286940 825589 829154 237811 235002 299585 303525 353988 342884 372956 374217 398808 405628 382253 426866 968419 1015038 614361 513949 322485 315766 369821 369655 393302 396479 407936 413763 468140 468854 795565 834910 39.85 69.2 1
10:14:19 2023-10-12 424067 416202 96021 92830 142894 146386 153199 151745 126306 124862 129420 131404 143774 145506 449611 479790 1368762 1347410 537027 556469 132022 116949 127598 128759 138250 133889 129609 129629 89260 90499 324464 285315 826970 829813 237041 235002 300028 303901 351997 342884 372920 373026 396347 403119 383049 423390 961506 1010741 618840 510196 321687 314878 370002 369799 391541 397697 405176 414093 468994 466663 804811 832552 39.85 69.2 1
10:14:20 2023-10-12 419619 416424 96021 94431 142628 146386 153199 151989 126508 124573 129420 131470 143575 145506 449611 483691 1370166 1348406 535087 556469 131231 117259 127381 130907 137797 134175 132728 130324 89227 90617 328212 289399 816273 827736 237303 235589 301303 302629 355743 346043 369416 376002 396312 404063 382778 423282 968530 1020806 609795 510593 321344 317965 368298 367069 393026 397697 409814 411899 466595 469071 792111 832541 39.85 69.2 1
10:14:21 2023-10-12 422263 416136 96034 92971 142361 146696 153233 151711 126340 124573 129385 131437 143943 145300 447222 480837 1357692 1350625 540812 556506 131198 117063 127177 128938 137832 134142 132745 129986 89194 90782 326563 287756 816826 827362 235580 236093 299620 301139 352320 342884 369704 371649 398086 404098 382778 425914 965786 1009313 618840 504607 321344 315056 368853 368399 394471 399231 409523 412044 467423 467572 800103 836977 39.85 69.2 1
10:14:22 2023-10-12 418926 416202 96063 94374 142787 146386 153347 151779 126306 124573 129296 131437 143575 145506 449611 487089 1375189 1350827 537259 556360 132228 116996 127496 128870 138147 134040 129787 129986 89407 90719 331306 286940 836009 825393 239205 234758 302193 301985 351997 346215 369632 373776 397061 402865 382472 424221 969288 1021359 609795 513712 321344 315802 370002 368090 392163 396514 410140 414975 465454 469071 793236 831950 39.85 69.2 1
10:14:23 2023-10-12 421675 417454 96159 94272 142822 146389 153727 151258 126548 124130 129454 131011 144176 144807 449611 486981 1357928 1342268 537085 557359 131865 117340 127387 128849 138058 134108 132780 130127 89227 90532 326563 287756 823976 831613 236876 234780 300531 301104 353988 344824 372657 374071 396556 405930 383137 426637 965639 1008822 612738 510447 321344 315766 369229 368319 391872 396514 409814 413470 468670 466293 793236 834910 39.85 69.2 1
10:14:24 2023-10-12 419608 417282 96365 94341 142489 146627 153267 151292 126340 124335 129420 131404 143943 145030 448400 481282 1369195 1352363 537845 556469 131956 117063 127353 128759 138058 134108 132756 129807 89227 90657 327328 287483 824569 827362 236876 235365 299130 302021 351672 343339 373484 371981 396347 403119 381900 426149 962979 1015148 614209 509835 322256 313599 371827 369763 390957 397697 405533 415417 468994 467450 804811 834910 39.85 69.2 1
10:14:25 2023-10-12 421069 416459 96030 94480 142263 146696 153199 152514 126132 124573 129420 131470 143710 145672 448681 485942 1370203 1352110 534292 557293 131165 117496 126791 130998 137606 134175 132711 130782 89341 90584 325510 288576 814012 827736 237303 235589 301412 302536 355994 345799 369416 374181 396347 404699 381678 423025 968493 1016862 614209 511787 322256 318451 368414 367543 393927 398011 408585 412519 465454 469071 795565 833724 39.85 69.2 1
10:14:26 2023-10-12 422052 415841 96063 94403 142451 146696 153233 152023 126340 124573 129420 131470 143710 145300 447573 479790 1361046 1350869 540475 556506 131865 117097 127177 128938 137805 134365 132745 129811 89227 90847 326563 287756 819201 831343 237041 236459 298677 303310 352355 342884 372067 373061 398751 402900 381968 422721 962979 1010741 609795 504643 322256 315730 368306 369214 394375 399827 405497 412372 467423 468596 799962 834836 39.85 69.2 1
10:14:27 2023-10-12 419218 415805 96063 94467 142493 146662 153199 151779 126340 124943 129454 131470 143744 145300 449390 486837 1377588 1356298 535013 556360 132353 116963 127496 128768 138233 134040 129609 129722 89227 90499 324980 286736 828847 826564 237041 234570 300566 303525 351997 345799 369668 373097 397061 402268 381936 424221 967156 1019848 618840 513712 321344 315802 369785 367543 392163 396202 409525 415306 465419 468086 795001 830180 39.85 69.2 1
10:14:28 2023-10-12 419560 415805 96230 94366 142787 146183 153586 151326 126374 124335 129454 131224 143774 145103 447258 487089 1363014 1339502 536646 556506 131898 117030 127421 128849 137832 134015 132814 129807 89260 90657 331306 287552 838028 831613 237077 234803 301339 301774 351997 345482 373529 374902 396808 405930 383283 426941 965639 1008822 609244 512728 322256 315766 369966 369206 389791 396237 409559 413176 468958 466293 793273 833179 39.85 69.2 1
10:14:29 2023-10-12 420182 418967 96168 94439 142489 146662 153727 151326 126576 124539 129454 131314 144077 145064 449721 481282 1367896 1351150 538939 556076 132419 116868 128049 128581 138250 133704 129787 132870 89260 90657 327173 284902 831062 828568 236710 235037 299375 302056 351997 344824 372956 372503 396312 403403 381936 423426 963016 1013713 611267 509079 322256 315070 370002 369799 390921 397697 405642 415306 467644 467022 801850 833724 39.85 69.2 1
10:14:30 2023-10-12 419670 416424 96030 94472 142253 146731 152994 152128 126132 124606 129330 131470 143913 145739 449611 482672 1369195 1350191 533498 556506 131165 117373 126757 130816 137381 134175 129431 130716 89341 90617 326563 288371 814291 827736 236971 235554 301303 301879 355994 345799 369524 373919 396312 404664 381677 423172 968530 1015423 603910 510666 322900 318262 367780 367579 393927 397697 408874 412284 464765 469071 793309 832541 39.85 69.2 1
10:14:31 2023-10-12 422272 415880 96025 94370 142459 146696 153199 151779 126340 124573 129420 131470 143710 145266 447258 481532 1359622 1351312 541245 556506 131165 117097 127177 128938 137832 134175 132711 130136 89194 90657 326563 286651 819846 829154 235980 236459 299166 301104 352355 344606 371832 372800 398716 404063 382237 422163 967156 1010777 611267 504643 322256 318226 368565 369244 394654 399969 409054 412372 467423 468560 800103 836061 39.85 69.2 1
10:14:32 2023-10-12 418376 415845 96030 94378 142333 146696 153233 151989 126340 124606 129420 131470 144112 145638 449427 486837 1376638 1352363 535773 556360 132320 117124 127496 128870 138147 134074 129698 129807 89260 90532 328371 287483 827556 827150 237041 234803 300988 302021 351528 346288 369632 373585 397025 402865 382741 424522 968530 1019807 618840 513638 321800 315802 371610 367471 392092 395854 409778 415270 465746 468805 793236 830106 39.85 69.2 1
10:14:33 2023-10-12 421675 418080 96158 92638 142744 146593 153838 151711 126515 124130 129420 131338 144238 144996 449611 486638 1362941 1341313 534706 556506 132378 117030 127353 128938 138457 134142 129541 129897 89194 90657 326563 287348 822819 832165 239273 234932 300531 301985 354630 345690 373757 375699 396772 405966 383247 426941 966250 1010216 617347 512692 322256 315802 369966 369727 390302 398922 409813 414020 468922 466950 793199 834688 39.85 69.2 1
10:14:34 2023-10-12 420626 417459 96158 94462 142459 146627 153233 151745 126515 124539 129385 131404 143909 144996 448962 481175 1368868 1352550 538173 556433 132602 116835 127987 128581 138635 133855 129965 129629 89227 90499 324593 286126 831975 828532 236806 235002 301203 302906 351997 344824 373484 372728 396347 403403 382436 423426 962942 1014393 614209 509042 322485 315292 372095 369763 390612 397976 405569 416303 468670 467314 802456 835100 39.85 69.2 1
10:14:35 2023-10-12 421973 416207 96062 94500 142229 147105 153199 152128 125891 124917 129171 131503 143676 145773 448974 482672 1370166 1350625 531878 556040 131132 117306 127143 128938 138142 134725 129520 130716 89587 90739 326563 287756 814139 827736 238866 235519 301339 301843 353838 345311 369560 374181 396312 405966 381786 423883 968530 1018027 618840 513218 322826 315903 367745 367507 393338 397662 408838 411824 464693 469071 793236 832541 39.85 69.2 1
10:14:36 2023-10-12 421973 417454 96158 94431 142459 146662 153199 151955 126219 124539 129589 131437 143909 145300 448999 482212 1361555 1352550 541245 556433 131198 117063 127353 128938 137809 134142 132769 129986 89194 90782 328977 288166 815876 828532 236074 236258 301416 301068 352320 344824 371759 371910 398680 404063 382237 424522 964627 1008859 614209 508745 322256 318226 368565 370728 393538 399617 410248 412664 467351 467500 800447 834762 39.85 69.2 1
10:14:37 2023-10-12 419815 418817 96158 94500 142459 146696 153518 151955 126340 124573 129420 131437 143905 145533 449354 486007 1380980 1356410 531015 556323 132353 117091 127850 128712 139128 134074 129698 129629 89472 90467 324980 286126 832057 827736 237776 234407 301126 303509 351997 344076 369668 375341 396347 403686 381597 425162 965515 1025741 615854 513675 323172 315580 370002 369170 394517 396514 405497 415270 467531 468172 799505 831913 39.85 69.2 1
10:14:38 2023-10-12 423462 418044 95996 94569 142697 146829 153165 152267 126132 124950 129385 132047 143575 145911 449611 483387 1370203 1346415 531914 556469 131989 117063 127564 128849 138250 134108 129609 129897 89260 90782 331306 287348 821083 827736 237408 235002 301090 302692 357003 345202 369380 375163 399835 405966 381480 424374 968419 1019397 606301 512113 322714 315802 367745 368651 396336 399963 408513 412190 466181 469071 797644 834910 39.85 69.2 1
10:14:39 2023-10-12 422679 418049 96162 94467 142485 146662 153199 151989 126340 124573 129420 131470 143710 145232 449611 480852 1364949 1351587 538827 556469 131774 117063 127319 128938 137797 134142 129431 129986 89227 90686 325100 287552 819669 829741 237041 236494 298642 301985 353343 344824 371796 373061 399275 404063 382237 423019 964308 1011455 620333 507413 322714 318626 368853 369206 392163 400673 407936 412482 468634 468740 802384 835913 39.85 69.2 1
10:14:40 2023-10-12 418589 416097 96158 94467 142697 146386 153279 151955 126306 124573 129385 131437 143774 145506 449611 487053 1374132 1350327 535124 556469 132204 117063 127598 128946 138428 134040 130055 130127 89439 90650 331569 287144 837797 826490 238866 234793 303050 301985 351997 343374 369668 376268 396772 403686 381865 424522 967156 1023780 611267 515170 322900 315802 370002 368615 392163 396479 405569 413459 466838 469071 797734 832541 39.85 69.2 1
10:14:41 2023-10-12 424563 415805 95962 94663 141932 147140 153058 152233 126306 124984 129385 131503 143913 145638 447620 483387 1369840 1344798 531088 556040 131989 117063 127564 128938 138250 134108 129609 129897 89227 90815 324980 286940 838245 827736 237741 234967 301416 302880 354989 344302 371796 375042 396312 402830 381662 425766 968530 1018929 605360 513382 323172 315658 368155 369618 394374 397556 408981 412007 468778 468999 796696 834910 39.85 69.2 1
10:14:42 2023-10-12 419587 416459 96200 94467 142690 146696 153233 151989 126306 124573 129573 132096 143939 145770 450997 482140 1376675 1367711 539520 556287 132320 117286 127462 128938 138250 134108 129609 129807 89620 90551 324980 287483 829655 825393 236310 236318 300877 302729 354880 344372 369596 371910 398086 402514 382472 423588 965065 1016586 614209 507534 322714 315802 370002 367213 390921 398884 407936 415270 464729 467314 802456 833724 39.85 69.2 1
10:14:43 2023-10-12 419608 415845 96100 94341 142535 146696 153267 151779 126306 124573 129420 131470 144112 145300 449611 487017 1374169 1353071 534852 556506 132386 117030 127632 128849 138353 133982 129431 129722 89411 90657 327328 286736 830967 825393 237077 234758 300740 304529 351816 346778 371614 374636 396916 404824 385496 424411 968419 1020696 618840 514805 322256 315802 371651 368651 392092 395819 408838 415306 468988 468927 796696 832721 39.85 69.2 1
10:14:44 2023-10-12 421973 416202 96121 94467 142787 146386 153453 152095 126340 124506 129454 131437 143774 145405 449611 488395 1364986 1339484 534328 556469 131956 117063 127475 128938 138250 134142 129609 129986 89505 90815 331306 287348 826863 829813 237776 234932 301339 302393 353988 342884 374048 373919 397061 402865 383064 423462 967843 1011455 609795 513712 322028 315802 370002 369835 391816 396514 409199 414056 469066 468782 795322 837140 39.85 69.2 1
10:14:45 2023-10-12 419524 416424 95830 94659 141995 147379 152918 152512 125891 124984 129137 132047 143279 146011 448411 480852 1380073 1361875 532632 556469 131989 117219 127782 128732 138043 134040 129787 129897 89747 90650 328371 286126 826049 824079 237268 235659 300561 302941 353988 343063 369308 376002 398645 402549 380759 422946 965639 1020565 611267 509506 322942 315802 370002 366955 393302 399760 409005 414093 463354 469071 804240 832541 39.85 69.2 1
10:14:46 2023-10-12 418298 418886 96092 94431 142455 146696 153624 152094 126306 124573 129385 131470 143710 145300 449611 487017 1370166 1352110 535087 556506 131989 117030 127598 128938 138023 134142 129520 129897 89227 90719 326563 287495 826700 825393 237077 235530 301445 302880 353988 345184 369632 373097 397061 402549 382776 424559 970008 1023780 611267 514511 322256 315766 372095 368212 394654 396303 409632 415159 467166 467248 795565 832541 39.85 69.2 1
10:14:47 2023-10-12 421708 417459 96196 94533 142682 146662 153658 151989 126036 124783 129788 131338 143939 145163 450887 482529 1368794 1352512 537223 555857 132751 116996 128261 128759 138743 133637 130540 129633 89755 90372 327173 284911 829274 830051 237303 235694 299585 303901 351997 342884 373484 373061 397458 403403 380795 423462 962906 1012207 618840 509439 321651 315256 370002 369835 391506 397697 405497 414975 468742 468374 805956 833142 39.85 69.2 1
10:14:48 2023-10-12 420780 416202 95996 93160 141987 147619 153199 152512 125891 124984 129171 132461 143676 146112 448974 481872 1381054 1361875 531951 556040 131989 117030 127632 128849 138250 134108 129698 129897 89505 90657 328371 286126 826049 824372 239544 236213 301126 303615 354488 345799 371651 375762 398574 404788 384369 424411 967156 1025741 609795 510629 321687 315658 369713 369170 394266 398884 405569 414717 467058 468172 802493 832268 39.85 69.2 1
10:14:49 2023-10-12 420780 417459 96130 94598 142426 147485 153233 152165 126340 124606 129420 131594 143473 145589 447973 482672 1371789 1352661 534255 556506 131132 117454 126757 131032 137381 134547 132677 130848 89194 90847 326563 287423 823589 825393 237077 235495 301339 301104 353874 343339 369596 373919 396347 404947 381900 423920 968530 1021328 618840 510629 321074 315973 370002 367507 393026 398290 411048 414482 467992 468818 792695 833613 39.85 69.2 1
10:14:50 2023-10-12 417931 416202 96333 94370 142917 146421 153940 151779 126548 124454 129454 131437 144176 145131 447573 481246 1369840 1354108 540090 556214 132253 117219 127693 128767 138112 134040 129698 130225 89439 90650 326563 287348 832632 830088 237041 235414 299620 302941 351744 346741 372920 372728 397494 402549 383116 426941 965749 1015148 620333 511031 322714 315802 372095 369466 390957 398884 410792 413107 468922 467679 799468 833724 39.85 69.2 1
10:14:51 2023-10-12 419852 417454 96125 94500 142426 147485 153586 152026 126340 125029 129385 131594 143573 145180 447657 484139 1380600 1356522 530300 556076 132419 117030 127632 128548 138250 134142 129787 129718 89538 90657 326563 285518 824775 826564 238514 234967 299130 303652 351997 343339 371796 375377 398680 403686 381365 425581 967524 1028188 615854 512003 324091 315766 369641 369026 395243 398742 405425 414681 467567 471543 802493 832721 39.85 69.2 1
10:14:52 2023-10-12 422002 415805 96134 94504 142690 146696 153666 152098 126690 124989 129788 132146 144075 145636 449244 483995 1360323 1350906 541245 557651 131956 117259 127803 128938 138171 134632 129876 130503 89505 90815 325510 287495 825922 832201 236274 235729 302270 302880 353343 343063 373447 371945 397061 404346 380795 423426 968530 1006358 612738 511352 321800 317516 370002 369206 390647 397626 410467 414093 468634 467314 793309 833769 39.85 69.2 1
10:14:53 2023-10-12 418549 417454 96200 92971 143092 146386 153940 151745 126636 124539 129454 131437 143973 145405 447258 481282 1370814 1352326 539706 556506 132419 117097 127598 128938 138250 134142 129698 129986 89260 90719 331306 286940 830658 830088 239205 236013 301303 302834 351925 346288 373638 375470 400436 404824 382938 423426 965101 1016586 612738 511758 322942 315802 372620 369799 394096 398321 409054 414016 468994 468374 800676 833462 39.85 69.2 1
10:14:54 2023-10-12 420154 415810 96267 94504 142732 146731 153693 151989 126548 124573 129454 131470 144212 145266 449611 484139 1382408 1354108 531125 556506 132386 117030 127632 128849 138250 133889 129787 129718 89505 90747 327328 285720 830459 825393 238584 235002 299166 303013 351997 343374 372357 375377 398680 404255 381329 422721 967156 1025741 614209 512186 324278 315802 370002 369206 395387 398920 409333 414753 467974 472318 802308 829996 39.85 69.2 1
10:14:55 2023-10-12 421078 417459 96096 94435 142955 146662 153693 151779 126340 124573 129420 131470 143909 145300 447659 484856 1359622 1348704 541133 556214 132544 117448 127496 128904 138159 134488 129722 130840 89747 90716 326563 288576 818292 832201 236310 235694 300988 304350 353343 343303 373784 372503 397061 405966 384134 423462 967156 1006358 608194 513218 321800 314986 370002 369206 390647 396550 410792 414093 469030 467679 793236 833769 39.85 69.2 1
10:14:56 2023-10-12 418785 416207 96333 94341 142831 146662 153940 151779 126340 124828 129454 131437 144312 145064 449611 481958 1368275 1353109 539322 556469 132727 116983 127987 128698 138353 133704 129876 129633 89260 90752 327328 284760 830135 828532 237077 236058 299585 302941 351997 342823 373784 373097 397494 403152 383137 427511 964739 1013877 620333 510086 324091 315658 369533 369691 394375 398427 405533 414975 469066 467356 806917 834396 39.85 69.2 1
10:14:57 2023-10-12 418954 417454 96025 94431 142796 146999 153842 152520 126690 124989 129711 132072 143973 145911 448608 486837 1374717 1352177 536609 557688 132055 117259 127918 128980 139041 134142 129698 129986 89260 90815 331306 288987 821060 824809 237408 235530 302193 301104 354488 344408 371796 374217 397061 402865 382508 424522 968530 1020565 611267 514440 322028 315586 370002 368651 392127 395889 409236 415306 468988 469071 795565 832541 39.85 69.2 1
10:14:58 2023-10-12 421418 417454 96226 92967 142493 146662 153586 151989 126515 124539 129454 131437 143943 145232 448974 485575 1364986 1339405 535124 556469 132179 117063 127387 128938 138271 134142 129633 129986 89260 90752 326786 287756 826978 832448 238302 234898 300389 304281 354989 344824 374468 374074 399234 405966 383862 423498 968530 1015148 617347 514440 322256 315802 370002 369907 394654 396409 409199 414093 469102 469071 793309 834162 39.85 69.2 1
10:14:59 2023-10-12 422871 417454 96234 94431 142426 147485 153761 152026 126548 124606 129454 131594 143871 145180 448010 480909 1368868 1352661 537409 555647 132457 117063 128021 128938 138635 134108 129787 129807 89538 90499 325743 284911 830923 829813 237077 235729 301339 304364 351997 342884 374048 373097 397494 403686 380795 423462 962942 1010741 606809 510232 325236 315580 370002 369871 392127 398636 408461 414555 468778 468927 805882 836098 39.85 69.2 1
10:15:00 2023-10-12 419011 418044 96030 94468 142493 147205 153552 152128 126340 124606 129454 131503 144176 145739 448681 487125 1372184 1356335 536492 556178 132593 117320 127884 129207 138181 134479 129787 130193 89562 90683 325510 287756 824205 825393 237041 235449 303123 303777 353988 344372 371796 373656 396808 404824 382508 425575 967843 1019844 611267 514899 322714 315802 372095 368651 392163 396479 409546 413107 466873 469071 797830 832541 39.85 69.2 1
10:15:01 2023-10-12 422125 415805 96134 94435 142787 146386 153445 152023 126340 124976 129454 131503 143575 145506 449292 485611 1369249 1341410 533534 556506 132022 117259 127598 129120 138267 134142 129520 129807 89443 90719 331306 286940 828998 829777 237811 235002 301339 302516 354488 342884 374121 374253 396808 405930 384259 428157 970594 1014247 606853 513565 322942 317329 369569 369727 393195 396514 409199 414681 471792 468602 795001 834359 39.85 69.2 1
10:15:02 2023-10-12 420451 416132 96025 94726 142316 147720 153701 153079 126071 125296 129282 132594 143808 146179 447864 482176 1381962 1363306 532558 556506 132386 117063 127816 129075 138250 134108 129698 129986 89505 90617 327980 286126 824126 825393 237645 236293 300991 303652 354488 343374 369596 373656 398716 402865 381329 423619 965065 1021574 621826 507571 320713 315238 370002 367507 393927 400147 407973 414681 465553 469071 804811 832541 39.85 69.2 1
10:15:03 2023-10-12 418630 415841 96093 94529 142719 146731 153693 152128 126340 124573 129420 131503 143943 145335 449292 486295 1370203 1354770 535124 556506 131989 117063 127598 129075 138267 134585 129520 130258 89260 90650 326563 289399 822354 827941 237504 235953 301339 302880 354989 345026 372252 374110 397061 403746 383081 422721 966476 1023817 611267 513675 322256 314511 372095 369062 393195 396550 410467 413689 466181 469071 793309 832541 39.85 69.2 1
10:15:04 2023-10-12 421073 417454 96226 94370 142896 147383 153872 151989 126757 124454 129884 131437 144952 144902 450432 487053 1364949 1344028 536291 556506 132022 117097 127632 128938 138250 134175 129609 129897 89628 90815 326563 287348 820835 831613 237610 235002 301023 302021 352320 343339 374121 375341 396312 403781 380795 423534 968530 1012243 615854 513418 322485 315550 370002 371709 395494 397485 409559 414901 468634 468999 793125 837289 39.85 69.2 1
10:15:05 2023-10-12 421078 416424 95963 94665 142066 147689 153199 152652 125958 125190 129330 132295 143744 146011 449292 479454 1383554 1363201 533326 556360 132262 117158 127530 128904 138147 134335 129787 130075 89439 90719 328371 286126 829887 824225 239544 236353 298677 303865 353988 343374 369596 374110 399591 402900 381365 423619 965786 1021396 604816 507607 321687 315802 370002 367579 394553 400428 407936 414681 464765 466863 804240 832541 39.85 69.2 1
10:15:06 2023-10-12 419624 416424 96025 94529 142796 146386 153727 152233 126873 124606 129454 131470 143774 145708 452295 485539 1371211 1351363 535087 556506 131989 117373 127803 130907 138250 134175 129609 130536 89260 90847 331306 287734 820407 825393 237610 235729 302193 301104 353378 344926 371832 376802 399126 405966 386590 425729 971284 1023456 611267 512329 322256 317371 372620 368651 393338 397732 411412 413143 468767 469035 793236 832541 39.85 69.2 1
10:15:07 2023-10-12 421973 415223 96427 92958 142820 147240 154017 152405 126447 124883 129746 132163 144075 145636 449537 483319 1369744 1354108 538173 555748 133118 117301 128356 128849 138941 134108 130316 130214 89751 90584 327328 285720 832323 829777 237444 235729 299655 302620 351997 342823 374085 374217 397529 403686 380759 423498 963016 1012207 611267 510629 324782 315580 370002 369907 392163 398920 405533 413799 471792 469071 804547 834396 39.85 69.2 1
10:15:08 2023-10-12 421670 416132 96025 94694 142033 147654 153199 152792 126132 125463 129533 132329 143611 146283 451654 479454 1379397 1363417 533461 556506 132544 117292 127666 130816 138428 134335 129722 130193 89652 90617 328371 286089 826280 825393 237706 236118 300913 305363 354739 345799 371651 375905 398716 402268 381900 424337 966416 1025814 623319 510666 321687 315622 369785 368363 395423 399515 405606 414975 467603 468899 804674 832541 39.85 69.2 1
10:15:09 2023-10-12 422162 419053 96262 94561 143216 146794 153906 152520 126487 124539 129385 131470 143575 145708 448791 482103 1361555 1348332 541245 556433 131956 117421 127353 131088 138137 134581 129520 130470 89227 90847 331306 287756 819357 828532 236274 236824 301303 303525 353874 343114 372883 372467 397494 405266 383319 423353 968258 1008859 609709 507534 322256 315938 370002 369727 390921 399760 411667 414056 468226 467679 796569 836098 39.85 69.2 1
10:15:10 2023-10-12 418544 417454 96329 94467 142858 146627 153940 151989 126515 124539 129815 131437 144176 145131 448741 484875 1372075 1358271 540400 556323 132535 117320 127850 129138 138531 134074 129876 130225 89505 90815 324980 286940 828344 830051 237006 235694 301412 302906 351997 346741 373302 373026 398051 402900 383924 423426 965028 1016586 613197 509042 323172 315802 372620 369727 391506 398920 409199 414308 468922 468374 799468 834317 39.85 69.2 1
10:15:11 2023-10-12 419291 418344 96329 94561 143092 146829 153880 152233 126515 124950 129420 131470 143774 145708 449611 486295 1383389 1352288 530337 556469 132668 117063 128021 128938 138828 134142 129876 129807 89660 90719 324464 285854 837932 827736 238514 234967 302193 303865 354075 346741 373156 377336 399126 404824 385496 426038 968456 1023817 612738 515790 323861 315802 372095 369727 393614 396479 408908 417042 468190 469071 797830 833132 39.85 69.2 1
10:15:12 2023-10-12 422052 419154 94632 93091 142786 147206 154051 152412 126622 124883 129892 132039 144240 145601 449501 484838 1370814 1354071 539557 557688 132910 116916 128233 128759 138955 134007 130549 129629 89660 90624 326563 285315 829505 829741 237077 236023 299620 304205 351997 343303 374048 374181 398051 403686 383101 423498 964344 1012207 614209 510593 322665 315802 370002 369835 392163 398849 405497 414681 469030 469071 806529 834359 39.85 69.2 1
10:15:13 2023-10-12 420488 418344 96058 94701 142398 147205 152960 152758 125924 125363 129137 132399 143575 146317 449611 480852 1380073 1365150 533351 556469 132386 117063 127598 128938 138250 134598 130144 130716 89652 90617 328110 286940 822956 825086 237670 236283 300804 303473 354989 343303 369402 374146 399555 402865 384804 424522 965712 1021323 618840 509543 323172 315802 370002 367543 394204 400709 407973 414975 464729 468172 804674 832504 39.85 69.2 1
10:15:14 2023-10-12 421670 417776 96196 94500 142921 147240 153949 152233 126481 124948 129454 131470 144176 145636 449611 483691 1360360 1350625 540243 557688 132022 117454 127564 129339 138353 134547 129698 130528 89411 90847 326563 287131 817779 829704 236310 236093 300988 303310 353343 343339 372920 371945 396312 404664 381329 423426 968530 1007780 614209 510593 322028 315021 369677 369466 392426 397697 411048 414681 468922 467356 795565 834910 39.85 69.2 1
10:15:15 2023-10-12 418713 417454 96333 94504 143043 146696 154082 151745 126636 124539 129454 131404 144512 145129 450383 484875 1373230 1356410 539632 556323 132502 117482 127850 129049 138147 134513 129698 129986 89472 90815 326563 287756 826021 828911 237077 235729 299620 303579 353952 343409 374085 373621 398086 403686 383045 423498 962942 1015148 603366 510593 323172 315802 372095 369835 392127 401030 405606 414016 471756 468374 805383 834910 39.85 69.2 1
10:15:16 2023-10-12 420780 418040 96162 94533 142459 147345 153233 152233 126340 124950 129420 131503 144176 145638 448974 480500 1381391 1357037 530337 556469 132419 117063 127632 129075 138353 134142 129876 129990 89660 90782 325100 285720 827678 825393 238549 235729 299130 305469 354379 346252 372593 376255 401002 404503 384950 426334 966972 1026357 603911 513492 322366 315586 370002 369763 395449 398286 405569 415270 467938 468864 801168 833576 39.85 69.2 1
10:15:17 2023-10-12 424262 417903 96493 92958 142849 147001 153803 152165 126467 124850 129282 131948 144007 145266 448083 478111 1370814 1354770 535050 556469 131989 117259 127598 129159 138147 134142 129787 130070 89505 90872 326563 286126 825533 829813 237408 235729 298642 303865 352320 344824 374048 374181 399907 404824 382778 423462 962942 1011492 611267 509835 324740 315802 370002 369835 393026 399479 405533 413103 469066 469071 804811 834910 39.85 69.2 1
10:15:18 2023-10-12 421078 416207 96034 94537 142493 147794 153590 152301 126340 124950 129714 132229 143672 145584 448645 481872 1374206 1368193 536080 556506 132419 117259 127598 130873 138612 134632 130271 130626 89652 90683 324980 286940 825819 825283 237635 236849 299444 304640 354488 343374 369596 373621 402138 403746 381865 423883 964664 1018367 611267 507534 323172 315802 370002 367256 392163 400709 408549 414975 464729 469071 804811 832541 39.85 69.2 1
10:15:19 2023-10-12 420118 417454 96359 93087 143203 146662 154047 151989 126757 124539 129850 131371 144210 145030 448645 487017 1364986 1343224 537085 557293 132022 117063 127632 130998 138250 134175 129787 130414 89505 90815 324980 288371 819913 832201 237776 235037 302694 302481 352320 343374 375218 375042 399307 404063 381900 428083 968530 1012243 618840 514805 322714 315021 369736 369907 392163 396550 410104 414975 472459 468805 795001 834396 39.85 69.2 1
10:15:20 2023-10-12 422272 415875 96234 94500 143088 146386 153773 152267 126548 124573 129454 132063 144794 146114 450064 482529 1370740 1351214 539183 556287 132785 117172 128308 128849 138925 133889 130761 129629 89693 90551 331306 285113 835309 829777 239273 235894 301942 303937 351997 344824 374048 373621 398086 403686 381936 423498 962979 1015148 611267 509835 323172 315802 372095 369907 392127 399253 405569 413689 471423 469071 805956 835100 39.85 69.2 1
10:15:21 2023-10-12 421078 416419 96063 94697 142327 147619 153199 152943 126306 124950 129454 132047 143943 145705 449292 482335 1381391 1358003 531878 556469 132419 117063 127632 128938 138250 134108 129876 129986 89505 90815 327328 285720 825586 824809 238549 236093 301339 306065 354917 346741 372774 376362 401716 404824 384966 426637 967695 1027218 615854 513675 322629 315802 370002 369510 396610 398569 407900 415306 468592 471616 802384 833724 39.85 69.2 1
10:15:22 2023-10-12 424563 418480 96432 92958 142812 147241 154303 152482 126589 124850 129677 131470 144142 145300 448999 480852 1373230 1352550 537409 556506 132469 117225 127761 130963 138353 134142 129787 129901 89505 90782 323948 285315 837738 829741 237444 235729 301126 304364 354989 344824 374085 374181 398716 404539 383319 423498 962942 1012207 617347 510593 323381 315802 370002 369907 393302 398920 405569 412515 469102 469071 807102 834396 39.85 69.2 1
10:15:23 2023-10-12 421409 418044 96030 94663 142459 147517 153199 152758 126306 125276 129420 132295 143710 146147 449187 481872 1378114 1367027 533424 556506 132204 117063 127782 129159 138043 134598 129965 130225 89595 90683 324980 286736 827513 825283 237635 236318 300877 303652 354739 346215 369632 376183 399871 402830 381900 424221 967843 1021214 620333 509079 322140 314986 370002 369533 395423 400111 405642 415270 466145 468864 804811 832541 39.85 69.2 1
10:15:24 2023-10-12 422015 418262 94705 92958 143212 146386 154257 151989 126487 124783 129317 131470 143973 145506 449611 485539 1360008 1344501 540280 557293 132378 117421 127598 131054 138250 134175 129698 130381 89443 90847 331306 288166 826950 829813 236345 235729 302193 301774 353896 343339 374048 372764 396312 404699 381329 425699 967156 1009241 612738 512113 322256 315462 370002 369799 390957 397697 410503 414975 468670 468374 795565 834396 39.85 69.2 1
10:15:25 2023-10-12 418008 415801 96234 93082 142955 146696 154189 151989 126636 124783 130004 131338 144406 145567 449574 484605 1371751 1358346 540510 557505 132320 117320 127898 130998 138250 134175 129787 130848 89652 90815 324980 286940 839063 827326 239374 236283 303385 302977 351997 344372 374916 374181 398086 402233 383116 425966 965786 1018027 614209 510593 323172 315802 372920 369871 394654 399515 407973 413725 471792 469071 804811 834126 39.85 69.2 1
10:15:26 2023-10-12 420451 418044 96234 94636 142989 146794 153632 152267 126548 124950 129850 131503 143973 145911 449292 482672 1383426 1352363 531125 556506 132453 117373 128055 130963 138732 134142 129965 129986 89693 90815 324464 285720 827316 826564 239041 236178 302156 304542 354379 346533 373338 376362 400436 405395 385496 426637 968382 1027195 605382 514805 323153 315658 372511 369727 394481 397697 405606 415993 468448 469557 799505 834910 39.85 69.2 1
10:15:27 2023-10-12 424058 418635 96395 92958 142862 147897 154051 152380 126589 124831 129420 131594 144952 145891 447791 480707 1369739 1352661 537791 556323 132353 117516 127632 131213 138250 134175 129787 130716 89538 90815 327328 285720 827931 832201 237776 236235 298677 304828 352320 344824 374048 374217 402708 402233 380759 423534 964381 1012207 614209 510629 323155 315802 370002 369907 393302 398955 405569 414975 471792 469071 807102 834396 39.85 69.2 1
10:15:28 2023-10-12 421418 416424 96188 94726 142791 147342 153552 152792 126186 125190 129385 132594 143575 146317 449611 481532 1379397 1366126 533314 556433 132502 117530 127993 129159 138462 134513 129965 130470 89595 90716 331569 287483 827556 825283 237776 236459 300877 303652 354917 346741 372357 376170 399907 402900 381900 424227 967732 1024290 609795 510629 322629 314986 371565 369799 395773 400111 407936 415270 467202 469228 804811 832541 39.85 69.2 1
10:15:29 2023-10-12 421455 418639 96329 94626 142822 147174 153940 152267 126622 124984 129454 131503 143977 145537 449611 483123 1359622 1351587 541045 556506 132204 117454 127632 131032 138353 134581 129698 130349 89505 91097 326563 287572 823982 829777 236345 236293 300988 303740 354441 343374 373484 373061 397494 405337 381900 423426 968530 1008528 614209 509439 322900 315973 370002 369835 390957 399515 411703 414423 468958 468374 796131 834910 39.85 69.2 1
10:15:30 2023-10-12 418416 417454 96397 94533 142980 146696 154223 152098 126818 124783 130187 131338 144274 145399 451015 484605 1372764 1361800 541208 556323 132419 117259 127632 130907 138559 134818 130205 130470 89628 90782 324980 286940 825704 829499 237077 236258 299655 302977 352320 345445 374085 373097 398680 402865 384266 423498 967524 1016586 612738 509835 321426 314986 373183 369474 392127 400111 409814 414344 468958 469071 802493 833142 39.85 69.2 1
10:15:31 2023-10-12 419888 415805 96226 94562 142818 147342 153727 152301 126582 124950 129489 132080 144077 145638 449292 485575 1383389 1354108 531951 556506 132635 117097 128233 130816 138937 134142 130336 130214 89693 90752 324980 285720 827427 827626 238874 237344 300740 303436 354488 344784 373338 376928 400436 405395 385496 426637 968530 1027717 611375 515629 325013 315766 372095 369799 395423 397697 408027 416450 468592 469592 800109 834317 39.85 69.2 1
10:15:32 2023-10-12 423177 417450 96395 93087 142946 147897 154360 152520 126515 124606 129489 131503 144833 146240 449354 480852 1370203 1352661 537714 556360 132419 117259 127632 130998 138250 134142 129787 130136 89570 90847 327328 285720 821663 829813 237610 236093 298677 304614 352320 344824 374085 373990 399907 402233 383319 423498 964381 1011576 614209 510629 322665 315802 370002 369907 392714 398920 405569 414387 471792 469071 805956 836245 39.85 69.2 1
10:15:33 2023-10-12 420780 416245 96059 94627 142825 146863 153445 152654 126306 124984 129420 132391 143575 146114 449611 480562 1378114 1366126 534144 556214 132502 117476 128027 129297 138220 134108 129876 130165 89624 90716 331306 286940 825934 824809 237645 236494 300877 304600 355455 346288 369632 375677 399942 402900 385189 424448 967843 1025741 615854 509872 322176 314766 370002 369799 396331 400744 407973 412780 466181 468899 804811 831950 39.85 69.2 1
10:15:34 2023-10-12 422610 418044 96333 94537 142972 146731 153914 152444 126340 124606 129454 131503 144312 145300 449611 483387 1359622 1348704 540280 556506 131297 117259 127632 131066 138353 134581 129609 130569 89566 90847 327173 287172 817681 829777 236345 236459 300777 302880 353874 343339 373484 372503 396347 404983 380795 423462 967843 1008528 618840 512487 322256 315938 370002 369799 390957 398605 411374 414975 468994 468410 795565 833179 39.85 69.2 1
10:15:35 2023-10-12 417305 418258 96392 94496 142951 146731 154223 152520 126521 124817 130039 131371 144408 145399 450358 483578 1370740 1357854 541208 556506 132386 117340 127632 130998 138250 134632 130360 130470 89538 90847 326563 286940 826935 828532 237077 236459 299655 303013 353988 346017 374121 373656 398401 402268 383116 425966 967571 1017306 612738 510232 321426 315802 373183 369871 391852 399831 409814 414344 469066 469071 802456 833179 39.85 69.2 1
10:15:36 2023-10-12 420483 415836 96230 94566 142858 147140 153727 152267 126374 124950 129489 131503 144077 145638 447657 484175 1383426 1356072 531914 556506 132635 117259 128055 130998 138941 134142 130402 129722 89693 90815 328371 286126 836334 828837 239112 235484 300846 304221 354488 344302 372811 376892 401570 405680 385496 423426 967843 1029165 613801 514912 323418 315802 372095 369835 395773 399753 407828 413725 468958 469592 800109 833724 39.85 69.2 1
10:15:37 2023-10-12 424373 418630 96495 93080 142900 147897 154197 152301 126548 124606 129884 131503 144360 145955 447973 480852 1369195 1355556 536987 556506 132419 117454 128021 131032 138250 134581 129787 130193 89538 90847 324980 285315 824658 831613 237811 236128 299130 303579 352320 344824 374121 374253 399311 402233 380795 423570 965101 1015148 614209 510629 323418 315802 370002 372000 394654 399831 405642 412780 472459 466828 804584 836567 39.85 69.2 1
10:15:38 2023-10-12 421073 416459 96093 94759 142796 147377 153233 153037 125958 125396 129420 132611 143575 146317 451654 481872 1381391 1364175 534925 556214 132718 117530 128130 129297 138828 134479 129965 130683 89751 91156 317895 286126 826280 825393 237847 236459 300877 304327 352320 344372 369632 375941 400504 405930 385496 424669 967843 1024290 612738 509115 322436 314986 370002 369242 395737 401343 407936 413495 466181 469228 804811 832541 39.85 69.2 1
10:15:39 2023-10-12 421973 417450 96230 94533 142724 147378 153727 152267 126374 124950 129489 131503 144176 145787 447573 481532 1360906 1350191 541245 558083 131989 117488 127598 131157 138257 134801 129520 130955 89538 90880 326959 287756 818465 828568 236710 237369 299655 302729 354476 343374 372956 373097 401264 405372 381365 423462 967843 1006358 614059 507571 322485 316451 370002 369835 392163 401343 412323 414681 469030 469071 797771 833769 39.85 69.2 1
10:15:40 2023-10-12 418798 418530 96264 94500 142778 147089 154446 152064 126872 124817 129927 131404 144108 145636 450211 483578 1372490 1366912 540860 556506 132204 117454 127987 129374 138871 134142 129965 130470 89538 90847 326563 287348 839468 828323 237408 236494 300531 303013 353118 345516 374651 373656 398716 402935 384266 425930 967156 1017306 614209 510232 321426 315766 373183 369835 392127 400147 410140 414380 468304 469071 802456 834910 39.85 69.2 1
10:15:41 2023-10-12 420808 416459 96234 92975 142993 146421 153940 152267 126670 124984 129489 131672 143973 145911 449611 486295 1381391 1352363 531717 556506 132760 117292 128233 130782 138828 134142 129965 129986 89693 90752 328110 286940 831062 827626 238707 234898 302621 303400 354488 346778 373338 375198 399234 402865 383655 423390 966476 1025999 611267 515901 323172 315802 372657 369799 395738 397732 410431 414344 468262 468172 795442 832945 39.85 69.2 1
10:15:42 2023-10-12 424674 419154 96528 94825 142946 147379 154223 152301 126582 124864 130187 132163 144210 145739 449109 479454 1370203 1352363 536609 556506 132623 117292 128055 131032 138883 134175 129965 130214 89726 90847 327328 285315 826970 829813 237811 236293 299620 304864 352284 342823 374085 374288 400504 402865 380759 423534 964739 1012280 620333 510268 323418 315021 370002 369582 393374 400147 405606 414681 471792 466828 805723 834433 39.85 69.2 1
10:15:43 2023-10-12 421078 416459 96192 94763 142527 147548 153267 152686 126461 125190 129454 132295 143973 146147 449611 479419 1377618 1369626 537259 556214 132535 117354 127918 129297 138601 134699 130055 130782 89718 90749 324980 286126 827325 825393 237645 237302 301126 303901 352320 344443 369668 376268 400397 404098 381936 424221 965786 1019921 614209 508847 322140 315021 370002 368391 393963 401343 410235 413071 465782 468536 804811 833132 39.85 69.2 1
10:15:44 2023-10-12 421973 418049 96526 92830 143414 146662 154472 151779 126723 124506 130065 131437 144556 144996 449109 486981 1363491 1348704 540289 557688 132386 117454 127898 131179 138267 134894 129876 131367 89538 90847 327328 288371 825930 832201 239612 236058 301445 304066 353343 344131 375218 374181 396312 405266 381900 427207 968530 1011419 614209 514440 322714 315938 370002 369871 392092 398623 411703 415270 471756 469071 793273 834396 39.85 69.2 1
10:15:45 2023-10-12 419478 417459 94701 93087 143448 147205 154446 152165 126622 124850 130108 131404 144474 145601 449501 484605 1372764 1357037 539442 557293 132685 117611 128205 131179 138739 134581 129965 130503 89776 91124 321841 287348 828668 828496 237610 236258 300531 303865 353988 344890 375181 374181 398680 404539 383081 425930 965028 1016586 612738 510593 322104 315356 373183 372000 392127 400076 408549 414344 471430 469071 805956 834910 39.85 69.2 1
10:15:46 2023-10-12 419524 417454 96325 94594 142690 147209 153940 152233 126636 124573 129850 132282 144176 145603 449611 481211 1380526 1358003 531088 556469 132419 117421 128021 131088 138635 134852 129965 130348 89932 91024 326563 286126 828007 827897 239148 236318 299514 304649 354989 346778 373302 377301 398051 402830 383045 423390 970283 1024088 611375 514805 322665 315802 372475 369655 395714 398255 407936 413689 468886 468818 800072 833724 39.85 69.2 1
10:15:47 2023-10-12 424030 418635 96291 94626 143191 146794 153940 152233 126487 124917 129714 131503 143973 145911 448791 480744 1370814 1352288 537409 556506 132204 117421 127898 131179 138621 134547 129787 130470 89505 90815 327849 286126 836626 829777 237776 236058 300452 303901 353343 343063 373484 374217 401102 405266 383319 423426 966799 1014430 620333 507534 322104 315938 369966 369474 393302 401343 409163 414093 469030 469071 804811 834396 39.85 69.2 1
10:15:48 2023-10-12 418416 418044 96305 94701 142849 147351 154360 152301 126340 124864 129454 131503 144833 145705 448645 482712 1376170 1368193 541171 556360 132353 117320 128096 129263 138531 134886 130144 130659 89505 90782 326563 286736 820255 826720 238866 236789 299585 302941 354989 345481 373038 373621 398716 404063 384266 423353 965786 1018027 615680 509927 323172 315021 372657 368615 391781 400111 411397 414016 466802 469071 802456 834317 39.85 69.2 1
10:15:49 2023-10-12 424225 418639 96263 94598 142932 147517 153658 152758 126340 125276 129454 132262 143909 145976 449292 483387 1372764 1347745 531914 557293 132262 117340 128021 131088 138353 134581 129876 130569 89538 90847 327328 287144 825474 828911 238838 235729 302193 302977 353343 344824 374085 376506 398051 404629 383319 423498 969251 1018331 615854 514805 323172 315938 370002 372000 396295 399178 410431 414681 472459 469557 797830 835579 39.85 69.2 1
10:15:50 2023-10-12 424489 418562 94737 93151 143583 147653 153811 152656 126622 125176 129927 132163 144372 146114 450494 481532 1371789 1350364 537791 556178 133393 117421 128021 131179 138635 135291 130638 130881 89693 90815 324593 285315 825189 831576 237811 236459 300877 304256 353308 343063 374085 375042 401102 404063 380759 423498 965786 1013676 612738 508683 323383 316156 370002 369907 393927 401307 407973 414681 471525 466828 805383 834396 39.85 69.2 1
10:15:51 2023-10-12 419852 416424 96359 94562 142824 147897 154189 152656 126515 124950 129454 132320 144952 146056 448681 481872 1374206 1374458 538865 556506 132386 117454 127987 131248 138635 134581 130483 130848 89899 91024 324980 286940 825819 827465 237706 237417 299479 305469 355994 346778 371763 375341 400504 404063 385459 425692 968530 1025741 614209 509042 324782 315973 372095 369206 396295 401343 409163 413689 466145 469592 806529 834317 39.85 69.2 1
10:15:52 2023-10-12 422610 416791 96367 94558 142972 146494 154665 152342 126690 124981 130031 132080 144512 145773 450887 485575 1357928 1351587 541082 557688 132544 117650 128021 131430 138661 134988 129990 130914 89693 90880 326563 287495 821021 831576 237041 237025 301904 302622 354974 344926 374085 373883 397494 406509 382472 425930 968530 1010704 614209 510593 322942 316929 369713 369871 392092 400111 412944 415417 468994 468416 795968 836208 39.85 69.1 1
10:15:53 2023-10-12 419779 417459 96430 94663 144187 146829 154223 152267 126757 124606 130247 132047 143973 145911 450740 484911 1375189 1356111 541245 557973 132789 117631 128274 129477 138996 134793 130055 130692 89755 90847 327849 287756 834696 828496 237776 236459 302193 303901 354739 345168 375218 374253 399275 402549 383960 426905 965786 1017306 620333 510593 322593 315802 373183 372000 393302 401116 408874 414380 473127 469071 807102 834396 39.85 69.1 1
10:15:54 2023-10-12 424637 418044 96159 93288 142993 147307 153693 153110 126340 125363 129884 132710 143973 146317 449611 484139 1374132 1346415 533498 558083 132419 117454 128021 131213 138828 135097 130055 130659 89788 90847 331569 286940 825589 828764 238549 236258 302193 303652 353838 344824 374121 377072 398365 405266 380759 423498 969288 1019880 617347 514805 322140 315717 370002 372000 396007 398920 410431 414681 471792 469592 797263 839327 39.85 69.2 1
10:15:55 2023-10-12 424600 418567 94729 94751 142879 147481 154120 152656 126589 125262 129892 132163 144474 145739 449611 480852 1370166 1357677 537605 556469 132423 117454 128021 131213 138794 134581 129876 130536 89693 90847 327328 286126 823889 831576 237811 236459 301339 305329 353874 343303 374085 375042 401138 404947 380759 423498 967156 1014393 620333 507571 323381 315973 370002 369907 394517 402508 408549 414998 469066 468137 804811 835616 39.85 69.2 1
10:15:56 2023-10-12 418630 416388 96363 94730 142955 147482 154189 152618 126636 125156 130054 132295 144210 146011 447923 479790 1374206 1369249 540475 556506 132635 117454 128233 131213 138875 134818 130630 130881 89932 91157 324980 287348 823185 826490 237670 237417 300354 305252 353308 345445 371759 373919 402708 405966 384194 425427 967524 1019470 608259 510305 322140 315021 370002 368882 393026 401343 409814 413107 467166 469071 806529 834910 39.85 69.1 1
10:15:57 2023-10-12 421675 417540 96430 93215 143448 147238 154437 152267 126757 125115 130065 132146 144607 145638 449611 487017 1367786 1342851 536291 558083 132635 117650 128233 129763 138743 134767 129965 130848 89538 90847 328371 287756 836721 832201 237847 235729 301904 303013 353874 344408 376089 376205 398051 405301 382508 427848 969251 1016586 612738 515535 323402 315973 372475 373052 394204 398920 411703 413107 473796 468854 796696 836875 39.85 69.1 1
10:15:58 2023-10-12 422268 417454 96401 94697 143430 147379 154223 152758 126791 124984 130281 132527 144641 146007 450740 485979 1374717 1356410 538865 557936 133218 117482 128947 129297 139216 134767 131025 130357 89849 91024 328371 286126 833808 829813 238671 236494 303013 306306 354488 344408 375786 375341 399555 402865 383081 427207 967156 1016586 612738 510629 323383 315802 372620 372000 393338 401080 407936 414380 472793 469071 805723 835616 39.85 69.1 1
10:15:59 2023-10-12 423471 415805 96226 94795 142719 147860 153727 153144 126636 125396 130065 132714 144176 146248 450677 483727 1373193 1352550 533876 557688 132602 117569 128021 131248 138635 135284 129965 130725 89755 90880 321657 287348 821781 828800 238549 236423 300988 303901 354441 343063 371796 376470 399311 406544 381597 423390 969288 1021455 620333 513675 322176 316929 370002 369835 396637 400111 411084 414681 468958 473022 801205 838132 39.85 69.1 1
10:16:00 2023-10-12 423365 418639 96533 94891 143317 147515 154441 152833 126656 125262 130108 132262 144176 145773 449390 482212 1373694 1354071 539211 558083 132295 117732 128130 131248 138732 135022 130055 130980 89816 90913 324980 287552 826084 831613 237847 237226 302668 304364 354974 343374 374121 375413 401138 406509 381632 423534 968530 1016586 621826 507571 322400 316965 370002 371737 395109 402544 410431 412842 469066 468207 802493 834433 39.85 69.1 1
10:16:01 2023-10-12 418737 416459 96392 94692 142989 147619 154223 152512 126757 125190 130065 132080 144444 145773 447923 480500 1374206 1366329 541245 558083 132419 117454 128240 129622 138786 134886 130761 130947 89751 90782 324980 287552 828326 827736 237635 237417 300495 303543 353343 346776 372956 376268 399871 405266 384806 423353 968258 1020916 615680 509079 322402 315973 372620 369206 392198 401343 410431 414344 467531 466828 804811 833769 39.85 69.1 1
10:16:02 2023-10-12 421418 418494 94604 93215 142984 147336 154257 152267 126521 124989 130177 131503 144444 145300 450997 487053 1367896 1342851 536291 558083 132744 117488 128021 131248 138635 134801 129965 130848 89660 90880 323948 287756 820598 832201 237882 235729 301939 302977 354180 344408 376089 375941 398086 405301 383045 427615 969288 1016586 620333 515170 323172 315938 370002 372525 393927 398884 411667 413071 473127 468137 796696 836838 39.85 69.1 1
10:16:03 2023-10-12 422822 415841 96430 94631 142989 147379 154223 152301 126791 125075 130039 132130 144440 146007 448571 482565 1372764 1358346 540970 556323 133185 117340 128480 130963 141087 134175 130959 130716 90064 90815 324980 285720 830904 830988 238337 236684 302270 304864 354488 344372 375786 375677 399275 402865 381936 427243 967156 1014597 611267 512113 323874 315802 372095 372525 393927 400709 407973 414016 472793 466828 805723 838062 39.85 69.1 1
10:16:04 2023-10-12 419888 416791 96359 94697 142818 147517 154082 152758 126548 125017 130089 132295 144210 146011 449427 482672 1373195 1358003 535124 557688 132022 117766 127632 131464 138009 135153 129787 131835 89505 91323 327328 287504 813161 825393 237847 236494 300988 302729 355258 345410 372920 375941 398716 407149 383116 423353 971136 1025741 612738 512149 322256 316965 372095 368918 395109 400428 413896 415085 467279 472318 795306 836693 39.85 69.1 1
10:16:05 2023-10-12 421900 418630 96558 94727 143516 147238 154407 152656 126622 124950 129884 132295 144210 145773 451858 484820 1362523 1352110 541849 557001 133118 117650 128055 131282 138635 134928 129876 131046 89660 91227 326563 287734 827189 829777 236876 236529 301126 302729 354441 344372 373784 373656 398086 406544 382776 423498 968530 1010741 614209 512641 322942 316929 370002 369907 392127 400111 412928 416007 469030 469071 797263 834396 39.85 69.1 1
10:16:06 2023-10-12 419852 416132 96430 94726 142980 147619 154051 152758 126757 124984 129850 132461 144796 145773 449611 486674 1383426 1358003 532448 558083 132852 117488 128445 130998 138828 134175 130716 130258 89726 90847 327328 286126 844246 827736 238954 235037 301023 304614 354989 345203 374048 377956 398716 402900 383116 427511 970446 1029339 614361 515827 325013 316041 373147 369655 396115 398742 408692 414308 468994 470617 800146 834688 39.85 69.1 1
10:16:07 2023-10-12 424674 416419 96329 94828 142724 147895 153727 153576 126622 125223 129850 132295 144210 146248 451654 486323 1374132 1350625 533120 557293 132453 117611 128055 131430 138743 134988 129965 130848 89693 90880 327328 287348 826285 827326 238919 236459 300988 304600 354441 343063 372357 376506 398716 406509 381638 423390 969251 1021323 611267 513712 322140 316929 370002 369835 396610 400111 411084 414681 468958 469628 796605 833215 39.85 69.1 1
10:16:08 2023-10-12 433255 415841 94434 94669 142989 147654 154082 153045 126555 125229 130039 132527 144408 145907 450887 483578 1363491 1357377 542366 558083 132171 117650 127932 131498 138871 135294 130536 131013 89538 91194 326563 287459 817120 829813 237077 237593 302193 302977 355508 344372 374085 373097 398716 406544 382508 423498 966476 1009277 612609 509079 322942 316965 370002 369510 392163 401943 412981 415306 469030 469071 799991 834433 39.85 69.1 1
10:16:09 2023-10-12 419555 418353 96301 94669 142984 147414 153975 152618 126548 124984 129884 132080 144210 145773 446908 486674 1383389 1357037 533571 558083 132668 117454 128480 131088 138925 134708 130369 131187 89849 90880 327328 285949 827547 826564 237847 235037 301126 304400 355418 345445 374085 377639 398086 403781 384266 427474 966513 1027458 615680 515901 322701 314986 373183 369871 395387 398325 409559 417562 468742 473022 799998 836693 39.85 69.1 1
10:16:10 2023-10-12 424402 419231 96499 94858 143191 147684 153940 153110 126461 125190 129884 132399 144794 146317 448791 484103 1374206 1344501 534012 557688 132744 117684 128055 131248 138873 134801 130166 130848 89788 90913 331306 287348 826283 827362 238815 236093 302193 303901 353378 342823 372956 376542 398716 405266 380759 423426 969288 1019885 618840 513712 322176 315973 370002 369907 396925 400763 411375 414387 469030 470287 797771 835100 39.85 69.1 1
10:16:11 2023-10-12 417377 418044 96468 94665 143014 147379 154257 152267 126825 124606 130100 131503 144678 145335 450997 481282 1373195 1363201 540243 557688 132639 117488 128055 131157 138635 134801 130271 130848 89693 90847 327328 287348 838754 828300 237610 236529 300988 303937 352320 346279 376085 374253 399626 405966 385169 429415 968308 1018027 605360 510447 323861 317589 374203 369727 393159 400990 410431 414489 471756 469071 804463 834396 39.85 69.1 1
10:16:12 2023-10-12 419811 415841 96426 94730 143056 147238 154223 152512 126670 124984 129884 132113 144578 145808 449120 487089 1378114 1358003 534365 557688 132793 117373 128445 131032 138828 134615 130055 130848 89973 90880 324980 284902 833107 826564 237847 235694 302292 303937 354739 345481 374085 376542 397494 403464 384230 423498 966476 1027195 620333 515717 322665 314986 373183 369907 394517 398569 409487 414416 469030 469592 800109 833805 39.85 69.1 1
10:16:13 2023-10-12 424563 416419 96297 94862 143216 147723 154017 153045 126521 125756 130052 132627 144408 146179 449537 483995 1375114 1348704 533120 558083 132453 117454 128240 129736 139525 134801 130304 130914 89726 90880 324980 287756 825243 828568 238954 236128 301481 303901 353378 342823 373821 377373 398716 405301 380759 423498 970698 1019967 609795 514440 322176 316009 369713 372000 396961 400111 411084 414681 471792 472986 796605 833805 39.85 69.1 1
10:16:14 2023-10-12 418699 416455 96468 94730 142989 147654 154223 152335 127082 124984 130100 132204 144444 145808 449721 479826 1374169 1367301 541245 558083 132668 117684 128687 131282 140955 134835 130144 130881 89882 90913 327173 287144 825704 826564 237645 237593 300531 304364 353909 345481 372920 374217 400540 405018 384806 423353 967843 1019242 620333 509115 322176 318938 372095 369206 395214 401093 410175 416302 469616 469035 805882 834873 39.85 69.1 1
10:16:15 2023-10-12 419931 418639 96495 93353 142989 147411 154223 152520 126670 125229 130039 132519 144210 145773 447258 487125 1376600 1358003 537409 557688 132602 117454 128089 131248 138840 134801 129965 130815 89693 90880 326563 286710 825418 825545 237882 236293 302434 303013 352320 345516 373784 375377 396347 404098 384806 423462 969288 1025741 620333 515901 321687 314986 373183 369835 396336 398290 410503 414416 468994 468864 797830 832319 39.85 69.1 1
10:16:16 2023-10-12 423471 417445 94563 94665 142938 147897 154390 152410 126757 124950 130100 132229 145052 145584 448047 479862 1372184 1356522 538136 556506 132635 117373 128233 130975 138828 134581 130369 130470 89882 90847 325743 284911 829229 829813 237847 236494 299655 305365 352284 343374 374953 375955 400924 405966 384332 426796 966454 1012134 612738 510483 323994 317589 369893 371673 394517 401307 408549 415417 472168 471688 806973 834396 39.85 69.1 1
10:16:17 2023-10-12 420749 418339 96323 95018 142796 147788 153658 153250 126340 125430 129454 132777 143973 146317 449977 482212 1382371 1363126 532668 557688 132668 117454 128233 131248 138828 134801 130144 130536 90035 90847 327849 286126 826395 825393 238549 236824 301303 304793 355491 344890 372321 376470 401102 404629 383045 425464 968530 1026467 612738 511758 322665 315938 372095 369799 396853 402190 408908 413980 467531 470652 806529 834317 39.85 69.1 1
10:16:18 2023-10-12 419519 417114 94672 93215 143414 147582 154411 153007 126622 125467 129892 132503 144474 146110 448852 483548 1372467 1357000 536228 558083 132469 117712 127598 131396 138250 135022 129876 131058 89624 91289 320504 288103 814900 825393 238514 236459 302694 302445 355508 345965 372920 375869 398365 407114 384806 423353 971348 1025741 620333 512875 322714 316929 371877 369727 395073 400673 413859 414016 468226 471507 793273 834910 39.85 69.1 1
10:16:19 2023-10-12 419011 417454 96564 94758 143452 147242 154257 152267 126757 124950 130281 131503 144644 145300 449611 482261 1373158 1359937 541245 558083 132453 117650 128233 131248 138828 134801 130271 130881 89816 90847 325100 287144 825704 828532 237811 236824 300988 303865 352320 346522 376355 375306 399907 404098 385420 427243 968530 1017785 614209 510629 322402 316191 374733 372271 395774 400987 411193 414344 472749 469035 802271 838481 39.85 69.1 1
10:16:20 2023-10-12 420895 418639 96530 94827 143182 147273 154223 153011 126784 124950 130212 132647 144372 146114 449611 486115 1386517 1356223 532705 558083 132885 117454 128480 131213 139022 135097 130893 130782 89849 90847 324464 286126 833637 826380 239289 235694 302621 304828 354739 345168 374085 377639 399871 404028 384194 423498 966476 1030439 606853 515170 323610 315802 372920 369871 396637 398920 409163 414344 468994 470983 802456 834637 39.85 69.1 1
10:16:21 2023-10-12 424348 416101 96363 94688 143191 147205 154189 152724 126757 125156 130065 132399 144172 146114 447888 481872 1364986 1350364 541245 558083 132328 117617 128021 131464 138250 135022 130055 131013 89660 90880 331306 287756 822123 829777 237847 237593 301303 303901 355223 346741 374624 376183 402016 408263 384406 425785 968456 1015002 612738 510305 324782 319389 369966 372000 394517 402544 409523 415011 471720 468829 804811 836208 39.85 69.1 1
10:16:22 2023-10-12 418340 419227 96392 94697 142984 147619 154189 152618 126757 124950 130065 132262 144410 146193 449929 480500 1374169 1367301 541245 558603 132635 117454 128199 131213 138635 134767 130177 131491 89755 91131 327328 286940 821771 825393 237444 237191 300495 304328 353874 346208 372920 374181 400875 405266 385077 423390 968530 1018331 621565 508683 322629 315973 372620 369170 393302 402225 410467 414308 467531 469071 805383 834910 39.85 69.1 1
10:16:24 2023-10-12 420792 419264 94664 93215 143820 147203 154441 152867 126851 125262 129983 132561 144572 146317 449207 487053 1377841 1355257 537913 557194 132852 117617 128541 131248 138828 135260 130926 131013 89816 91131 327849 286615 837930 825393 238549 236494 302823 302977 353613 345481 374048 375905 397494 404664 385077 423498 970698 1025741 611267 516267 321651 317553 373711 369871 394517 398605 411703 414416 468232 469193 796569 834910 39.85 69.1 1
10:16:25 2023-10-12 423851 416317 96397 94823 143182 147307 154437 152758 126757 124984 130281 132399 144172 145911 450248 479419 1373158 1352326 538173 558083 132635 117421 128480 131213 139022 134894 130737 130881 89816 90972 327849 285315 830664 829777 237811 236459 301339 305544 354989 343374 374916 375341 401138 404028 381597 426568 965786 1012243 612738 510593 326593 317190 369785 372534 394374 401129 409017 414901 472981 471724 807028 839079 39.85 69.1 1
10:16:26 2023-10-12 421078 416393 96367 94730 142896 148375 154983 152758 126515 125243 129964 132329 145052 146158 449317 481872 1378114 1369249 537260 557688 132639 117454 128233 131213 139153 134801 130088 130848 89816 90847 327328 286940 826744 825393 237811 237226 299620 304364 353874 344890 371796 374217 400785 405266 383081 423353 967524 1021323 623319 508683 322629 316194 372095 369178 394481 402225 410431 413725 467531 468864 804584 834317 39.85 69.1 1
10:16:27 2023-10-12 421418 415544 96564 94533 143418 147379 154721 152267 126791 124914 130281 131470 144913 145266 448645 487053 1365837 1344798 537918 558083 132453 117766 128233 129588 138828 135022 130304 131013 89693 91289 324980 287756 822819 832201 237811 236423 302399 303615 357003 347760 375759 376802 401002 406972 382974 427098 971247 1013877 612609 511966 323172 316929 372095 369871 395214 399827 413529 416487 471720 468782 796437 838481 39.85 69.1 1
10:16:28 2023-10-12 417894 418044 96493 94692 143241 147379 154686 152301 126791 124831 130281 132080 144678 145739 450248 482672 1372184 1360906 540662 558083 132806 117650 128233 131339 138937 134988 130336 131017 89816 90880 327328 287348 821427 828532 237811 237025 301199 303508 352320 346522 376052 375042 399907 403781 385420 427243 968530 1016857 603366 510629 322629 315021 374240 372000 393338 401307 411375 414452 472793 466792 804811 837773 39.85 69.2 1
10:16:29 2023-10-12 421483 418526 94697 94854 143283 147481 154441 152656 127177 125262 130324 132594 144508 145976 452295 485539 1383426 1360248 531464 557688 132885 117617 128900 129408 139216 134581 130992 130470 89882 90847 327173 285923 828590 827736 239325 235729 301199 304864 352320 345445 374614 378474 400504 404063 384230 423498 969251 1028911 615854 515170 323646 317929 372920 369907 396961 399795 409163 414380 468742 471680 802456 834910 39.85 69.2 1
10:16:30 2023-10-12 421675 416132 96392 94799 142984 147619 154223 152758 126757 124984 130065 132295 144544 146011 449390 482600 1361974 1352363 541776 558083 132602 117881 128233 131857 138635 135243 129876 131079 89693 91448 325510 287495 819415 829154 237041 237760 303123 302656 355508 344926 374916 374181 399591 407720 383081 425930 969251 1010741 612247 511758 324167 319389 372095 369763 392056 401200 413676 416118 468850 468963 799468 836875 39.85 69.1 1
10:16:31 2023-10-12 419150 417442 96497 93215 143541 147482 154721 152512 127176 124606 130396 132072 144644 145638 447923 482297 1372184 1359400 541245 558083 132727 117650 128267 131248 139313 135022 130088 130980 89755 90880 327328 287348 829054 828532 237847 236494 301234 304364 352320 346487 376355 375042 399907 403746 385384 427884 968902 1016944 614209 510629 322629 314986 374240 371709 393302 401307 411339 414452 472793 468137 807102 835616 39.85 69.1 1
10:16:32 2023-10-12 424225 416428 96367 94886 142930 148033 154189 153250 126670 125396 129850 132329 144312 146248 449611 483727 1374206 1350439 534671 558873 132760 117650 128445 131430 138828 134988 130336 130980 89849 90847 327328 287756 828534 827326 238919 236459 301197 304327 358015 346741 373903 377495 399449 405196 384406 427548 972665 1023817 611267 514805 322665 316416 369447 371746 396322 400111 411667 414681 471756 474129 800103 836245 39.85 69.1 1
10:16:33 2023-10-12 424072 416167 96397 94795 143663 147619 154257 152758 126791 124984 130065 132204 144707 145976 448681 480852 1370203 1354108 538173 558083 133102 117684 128233 131430 139163 134894 130365 131013 89849 91164 324980 286736 822845 829813 238780 236529 301416 304864 354974 343374 374916 376506 402302 406473 381900 425966 968530 1016586 621826 507571 322665 316929 370002 372000 395109 403413 410431 415306 471792 468891 804553 837773 39.85 69.1 1
10:16:34 2023-10-12 418330 418635 96575 94862 143549 147515 154583 153079 126622 125262 130143 132295 144644 146147 447923 480500 1379580 1369249 541245 558083 132635 117766 128343 131248 139022 134801 130055 130914 89816 90913 325100 287348 821909 826564 237645 237593 300988 304578 354406 346522 373520 374253 400821 405301 385149 423390 968530 1020660 617151 509079 322402 318633 372620 369502 393338 402225 411048 414308 468304 466828 805383 834396 39.85 69.1 1
10:16:35 2023-10-12 424373 415805 96392 94791 143315 147895 154725 152792 126791 125190 130190 132329 144644 146011 449354 487017 1372184 1344872 535124 558873 133085 117684 128356 131464 138925 135022 130144 131046 89849 91289 324980 287756 826398 832201 239289 236258 301852 303901 354441 344408 376355 377639 398680 408263 382508 427884 970698 1020806 614209 515680 324551 318487 372884 373843 396466 399933 411520 417339 474430 470912 797830 836875 39.85 69.1 1
10:16:36 2023-10-12 423471 418221 94697 93215 142989 147585 154257 152758 126791 125195 130501 132204 144678 145773 447573 479826 1372184 1355798 538136 558083 132981 117454 128514 131339 141287 134801 131029 130881 90162 90847 327173 285720 835989 831576 237847 236859 300988 305831 352320 345690 376355 375905 399907 403746 383116 427884 968902 1016586 621826 511750 323910 316041 373183 373165 394517 401307 409199 414452 472538 468207 806668 836875 39.85 69.1 1
10:16:37 2023-10-12 421078 416459 96430 94865 142989 148136 154223 153003 126757 125509 130065 132544 144544 146283 449611 483387 1376526 1358003 536265 558873 132386 117914 127666 130125 138358 135153 129876 131621 89788 91131 321657 287756 813847 826122 238671 236945 301232 305469 358523 345339 372774 376362 399800 407614 383782 426637 974048 1024290 620333 512149 322714 320294 371660 369727 396259 400990 414190 415306 468448 472986 793309 834396 39.85 69.1 1
10:16:38 2023-10-12 421675 416419 96430 94730 143513 147654 154472 153037 126791 125190 130281 132295 144678 145808 450677 481246 1361912 1354108 540935 558083 132453 117847 128055 131498 138635 135056 129965 131079 89693 91289 326563 287495 823633 829777 237041 237961 301445 302977 355543 344926 374651 374217 398716 407114 383045 423534 968566 1010777 618622 509835 322942 316929 372095 369907 392163 400831 412981 413107 468778 468854 801205 838481 39.85 69.1 1
10:16:39 2023-10-12 418937 418639 96630 94731 143748 147481 154833 152622 127007 124984 130281 132204 144678 145808 449134 484605 1374132 1363380 541082 558083 132785 117881 128356 131464 138828 135056 130459 130980 89849 90880 324593 287552 825540 827326 237776 237191 302699 304400 353874 347044 375255 375078 399942 405301 385998 426568 968530 1017612 614209 510593 322629 316483 374240 369907 393338 401343 411703 414452 468764 466828 802493 834433 39.85 69.1 1
10:16:40 2023-10-12 424669 415832 96397 94861 142934 148206 154712 152935 126791 125190 130190 132329 145253 146158 449036 487017 1374169 1347856 534292 558083 132668 117766 128445 131282 138925 135022 130369 130980 89816 90913 327328 286378 834939 829850 239325 236459 301197 304328 354406 343339 375255 378243 398751 405337 381597 429415 974011 1023780 609795 516230 323237 316788 372095 373279 396745 399933 411520 414078 473127 470983 796569 836245 39.85 69.1 1
10:16:41 2023-10-12 424753 416424 96459 94824 143022 147654 154472 153148 126656 125190 130190 132295 144444 145773 450358 480852 1370814 1354108 538173 558083 132635 117847 128233 131464 138828 135022 130369 131013 89849 91164 327328 287348 821200 829813 237882 237593 299620 304614 355508 347269 375255 376506 402338 405301 381900 425966 968530 1015148 612738 509835 323646 316451 370002 372000 394553 402544 409525 415306 472459 468899 805956 836838 39.85 69.1 1
10:16:42 2023-10-12 419608 419195 96301 94763 143241 147645 154411 152792 126791 124984 130100 132329 144678 146011 447573 487089 1378114 1358003 538173 555592 132453 117650 128480 131316 138925 135022 130959 131128 89849 91289 326563 287230 826395 827626 238707 236980 303070 303758 356408 346380 373939 376026 400436 405125 385240 426939 969324 1024363 612738 516449 322665 317589 373711 369871 394553 398920 411557 414416 468994 469228 797133 834910 39.85 69.1 1
10:16:43 2023-10-12 424406 417450 96289 94763 142955 147654 153975 152758 126582 124984 129884 132295 144244 146011 449611 485575 1372184 1344872 533263 558083 132635 117650 128089 131248 138941 134894 129965 130635 89849 90913 327328 287348 825474 829191 239122 236293 301445 302692 353874 343339 374085 377373 399311 405301 381329 425930 970698 1021359 620333 514805 322402 319297 370002 372000 396007 400147 411447 415048 472205 474398 799534 839079 39.85 69.2 1
10:16:44 2023-10-12 424072 418344 96528 94957 143313 147481 154441 152758 126791 124984 130100 132295 144440 146076 450677 478111 1370166 1354108 538099 557688 132453 117847 128021 131248 138828 135022 129965 130881 89755 91193 323948 286940 819369 829813 237882 237025 299585 304614 355223 344372 374953 376205 402056 407114 381936 425966 968530 1015867 612738 507571 324509 316965 370002 372000 395109 402827 411703 415011 471756 469557 802529 836282 39.85 69.2 1
10:16:45 2023-10-12 419852 417459 96430 94730 142989 147945 154257 152826 126791 124984 130065 132295 144544 146011 449611 487053 1383426 1358003 532742 558083 132902 117488 128480 131213 139052 134767 131380 130660 89882 90847 327328 286126 841185 827150 238954 235813 301481 304864 352320 345481 374121 378243 399311 405966 387138 428157 971136 1030115 615854 516361 323994 318038 373675 369691 396745 400040 410162 414416 469066 471680 802384 833769 39.85 69.1 1
10:16:46 2023-10-12 424188 415805 96430 94730 143207 147962 154223 153144 126791 125310 130100 132362 144444 146147 449611 485575 1374206 1347745 533534 558083 132897 117684 128356 131248 139134 135157 130361 131017 89849 90913 327328 287756 821308 829777 239157 236293 301481 303901 354406 343374 374085 377675 399311 405301 380759 426866 971422 1022842 618840 514440 322629 316451 369736 372000 396925 400147 411703 415270 471756 470756 797206 834396 39.85 69.1 1
10:16:47 2023-10-12 418258 416424 96460 94730 143588 147170 154755 152760 126825 124984 130316 132217 144406 145911 452938 485635 1374206 1362228 541082 558873 132760 117678 128480 131282 139022 135056 130893 131046 89882 91289 331569 287552 828606 830051 237741 237121 303050 305386 355994 347146 376209 375198 400643 404983 386929 427884 968530 1020806 605360 510593 322629 315497 372145 372000 393784 401379 411740 414525 472793 468172 802529 835653 39.85 69.1 1
10:16:48 2023-10-12 420186 416132 94401 94730 143022 147895 154613 152792 126791 125190 130190 132295 144678 146147 448681 486674 1387360 1359437 533156 558083 132918 117488 128693 131248 141186 134835 130959 130815 90133 90913 324980 286126 835856 826741 239325 236093 302010 305329 353343 345516 374953 378812 400504 404664 384266 425966 966513 1028911 611375 515170 324174 315497 373183 369510 396709 399827 409559 418230 468922 471904 804600 837289 39.85 69.1 1
10:16:49 2023-10-12 425579 419227 96537 95092 143220 147788 154223 153037 126791 125396 130073 132602 144372 146317 449611 485575 1374606 1343546 533498 557688 132760 117847 128445 131407 139022 135022 130647 131013 90068 91289 327849 287348 822601 829813 239325 236494 301939 304364 354441 343409 375255 378546 399942 406544 381900 425966 972183 1023565 618840 514949 322665 316451 370002 372525 396997 400709 411702 412816 473127 470983 797169 834469 39.85 69.1 1
10:16:50 2023-10-12 417967 416132 96523 94665 143846 147551 154755 152652 126825 124984 130316 132295 144678 145773 450997 482333 1374206 1363417 541045 558083 132760 117766 128480 131316 140955 135056 130615 131046 89882 91164 327328 287348 821555 827362 239544 237226 301481 304614 354157 347044 375823 375127 403278 405966 386362 428077 968493 1020916 614209 510447 324551 318487 374770 372525 393338 401712 411703 414489 471466 468854 802493 834433 39.85 69.1 1
10:16:51 2023-10-12 419524 415845 96600 94961 143325 147689 154472 153037 126791 125190 130316 132329 144712 146045 449611 486674 1383426 1358003 531574 557688 132993 117684 128693 131248 141195 135068 131029 130635 89882 90913 325100 286126 831452 827736 239360 235764 301481 304434 352355 345481 374953 378812 399942 404063 384266 425966 966513 1030621 614361 515170 323718 315714 373183 372000 396997 400111 410140 414416 471525 471680 802493 833215 39.85 69.1 1
10:16:52 2023-10-12 421969 416132 96327 94759 143588 147377 154506 153037 126825 125103 130190 132412 144372 146215 449029 483047 1362977 1352326 542655 558873 132419 117766 128055 131498 138635 135056 130055 131079 89936 91375 331306 289399 819074 830088 237670 237488 303050 303758 356436 345339 375035 374217 398751 407791 383152 425966 974048 1012207 615680 511758 321651 319389 372620 372000 393061 401379 412651 414053 471792 466863 797808 839363 39.85 69.1 1
10:16:53 2023-10-12 419931 415841 96498 94763 143380 148103 154789 152724 127210 125182 130316 132312 145354 145752 449036 482708 1374209 1360398 540280 558083 132885 117684 128480 129854 140989 135022 130582 131079 89882 91323 327328 285775 838161 829741 238514 237191 301445 304793 352284 346487 376889 375905 400468 404028 385420 428526 968530 1018331 621826 512076 324551 317589 375044 373397 396899 401058 410321 416688 474393 471434 808752 839676 39.85 69.1 1
10:16:54 2023-10-12 420895 419231 96522 94898 143858 148066 154686 153398 127115 125363 130247 132694 144678 146112 450723 483959 1387360 1361875 532668 558083 132885 117766 128693 131396 141186 134988 131025 130914 90129 90880 327328 286126 826740 827736 240325 236494 302193 305795 353343 345481 375181 378776 401102 404664 384806 425966 967844 1024161 617347 514805 324138 315938 373183 372000 396997 401962 410394 414380 471387 472378 804811 834317 39.85 69.1 1
10:16:55 2023-10-12 421969 418339 96560 94856 143418 148101 154686 153003 126723 125156 130316 132511 144644 146214 447923 483691 1362941 1356707 542618 558873 132635 117881 128233 131857 139022 135485 130304 132092 89849 91448 326563 287900 818857 831931 237444 237593 301973 302870 356293 347760 375535 377336 402052 408186 382974 426760 971937 1014597 621826 510668 324551 317889 372095 372000 394517 403394 413272 415048 471720 468172 801701 836838 39.85 69.1 1
10:16:56 2023-10-12 418449 416455 96435 94861 143486 148310 154618 153144 126791 125190 130281 132511 145253 146102 450432 480127 1377136 1369249 541245 558083 132852 117847 128445 131464 139022 135022 130959 131621 90068 91256 327328 287144 823651 827150 237811 237593 301410 304828 354406 347009 374085 375341 401138 405301 386270 423462 968530 1021519 617151 511394 323383 319087 373183 369799 394481 402544 411630 414380 469986 468829 805956 834359 39.85 69.1 1
10:16:57 2023-10-12 424660 418335 96430 94898 142955 148101 154257 153003 126757 125190 130281 132329 144644 146248 447888 485881 1374132 1348704 534328 558083 132897 117766 128445 131464 139134 135294 130893 131559 90089 91405 324980 287756 829185 831857 239554 236318 302185 305903 357003 343339 375218 378474 399871 406509 384877 427171 972073 1021323 605722 514912 325013 316894 370002 373052 396961 399791 412286 415306 473796 471644 797133 835616 39.85 69.1 1
10:16:58 2023-10-12 423924 416388 96426 94791 143418 148101 154721 153110 126791 125190 130281 132329 144678 146248 447923 482212 1370203 1357037 539632 558083 132818 117881 128322 131857 139052 135336 131199 131711 89849 91415 326937 287348 820652 832165 238584 237961 299655 304864 356043 344649 375218 376205 402338 407720 383045 427207 966476 1016586 623319 510268 325013 320594 371913 372833 395557 403570 412761 416450 472690 473059 802308 839676 39.85 69.1 1
10:16:59 2023-10-12 419519 419122 96493 94759 143490 148305 154729 153148 126791 125396 130281 132511 144671 145990 449134 486837 1381999 1362341 536609 557973 133478 117712 128734 129657 139410 134988 130959 131046 89882 91289 324980 288576 827072 827736 238919 236293 302999 304577 356498 346522 374916 376506 398680 404983 385420 425930 970698 1027195 612738 516633 323381 315717 374240 372000 395701 399515 411667 417522 469030 469557 798902 833769 39.85 69.1 1
10:17:00 2023-10-12 423637 418040 96430 94894 142989 148136 154257 153144 126757 125190 130190 132329 144644 146248 450358 485539 1374169 1348704 534671 558083 132760 117813 128445 131857 139022 135349 130549 131103 89849 91352 327328 287756 821727 829813 239325 236459 301904 305903 357509 346181 376936 378063 399449 406367 383009 428416 975434 1020156 611267 516267 322629 316451 373183 373579 396637 399511 412871 414380 471864 470617 797040 839326 39.85 69.1 1
10:17:01 2023-10-12 424072 416424 96426 94795 143452 147860 154721 153003 126757 124984 130281 132295 144845 145822 447923 481246 1372184 1357037 538939 558999 132885 117650 128693 131430 141382 135081 130959 131458 90162 90880 325743 285720 829858 832201 238549 237191 301481 306154 352320 344408 376355 376506 402676 404063 382472 427545 967843 1016586 614209 512512 324667 315938 372095 373052 395701 401343 409488 414344 473796 469193 809253 839639 39.85 69.1 1
10:17:02 2023-10-12 419218 416388 96527 94828 143216 148310 154613 153182 126757 125310 130281 132714 145354 145972 449354 486187 1376170 1360398 537335 558873 132668 117881 128233 130199 138918 136036 130827 132132 89874 91634 326563 289399 834046 827897 238945 237050 302185 302941 356578 347044 374085 376506 402708 408328 385420 423498 974943 1028472 612738 513675 323172 317924 373447 369835 396371 401343 415072 414416 468958 471652 795565 834126 39.85 69.1 1
10:17:03 2023-10-12 421382 416424 96560 94726 143977 147273 155220 152758 126791 125190 130281 132395 144572 146215 447923 486638 1362941 1351326 542270 558873 132852 117881 128445 131532 139022 135277 130926 131711 89882 91448 331306 288378 838967 833380 237610 237558 302538 303865 356043 345481 376355 375306 398716 407720 384230 428187 970661 1013804 606809 513218 324740 319389 373147 371891 393159 401165 414006 417362 472277 469035 797830 836838 39.85 69.1 1
10:17:04 2023-10-12 420474 415810 96602 94894 143588 147685 154721 153144 126825 125396 130345 132835 144773 146878 450740 485054 1387249 1359090 532522 559321 133218 117712 128768 131430 141417 135022 131025 131624 90279 91216 327849 286126 828577 828911 240068 236544 303479 305795 353874 346244 375218 378812 401102 404983 384806 426604 969251 1029674 613801 515535 324667 315938 373183 372000 396997 400709 410431 414452 471792 472414 802493 833769 39.85 69.1 1
10:17:05 2023-10-12 424365 417075 96430 95092 143330 148620 154712 153535 126791 125430 130281 132760 145354 146565 448999 484103 1378114 1356522 535087 558873 132760 117881 128480 131498 141087 135056 130959 131046 90006 91352 327328 287483 831986 829154 239325 237312 302114 304577 358723 345303 373903 377531 400678 408508 385496 428038 974048 1024253 612738 513712 322665 317924 369785 372000 396961 401307 412944 415306 468706 474398 797206 834396 39.85 69.1 1
10:17:06 2023-10-12 422272 416388 96426 94890 143547 148101 154755 153284 126825 125190 130316 132329 144644 146112 450997 481211 1363945 1357037 543153 558873 132635 117881 128356 131532 138925 135464 130271 131802 89882 91448 326959 287459 817193 829741 237776 237961 302151 303865 356328 345445 375218 375078 399907 407791 383924 426568 970698 1013011 618622 509799 321651 317924 372095 372000 393302 402544 414190 414016 468778 468891 802347 840874 39.85 69.1 1
10:17:07 2023-10-12 419848 416097 94664 94759 143022 147998 154721 153003 126825 125396 130281 132329 144678 146248 447888 487053 1383426 1360906 533534 558873 133778 117678 128844 129657 139570 135277 130992 130980 90064 91157 328371 286736 843759 828911 239148 236058 301162 305329 353343 346244 374925 378632 399836 404664 385077 425966 972665 1026369 611375 515901 324138 315497 373975 369546 396961 400111 410431 414452 469066 472342 802384 834396 39.85 69.1 1
10:17:08 2023-10-12 424674 416424 96430 94898 142900 148516 154369 153318 126791 125396 130065 132511 145253 146102 448681 485539 1374132 1348815 534292 558873 132668 117847 128480 131464 139022 135056 130860 131046 89882 91289 327328 287552 826513 829777 239696 236494 302151 304578 354974 343374 375255 378812 399942 406509 381936 426604 973974 1023817 618840 516214 324551 316824 369966 373015 396817 401129 413771 415196 473796 471644 797734 834433 39.85 69.1 1
10:17:09 2023-10-12 418655 415810 96602 94734 143651 147860 154970 152758 126939 125195 130436 132527 145225 146110 450703 482529 1376675 1365762 542216 559592 132981 117847 128480 131765 141263 135153 130926 131769 89849 91415 324980 287348 821437 830088 240635 237226 301162 304793 354441 347603 376355 375941 401102 405337 386614 427848 967881 1019848 614209 510629 322665 316009 372702 372525 394204 402280 412286 414525 473127 468172 804240 836875 39.85 69.1 1
10:17:10 2023-10-12 420154 416428 96535 94866 144121 147720 154755 152909 126825 125396 130316 132511 144712 146248 447888 487777 1387360 1359937 532742 558083 133315 117732 128906 131464 141438 135022 131380 130980 90257 91164 325100 286126 829166 830051 239819 236248 302114 305688 355994 346380 375640 378668 400924 405160 385276 426724 969288 1030476 615854 516267 325939 316448 373711 372000 396961 400111 409849 418825 472191 472414 802529 834433 39.85 69.1 1
10:17:11 2023-10-12 424373 416459 96426 94993 143182 148064 154223 153318 126757 125430 130281 133022 144272 146317 449611 484139 1378114 1354770 534708 558873 132897 117881 128480 131532 141092 135056 130992 131046 90100 91323 324464 287756 822382 828922 239325 237025 302115 304864 356043 344372 374985 378243 400504 407756 382472 423498 972147 1024290 612922 513675 322665 316965 370002 372000 396997 401343 411411 415085 468778 474398 802165 838481 39.85 69.1 1
10:17:12 2023-10-12 418303 416202 96531 94726 143786 147342 154970 152758 127176 125274 130281 132391 144572 146114 448626 482672 1375189 1364175 542291 557827 133118 118038 128631 130096 139410 135396 130992 131678 90031 91316 327849 287756 822482 827910 237847 237558 301481 304864 357256 347039 376355 375641 400821 405372 386907 428077 966476 1018331 617151 510629 323155 315973 374203 372000 394204 401943 412323 416906 472459 468782 802529 836838 39.85 69.1 1
10:17:13 2023-10-12 419852 415841 96531 94833 143642 147860 154613 153003 126757 125276 130281 132329 144678 146248 449354 486674 1387360 1359937 533120 558083 132952 117650 128816 131464 141254 134928 131025 131013 90100 91164 324980 286126 827772 827326 239696 236093 301939 305795 353378 346244 375255 378848 401138 405266 385169 429378 973974 1033622 615294 515864 324523 318487 374203 372416 396853 401451 410358 414416 471756 472449 802529 837177 39.85 69.1 1
10:17:14 2023-10-12 422006 416455 96464 94866 143418 148099 154979 153079 126818 125402 130484 132681 144777 146179 450887 484948 1364250 1356410 542544 559269 132989 117948 128480 130199 139360 135772 130615 131835 89849 91448 326563 288987 819692 830088 237776 237961 302363 303901 356078 345445 375218 374217 399591 407791 384230 425966 969288 1014160 626305 510593 321687 317035 373183 372000 394253 401379 414190 414344 471792 468172 797771 839326 39.85 69.1 1
10:17:15 2023-10-12 419815 417454 96498 94730 143710 147895 154759 153003 126825 124984 130532 132295 144913 145773 450960 483422 1374206 1359937 540860 558873 133335 117684 128782 131407 141220 135056 130893 131079 89882 91448 324980 288166 835269 831857 238874 237417 303639 304721 355491 346380 377009 376327 400960 405750 385113 428562 968530 1016857 612609 511930 324102 315021 372145 373579 395449 402258 410431 416638 471568 469193 806939 836875 39.85 69.1 1
10:17:16 2023-10-12 421078 418230 96460 94894 143182 148064 154257 153284 126791 125190 130100 132577 144272 146317 449611 480536 1387360 1360210 533461 559269 132885 117847 128693 131316 141186 135022 130926 130980 90006 91289 327849 286126 824801 825393 239696 237191 301979 305831 353874 346295 374085 378243 402338 405301 384842 423462 969018 1026696 611267 511750 324138 316009 373183 372000 396709 402824 410212 417599 468922 472271 808826 836693 39.85 69.1 1
10:17:17 2023-10-12 422052 416424 96468 94862 143583 147915 154411 153284 126791 125310 130316 132598 144372 146317 447959 484103 1363981 1352102 544341 559086 132718 118140 128377 131944 139216 135584 130893 131802 89936 91475 331306 288139 817902 829813 237776 237347 303873 303865 356043 345481 375786 374253 399800 407791 384230 427207 971422 1012243 615680 510629 321687 320024 373183 372000 393338 401343 414190 414380 472168 468172 797734 839326 39.85 69.1 1
10:17:18 2023-10-12 419779 416097 96498 95103 143494 148349 154686 153446 127210 125017 130623 132295 145455 145899 449390 483387 1374206 1360398 539442 558083 133285 117650 128782 131282 141198 134894 130992 131013 89882 91385 327328 286940 838643 829352 238549 237226 301481 304864 352320 345481 376889 376542 400853 405966 387688 428913 967046 1020193 612738 512003 324487 317589 374203 373579 396899 401343 409814 414489 471533 473059 808083 837791 39.85 69.1 1
10:17:19 2023-10-12 420594 416450 96464 95218 143714 148340 154979 153573 127041 125536 130212 132843 144576 146179 450887 483959 1378003 1359662 536646 555592 132419 118433 128021 132132 138937 135801 129787 131868 89965 91627 327328 287936 824877 827736 238954 237226 302363 304364 356650 348500 374085 378546 400785 408650 383081 423498 976363 1024290 611267 513712 323646 318405 370002 371732 396997 401343 412652 413107 469030 472378 796605 835653 39.85 69.1 1
10:17:20 2023-10-12 422272 416424 96468 94894 143448 148136 154755 153037 126825 125190 130316 132329 144913 146568 447959 482672 1365837 1357037 542966 558051 132486 117948 128356 131948 139022 135498 130615 132132 89882 91501 326563 289399 819347 830088 237706 238333 302256 304257 356436 345823 375640 374899 403726 407791 384230 426942 973282 1013676 618622 509835 321651 317924 373074 372307 393338 402544 414190 414344 471792 468207 799542 838099 39.85 69.1 1
10:17:21 2023-10-12 419907 418440 96699 94828 143810 147654 155113 152792 127081 124950 130351 132204 144678 145773 447923 482636 1374206 1359937 541045 555556 132981 117914 128514 131765 141161 135481 131029 131079 89915 91448 327328 287348 836403 829777 238549 237261 301939 304864 354180 346558 377156 375941 400821 404134 386306 428936 968530 1018367 614209 512149 323155 315497 375264 373434 394266 401939 411120 416761 474466 471724 808214 839079 39.85 69.1 1
10:17:22 2023-10-12 423360 416428 96468 94965 143583 147858 154270 153318 126791 125430 130190 132818 144372 146317 447573 486323 1380600 1354030 534940 559232 132785 117780 128377 131910 139216 135328 130959 131769 89849 91448 327849 287348 826631 830051 239219 236990 301620 304864 356650 345481 373638 377675 400821 409008 383116 423462 974980 1024290 621826 513712 323153 318887 370002 369907 396997 401379 414190 414114 469030 472082 796696 836245 39.85 69.1 1
10:17:23 2023-10-12 422272 416428 96494 94862 143452 148136 154480 153178 126825 125190 130316 132748 144712 146283 447923 480500 1364986 1357728 541813 555592 132486 117914 128267 131857 139022 135498 130435 131835 89882 91448 326563 287257 828494 829813 237847 238032 301481 303579 356614 347760 375493 376821 402973 408115 382974 427738 972665 1018027 612738 510305 323502 318264 371832 372783 395773 403677 412615 416302 473796 470251 804811 838099 39.85 69.1 1
10:17:24 2023-10-12 419931 418562 94664 93215 143714 148099 154618 153182 126953 125296 130177 132627 144877 146145 450530 487125 1383389 1359937 531662 559482 133854 117650 128871 131407 141417 135056 131501 131736 90038 91385 330196 286423 828113 826564 238919 236093 302503 304828 355994 346558 375255 378207 398716 405018 385455 429072 971422 1027458 615680 516633 323682 315717 373975 372000 396331 400111 411412 414525 471792 471018 800109 834396 39.85 69.1 1
10:17:25 2023-10-12 422599 416132 96468 94927 143182 147823 154506 153318 126670 125223 130100 132714 144272 146317 447258 485575 1374206 1343509 534852 558478 132885 117881 128480 131498 140989 135056 130926 131736 90122 91438 331569 287756 825474 830088 239590 237085 303050 304685 355366 346778 376889 378655 399907 406864 383116 428416 973525 1020769 618840 515901 325013 319389 373183 371614 396961 400744 412360 414380 471935 472047 795442 839363 39.85 69.1 1
10:17:26 2023-10-12 423767 416132 96464 94792 143452 147998 154613 153037 126791 125017 130190 132329 144678 146147 452295 481532 1373195 1356410 538173 558083 132668 117881 128514 131765 138828 135081 130926 131911 89882 91448 327328 286736 829129 831613 238919 237226 299655 305472 355543 344443 375823 376542 402940 407149 382508 426604 966513 1015386 624812 508719 325665 320067 371950 372607 396043 403606 411557 415919 473054 473059 805845 839079 39.85 69.1 1
10:17:27 2023-10-12 418594 415845 96468 94801 143359 148310 154755 152935 126825 125190 130316 132329 145253 146435 449170 486837 1382569 1363314 536609 560585 133185 117712 128913 129657 139604 135328 130959 131672 90067 91319 328371 287348 827196 827736 239051 236459 303284 304363 355994 347009 375181 377639 399645 405266 385420 426869 970661 1027421 612738 516633 323610 315938 374240 372000 396295 400076 411630 414489 471720 470581 800072 834359 39.85 69.1 1
10:17:28 2023-10-12 423525 418358 96501 95021 142984 148136 154579 153284 127170 125396 130281 132694 144678 146283 450677 485539 1374206 1348704 534671 559269 132852 117847 129080 131681 141348 135336 130959 131046 90162 91448 327173 287348 827440 829777 239661 236824 302363 304828 357509 346741 377166 378488 399765 406972 382974 428416 976128 1023817 611267 516156 322629 319352 373183 371839 396889 400705 411993 414344 474211 470947 796532 839676 39.85 69.1 1
10:17:29 2023-10-12 418937 418530 94636 95056 143774 147962 154867 153148 126622 125229 130324 132627 144709 146214 450248 479790 1378114 1373581 542403 558873 132852 117847 128480 131498 139216 135022 130893 131046 89882 91352 327328 287144 823066 826564 237811 237961 301126 304828 354441 347568 374048 375341 401138 406509 386542 423462 968530 1021410 617151 509079 323837 316929 373711 369799 394204 403110 411958 416566 468958 468829 805956 834359 39.85 69.1 1
10:17:30 2023-10-12 419186 418044 96560 94890 143448 148101 154721 153144 126791 125363 130281 132329 144678 146248 447573 489572 1380073 1359937 538173 556766 132985 117847 128782 131674 139440 135482 131571 131740 90246 91316 324980 288371 830813 827736 239112 237050 303177 304255 354370 347019 375181 377337 401497 408263 385926 425930 973254 1027827 614209 516633 322665 315938 374240 372000 396295 400111 412944 416833 469066 470617 797734 834359 39.85 69.1 1
10:17:31 2023-10-12 424674 417454 96527 94890 143418 148239 154472 153250 126757 125190 130316 132329 144544 146248 449611 486638 1374169 1348704 535124 558873 132852 117881 128445 131681 139022 135022 130893 131046 89882 91352 327328 287552 827556 829777 239829 236824 302363 304828 355472 344372 376355 378776 400504 406509 381936 427243 973525 1021323 613657 516449 325013 319389 371950 373843 396817 400563 412468 416413 474393 472235 800103 836838 39.85 69.1 1
10:17:32 2023-10-12 418630 415805 96560 94861 143418 148101 154721 153037 126757 124984 130281 132614 144741 146076 450740 482712 1379891 1371126 541171 559592 133185 118106 128734 131646 139313 135482 131380 131046 90006 91342 328371 287348 822373 827308 237882 237961 301303 304721 354938 347044 374048 375306 401102 405337 386270 423462 968530 1021323 612609 509439 323646 316929 373711 369835 396627 403110 412286 414380 468922 468999 806529 834359 39.85 69.1 1
10:17:33 2023-10-12 418594 418458 96598 94894 143613 147368 154660 153003 126757 125156 130281 132391 144272 146215 450248 487053 1378114 1358196 537409 558873 132852 117847 128480 131464 139022 135056 130860 131046 90006 91289 327849 287756 827898 827150 238919 236494 304773 304577 356750 347039 375337 377495 401570 405160 385819 427062 974048 1028578 621826 516633 324101 315938 374240 372271 396259 400040 411703 417227 469066 470840 800072 834359 39.85 69.1 1
10:17:34 2023-10-12 424526 418044 94636 95056 143782 147962 154906 153113 126622 125262 130541 132478 144644 146639 447573 480536 1376528 1355998 538939 557194 132993 118038 128768 131464 141272 135157 131029 131703 90162 91289 325743 285518 830904 832165 238919 237701 301445 306694 353874 344926 376355 376542 402637 405266 383045 428187 968530 1017306 612738 512149 324667 316672 372095 373052 395701 402827 410104 414308 470836 470617 806939 838657 39.85 69.1 1
10:17:35 2023-10-12 421782 419286 96430 94927 143414 148377 154437 153284 126656 125396 130065 132760 144644 146317 449427 479790 1382100 1371200 536498 558083 132902 118004 128851 130018 139375 135644 130959 132092 90064 91349 328371 287348 830351 825320 238945 237820 301374 305544 355246 346244 373192 376219 402302 406473 384230 423426 970283 1026467 614209 509006 323646 318487 373183 369799 396295 403394 411667 414380 469325 470947 805723 833732 39.85 69.1 1
10:17:36 2023-10-12 418258 415805 96468 95173 143588 147548 154579 153250 126791 125276 130281 132673 144372 146317 449611 487017 1378114 1358196 537899 559269 132760 117881 128445 131589 139022 135370 130860 131835 90067 91448 331306 288378 818393 826564 239122 237226 303320 302977 355508 347568 374916 376506 398680 407720 386578 425930 973974 1030004 614209 514912 324091 316859 374240 371854 398593 401129 414630 416688 468850 470947 796696 835345 39.85 69.1 1
10:17:37 2023-10-12 419779 416167 96564 94795 143647 147654 154802 152758 127176 125195 130712 132527 144944 146041 449207 483243 1376675 1361800 541171 559196 133624 117650 128748 131282 139535 135153 131029 131740 90064 91415 324980 287552 841696 829741 238813 237226 302363 304828 353343 346487 376889 376470 401067 404664 385420 428562 970283 1018367 612738 512113 324102 315021 374240 373698 394517 402225 410467 416870 471533 469193 809229 836875 39.85 69.1 1
10:17:38 2023-10-12 421078 416092 96632 94894 142989 148083 154223 153284 126791 125190 130281 132329 144678 146248 449611 481246 1387360 1361875 531951 558083 132918 117847 128480 131612 141203 135022 131380 131046 90100 91352 328371 286126 826502 825393 240192 237432 301197 305974 355994 346380 373976 378668 402159 405196 384934 427548 969251 1028184 608194 513441 324631 318938 373675 372000 398998 402544 411397 418193 471792 472414 807102 834910 39.85 69.1 1
10:17:39 2023-10-12 421900 418335 96668 95056 143744 147962 154833 153113 126589 125156 130281 132295 144644 146179 450740 483583 1363945 1354071 543851 559482 132789 117881 128445 131715 139022 135464 130926 131835 89849 91448 326563 287900 827309 829777 237811 237926 302399 303901 356043 345481 375484 375042 399871 408364 384266 427207 970661 1015148 612609 511352 322140 317035 372920 372525 395494 402225 414777 414344 472459 468172 797133 839054 39.85 69.1 1
10:17:40 2023-10-12 419779 417454 96627 94824 143786 147377 154970 152758 126791 124950 130316 132391 144641 146012 452616 482708 1374132 1358233 540243 558653 133553 117678 128968 129622 139410 134954 130992 131013 90031 91441 321146 287756 850027 830088 238549 237226 302835 304828 352320 348500 376209 375869 400785 405266 386306 428271 969251 1019844 613697 511750 323873 315938 372109 372788 393891 401379 412323 417890 473796 468864 805956 836801 39.85 69.1 1
10:17:41 2023-10-12 419524 417454 96426 94824 143418 148136 154472 152792 126791 125156 130281 132329 144644 146248 449611 484175 1387360 1359662 531914 558083 132910 117847 128906 131430 141198 134988 131380 130980 90067 90880 330196 286126 828074 827150 240104 236494 301481 306262 353874 348253 375218 378776 399907 404983 385420 429072 975397 1032309 614209 516633 323958 318262 374203 372411 396781 399933 410285 416833 471720 472011 802456 834396 39.85 69.1 1
10:17:42 2023-10-12 421405 418044 96560 94923 143452 147998 154446 153079 126905 125488 130345 133535 144743 146179 449244 483236 1367376 1358346 544341 559269 132602 117881 128233 131658 138952 135610 130893 131835 89816 91448 326563 288725 818612 829741 237811 237997 301091 304364 359031 345481 375786 375042 400821 408364 384230 429378 970661 1013713 605134 509079 321651 317000 372095 372000 393338 403110 414190 414344 472459 468172 800072 836838 39.85 69.1 1
10:17:43 2023-10-12 419334 417454 96527 94730 143886 147342 154721 152758 126791 124984 130623 132308 144472 145911 447923 482672 1374169 1360210 542383 558873 132852 117881 128480 131464 141151 135056 130860 131046 90038 91352 327849 287552 834356 830088 238707 237679 303479 304721 355994 346902 377387 376327 400960 404842 386434 428526 968530 1021323 620333 512618 323502 315462 372145 373052 396336 402222 412140 416906 471533 469557 805687 837828 39.85 69.1 1
10:17:44 2023-10-12 422272 419054 94640 95191 143645 148445 154721 153250 126757 125310 130361 133309 144637 146995 450248 483351 1378114 1358003 536492 558083 132453 117914 128233 131749 139313 135464 130647 131835 90100 91448 327328 287552 818356 826741 239289 237226 302115 304864 356614 345481 374085 377675 401102 409582 384230 423498 976786 1024377 620333 513675 322629 318664 372095 369582 396961 402225 414777 416635 468994 471680 797263 836208 39.85 69.1 1
10:17:45 2023-10-12 422006 416424 96460 94923 143414 148202 154652 152977 126791 125190 130316 132544 145455 146102 449354 480500 1364986 1359428 543878 559518 132718 118317 128343 131795 139022 135584 130671 131984 90031 91601 326563 289193 822916 829777 237847 237714 303443 304542 356578 345445 375823 375341 401102 408830 384266 427243 972110 1012243 621565 510360 322140 318370 372657 372525 393927 403110 414873 414344 472459 468207 800146 838694 39.85 69.1 1
10:17:46 2023-10-12 418713 418040 96502 94894 143776 147654 155113 152758 127210 124864 130351 132204 144913 145875 450997 482672 1377136 1361370 541045 558873 132885 117881 128480 131498 141186 135056 130959 131621 90006 91385 327328 287756 829686 828532 238549 237593 302151 304900 353378 347568 376889 375905 401138 405966 386362 430454 970446 1020916 618840 512003 323538 318487 376094 373543 394374 402508 412907 417495 471533 469296 806880 836801 39.85 69.1 1
10:17:47 2023-10-12 422268 416428 96430 94858 142989 148340 154480 153539 126521 125402 130143 132843 144542 146214 450211 483583 1378636 1359315 535087 558478 132727 117914 128390 130199 140679 135464 131380 131802 90100 91448 325100 288166 832288 827362 239289 237226 302399 304864 357151 346244 374085 377675 401138 408972 384230 423498 974943 1025947 614209 513712 322701 319628 372095 369907 396961 402225 414777 413689 468800 471680 796696 836245 39.85 69.1 1
10:17:48 2023-10-12 422089 415805 96632 94927 143685 147755 154721 153144 126791 125156 130316 132822 144678 146283 447888 479790 1364986 1356707 542160 556410 132806 117914 128267 132040 139134 135803 130615 132050 89882 91574 328371 289399 817779 833632 238337 238593 302221 304471 356507 346344 375613 375198 400995 408972 384230 427243 970698 1014325 620094 510593 324756 318405 372920 372788 394266 403606 415072 414344 472459 468864 801887 838062 39.85 69.1 1
10:17:49 2023-10-12 420300 418708 94567 95056 143778 147681 154579 153144 126791 125017 130255 132743 144372 146317 449611 485575 1387873 1358084 533498 558873 133285 117881 128906 131464 141451 135089 131058 131079 90162 91323 324464 286126 840818 827736 240104 236494 301939 306262 353874 347340 375255 378848 401174 404983 385455 426905 970428 1030439 617347 515170 324667 315973 373711 372000 397034 401343 410467 414489 472459 472449 804811 833769 39.85 69.1 1
10:17:50 2023-10-12 424105 415805 96464 94993 143254 148377 154472 153318 126757 125396 130190 132760 144678 146759 448999 483763 1378114 1358271 536109 559086 132818 117813 128645 131727 139313 135366 130992 131827 90031 91316 324980 287348 841215 827362 239325 237347 304199 304828 357366 345445 374085 378243 401031 409008 383116 423498 974252 1024290 612186 513712 323191 318664 370002 369907 396997 401058 414190 413725 469030 472414 797263 835616 39.85 69.1 1
10:17:51 2023-10-12 422272 416132 96531 94927 143579 147685 154721 153003 126791 125190 130316 132706 144372 146347 447923 479790 1364986 1352363 542508 558873 132635 117914 128267 131783 139022 135720 130615 131868 89882 91448 324593 287495 816268 829813 237811 237997 301481 305079 356614 345481 375823 375341 400853 408688 386590 429415 974048 1012098 604085 509690 324091 319450 373147 372979 394517 403677 414777 414344 472604 471616 801244 838694 39.85 69.1 1
10:17:52 2023-10-12 419879 416101 96502 93474 143714 148340 154871 153148 126656 125296 130393 132660 144607 146145 451365 485395 1387360 1359937 532705 558083 133135 118038 128940 131430 141382 135056 131025 131046 90101 91349 327328 286126 834215 827326 240104 236494 302399 306262 354157 346522 375823 378848 401174 405301 385384 427207 970698 1027167 617347 514876 324703 316451 373711 372525 397034 401307 409523 414452 472459 472449 804811 834396 39.85 69.1 1
10:17:53 2023-10-12 423250 416459 96468 94952 144121 148412 154506 153284 126670 125630 130190 132760 144712 146352 447573 483727 1376563 1356072 535124 555628 132993 117914 128514 130229 141289 135157 130926 131621 90089 91438 328371 288166 829290 830088 239183 237121 302256 305150 357259 345823 373903 378474 401102 409008 383116 423498 976823 1024290 612738 513712 323191 318887 371696 369618 397034 401379 414190 413725 468994 474398 795565 835616 39.85 69.1 1
10:17:54 2023-10-12 418144 418044 96598 94861 143685 147895 155005 152652 127631 125176 130714 132295 145148 146011 452616 484948 1378114 1363343 542691 558873 132981 117881 128900 131857 141494 135349 131058 131835 90100 91448 327173 287552 825474 828568 238919 237593 302187 305329 354441 347603 377156 376506 401138 405337 386614 428562 967881 1019844 621826 512149 323418 318451 373261 373052 394553 402544 412944 416906 473949 469557 805956 836838 39.85 69.1 1
10:17:55 2023-10-12 421130 416464 96636 93487 143685 147823 154755 152977 126791 125310 130532 132731 144947 146248 449611 483888 1389926 1363201 533009 558836 133218 117780 128803 131692 139410 135141 131025 131521 90162 91289 328371 285720 831395 829039 240104 236459 301445 306298 353874 346279 375227 378848 402020 405337 384842 426905 969324 1032701 614209 515170 324667 316708 373711 372525 398990 402225 410503 414489 471792 472449 804811 834126 39.85 69.1 1
10:17:56 2023-10-12 422272 416459 96164 94931 143621 147858 154257 153284 126670 125396 130190 132823 144272 146317 447258 483387 1377136 1352326 535087 556410 132668 117881 128514 132040 141087 135464 130992 131079 90100 91511 327849 287756 818749 827362 239360 237593 302151 304363 357151 345481 373830 377955 400888 409333 383817 423390 974105 1025527 612738 513492 325433 318781 372095 369907 396961 402544 414190 416635 468850 472047 795565 834433 39.85 69.1 1
10:17:57 2023-10-12 418663 417935 94770 93465 144385 148237 154867 152901 127074 125056 130541 132196 144773 146114 450887 482297 1374206 1359240 541096 559518 133854 117881 128480 131857 141122 135375 131070 131827 90038 91448 327849 286940 826901 828605 238584 237593 302151 304864 353343 347044 376889 376205 401102 404381 386306 428599 966476 1018404 611267 513441 323682 315497 372999 373052 395423 402544 411177 416906 471533 469228 806902 836875 39.85 69.1 1
10:17:58 2023-10-12 421078 415801 96531 94792 143220 148516 154291 153182 126825 125509 130316 132636 145253 146158 448047 481246 1387911 1362341 531914 558083 132918 117799 128816 129944 141220 135056 131534 131736 90216 91216 324980 286126 827917 827736 240334 237085 301303 306334 355994 346522 374916 378848 402940 405337 385169 427852 969251 1028947 620333 512948 325939 316859 374203 372000 397034 402544 410467 414452 469102 475888 804584 833179 39.85 69.1 1
10:17:59 2023-10-12 421409 417454 96468 94927 143784 147446 155151 152935 126723 125190 130316 132511 144712 146110 449280 485198 1363981 1354108 542655 557230 132793 117914 128480 131715 139022 135404 130615 131868 89882 91448 324593 287936 818956 831613 237811 237226 303036 303937 356293 346001 376355 375377 399311 407756 384230 428562 972110 1015148 614209 513675 322176 318119 373183 372525 393927 401026 414190 414416 473577 468864 795442 839326 39.85 69.1 1
10:18:00 2023-10-12 421717 415219 96565 94828 144221 147652 155039 153037 126825 125190 130351 132747 144913 146076 450420 485635 1376566 1357891 539632 559665 133528 117746 129196 129657 139799 135192 131633 130758 90195 91289 328371 286126 835612 830051 238584 237593 301939 306298 355743 345445 376889 377108 401138 404664 383691 428599 968530 1015250 612738 513311 324703 315497 373183 371353 396659 402261 409814 414416 471568 469592 806975 836875 39.85 69.1 1
10:18:01 2023-10-12 421078 416424 96397 95096 142989 148619 154475 153352 126548 125430 130100 132977 144210 147033 448010 479082 1382408 1369249 534976 555592 133218 117881 128514 131857 141195 135153 131029 131046 89915 91385 327328 286126 828370 825393 238954 237997 300971 304506 357509 346273 373757 376785 402797 408731 384970 426941 971210 1026321 612738 511394 324066 316894 373183 369835 396565 403570 411630 414344 468922 471313 805696 837289 39.85 69.1 1
10:18:02 2023-10-12 424753 418490 94599 95179 143986 148340 154833 153182 126622 125262 130450 132594 144773 146215 450248 486981 1374132 1348976 535124 559269 132885 117881 128480 130018 139570 135336 130959 131711 90067 91448 327849 287552 824237 829777 239289 236674 302788 304828 355472 345410 376889 378812 399907 406509 383045 428562 972147 1021287 618466 516361 323347 316929 373183 371874 396961 401272 413918 414380 471864 472378 797697 836838 39.85 69.1 1
10:18:03 2023-10-12 424072 418044 96568 95029 143647 148101 154721 153003 126757 125476 130281 132602 144678 146339 448962 480852 1374209 1357000 538173 558873 132760 117881 128480 130125 139570 135704 130959 131736 90122 91349 326563 287756 823301 832448 239148 237820 302694 305580 356543 345445 375786 376506 403256 408795 383081 427207 971284 1018027 614393 509079 324551 318370 372475 373052 396889 404246 413566 414016 473127 474361 802529 836838 39.85 69.1 1
10:18:04 2023-10-12 419250 418040 96598 93474 143850 148308 154936 153250 127075 125396 130436 132960 144913 146248 449427 487017 1386103 1360906 535124 558873 133415 117847 129023 131464 141511 135153 131091 131046 90129 91385 323948 286940 828698 827736 239661 236459 303284 305759 354144 347009 376355 378812 399907 405337 386270 427207 972073 1029529 612738 516633 324631 318001 372109 372788 396925 400709 411339 416833 468742 472378 802456 836208 39.85 69.1 1
10:18:05 2023-10-12 424563 418339 96535 95359 143921 148619 154721 153637 126757 125396 130345 132960 145114 146858 450383 485395 1378636 1352512 534962 559592 133185 118106 128734 131646 141382 135715 130992 131835 90246 91501 323468 287756 826629 829154 239864 237644 303910 304470 355508 344890 375218 378776 401102 407720 383045 425966 973525 1025741 614209 515170 323646 316965 372095 372788 396709 402225 412944 413689 473127 472414 800109 837160 39.85 69.1 1
10:18:06 2023-10-12 417382 418044 96598 94894 143884 148136 154970 153003 126757 125190 130613 132511 145114 146248 448554 481175 1377136 1370224 541045 558873 132902 117914 128693 132040 139542 135358 130992 132092 90162 91448 327328 287348 826513 827736 238549 237961 302363 305544 355472 348617 376355 376205 401138 407399 387740 427243 968308 1021323 608194 510593 323646 316965 373226 371673 394481 403110 412944 417495 468994 472986 806917 839602 39.85 69.1 1
10:18:07 2023-10-12 421368 418635 94599 95151 143986 148651 155048 153148 127007 125296 130541 132756 144572 146317 449611 487053 1384541 1360135 535124 556802 133319 118038 128982 131555 141417 135022 131058 131046 90129 91385 327849 286940 827306 827736 239122 236143 303320 305293 353909 347532 375786 378812 399555 405301 386578 427243 972073 1029674 612738 517830 324631 315973 374240 372525 396889 400709 412674 416906 472459 472378 801244 834396 39.85 69.1 1
10:18:08 2023-10-12 424674 418044 96497 95062 143224 148724 154613 153216 126757 125630 130316 132943 145253 146158 448999 484139 1376563 1352661 535087 558873 132885 118202 128844 130258 139604 135516 131025 131802 90220 91316 321657 287756 826859 830088 239891 237156 302823 304864 356043 344926 374925 378632 401067 407399 383045 426869 975397 1025741 611267 515170 323610 317000 371913 373052 399280 401343 412981 413725 473127 475742 800109 836838 39.85 69.1 1
10:18:09 2023-10-12 418737 418521 96765 94996 143918 147998 155220 152758 127115 125195 130749 132295 145114 146011 447888 482261 1374206 1363343 541045 558083 132989 117914 128658 131948 141169 135340 131029 131802 90067 91448 321841 287552 831250 828532 238549 237961 302363 304470 354441 347532 377156 376470 401138 405337 387159 428526 969288 1019807 615680 512149 323646 316669 373261 373579 395073 402544 412981 418121 471270 469557 805383 836838 39.85 69.1 1
10:18:10 2023-10-12 420780 415770 96598 94923 143776 148377 155113 153250 127115 125522 130653 133365 144909 146621 449991 486837 1390246 1362540 534580 559628 133620 117881 129120 131857 141451 135452 132105 131736 90224 91415 324980 286126 847401 828837 240529 236423 302399 305688 354122 347044 375722 378885 401174 405301 385455 427243 972073 1031665 614209 516267 326613 316416 374240 372788 399280 401307 410467 416833 472793 473814 804811 834396 39.85 69.1 1
10:18:11 2023-10-12 421969 416202 96632 95058 143678 148516 154970 153216 126791 125654 130498 132602 145253 146102 449390 481246 1365837 1360398 543425 557194 132760 118275 128480 130381 139022 135498 130893 131868 90067 91637 326563 287495 816852 829777 237811 238699 302399 304328 357402 346451 376355 375341 401138 408972 384806 427884 972110 1015148 611159 509835 324091 318405 373002 372788 394517 403677 415366 418193 472872 471991 802384 839676 39.85 69.1 1
10:18:12 2023-10-12 418974 418635 94640 95026 143981 148208 154807 153148 127142 125156 130623 132698 144572 146317 450200 482261 1378114 1368080 542544 560459 133812 117881 128693 131715 141382 135370 131025 131835 90162 91448 327849 287348 824944 827326 238549 237961 302399 305759 356007 348653 376889 376470 402302 407756 387777 428187 969251 1021359 607716 510629 323646 316965 373261 372000 394553 403143 412944 418121 471720 469557 805956 836838 39.85 69.1 1
10:18:13 2023-10-12 419519 416101 96627 94923 143681 148377 154970 153250 126791 125396 130623 132727 144913 146283 449317 487089 1383389 1360906 535124 559482 133557 118038 129092 130109 139799 135396 131839 131769 90282 91601 324593 287756 827641 827736 239254 236494 303249 305544 357003 347532 376319 378776 399907 405301 386907 427931 972110 1027203 614209 516633 324631 316705 372702 372788 396889 400709 412323 417495 472859 472011 801281 835616 39.85 69.1 1
10:18:14 2023-10-12 424342 416384 96698 94927 143854 148620 154945 153539 126825 125396 130623 132731 145455 146158 449354 481872 1374206 1358458 537845 558083 133102 117914 128514 131681 141151 135464 131058 131835 90162 91448 327328 286940 825063 832201 239289 237593 301162 306514 356293 345445 376355 377675 404147 407472 383116 428489 969288 1015423 621826 509079 324403 317924 372095 373579 396889 404246 411703 414114 473796 470983 806529 838694 39.85 69.1 1
10:18:15 2023-10-12 418594 418449 96594 94993 143884 148516 154979 153539 126905 125488 130471 132627 144877 146179 451637 483236 1379962 1373118 542753 559665 132918 117881 128816 131715 139667 135738 131058 131835 90162 91448 324980 287348 842947 826564 238549 237997 301481 305795 355508 348353 374651 375941 402338 407149 387159 423498 968982 1021451 617151 509835 323682 316965 373711 369871 395109 403394 412944 414452 468994 469592 807102 836838 39.85 69.1 1
10:18:16 2023-10-12 424254 417454 96636 94919 143452 148342 154721 153284 127075 125310 130316 132544 144879 146248 448791 485575 1376863 1348704 534292 558873 132910 117881 128844 131948 141186 135375 131025 131736 90038 91448 327328 287552 824944 829777 240068 237191 302859 304864 356030 344372 376355 378848 400504 407756 383081 428223 974252 1024290 614209 515901 323682 319389 372095 371578 397034 401939 413272 417562 473657 472307 802571 839142 39.85 69.1 1
10:18:17 2023-10-12 424674 418635 94737 93590 143778 148203 154970 153284 126825 125190 130316 132743 144875 146514 450248 481872 1374206 1358271 539283 558083 132981 117914 128480 131857 141276 135558 131029 131835 90195 91448 327328 286126 822364 832201 239325 237593 300952 306730 356043 345445 376355 377675 404147 407720 383116 428489 969288 1018367 614209 510232 324667 317924 372657 373579 396007 402224 411703 414344 470836 471018 805723 839091 39.85 69.1 1
10:18:18 2023-10-12 418630 417411 96598 94927 143685 148377 155005 153284 126791 125310 130316 132636 144712 146283 447923 480500 1380073 1373581 542254 559482 133152 118038 128768 131727 139410 135584 131070 131802 90187 91601 328371 287756 824594 826564 238584 238032 302150 305508 356007 347568 374916 376470 402374 407293 387596 423498 969251 1024290 612609 510232 325665 316965 373975 369907 395737 403677 412981 418490 469030 469592 805723 835616 39.85 69.1 1
10:18:19 2023-10-12 422007 417454 96632 94858 144139 148061 155005 153037 126791 124984 130532 132329 145148 146011 447888 487017 1370203 1346786 536327 555592 132906 117914 128514 131857 141203 135686 131380 131835 90100 91448 327328 287756 821663 832201 239360 236544 303320 304864 355543 346522 377424 378776 399907 407720 385420 429850 974980 1021287 614209 516361 323646 317000 373711 371910 396925 401307 414212 414452 472302 471680 796569 838694 39.85 69.1 1
10:18:20 2023-10-12 424072 416424 96560 94927 144211 148027 155014 153539 126939 125296 130575 132939 144773 146317 450850 481763 1379618 1356223 538939 558873 132902 117881 128879 130199 141348 135336 131116 131745 90067 91448 327849 286667 824126 830988 239122 237593 302193 306802 358015 345410 376355 377675 403579 407720 384230 430790 969288 1018027 605360 510232 324703 317000 372131 373579 396961 403677 411375 414344 471533 470983 805723 839289 39.85 69.1 1
10:18:21 2023-10-12 419632 418044 96593 94923 143685 148377 154970 153640 126791 125363 130351 132636 144913 146317 450997 486837 1378114 1360906 538173 558873 132952 118202 128782 131532 141417 135464 131058 131835 90038 91448 327328 287329 823515 826564 239289 237593 304281 305315 355258 347603 375786 377639 399311 406544 387583 427243 973562 1018328 621826 516633 323155 316929 372964 372307 396637 400705 413932 417644 471611 471537 800103 837289 39.85 69.1 1
10:18:22 2023-10-12 421528 418630 94628 95026 143884 148136 155255 153037 127176 125229 130779 133259 145013 145976 449317 487053 1372764 1348704 537465 558873 132885 117881 128782 131749 141417 135498 131025 131868 90195 91448 328371 286651 829235 832201 239325 236529 303284 304864 356078 346522 377424 378812 400504 407756 385420 429850 974252 1020565 628154 516633 323646 317000 373711 373661 396925 401307 414190 414489 472302 470983 797644 839363 39.85 69.1 1
10:18:23 2023-10-12 423471 415841 96627 94956 143986 147858 155220 153284 127176 125310 130567 132714 144641 146317 452666 483422 1378598 1357971 541096 559628 133562 117780 129230 131601 139799 135235 131781 131612 90565 90847 327849 285720 831483 832201 239112 237654 302363 306694 353874 345481 376889 377531 402904 405301 384230 429205 966476 1018027 612738 513345 324775 316416 373183 371614 396889 402544 410139 414416 472231 470983 806939 838694 39.85 69.1 1
10:18:24 2023-10-12 418630 418567 94636 94961 144092 148619 154755 153318 126825 125310 130316 132727 144712 146283 450358 485503 1378114 1359937 537791 555592 132760 118309 128480 131857 141087 135498 130647 131868 89882 91574 326563 288414 820978 826564 239325 237226 303072 302656 357402 347603 375218 377675 399942 408972 387159 426604 974980 1018328 612186 513675 322140 317924 374240 369907 396925 402222 415366 416870 469066 471680 797263 834396 39.85 69.1 1
10:18:25 2023-10-12 421675 418190 94660 93215 144641 147858 155117 152901 127074 124917 130827 132892 145247 145873 449207 486422 1367896 1349195 541119 557863 133118 118106 128782 131772 141417 135498 131070 132282 90279 91448 324593 287531 830418 832201 238584 237261 303249 304614 356078 346522 375069 377072 399907 408364 385420 430191 973562 1017306 618840 515170 322665 318626 373711 373052 394517 401307 414777 414416 473368 469557 795405 839363 39.85 69.1 1
10:18:26 2023-10-12 420749 416428 96435 94965 143921 148516 154257 153671 126757 125430 130190 132977 144712 146999 447659 479454 1383389 1368646 534903 555592 133010 117914 128782 131857 141323 135464 131029 131802 90101 91448 327328 286940 826975 825393 239360 237997 301481 305831 355508 346522 374085 377639 403579 407149 385420 423498 970698 1027195 614209 511758 324403 319841 374203 371746 396709 404530 413142 414344 468850 472200 808826 837289 39.85 69.1 1
10:18:27 2023-10-12 419040 419041 96632 94927 143710 147823 154721 153688 126905 125363 130589 132760 144913 146283 449427 486765 1378114 1360906 538136 555628 132902 118275 128693 131624 141092 135532 131116 131868 90038 91448 326563 288378 824898 827150 239325 237593 303391 303937 356614 348128 376089 377675 399311 408686 387777 426905 974980 1027458 614209 515170 322665 317000 374733 372000 396961 401379 415072 416906 469102 473655 797263 834433 39.85 69.1 1
10:18:28 2023-10-12 421073 415223 96733 94730 144249 147654 155324 152792 127508 124950 130784 132204 145182 145773 451453 486765 1371275 1352550 542403 559665 133356 118173 128768 132036 139713 135716 131029 131868 90162 91574 328371 287392 829708 833380 239122 237191 303391 304864 356578 346415 375069 377639 399907 407756 385420 430495 973562 1018027 612186 516633 323191 317035 373711 371874 395701 400987 414777 414452 472338 469592 795405 839326 39.85 69.1 1
10:18:29 2023-10-12 420968 416459 96430 95406 143022 148864 154472 153859 126791 125724 130316 133402 144712 146999 447573 480500 1387360 1369249 535013 555628 133407 117914 128906 131857 141542 135583 131633 131868 90352 91448 327328 286940 830583 825545 239732 237961 301481 305400 355223 346522 374121 378848 403579 406829 385455 423534 970698 1030476 621826 510666 324739 316965 373975 372000 399026 401628 412323 414489 469102 472449 806939 834162 39.85 69.1 1
10:18:30 2023-10-12 419592 418562 94632 95281 143651 148376 154807 153676 127041 125555 130575 133027 145012 146825 447923 484103 1380073 1360906 537149 558051 132852 118472 128514 131875 141087 135874 130647 132299 89915 91827 327328 288450 826608 827736 239360 237961 302574 304400 357725 347603 375255 378243 401138 410229 386614 425966 976363 1026696 614209 513712 322436 318923 374240 372000 396997 403110 413201 417263 469066 472414 796696 835653 39.85 69.1 1
10:18:31 2023-10-12 418558 415841 96670 94862 143943 148362 155255 153178 127420 125156 130966 132329 145148 146041 447959 483047 1374206 1363380 542691 559086 133193 117948 128906 131749 141237 135498 131116 131868 90133 91448 327328 287348 833328 829777 238954 237490 302894 305831 354441 347639 375069 376506 403564 405337 387777 429850 967881 1020688 614209 513148 325939 319163 376061 374035 395593 403003 412564 418012 474466 472725 808214 838657 39.85 69.1 1
10:18:32 2023-10-12 419556 418044 96665 94961 144047 148340 155255 153284 126791 125190 130316 133305 144807 146179 447187 482708 1388554 1367102 535013 558873 133122 117914 128906 131532 141417 135370 131091 131745 90228 91448 331437 286736 823785 825393 239396 237961 301481 306514 356351 346801 374085 378279 403579 407149 385420 425699 971422 1028983 612738 510629 324703 317000 373975 372000 399280 401662 412360 414489 468268 472449 806939 834433 39.85 69.1 1
10:18:33 2023-10-12 419624 416459 96598 95270 143655 148724 154901 153352 126825 125430 130658 132760 144760 146926 449170 486323 1378040 1362341 537679 559665 132785 118337 128555 132013 140036 135819 130582 132265 90006 91701 326563 289812 820562 825545 239360 237795 302434 304471 357438 347603 375823 377711 399942 409618 387159 426604 976363 1028983 614209 513712 322438 318923 372702 372525 396673 403110 413237 416906 469102 472414 796696 836604 39.85 69.1 1
10:18:34 2023-10-12 418594 417981 96699 94895 143947 148033 155289 153144 127332 124984 130683 132329 145182 146011 449427 482708 1374206 1363380 541082 557230 133327 117914 128906 132040 139799 135524 131058 132092 90195 91448 327328 286450 836592 829227 239325 237961 302859 305831 354441 347639 375104 377373 402338 405372 387503 430495 970446 1021323 612609 513311 324174 316009 373559 373998 395737 403110 413017 418194 472267 470322 810480 839676 39.85 69.1 1
10:18:35 2023-10-12 420520 418567 94636 95156 143986 148340 155117 153607 127041 125329 130575 133131 144741 146317 447258 483387 1389926 1362191 533498 558873 133319 117914 129127 130199 141486 135404 131848 131079 90228 91448 327849 286126 831752 826158 240681 236945 302399 306766 354476 347080 376355 378921 402940 405372 385455 427920 972147 1028801 620333 515995 324739 316929 372145 373052 399280 402544 411833 414525 472793 473850 806529 834433 39.85 69.1 1
10:18:36 2023-10-12 421973 416424 96527 94961 144011 147858 155147 153318 126825 125430 130749 132839 145197 146317 447959 481246 1364986 1355294 544303 557230 132922 118309 128816 131818 141237 135754 130926 132083 89915 91637 331306 288175 819201 829777 238780 238735 303072 304650 357689 346522 376355 377336 401174 409582 385149 427920 972183 1016760 612609 512487 325013 318781 373675 373579 394410 403377 415293 417673 473723 472391 800109 839602 39.85 69.1 1
10:18:37 2023-10-12 418558 415223 94769 95186 143952 148136 155289 153037 127210 125017 130862 132329 145048 146147 448768 483047 1374206 1359437 541245 558873 133319 117914 128906 131566 141451 135498 131058 131868 90228 91637 327980 287756 829986 829777 239122 237961 302752 305544 354086 347288 375033 377639 402020 405301 386578 429850 968530 1018331 623319 513638 324667 318858 373261 371910 396295 403110 411667 418121 475737 470287 808692 839252 39.85 69.1 1
10:18:38 2023-10-12 420479 416388 96661 95087 143452 148619 154721 153812 126825 125363 130471 133289 144875 146824 449244 483578 1388421 1365762 534962 559628 133218 118303 129161 131715 141451 135610 131091 131918 90312 91501 324980 286126 828480 827308 240441 237820 301481 306730 355508 347044 375218 378885 403543 406793 385998 426604 972073 1028278 620333 512512 324667 316965 374240 373052 399858 403677 412286 416833 472459 473814 806902 834396 39.85 69.1 1
10:18:39 2023-10-12 421973 419533 96632 95129 143947 148619 155220 153352 127176 125430 130623 132760 145148 146283 451637 484067 1367896 1358003 543737 557230 132918 118472 128906 131909 141417 135814 131025 132265 90067 91701 326563 287936 838059 829777 238549 238735 303320 304828 357689 347282 376889 376506 401138 409906 385420 428526 976363 1015148 611159 510629 322665 318887 373711 373052 395073 403394 415366 414452 473949 472986 803528 841473 39.85 69.1 1
10:18:40 2023-10-12 417558 418635 94664 95085 144249 148203 155117 153148 127250 125262 130932 132511 145148 146505 450028 485979 1379118 1367301 542618 556965 134224 118433 128906 131841 141417 135532 131058 132269 90162 91637 328371 287756 825540 827947 238919 238032 302079 305795 356043 349179 377424 376542 402338 407756 387777 428562 969251 1021323 606266 511750 324367 317000 374382 373052 395701 403677 413896 418785 473127 470581 805383 836875 39.85 69.1 1
10:18:41 2023-10-12 424072 416097 96593 95121 143676 148619 154755 154026 126825 125603 130498 132977 145048 146999 447888 484103 1378114 1354770 535087 555592 133390 118241 128940 132040 141507 135810 131058 132174 90195 91448 327328 287552 823413 829508 240068 237760 303072 304506 356650 345445 375223 378848 402020 408972 383116 426604 976823 1026728 614209 515059 324487 318781 372884 373015 399171 402967 414006 417339 472793 473814 801168 838062 39.85 69.1 1
10:18:42 2023-10-12 423310 416393 96803 95062 143818 148619 155220 153786 127115 125396 130658 132727 145148 146317 452006 479790 1371789 1358003 541245 558873 132885 118275 128480 131749 141186 135464 130992 132050 90068 91574 327328 287756 817096 831613 239325 239105 301481 305580 357689 346487 376355 376506 403543 409906 384806 428526 972110 1016586 614209 511394 323646 320678 373183 373579 396961 402259 414777 414380 472132 470983 804240 839289 39.85 69.1 1
10:18:43 2023-10-12 418416 416162 96867 95087 144151 148136 155289 153786 127203 125640 130779 132868 145012 146179 451527 482529 1377114 1369664 543565 559592 133386 118555 128816 130381 141520 135738 131571 131868 90162 91574 328371 287756 824148 830014 238919 237997 302859 305795 356578 349179 377424 376542 402338 407791 387849 429813 970698 1021332 606809 511750 324403 317889 376061 373052 395737 403677 414190 418785 473127 472986 804811 838694 39.85 69.1 1
10:18:44 2023-10-12 423194 419122 96632 95092 143812 148336 154863 154026 126825 125463 130316 133147 144572 146929 447923 484139 1378114 1351326 535087 558015 133193 118275 128940 131749 141451 135498 131058 131868 90195 91574 324593 287552 825183 828532 240068 237593 302859 305795 356578 345445 375255 378885 401138 409547 383116 426604 974980 1025741 612738 515170 324138 318825 372095 373052 399280 402544 413895 417265 472618 473528 799998 839676 39.85 69.1 1
10:18:45 2023-10-12 423167 418635 94668 95220 143655 148724 155117 153148 127142 125396 130749 133147 145651 146851 450347 481211 1367786 1360398 543975 558051 132885 118472 128693 132040 141417 135883 131025 132265 90100 91701 327328 287905 818720 830051 238549 239105 302859 304864 357725 346522 376355 376506 402020 410229 385420 428526 973562 1016316 612609 510593 322665 318923 373975 373579 395472 401628 415366 414452 473796 469592 802493 839326 39.85 69.1 1
10:18:46 2023-10-12 421078 419528 96636 95092 143914 148377 155255 153671 127210 125396 130658 132760 145048 146317 447573 485198 1388590 1366126 534218 559665 133331 117914 128906 131715 141455 135498 131658 131868 90414 91448 324464 286126 827782 825393 240441 237961 301481 306766 355508 347376 375218 378885 403543 407114 386326 428767 974011 1031572 612738 512003 324559 317783 374203 373543 400054 404174 412286 416870 471792 476562 810480 837252 39.85 69.1 1
10:18:47 2023-10-12 419888 416167 96670 94965 144147 148515 155113 153812 127088 125463 130749 132977 145048 146352 448773 484103 1379093 1359937 536609 557230 132668 118588 128480 132001 139022 135943 130926 132299 90006 91701 324980 288067 813647 827362 239900 237997 303107 304614 358228 347603 375255 378812 402940 410229 386578 426568 977056 1026696 614209 513675 322176 318923 373711 372000 396997 402888 413201 414452 469102 472449 796696 836245 39.85 69.1 1
10:18:48 2023-10-12 421717 416428 96661 94988 143986 148096 155048 153786 127115 125609 130610 132939 144773 146317 450887 483959 1369324 1356073 543462 557230 132918 118472 128816 132369 141836 135943 131058 132299 90195 91701 324593 289399 830781 831613 238549 237997 303356 304614 357438 347044 376889 375941 400504 409331 385420 428562 973562 1015148 615680 512113 322701 319628 373975 373579 394553 403394 415366 414489 471637 470287 799505 839400 39.85 69.1 1
10:18:49 2023-10-12 421078 419195 96636 95092 143448 148611 154945 154060 126825 125396 130658 132760 145148 146317 450677 481246 1388590 1370629 536191 556802 133553 117914 128940 131749 141451 135498 131058 131868 90319 91448 327328 286736 827902 825393 239325 237997 301655 306298 356043 347044 374085 377675 403579 408840 385455 423534 969288 1025971 612609 510629 324631 317000 374240 372000 396709 404671 412651 419185 468850 472307 809401 837289 39.85 69.1 1
10:18:50 2023-10-12 418185 417087 94664 95151 143986 148167 154970 153470 126791 125396 130658 133131 144947 146317 450567 487017 1378114 1360060 537754 557266 133227 118275 128871 131783 141417 135720 131025 131902 90100 91637 331306 288414 823358 826564 239325 237760 302963 303508 356614 348664 376355 378243 399942 408686 387813 427243 977477 1027458 614209 515535 322629 317000 373261 372525 396997 401379 412910 418158 471792 472047 795968 835616 39.85 69.1 1
10:18:51 2023-10-12 424402 416097 96661 95087 143943 148619 155147 153318 127210 125396 130749 132760 145148 146283 449611 480852 1374206 1358003 538939 556410 132922 117914 128940 131749 141434 135532 131116 131868 90352 91574 325100 286532 825891 831613 239325 237961 301445 306577 356578 345481 376889 378207 404180 408688 387138 428307 972665 1020193 614209 509690 324523 319450 373675 374108 396961 402575 412981 414380 475095 474398 805117 839326 39.85 69.1 1
10:18:52 2023-10-12 417413 415841 94640 95258 143952 148619 155255 153671 126825 125396 130623 132760 145182 146317 447923 480873 1378114 1369664 540552 555592 133315 118193 128906 132040 141520 135849 131029 131868 90195 91574 327328 287348 826629 827465 238584 238032 302399 305795 356043 348689 375792 376542 402940 407791 387777 427243 970661 1024290 618622 510629 324631 317924 373261 372000 395701 403677 413017 417790 469102 470287 804516 836875 39.85 69.1 1
10:18:53 2023-10-12 431066 415841 96665 95251 144147 148410 155519 153786 127074 125329 130610 132968 145046 146621 449207 486981 1384003 1361875 535948 557230 133553 118433 129016 131749 141515 135464 131091 131835 90195 91571 325479 286615 834522 827736 239360 237226 304922 305795 355508 347639 376355 378812 400540 408263 387777 428562 974980 1029674 612609 516633 324667 316965 373297 373052 397034 401379 413603 418849 473127 472414 801281 836838 39.85 69.1 1
10:18:54 2023-10-12 423171 416826 96670 95096 143841 148516 155255 153352 127210 125396 130749 132760 145148 146317 449390 481532 1372184 1359937 541245 556802 132918 118309 128816 131783 141254 135720 131025 131902 90195 91637 324980 287756 817583 831613 239360 238937 301516 305831 357725 346522 376355 377409 404467 409582 384842 428562 972147 1015423 614209 509835 323910 318923 373111 373698 396673 405475 415145 417821 474466 471537 804055 839142 39.85 69.1 1
10:18:55 2023-10-12 418176 419227 94672 95062 143952 148619 155255 153352 127149 125609 130932 132760 145148 146283 447923 483468 1378383 1367301 541082 555628 133319 118275 129154 131749 141451 135532 131091 131868 90352 91574 325100 287756 827556 827362 238954 237997 302434 305795 356043 349179 377156 376542 402940 407791 387849 428599 970698 1021464 617151 512149 324631 318378 374382 372788 395737 403677 413896 418785 472132 470617 803978 838099 39.85 69.1 1
10:18:56 2023-10-12 422599 415836 96498 95125 143444 148619 154759 153812 126791 125430 130351 133010 145048 146794 449390 484139 1379093 1354071 535124 557230 133461 118275 128906 131749 141434 135532 131116 131868 90257 91574 323948 287552 841762 828605 240646 237795 302808 305831 356578 345445 375493 378596 402088 410503 384087 427062 974832 1026272 614209 515059 323994 318710 372620 373052 399280 403110 414190 417562 473796 473814 801887 836875 39.85 69.1 1
10:18:57 2023-10-12 422268 417940 96657 95022 143986 148064 155255 153352 126825 125430 130927 132814 144841 146317 452938 481211 1364986 1357995 542544 556802 132885 118309 128693 131943 141329 135720 131058 132299 90195 91701 331306 288139 824459 829813 238584 239511 303320 304900 357725 348253 376355 377639 404183 410229 384266 428562 973974 1009675 613697 509115 323682 320463 373183 373766 396961 402575 414777 414416 472836 470983 804539 838731 39.85 69.1 1
10:18:58 2023-10-12 418416 418530 94696 95247 144181 148322 155151 153182 127108 125296 130827 132627 145046 146179 450850 481246 1378114 1367301 542655 559961 133306 118275 128906 131948 141263 135498 132105 132132 90162 91448 326786 287348 827444 827362 238919 237750 302859 305688 356078 348653 377156 376506 402338 407470 387813 428599 970698 1021359 612609 512641 323682 317000 373857 370798 395737 403394 413918 418785 470872 469592 804811 838099 39.85 69.1 1
10:18:59 2023-10-12 423471 419159 96498 95087 143998 149022 154789 153744 126791 125724 130623 132985 145455 146565 449036 484139 1378114 1358458 535087 555628 132952 118275 128906 131783 141451 135498 131091 131902 90195 91637 327328 286615 824048 828568 239819 237795 302894 305831 358228 346001 375255 378848 402338 410265 384842 426942 976363 1025741 612738 514805 325939 319641 373074 372307 399207 404265 415329 417673 471611 473671 798965 839676 39.85 69.1 1
10:19:00 2023-10-12 423541 416097 96565 95087 143986 148202 155048 153539 127108 125363 130749 132789 144773 146317 450887 482212 1369814 1356223 542086 559269 132852 118439 128658 131966 141249 135686 131025 132299 90129 91701 324593 287423 824765 829777 238549 239069 302823 304220 357653 346487 376889 376170 402302 409870 385384 428187 974215 1016586 612609 510520 322665 320112 373447 373579 395387 404246 415366 414416 471932 470947 802456 839289 39.85 69.1 1
10:19:01 2023-10-12 420707 418230 96669 95058 143638 148619 154876 153778 127142 125396 130714 132760 145114 146317 449611 484103 1389333 1361875 534292 558873 133319 117881 129209 131681 141550 135498 131815 131621 90319 91508 327328 286126 832027 828323 240610 237191 302363 306730 357509 347318 376632 380774 403364 406332 386434 428380 974048 1033124 603910 515790 326345 316929 374240 373052 399844 403107 411921 419745 473796 474481 807102 837140 39.85 69.1 1
10:19:02 2023-10-12 422900 416424 96698 95096 143784 148619 154970 153778 126791 125603 130648 133160 144879 146999 449109 483727 1379093 1360906 536646 556410 132981 118439 128906 132040 139764 135917 131058 131902 90319 91574 327328 287756 822070 829499 239864 237558 303036 305759 358192 346973 375181 378812 402302 410229 385384 426568 976786 1024294 614209 513712 323155 318923 373183 371637 396997 403394 415366 414380 469030 472414 797133 837773 39.85 69.1 1
10:19:03 2023-10-12 422572 418526 94672 95155 144921 148445 155618 153148 127007 125296 130757 132843 145114 146248 447923 485881 1364986 1358647 543462 557194 133102 118241 128658 130381 139799 135720 131091 132174 90162 91701 327328 287936 827911 833380 238514 237961 304245 304828 356614 347044 377691 376470 400468 408972 385384 429813 974215 1017306 612609 514899 323383 318370 374240 373579 395665 402225 412936 414452 472231 469557 796569 839326 39.85 69.1 1
10:19:04 2023-10-12 421078 416459 96535 95161 143862 148931 154721 154274 126723 125844 130281 133193 144644 147203 447973 482212 1383426 1371200 534903 559269 133285 118241 128906 131715 141417 135464 131633 131835 90162 91448 324980 286940 827205 825393 239041 238032 302835 306730 356043 347009 374085 377675 403579 407756 385998 425930 971348 1026696 615680 512852 326403 320294 374770 371854 399171 404868 412761 416725 468814 473267 808046 836693 39.85 69.1 1
10:19:05 2023-10-12 419632 416388 96694 95346 144249 148549 155186 153778 126791 125396 130749 133060 145148 146317 450248 487630 1379093 1361875 538136 559665 133102 118439 128871 131932 141382 135909 131058 132265 90162 91701 325100 288414 819665 827150 239325 237961 304245 303543 357653 348617 376355 378776 399907 409870 387777 427207 976363 1024161 614209 515170 322366 318626 373226 372525 396961 402544 413201 418085 471489 472378 797830 835579 39.85 69.1 1
10:19:06 2023-10-12 423471 418530 96699 95058 143947 148472 155480 153284 127176 125396 130840 132727 145182 146283 451317 482708 1378114 1361875 540243 557230 133935 117914 129334 131715 141845 135498 131881 131835 90509 91448 329108 286126 833959 832201 239325 237961 304773 306478 357003 348747 378496 378063 402761 405196 386434 430617 971210 1021641 615680 513275 326345 316672 373226 375131 396853 403677 411703 419145 473299 471537 809266 839326 39.85 69.1 1
10:19:07 2023-10-12 421112 416419 96632 95157 143452 148931 154970 154133 126791 125603 130749 132943 144913 146725 448999 481211 1389333 1365046 535013 557194 133319 118275 129085 131715 141451 135464 131724 131868 90162 91574 328371 286126 828552 825393 240610 237961 301833 306766 355508 347247 375218 378921 404752 407114 385998 426568 974215 1030476 614209 512911 324703 317666 372145 373052 400126 404246 412615 416833 471792 474266 809290 837140 39.85 69.1 1
10:19:08 2023-10-12 419633 418639 94668 95254 144045 148722 155083 153889 127217 125676 130575 133035 145114 146900 449611 483727 1380600 1361875 537335 556965 132760 118713 128507 132001 139022 135943 130893 132551 89882 91827 327328 288067 824183 827736 239325 237961 303072 304828 358228 348336 375786 378812 402338 410193 387159 427207 977056 1018328 612186 513712 322665 319630 374240 372000 397034 402186 415366 416833 471756 472378 796696 835616 39.85 69.1 1
10:19:09 2023-10-12 421638 416097 96795 95058 143918 148377 155255 153318 127210 125276 130932 132747 145148 146248 450997 483387 1376170 1360906 540475 558478 133788 117881 129368 132040 141880 135574 131881 131868 90476 91448 327328 284902 835423 830051 239325 237961 302397 306694 354441 347009 375069 377675 402904 405337 385455 430800 970283 1023017 614209 512982 324631 318487 375035 375168 396529 403534 411484 417940 476484 471609 809303 839091 39.85 69.1 1
10:19:10 2023-10-12 420415 419784 96668 95326 144265 149035 155246 154309 126757 125917 130281 133193 145013 147203 447852 480500 1387360 1369249 535050 559269 133419 118241 129120 132040 141542 135899 131757 131868 90352 91448 322445 286940 827321 825393 240068 237997 301197 306766 355508 347568 375218 378848 404467 407685 385998 425930 972110 1030621 621826 511352 324474 317924 372109 372788 399280 404246 412615 417853 471756 473814 806939 834396 39.85 69.1 1
10:19:11 2023-10-12 421969 417450 96699 95096 144385 148136 155791 153284 127176 125430 130749 132760 145148 146979 447923 486259 1367896 1357037 542728 558608 133373 118275 128906 132132 141520 135912 131058 132318 90195 91701 326563 288013 818681 832165 239041 237750 303995 306338 357546 347425 378227 376362 401613 409404 386398 430312 974943 1017306 613697 514440 323646 318675 374998 373579 395701 403110 415366 418825 472231 469592 797771 839363 39.85 69.1 1
10:19:12 2023-10-12 421745 417454 96729 95087 144185 148619 155289 153671 127210 125276 130749 132727 145182 146248 447573 482672 1378114 1361875 541245 557194 133788 117847 129403 131715 141915 135370 131881 131046 90414 91448 330196 285949 829965 829813 239325 237961 302043 306730 357003 347044 375596 378207 402338 405337 385998 430812 969215 1018331 605134 513675 326382 316894 372964 372728 396925 403110 411667 417903 476448 474398 811672 839179 39.85 69.1 1
10:19:13 2023-10-12 419888 419419 96627 95087 143914 148615 155255 153778 126825 125603 130749 132977 145148 146794 449354 484139 1381054 1361875 537372 560709 133085 118631 128665 128827 139313 136320 130959 132664 90064 92018 324980 289812 814928 828911 239864 237961 303320 304864 358517 349143 376355 378812 402338 410229 386907 429415 977056 1028947 614209 514440 323873 319630 372667 372000 396997 403394 413856 417890 471756 472414 797830 836208 39.85 69.1 1
10:19:14 2023-10-12 421782 415770 96665 95054 144185 148064 155255 153318 126825 125363 130749 133014 144741 146317 447923 485198 1368837 1354981 543884 557194 133227 118241 128906 131875 141417 135943 131091 132265 90195 91701 331306 288378 823003 832201 238549 237997 303996 304864 357402 347247 377424 377072 401102 409582 385455 430166 978215 1018929 615680 513128 323239 318781 374203 374108 395243 403250 415329 414489 473796 469592 797771 842674 39.85 69.1 1
10:19:15 2023-10-12 420859 417459 96770 95026 144073 148620 155048 153718 127176 125190 130966 132702 145859 146616 449317 483387 1378114 1362341 541245 556537 133754 117881 129368 131681 141880 135277 132187 132053 90476 91637 327328 284937 832087 829777 239325 237961 303320 306262 354441 347080 375632 378207 402374 405337 385998 430837 969251 1018367 613657 513675 324775 316672 372964 372467 396925 402186 411667 418121 473667 470983 809303 839363 39.85 69.1 1
10:19:16 2023-10-12 419888 416419 96665 95087 143784 148827 155220 153778 126825 125396 130623 133147 145148 146759 447888 483763 1379816 1359937 537409 556802 132818 118588 128480 132132 139134 136062 131029 132514 89915 91701 324980 288383 817538 829002 239819 237750 303177 304721 358372 348229 375603 378632 402159 410086 387560 427207 976363 1027908 614209 514146 322665 319854 372145 372525 396709 403426 416843 416870 471720 472414 796696 837197 39.85 69.1 1
10:19:17 2023-10-12 421382 418035 96636 95096 144143 148412 155289 153318 127210 125396 130749 132727 145013 146283 447888 485162 1364986 1357037 543921 557230 132918 118275 128906 132001 141417 135848 131058 132299 90162 91701 326563 288139 833797 832201 238549 238032 303959 304900 357653 347044 377424 376506 401138 409906 385420 429850 974943 1016586 618622 513275 323873 318887 374240 373579 395387 402824 415182 419782 473949 470840 801242 839179 39.85 69.1 1
10:19:18 2023-10-12 420442 416464 96703 95096 143918 148619 155255 153671 126825 125396 130784 132793 145148 146317 450997 485953 1389333 1362228 534962 559086 133990 118235 129230 131978 142272 135840 132087 131802 90410 91601 328371 286940 832681 827362 240815 237191 303035 306478 355472 347568 376889 381100 403223 407008 386614 428562 973562 1028619 606301 516633 324775 316965 372964 373052 400126 402186 412323 418121 473796 474886 805956 836245 39.85 69.1 1
10:19:19 2023-10-12 424600 416450 96665 95191 143685 149035 154970 154060 126825 125463 130749 133068 145148 147101 447258 484103 1380073 1358003 535124 557230 133419 118275 129244 132040 141537 135818 131848 132299 90414 91701 325100 287756 831727 828532 240104 237961 303320 306262 358228 346001 375786 378885 402302 409944 387138 429415 978215 1026394 623319 515059 324523 319970 372884 372979 399171 403677 414190 414380 472525 473814 801205 838062 39.85 69.1 1
10:19:20 2023-10-12 423471 416415 96665 95401 144245 148236 155255 153440 126825 125396 130749 132960 145148 146317 447888 482212 1368868 1358003 542403 559269 132897 118309 128816 131966 141237 135848 131116 132332 90162 91701 327328 287495 829881 829977 239325 239308 302363 305831 358228 347009 377156 376542 403579 410229 385420 428562 973525 1018027 623319 510593 323646 319406 373975 371318 396322 402540 415366 414416 470872 470983 802529 839054 39.85 69.1 1
10:19:21 2023-10-12 421275 417450 96665 95096 143918 148619 155255 153778 127176 125310 130749 132760 145148 146283 447573 485575 1388590 1367215 534218 557230 133319 118309 129334 132040 141584 135724 131881 131868 90319 91637 324980 286940 830532 827626 240708 237856 302009 306261 355366 349961 376779 380919 402797 406509 386886 428526 975671 1035442 607897 516633 324739 317000 373226 373579 400373 402544 412944 417826 470872 475220 805956 835616 39.85 69.1 1
10:19:22 2023-10-12 422563 416459 96498 95125 143778 148340 155113 154026 126791 125637 130351 133256 144741 147606 447923 484103 1378346 1356223 536265 558644 133352 118241 129154 131818 141451 135754 131848 132318 90195 91701 324464 287756 827691 829154 240104 237961 303356 306262 358228 346244 376089 378848 403314 410229 384266 426905 976363 1024487 611267 515170 326246 319701 372920 372833 399062 403143 413932 417599 472647 474374 800672 839676 39.85 69.1 1
10:19:23 2023-10-12 417341 415792 96699 95351 144385 147788 155324 153284 127210 125190 130966 132698 144841 146317 447923 482297 1379618 1367891 544027 559518 133436 118337 129230 131978 141742 135840 131781 132415 90377 91634 327849 287756 821900 829154 239041 237891 302503 305364 356614 349742 375596 377387 403543 407791 387885 430495 972110 1024294 618622 512548 324667 318405 374417 373579 396043 403677 414777 419414 471533 470983 805956 839091 39.85 69.1 1
10:19:24 2023-10-12 420154 416424 96699 95129 145089 148724 154979 153676 126825 125396 130749 132760 145638 146158 449354 487053 1389333 1363314 535124 557230 134010 117948 129368 131601 141683 135732 131848 131868 90319 91448 327328 284902 828117 827326 240477 236824 303070 306730 355223 348163 376889 380810 402088 406902 387488 428416 974105 1034054 612868 517735 326200 316859 375832 373579 399844 402544 412944 419145 474284 475041 805956 838731 39.85 69.1 1
10:19:25 2023-10-12 422563 416424 94664 95287 143676 148931 155005 154060 126791 125430 130532 133193 145048 147101 450358 484139 1380073 1354108 535124 557194 133336 118275 128940 131749 141554 135848 131116 131902 90352 91448 327328 287756 827282 828568 240104 237961 303320 305831 357689 348500 376889 381100 402338 408328 384230 428599 977749 1025741 620333 516267 324631 317924 372920 371910 400126 403110 414190 414380 472302 474517 800109 838099 39.85 69.1 1
10:19:26 2023-10-12 418737 417450 96767 95022 144385 148171 155324 153284 127386 125017 130966 132544 145216 146147 447258 481282 1379093 1367301 542765 558051 133319 118275 128906 131749 141451 135532 131757 131918 90312 91694 330196 288302 822956 830088 239219 237891 303213 306082 359269 349527 378496 377639 403259 407756 387813 430578 974980 1022892 614209 512186 324631 317712 376898 371578 396331 403677 414190 419118 471900 470947 805956 839326 39.85 69.1 1
10:19:27 2023-10-12 420483 416097 96665 95137 143986 148619 155255 153778 127210 125396 130784 132793 145148 146352 447888 487053 1388590 1364175 534778 556410 133352 118309 129244 132040 141451 135498 131881 131868 90352 91448 327849 286126 833400 826564 240886 237997 302399 306514 355543 347603 376355 378957 404467 407149 386578 427280 972147 1033432 621826 513712 324775 319389 375264 373698 400009 404066 412797 417350 473054 474409 809401 838207 39.85 69.1 1
10:19:28 2023-10-12 422002 415805 96770 95092 143986 148271 155289 153778 127210 125430 130966 132839 144875 146317 449427 486323 1371275 1357695 543241 560856 133218 118569 129106 132196 139702 136192 131748 132299 90162 91827 328110 288378 818557 832055 238884 238699 302963 304900 358228 349700 377240 376542 404467 410265 385420 429509 976363 1016586 623319 510232 323682 319890 373183 371648 396925 402575 412910 414452 471568 470983 802529 839363 39.85 69.1 1
10:19:29 2023-10-12 417341 416128 96733 94956 144411 148412 155791 153318 127420 125190 130966 132669 145216 146603 450064 483351 1379093 1367301 543462 558644 133319 118309 129154 132040 141451 136006 131724 132389 90352 91637 327328 286615 826629 828568 239325 238032 303107 306154 356364 349455 378385 377423 403915 407650 387740 430995 972000 1023383 612609 512728 324523 317889 374453 371614 396610 403677 414226 419414 472195 471018 805956 839326 39.85 69.1 1
10:19:30 2023-10-12 421331 416238 96699 95096 143977 148305 155324 154026 127346 125396 131058 133047 144875 146317 447959 487053 1388627 1365358 534671 557230 133541 118309 129244 131783 141490 135720 131881 131902 90414 91701 325100 286126 830664 826158 240886 237997 302399 306802 355543 347603 376355 381100 404183 407149 386578 427280 974289 1029383 612738 514440 324775 318661 372964 371318 400126 403677 412944 416870 471341 475256 806939 834433 39.85 69.1 1
10:19:31 2023-10-12 422089 416097 96867 95059 144285 148305 155048 153671 127420 125463 130784 132793 145182 146317 450997 484103 1367896 1358003 544270 557266 133436 118472 128906 131909 141451 136218 131748 132597 90312 91854 326563 289399 819592 832055 238813 238593 303852 305150 358085 347532 376889 376542 402056 411740 386470 429777 974980 1016586 627798 511857 325013 318887 374240 371353 395737 403677 413237 416638 471568 470287 800109 841787 39.85 69.1 1
10:19:32 2023-10-12 419779 417232 96733 94965 144319 148619 155324 153352 127210 125190 130966 132636 145553 146283 447923 483387 1378114 1359437 541119 557230 133880 117914 129403 131857 141739 135621 131881 131902 90414 91701 324980 286289 832399 829191 239696 237997 303320 306514 354476 348951 376197 378243 402976 406544 387195 431179 971152 1021328 623319 513382 324523 319389 376365 375699 396781 403642 412505 418640 474226 472235 810304 841787 39.85 69.1 1
10:19:33 2023-10-12 419291 416455 96632 95121 143952 148619 155255 153671 127210 125463 130875 133010 145380 146893 450420 488134 1381999 1363779 538099 561254 133218 118467 129037 132380 140329 135909 131633 132514 90162 91827 326563 288270 820054 827736 239696 237961 303035 305220 358481 349143 376355 378812 401102 410229 387488 427884 977749 1027058 614209 515170 322629 318887 373785 373052 396997 403394 413820 418085 472793 472414 797133 836838 39.85 69.1 1
10:19:34 2023-10-12 421345 418049 96833 95092 144377 148619 155757 153284 127474 125363 131149 132727 145620 146248 447888 487017 1372147 1349831 539061 558444 133587 118391 129209 132223 141550 136243 131815 132299 90319 91827 327328 287311 827325 834291 240033 237558 304709 306154 357403 347318 379542 378704 400995 409117 386706 431912 976872 1023817 612738 516633 324367 318405 374240 373026 396817 402508 415366 416833 474703 472378 799875 841787 39.85 69.1 1
10:19:35 2023-10-12 423471 416167 96833 95157 143943 148619 155117 153778 127176 125396 130932 132968 145182 146283 451365 483351 1378114 1361875 539406 558873 133629 117914 129368 131806 141880 135464 132278 131835 90790 91448 327328 286126 840304 832201 239661 237997 303356 306802 355223 346487 375632 378776 403543 406473 385384 430800 970661 1018413 614209 513345 326649 319543 374240 372990 396961 403677 412286 416870 475705 472378 811672 843275 39.85 69.1 1
10:19:36 2023-10-12 419227 416459 96829 95153 144347 148619 155289 154026 127176 125396 130749 132977 145148 146964 447888 486187 1382036 1362337 538173 557194 133319 118555 129092 129145 139799 136201 131715 132822 90187 91954 326786 288306 816204 828911 239926 237820 304773 304649 358768 349179 376355 378524 400995 410193 387740 427848 977749 1032304 613657 514805 323119 319406 373226 373052 397034 403426 413820 418121 471756 473779 797830 836838 39.85 69.1 1
10:19:37 2023-10-12 421675 418040 94737 95062 144619 148481 155974 153250 127508 125190 131149 132636 145654 146248 447888 486981 1368868 1357037 543498 558015 133419 118555 129209 132223 141619 136041 131848 132299 90381 91827 325100 288220 819677 833380 239289 238032 304281 304506 357689 347568 376161 377603 401138 410229 386578 431142 974943 1019287 615680 515643 325939 321350 374203 374108 395557 402967 416547 417608 476191 471502 797697 841787 39.85 69.1 1
10:19:38 2023-10-12 421373 416424 96660 95285 143886 148963 154945 154665 126757 125844 130653 133889 144773 147751 449881 483578 1391272 1368004 534866 560422 133620 118419 129334 131932 141648 135814 132063 132299 90345 91701 327849 286940 828711 826564 240441 238558 302114 306766 356578 347568 375786 378885 404752 409417 386578 426905 974215 1030476 614209 512875 324739 317924 372667 373052 400409 402821 412907 417853 472459 475185 808692 836208 39.85 69.1 1
10:19:39 2023-10-12 419852 417790 96665 95092 143914 149035 155220 153778 126791 125396 130749 132943 145114 146964 449317 484103 1382036 1361875 538173 558015 132885 118671 128748 132407 141382 136389 131025 132731 90162 91954 324980 288342 821788 827736 240068 238416 304847 308450 359058 349299 376209 378704 402761 411240 387596 427666 977404 1030366 598189 515170 322665 319890 375566 373052 399280 403677 414439 417459 472277 475069 795405 836838 39.85 69.1 1
10:19:40 2023-10-12 421973 417079 94797 94927 144641 148136 156008 153284 127596 124984 131149 132329 145620 146112 447923 487017 1369840 1350117 542691 558444 133319 118472 129120 131966 141451 135943 131848 132299 90414 91701 327328 287936 826167 833970 239661 237961 304959 305795 357653 347603 376233 378776 401138 409906 386850 432403 976363 1018408 613657 516633 324367 318887 372667 372990 396295 401868 413201 417495 477160 474398 801168 843876 39.85 69.1 1
10:19:41 2023-10-12 420822 416428 96808 95470 144320 149035 155289 154133 127386 125603 130966 132977 145114 146317 450997 481211 1391309 1365320 534704 557230 133587 118433 129127 132334 140190 135806 132211 132415 90377 91794 324980 286940 828395 828911 241358 237961 302823 306370 356043 348086 377083 381064 404716 407720 387123 428223 975397 1032335 621826 514805 324775 317924 372667 371874 400227 404246 412907 417790 473796 475256 806902 836567 39.85 69.1 1
10:19:42 2023-10-12 421675 416428 96674 95260 143952 148619 155255 154026 126825 125603 130749 133068 145182 146759 450248 484067 1379360 1361875 536572 558015 132981 118637 128693 132223 141276 136474 131058 132606 90319 91701 327328 287891 815548 826741 240068 237997 303035 304506 358804 347603 376355 378848 402940 411130 386614 427207 977528 1031498 614209 514658 323729 320232 375035 372716 396853 403570 417140 417376 471756 473814 797263 838062 39.85 69.1 1
10:19:43 2023-10-12 419011 416424 94704 95133 145593 149649 155870 154034 127325 125609 130940 132993 146246 146722 449881 483583 1379962 1368193 544341 559298 133319 118472 129334 131909 141648 136184 132145 132299 90476 91890 328371 286615 824148 830088 239289 238786 303320 305436 356614 349706 375896 377675 403543 408686 387885 430800 972110 1024290 615680 514169 324667 318441 374453 371874 396889 403677 415094 419451 472231 471644 807102 839326 39.85 69.1 1
10:19:44 2023-10-12 420483 416424 96833 95191 144411 148619 155255 154026 127298 125803 131058 133193 145485 146964 450997 487053 1389926 1363343 535124 558051 133767 118275 129368 132092 141721 135720 131914 132083 90509 91701 328371 285538 828462 830051 240601 237679 304208 306658 355900 348510 377922 381494 402159 407258 387596 429813 974906 1030111 621826 516633 324487 317889 376328 371874 399844 402544 413419 419082 474131 474934 804811 838694 39.85 69.1 1
10:19:45 2023-10-12 424674 416424 96632 95256 144164 149035 155255 154309 126825 125810 130714 133193 145182 146999 449611 485162 1381054 1357037 536265 558051 133402 118439 129334 132132 141734 136024 131848 132174 90414 91701 327328 287756 836255 829741 240529 237961 302751 306262 356614 345965 376355 378921 403507 409870 384266 427884 976363 1027195 623319 515170 324667 318887 373183 371874 400126 404265 414851 418193 474284 474969 802308 838547 39.85 69.1 1
10:19:46 2023-10-12 418558 418035 96837 95092 144577 148167 156008 153318 127508 125310 131149 133031 145211 146347 447923 482672 1379093 1368080 545508 561143 133587 118433 129127 132230 141974 136275 131815 132448 90345 91857 327849 288576 831287 832165 239325 238699 303356 306442 356472 349671 378348 377639 403543 407756 387740 431142 972147 1024745 611522 513275 326469 317035 374417 371910 396925 403677 414777 419451 472267 470983 807102 839326 39.85 69.1 1
10:19:47 2023-10-12 421078 417411 96837 95129 144153 148724 155220 154060 127176 125430 130966 133068 145455 146713 450432 487017 1391548 1367301 534976 557230 133637 118275 129368 132223 141726 136032 132245 131902 90665 91827 327328 286126 826027 827736 240886 237961 302399 306802 356078 348372 376889 381100 404788 407756 387488 427931 976823 1030111 612738 515417 326504 319247 375566 374637 401259 404779 412907 418121 474021 475256 811094 839079 39.85 69.1 1
10:19:48 2023-10-12 421382 416428 96703 95195 144665 148686 155766 154069 127325 125816 131045 133093 145517 146860 450887 485635 1370299 1360794 544123 558444 133018 118472 128940 128892 141542 136461 131058 132639 90195 91827 329066 289399 820231 830988 238919 239105 304281 305544 358768 347568 377424 377072 402338 410265 386306 429813 976363 1018027 610616 511750 324138 319406 372145 371874 396295 403426 413856 416870 471900 470983 802456 841787 39.85 69.1 1
10:19:49 2023-10-12 419482 417454 96800 95092 144377 148619 155757 153318 127474 125396 131058 132727 145654 146283 447923 484103 1378114 1363343 542691 558051 133633 118275 129209 132223 141786 135943 131881 132299 90476 91701 325100 288371 833907 832448 239819 237891 303213 305794 355366 348438 378496 378632 403364 406937 387777 431179 971385 1022255 615690 513675 324667 319120 374382 373026 396637 404246 413896 419451 477160 472378 810451 839363 39.85 69.1 1
10:19:50 2023-10-12 421073 416424 96699 95121 144185 148651 155289 154133 127386 125396 130966 133365 144875 146929 452616 482708 1389926 1366126 535050 557230 133570 118472 129368 131857 141648 136134 132187 132299 90509 91701 327849 286126 839150 826966 240886 237997 302434 306802 356328 347603 376889 381100 404752 407435 387195 428526 974980 1034896 620333 515170 326649 317924 373226 371578 400589 404671 412651 418458 474466 476717 809401 838481 39.85 69.1 1
10:19:51 2023-10-12 421973 417813 94704 94927 144888 148136 156260 153250 127508 125017 131149 132544 145519 146248 450997 487053 1372151 1356335 544341 561180 133562 118535 129196 132591 141974 136252 131781 132506 90377 91920 328371 287936 833706 833970 239696 238416 305640 305436 357653 349160 376233 377955 402052 410193 386578 432133 976784 1018435 615864 515901 324367 318958 372964 371910 396889 403110 413820 417790 474369 471680 797771 842385 39.85 69.1 1
10:19:52 2023-10-12 422272 416207 96729 95121 144245 148619 155791 153919 127420 125430 130966 132885 145654 146317 448590 484103 1380073 1361370 540243 557230 134103 117914 129798 131857 142109 135604 132311 131835 90509 91448 327328 284933 835147 832201 239900 238032 303391 306802 355472 347324 375932 378488 403292 407151 386871 431496 974048 1022365 606266 513528 326965 316824 375300 375699 396997 404351 412907 418158 477836 473850 811639 841787 39.85 69.1 1
10:19:53 2023-10-12 419608 416455 94793 94002 144415 148825 155480 154171 127284 125589 130918 133060 145449 146825 451527 486945 1382036 1363343 537845 558874 134401 118535 129175 132150 141550 135977 131848 132332 90410 91987 327328 288450 823176 827308 240068 238032 305209 304864 356650 349706 376889 378885 401102 409906 387849 428562 977749 1028619 623319 516633 323646 318664 374417 373579 398990 402544 413856 419414 473127 473814 797771 838422 39.85 69.1 1
10:19:54 2023-10-12 422125 418040 96708 95096 144241 148619 154979 154026 127210 125430 130966 132977 145519 146317 447923 487089 1374206 1350625 537465 558051 133641 118472 129334 132223 141726 136045 131881 132299 90312 91884 324980 288987 827556 832055 240503 237820 303567 306550 357259 347425 379303 381100 402302 409008 386578 432133 977528 1025741 612738 516633 324510 318664 375300 373621 399280 402827 415366 420867 475108 474517 799505 841189 39.85 69.1 1
10:19:55 2023-10-12 424373 418863 96871 95125 143947 148611 155289 153812 127386 125396 130784 132760 145519 146759 447923 481532 1378114 1361600 539442 558015 133629 118671 129368 131943 141683 135977 131881 132299 90509 91827 327328 286126 826205 832201 240068 238032 302151 306802 357689 346967 375069 378848 406002 409582 385420 430495 974980 1021287 612609 510629 324775 318887 374203 375131 396745 405885 413419 414344 475810 473671 810554 840968 39.85 69.1 1
10:19:56 2023-10-12 418954 415801 96665 95121 143943 148619 155289 154274 127699 125463 131058 133102 145654 146999 449354 489627 1384541 1366126 539632 561254 133687 118535 129814 132104 139799 135840 132211 132299 90509 91701 328371 287091 824203 828837 240405 237997 305102 305795 356043 349420 377922 378848 401102 408364 387849 428599 977056 1028947 615680 516633 324667 320067 374417 371874 397034 402225 415072 419082 473243 473113 801281 836875 39.85 69.1 1
10:19:57 2023-10-12 424674 416202 96703 95401 143943 148619 155255 154026 127420 125724 130932 133102 145216 146794 449611 486674 1378114 1351587 536265 558051 133319 118309 129244 132001 141451 135848 131881 132299 90352 91701 330779 287756 827671 830014 240815 237795 303818 306262 357402 348747 379572 380774 402052 410051 386470 431680 977676 1027085 611267 516633 324487 318852 374240 373323 399026 402544 415182 417826 474333 473814 798939 841514 39.85 69.1 1
10:19:58 2023-10-12 419273 419186 94671 95421 145022 148515 155653 153923 127250 125623 131010 133060 145517 146825 451958 481211 1379397 1371640 544303 560459 133977 118555 129154 131875 141648 136440 131815 132299 90352 91701 327328 287756 841017 827736 239289 238770 303356 305436 356614 349155 377156 377675 403579 408972 387885 428599 973981 1024363 609709 511389 324703 318664 374417 373052 396889 402259 414777 419082 472793 471018 805760 838694 39.85 69.1 1
10:19:59 2023-10-12 419815 416428 96703 95129 144151 149089 155324 153812 126825 125430 130784 133010 145182 146961 447888 487089 1383426 1363343 534778 560746 133737 118309 129403 132132 141945 135904 132178 132381 90345 91854 328371 287756 832442 830088 239962 237313 305066 306010 355900 349143 377424 378921 401734 407791 387704 429473 976363 1035010 614209 513657 324487 317000 374417 371874 397034 402544 414190 419378 473796 474361 804811 839326 39.85 69.1 1
10:20:00 2023-10-12 425835 416132 96699 95154 143680 148931 154979 154309 127210 125724 130749 133193 145182 146999 452295 485611 1379397 1353109 536646 558051 133570 118506 129154 132132 141683 135964 131889 132639 90414 91701 327328 287059 823422 830988 240815 237961 304067 306010 358252 346244 377156 381100 402940 409618 384266 429617 977749 1026696 612609 516083 324451 319157 374203 375699 400975 403606 415329 414344 474845 475077 802271 839142 39.85 69.1 1
10:20:01 2023-10-12 417341 415841 96871 95125 144164 148620 156043 153710 127420 125310 131058 132768 146265 146871 450482 485979 1382036 1372113 544159 560856 133654 118535 129230 132196 141974 135909 131881 132299 90476 91928 328371 287756 824245 829118 239360 238735 303391 306297 357653 350271 375932 378243 403579 409008 390115 431142 973562 1024290 611703 512911 326382 318923 375542 371910 396925 402540 414777 421373 472231 472047 804584 839326 39.85 69.1 1
10:20:02 2023-10-12 419852 416822 96724 95162 144181 148619 155289 153846 127210 125463 130966 132977 145182 146759 450677 487053 1388554 1365358 535087 557266 133754 118309 129368 131818 141717 135720 131914 132299 90509 91701 329108 286126 828195 826122 241599 237997 303320 306225 358015 350956 377812 382106 403116 407614 387668 429667 976216 1032993 614361 516633 326649 317000 374119 371874 400227 403003 412944 418785 471900 475256 805696 839363 39.85 69.1 1
10:20:03 2023-10-12 423213 419191 94607 95353 144721 149000 155688 154171 127284 125676 130918 133060 145114 146759 448590 481246 1370299 1360098 544086 557266 133219 118506 128906 132591 141455 135977 132105 132697 90352 91890 325100 288342 822680 829813 238620 239476 304281 305580 358516 347603 377424 377108 402976 410300 386650 429886 976363 1015423 616959 512149 324174 320112 372145 371910 396295 402259 414183 416906 472039 471715 802529 841787 39.85 69.1 1
10:20:04 2023-10-12 419186 415805 96800 95125 144577 148202 156008 153352 127508 125190 131149 132814 144909 146317 448626 483763 1378114 1366126 542691 557266 133503 118506 129368 132472 140190 136184 132203 132597 90410 91827 324464 288371 832116 832175 239926 238558 303853 306730 356078 349461 377667 378560 403435 407435 387849 432476 972183 1025999 617151 513712 324775 317000 375243 373026 396961 401662 414190 420378 474405 472378 809253 839363 39.85 69.1 1
10:20:05 2023-10-12 421078 415841 96699 95125 144253 149140 155255 154060 127420 125430 131149 133102 145455 146713 449120 484175 1390598 1368646 534976 557266 133754 118588 129368 132132 141911 136066 131914 132299 90785 91701 327173 286940 828595 827736 240886 238699 302894 306802 356650 348653 376355 381100 406002 408399 387777 427884 974980 1035239 614209 515785 326395 318816 375300 374637 401259 405386 413126 417940 474094 476117 809266 836838 39.85 69.1 1
10:20:06 2023-10-12 422272 417459 94793 94956 145235 147858 156295 153318 127596 125017 131341 132960 145579 146317 450772 486873 1372764 1352214 543351 561254 133620 118535 129299 132001 141486 135977 131881 132332 90345 91887 327849 287936 821998 833380 239855 237856 303710 305831 357725 347639 376233 378812 402020 410229 387195 432476 976363 1019087 605360 516633 324631 318958 372999 373026 396925 401405 413273 417531 475073 472047 797771 841787 39.85 69.1 1
10:20:07 2023-10-12 423171 416167 96867 95158 144411 148449 155791 153752 127210 125396 130966 132793 145216 146352 449390 485598 1380073 1361407 541245 557230 133788 118309 129832 131783 141949 135754 132344 131868 90542 91448 340015 286126 835729 832201 240104 238452 304847 308066 358015 347461 378496 378740 404644 407543 388791 431032 974048 1021323 615680 514440 327646 317000 375264 373585 397034 401662 412615 417826 477160 473814 811712 841787 39.85 69.1 1
10:20:08 2023-10-12 420206 419231 94728 95419 144583 149138 155801 154386 127305 125777 131114 133193 145620 147203 448554 488395 1382334 1363343 540090 558874 133553 118535 129209 132223 141542 136453 131724 132697 90619 91827 330196 288473 817554 827736 240405 237997 304209 304828 358804 349706 377156 378848 401102 411419 387813 428526 977749 1030439 614209 514437 323574 319370 374346 373579 399280 403677 416992 418749 473127 473814 797096 836838 39.85 69.1 1
10:20:09 2023-10-12 421638 416131 94700 95157 144419 148619 155757 153992 127386 125575 131149 132910 145620 146283 447923 487089 1374132 1351587 539479 558802 133771 118631 129092 128881 140190 136252 132178 132631 90377 91920 324980 288576 822146 834414 240370 237926 304959 306226 357653 348331 379572 378848 401948 409582 387431 432439 977676 1024253 612609 516633 324631 318887 372928 373847 396997 402508 415366 418121 475108 474398 798902 841787 39.85 69.1 1
10:20:10 2023-10-12 424373 418530 94696 95219 144411 148336 155289 154133 127176 125603 131058 133227 144875 146827 447888 482212 1380073 1360210 540475 557194 133662 118637 129368 132001 141880 135943 131881 132265 90509 91827 324464 286126 833071 833380 240405 238699 302363 306802 356578 346765 375596 378812 405966 408650 385348 430459 973974 1022255 606266 510483 327002 318746 374203 375168 396817 405347 412724 416688 473631 472414 808083 841152 39.85 69.1 1
10:20:11 2023-10-12 418890 416411 96833 95372 144147 148931 155289 154069 127203 125816 130870 133394 145483 147099 449991 486945 1381999 1363742 539557 561254 133629 118439 129334 131966 142240 136790 132211 132141 90443 91701 328371 287495 842571 827860 240068 237961 305209 306226 356293 349425 377424 378812 401102 407756 387849 429473 977749 1027094 615680 518102 324631 317889 374382 373843 396709 402508 414777 419414 474131 473779 802456 837791 39.85 69.1 1
10:20:12 2023-10-12 424674 416167 96699 95256 144041 149035 154945 154026 127176 125430 130840 133068 145182 146999 447888 485539 1381054 1353071 536265 558444 133628 118671 129334 132223 141932 136024 131881 132481 90414 91953 328371 287756 827787 833632 240601 237750 304773 306550 357510 346380 377922 380919 403044 409404 385205 429813 977749 1025935 622199 516449 326092 318887 373711 373026 400409 403677 415329 418812 473667 475220 801850 839326 39.85 69.1 1
10:20:13 2023-10-12 419608 419227 94769 95390 145022 149018 155618 153992 127176 125396 131149 132943 145618 146995 447888 481175 1381054 1370629 544341 559012 133423 118555 129334 132132 141833 136024 132187 132481 90476 91827 327328 287756 827787 827736 239289 238751 303320 306694 357402 349706 376889 377639 403543 408972 387849 428526 972110 1024290 618622 512605 324703 318887 374417 373052 396889 402821 415094 419414 473127 472342 806294 839289 39.85 69.1 1
10:20:14 2023-10-12 419852 416419 96867 95256 144277 148931 155289 154026 127386 126011 130932 133193 145148 146725 447888 487053 1384541 1361370 538062 561977 133990 118433 129230 130853 142013 135874 132211 132381 90345 91760 328371 287756 831527 828323 240033 237760 305209 306442 356293 349389 377424 381100 402020 407720 387668 429169 976363 1035629 612609 517735 327232 316965 376328 373843 399280 402544 413896 419414 471533 474898 804811 838062 39.85 69.1 1
10:20:15 2023-10-12 424674 416424 96699 95154 144841 148720 155255 154309 127176 125810 131058 133268 144841 146929 447888 485575 1381054 1351289 535087 558015 133536 118588 129209 131966 141648 135943 131881 132332 90509 91701 327849 288166 827440 829777 241278 237997 302963 306730 357402 346522 377156 381100 403507 408688 387688 429521 977528 1029380 621826 516633 324559 318746 373675 375168 400939 405405 415366 414416 472231 475256 804674 839142 39.85 69.1 1
10:20:16 2023-10-12 418594 416495 96871 95195 144381 148684 155840 154069 127325 125782 131010 133482 145175 147134 450703 484948 1383541 1375935 542471 558015 133629 118472 129334 128881 142597 136164 132245 132481 90509 91827 327849 287756 827902 827897 239325 239272 303320 306802 357689 349742 377156 378207 404752 409582 390115 428562 973525 1027195 609709 511352 324739 318852 374382 373052 396637 402856 415072 419378 473127 472378 806902 839054 39.85 69.1 1
10:20:17 2023-10-12 419519 419122 96762 95252 144441 148822 154979 154026 127298 125603 130966 133102 145620 146999 449354 487125 1383426 1363343 539706 558444 133662 118472 129368 132001 141915 135943 132154 132299 90476 91928 324980 288987 831993 829425 240361 237820 305531 306334 356436 349246 377886 378668 401841 407720 387849 429813 977056 1033595 615680 518102 324474 317889 374417 371874 396889 403110 414777 420406 471533 473814 802419 838062 39.85 69.1 1
10:20:18 2023-10-12 424336 418635 94765 95385 144553 148931 155289 154026 127210 125396 130905 133644 145586 147048 447888 480873 1377588 1361370 539406 558910 133570 118472 129368 132001 141781 135943 132311 132564 90509 91701 329108 286126 828283 833380 240068 238844 303072 308320 356578 347044 375896 378848 405412 407756 385455 431142 972110 1020565 612609 513712 327646 318405 374240 373026 397034 402505 412944 416870 474369 473814 809303 841787 39.85 69.1 1
10:20:19 2023-10-12 421708 419483 96729 95224 144219 148720 155289 154665 127285 125844 130966 133293 144841 147134 447888 480500 1386611 1377908 539409 560312 133654 118535 129558 132230 141974 135840 132211 132506 90377 91920 327849 287756 828018 826564 240068 239192 302256 306766 357366 348617 376355 377919 405107 408972 387740 427243 974215 1027458 617151 510629 324703 318604 373226 373052 399280 403737 414190 417790 471430 473814 808692 836801 39.85 69.1 1
10:20:20 2023-10-12 419186 416459 96729 95538 144251 148931 155289 154060 127176 125637 130749 133068 145182 146964 449317 487089 1379397 1361370 539322 558874 133319 118472 129334 132035 141648 135943 131848 132332 90509 91827 324980 288414 835078 827897 240441 238032 305138 305329 357689 349706 377156 378885 400888 409944 387632 429217 977713 1030257 614209 516597 323958 318746 376898 374108 398953 402544 413856 419378 473912 474707 797697 837791 39.85 69.1 1
10:20:21 2023-10-12 424072 416388 94801 95520 144615 148825 155874 154171 127284 125710 130918 133093 145348 146928 450850 481387 1380073 1361875 537882 557230 133725 118733 129334 132040 141717 136066 131848 132481 90410 91827 327328 286940 825815 832201 240104 238699 302363 306370 358228 347247 377959 378885 406002 410229 385420 430154 974943 1021524 615680 510593 324739 319630 373975 372467 397034 403737 414777 414452 472302 473446 805723 841152 39.85 69.1 1
10:20:22 2023-10-12 418594 416424 96762 95121 144385 148619 155289 154026 127386 125430 130966 132977 145485 146982 452938 481246 1379397 1371603 542544 558608 133662 118472 129368 132001 141683 135943 131881 132518 90751 91887 328371 288576 828018 828911 239219 239131 303213 306586 357510 349563 377313 377603 404716 409582 390115 428562 974796 1026467 601983 511750 324739 318887 374275 373052 396925 404635 415072 419414 473127 472378 806902 839326 39.85 69.1 1
10:20:23 2023-10-12 424674 419231 96771 95533 143952 149035 155289 154034 127115 125710 130932 133160 145182 146759 449317 485431 1381054 1352110 536373 558051 133536 118555 129368 132132 141648 135943 131881 132514 90476 91701 328371 286615 827556 831613 240850 237997 303924 306393 357402 346487 377424 381100 403223 409582 385113 429886 977749 1028911 612738 516633 324703 318923 373711 373026 400793 403677 415366 414489 474405 476296 802456 841514 39.85 69.1 1
10:20:24 2023-10-12 423171 416202 96767 95228 144381 149035 155791 154167 127508 125637 131149 133193 145519 146759 448590 482712 1378561 1364175 542715 558766 133654 118767 129265 132483 139799 136252 132120 132631 90476 91861 328371 287756 821571 834818 240467 239440 302823 306766 358768 347039 378385 378812 406002 411455 386270 430495 976363 1018481 615680 510593 324510 319890 374240 372467 398998 403490 413201 419446 472302 473446 805956 841787 39.85 69.1 1
10:20:25 2023-10-12 417341 415801 96800 95125 144653 148619 156008 153962 127420 125396 131231 132977 144875 146352 447923 481246 1381054 1371640 542618 558444 133624 118588 129334 132132 140226 136062 132063 132514 90509 91827 327328 286710 827787 828532 239696 239308 303356 306766 357689 349983 378348 378221 403896 409908 389970 430312 975832 1027089 618622 513091 324595 319335 375507 373998 396961 402856 415145 420676 473796 472342 806939 839326 39.85 69.1 1
10:20:26 2023-10-12 425844 419145 94765 95582 144377 148893 155186 154420 127074 125944 131010 133754 145075 147339 449244 486223 1380600 1351326 536424 560349 133633 118637 129368 128749 141683 136218 132385 132514 90509 91827 327849 287055 825659 831613 240850 237997 304281 306802 357653 346487 377424 381100 403543 409618 384842 429850 977749 1018436 612738 516633 324703 318664 373566 371910 400409 403677 415366 414452 472302 474934 802456 839326 39.85 69.1 1
10:20:27 2023-10-12 422871 415805 96733 95256 144364 149035 155324 153812 127420 125430 130966 133068 145519 146794 449354 480500 1370203 1359400 543241 558051 133319 118671 129244 132069 141795 136536 132145 132997 90345 91854 324980 288987 817096 832018 239713 239670 304631 306550 359418 347568 377959 378207 404788 411491 386907 429971 975634 1015386 615680 510629 324451 320410 374240 371910 396997 405835 414147 416870 472267 472414 804811 839326 39.85 69.1 1
10:20:28 2023-10-12 420446 416459 96729 95224 144415 149068 156013 154167 127474 125603 130966 133365 145216 147156 449611 487053 1390598 1366126 535087 557266 133754 118309 129403 132001 141915 136154 132278 132299 90509 91701 327849 286126 828042 829425 241599 237997 303320 306802 356328 348617 375069 381908 404788 407791 387777 429886 976363 1033285 614209 516633 326685 318405 373821 371910 401273 402224 413603 418785 472267 476668 805723 835616 39.85 69.1 1
10:20:29 2023-10-12 422272 417447 96703 95294 144249 149348 155727 154240 127210 125810 130966 133227 146163 147590 450592 486323 1384003 1364288 538136 561254 133671 118815 129230 132449 141939 135909 131914 132481 90476 91701 328371 288576 818836 830088 240477 238032 303995 306478 359707 347568 376355 378921 403579 409944 386614 428223 977749 1027494 623319 515170 324667 320635 373711 373052 399844 401662 414147 416602 473127 474886 796569 836875 39.85 69.1 1
10:20:30 2023-10-12 417377 415805 96800 95096 144415 148619 155324 153318 127210 125223 131058 132760 145519 146944 449354 481246 1379093 1369249 543040 558644 133536 118588 129334 132040 141915 135951 131889 132389 90414 91701 327328 286177 832933 828568 239325 238735 303320 306406 356650 350271 376197 378510 404523 409008 387921 431142 973562 1024290 612609 512911 324703 318923 375243 371874 396925 401662 414777 419451 472267 472378 805734 842073 39.85 69.1 1
10:20:31 2023-10-12 422032 419227 94672 95287 144377 148201 155376 154030 126973 125676 131010 133164 144875 146725 449427 487017 1389651 1364175 535124 558051 133788 118309 129556 131978 141717 135720 132096 132083 90509 91637 327849 284902 840514 827362 241224 237392 304031 306802 356316 348653 375069 381639 403579 407756 387777 429850 975671 1034896 617347 516633 326649 319389 374119 371945 400409 403394 413603 419082 473541 476296 807102 836875 39.85 69.1 1
10:20:32 2023-10-12 424067 416459 96665 95504 144054 149348 155186 154592 126825 125724 130784 133260 145859 147065 449354 485539 1379397 1359428 536336 557266 133352 118506 129368 132414 140190 136184 132145 132564 90377 91827 328371 288166 840626 830088 240672 237856 303853 306730 359309 347044 376355 378957 403328 411419 385384 427884 977749 1029233 613697 515170 324703 320635 373711 371353 400191 401662 415366 414489 473127 475256 798939 839091 39.85 69.1 1
10:20:33 2023-10-12 419815 415805 94704 95287 144645 148619 156008 153812 127420 125310 131214 132877 145654 146283 447959 483351 1378114 1361370 541849 557230 133884 118275 129368 132040 142105 135848 132278 132299 90509 91701 324980 287756 848297 829777 239864 238699 303818 305400 355508 348593 376233 378848 403579 407149 387813 431827 973291 1021369 615680 514440 326649 316965 374453 373621 396997 402259 413017 419414 475108 472414 810488 841189 39.85 69.1 1
10:20:34 2023-10-12 421078 419159 96598 95290 143943 149234 155255 154309 126858 125603 130905 133394 145380 147235 450420 483578 1391309 1367190 534940 560459 133931 118535 129265 132132 141717 135968 132278 132457 90345 91827 328371 286940 837705 826564 240886 238593 303107 306766 356614 348653 376889 381100 405395 408686 387467 428526 973562 1033432 613657 513712 326649 318664 373297 371945 400975 404351 413603 418749 470836 476332 808119 836838 39.85 69.1 1
10:20:35 2023-10-12 421376 415801 94858 95268 144720 148516 156226 153318 127508 125017 131149 132329 145657 146102 449390 487053 1370814 1352661 542691 557230 133193 118275 129120 131909 141648 135943 131848 132332 90509 91827 327328 287567 821072 833040 239864 238032 304745 305795 357689 348653 376268 378812 402056 409906 387195 432476 976363 1021323 614209 516633 324667 318923 372964 373061 396637 402544 413201 417495 478175 474398 801168 844202 39.85 69.1 1
10:20:36 2023-10-12 421565 419259 94769 95357 144720 148511 155870 154137 127339 125589 131058 132843 145145 146317 447923 486323 1380073 1362153 540662 557230 134335 118337 129437 131749 141949 135720 132527 131902 90509 91864 327849 285160 833920 831613 240068 238032 303391 306802 355508 347639 376268 378885 403579 407149 387195 432170 972110 1021359 615680 513712 327414 316965 373821 373585 397034 402259 412981 419812 475073 472449 811676 841189 39.85 69.1 1
10:20:37 2023-10-12 421073 416424 96627 95319 143784 149243 155147 154592 126791 125878 130648 133260 145048 147273 449036 480500 1388590 1375621 539706 558087 133717 118433 129161 128873 140289 135985 131848 132415 90443 91954 324980 287756 828018 827736 239962 239272 303320 306802 356650 347354 376209 378776 405359 409618 387777 427884 975832 1029165 617151 511750 324739 318441 372964 372570 397034 403490 414777 418158 471792 473113 809303 836875 39.85 69.1 1
10:20:38 2023-10-12 424152 418567 94671 95191 144277 148340 155324 154060 127149 125944 131058 133172 144944 146725 447573 487017 1376600 1346452 536646 558051 133570 118506 129368 128661 141717 135977 131881 132299 90509 91827 327849 286615 823532 832201 240850 237961 304281 306766 357689 346522 375668 381100 403579 410229 385420 431179 977056 1024487 611267 516633 324703 318664 374203 373621 400409 403677 415366 416906 474774 474969 800713 839400 39.85 69.1 1
10:20:39 2023-10-12 423471 418235 96800 95154 144496 149135 155358 154000 127149 125642 130905 133415 146197 146974 449207 481836 1378636 1364288 541905 561254 133285 118671 129244 131943 141584 136218 132145 132647 90476 91827 328371 287756 822580 832091 239819 239476 302363 306766 359345 347603 375104 378848 405431 411166 386578 430837 974980 1019880 615680 510629 324739 320375 373975 371981 397034 405032 412910 414525 472302 473482 805956 841189 39.85 69.1 1
10:20:40 2023-10-12 419852 415841 96805 95158 143986 148619 155324 154060 127210 125430 131058 133323 145654 146999 449036 487053 1390598 1365650 535087 558051 133788 118472 129403 131852 141717 136205 132311 132299 90542 91701 324464 286940 826978 827094 241635 238032 302859 306802 356614 348653 378113 381639 405395 407791 387813 429546 974980 1034896 618466 515170 327183 318405 373821 371910 400975 402540 413309 418826 475774 476380 809281 837952 39.85 69.1 1
10:20:41 2023-10-12 424674 417340 94668 95452 144149 149208 154910 154274 126791 125637 130784 133460 145182 147475 450432 485198 1381391 1358969 537605 560856 133356 118506 129244 132132 141619 135977 132105 132514 90698 91701 327328 286414 838040 829191 240477 238032 304067 306802 358804 346558 376355 378957 403579 411491 385420 427884 977749 1018364 612609 514876 324739 319605 373183 370798 400409 403677 415366 414489 471466 475256 798975 839326 39.85 69.1 1
10:20:42 2023-10-12 422268 416238 96737 95129 144285 148375 155324 153812 127244 125809 131058 133177 144875 146317 447959 484139 1367301 1358233 545897 561217 133553 118864 129127 131123 141776 136320 131815 132697 90410 91954 331306 289399 819428 832201 239122 239343 304745 305544 358553 347603 377959 377675 402374 411455 387051 429886 976363 1015423 604978 513275 324174 319406 375264 371910 396610 403677 414475 417826 472302 474398 800109 841787 39.85 69.1 1
10:20:43 2023-10-12 421078 416424 96662 95257 143814 149452 155255 154557 126825 125810 130784 133227 145182 147238 450358 480536 1388590 1374643 538136 558480 133570 118671 129368 132132 141717 135977 131914 132332 90509 91701 325100 287144 828018 825393 240104 239105 302434 306298 356650 347639 376089 378848 405716 409008 387777 427582 972147 1024306 612609 510666 324739 319403 373261 372788 397034 402891 414190 418158 472859 473850 808729 838099 39.85 69.1 1
10:20:44 2023-10-12 418630 418190 96729 95158 144019 148615 155766 154103 127149 125816 130862 133386 144773 147134 450887 489390 1384003 1364492 537882 558087 133352 118506 129244 128738 142231 136189 131881 132299 90352 91860 331437 288306 838397 827398 240104 238032 305209 305544 356650 349706 377203 378921 401174 409043 387885 429546 977749 1030207 624812 513657 326149 318441 374979 371353 399280 402544 414183 419451 470872 474517 800072 836801 39.85 69.1 1
10:20:45 2023-10-12 423287 416167 96833 95223 144721 148931 155289 154026 127352 125775 130932 132977 145416 146725 447888 482212 1377151 1360906 541208 557194 133285 118671 129209 128938 141550 135977 131848 132481 90476 91827 327328 288166 818758 832201 240068 239476 302363 306730 358768 347532 375332 378776 405966 411419 385962 430459 974215 1016948 614209 510556 324631 319854 374167 371910 396745 405921 416400 419422 475474 475669 804664 839179 39.85 69.1 1
10:20:46 2023-10-12 417160 419222 94801 95290 144932 148584 155974 153637 127386 125276 130905 133027 145586 146283 447923 482672 1380073 1370592 543847 557230 133834 118555 129334 132223 141833 136045 132063 132481 90476 91701 327328 286669 826744 829118 239545 238699 303356 305400 357689 349706 376161 378207 403543 408972 390079 431142 972110 1024528 606266 512875 324703 317924 375507 371910 396889 403426 415366 420342 473631 471680 807102 839326 39.85 69.1 1
10:20:47 2023-10-12 421409 415805 96825 95186 144285 149035 155255 154026 127346 125396 131058 133160 145485 146759 447888 485917 1392900 1367102 534866 560312 133872 118337 129870 132070 142458 135806 132518 132199 90443 91760 327173 286736 831337 828911 241564 237714 304773 306766 356257 348617 377424 381960 404608 407756 387740 429813 976363 1034896 614209 516633 326685 320747 373821 371910 400975 404246 412981 418785 474992 476296 805687 836208 39.85 69.1 1
10:20:48 2023-10-12 421973 416424 94894 95388 144854 148619 156152 153284 127474 125396 130966 132760 145586 146339 449354 486981 1370814 1358346 543076 558444 133352 118671 129334 132035 141648 136260 131881 132697 90476 92055 328371 287936 823057 833380 239289 238699 305209 305759 358768 348372 376762 378207 402302 410229 387159 432403 976363 1018331 611522 515901 326129 318923 373261 371910 396925 403677 414147 420020 474369 472342 800072 842984 39.85 69.1 1
10:20:49 2023-10-12 422272 416167 94760 95520 144645 148825 155983 154137 127427 125676 131161 133093 145685 146825 450850 483924 1380073 1363306 541245 557194 134428 118337 129979 132115 138575 135686 132494 132050 90476 91637 327328 284866 833019 832201 240441 238699 304245 306802 355508 347568 376233 378848 404147 407720 386270 431827 972516 1020647 615680 514440 327646 316965 373226 376232 397034 402259 412944 418121 475073 472414 811712 839363 39.85 69.1 1
10:20:50 2023-10-12 418267 416464 96837 95195 144721 149035 155289 154133 127176 125724 131058 133160 145416 146759 447923 486945 1383389 1364175 539322 558874 133762 118704 129334 132218 141550 136456 131848 132606 90414 91827 326563 290363 830534 827736 240441 238699 304959 305293 357942 349706 377424 378885 401702 411455 387885 430334 977749 1030439 621565 515535 324102 318923 377697 373962 399026 403462 417436 419268 473723 474110 800103 839676 39.85 69.1 1
10:20:51 2023-10-12 421528 418339 94761 95054 144645 148342 156295 153539 127495 125229 131149 132694 145600 146112 447888 486873 1371789 1352110 543527 558874 133620 118671 129368 132407 141932 136083 132178 132731 90476 91890 327328 287621 831368 834561 240266 237997 305209 305364 358228 348617 377329 378452 402338 410229 387740 432783 977749 1019807 614209 516633 324667 318923 373226 373585 396925 403413 413237 418121 475073 472342 797734 841436 39.85 69.1 1
10:20:52 2023-10-12 423466 418339 94664 95121 144351 148619 155757 153778 127176 125396 130966 132977 145620 146317 452938 484948 1380600 1364175 541245 561254 133889 118419 129660 132288 142206 135840 132652 132199 90542 91701 325100 286126 831849 833860 240405 238664 303356 308320 356043 347318 379229 378848 405966 407720 386270 431179 972110 1021287 612609 515170 327646 318825 372109 373585 398998 404246 412907 417495 477123 473779 809303 841787 39.85 69.1 1
10:20:53 2023-10-12 418303 416459 96737 95224 144453 149140 155727 154030 127054 125430 130966 132952 145859 146769 448681 487089 1382036 1365263 539706 558015 133746 118506 129334 132223 141648 135977 131848 132299 90476 91827 327328 288378 821673 827150 240441 237997 305567 304577 357653 349706 377424 378885 401138 408652 387885 429813 977749 1030403 624998 516633 324138 318405 374417 373579 397034 402827 413237 419775 474131 473814 799505 838026 39.85 69.1 1
10:20:54 2023-10-12 424188 418567 94821 95586 144611 148965 155151 154171 127250 125676 131010 133093 145449 146928 451218 487017 1379093 1351587 537223 559518 133503 118603 129368 132035 141648 136407 132145 132299 90476 91827 327328 287756 826935 832201 240815 237961 304281 306766 357402 347305 375632 381100 402940 409582 385384 431142 977477 1027282 611267 516633 324703 318887 374240 373621 400409 403394 415366 414489 474369 475220 800072 839326 39.85 69.1 1
10:20:55 2023-10-12 418416 415192 94672 95096 145022 148619 156043 153744 127210 125190 131149 132760 145618 146317 447959 482672 1378114 1367301 543462 558051 133545 118472 129334 132223 141683 135943 132105 132299 90509 91827 325100 287756 826744 829741 239696 238699 303356 306010 356614 349742 376197 378812 403579 408686 387921 431827 973525 1024491 612609 513675 324487 319084 377433 375168 396781 404815 415293 420493 474665 472235 806991 839142 39.85 69.1 1
10:20:56 2023-10-12 420410 416092 96800 95401 144277 148515 155048 153931 127142 125396 130966 133139 145175 146929 449611 485198 1388554 1369249 535884 557194 133536 118555 129368 132223 141816 136160 132096 132265 90509 91701 324980 286736 826280 825545 240646 237997 302363 306802 356578 347603 376089 378957 405644 408650 387467 427243 973488 1029346 615680 511389 324775 318405 373226 373052 400793 402856 414190 418121 471792 475220 809303 836567 39.85 69.1 1
10:20:57 2023-10-12 419259 419159 96703 95256 144141 148918 154945 154133 127176 125396 130966 133068 145346 146995 450740 487630 1382036 1365762 538790 561254 133624 118535 129072 132380 139913 136354 131848 132697 90319 91954 326563 288387 820587 827736 240441 238699 303959 306338 358625 349706 377156 378885 401174 411419 387849 428526 977749 1030439 614209 515170 323873 318887 374382 373579 399280 403677 414475 420072 473127 473814 797133 836838 39.85 69.1 1
10:20:58 2023-10-12 422272 417450 96834 95129 144285 148619 155289 153778 127210 125396 131058 132943 145620 146979 448999 483387 1378561 1360366 541009 560672 134006 118472 130013 131932 141949 135848 132527 132132 90542 91701 324980 286126 845277 832201 240068 239214 304031 306802 355508 347568 376197 378848 404163 407720 386578 431827 970698 1021287 615680 514440 327646 316965 373226 373585 397034 402540 412981 418121 474739 473779 813446 844479 39.85 69.1 1
10:20:59 2023-10-12 423213 419155 94599 95490 144279 149452 155151 154635 126980 126091 130757 133712 145114 147581 449611 482212 1388936 1375545 537754 557230 133733 118309 129368 132322 142554 135943 131881 132299 90476 91701 327328 286940 828249 825393 240068 239105 302823 306802 357964 347603 375823 378812 406002 409008 387777 427918 974943 1024161 617151 510666 324739 318887 373261 373052 399280 403455 414777 418121 468742 473814 808119 836838 39.85 69.1 1
10:21:00 2023-10-12 424152 417454 96737 95158 144621 148619 155289 154026 126791 125396 130966 133160 145114 146352 449611 486295 1379093 1350154 535124 558015 133352 118472 129368 132035 141648 135977 131914 132514 90414 91894 327328 287756 829301 829777 240850 237961 304245 306514 357366 346001 375069 381100 403543 409582 385384 429850 977749 1026728 606809 516486 326128 319346 373675 375168 400975 403606 415329 417671 476484 475077 801207 839326 39.85 69.1 1
10:21:01 2023-10-12 422871 416092 96732 95450 144581 148305 155289 154026 126825 125396 130905 133490 144841 146317 447888 482212 1370814 1359934 544086 558015 132897 118472 128940 132127 141455 135977 131116 132639 90352 91827 331306 287459 817122 829813 239122 239476 303356 305831 358768 347282 375069 377337 403543 411166 386614 429850 977056 1017306 614059 511714 323646 319854 374240 371910 396295 402540 413856 416870 472267 470983 802493 841152 39.85 69.1 1
10:21:02 2023-10-12 418221 417454 96767 95092 144385 148619 155757 153318 127210 125156 130940 132777 145380 146740 449054 484948 1378003 1364789 542790 560585 133931 118535 129230 131966 141781 135977 131881 132551 90345 91954 328371 287756 829530 829777 240068 238452 305138 306730 355508 348617 376233 378812 403543 407114 387467 431827 970661 1021287 615128 514440 326649 316965 374382 373061 397034 402224 412944 419414 474369 472414 810488 839363 39.85 69.1 1
10:21:03 2023-10-12 418630 416128 96800 95512 144315 148340 155289 154060 126825 125430 130966 133248 144775 146725 448718 487089 1381054 1363201 540200 558015 133352 118588 129368 132035 141648 135943 131881 132299 90509 91827 327849 287531 825816 827150 240104 238032 305209 306262 356614 349706 377424 378885 401138 408686 387885 429546 976363 1030476 623319 517735 324667 317924 374453 371318 398990 402225 412004 419414 474284 473564 802384 839401 39.85 69.1 1
10:21:04 2023-10-12 422125 418376 94664 95283 144513 148930 155870 154137 127427 125502 131149 132977 145519 146283 449611 486765 1377136 1348704 536291 558087 133805 118569 129368 132001 141648 135977 131881 132299 90414 92021 327328 286875 840673 832201 240815 237961 304530 306730 357725 347568 376798 381100 402374 409618 386306 432476 977749 1026467 615680 516633 326382 318923 373821 374181 400126 403110 415366 419182 475108 475256 800109 839363 39.85 69.1 1
10:21:05 2023-10-12 418713 415805 96901 95125 144921 149018 155791 153671 127210 125223 130966 132977 145114 146352 449354 481958 1380073 1368646 543847 557230 133570 118472 129368 132035 141683 135943 131881 132299 90509 91827 324980 287756 842240 828532 239360 238735 303249 306766 357653 350764 376197 378546 404147 408972 390115 431179 976823 1026728 617151 513875 324595 318816 375399 374637 396781 404779 414762 420493 472267 472378 805956 839326 39.85 69.1 1
10:21:06 2023-10-12 420227 418571 94663 95191 144247 148619 155324 154060 127271 125741 131149 133102 145216 146999 449611 487017 1389926 1363380 535124 558874 133826 118472 129798 128595 141949 135848 132311 132265 90509 91701 327328 286940 836317 828532 241394 237593 304281 306802 356043 348653 375104 381908 404788 407791 387813 429886 974943 1030293 617347 516633 326649 317924 375795 371874 400692 403394 412981 418749 471568 474934 805956 836875 39.85 69.1 1
10:21:07 2023-10-12 423471 417454 96665 95224 144264 148931 155255 154309 126905 125903 130905 133612 145346 147374 449574 483995 1381999 1360794 537260 561254 133620 118637 129154 132223 141537 136079 132178 132597 90476 91827 328371 286710 839575 830088 240156 237997 304067 306766 359887 348372 376355 378921 403579 412069 387123 428223 975592 1028947 615128 514805 324667 320635 373975 373052 399844 404066 414475 414489 472793 474886 796569 836875 39.85 69.1 1
10:21:08 2023-10-12 423471 417459 96771 95401 144377 148340 155324 153812 127088 125430 130966 133026 144875 146755 449611 480536 1378114 1358271 539209 557230 133696 118309 129403 131909 141816 135943 132311 132299 90509 91701 324104 285720 826740 832201 240441 238735 302859 308538 356614 347044 375632 378848 406038 407791 385455 431142 972110 1021359 615864 512186 327183 318664 373975 373026 396673 402856 413565 419758 477160 473564 809155 842599 39.85 69.1 1
10:21:09 2023-10-12 420707 418963 94672 95423 144283 149312 155618 154026 126791 125430 130966 133102 145182 147235 449253 482212 1383426 1372653 541059 557230 133570 118309 129368 132035 141683 135977 131881 132299 90476 91894 328371 287348 822618 825393 239325 239308 303107 306766 356650 349179 376355 377711 404752 409582 387849 427920 972147 1024487 626305 510629 324510 318664 373785 372788 396997 402891 415072 419182 472459 472378 806902 838062 39.85 69.1 1
10:21:10 2023-10-12 424188 416101 96737 95327 144320 149033 155255 154309 126791 125463 130784 133227 145114 147238 447573 484856 1379397 1354108 535124 557266 133440 118472 129368 132040 141734 136062 131881 132481 90509 91827 327328 287756 823532 828568 240850 237714 304067 306766 358516 347009 376355 381100 403543 411166 385747 428271 979609 1029380 614209 516361 324595 319783 373939 374108 400975 404494 413554 414489 473461 475256 802384 839363 39.85 69.1 1
10:21:11 2023-10-12 422871 416167 96729 95154 144241 148685 155618 153812 127210 125688 130966 132977 145182 146317 450677 482212 1371200 1359400 542508 557230 133327 118671 129244 132223 141554 136011 131749 132548 90509 91987 327328 287495 819447 831613 239732 240219 303356 306298 359345 347603 375104 377675 404824 411491 386614 430495 976363 1015518 617151 510593 324174 319925 372145 371945 396997 402891 414475 416870 472267 474026 802529 839326 39.85 69.1 1
10:21:12 2023-10-12 417336 417459 94728 95092 144649 148721 155874 153821 127359 125229 131079 132843 145517 146214 449244 484948 1380980 1369664 543040 557266 133750 118588 129403 132438 142086 136058 131881 132514 90509 91827 324980 287756 821914 828532 239900 238735 303391 306730 356328 349461 376233 378776 403615 407470 387885 432476 972147 1023565 606266 513712 324739 317000 375542 373026 396961 403462 414190 419487 474369 472414 809303 839363 39.85 69.1 1
10:21:13 2023-10-12 418003 416424 96796 95435 143981 148931 155324 154060 126825 125430 130966 133193 145182 146794 448718 486981 1379433 1362374 539706 558480 133352 118671 129244 132069 141451 135977 131757 132548 90509 91890 326563 288450 819323 826720 240477 238735 305209 305795 358264 349742 377424 378921 401174 410300 390152 429546 977749 1029346 624812 516633 323646 318958 375243 371318 399408 403462 417733 419789 473759 474374 799534 838804 39.85 69.1 1
10:21:14 2023-10-12 421528 418371 94736 95225 144564 148724 156078 153216 127508 124898 131341 132685 146265 146158 449354 487089 1370814 1355556 542728 558480 133386 118671 129368 132035 141648 135977 131881 132299 90414 91827 327328 287495 823295 833380 240104 237997 304922 306262 357725 348408 377063 378921 401174 409906 387777 433127 977056 1021359 614209 516633 324474 318958 373297 374146 397034 403110 413201 418849 475144 472449 797644 841787 39.85 69.1 1
10:21:15 2023-10-12 420786 416424 96699 95299 144520 149137 155289 154309 126791 125463 130749 133260 145114 147273 449354 479454 1386375 1372690 538099 557230 133536 118506 129368 132001 141683 135943 132187 132299 90509 91827 324980 287348 827787 825393 240068 239308 302788 306802 356650 348653 376089 378848 405107 408724 387524 427629 972000 1030110 618622 512495 324595 318746 375300 373015 399280 403490 414947 418158 468778 473671 806902 836838 39.85 69.1 1
10:21:16 2023-10-12 417377 417459 96733 95353 144177 149035 155324 154060 126858 125630 130875 133068 145216 146759 447573 487125 1380600 1361370 539322 557266 133536 118506 129368 132287 141687 135977 131881 132365 90447 91701 327328 287495 825934 827150 240104 238067 305209 305795 356650 349706 380978 378885 401138 408686 387885 429850 976363 1025644 623319 513621 324667 317960 376365 371353 399280 402544 415366 419414 471533 476526 801281 836875 39.85 69.1 1
10:21:17 2023-10-12 424072 417459 96733 95450 144662 149068 155549 154069 127041 125329 131045 133093 145080 146860 450211 486494 1382036 1352147 536265 558087 133637 118747 129230 132132 141915 136049 131881 132514 90345 91887 327328 286504 836127 829813 240565 237997 304281 306766 357689 346522 375069 381100 403579 410229 385149 430495 977749 1025971 612186 516633 324739 318958 373711 373061 400409 403426 415072 414489 473703 476332 801887 839363 39.85 69.1 1
10:21:18 2023-10-12 417341 415805 96805 95372 144577 148202 156043 153318 127420 125190 131058 132731 144944 146317 447573 482333 1378114 1366126 543190 557658 133352 118506 129368 131943 141683 135754 131881 132299 90509 91764 327849 287756 827671 829191 239696 238770 303818 306802 356614 349778 376233 378812 403579 407791 387921 432170 972183 1025741 615864 513712 324739 317035 377433 375699 399160 404707 415329 420530 474262 472271 810554 841329 39.85 69.1 1
10:21:19 2023-10-12 420598 419259 96834 95195 144185 148619 155358 154060 127237 125310 130966 132977 145216 146999 448681 485635 1392609 1371200 534976 557266 133746 118506 129368 132040 141743 136062 131914 132299 90509 91701 327328 286940 828948 825393 240850 238770 302574 306802 356685 348653 376089 378957 406038 409008 387813 427920 974289 1032810 615680 511787 327183 318664 373559 373052 400409 402891 414190 419182 472793 475256 808729 836838 39.85 69.1 1
10:21:20 2023-10-12 421680 418044 94696 95121 144385 148879 155757 153992 127352 125363 131149 133022 145278 146317 447888 487017 1374169 1344501 537049 559445 133779 118637 129299 132001 141747 136211 131881 132481 90476 91954 321146 288371 822008 832790 240815 237714 305173 305400 357653 347603 379535 381348 402654 409908 387051 432292 977676 1025594 611267 518935 324523 319193 373226 374110 400126 403677 413554 420169 476447 475149 800035 839326 39.85 69.1 1
10:21:21 2023-10-12 423771 418521 94801 95158 144168 149140 155289 154030 127176 125596 130932 133068 145859 146769 449317 481532 1379118 1363314 539706 558015 133319 118472 129299 128749 141845 135977 131881 132265 90476 91827 328371 287348 821758 832165 240405 239034 302363 306766 358732 347568 375596 378885 406002 410229 386270 430800 973525 1021287 615680 510593 324703 319890 374203 372432 399280 404055 415366 414452 473595 476489 804547 841750 39.85 69.1 1
10:21:22 2023-10-12 417341 419200 94796 95582 145095 148880 155870 154030 127250 125589 131045 133060 145449 146962 451958 481211 1381054 1373656 543003 561254 134249 118637 129334 132035 141915 136544 132568 132597 90509 91827 327328 287756 822719 827736 239325 239476 304209 306730 357653 350481 377959 378776 404752 409582 390115 429850 972147 1024363 615128 512149 324703 318923 375507 373579 396925 405242 415072 420342 473127 472342 805687 839289 39.85 69.1 1
10:21:23 2023-10-12 424072 418049 96670 95567 143909 149243 155220 154274 126757 125690 130532 133193 145148 147203 448718 484067 1381054 1358003 536646 558051 133536 118555 129334 132223 141652 135943 132105 132299 90476 91827 327328 287552 826363 829076 240610 237961 303996 305938 358768 347288 376319 378885 403543 411419 385420 427884 977749 1026696 614209 515170 324451 320575 374203 373698 399973 403606 416547 414344 472647 474671 799534 841197 39.85 69.1 1
10:21:24 2023-10-12 422162 417083 96696 95157 144189 148931 155480 154171 127142 125363 130932 132977 145182 146964 450703 480500 1368868 1361875 544159 558015 133603 118704 129209 132407 141636 136092 131848 132731 90352 91954 330779 288198 815563 829777 239289 239476 303070 305759 358804 347568 377959 377639 403223 412069 387467 430459 977056 1016586 612609 511714 324401 319890 373226 371874 396889 402821 414475 418517 472267 472011 802456 841787 39.85 69.1 1
10:21:25 2023-10-12 420786 418339 96736 95281 143981 149311 154876 154557 126791 125603 130749 133243 144773 147134 450248 479790 1388554 1372653 537260 559012 133754 118555 129368 132001 141880 135943 131881 132299 90476 91827 327328 287348 827209 825393 240068 238751 302859 306802 357403 348893 376062 378524 405822 408866 387632 427738 974048 1030179 615680 511697 324703 318887 373226 373052 399280 405957 414726 418085 472459 473779 806902 839676 39.85 69.1 1
10:21:26 2023-10-12 418594 417278 96766 95129 144385 149035 155324 153812 126791 125770 130749 132943 145182 146999 450248 487053 1382569 1363343 537845 558444 133628 118555 129368 128688 141932 136036 131881 132265 90414 91701 324980 287594 826280 827150 240104 238735 305209 305759 356614 349706 377424 378885 401138 408972 387849 429813 977056 1024202 615680 513657 326618 318405 377433 371874 399280 403110 413237 420044 471533 474195 801281 839676 39.85 69.1 1
10:21:27 2023-10-12 424526 418249 94825 95357 144692 148956 155151 154171 127217 125676 131010 133093 145449 147066 450248 487017 1380073 1355409 536646 558015 133629 118671 129368 132223 141974 135981 131889 132731 90476 91827 327328 287756 822618 831576 240529 237961 304281 306622 357689 346522 375632 381639 403543 409582 385420 431142 977749 1027195 613657 516633 324703 318887 373711 373026 400409 403426 415366 414489 474369 475256 801244 839289 39.85 69.1 1
10:21:28 2023-10-12 417268 417454 96838 95264 144667 148724 155653 153671 127386 125156 131058 132727 145960 146102 448999 482672 1378114 1366239 543425 558051 133536 118555 129334 132035 141648 135943 131848 132265 90476 91827 327328 287756 828147 829741 239864 238735 303356 305436 355757 349461 376197 378812 403579 407399 387849 432133 970698 1025741 615680 513382 324451 320294 375435 374039 396529 404815 414043 419898 474929 472271 811026 841477 39.85 69.1 1
10:21:29 2023-10-12 421078 416167 96800 95450 144241 149035 154945 154274 126825 125396 130932 133339 145182 146999 450358 481211 1388554 1372616 536080 556802 133792 118472 129368 132001 141683 135943 131881 132265 90476 91701 327328 286940 826975 825393 240068 238699 302786 306802 357653 348617 376052 378848 405716 408366 387777 427848 973525 1027458 623319 510629 324775 318887 373785 373052 399844 403737 414777 419145 472459 474886 808083 836801 39.85 69.1 1
10:21:30 2023-10-12 423843 417459 96703 95191 144385 149035 155289 153812 127176 125396 130966 132760 145182 147184 448681 486295 1378114 1350625 536646 558644 133536 118472 129368 132001 141683 135943 131881 132351 90476 91701 324980 287756 820857 829813 240815 237679 305714 306478 357403 348747 379572 380955 405299 410051 387323 432255 977639 1024738 614209 516633 324703 318887 375264 374039 399844 403394 415366 418121 475144 475077 798902 839326 39.85 69.1 1
10:21:31 2023-10-12 423917 418040 96833 95129 144419 148305 155289 154026 127109 125363 130840 133139 144875 146317 447888 480852 1377841 1359203 539706 559665 133536 118588 129446 132218 141550 135943 131881 132299 90414 91701 327849 286940 821410 831576 240104 238735 302363 306802 358228 347532 375069 378885 406002 411455 385998 430495 973525 1020601 614209 509799 324667 319605 373975 371910 397034 403737 415366 414489 474955 473564 804553 842073 39.85 69.1 1
10:21:32 2023-10-12 418416 418249 94732 95192 144654 149140 155766 153889 127217 125262 130932 132727 145863 146110 449317 483432 1379999 1371132 543998 557230 133352 118569 129368 132001 141683 135943 131881 132448 90476 91701 327328 287756 827907 827362 239325 238735 303356 305866 357653 350271 376233 378776 404183 409295 390152 431790 972110 1026467 615680 512911 324703 318441 375507 371910 396601 402224 415366 420342 473299 472378 806529 839091 39.85 69.1 1
10:21:33 2023-10-12 418967 418044 96829 95121 144285 148755 155289 153812 127176 125396 130749 133043 144875 146929 449611 484067 1379397 1363164 538173 558874 133227 118671 129209 132035 141648 136389 131633 132731 90195 91987 331306 288414 824583 826564 240441 238699 304709 304864 358804 349384 377156 378885 402020 411455 387885 428599 979686 1032456 615680 514912 323994 318816 376365 373843 399135 403570 417733 419232 473687 473814 797734 837468 39.85 69.1 1
10:21:34 2023-10-12 421078 417305 94769 95128 144419 148931 155324 153812 127210 125262 130966 132760 145216 146740 448999 487053 1375189 1350625 536670 561505 133319 118472 129368 132035 141584 135943 131881 132564 90414 91827 328371 288166 827209 832790 240815 237772 304745 306262 357653 347568 376233 381100 402992 409582 385998 432476 977749 1025253 620333 516633 324703 318887 372964 373621 399844 403110 415366 417495 474739 475220 800072 839326 39.85 69.1 1
10:21:35 2023-10-12 418330 417450 96767 95406 144619 148619 156008 153778 127210 125223 131149 132760 145519 146283 447888 481246 1377406 1367301 542691 557230 133628 118555 129368 132223 141734 136049 131881 132299 90414 91701 328371 287756 825778 830051 239819 238822 303745 306478 357546 350127 378496 378366 403400 408795 389934 430959 972110 1025741 615680 512186 324451 318664 375471 372432 396637 402224 415072 420530 473667 472378 807102 839091 39.85 69.1 1
10:21:36 2023-10-12 419815 417459 96766 95191 144411 148931 155289 154060 127176 125396 130966 132885 145182 146849 448718 484175 1388590 1368193 535050 556802 133536 118506 129403 131966 141915 135977 131881 132299 90509 91928 327328 286736 843691 825393 240850 238735 303320 306802 356614 348653 376355 381100 406038 409008 387777 428187 974943 1030476 615680 511750 327414 318405 373261 371318 400409 402856 414190 420114 472168 475674 811132 838481 39.85 69.1 1
10:21:37 2023-10-12 418485 418635 94664 95381 144279 149312 155584 154309 126791 125396 130966 133068 144807 146995 450898 485503 1381054 1363070 538790 561180 133327 118671 129244 132218 141554 135977 131848 132514 90352 91987 326563 288450 823165 827150 240441 237997 304959 305544 358768 349420 377424 378921 401138 411455 387885 429509 976973 1027094 621826 515901 323646 318958 374417 373579 399280 403394 414475 419414 473796 473814 796569 836838 39.85 69.1 1
10:21:38 2023-10-12 436878 417450 96733 95191 144185 148931 155289 153812 127088 125396 130966 132760 145182 146317 449611 480852 1378114 1360906 539706 557230 133319 118472 129334 132040 141451 135964 131848 132639 90476 91890 330196 287552 825721 831613 240441 239440 302399 306802 359622 347324 375069 378848 406038 411455 386871 430615 976823 1020806 612609 510447 324559 320232 374203 375168 399135 405957 416252 416833 474247 473814 804811 839179 39.85 69.1 1
10:21:39 2023-10-12 417305 418344 96871 95313 144377 148442 155983 153778 127176 125190 131058 132843 144909 146317 447888 481246 1380073 1370224 543612 557230 133570 118704 129368 132035 141717 135943 131881 132299 90509 91827 324464 287552 834345 827362 239325 238699 303356 305907 356650 349742 376197 378243 403579 409008 390115 431179 973525 1026467 612247 512875 324703 317924 375542 371910 396601 402224 415072 420378 473667 472378 807102 839091 39.85 69.1 1
10:21:40 2023-10-12 421367 415810 96703 95228 143952 149035 155289 154274 126791 125430 130922 133193 145148 147101 450358 483351 1381054 1361370 537791 558444 132885 118704 128940 132253 139542 136011 131091 132731 90352 91827 324980 289399 818932 828837 240565 238558 304102 305688 359743 348755 376779 378740 403400 412216 387740 428526 978911 1025644 615680 514658 323610 320375 373261 373397 399626 404671 414511 418158 473127 474517 797734 836875 39.85 69.1 1
10:21:41 2023-10-12 420712 415106 96805 95083 145123 148532 156078 153284 127420 124950 131149 132295 145517 146011 447923 487053 1370203 1350625 541082 559445 133645 118555 129244 132223 141726 136058 131881 132514 90476 91827 327328 287378 833270 833380 240441 237714 305209 305436 358228 348653 377365 378921 402338 410229 387777 433127 977749 1021359 614209 516332 324667 318958 373261 374146 396745 403426 417089 418826 476376 474374 801242 841639 39.85 69.1 1
10:21:42 2023-10-12 422761 418639 94793 95311 144479 148619 155324 153778 127210 125688 130966 133627 145209 146317 449611 483387 1378598 1364175 540860 556446 133767 118275 129437 132126 141949 135720 132311 132083 90542 91574 325743 286126 830426 832201 240441 238032 304031 308538 356043 347568 376233 378921 405680 407756 385998 431827 972073 1020665 615680 514440 327682 318405 375264 373585 397034 402540 412981 417495 475108 476225 811100 841189 39.85 69.1 1
10:21:43 2023-10-12 419334 415805 96733 95133 144385 149996 155324 154167 127143 125430 130749 132977 145182 146759 449109 487089 1382136 1363380 539322 558051 133570 118309 129521 132035 141717 135977 131881 132299 90509 91860 327328 287972 830377 826564 240441 238032 305209 305795 357425 349742 375069 378885 401770 409621 389825 430507 977713 1030293 612609 518102 324559 320221 375364 374108 399280 403110 413237 420081 472836 474230 801207 836838 39.85 69.1 1
10:21:44 2023-10-12 424072 417454 96733 94006 144619 148305 155289 154026 127176 125396 130966 133147 144875 146929 449292 485575 1380073 1348406 536373 558051 133478 118506 129368 132069 141717 136011 131881 132299 90509 91827 327849 286615 827219 831024 240886 237997 304281 306802 357653 346558 375069 381100 403543 409618 385420 429886 977749 1027458 623319 516633 324739 318958 373711 373585 400191 403677 415366 414489 473703 476332 801281 839128 39.85 69.1 1
10:21:45 2023-10-12 417962 415841 96930 94994 144653 148619 156152 153778 127420 125223 131149 132636 145620 146283 447923 482333 1379093 1367027 542655 558051 133570 118555 129368 132069 141717 136011 132096 132514 90345 91854 324980 288166 842947 830088 239926 238963 304138 306586 356436 349804 379572 378668 404147 407791 390152 432476 976823 1025814 615680 513712 324739 317000 377968 375965 397034 402856 412040 420712 475108 473113 808692 841189 39.85 69.1 1
10:21:46 2023-10-12 419560 415810 96737 95162 144721 148827 155791 154201 127244 125396 130966 132977 145517 147291 446908 483798 1390598 1371200 536228 558051 133570 118472 129403 132035 141752 135977 131914 132332 90542 91827 327849 286940 828364 825393 240850 239105 303107 306802 356685 348653 376355 381100 406002 409008 387813 428223 974980 1033432 615128 512149 327183 318923 375795 374035 401149 405921 414667 418972 473723 475818 811710 839676 39.85 69.1 1
10:21:47 2023-10-12 419437 418630 96766 95260 144262 149348 155220 154309 127149 125396 130966 133160 145762 146860 449354 484677 1381391 1364288 538173 557266 133319 118704 129577 132321 141550 136423 131848 132764 90476 91987 326959 288414 830989 826564 240477 238735 304281 305795 359634 349742 377156 378921 402940 411491 387921 428599 975629 1030512 615680 514440 323646 320125 374417 371318 399280 401662 414511 419118 472502 473850 795405 836875 39.85 69.1 1
10:21:48 2023-10-12 424105 415106 96800 95129 144419 149035 155766 154060 127176 125430 131058 133010 145216 146317 447537 480852 1378114 1359400 539706 557230 133649 118588 129403 132223 141907 136087 131914 132514 90542 91987 327328 286126 835541 832201 240477 238937 302822 308538 358516 347568 378422 378632 405786 411740 386434 431032 973378 1023091 615680 511206 327002 319712 374240 373026 399280 404090 413309 417744 474369 474517 806975 841787 39.85 69.1 1
10:21:49 2023-10-12 419004 418271 96767 95158 144406 149035 155324 154201 127210 125430 131058 133010 145216 147033 449390 479826 1382371 1375621 541702 558087 133670 118671 129403 132223 141555 135977 132469 132514 90542 91987 327328 286414 823606 827150 239732 239547 303391 306730 358264 351101 376889 378812 405680 410229 387921 428562 974708 1024524 621565 512149 326419 318923 374119 373052 397034 403490 412620 419082 473127 473850 808119 839326 39.85 69.1 1
10:21:50 2023-10-12 424402 417450 96767 95192 144253 149140 155255 154343 127109 125430 130966 133193 144909 146871 448999 486331 1379125 1352661 535124 558480 133788 118622 129516 132069 141717 136011 132145 132631 90345 91887 324980 288371 827787 832091 241456 237856 304566 306586 358049 347425 376197 382178 403579 410193 386054 431986 977749 1027458 611267 516633 324487 321885 372180 374181 400975 403677 412910 416906 477123 476296 800146 839326 39.85 69.1 1
10:21:51 2023-10-12 423324 417450 96800 95369 144185 148619 155324 154060 126858 125396 130966 132977 145182 146352 450358 481532 1374206 1359400 542017 557230 133352 118671 129278 132103 141683 136011 131848 132514 90509 91827 327328 287756 835149 831613 240272 239511 303320 305472 358840 347603 375632 378812 406002 411491 386614 431179 974980 1017730 606809 510629 324451 320611 375264 375433 396637 403984 416843 416761 476484 472271 804664 840732 39.85 69.1 1
10:21:52 2023-10-12 417305 415841 96834 95158 144653 148617 156052 153923 127386 125396 131058 132760 145654 146791 449390 482408 1379397 1367301 544307 557266 133675 118506 129368 132040 141644 136066 132154 132514 90509 92088 324980 286719 822618 828568 239360 238937 304281 306766 357725 350306 376233 378848 404183 408686 390188 432170 973562 1024290 615680 513712 324487 318441 376107 372728 396961 402540 415366 419123 473703 472414 807102 839326 39.85 69.1 1
10:21:53 2023-10-12 421079 416428 96703 95327 143986 149172 155289 154309 126825 125463 130784 133314 144875 147032 447258 483422 1379397 1360210 536646 558480 132952 118704 129154 132223 141486 135989 131881 132610 90509 91827 327849 286418 821538 828568 240477 238568 304281 305974 359635 348893 376972 378668 404039 412542 387632 428416 979797 1030110 614209 515958 324631 320896 372145 370798 400263 404671 417979 416870 473127 475256 797681 838583 39.85 69.1 1
10:21:54 2023-10-12 421675 415805 96729 95154 144411 148931 155791 154094 127210 125630 131149 133102 145553 146951 447573 481282 1369286 1359937 543388 558910 133352 118704 129244 128814 141486 136045 131848 132548 90352 91924 326563 287936 828176 829813 239325 239511 304316 305831 358804 348689 375632 377675 403579 412069 387813 430837 976363 1015386 612972 512548 325856 319925 375795 371910 396961 402294 414511 418158 473334 474398 801887 843275 39.85 69.1 1
10:21:55 2023-10-12 421405 418044 96796 95256 143952 149243 155289 154274 127176 125396 130966 133068 145182 146725 448608 481211 1390561 1372616 536461 557194 133826 118637 129334 128794 140495 136480 132452 132564 90410 91954 325100 287756 838758 827699 240636 239263 303142 306766 357653 348617 376355 378885 405750 409692 387740 428187 974943 1031498 604978 511714 326613 319343 374083 373579 400409 404055 414777 418749 472836 475925 809266 838062 39.85 69.1 1
10:21:56 2023-10-12 419608 418044 94696 95252 144385 149243 155289 154274 127176 125396 131058 133398 145620 146964 450248 486981 1380488 1361370 539322 558874 133629 118704 129299 132407 141648 136596 132105 132731 90476 91954 330196 288450 834093 827897 240441 238902 305209 304757 358768 349706 377424 378885 401984 411419 390115 429813 977749 1030147 603906 516449 325939 319641 375364 374108 399495 403606 417733 420159 474021 475005 797661 836838 39.85 69.1 1
10:21:57 2023-10-12 421973 417454 94737 95487 144777 148616 156053 153778 127386 125396 131179 133499 145278 146725 449427 487017 1377136 1346452 536291 558015 133956 118555 129403 132035 141880 136011 132063 132514 90509 91954 327849 287756 828954 833380 240850 237961 304922 306766 358768 348653 377365 381908 403223 409549 387777 433434 977749 1025741 621826 517735 324703 318923 373261 374146 400126 403677 415366 418813 475108 474886 798902 839363 39.85 69.1 1
10:21:58 2023-10-12 418330 418040 94737 95260 144385 148619 155722 154026 126791 125396 131058 132977 145485 146982 450997 480837 1380073 1370629 542581 556965 133754 118588 129368 132223 141915 136260 132063 132930 90509 91890 327328 287756 822956 827736 239661 239192 303959 306478 357942 350476 378496 378063 404288 410051 390521 430617 975434 1027282 607716 512149 324739 318923 377968 371874 396925 402786 415366 420676 473912 472271 805723 839289 39.85 69.1 1
10:21:59 2023-10-12 419583 417459 96771 95260 144381 149035 155289 154026 127054 125396 131149 132943 145384 146759 449036 487017 1389333 1363343 536265 557230 133876 118472 129437 132223 141940 136041 132311 132299 90509 91701 325100 286940 828340 827736 240779 237760 305209 306766 356578 349671 375596 382178 403543 408650 387849 431142 977056 1036472 614209 517735 326649 318378 374417 371874 400409 403110 414190 419414 475328 475638 805696 839602 39.85 69.1 1
10:22:00 2023-10-12 421670 418044 96837 95191 144385 148305 155289 154274 127176 125430 130966 133214 144841 146317 447222 482636 1368868 1358196 543737 558051 134106 118796 129127 128925 139799 137105 132029 132664 90410 91954 331306 289399 820007 832448 239148 239069 304387 305795 358768 348372 378496 378171 402868 411455 387777 431105 978215 1018027 618622 513238 324365 319890 373226 372467 396574 401628 414475 419109 472267 472378 801281 842984 39.85 69.1 1
10:22:01 2023-10-12 421406 417459 94631 95125 144453 149140 155688 153812 127176 125396 131149 132943 146062 146102 449317 482672 1380073 1364288 541082 557194 134192 118241 130013 132001 142048 135943 132494 132299 90509 91954 327328 285775 835268 829777 240405 239069 304245 306334 356007 348557 377365 378885 404752 407720 387740 433090 975123 1023780 615680 514146 327233 317783 374239 374039 396853 404779 413383 419232 475741 473743 811639 841787 39.85 69.1 1
10:22:02 2023-10-12 418931 418458 96905 95224 144343 149026 155289 154026 127054 125609 130870 133394 145346 147099 449537 483924 1381999 1364752 539632 561254 133574 118671 129120 132223 141636 136500 132025 132997 90443 91987 326563 288468 814712 827736 240441 238735 304709 305544 360708 350235 377424 378921 402940 412069 387885 429580 977749 1033541 614209 514805 323682 319925 374382 373579 399844 402821 414547 419414 473796 474851 797133 837468 39.85 69.1 1
10:22:03 2023-10-12 422002 417454 94769 95417 144653 148619 156043 153778 127386 125190 131149 132760 145620 146248 447888 487017 1373158 1350625 540812 557230 133662 118671 129368 132223 141657 135977 132287 132336 90476 91890 328371 287297 828168 834818 240529 237750 304922 306586 358085 348510 377789 380919 402761 410051 387668 432943 977749 1025741 621565 513657 324487 319748 374048 374181 396709 403677 417029 419159 476148 475220 798902 843909 39.85 69.1 1
10:22:04 2023-10-12 424072 415805 94761 95290 144611 148651 155757 154167 127386 125430 131149 133243 144841 146929 449354 481532 1380073 1360210 540475 557230 133754 118671 129403 132001 141949 136294 132311 132299 90509 92055 327849 286126 831496 832201 240441 239105 302823 308538 357402 347568 376197 378921 406038 409582 386270 431179 972110 1021287 615680 511750 327087 319630 374240 373585 399280 404055 413859 419497 477836 474600 811710 841639 39.85 69.1 1
10:22:05 2023-10-12 418253 418044 96871 95290 144385 149018 155757 154026 127176 125396 130966 133068 145519 146759 450677 487089 1382371 1362337 539062 561143 133990 118631 129556 132322 142241 135909 132211 132539 90410 91794 328371 288371 828796 827150 240441 237644 305639 306730 356365 349706 377959 378921 402302 407756 389970 430800 977056 1029346 613697 517865 326382 317924 375243 371910 399280 403110 413554 419451 472231 474517 802456 836875 39.85 69.1 1
10:22:06 2023-10-12 424526 417459 96800 95125 143986 149243 155289 154309 126791 125603 130966 133193 145216 147101 449611 484139 1381354 1354071 535124 557230 133834 118472 129368 132223 141940 136075 132063 132514 90509 91890 330196 287333 836969 829777 240886 237997 302999 306766 358193 346522 375069 381639 403579 410229 385982 432450 979609 1029380 612738 516633 324631 319264 374203 375168 401542 404779 415366 414489 472267 476632 804674 839216 39.85 69.1 1
10:22:07 2023-10-12 417341 417445 96901 95290 144653 148825 156018 153927 127325 125575 131045 133060 145517 146214 449244 483578 1380980 1372000 543774 558444 133838 118671 129403 128915 142104 136363 132154 132697 90509 92055 328371 288576 836969 828911 239696 239105 304245 306766 358228 350800 376233 378812 404752 410193 390703 431142 974980 1026467 611159 512911 326879 318923 376107 371874 396961 402856 415366 422343 472231 472414 805723 839363 39.85 69.1 1
10:22:08 2023-10-12 419328 415805 96767 95290 144419 149243 155324 154060 127176 125430 131058 133068 145216 146964 449611 487017 1388590 1367215 535124 557194 133754 118472 129798 132223 141949 135985 132311 132299 90542 91827 328371 286940 834882 828837 241724 238558 303213 306334 356507 349012 378496 382682 405786 408795 387777 430495 976784 1035629 612738 516560 327378 318887 374417 372728 402359 405386 414190 419414 473631 477039 806902 836838 39.85 69.1 1
10:22:09 2023-10-12 421078 416092 96767 95323 144381 149243 155289 154343 127210 125724 130966 133227 145182 147875 449927 484067 1382371 1361370 537791 558608 132918 118704 129368 132287 141451 136423 131848 132951 90509 91987 327328 286947 816465 828532 240815 239105 304745 306802 360430 349179 377156 381100 404752 412649 387777 428562 977665 1027167 615128 515170 324403 320896 372964 371318 400227 404384 418625 420057 474094 476153 799534 839142 39.85 69.1 1
10:22:10 2023-10-12 419847 417454 94769 95439 144888 148760 156152 154544 127596 125310 131149 133164 145617 146317 447923 484911 1380073 1367636 543915 561180 134091 118569 129875 132483 142241 136475 132643 132664 90851 92144 326743 287257 833907 830014 240646 239192 304816 306802 356578 350271 377969 381100 405536 408972 390703 433742 976363 1018328 617151 515170 327646 318887 376708 375306 400191 404090 415366 422015 477936 475220 814058 843909 39.85 69.1 1
10:22:11 2023-10-12 422687 417705 94800 95526 145671 152322 156766 155878 127596 125844 133876 133880 145922 147753 449258 484103 1396606 1380526 539285 559018 134786 119501 130971 129509 139994 137875 133679 134103 91334 93974 327849 287972 833378 832201 242387 240966 305854 310067 361010 351862 377401 381913 410613 413345 392180 432795 983321 1041517 620094 516633 330512 323423 378871 376291 403444 409897 417626 422424 478514 479728 817227 846032 39.85 69.1 2
10:22:12 2023-10-12 433894 428672 95409 94135 148279 151869 159877 158187 128305 126610 132008 136461 150637 150043 457298 495080 1404854 1381888 545892 567452 136223 120805 131528 133365 143867 143493 137298 137740 92579 94726 332542 293324 843820 846124 243684 240568 307431 309896 365527 354273 382587 386663 408759 417239 392435 432367 994777 1044790 607716 522473 331920 325480 381159 378885 406011 409935 422747 424526 477972 481291 809303 852243 39.85 69.1 2
10:22:13 2023-10-12 432687 427930 94984 95953 151001 150822 160523 161479 128218 126260 135484 136408 150113 149765 458778 494144 1392374 1372616 545345 567960 135219 120219 131827 133407 143867 143689 137458 137857 92220 94884 334072 293575 841012 852823 245244 242325 309579 311606 366145 355642 384758 386555 406296 413465 391291 433093 992593 1039519 626305 525108 331215 324564 382237 382142 405296 408677 419547 424489 481210 479162 811063 852243 39.85 69.1 2
10:22:14 2023-10-12 436556 429814 94800 95672 148154 150244 159536 159688 127596 125844 135190 136162 149593 149206 457481 487089 1396606 1380526 552142 566182 134225 119535 134655 133524 143368 143616 136842 137729 91715 94332 332542 294092 835749 850941 243178 240603 306933 307737 362724 353888 378646 382719 406074 411664 387777 431179 986269 1027458 621309 513657 328646 324816 378424 378452 402118 408715 418108 420530 474965 477311 810304 849002 39.85 69.1 2
10:22:15 2023-10-12 432840 430159 96030 94697 145385 150817 161668 160974 125717 124573 134123 135094 145346 147545 453364 486729 1403461 1387356 544341 565439 132569 117631 134470 131893 142637 140020 135779 136799 90509 91827 331833 291048 841617 846124 241564 240592 303320 306802 358804 350247 376245 378848 402338 405372 381632 423920 976363 1027167 624812 515901 324775 318887 374382 373579 397034 402856 411375 414380 466838 471543 810488 838099 39.85 69.1 2
10:22:16 2023-10-12 431440 430204 95800 92191 145246 152142 161259 157361 125065 123689 133832 133972 145048 146283 450741 491303 1387360 1369249 542270 564714 131165 116835 133628 131169 141892 139808 134736 135914 89882 91448 330779 293740 835556 844925 240156 238735 303072 302977 357689 348893 374359 377086 396844 405966 382976 421194 974796 1030110 620333 518102 323861 317889 372928 372000 395109 400866 411411 413107 463354 468009 795565 833179 39.85 69.1 2
10:22:17 2023-10-12 430915 431066 93452 90753 143958 148206 157748 155203 124112 121614 130575 132647 143397 144130 450200 484067 1374206 1360398 544303 562050 132638 115189 130697 132561 140286 138216 133578 134103 89162 90404 330779 288523 843142 847926 237610 236459 298433 301104 351997 343409 369344 371353 394652 398299 376528 418153 962224 1014878 620333 513675 321800 314878 370002 369502 391603 396166 405571 410371 461948 460049 800109 831950 39.85 69.1 2
10:22:18 2023-10-12 432665 430226 92813 90602 142917 147414 157525 155376 123398 121498 129884 131536 142980 144191 453612 483387 1383426 1358003 535087 557230 129296 114682 130571 132540 139961 137355 133881 133868 89031 90080 331833 287828 849022 843692 238813 235355 300220 301596 351853 344824 368377 371945 391604 399198 376861 414048 962979 1021323 615854 516267 322256 314435 370002 366955 391595 394714 403205 408454 460017 460694 795001 825265 39.85 69.1 2
10:22:19 2023-10-12 436502 431371 92553 90288 142493 146731 156657 155199 123162 121284 129454 131470 142289 143824 449611 486295 1370814 1340944 536265 557230 132437 114459 130139 132407 142519 137264 133198 133507 88577 89840 330779 288491 837199 845543 237444 234570 297955 301280 351997 342582 368968 372036 389888 396594 374203 414412 964794 1007780 620577 515535 320026 314369 367458 368104 391006 394365 403666 408549 462546 459985 789679 829922 39.85 69.1 2
10:22:20 2023-10-12 432647 430132 92070 90255 142230 146382 156008 155341 122957 121284 129171 131470 142193 144300 450740 483505 1384265 1356111 534940 561254 132192 114091 130240 132586 139735 137217 133085 133198 88484 89529 331306 288414 844064 843132 237006 234605 295995 299245 350382 342221 365068 372036 389888 393516 373147 412609 959430 1018367 616030 515170 320435 312019 366640 365012 391042 393606 399508 404724 458787 460057 793309 824024 39.85 69.1 2
10:22:22 2023-10-12 438857 431123 92104 90240 141999 146494 156043 155199 122726 124369 128992 131437 142025 143690 447573 485575 1370814 1343843 536373 558910 131745 113446 129832 132321 142484 137259 132810 133448 88423 89529 330779 290155 842588 846775 236345 234045 297955 300320 350364 340253 369239 369655 390961 396952 369713 413978 964090 1013877 619061 515827 319530 312933 365505 366403 387623 392181 401242 406050 459944 459409 786263 830314 39.85 69.1 2
10:22:23 2023-10-12 436361 432809 91841 90063 141474 146593 155186 155203 122426 121367 128696 131371 141662 143756 447888 481246 1378419 1360248 537259 557230 131676 113057 129832 132407 139470 137329 132910 133285 87996 89341 330779 288563 844778 843729 235580 233848 295651 300175 349313 340815 366917 369835 387533 393615 369785 409099 958629 1009679 609882 513311 319079 311038 364409 363082 388020 392430 396520 404899 454441 458046 795322 825638 39.85 69.1 2
10:22:24 2023-10-12 437719 433210 91751 89631 142001 146386 155757 155091 122408 124386 128565 130684 141997 143901 448590 485575 1368868 1340612 536646 558874 131460 113057 129437 132287 142449 137469 133009 133465 88506 89333 331306 290456 843496 848528 237518 233349 295816 299860 349805 338655 366113 368723 388047 394544 366941 408774 960146 1008528 609882 516153 317960 311510 364608 363118 387912 390949 400041 401255 454512 456010 785707 824024 39.85 69.1 2
10:22:25 2023-10-12 439362 432547 91667 89479 141766 146152 156043 154343 122525 124110 128565 130978 141339 142432 451637 479826 1364986 1348704 540475 558480 131277 112980 129798 132103 142251 136871 132743 133164 87932 89186 330779 290191 847821 851690 236680 233418 294514 299473 348787 339213 365854 366439 388047 392475 365876 407873 956321 1001637 606853 511394 318787 310789 365087 366026 385140 392252 398055 401073 457203 453772 796585 825192 39.85 69.2 2
10:22:26 2023-10-12 440337 435584 91428 89353 141159 145877 155220 154875 122315 124058 128442 130978 141495 143168 450482 486007 1371789 1351699 537605 558802 129079 112980 129620 132483 138438 137061 132685 133198 87932 89125 330587 290939 843044 850485 236513 232088 294229 297680 349308 338180 362767 366475 386847 392475 363650 404114 958629 1006358 615854 512186 315726 310753 360988 362935 385590 389475 395297 398813 450751 453243 787437 823295 39.85 69.2 2
10:22:27 2023-10-12 439984 436638 91399 89043 141114 145665 155791 154060 122291 123869 128408 130553 141305 142365 449258 481246 1357120 1348704 543851 558910 128968 112747 129278 132223 142049 137021 132311 133290 87840 89218 330779 291963 840171 852293 234851 233128 294479 296757 348256 337930 363318 365925 387903 392297 363543 407237 955503 1001796 619061 504643 315395 310095 360988 362935 385486 390807 394669 396461 453663 450567 790729 825534 39.85 69.3 2
10:22:28 2023-10-12 437609 437706 91358 89153 141466 145540 155186 154206 121992 124094 128360 130487 141075 145471 451637 486981 1367896 1352550 539322 558910 128611 112373 128940 129472 138693 136939 132349 133106 87595 89064 333595 293676 838803 848082 234851 231823 294514 295657 346691 338180 360582 363153 384228 391853 363069 403749 957950 1007816 608389 510629 313225 309878 363066 359917 382677 387701 395332 396497 448291 449236 781430 820304 39.85 69.3 2
10:22:29 2023-10-12 440071 435135 90831 88978 141051 145441 155289 154060 121723 123663 128072 130130 140686 145502 450403 487053 1353807 1344798 544307 558910 128611 112373 129154 129145 138471 137114 132835 133432 88046 88995 333595 293566 839573 857139 234175 234019 294300 295192 346063 336311 360582 363998 383099 390745 364572 404571 953774 996864 614361 509246 314621 310932 360988 360857 382228 387736 394078 396389 448563 449739 786319 820886 39.85 69.3 2
10:22:30 2023-10-12 449561 435558 90765 88759 140880 145021 155289 153676 121723 123891 128127 130064 140717 145250 450666 484103 1361875 1356522 544270 558910 128542 112243 129120 132040 142112 136423 132311 132731 87563 88751 330779 291460 844146 852897 234520 231271 292653 295901 344505 338392 359931 363741 383277 387674 363579 402424 951842 1001601 612738 509905 315741 310053 363691 359483 382228 387525 394498 398595 446710 448188 789605 817797 39.85 69.3 2
10:22:31 2023-10-12 441440 436398 90736 88638 140921 144667 155255 153284 121658 123526 127683 129999 140650 141370 453453 486837 1356146 1343150 544159 562050 127982 112243 128734 132127 141923 136487 131881 132697 87099 88804 333595 293844 842692 855805 233825 232706 293262 293850 346609 334561 359424 360929 383043 387674 360844 400959 949586 994011 608389 507413 313507 307865 360722 359662 381689 386512 394608 394539 447518 447037 784053 819649 39.85 69.3 2
10:22:32 2023-10-12 437392 436771 90574 88363 140530 144701 154970 153318 121658 123526 127649 129610 140599 145090 449927 483727 1364949 1356035 545043 558874 128152 115012 129085 132040 141940 136379 132576 132514 87099 88537 330779 292013 862288 852897 233601 232706 291889 295092 345826 337387 359435 362862 382025 387939 360736 398627 949979 1005823 608389 508495 312749 306257 360698 357754 383310 387831 391608 395094 442893 449034 790804 816365 39.85 69.4 2
10:22:33 2023-10-12 456690 440640 90443 88496 139862 144769 154833 153607 121394 121432 127513 129370 140054 144852 451342 484067 1351475 1336700 543851 558874 127484 114784 128631 131978 141550 136423 131815 132606 86500 88537 338439 294092 843089 855924 232009 232053 290701 292679 345411 333870 357767 360663 380990 385302 358566 398772 948743 996083 605403 507413 313507 306257 357702 358580 379006 385059 390706 395108 446583 445675 786319 818542 39.85 69.3 2
10:22:34 2023-10-12 440296 440544 90104 88299 143547 144765 154472 153560 120831 123406 127194 129302 139296 145130 450244 483123 1365804 1352326 542403 558015 127661 114793 128693 130018 140190 136407 132178 132564 86852 88520 338439 291799 848149 852750 232518 232308 290294 293786 342983 335759 356155 362971 380279 385218 359926 396421 948743 1008236 585060 508288 313470 306789 358817 357466 381689 385751 387506 395705 444308 447037 788557 815785 39.85 69.4 2
10:22:35 2023-10-12 445601 437822 90104 88299 143373 144769 153880 153284 120618 123354 127160 129149 139164 145130 449258 486259 1364938 1341453 537409 558874 127484 114556 128480 131589 141648 135977 131757 132083 86441 88198 338439 292845 851176 855046 233424 231403 289888 293169 344923 333364 359945 360929 379033 385760 356414 396529 950090 998984 619287 513218 313507 306644 357559 358436 381078 383375 387470 394013 446474 450025 779285 816061 39.85 69.4 2
10:22:36 2023-10-12 442846 441476 89976 87929 143329 144268 154223 152792 120503 123046 127072 129105 139164 142693 452094 486115 1372727 1347138 534940 561254 127525 114794 128734 131396 141880 135823 131881 131835 86559 88037 331306 290847 856813 852897 234025 230006 291484 293616 341910 333388 358020 359734 377557 383526 358602 395162 950090 1000150 612999 512875 311955 305675 358817 355820 378062 381229 387542 395388 441665 443004 778731 813434 39.85 69.3 2
10:22:37 2023-10-12 444058 438442 90009 87685 143168 144168 154437 152758 120618 122807 126984 128373 139068 142138 449258 490609 1354553 1330106 537465 558982 127030 114329 128233 131339 141451 135720 131058 132132 86323 88045 338439 293260 849249 859627 232498 230225 292103 291993 342176 333582 357620 357358 376897 385111 356235 396825 947577 987540 615854 507141 310414 306789 356056 357896 377387 383553 389576 392103 442097 441850 779399 815206 39.85 69.4 2
10:22:38 2023-10-12 442375 441241 89660 87625 143055 144062 153910 152622 120209 120926 126638 128373 139217 144306 449258 485539 1361950 1341313 537876 558051 126228 114261 127496 131430 138937 135938 130724 132265 85938 87925 333595 294574 841914 854106 231576 229932 288098 290370 342983 332319 355314 358329 376690 382380 353109 394544 946019 996864 619287 509079 310414 305675 353887 354184 377760 381194 385729 387520 440458 441658 778178 811663 39.85 69.4 2
10:22:39 2023-10-12 444390 440104 89480 87386 142700 143663 153233 152233 119915 120590 126531 131695 141869 143969 453581 481211 1350625 1337501 542403 557230 126195 114227 127782 129374 139035 135738 130893 131769 86146 87796 328425 293123 844229 859576 231074 230506 288942 290573 341946 330849 355926 357251 377715 380030 354967 395738 940870 990450 618093 504643 311734 301830 354987 355036 374337 380660 385514 390335 441701 439153 784053 811703 39.85 69.4 2
10:22:40 2023-10-12 456805 442251 89451 87465 142458 143579 153130 152512 119737 120423 126322 131666 141766 143833 450028 482636 1364986 1342268 534668 559269 126282 113843 127632 128938 139022 135022 130926 131013 86087 87529 330779 291496 855352 852897 231612 229183 288535 291246 338824 331852 354776 358351 373839 378932 354242 393949 943233 1000410 585060 513218 310232 302821 355379 355624 375319 378747 385914 390741 438701 440903 779285 811666 39.85 69.4 2
10:22:41 2023-10-12 445527 442255 89415 87080 142462 142896 153419 151887 119689 120256 126537 128166 138462 141265 451121 485054 1351475 1338750 540748 559628 126302 111965 128096 128547 141382 134581 130959 129897 86264 87222 336151 290843 857262 859357 229782 228901 289514 290432 336751 330813 355059 354219 374435 378932 354206 393355 940870 989393 604462 506694 308193 303142 354454 353870 371769 380056 385514 387484 435967 438099 778259 806893 39.85 69.4 2
10:22:42 2023-10-12 441955 441890 89227 87048 142527 142803 153661 152023 119689 120256 125906 131411 141534 141342 450703 489917 1354731 1337501 538173 556802 126167 113617 127598 128849 139022 134894 130079 131367 85811 87497 333595 293676 848605 854106 229782 228278 290091 290728 338028 331529 351460 355214 373732 381061 354571 389635 945558 994745 609968 504643 309707 304066 351974 353616 374195 378287 385514 388328 435356 438974 770267 808110 39.85 69.4 2
10:22:43 2023-10-12 445639 441453 89007 87052 139839 143769 152748 152376 119444 120605 125771 131849 141483 141618 447888 481246 1365837 1343308 534560 558873 125572 113504 127462 128746 138828 134801 129787 130437 85774 87286 334835 291981 855240 852897 229782 227799 287193 295419 336751 329546 351605 355856 371606 376012 351902 389780 940202 993975 609968 511758 306820 300421 353887 351880 372065 375478 383771 387411 435214 436834 772527 805714 39.85 69.4 2
10:22:44 2023-10-12 442817 441886 88950 86501 142065 142736 152918 151292 119526 119930 125906 131161 141338 140617 447923 487125 1347133 1322688 535124 557194 125539 113426 127359 128671 138877 134852 130316 130483 85774 87341 333595 293242 859200 860798 229605 226884 288093 288883 336786 328516 351641 354762 373165 377767 351794 391231 939536 981319 609882 505259 307416 302433 351974 351880 372086 377196 385514 385021 435356 433730 770304 805714 39.85 69.4 2
10:22:45 2023-10-12 445049 442147 88642 86806 139974 142471 152367 151542 122527 120006 125737 127951 141184 140912 447923 484175 1353257 1333592 536572 557194 124681 113470 126480 128759 137797 135081 132728 131367 85513 87194 333595 294092 852415 854712 228323 226356 287081 288775 338597 327225 349415 353193 369907 375487 348550 389577 938204 989122 614671 507571 306208 302010 351974 353870 372065 374397 382001 386512 435356 436762 767980 805714 39.85 69.4 2
10:22:46 2023-10-12 448467 442142 88763 86201 141730 141848 152639 151224 122527 119688 125457 129190 137515 140568 452278 482176 1350774 1330941 539569 557973 125198 111654 127007 128122 138250 134175 129812 129897 85577 87126 333998 291908 847873 859627 227934 226322 284845 289050 336208 325782 351533 353653 369871 375739 349639 387515 933417 983431 616210 505976 307123 298501 354002 351880 369993 375745 380815 385057 435285 432890 778178 806519 39.85 69.4 2
10:22:47 2023-10-12 444820 455000 88650 86196 141688 142582 152533 150988 122493 119688 125337 130911 141193 140558 447923 488123 1359622 1333899 533120 558083 125332 111113 127055 128033 138250 134108 129609 129540 85635 86620 331437 291532 854431 854633 229033 225622 286289 290276 337047 328232 349272 354370 369911 376797 350553 388744 938020 992594 609968 507413 304310 300878 351974 350176 371868 374362 384006 386512 432615 436697 767827 804231 39.85 69.4 2
10:22:48 2023-10-12 445731 441602 88154 86165 139143 142174 152115 151468 119188 119552 124977 131320 140740 140582 447923 482031 1354108 1343224 536424 558083 124714 111113 126905 127884 138023 134108 132838 129718 85534 86651 337224 292395 854075 852897 227228 226322 284658 288221 334189 325818 348852 354657 368768 374685 349815 385016 935476 989122 624205 507571 306033 300961 351974 349653 369993 374676 378601 386238 432687 431609 769465 802483 39.85 69.4 2
10:22:49 2023-10-12 449212 441750 88214 86138 139264 141165 152148 150538 122324 119289 125044 130662 140813 139738 447923 487089 1342658 1318929 535124 558873 124509 111036 126602 127884 137974 134007 129520 129807 85481 86797 338439 293150 851731 861912 227828 225221 285499 287855 333687 325747 349379 351312 369319 376532 347501 386209 934777 976950 609968 504507 302959 301157 350912 349617 368808 376259 380851 384218 432976 432407 769533 805374 39.85 69.4 2
10:22:50 2023-10-12 446835 444644 88241 85984 138915 141552 151660 150982 122053 119654 124633 129011 139521 140155 447573 484103 1346546 1326290 534292 558083 124305 110806 125923 127577 137702 133889 132642 132733 85406 86352 323548 293260 845955 855841 226876 224890 284490 286974 334693 324857 348099 351916 368943 374649 344824 387129 934078 979128 621080 504643 303598 297598 350383 350710 369993 374079 378528 383060 435534 438436 765045 804802 39.85 69.4 2
10:22:51 2023-10-12 449766 442142 88154 85767 138984 140768 151904 150290 122256 119172 124633 128619 138743 139416 452859 483468 1344947 1329301 538025 558763 124581 110636 126588 127529 137763 133268 132677 132664 85406 86524 333595 290601 853761 860844 226173 224855 283308 288909 333969 324857 348327 350499 368907 372149 346978 387129 931650 979164 614671 503793 304732 297563 351726 348563 367405 374676 377320 384799 431776 431494 769686 801272 39.85 69.4 2
10:22:52 2023-10-12 441926 445373 88150 85704 138882 140631 151660 150257 122053 119255 124599 130447 140414 139509 447923 487161 1346546 1330106 535124 558873 124476 110652 126271 127278 137797 133235 132642 132664 85427 86257 338439 292845 860725 855318 226173 223503 284521 286687 333717 328277 348669 351132 368727 375632 345343 382909 938018 984839 613133 506694 304806 298466 347715 347235 369848 374605 377284 380683 429724 438454 765539 801309 39.85 69.4 2
10:22:53 2023-10-12 447396 445086 88025 85677 138722 140768 151803 150190 120784 119119 124532 128297 140315 139395 447888 487017 1355766 1330250 531951 558083 124271 110321 126305 127143 138244 133168 132677 132376 87157 85832 333998 291775 857860 856483 226208 223434 283357 286535 333704 324278 348358 349724 366694 374088 345934 382763 932720 983431 609968 505259 303438 300058 347523 345427 368844 373221 378492 380683 427438 431798 761136 799533 39.85 69.4 2
10:22:54 2023-10-12 448197 444648 87845 85524 138729 144259 151660 150120 122053 118891 124189 130380 138289 139201 447923 483387 1331883 1323630 541082 558083 123627 110465 125855 127312 137192 133792 130879 129367 85299 86193 335430 294509 846176 861410 226702 224716 283419 284667 333969 324857 348358 349161 368907 371121 345388 385067 927658 977197 613133 504003 303869 297356 349854 348563 366560 372960 373972 382752 431650 429836 772564 800100 39.85 69.4 2
10:22:55 2023-10-12 448197 441967 87541 85514 138129 140534 151208 149742 121986 118857 123970 130208 138193 139152 447573 484820 1330938 1322688 543227 558083 123660 110431 125648 127190 136987 132883 132452 132715 86996 85832 335430 294583 846518 860844 225837 223503 282099 284201 333969 324628 347865 349178 367834 370153 342925 383128 926308 975779 611594 503793 303869 295888 348800 347514 365496 372366 376346 381294 430365 427957 771433 798807 39.85 69.5 2
10:22:56 2023-10-12 446047 457949 87541 85451 138251 144311 151174 149202 121817 118857 123482 127942 140142 139217 449427 489015 1348741 1326462 533387 557973 124138 110075 126170 126690 137209 132600 132539 132285 87030 85447 334835 293229 855199 856531 225837 222401 282227 284992 331574 324857 346773 348599 365558 372411 345388 378538 930329 979967 611594 505976 303008 297140 345349 346433 368253 371253 377414 377829 428041 430513 764491 797762 39.85 69.5 2
10:22:57 2023-10-12 449519 443048 87545 85536 138157 144053 151208 149639 121817 118659 123500 127853 139828 138744 449611 480852 1337327 1322688 537899 558083 123084 110211 125441 126825 136501 132917 132360 132531 86936 85589 333595 293260 850474 860844 225837 223503 280280 284787 333482 323128 347573 348611 365309 367808 345315 382332 926161 977706 609968 500940 303008 297126 347750 344319 364364 372070 376806 378470 425167 426650 765773 796465 39.85 69.4 2
10:22:58 2023-10-12 449782 445160 87592 85722 138220 144298 151073 150949 122019 118523 123956 127785 138029 138671 450211 483351 1339226 1322688 537988 556323 123830 109434 125855 126407 137346 131792 131062 130502 87090 85215 338439 291121 866529 861410 225837 222556 281052 284751 329947 323907 346528 345463 364974 369049 345388 377825 924960 981172 617955 500768 303008 297009 345627 343356 366596 371253 374943 378095 426469 427957 768016 795260 39.85 69.4 2
10:22:59 2023-10-12 451746 443670 86986 85382 137466 143987 150552 150324 121581 118857 123146 127853 137495 139166 449721 486323 1341203 1316981 533498 556506 123084 109754 125441 126441 136450 131974 132103 130866 85425 85595 333595 293492 869648 857748 225837 224398 281029 284546 332310 321732 347583 346991 362247 369014 342564 381035 928169 968068 614671 500025 301371 297401 347592 344837 364400 372105 376346 376659 427175 426017 765613 797762 39.85 69.5 2
10:23:00 2023-10-12 449666 447173 87142 85256 137722 143716 150656 149395 122103 118523 123230 127588 137400 138482 450358 482749 1327959 1320807 541245 556076 122817 109653 124994 126475 136193 132247 131759 132342 86717 85389 335430 294509 842436 859627 225043 223279 280280 282868 332022 321946 344710 345463 363370 366491 341816 378574 922925 974364 610055 501513 302011 295536 346669 344319 362150 369557 374076 378398 428134 424145 765613 796687 39.85 69.4 2
10:23:01 2023-10-12 443941 444328 86713 85238 137501 143716 150207 148791 121581 118134 123064 127499 137209 138255 449611 487125 1343299 1324660 537259 557184 122985 109518 125340 126306 136313 131974 130333 132377 86942 85215 335430 293472 868004 855237 225729 226440 281170 281931 329448 323907 342591 347144 362247 369049 340748 377257 928352 975779 611594 505259 301298 294883 345913 345115 363783 367321 374076 376094 426508 425104 759659 797585 39.85 69.4 2
10:23:02 2023-10-12 448821 444435 87042 85204 137963 143211 150898 149896 121783 117836 123349 126782 137831 137615 447258 487053 1328107 1311508 539282 556469 122849 109283 124994 126233 136193 131883 131851 132124 86657 85157 335430 294092 853853 862065 225043 222984 280402 281654 329947 320615 342627 347533 363370 365725 339684 378127 921578 970125 617955 501513 301724 294022 344830 344319 362150 368781 371787 376960 425203 422831 767436 795556 39.85 69.4 2
10:23:03 2023-10-12 447226 445683 86644 85212 137304 143825 151887 150667 121984 118326 123230 127364 137175 138203 449537 486909 1344909 1322688 533571 556506 123018 109174 125479 126025 136416 131610 131977 131872 86657 85273 334835 292638 858213 856519 225202 222515 279989 281724 327959 322698 342555 344908 361129 367913 340712 374997 924868 974364 614830 504150 300872 295609 342997 343356 363273 366773 372947 374930 424869 424718 759659 796687 39.85 69.4 2
10:23:04 2023-10-12 450409 445729 86553 85172 137384 143420 150173 150515 121480 118032 123064 126749 137064 137832 449611 482672 1335674 1318892 537259 555610 123051 108848 125287 125837 136416 134905 130571 131735 86803 84920 335101 290794 862230 862635 224785 223105 279928 283236 327251 320758 342483 345744 362071 366677 340640 377350 922430 981356 603907 502460 300794 294158 345913 342866 364563 368343 374039 376058 423591 422849 756393 792028 39.85 69.4 2
10:23:05 2023-10-12 447309 446565 86703 85303 136893 143773 151143 150316 121480 118032 126149 126749 136966 138073 449611 485467 1333133 1320807 536109 558083 122213 109141 124582 126132 135492 131792 129610 130502 86524 85099 335430 294927 847613 854597 224569 222878 279928 279907 329876 320640 340452 344873 360717 367576 337568 376690 923579 966627 613268 506422 299528 294229 344937 342866 360979 366773 373147 376213 423926 423406 759659 793263 39.85 69.4 2
10:23:06 2023-10-12 445639 445390 86568 85214 136983 143385 150036 152098 121514 118220 122895 126749 136765 137733 449611 480464 1337781 1330069 541059 555319 122769 109199 124826 126036 135791 131610 129936 130229 86689 84983 335430 292758 854633 857748 223132 223140 279928 282938 327817 320602 339866 344837 361058 365772 339398 378117 920664 975743 606978 504544 300235 292851 345668 342830 363791 365646 373474 377318 421402 422134 753497 792028 39.85 69.4 2
10:23:07 2023-10-12 452334 447940 86231 85197 136582 143407 150720 150316 121479 118032 125973 127134 136378 137845 448974 483387 1333428 1314037 531878 555610 122180 108848 124549 125543 135492 134940 129610 131552 86464 84894 335430 292845 863071 857125 224182 222359 279928 280726 328880 318978 341519 345329 360716 366801 338350 376816 922342 963109 608642 498194 297482 294158 342961 342866 360979 365646 368368 376213 423998 423406 767229 793227 39.85 69.4 2
10:23:08 2023-10-12 446799 445430 86361 86913 136535 143141 149926 152098 119782 117830 123064 126863 136522 137858 449207 485431 1342962 1320884 531541 555428 122643 108631 124582 125543 135936 134804 130117 129597 86550 84857 333595 291537 863943 857711 224389 221129 279662 281189 325879 320154 340452 344842 361006 365655 337568 375108 920860 972188 603907 503007 299967 293333 342719 344806 360979 366792 369623 374784 423998 422810 759792 795556 39.85 69.4 2
10:23:09 2023-10-12 450746 447273 86366 86819 136832 142638 150039 149548 121278 117639 125903 126749 136503 137316 448645 485503 1322637 1313376 537882 555647 121914 108664 124139 125543 135492 134940 129395 129597 86338 84888 335430 294927 848641 862065 222399 221856 279856 281344 329344 318445 340416 342902 361006 364058 336044 377350 919128 969439 611594 499210 297523 291339 344937 341722 360979 365646 368923 374774 418496 421263 766190 791846 39.85 69.5 2
10:23:10 2023-10-12 447890 448113 86361 85158 136365 140687 149558 148083 119450 117898 122729 126681 136280 137507 449721 483351 1337575 1317147 534255 556506 121010 108981 123583 125871 134643 134821 129036 131804 86245 84888 335430 294509 851946 856178 223132 221665 278908 279761 329577 317929 341616 345329 359629 365736 336587 377083 921776 963167 616393 495594 296789 294514 342961 342239 360690 365681 368923 372779 421366 422476 761100 792955 39.85 69.5 2
10:23:11 2023-10-12 447821 447419 86058 86823 136017 143141 152469 152133 121010 118066 125658 126782 135869 137802 448974 480852 1341129 1324573 533058 554826 121747 108373 124449 125375 135578 131329 129506 129597 86536 84866 335430 292317 856855 856531 222953 221679 278320 279872 325879 318410 339424 342650 358656 364604 338361 373338 922430 974110 614830 499952 295596 293333 341960 340725 363021 365763 368368 371655 421366 423406 756430 790869 39.85 69.4 2
10:23:12 2023-10-12 456861 445300 86180 86667 136572 143264 148913 151500 121245 117214 125903 126063 136178 136608 448083 487703 1326402 1304064 535124 554826 121176 108149 123372 125130 135130 134616 129215 129597 86127 84720 328425 293532 854013 862065 222747 220440 279141 279761 325879 317004 338401 341758 361006 365188 334494 375108 916454 962392 614830 499599 297446 290560 342961 342275 359566 366535 367296 375076 420111 419044 756061 788557 39.85 69.5 2
10:23:13 2023-10-12 446566 445684 86125 86727 136244 142738 148575 149640 121043 117606 125658 126298 136639 137526 449390 486765 1335674 1318062 534668 555465 121616 108347 124073 125375 135135 134612 129126 129597 86127 84699 333677 295346 848891 855318 222399 220475 279534 279545 325915 317964 337345 342384 358835 364349 336311 375676 921776 963020 613268 502260 297777 291925 342478 341241 359566 367123 369515 372180 418897 419008 758042 790869 39.85 69.4 2
10:23:14 2023-10-12 452039 450854 86026 86600 136007 142638 151467 151500 121043 117572 125658 125916 135835 136832 449611 480852 1328107 1313376 535124 554826 121010 108115 123202 124719 134829 134616 129036 129417 86093 84573 333595 290806 859709 861454 221422 220440 276724 280039 324898 316013 339424 340761 359653 363222 336551 369488 916454 971506 613268 498194 296991 290560 341960 340175 360399 363503 366966 373342 418532 420259 756356 786218 39.85 69.5 2
10:23:15 2023-10-12 457964 448435 86361 85135 136279 139764 148913 149269 119586 117649 122681 125748 136144 136661 449146 486837 1320770 1304064 535497 555319 121176 108082 123202 125061 134711 134616 128857 129417 86093 84625 335430 293532 854187 862065 221705 219565 278320 279761 324898 316491 337819 340761 360752 363257 335836 373939 915499 960998 613268 498470 296501 289440 341960 340725 358197 365471 366673 373342 416959 417762 759659 788548 39.85 69.5 2
10:23:16 2023-10-12 457068 445733 86026 86566 135824 142539 152541 151535 120926 117410 125536 125916 135708 137142 446817 486259 1332105 1315248 534634 557293 120844 108115 123033 125097 134576 134459 128857 129286 85015 84731 331782 295162 849511 857139 221599 220727 278248 279384 327718 316863 339334 342830 357720 362424 336311 373720 921776 960297 613268 501244 294695 290383 340784 339697 358772 365763 370243 369456 418861 418385 756430 788557 39.85 69.4 2
10:23:17 2023-10-12 453289 449066 85998 86508 135765 142416 152293 151500 119217 117505 125799 125883 135674 136972 446671 478111 1328190 1310575 534634 555992 120678 107933 123033 124685 134576 134389 128857 129237 86060 84678 332518 291739 854844 862065 221670 219898 275842 279761 324956 315026 338401 340247 358259 361375 335539 369416 915084 970812 611594 497266 296544 289713 340652 339387 359566 362162 367960 372216 416340 418314 755247 787428 39.85 69.4 2
10:23:18 2023-10-12 450487 448805 85870 86356 135721 139813 150299 148471 120926 117066 125536 125469 135690 136457 448974 486259 1323668 1303975 536461 554927 120761 107982 123033 124619 134508 134367 128754 129348 86131 84599 335430 293494 853922 862065 221112 218930 277929 279331 324956 318230 339684 339924 358728 362424 333911 371687 912952 961657 613268 495630 296789 288562 340376 339340 356547 364084 368221 372216 416375 416486 758455 787428 39.85 69.5 2
10:23:19 2023-10-12 447863 447045 85799 86414 135471 139806 152293 150109 120809 117248 125383 125883 135637 136608 449721 480852 1331883 1324298 537260 553188 120678 107751 122948 124566 134801 134132 128857 128878 86001 84583 333143 292845 850811 856531 220290 220097 276265 279761 324956 315061 338724 342311 354507 359938 336311 369416 917140 969439 611705 495666 294296 289497 340412 337545 359856 362959 367178 368237 415104 419008 754570 787428 39.85 69.5 2
10:23:20 2023-10-12 453228 446660 85829 86389 135355 139729 150354 149234 118902 117289 125589 125748 135257 136471 447547 477895 1326365 1309650 535050 553152 120678 107644 122694 124519 134475 134335 128465 128878 85876 84520 335430 292560 866135 860844 220326 218882 274715 279367 324667 315843 339684 338708 356109 360260 336548 368269 914405 966663 611705 496430 294838 288904 339349 337581 358449 361331 366104 369456 415104 418349 755247 786310 39.85 69.5 2
10:23:21 2023-10-12 446241 450507 85734 86229 135101 139633 149949 148715 118462 117019 125169 125675 134951 136372 446671 485503 1328194 1311508 533461 554006 120200 107388 122610 124309 134137 134039 128075 128878 85842 84404 335430 294927 850532 855318 220255 218694 276724 277194 324956 315843 337180 340486 354507 360225 333609 369560 915769 956122 614830 499210 293115 288904 338838 337581 356297 363539 367960 370709 417187 417336 755869 787354 39.85 69.4 2
10:23:22 2023-10-12 447091 447531 85792 86428 135547 139507 149879 148611 118462 117181 124995 125661 134917 136350 449721 481532 1328107 1320807 536498 553043 120233 107388 122610 124242 134137 134241 128465 128789 85876 84456 334605 292638 855017 855170 219605 219070 274998 278902 324498 315843 337217 340797 353409 358042 333911 368269 914437 966977 600824 498194 294466 289396 337781 336529 358197 361106 366104 366543 417404 417106 750711 787428 39.85 69.4 2
10:23:23 2023-10-12 460074 447010 85846 86167 134723 139320 151941 148438 118462 117019 125134 125056 134951 135938 446635 476970 1323410 1306779 535050 553188 120513 107700 122863 124399 134340 134110 128329 128652 84546 84362 332518 290866 851119 861344 220066 218319 274122 279473 324498 314343 339444 337617 355005 359149 333947 366868 913436 966700 614830 496078 294495 287753 338291 337072 356583 359678 365549 369088 415056 415214 751282 784043 39.85 69.5 2
10:23:24 2023-10-12 447272 449388 85743 86268 134694 139091 151695 148542 118506 116979 123155 125056 134917 135938 447669 484103 1327091 1307745 531914 553188 123294 107355 122273 124071 133666 133876 127918 128754 85573 84393 335430 294509 847350 855318 219569 217676 276265 276310 324690 315843 335609 338673 353657 358613 331247 371306 913144 954772 599285 498506 294675 287923 339423 336564 354445 362451 367178 366543 415056 414809 750831 786310 39.85 69.5 2
10:23:25 2023-10-12 447236 449711 85718 86044 134774 139212 149390 148229 118462 116824 123518 125407 134786 136179 446708 477967 1328289 1320884 536350 549824 120233 107511 122441 123834 133700 133654 128041 128452 84546 84413 331782 292602 852421 855318 218886 218589 274542 277620 322438 315398 333722 339697 353679 356974 333568 367162 911853 966663 608580 495666 293667 287923 338838 334543 356547 360756 366067 365992 414328 415214 745745 784007 39.85 69.4 2
10:23:26 2023-10-12 453694 448440 85654 86011 134630 139212 149216 148023 118380 116791 124925 125056 134769 136201 446999 483387 1322637 1296555 528766 552921 123243 107174 125395 123834 133700 133620 128007 128625 84138 86084 335430 293260 848682 858375 219947 217303 274542 277194 323059 314919 338484 335787 355990 359184 331749 367162 911915 954735 608580 495106 293939 288761 336257 336600 353878 360251 364668 368273 415056 412720 754140 785961 39.85 69.4 2
10:23:27 2023-10-12 449029 449711 85835 86157 134555 139204 149250 148403 118327 117142 125100 125301 134786 135870 447669 484856 1324648 1309650 533461 550005 123209 106700 125570 124002 133876 133399 128007 128028 84138 86018 331782 292638 852885 855318 218886 216931 275842 276381 322045 315843 333722 337380 352350 358042 329746 367162 913520 958939 605455 499247 294257 292950 336764 336564 352289 359140 366104 366028 414984 414405 745893 784043 39.85 69.4 2
10:23:28 2023-10-12 451462 449702 85643 85864 134440 138635 151554 148128 118380 116436 124804 124817 134477 135682 446077 478039 1317914 1304064 534829 550005 123021 106733 125291 123867 133277 133468 127619 128028 84138 86077 335430 293260 845371 859627 218698 218167 272833 276381 323778 314653 336394 336564 352315 355911 332792 369387 911915 960297 611705 495025 294877 288689 338733 337835 356333 359035 360501 369170 414512 417336 755100 783724 39.85 69.4 2
10:23:29 2023-10-12 454588 449441 85617 85987 134440 139088 149425 148197 118212 116402 124856 124817 134444 136208 446671 483387 1321698 1295674 528392 550041 123021 106667 125325 123631 133344 133364 127830 128028 84239 85992 331782 292909 848796 857125 218921 216814 273321 276345 322081 313962 337180 334578 352315 360632 330782 366024 910623 954061 608580 494638 293151 288445 334776 336293 353065 359175 363307 370436 415020 413821 754793 781712 39.85 69.4 2
10:23:30 2023-10-12 447200 447674 85562 85868 134407 138863 151414 148025 118299 116436 122896 124731 134477 135460 448449 485323 1326537 1308605 533438 553007 120153 107042 122207 123531 134024 131603 127871 127892 84080 85959 334605 292845 853315 857066 219087 216292 274770 276116 321070 314631 333361 336600 352069 356974 328751 366059 913210 956122 594952 495666 293841 288355 335715 335951 354456 359140 364996 368161 413745 413239 744725 782895 39.85 69.4 2
10:23:31 2023-10-12 465004 448025 85653 86023 134255 138635 151414 147819 118380 116469 124682 124646 134477 135460 447036 478039 1318887 1303960 533534 550005 123055 106700 125256 123089 133231 133364 127619 128028 84022 85926 335430 291945 846431 860844 218206 216965 272001 276345 322534 312789 336400 335552 352069 356442 332558 367114 908009 955629 610338 494638 293839 287949 335751 334508 355250 356966 360573 365735 413091 413333 751282 780568 39.85 69.4 2
10:23:32 2023-10-12 453298 449812 85643 86110 134584 138683 150336 148301 118198 116336 124891 124684 134343 135621 445192 483959 1319004 1292910 530337 550041 122987 107049 122176 123056 133231 133271 127496 128028 84022 84370 332599 292845 848531 860844 218546 215922 273074 275464 320785 313741 335646 334238 352421 357009 329213 367932 907972 951970 607018 497487 294257 287104 335786 334543 354456 359140 362758 366579 412113 413239 751932 780568 39.85 69.4 2
10:23:33 2023-10-12 449519 448787 87253 85835 133784 138766 148524 148249 117905 116824 124405 124937 133788 135904 444987 477787 1328107 1313376 531163 549968 122987 106634 125169 123056 133264 133144 127408 127817 84022 85808 331782 291981 855849 854106 217528 216931 272001 275833 320584 313520 333613 336058 351497 357863 330782 366003 912562 961035 614992 496782 293033 288779 333983 334472 353878 359838 362468 366789 414696 414333 742397 781565 39.85 69.4 2
10:23:34 2023-10-12 452334 447850 85696 85906 134272 138043 151379 147784 118135 116436 124509 124670 134601 135255 446963 479826 1318887 1305876 535883 550005 123260 106634 125360 123023 133788 131053 127974 127361 84022 85742 335430 290350 860208 860844 217563 216292 272868 276116 319096 314033 333649 335596 352315 357863 329746 365708 909296 966663 604869 495594 293914 287140 334741 335741 352289 356399 360681 365735 411859 413821 746606 778286 39.85 69.4 2
10:23:35 2023-10-12 449231 448025 87407 85684 133784 138250 148628 148858 118102 116436 124353 124612 134152 135687 446963 479790 1321698 1302209 528802 549775 122629 106667 124803 123122 132935 133399 126954 128447 83906 85926 335430 293210 839475 855841 217528 216107 272416 275271 322534 311113 333577 336058 351740 357863 328751 366821 911731 950057 605440 494572 293010 288847 335836 336690 354957 359874 361730 365934 413709 412623 755284 781421 39.85 69.4 2
10:23:36 2023-10-12 450680 448892 87407 85651 133784 138181 148628 147576 118063 116806 124474 124493 133913 135017 446332 480500 1329160 1304993 526828 549932 122987 106422 125203 123391 133198 130871 127496 127185 83848 85624 335430 291084 860422 856531 218206 214953 271586 275886 319096 313044 333072 334543 350174 356691 329248 364602 910352 958939 602362 498194 292182 287140 335872 334472 351965 355902 360681 365971 412475 410167 740298 779211 39.85 69.4 2
10:23:37 2023-10-12 448150 458225 87278 85521 134200 137920 148594 147067 118111 116236 122776 124379 134149 134788 445543 481459 1319004 1309650 536387 549788 122748 106495 125012 123056 132831 131228 127136 127606 83848 85827 335430 292638 854298 860187 216818 215922 271586 274622 319839 313998 331023 334543 351260 356323 328219 365744 907972 960297 605065 495666 292595 286392 334776 333852 352253 356931 363271 366526 408728 412623 743094 777112 39.85 69.5 2
10:23:38 2023-10-12 461091 449043 87132 85647 133524 138181 148421 147819 117742 116436 124318 124612 133570 135332 445735 480536 1318887 1294714 529653 549932 122782 106276 125012 122990 132797 131228 127164 127185 83891 85624 332518 292845 867545 856483 217341 214953 271586 274394 320809 310135 333613 334508 351002 357421 327724 364932 907972 951155 605065 492434 292182 287140 333983 335741 351965 356682 358046 365963 412475 411071 755757 781421 39.85 69.5 2
10:23:39 2023-10-12 451314 449592 85621 85722 133960 138091 148210 147025 117900 116269 122600 124137 133934 134984 446259 482672 1328289 1304064 528525 549896 122918 106403 122095 122872 133436 130871 127428 127083 83848 85794 331782 291496 857972 857139 217493 214701 271551 274586 318061 312498 332495 335777 351992 357863 327158 363720 907972 956085 602330 497840 292246 286665 335872 335741 351929 357854 360573 364828 409984 409736 742202 778250 39.85 69.5 2
10:23:40 2023-10-12 453298 448340 87182 85577 133717 137660 148421 146895 117675 116142 124197 124051 133536 134763 445931 478003 1313391 1302072 534866 549968 122561 106422 124873 122990 132332 130962 126327 127327 83560 85676 335430 292850 851982 859320 218050 216072 270688 272911 320028 310100 332518 333888 351744 354117 327724 364859 905005 954467 608580 494567 292036 286070 335764 333636 355204 358826 358190 364645 409447 412372 753608 779046 39.85 69.5 2
10:23:41 2023-10-12 453491 449424 87144 85493 133574 137974 148214 147304 117675 116256 122267 124170 133654 135026 446295 481211 1317878 1292910 528901 549896 122561 106243 124908 122586 132548 130688 126920 127117 83560 84073 335430 292772 848531 857125 217120 214850 271136 273711 318543 310100 333505 333888 350683 356859 327427 363720 904618 950446 603893 491629 293010 286226 333947 333852 351965 357854 358333 365971 411849 409449 751245 778213 39.85 69.5 2
10:23:42 2023-10-12 449139 449821 87152 85435 133675 137703 148490 147067 117675 116142 122232 124305 133507 134848 445822 487358 1323668 1304013 530407 549788 123055 106290 125187 122689 132664 130648 126974 126995 83675 85584 334605 291690 855976 857623 216632 214185 271551 274075 319982 312023 330719 335777 350966 356859 325681 363720 907936 953436 611818 498194 291151 286226 333947 333852 351362 357854 360537 363689 409302 408230 743854 777320 39.85 69.4 2
10:23:43 2023-10-12 454627 450308 87144 85435 133499 137469 148214 146826 117642 115982 122197 123933 133503 134543 445592 476551 1312459 1296555 532969 549896 122476 106210 124665 122586 132490 130688 126711 127117 83560 85584 335430 292565 846077 860235 218050 214919 269043 272911 319579 310973 332027 333600 350966 354436 327759 363171 903718 953351 616579 492361 291769 285352 333947 333780 353956 356494 356897 364570 408406 411935 747081 778169 39.85 69.4 2
10:23:44 2023-10-12 455821 450659 85593 85682 134044 137740 147832 146757 117541 116236 122093 124037 133402 134475 445447 482261 1315258 1289163 528901 553591 122476 106177 124839 122619 132332 130653 126683 126982 83560 85526 335430 293054 852199 858338 216783 214185 270688 272876 320166 310100 332531 333346 350683 356573 325716 363427 903990 948431 611818 491665 292182 284996 333153 333852 351398 357603 358333 365676 409913 408839 749446 778169 39.85 69.4 2
10:23:45 2023-10-12 448504 450791 87059 85468 133273 137244 148214 146860 117709 116169 121957 123422 133135 134171 444600 478039 1318850 1310575 534940 549014 122476 106031 124699 122586 132332 130472 126327 126908 83445 85467 332518 291945 848568 855318 216823 214884 269864 272876 317136 310815 328955 335777 349345 352562 325752 362622 907293 957547 613405 496782 288793 286902 333947 332469 353811 356565 361034 360334 410654 409988 745893 779201 39.85 69.5 2
10:23:46 2023-10-12 454985 450234 85577 85530 133273 137516 147798 146481 117675 116169 121973 123900 133469 134142 445629 476922 1317129 1297476 531501 549860 122476 106064 124699 122586 132332 130255 126361 126908 83559 85493 335430 291289 852115 860235 218050 214517 270914 273747 318097 308226 331525 333852 349908 354140 327724 360474 903990 957547 613405 491665 291421 284916 333947 332805 351965 355743 357184 364230 407477 409772 744946 777064 39.85 69.5 2
10:23:47 2023-10-12 448773 448416 86991 85244 133248 137244 147901 146689 117479 115982 121753 123390 133068 134137 446295 482672 1315003 1298436 531541 549896 122205 105886 124422 122586 131902 130255 126327 126995 83387 85493 333596 294369 859418 855318 216823 214185 273217 271213 319530 310135 328493 333888 348818 353869 326518 364274 907738 947366 611818 497414 288833 285303 333568 332590 351749 358250 357974 360443 407477 408230 746952 778058 39.85 69.5 2
10:23:48 2023-10-12 452066 449716 86957 85368 132881 137557 147492 146826 117284 116369 121753 124137 133102 134729 445241 478003 1322637 1307742 529993 548242 122239 105853 124578 122151 132117 130221 126327 126698 83445 85434 335430 291908 850552 853835 216823 214517 270914 272649 317101 309630 333069 333888 347733 352562 325752 360438 905331 957242 602330 494602 288829 286025 331964 332265 351677 355743 357758 360515 408728 408839 738170 776843 39.85 69.5 2
10:23:49 2023-10-12 454265 449812 86991 85222 132889 136989 148490 147067 117799 116089 121919 123291 133402 134500 444564 477967 1313243 1296560 533401 548206 122442 105780 124578 121918 132381 129789 126294 126247 83330 85555 335430 290639 857124 859627 216823 213853 270914 272911 316110 308261 330755 332301 349872 352562 326440 359316 901149 959618 602330 492013 291357 283578 333712 331798 350903 354108 357220 363139 406574 407658 740554 774860 39.85 69.5 2
10:23:50 2023-10-12 448211 449680 86875 85226 132664 137209 147732 146296 117284 115789 121753 123390 132977 134104 444963 481581 1315258 1296555 531163 549896 122086 105886 124388 122217 132125 130562 126052 126941 83215 85526 330966 294509 848079 855318 216823 214001 269453 273553 318097 309126 328724 333888 347768 352562 327233 363171 902701 942905 603893 494989 288721 285031 332737 331762 350903 356850 358518 362001 410581 410005 750178 778648 39.85 69.4 2
10:23:51 2023-10-12 458482 449568 86919 85479 132523 137522 147079 147131 117117 116336 121549 123422 132669 134543 446186 477751 1323577 1302209 529379 549050 122442 105820 124422 122151 131902 130005 126294 126315 83387 85317 335430 291139 852151 854106 216823 213556 270152 272649 316110 309126 328955 333586 346687 352597 325681 359316 905331 953351 612096 494638 288829 284556 331462 333274 350867 354131 357220 360479 408728 407658 741150 777064 39.85 69.4 2
10:23:52 2023-10-12 452066 448336 86961 85098 133469 136347 148008 145875 117675 115597 121753 123239 133302 133574 444009 481246 1300447 1291991 535124 549473 122120 105675 124422 122068 132324 130221 126052 126315 83215 85342 330694 293676 844454 861454 216485 213339 269899 270954 316623 308191 328493 332571 349590 351436 324861 360546 899794 952083 602526 493187 288541 283471 333911 329617 349702 356672 358699 360298 405754 407160 749335 772518 39.85 69.5 2
10:23:53 2023-10-12 451830 449702 87023 83792 132631 137040 146941 146005 117284 115902 121649 123357 132739 134142 444927 480852 1315258 1295674 528901 549050 121765 105853 123973 122184 130947 130221 125757 126732 83125 85342 331782 294238 839746 855318 216823 217370 270724 271143 320209 307259 329989 333888 346687 352527 324933 360474 902432 944016 613405 491629 288368 284916 330639 331762 349809 355743 356925 359827 406871 406411 749335 777064 39.85 69.5 2
10:23:54 2023-10-12 451052 450120 86812 85102 132806 136631 147595 145875 117479 115749 121583 123239 132852 133096 444299 480852 1309667 1294677 533461 548242 122357 105110 124491 120981 131902 129360 126294 125865 83215 85160 334605 290956 863447 857125 216366 213191 270342 273822 315798 309590 331381 330652 348675 351331 326663 361154 903879 959277 607056 496430 288793 281989 333008 331498 349523 354002 357220 360443 406007 405240 737718 771787 39.85 69.4 2
10:23:55 2023-10-12 458807 448376 86779 85102 132843 136716 147595 145875 117170 115597 121414 123154 132669 133633 444299 481211 1300447 1289163 535124 550314 121968 105497 124215 121718 131046 130005 125878 126281 83034 85192 333596 293260 849223 860844 216061 214759 269418 270729 316110 307689 328227 331798 348573 350385 324825 360438 898841 947725 602362 492397 288721 283343 333947 329457 349809 356314 358011 360117 404721 405240 745745 773810 39.85 69.5 2
10:23:56 2023-10-12 453329 452077 86963 83850 133014 137038 147768 147067 117150 115882 121495 123291 132843 134070 441439 481532 1313391 1293636 529393 548206 119731 105675 123938 122002 130758 130082 125637 126348 83068 85160 335430 293114 847890 855318 216518 217299 270152 270764 317101 309401 330049 332248 345645 351471 324933 360402 902432 942013 603502 490898 287841 284246 330960 330759 349246 354640 355880 358996 406230 405204 749701 776512 39.85 69.5 2
10:23:57 2023-10-12 449400 448376 86974 84912 132631 136279 147252 145604 117170 115405 121583 123121 132669 133163 444045 480852 1309667 1296555 533083 549050 122239 105078 124336 120815 131868 129360 126260 125865 83182 85127 335430 290915 858628 857162 216213 217416 270152 271143 315942 308226 328195 329831 347804 350910 324933 357660 899794 956798 605469 495376 288969 281570 332720 329510 350315 354144 360047 360298 405469 405099 736649 773847 39.85 69.5 2
10:23:58 2023-10-12 452334 449276 86737 85011 132598 136313 147420 145635 117131 115564 121380 123121 132635 133633 445592 482858 1300410 1289201 535124 549473 121765 105175 124007 121064 130947 129429 125724 126247 83034 85192 333596 293740 846549 860844 215606 217263 270878 269528 318359 307224 330282 331296 347733 349616 324332 360402 898131 947019 608643 492397 288052 282797 333008 328232 349845 355245 356962 359321 404116 405204 747321 770258 39.85 69.5 2
10:23:59 2023-10-12 458157 449712 86507 84916 132407 136313 146808 145739 116894 115564 121042 123088 132544 133540 441439 480852 1321698 1296597 525904 548242 122001 105143 124180 120981 131079 129360 125878 125865 83125 85279 332518 290418 855078 854106 216823 214077 269393 271213 315942 307725 328751 330509 346473 352315 324645 359872 903606 951045 599205 494455 288098 282828 330513 331583 347111 352236 358011 359032 408340 405831 736796 774787 39.85 69.4 2
10:24:00 2023-10-12 449782 449702 86715 83356 132751 136253 146976 145162 117284 114863 121583 122802 132731 132486 444927 478148 1309667 1297409 534292 549050 121799 105143 124007 120981 131046 129784 125757 125899 82692 85192 331782 291981 853837 856893 215606 217192 269393 270729 315720 308226 328824 330527 347768 349896 324861 358235 900152 956122 607094 496078 287922 281817 332503 329226 348756 353612 356182 358996 404757 404850 735235 776420 39.85 69.5 2
10:24:01 2023-10-12 451845 449712 86596 84853 132498 136521 146976 145938 117050 115497 121276 123225 132569 133473 445096 477859 1304139 1292910 535013 549050 121765 105175 122192 121489 130536 129394 125463 126281 82659 85463 333596 293602 846324 858982 215303 217335 269772 270748 315668 306296 330049 330795 346165 348294 324667 359859 898841 947055 600768 490935 287837 281905 330960 327737 350620 354144 355880 358744 404757 405240 747173 770295 39.85 69.5 2
10:24:02 2023-10-12 451052 450791 86589 84795 132191 136313 146774 145638 116894 115372 120973 122919 132237 132904 444299 480873 1315040 1292910 525904 547435 121883 104431 124094 120650 131013 129145 125844 125745 82920 85221 331782 290843 856035 855318 216518 213328 269772 270352 315497 307725 329116 330795 345645 351506 324559 356084 901429 948431 607056 494989 286956 281887 330960 330723 346067 352553 357827 360974 405452 404581 736806 772371 39.85 69.4 2
10:24:03 2023-10-12 448321 451089 86758 83340 132527 136139 147768 145197 117251 114896 121008 122915 132295 133406 441475 478039 1307773 1298473 534962 548242 121765 105175 123973 120898 130692 129118 125497 125865 82659 84977 334605 292218 850331 856992 215454 214228 269168 270282 315942 307725 327614 330759 346165 348329 323875 357121 898516 950057 608643 496078 286079 281817 331964 327737 348230 352553 357504 357126 403192 404002 735268 771573 39.85 69.4 2
10:24:04 2023-10-12 456133 449680 86432 84762 131770 136279 146536 145604 116894 115372 120973 122886 132204 132937 441764 481532 1305809 1282699 527127 548242 119731 104503 123766 120650 130480 129111 125430 125658 82626 84944 329929 291945 850109 855841 216061 213627 268979 270748 315942 306829 333747 329247 343607 350420 322893 357121 901790 944501 607056 490327 288373 281711 328556 329617 346482 354867 354908 359683 406043 404833 744836 770295 39.85 69.4 2
10:24:05 2023-10-12 449885 450093 86732 84829 131951 135962 146740 145368 116983 115497 120973 122802 132080 132971 441764 481282 1313391 1292910 522684 548242 121765 104431 123973 120650 131050 128932 125497 125451 82659 84977 331782 291166 858364 855318 215606 213029 269393 275358 315676 307009 328614 329831 345367 350945 322106 358451 900790 946350 603882 495376 286705 281900 329711 328693 345547 352518 357504 357593 405327 402698 737953 771387 39.85 69.4 2
10:24:06 2023-10-12 450904 450156 86474 84712 131766 135868 146501 145267 116780 114896 120973 122718 132204 132428 441439 475176 1304145 1289201 533438 546629 119565 104431 123646 120732 130019 129360 125223 125745 82480 84944 332518 292173 854241 857125 215454 214680 268162 270603 315618 306721 329239 329617 344983 349908 324681 359727 894401 948710 610230 486616 286920 280959 329693 328480 348613 351462 353657 357628 404400 404567 745900 770258 39.85 69.4 2
10:24:07 2023-10-12 455957 450335 86436 84730 131153 136154 145988 145162 116814 114896 120569 122769 131446 133460 441728 481532 1305846 1279965 525904 550351 119731 104431 123680 120650 130169 128932 125223 125630 82626 84886 331782 291981 847921 854633 215606 213665 268979 270748 315720 306829 330049 328764 343572 350420 321593 356084 897459 942013 607056 486386 287909 280959 327936 329493 345582 351498 353403 358203 406007 404264 746432 772122 39.85 69.4 2
10:24:08 2023-10-12 461298 450185 86542 82936 131786 136014 146398 145231 116761 115630 120801 122788 132080 132553 441800 481246 1309667 1290924 525904 549718 121731 104145 123852 120650 130881 128505 125223 125211 82626 84795 335430 290637 855970 855318 215454 212730 268601 270748 314832 307000 328418 329795 344606 350420 321879 357946 901429 945681 603882 494602 286043 280990 329426 329212 344509 351217 356998 356839 404436 403659 736870 770258 39.85 69.4 2
10:24:09 2023-10-12 450642 450340 86399 82932 131522 135834 146298 144931 116700 114896 120855 122516 131989 132620 444299 475881 1300447 1288247 533729 548941 119399 104431 121666 120484 129840 129145 124898 125711 82480 84944 329929 292736 840891 857125 214326 213927 268412 270748 315942 306419 328614 328800 343607 348925 322893 357121 897204 942942 602362 486652 286669 281141 329177 328236 348577 351884 353548 359950 403440 405975 744049 771099 39.85 69.4 2
10:24:10 2023-10-12 454842 451094 86280 84613 130963 136056 146196 146130 116667 115451 120569 122718 131569 133406 443669 480852 1305883 1281787 525904 546665 119565 104145 121666 120484 130071 128808 125223 125417 82648 84828 333596 291945 846598 854633 215454 213029 268601 270748 315497 306397 329582 329962 343021 351618 321879 358491 894586 943348 597643 488974 286718 280959 327936 328729 345547 351182 351668 360627 405971 403695 744983 770258 39.85 69.4 2
10:24:11 2023-10-12 446799 449712 86373 82936 131737 135390 146278 144662 116667 114830 120855 122115 131446 132170 445155 478039 1303996 1294714 534255 546665 119458 104145 121666 120402 129840 128808 125017 125331 82480 84795 330966 291532 847201 854633 214326 213029 268087 270748 314832 306296 324455 328977 344877 349800 322225 357836 898590 948249 607056 495229 285240 279964 329960 326678 347147 350411 356709 358492 400964 404833 731412 767970 39.85 69.4 2
10:24:12 2023-10-12 460078 449460 86565 82940 130992 135612 146162 144931 116700 114863 120771 122710 131413 132362 441800 476251 1298566 1288011 533351 549718 119234 104288 120991 120484 132926 128899 124639 125417 82334 84828 329929 293255 840058 857162 213954 213627 267847 269986 315942 306397 327614 327808 343537 347946 321915 362971 893585 943759 608643 486652 285606 280210 328698 325730 347706 351462 351668 356053 402307 402769 745203 767559 39.85 69.5 2
10:24:13 2023-10-12 451425 448049 86243 82936 131029 135424 146026 144897 116506 114896 120569 122516 131413 132270 441439 479826 1313391 1289238 525632 546629 119648 104003 123732 123401 130291 128471 125223 125211 82537 83650 332518 290383 862928 857139 215498 211627 267740 270748 313696 306829 326934 330861 343537 349302 320869 356898 897167 946695 611705 492397 285169 280104 328663 328729 346356 351216 355880 357914 402909 401854 737660 769132 39.85 69.4 2
10:24:14 2023-10-12 449501 450417 86288 82940 131029 135390 146263 144762 116803 114863 120569 122399 131413 132112 444299 476623 1304650 1298510 533046 548941 119399 104145 121645 120237 129666 128684 124639 125177 82447 84762 333596 291990 850552 855318 213918 213029 267811 270748 314574 306829 324636 329760 343021 348925 321844 357580 897459 949774 605469 493866 284227 280820 329697 325694 346624 351875 353939 357078 400822 405709 736200 771150 39.85 69.4 2
10:24:15 2023-10-12 454726 450692 86420 82870 131838 135672 146195 144863 116667 114830 120534 122722 131396 132237 441367 474436 1300447 1287272 530407 548941 119283 104217 121328 120319 129662 128773 124606 125384 82301 84762 333596 292168 843441 857089 213934 213328 266544 270748 315497 305715 327614 327737 343277 347185 322858 357440 894844 942905 607056 488974 285169 279839 327936 326678 347111 349329 351330 358967 402235 404833 741238 769456 39.85 69.4 2
10:24:16 2023-10-12 450487 450988 86255 82936 130934 135667 145549 144660 116506 114830 120569 122484 131413 132581 441764 481246 1305846 1289201 528901 550351 119565 104145 121666 120319 129929 128471 124984 125389 82414 84795 331782 291981 850953 854712 214254 212469 268979 270366 313363 306829 324708 328232 342507 347185 320874 357653 899155 943513 603882 495625 286292 280688 327565 327030 347337 351322 351415 356793 403440 403340 741151 770950 39.85 69.4 2
10:24:17 2023-10-12 459784 452264 86037 82940 130323 135915 145145 145465 116240 115451 120131 122802 131314 133130 441800 475881 1313391 1294752 525793 549718 119565 104074 121666 123401 129840 128471 124639 125177 82301 84730 335430 291048 850663 852897 214254 213029 266767 270748 313840 306563 326581 327737 340934 347185 322332 355816 898841 947019 603882 490515 285200 280692 325893 329888 345582 348320 353693 357914 404721 403695 734673 767970 39.85 69.4 2
10:24:18 2023-10-12 450606 450979 86255 82712 131737 135102 146263 143926 116667 114607 120534 121715 131413 135383 441728 482212 1294899 1283612 532705 548941 119200 104003 120991 123367 129488 128471 124606 125005 82212 84646 333596 292063 852251 859627 213633 212114 268350 269473 313953 306253 326436 329116 343431 348854 319461 357800 894294 939315 605469 489405 284698 281330 328786 325396 344474 350411 351596 357914 398578 402419 741454 767273 39.85 69.4 2
10:24:19 2023-10-12 451038 450739 86062 82875 130553 135390 145755 144863 116086 114830 120166 122484 131380 132170 445966 478111 1304145 1287272 528149 549718 118769 104145 120922 120402 132664 128897 124335 125417 82086 84762 333596 293602 839395 852897 213918 212397 267400 268930 315053 305715 324672 328729 341207 349273 320609 358708 895084 933877 608643 486652 283965 280104 325963 326678 344509 350411 351240 356248 402307 402133 744305 769855 39.85 69.5 2
10:24:20 2023-10-12 453372 450344 86154 82712 130844 135233 146315 144360 116473 114719 120333 122082 131380 135541 444839 478075 1303219 1287295 531163 549329 119526 103718 121747 120254 130315 128108 125262 124751 82462 84715 333596 290082 858520 857748 213926 212185 267121 270557 311938 306829 326581 325730 345894 348925 320312 355816 894770 948395 607094 493866 284467 278479 328893 325431 344509 349294 355341 357408 399280 403056 730842 767818 39.85 69.4 2
10:24:21 2023-10-12 452334 450386 86121 82822 130700 135356 145755 144428 116359 114797 120131 122479 131347 132070 445605 476922 1293979 1285440 533424 548941 118885 104145 120956 120319 132917 128622 124573 125211 82010 84672 333596 293223 840408 857637 212913 213029 266990 269155 314832 305500 324708 326714 341480 346900 319863 357946 894209 940801 608643 488863 286902 281728 329591 328295 346447 349210 350885 357478 400929 403480 741030 767818 39.85 69.5 2
10:24:22 2023-10-12 456133 449359 86095 82875 130757 135468 145518 144707 116279 114797 120166 122283 131281 132103 441692 481872 1300447 1275242 525904 549329 119200 104003 120991 123247 132926 128259 124573 125005 82244 84581 332463 291501 847692 855841 214290 211697 267025 269760 313619 305930 327614 326495 341480 347739 319379 355816 894136 937915 602295 488280 285205 278370 325963 327172 344892 349329 351596 357914 399840 400901 739656 767818 39.85 69.5 2
10:24:23 2023-10-12 452914 450659 86062 82704 130299 135441 145145 144460 116086 114797 119931 122315 131314 132270 441692 475176 1309667 1296555 528826 548941 119166 103932 120991 123213 129484 128046 124606 124971 82212 84613 331782 291460 849732 852897 213433 212730 266135 269986 313868 305714 324419 328480 342762 349416 320762 355059 898590 947366 602295 491760 286292 279266 327696 327207 343475 348215 351379 357225 403476 400862 731412 768007 39.85 69.4 2
10:24:24 2023-10-12 451504 449424 86163 82712 130553 134915 145653 143926 116279 114607 120097 121715 131347 135348 441728 478039 1300447 1285468 531163 548552 119565 103718 121497 123059 129840 127624 124898 124560 82212 84465 329929 290191 857499 857125 213248 211768 266990 269570 311683 306613 324672 325466 343277 347946 319899 354703 894770 948431 600708 492013 284698 278106 329125 325168 343511 348320 354229 357661 399244 401290 731881 767273 39.85 69.4 2
10:24:25 2023-10-12 453527 450979 85910 82704 130234 135702 145145 144560 116053 114863 120014 122484 131314 132486 441656 478111 1300447 1282699 525867 548260 118919 103789 120956 123298 132750 128046 124454 124594 82038 83329 332484 291653 841762 855318 213440 211677 266438 269391 314395 303892 324528 328564 342496 348925 318896 355780 892463 939504 608445 487294 285133 277878 325928 328077 342952 348320 351524 357661 398334 400022 740088 765604 39.85 69.4 2
10:24:26 2023-10-12 449457 448018 85919 82712 130323 135135 145383 144160 116086 114686 120131 122082 131223 131979 441692 482212 1304145 1287272 528525 548941 118803 103860 120922 123179 132842 128046 124368 124627 82010 84581 333596 293740 846249 852897 212949 211549 266990 267468 313143 305643 323579 329262 342979 347946 319379 356898 895680 928552 597643 486580 284673 279643 325437 325659 346356 350885 352325 358201 402164 400477 742274 768835 39.85 69.4 2
10:24:27 2023-10-12 449776 451089 85978 82712 130331 134949 145282 144194 116086 114640 119764 122110 131100 132070 441692 474842 1304884 1298336 531733 548758 118928 103932 120853 120059 133119 128300 124473 124871 82080 83190 333596 291313 848361 853362 212729 211768 265887 269012 312157 305035 324600 327772 342014 347875 320348 353630 894549 945877 605866 486652 283396 279218 326808 325694 343511 347211 351524 355748 402307 401254 731449 768352 39.85 69.4 2
10:24:28 2023-10-12 461405 450988 86011 82651 130356 134881 145145 143960 116279 114449 120131 121748 131191 135541 441800 478111 1300447 1286355 528729 548941 119283 103718 121328 122991 129573 127589 124606 124355 82212 84342 328829 288450 857525 857125 212764 211514 266171 270078 311211 304176 324672 324749 341480 347946 319390 353340 894405 952083 602295 491061 286292 279748 328660 327369 345867 350885 353512 356793 398370 401218 730842 767804 39.85 69.4 2
10:24:29 2023-10-12 453583 451012 86037 82712 130360 134915 145892 144258 116119 114640 120131 121748 131215 132070 441764 477667 1291227 1283612 533873 548552 118604 103718 120719 123179 132664 128259 124163 124627 81864 84523 329929 292845 853931 857089 211583 211768 266171 268292 313619 303500 324636 328564 340934 345893 318896 356861 890751 939352 602362 488974 283400 278335 325928 324839 344509 351380 349934 356288 398649 402136 737648 765604 39.85 69.4 2
10:24:30 2023-10-12 449766 451089 85974 82651 130242 134915 145181 143960 116086 114607 119931 121715 131314 132024 441439 480500 1300447 1285440 528149 548671 118769 103718 120922 123059 132698 128012 124197 124997 81920 84581 332518 292845 844341 852150 212630 211267 267115 267219 312014 305822 325426 326608 342654 347280 318754 356678 894733 932871 600768 488702 284673 281330 326771 325396 344892 347765 349125 356288 401846 400022 740591 767273 39.85 69.5 2
10:24:31 2023-10-12 449478 450832 85910 82647 130209 134508 145181 143926 116086 114488 119931 121715 130920 135348 441620 479082 1307736 1286355 523969 547390 119001 103505 120956 122855 132917 127624 124573 124474 82042 84342 329929 290191 859977 854106 213283 210376 265949 269191 311211 305665 324107 325730 346828 347458 316938 354703 897389 937915 600708 492013 284673 278335 325437 327187 342952 349329 351487 354671 399840 400652 737695 767559 39.85 69.4 2
10:24:32 2023-10-12 448097 449712 86286 82444 130610 134475 145210 143659 116279 114305 120131 121483 131191 135208 441448 478075 1300447 1289238 531125 547390 118604 103576 120754 119962 129395 127841 124406 124771 81878 83190 333596 291350 851757 857139 212403 211190 265772 268292 310739 305930 323350 324749 342906 345715 318602 353666 893575 944006 603882 492397 283868 277912 325963 324839 346577 347176 350463 353598 398685 401254 733633 767545 39.85 69.4 2
10:24:33 2023-10-12 454874 450062 85818 82448 130079 134466 145248 143926 116086 114449 119730 121683 131100 135278 441692 472405 1299488 1282699 528525 547390 118571 103576 120552 123025 132750 127624 124163 124474 81864 83174 333596 290155 850355 857125 212247 210853 264102 269155 312157 303182 324636 324714 342737 346935 319601 351496 888787 945681 599121 488863 286292 279676 328159 326676 344892 349899 351487 355639 400985 399845 730694 764840 39.85 69.4 2
10:24:34 2023-10-12 454763 450832 85768 82452 133478 134475 144777 143926 115973 114449 119364 121683 130887 135337 444207 480599 1302209 1274201 524194 548055 118469 103647 120547 123179 129476 127521 124011 124355 81719 84342 330617 291053 848251 856531 212878 210853 265541 268104 311434 303075 324672 324586 342014 347946 316973 354722 889673 934193 602295 488974 284471 278764 325998 324839 342952 348285 349406 355497 397029 400393 739563 763324 39.85 69.4 2
10:24:35 2023-10-12 450904 451052 85818 82477 133473 134915 144811 143926 115893 114640 119730 121715 130939 131888 440714 478075 1300447 1282699 525546 547390 118209 103718 120316 123093 132381 127658 123789 124594 81920 84284 333596 291763 839377 854712 212404 210888 265727 268292 313143 301941 323855 328564 341486 347697 318273 353984 893391 938172 602295 487515 286292 279515 324789 325659 342952 347246 350234 356537 398020 398131 737430 764481 39.85 69.4 2
10:24:36 2023-10-12 449849 451057 86015 82448 133560 134881 144743 143960 116086 114521 119696 121683 130528 135541 441692 480500 1300321 1281786 528149 547390 118604 103647 120517 119950 132750 127624 124078 124560 81719 84432 332484 293676 844746 852897 212247 210706 266206 266647 311938 304498 322598 325765 342014 346935 319977 355780 892648 932211 602330 487588 284673 278636 324969 325470 342952 347211 349125 356866 400790 398831 739761 766728 39.85 69.5 2
10:24:37 2023-10-12 452334 449424 85676 82655 133210 134915 144694 144194 115350 114797 119330 122082 130463 132112 441620 474103 1307773 1291072 525793 547390 118604 103576 120434 122821 132750 127413 124163 124184 81864 83100 330966 290661 850400 853362 212105 211225 264366 268562 311069 302718 323435 328100 340766 347946 318896 351496 891941 941794 594518 486616 284471 282791 324969 325431 342952 346175 350993 354671 398649 397609 728770 765641 39.85 69.4 2
10:24:38 2023-10-12 449457 449748 85886 82306 130120 134475 145498 143031 116086 114259 119764 121284 130920 135019 444207 476623 1299525 1289238 531538 548164 118696 103505 120552 122855 132565 127624 124045 124355 81719 84251 329929 291184 848140 855318 211583 210888 264812 268068 311211 305070 321620 324784 342979 344819 317933 351605 889343 942905 587361 490935 283066 277912 325402 324839 343200 348773 352325 353344 402676 400933 733966 765493 39.85 69.4 2
10:24:39 2023-10-12 460083 451089 85827 82452 133503 134475 144811 143693 115893 114338 119364 121483 130887 135278 441800 476216 1289359 1279965 531804 548297 118334 103860 120242 123264 132934 127521 123945 124494 81588 83190 333596 292630 843937 857139 210921 211071 265320 267183 311943 302718 323315 324714 342014 344854 320866 353485 884213 939352 606461 487243 284471 282357 326808 324839 343475 346175 348073 355209 397463 400655 738216 765061 39.85 69.5 2
10:24:40 2023-10-12 456857 451089 85768 82448 133560 134475 144743 143761 115926 114416 119364 121650 130887 135541 441656 480852 1296652 1273406 525632 548552 118571 103505 120517 122821 132445 127467 124163 124184 81719 84194 332484 291496 848957 854669 212615 210047 264578 267504 310993 303146 324672 324428 342014 347458 316460 353594 890819 934671 598424 489905 284673 278925 328660 324694 342843 349899 351575 354453 400368 400513 738082 763324 39.85 69.5 2
10:24:41 2023-10-12 450832 451016 85693 82411 133434 134945 144743 143858 115827 114416 119622 121919 130756 134053 444839 477859 1301358 1283423 526710 550244 117858 103860 119811 123128 132147 127589 123486 124560 81458 83100 333596 293077 856280 852897 211548 210691 264366 266612 312193 302650 322335 325694 340430 346621 316973 351533 892309 932871 602295 484395 285077 278961 324933 324748 342952 348916 348843 355712 398020 396426 734673 763324 39.85 69.5 2
10:24:42 2023-10-12 449462 450659 85697 82293 133400 134407 144777 143427 115860 114338 119330 121451 130855 135208 441584 479790 1300410 1283612 527399 547390 118176 103370 120365 122752 132561 127345 123755 124118 81687 82734 329929 291945 853564 852897 211548 210194 265852 267147 309985 304461 324095 324478 340837 345680 318605 354485 892910 932688 603882 488974 283667 278265 324969 324839 342771 349372 347233 354562 399244 398166 739830 765419 39.85 69.5 2
10:24:43 2023-10-12 451390 450979 85752 82322 133560 134441 144543 143761 115860 114416 119662 121451 130859 135541 440926 478075 1307736 1283612 522340 546930 118571 103338 120685 122718 132595 127168 124130 124032 81687 82734 331782 288486 858416 852897 212878 209684 264190 268257 309294 303182 322526 324875 341461 346900 315912 351460 892235 936518 599121 490515 283868 278961 324969 324839 341915 347695 350427 351501 397759 396461 731449 767257 39.85 69.5 2
10:24:44 2023-10-12 449164 449712 85840 82237 130196 134188 145084 142963 115893 114004 119696 121053 130765 134949 441656 476551 1294742 1285431 531541 546930 118176 103408 120281 122667 132750 127168 124254 124360 81747 83043 330617 290998 853554 856531 211371 210166 264331 267254 309621 304534 321287 324514 342496 343748 320186 351014 887975 942013 598424 490898 282866 279640 326808 324309 344892 347938 349089 351465 398020 399987 730858 765024 39.85 69.5 2
10:24:45 2023-10-12 456820 450381 85785 82411 133512 134441 144777 143427 115860 114227 119696 121284 130939 135208 441620 472369 1295697 1279891 528595 547390 118571 103512 120483 122752 132658 127345 124254 124032 81687 82734 333596 288495 850202 856446 211703 210012 263259 268328 310233 302225 324071 324875 341978 345302 316938 350364 886055 944941 601744 486616 284673 278141 327696 324586 342771 347724 351132 353953 396885 398339 727442 764426 39.85 69.5 2
10:24:46 2023-10-12 454637 450381 85735 82270 133408 134407 144743 142997 115893 114037 119330 121219 130463 133405 441584 481532 1294789 1273755 525646 550207 118075 103576 120345 122957 132934 127419 123997 124393 81588 82701 333596 291583 851088 857052 211964 209920 264331 266799 310233 303146 322562 324057 342388 345337 321560 351533 884104 934193 597643 487368 283868 278961 325402 322967 342952 348916 347269 353562 396316 399391 738041 762747 39.85 69.4 2
10:24:47 2023-10-12 454878 449348 85643 82326 133339 134441 144275 143659 115317 114416 119296 121650 130430 135243 441129 478075 1298529 1274038 524341 547353 118209 103441 120365 122752 132434 127134 123755 124032 81430 82734 332518 291496 852585 855318 212176 209684 264472 267022 310197 300707 323579 324875 339666 346615 318983 351244 889963 934083 600708 488974 284673 277607 327233 324694 342217 348916 348282 351537 396957 396426 739210 761054 39.85 69.4 2
10:24:48 2023-10-12 449776 450699 85668 82124 133374 134238 144539 143556 115854 114285 119456 121743 130397 131597 441475 482480 1300432 1283112 527362 546894 118176 103414 120080 119965 130901 127398 123722 124084 81430 82734 333596 291690 852489 854106 211216 209684 265727 266167 309294 303857 320646 324875 340669 344819 315947 353594 891566 930846 603882 485805 283066 277490 324933 324839 342952 347938 348843 354635 398334 396356 736833 763288 39.85 69.5 2
10:24:49 2023-10-12 450579 451084 85701 82241 133408 134407 144543 143393 115350 114037 119296 121252 130177 135173 441273 482212 1300410 1279928 525531 546544 118176 103317 120483 122514 132658 126749 123722 123710 81397 82734 332463 290263 851971 853362 211301 208786 265037 266879 308253 303039 321441 324803 340251 344642 315739 354217 887346 932871 602295 486580 282957 279354 324933 324803 342952 347938 348843 353417 398334 400068 739563 763324 39.85 69.5 2
10:24:50 2023-10-12 450564 450381 85668 82136 130056 134188 144309 142963 115350 114070 119262 121021 130430 135078 440270 480852 1305999 1281787 521970 546544 118209 103317 120281 122514 132561 127134 123755 123743 81598 82734 333596 288486 853088 852897 211336 208960 263663 267433 308358 303111 321584 324875 340716 345544 315920 351424 891677 933804 595947 489441 283066 278177 324933 324803 340882 347176 349915 351429 399058 399207 733854 766729 39.85 69.5 2
10:24:51 2023-10-12 449400 449748 85697 82124 133594 133969 144543 142963 115860 114037 119330 120758 130397 133125 441138 477294 1294899 1283612 529653 546602 118142 103402 120208 122991 130901 127228 123656 124051 81556 82701 333596 290903 853693 857139 211040 210137 263663 266612 308072 303218 323176 324586 341978 343713 316425 351424 889783 940838 600708 490987 282267 278961 324933 322477 342952 347414 348037 351393 398020 398481 730842 764444 39.85 69.5 2
10:24:52 2023-10-12 454883 451052 85660 82124 133339 134002 144543 142963 115350 114037 119761 120888 130463 134984 441138 473770 1294899 1279617 528525 546544 118176 103317 120114 122514 132410 126783 123755 123743 81687 82677 333143 288414 849898 857089 211181 209649 262856 267504 308358 301308 322633 324839 340981 343748 315947 350081 887048 942905 586257 491061 284673 277464 326541 324430 342843 347795 350319 351321 396741 397432 725860 761054 39.85 69.5 2
10:24:53 2023-10-12 454588 450832 85693 82124 133180 134221 144543 143246 115383 114037 119330 120823 130275 133386 444207 480599 1292985 1269100 525011 547207 118007 103441 120110 122888 132538 127338 123604 124032 81397 82734 331717 291350 848030 856856 211364 208995 264472 266737 311881 301978 324095 323853 342014 343784 317707 351496 884432 934193 603882 488280 283667 278177 326808 322835 342952 347938 349337 351501 397029 398760 733040 762132 39.85 69.4 2
10:24:54 2023-10-12 455811 450399 85634 82266 133273 134617 144175 143228 115860 114305 119262 121053 129974 134984 441273 477787 1293979 1266938 523561 546544 118142 103241 119962 122548 132473 127046 123010 123743 81365 82734 333596 291148 847919 856531 211548 209030 264067 266701 311293 303767 323327 324093 340694 345160 317634 351352 887526 932029 600708 488937 283868 278141 326808 323326 342710 347938 349723 351285 397029 398499 736870 761091 39.85 69.5 2
10:24:55 2023-10-12 450868 450507 84177 82190 129881 134272 144607 143524 115251 114351 119160 121418 130332 131712 441475 477823 1300373 1278036 524304 545023 117614 103576 119645 122718 132021 127168 122977 124360 81332 82734 329929 292393 836180 852897 211181 209065 263663 266203 310891 300815 323176 324875 338855 344783 317707 350400 887048 932211 599121 485447 284270 278141 324476 324839 341398 347693 347269 353562 397029 395178 731449 760515 39.85 69.4 2
10:24:56 2023-10-12 449776 450868 85601 82124 133374 134024 144243 143166 115350 114037 119097 120855 129909 135257 440962 482212 1296689 1279928 525830 547390 118060 103247 119845 122514 132342 126924 123519 123776 81365 82701 332484 292589 846501 852823 210745 209265 264366 265209 309152 302968 322718 324766 339606 344487 321596 351533 886792 928667 599205 486172 282666 278961 324476 324550 342530 347693 348843 354112 396281 395213 731545 761091 39.85 69.5 2
10:24:57 2023-10-12 450413 450832 85542 82087 133370 134196 144215 142795 115350 114037 119204 120790 129966 134855 440818 479419 1296689 1281787 525904 546544 117979 103220 120080 122345 130719 126749 123010 123625 81397 82620 333596 290843 849245 852293 210668 208669 264542 266167 308323 302933 320575 324875 339916 343784 315920 351533 889673 930163 602295 488280 282267 278961 324704 324345 342361 346885 348093 353308 400259 396961 736723 762906 39.85 69.5 2
10:24:58 2023-10-12 451692 450796 85451 82060 133111 133969 144275 142930 115350 114037 119097 120823 129941 134820 440305 478003 1304145 1279928 523810 545445 117940 103285 120041 122684 132750 126613 123656 123643 81556 82587 329929 289812 854712 852897 211548 208815 262856 267147 310414 302190 320611 324609 339916 345302 315667 350220 885428 933804 607056 486652 282666 278141 324933 323194 340571 347724 348318 351109 397029 395178 729346 762747 39.85 69.5 2
10:24:59 2023-10-12 449776 451125 85551 82072 133145 133969 143875 142963 115383 114070 119063 120855 129876 134984 441656 473734 1298529 1289201 529993 546544 117782 105656 119879 122480 132381 126749 123519 123710 81397 82620 330617 290277 845541 852293 210010 209684 262856 266389 308394 301766 320350 324875 338344 343748 316460 352524 892498 939467 586257 490364 283066 278033 324667 324694 340188 347480 351325 350718 397029 396889 729346 763324 39.85 69.5 2
10:25:00 2023-10-12 449776 450832 85575 81862 133273 133532 144309 142831 115383 114323 119456 120725 130633 132593 441435 476443 1291116 1283423 530370 545554 117973 103155 119811 122480 132198 126749 122977 123951 81300 82474 333596 290637 859411 855318 210416 209030 262856 265794 307176 302919 320575 324381 340945 342683 321523 350081 888341 937952 599121 489441 281868 277555 324969 322284 342952 346612 346746 349276 396993 396426 729309 761091 39.85 69.5 2
10:25:01 2023-10-12 454883 451052 85455 81866 133115 133876 144041 142930 115317 113848 119097 120528 129754 134855 440926 471966 1291227 1276128 525904 544929 117782 103220 119679 122514 132090 126715 122977 123710 81309 82620 330966 288486 844074 855878 210521 208786 263941 266363 311293 300567 322001 324201 338784 343383 318605 350762 888290 943238 599121 486616 283066 276510 324933 323529 342433 346855 349053 351199 395768 396889 724319 759977 39.85 69.5 2
10:25:02 2023-10-12 461222 450093 84297 81740 129984 133465 144990 142597 115920 113495 119160 120201 130364 134621 440854 480852 1285653 1275108 528729 546507 117667 105768 119679 122786 130355 126749 122977 123743 81309 82530 330966 292041 846442 857125 210010 208704 264005 265316 310414 301272 320646 324646 340981 341656 315920 351460 882819 934193 603882 485791 282866 277555 324933 323625 342952 345329 348596 351501 396727 395766 727663 760731 39.85 69.5 2
10:25:03 2023-10-12 451829 449716 85542 81878 133365 134060 144543 142438 115416 113385 119296 120119 130430 134339 441309 480852 1285653 1269753 527237 546544 117782 103188 119713 122345 132198 126930 123556 123951 81234 82635 329929 291350 847587 858234 210087 208675 263926 265581 308253 301026 320611 323889 340945 341417 315883 351460 885550 934193 602295 486208 283066 277360 324476 322346 342952 346066 347856 351501 396993 395213 730842 758865 39.85 69.5 2
10:25:04 2023-10-12 453620 450983 85542 81862 133374 133566 144343 142968 115383 113815 119097 120233 130153 134468 440616 480852 1287459 1266039 525904 546580 117782 105740 119645 122311 132198 126627 122977 123507 81253 82474 332067 291048 847808 855878 210227 208309 263478 265351 308358 300815 320611 322095 341017 342718 315920 351195 885550 931552 580822 487243 282666 277499 324825 322059 342699 346642 348486 351357 396849 397799 733966 762355 39.85 69.5 2
10:25:05 2023-10-12 456207 450863 85392 82124 133081 133876 143808 142930 115317 114174 118898 120528 129535 134761 440341 478075 1294827 1270120 524049 545590 117648 103285 119742 122565 130355 126910 123505 123610 81234 82474 333596 290843 848030 855318 210970 208391 262856 265502 308107 301082 322073 322728 338891 343784 315920 349835 884469 928849 599121 487588 282666 276510 324969 322512 340882 347693 348596 351429 396993 396426 737069 759977 39.85 69.5 2
10:25:06 2023-10-12 455562 450739 85392 81858 132861 133969 143774 142963 115284 114004 118781 120790 129381 134949 441390 478039 1294899 1268814 522007 545735 117782 105734 119596 122311 132198 126715 122977 123507 81361 82507 333596 291134 844001 854712 210556 208378 262856 265386 308358 299518 322073 323889 338606 346764 315595 352798 885550 932762 602295 486788 282375 277181 324825 321643 342843 345848 347856 351465 396957 395801 731696 758829 39.85 69.5 2
10:25:07 2023-10-12 455848 450899 85400 81838 133378 133566 144049 143233 115152 113939 119057 120725 129745 134971 440198 479869 1292065 1267643 522594 545699 117667 105666 119596 122277 130355 126539 122944 123473 81110 82417 329929 290999 848251 855318 210704 208309 262891 265475 308323 301556 321620 322608 338927 343748 315920 349835 884534 927537 599121 487588 282267 277165 324969 321857 340882 347449 348349 351393 396957 396426 733633 759439 39.85 69.5 2
10:25:08 2023-10-12 455526 450868 85392 82035 133076 133969 143808 142930 115317 113926 118898 120823 130000 134726 440305 478039 1291227 1266039 522483 544929 117782 105632 119313 122192 131906 126715 123438 122998 81221 82474 329929 291084 848625 856458 212293 208606 262646 265617 310195 301837 321965 323218 338475 343643 315703 350184 885550 928849 599121 487588 282720 275802 324681 322835 339853 347449 348572 351285 395768 396391 735268 757756 39.85 69.5 2
10:25:09 2023-10-12 454402 453062 83825 82026 133093 134137 143706 142862 115185 114239 118864 120855 129324 134984 440962 477042 1296740 1274313 522783 545772 117743 103285 119313 122277 131689 126539 122977 123540 81110 82417 333596 290191 838375 852897 210192 208391 262673 265572 309546 300985 320646 324646 337325 344558 315920 349308 887267 930236 599121 486208 283066 275664 324019 323889 339853 346927 348843 353645 395176 396391 734710 757700 39.85 69.5 2
10:25:10 2023-10-12 455240 450904 85300 81862 132672 133876 143706 142963 115284 114070 118806 121053 129324 135019 440018 477294 1291227 1270656 522413 545314 117667 105632 119639 120870 130454 126721 122845 123643 81211 82587 333596 290756 854286 854675 210381 208205 262603 265316 308323 298959 321620 323601 337585 343748 315920 349308 885028 930260 599121 487588 283066 275664 324704 323589 339304 346927 348843 350862 394549 395801 734710 758003 39.85 69.5 2
10:25:11 2023-10-12 454837 450899 85304 81834 132765 133969 143672 142963 115284 114037 118699 120855 129194 134984 440341 476958 1294899 1272501 522783 545350 117390 105632 119313 122277 132106 126506 122944 123540 81253 82457 333596 290796 839749 852897 210192 208344 262454 265386 309294 300772 320611 324646 336853 343784 321256 349308 884432 930199 599121 486677 283831 275766 324260 323745 339675 346749 348806 350754 396331 396961 734526 760131 39.85 69.5 2
10:25:12 2023-10-12 450638 450904 85359 81862 133184 133566 143816 142696 115762 114004 118898 120675 129357 134726 443026 477415 1296672 1276053 525208 546398 117256 103382 119290 122633 129992 126998 122911 123743 81110 82474 330892 291556 855901 852897 209975 208344 262053 264979 309294 301198 319641 324875 336853 342718 315920 351723 885550 929542 599121 487243 282866 275435 323768 323589 339579 346927 348349 350332 393405 394902 733633 758572 39.85 69.5 2
10:25:13 2023-10-12 454339 450769 85304 81866 132822 133591 143744 143067 115126 114037 118501 120758 129080 135163 438996 476958 1294899 1273406 522783 545350 117276 105632 119080 122277 131621 126506 122911 122998 81021 82360 332484 290601 841856 852897 209571 208164 262053 264168 310414 300845 323176 324322 338105 343502 315775 349164 885555 930053 598424 484235 283467 276067 322929 323817 338864 345884 348339 352227 393708 395213 733633 758572 39.85 69.5 2
10:25:14 2023-10-12 450510 451089 85304 81895 131149 133872 143943 143166 115218 113971 118796 120758 129435 135065 441282 476443 1296672 1276128 524341 545699 116933 103414 119006 122412 129631 126749 122761 123677 81128 82587 332484 291278 840368 852897 209501 208129 261983 264133 309258 299168 319570 324839 336782 343396 315883 348990 885550 929505 612016 484344 283525 276439 323037 323817 339543 345813 348843 350297 393922 396403 731504 759650 39.85 69.5 2
10:25:15 2023-10-12 451043 451089 83733 81805 132797 133859 143574 142871 115284 113926 118781 120463 129194 134691 440198 476587 1294899 1277662 524267 545699 117209 105813 119012 122446 131735 126593 122677 123710 80823 82587 331720 292480 841364 853089 209947 208205 262463 263992 309152 300146 321732 324658 337148 342542 315847 348990 885550 926119 599121 484551 282866 276475 322547 323817 339782 345671 348349 351357 394549 395845 731412 758851 39.85 69.5 2
10:25:16 2023-10-12 450654 450908 83838 81642 133214 133465 144005 142761 115251 113815 118747 120136 129958 132965 443118 481532 1291227 1277946 525471 545554 117519 105672 119245 122243 129631 126297 122911 122965 81021 82417 329929 292909 844779 851690 209723 208164 263443 263658 307391 300780 320894 323853 336817 341656 315847 350328 883443 926349 607056 484687 281471 277324 322511 322835 340296 345293 347587 351429 396921 395566 730842 760190 39.85 69.5 2
10:25:17 2023-10-12 449293 451052 85334 81769 133016 133407 143575 142468 115251 113528 118665 120086 129227 134562 440270 481872 1295679 1277037 525830 545699 117513 103226 119405 120749 130355 126579 122845 123407 81179 82474 333596 291887 854128 851507 209647 208129 262856 264097 306463 300426 321202 323817 337254 341656 315847 350328 887800 924740 597534 485791 279887 277360 323001 322799 340332 344774 345713 351357 396993 395845 733289 758829 39.85 69.5 2
10:25:18 2023-10-12 451478 451093 85334 81717 133193 133586 143844 142770 115284 113626 118665 120169 129435 134656 439924 480852 1296740 1277946 522413 544893 117749 105565 119245 122006 131804 125914 122911 122932 81077 82247 332484 288523 854941 852293 209501 207382 262821 264168 306428 301166 318639 322871 337834 342423 313930 349799 884469 928210 598424 488826 279563 277038 322893 322656 340188 345394 346019 353133 396777 395737 732922 758792 39.85 69.5 2
10:25:19 2023-10-12 452066 451089 85326 81685 132797 133319 143744 142672 115284 113528 118467 120086 129835 132593 442874 477823 1300432 1277909 519577 543943 117810 103058 119508 120470 130355 125847 122911 122899 81077 82391 332484 288550 866266 852897 210010 207302 262018 265395 306179 300780 318639 322871 337834 341656 315065 349236 884432 930163 599518 488974 279815 276475 323037 322310 340092 345848 346764 349276 396705 396403 735849 759940 39.85 69.5 2
10:25:20 2023-10-12 452066 450908 85326 81874 132797 133407 143655 142401 115251 113495 118501 120136 129227 134656 439578 478170 1300447 1277037 519650 541027 117749 105604 119562 122006 131769 125880 122911 122899 81021 82247 333596 288378 857922 850904 210192 207625 261218 265351 309319 300532 321922 323300 337585 343057 314707 350265 888068 930297 597534 488974 279671 277094 322965 322310 340332 345529 346228 350225 396957 395845 734673 758865 39.85 69.5 2
10:25:21 2023-10-12 450638 450098 83804 81830 131241 133616 144107 142696 115218 113860 118728 120596 129469 132912 442712 475701 1300410 1276184 519650 546733 117676 103167 119245 121972 131804 125880 122911 122800 81211 82247 328977 288383 848428 850485 210192 208099 261183 265537 306428 299483 319086 322871 337325 343197 315367 347171 884396 932871 593298 488937 279851 276475 323073 321274 338757 346648 348349 348976 396362 395845 733601 759940 39.85 69.5 2
10:25:22 2023-10-12 452062 451089 83607 81805 132578 133566 142913 142930 115284 114004 118467 120528 129040 134879 438781 473698 1300447 1277763 522222 544088 117357 105565 119245 122040 131587 125914 122911 122899 80989 82309 333596 290225 848123 850339 209870 208170 261901 265245 309101 301837 321804 322692 336239 343438 315847 348779 885550 934267 602692 490016 281236 276051 323037 321821 339447 346369 347820 348188 396957 395845 733132 759940 39.85 69.5 2
10:25:23 2023-10-12 452075 450872 83838 81864 133024 133432 143731 142434 115284 113561 118501 120283 129203 134782 439578 478075 1299451 1278612 520717 544088 117749 105531 119279 121837 132198 125880 122911 122899 81110 82247 329929 288504 849366 853362 210157 207013 261800 265316 305965 299483 318604 323324 336853 342169 313894 348184 880913 929469 595947 486544 279851 276439 323037 321821 339853 345565 347537 348959 396957 395845 733633 759465 39.85 69.5 2
10:25:24 2023-10-12 451914 451089 85234 81652 132788 133097 143342 142468 115284 113385 118467 119940 129105 134527 439614 474436 1300447 1277037 520997 545569 117676 103199 119405 122293 129631 126128 122878 122833 80979 82149 333596 288112 855708 849209 210010 207625 261183 264944 308847 301052 320601 322799 336546 343197 315367 349732 884432 930163 597534 488974 279815 276475 323037 321821 340332 346369 346801 348959 396957 395845 734402 758829 39.85 69.5 2
10:25:25 2023-10-12 451692 450735 85184 81620 132696 133184 143541 142434 115172 113417 118467 119989 129073 134245 439614 474436 1300410 1277037 521108 544408 117357 105384 119245 122040 131678 125880 122878 122866 81044 82134 329929 288513 848582 848009 209829 207996 260784 264944 305965 299413 318639 322871 336546 343197 315109 349953 887290 931581 575959 490253 279707 276332 322893 321678 339675 345671 346618 351769 396813 395845 734673 760190 39.85 69.5 2
10:25:26 2023-10-12 452013 449640 85217 81624 132696 133675 142824 142378 115284 113463 118660 120316 129558 132593 441675 475068 1302284 1277946 522222 543906 117580 103102 119143 121972 131804 125880 122911 122899 81169 82196 331717 288414 854571 850485 210010 207452 263346 264909 306928 299413 318639 322572 336817 342718 314851 347135 885550 932871 595947 486544 279851 276051 323037 320883 338246 345884 348349 348188 396727 395845 732558 758865 39.85 69.5 2
10:25:27 2023-10-12 452334 451701 83483 81911 132447 133566 142879 142930 115093 114037 118467 120251 128952 134785 438996 473980 1300447 1276184 522222 544088 117161 105457 119012 121837 129631 125880 122794 122899 80933 82134 329929 288450 846511 848454 209501 207694 261865 265289 309101 299236 321694 322499 334688 343092 315703 349163 885476 931370 598724 488974 279815 276051 322774 321595 338579 345423 347783 348678 396326 395845 733688 762207 39.85 69.5 2
10:25:28 2023-10-12 452223 451928 83771 81610 132554 133411 143545 142770 115185 113717 118694 120201 129346 134833 439578 473734 1300410 1276221 520960 540617 117323 105531 119279 122006 129631 126269 122845 123262 81077 82247 332484 288450 848097 850485 209864 207625 260421 264909 306928 300985 318639 322346 336272 342718 315367 349310 880913 929505 597534 486386 279779 275628 322094 320883 338829 345813 346764 348188 396362 395288 733596 758255 39.85 69.5 2
10:25:29 2023-10-12 450795 457798 85180 81661 132569 133030 143342 142238 115251 113430 118467 119907 129040 134433 439650 474806 1300410 1277946 521108 541027 117357 105531 119245 121887 131587 125880 122878 122800 81025 82051 333596 289812 851333 850941 209905 207556 261901 264767 306928 301801 321121 321500 336274 342683 314887 349337 885583 928812 586257 488974 279815 276051 322631 321595 338793 345848 346519 348714 396641 395845 733596 758292 39.85 69.5 2
10:25:30 2023-10-12 452324 450908 83838 81642 132762 133131 143309 142041 115317 113795 118858 120734 129194 134468 438960 476958 1300321 1276128 518879 541027 117552 105351 119245 121972 131621 125847 122911 122781 80823 82191 329929 288414 848682 852756 210010 207302 261218 264944 305930 299448 324363 322871 336817 342683 313894 347171 884432 930199 595947 488974 279815 276087 322547 320526 339818 345565 346801 348714 396677 395845 733848 758865 39.85 69.5 2
10:25:31 2023-10-12 453150 451129 85234 81652 132578 132697 143342 142008 115463 113385 118467 119957 129040 134468 438781 474806 1300138 1279525 521739 545569 117513 103102 119468 120367 129631 126162 122845 122833 80979 82149 333596 288473 850774 850485 210010 207336 263382 265103 306169 299377 324133 322381 336817 342577 314372 348449 884432 927464 595947 488974 279779 276281 321475 321595 339543 345571 346238 349240 396957 394732 734715 758865 39.85 69.5 2
10:25:32 2023-10-12 453347 450940 83603 81512 132578 133097 143651 142036 115284 113463 118467 119843 129073 134433 438960 478075 1297572 1274313 519686 544124 117357 105351 119245 121803 131587 125726 122878 122664 80933 82134 329929 288455 856327 851690 209536 206369 261218 264133 306928 300076 320440 321500 336510 341656 312977 347171 885093 928812 597534 488974 279779 275628 322058 320883 338829 345848 346519 348188 396957 395288 733633 758829 39.85 69.5 2
10:25:33 2023-10-12 460973 451089 83549 81661 132612 133315 143786 142302 115119 113828 118660 120301 129834 134704 442536 475068 1302284 1277872 521479 543943 117357 105531 119279 121837 131804 125880 122812 122800 81077 82247 333596 288455 849687 852220 209864 207013 263382 264979 306784 299413 318639 322608 336782 342408 313894 347100 883146 930199 595947 486580 279815 276051 322583 320918 338829 345848 346837 348152 396691 395288 733596 758865 39.85 69.5 2
10:25:34 2023-10-12 450678 451116 85217 81549 132612 133315 142913 142434 115284 113528 118467 120616 129194 134503 439614 475176 1300447 1275839 519686 544124 117323 105531 119080 121921 129631 126261 122878 122781 80966 82134 333596 288545 849466 852293 209982 207452 261901 265324 306892 299342 321349 322202 336640 342542 314450 349447 885513 928136 593298 488974 279779 276475 321772 321857 338757 345516 345152 348714 396641 394589 733077 757756 39.85 69.5 2
10:25:35 2023-10-12 454505 450769 83603 81526 130949 133030 143207 142333 115185 113749 118612 120104 129073 134433 438996 474472 1300373 1277872 519246 541027 117276 105384 119040 120200 131587 125847 122794 122781 80823 82134 329929 288527 847723 849847 209619 207013 260386 264168 306928 298994 320440 321893 336320 341691 313966 348532 885550 927464 597534 488974 279743 275628 321796 320883 338793 344810 345385 348188 395804 394732 733596 757756 39.85 69.5 2
10:25:36 2023-10-12 452186 450863 83598 81508 132486 132697 142879 142008 115205 113664 118385 119843 128863 134339 438960 475176 1299446 1276128 518110 541027 117357 105351 118963 120097 129958 125712 122812 122767 80993 82149 329929 289399 848645 850339 209689 207342 261901 264767 306928 298924 320440 321893 336310 342436 313894 348779 884469 924812 598923 488863 279599 275628 321796 320597 338757 344739 344629 348152 395768 394419 734376 759650 39.85 69.5 2
10:25:37 2023-10-12 451619 451052 83545 81545 132573 132731 142913 142266 115185 113450 118433 120159 129054 134339 442209 477859 1293979 1274313 522043 544124 117357 105351 119162 121803 129631 125678 122878 122664 80790 82022 329929 288608 859355 852150 208521 206334 261218 263693 306928 299413 319987 321857 335768 340360 312028 347939 884401 924776 597534 487588 279313 275628 321119 320847 338282 343233 344629 348224 395732 394419 732522 759111 39.85 69.5 2
10:25:38 2023-10-12 450795 450739 83369 81368 132389 132697 142913 142008 115172 113430 118269 119843 128877 134398 438996 477703 1298436 1277699 521071 540883 117256 105473 119143 120033 129631 125746 122812 122800 80979 81989 333918 288414 851328 852150 209619 206334 260386 264097 306928 300772 320711 323706 335804 341144 312942 346872 884295 928812 595947 488974 279743 275400 321119 320586 338520 345293 346238 347140 395176 395301 732003 759650 39.85 69.5 2
10:25:39 2023-10-12 451792 450503 83488 81456 132839 132731 142913 142041 115284 113307 118467 119793 128984 134245 438996 475211 1299488 1275220 518879 540991 117161 105205 119046 121769 129631 125847 122709 122697 80790 82022 329929 288414 851935 850485 209355 206369 260386 264133 306928 300929 320440 321667 335804 341417 313418 348779 885724 926119 597534 488280 279546 275664 321119 320847 338793 343775 344665 348224 395768 394732 733596 758987 39.85 69.5 2
10:25:40 2023-10-12 460568 450904 83373 81516 132539 133181 143650 142300 115086 113684 118645 119957 129073 132442 441909 477895 1300432 1274201 519650 544088 117161 105384 119162 119931 130173 125813 122761 122496 80790 82022 335404 288392 849798 852293 209209 206369 263196 263913 306244 300772 320213 321857 335768 340633 312722 349705 884432 919574 589831 487243 279349 275664 321119 320883 338520 343499 344665 348749 396727 394419 732558 758987 39.85 69.5 2
10:25:41 2023-10-12 451692 450904 85126 81460 132569 132731 142879 142008 115093 113086 118235 120012 128952 134280 438392 478111 1294899 1274313 519686 541027 117357 105312 119046 121668 129631 125712 122677 122664 80790 82022 329929 288486 867343 853764 210765 206197 263382 263992 306928 299307 320403 321452 335662 339948 311850 349732 884922 923729 598129 486208 279294 275909 321048 320491 338520 343493 342690 349696 395804 394106 731536 758572 39.85 69.4 2
10:25:42 2023-10-12 451794 452269 83549 81419 132818 133030 143545 142573 115152 113463 118235 119793 132181 134503 438996 477859 1294827 1274313 521305 543856 117276 105507 119046 121651 129631 125847 122794 122722 80790 82022 332484 288523 848605 850485 208231 206191 261253 263289 306928 301058 319427 321405 336062 339613 311992 348219 884922 925038 596542 488009 279313 275628 321083 320586 338555 343224 342690 348224 395768 394142 733173 758572 39.85 69.5 2
10:25:43 2023-10-12 451688 450760 83369 81396 132302 132697 142879 141974 115093 113307 118269 119761 128896 134339 438960 478111 1294899 1274313 519282 541027 117357 105205 119240 120132 129958 125712 122812 122716 80891 81924 336378 288342 866155 852183 208777 206231 260750 264062 306928 300098 319987 321607 336546 339613 311992 353770 884037 925678 597534 486208 279546 275664 321048 320361 338282 343224 342690 349276 395454 393204 730936 758572 39.85 69.5 2
10:25:44 2023-10-12 450524 451161 85126 81516 132394 133181 143708 141974 115172 113086 118269 120174 129161 134575 439032 478148 1291227 1272845 522820 541027 117242 105205 118847 121601 129631 126053 122475 122664 80735 82022 329929 288563 853913 852293 208231 206157 261253 263254 306928 300985 319535 321631 334829 339613 311636 347975 883046 925021 599121 486208 278920 276051 321083 320361 338282 343480 342690 348749 395454 393552 731449 758572 39.85 69.5 2
10:25:45 2023-10-12 452177 451089 83369 81400 132394 132768 143149 142377 114935 113340 118269 119728 128524 134219 442911 477823 1294789 1272352 519577 540883 117256 105507 119026 120033 129631 125746 122878 122664 80735 81966 332067 288455 855099 852293 208521 206013 260819 263728 306784 301271 319535 320633 334829 339578 311992 346908 884295 924812 607056 488280 278920 275207 321083 320361 338282 343740 344386 347175 395176 394468 731609 758572 39.85 69.5 2
10:25:46 2023-10-12 450832 450899 83545 81253 132578 132664 142879 141876 115093 113352 118351 119565 132207 134210 438996 478075 1289201 1272501 522450 540991 117161 105384 118881 120063 129541 125466 122475 122496 80647 81966 329929 288613 848815 850485 208196 206300 261218 263105 306712 298541 319535 320954 334794 339578 311992 347207 885028 923729 597534 486208 278688 275628 320822 320335 338282 342744 342654 348152 395176 393517 732811 758572 39.85 69.5 2
10:25:47 2023-10-12 452186 451125 83377 81433 130780 132997 143123 141874 115185 113209 118365 119843 128877 132222 442362 477895 1294788 1272464 518916 540991 117161 103049 119108 121701 129541 125639 122508 122463 80818 81891 329929 288486 850350 851690 208702 205979 260421 263693 306496 300347 319535 320266 334794 340945 311992 347207 884295 923076 586257 486208 278760 275628 320822 320397 338282 342744 342654 348995 394620 393552 731449 757905 39.85 69.5 2
10:25:48 2023-10-12 458130 451125 83377 81372 132351 132664 142879 141876 115126 113385 118269 119880 128966 134280 440557 478111 1291227 1271936 519723 540991 117242 105205 118881 121601 129451 125463 122475 122346 80680 81966 329929 290225 869857 855185 210170 206231 261114 263587 306928 299272 319389 320776 335592 341906 311992 348184 884295 922287 600708 483099 279241 275557 320562 320776 338211 343162 342366 349240 394549 392305 731362 756384 39.85 69.5 2
10:25:49 2023-10-12 451015 450944 83598 81434 130697 132997 143207 142103 115139 113242 118235 119728 128966 134398 442301 481532 1291153 1274313 525085 543943 117027 105317 118813 121651 129451 125726 122475 122664 80703 81989 336099 291048 849264 850448 208161 206369 261218 262449 306928 299168 319010 321595 335472 339578 312942 348184 884295 923729 599121 483245 279474 275628 320526 320326 337737 342709 342100 349240 394549 392341 728733 758572 39.85 69.5 2
10:25:50 2023-10-12 451052 450912 83369 81424 132505 132664 142879 141974 115060 113209 118351 119728 128877 134363 438781 478148 1290237 1272464 523561 540991 117122 103081 118972 119897 129493 125746 122409 122716 80693 81971 333596 290010 855347 852150 208486 206300 261218 263035 306496 301568 318865 320847 334724 339509 311483 347135 888068 923729 597534 485447 278848 275171 320526 320041 337737 342674 342582 348433 394549 392341 730546 757328 39.85 69.5 2
10:25:51 2023-10-12 451126 450899 83377 81456 130507 132664 143149 142180 114902 112989 118235 119810 132190 134219 438925 478148 1288372 1273755 524267 540991 116933 105283 118614 120038 129271 125606 122475 122496 80647 81956 332484 290806 859745 850817 208016 206334 261218 262414 305957 300647 318458 320883 334759 339035 311992 347135 883042 923729 606461 483245 278652 275593 320076 319841 337228 342674 342582 348959 394549 392341 730842 758987 39.85 69.5 2
10:25:52 2023-10-12 450733 450899 83377 81420 132316 132631 142812 141840 114902 112989 118038 119599 129129 132152 442283 480818 1292985 1274058 521159 544408 116994 105405 118875 119633 129271 125365 122325 122196 80615 81764 336099 288342 851005 850412 207512 205979 260784 265452 305204 300311 319272 320847 334759 339035 311011 349558 882623 921047 599121 482526 278652 275171 319781 319841 337228 342160 342582 348714 394549 392341 730842 757365 39.85 69.5 2
10:25:53 2023-10-12 449514 452297 83373 81192 132291 132415 142812 141516 114869 112956 118038 119681 132207 134175 438700 478075 1290101 1270656 523488 540991 116899 105317 118450 119962 129092 125726 122008 122664 80472 81989 333596 291205 848645 850485 207981 206334 261183 261612 306928 298471 318524 320918 334489 339578 313638 347207 884023 920943 599121 481808 278884 274785 319557 320548 337464 342160 342618 348714 393369 392305 727908 755673 39.85 69.5 2
10:25:54 2023-10-12 450404 450411 83379 81284 130476 132838 142778 141776 115040 113495 118331 119810 128966 132222 442362 477931 1287422 1270656 524304 544408 117008 105395 118580 121735 129361 125606 122041 122598 80909 81732 329929 290232 853495 850448 207547 206300 261001 262414 306496 298471 319010 320301 334724 341594 312942 349805 881791 923729 595947 481092 279563 274294 321594 320551 336684 342674 345432 347872 389822 391994 728770 754131 39.85 69.5 2
10:25:55 2023-10-12 450891 451016 83311 81220 132291 132664 143149 142180 114902 113021 118072 119664 132190 134313 438960 477222 1286510 1271936 522747 540955 116544 105317 118416 121601 128912 125726 122041 122749 80220 82018 328829 292553 841396 851273 209724 206265 261901 263773 306568 300420 318573 321678 334454 339272 312942 348779 880579 928320 599121 481431 281471 273875 319816 320526 338927 342674 345432 347140 389822 392341 730842 755878 39.85 69.5 2
10:25:56 2023-10-12 456383 450872 83512 81349 130303 133030 142812 141974 114902 113385 118038 119843 129040 132557 438960 475176 1287480 1265014 521813 540991 116819 105283 118416 121651 129271 125432 122041 122463 80647 81900 336099 288486 842356 852897 210021 206300 260170 262449 306928 297816 320894 320361 333961 340563 312906 348285 877869 923729 595947 484724 279313 273074 322511 318839 336720 343189 344375 347104 392194 394696 730842 756384 39.85 69.5 2
10:25:57 2023-10-12 454874 450827 83373 81331 132286 132664 142951 142377 114902 113664 117712 119696 132190 134313 438616 476216 1283574 1261383 519613 544408 116893 103102 118609 119877 129202 125712 122041 122598 80660 81858 336220 289973 849223 852897 208486 206300 260170 262449 306784 297635 321349 319805 334220 340563 312028 348632 879269 923729 607094 484724 279313 273910 322547 320317 337737 343189 342618 347140 391848 394732 728401 755810 39.85 69.5 2
10:25:58 2023-10-12 451792 450737 83618 81062 132631 131661 142913 141026 115251 112891 118331 122485 128877 131485 438960 478003 1276406 1263678 528525 540955 116577 105249 118334 121617 128912 125632 121859 122463 80472 81933 329929 291048 847629 856178 207478 206265 260386 262231 306928 297671 318683 319912 335768 339034 313638 348779 877906 931581 607056 481844 279779 273074 320526 318874 336720 341115 346238 349278 389513 393517 721084 755135 39.85 69.5 2
10:25:59 2023-10-12 453113 450832 83315 81192 132098 132415 142812 141516 114902 112989 117712 119925 128877 132024 442209 473791 1283686 1268584 527853 540775 116411 105546 118314 119701 128878 125606 121561 122631 80472 81872 330617 290697 836266 854106 207512 206979 261128 262047 306928 297599 319535 319652 334489 339035 314630 347486 877869 934854 595947 486208 279743 272812 320856 318874 337228 341682 346801 348253 391573 394061 723916 756421 39.85 69.5 2
10:26:00 2023-10-12 453352 450723 83369 81188 132417 132190 142858 141226 114981 112813 118072 119436 132190 131993 438960 475733 1282007 1269716 525830 540919 117161 105069 118730 119452 129271 125019 122442 121632 80505 81732 333596 288450 854412 852897 207478 206300 261532 262449 305635 300716 319535 318945 335768 337517 312906 347473 881249 932211 595947 484760 277567 274785 320076 318357 338793 340589 344629 348747 392158 391063 721596 755673 39.85 69.5 2
10:26:01 2023-10-12 458357 450411 83470 81141 130476 132166 143252 141318 115073 112813 118298 119518 129054 131783 441904 473698 1285653 1274313 527326 544408 116544 105249 118300 119837 128912 125398 122008 122397 80252 81699 329929 288554 847327 852897 207189 206300 261865 262414 305957 298506 318001 319912 334794 337482 312942 347473 883042 933532 595947 485447 278884 274558 318591 319805 337737 340624 345676 348747 394379 391099 722343 755748 39.85 69.5 2
10:26:02 2023-10-12 455393 451089 83258 81228 131889 132664 142754 142377 115020 113430 117678 119681 132190 134407 445760 471600 1295697 1274313 520701 540883 116577 105103 118450 119618 129092 125398 121859 121963 80505 81699 328829 288414 845548 848009 208161 206300 260980 263254 306663 299573 319047 319876 332716 340122 312870 346138 881850 924740 594360 487588 278029 273910 320041 318839 339167 343458 344375 348490 393708 392163 732922 756273 39.85 69.6 2
10:26:03 2023-10-12 452334 451136 83302 81257 130329 132683 142778 141482 114902 112923 118038 119696 128877 131993 441067 479373 1291227 1272242 517342 544408 116933 105103 118648 119535 129271 125019 122074 121781 80505 81699 329929 288414 849597 851690 208161 205839 259592 262886 305635 297567 318785 319912 333753 339035 310757 347756 881754 921083 588515 485447 277957 274522 319109 318910 336720 341647 342028 350099 392158 391170 725492 755860 39.85 69.6 2
10:26:04 2023-10-12 449164 450904 83258 81085 132107 132199 142812 141482 114902 113033 118341 119436 132047 134141 438781 478075 1286510 1270656 524796 544408 116927 103060 118609 119633 129141 125538 122041 122364 80573 81826 329929 290050 867756 850412 207512 206013 260784 264332 306928 299428 318001 320397 333718 338563 311595 349310 880505 919746 596081 481092 278884 274330 319074 319581 338897 341647 342690 348152 391573 391099 726595 755435 39.85 69.5 2
10:26:05 2023-10-12 450540 452260 83311 81188 132081 132199 142951 142180 114961 113209 117678 119436 128744 134032 438308 474436 1285653 1266975 523227 540955 116157 105317 118021 121567 128521 125639 121668 122697 80188 81933 328829 291799 833367 850448 207512 205979 261164 260883 306928 296632 318299 320301 333217 338528 311992 347756 879250 923729 595947 481844 279815 272848 320076 320326 335671 341682 342690 349525 389786 393517 730324 753596 39.85 69.5 2
10:26:06 2023-10-12 454883 451089 83139 81224 129786 132664 142581 141745 114711 113021 118148 119925 128877 132337 441546 475032 1289312 1264692 521071 544022 116444 105371 118300 119701 129092 125398 121677 122229 80596 81872 333596 291193 844177 852293 207512 206197 261532 262231 306676 297816 320213 319912 332716 339578 311957 347756 877600 923076 600113 484760 278848 272431 321119 318357 335706 342709 342654 349278 390988 394106 728461 754131 39.85 69.5 2
10:26:07 2023-10-12 453472 450735 83432 81044 132325 131818 142782 141139 115093 112781 118235 122383 132098 131393 446168 478039 1278221 1260714 527399 540991 116544 105103 118219 119618 128912 125632 121444 122229 80252 81732 329929 291496 847408 855573 207810 205979 260170 260883 306928 297671 318233 319428 334759 339034 313674 347756 876592 931581 596542 482562 279743 272848 320076 318839 336720 341388 346238 348253 389478 393517 720193 755810 39.85 69.5 2
10:26:08 2023-10-12 453931 450764 83236 81164 130256 132132 142744 141416 114961 112968 117937 119436 128789 131853 441656 472454 1278265 1266816 525471 540919 116397 105215 118021 119837 128699 125558 121236 122313 80220 81699 327021 290082 843368 854106 207154 206334 260430 262047 306928 297390 319309 320678 333718 338258 313894 345869 877869 934193 591186 486208 278884 272205 321048 318357 336720 341135 346483 347724 391573 393231 722307 756421 39.85 69.5 2
10:26:09 2023-10-12 454265 450503 83254 81048 132103 131851 142614 141059 114869 112748 118038 119371 132138 132063 445966 473734 1282007 1266039 525085 540883 116933 104924 118648 119369 129271 124813 122074 121218 80505 81410 329929 287185 854814 854712 207189 206013 261164 262851 305169 300152 319535 318427 334724 337517 311992 346700 879961 930199 595947 486898 277141 274330 320041 319864 337997 342861 344411 348490 390846 390409 722585 755561 39.85 69.5 2
10:26:10 2023-10-12 448951 450877 83454 81062 130420 132008 143106 141093 114902 112891 118230 119599 132162 131796 438960 472333 1285653 1279928 528525 540883 116544 105103 118219 119535 128912 125019 121412 121897 80252 81699 329929 288554 845960 851690 207810 206013 261496 262231 304815 297324 315730 319948 334220 339034 312942 345893 881777 927464 595947 486208 278065 273074 319144 319876 334662 341135 345713 347760 394201 391755 728733 755711 39.85 69.5 2
10:26:11 2023-10-12 453025 451125 82919 81304 129786 132539 142252 141778 114521 113417 117645 119728 131818 134468 445760 471462 1291227 1273983 520885 544022 116732 105483 118314 119550 129113 125331 121793 122280 80408 81569 329929 290018 848515 847177 207189 206334 260286 264706 306065 297816 318524 320099 331718 341906 311743 345613 880492 925038 592773 487588 277567 273683 319144 318874 336720 342970 342028 349278 392194 391099 726044 755238 39.85 69.5 2
10:26:12 2023-10-12 450586 450836 83262 81159 132034 132497 142384 141093 114961 113021 117712 119599 131921 133954 446002 475176 1285653 1266975 522594 540955 116464 105317 118021 121567 128699 125312 120986 122346 80133 81732 328034 291995 834397 848009 207154 204916 261164 260813 306928 296632 315766 320657 332681 338307 311957 347756 878148 923729 595947 480377 279779 272622 318627 319617 334697 341135 342654 348490 387503 392341 728770 751959 39.85 69.5 2
10:26:13 2023-10-12 453694 451129 83167 81220 132077 132166 142360 141984 114678 113397 117835 119728 128789 132187 441693 475032 1285579 1266704 521776 543637 116217 105478 117661 119618 128398 125312 121069 122532 80155 81611 332484 290082 849519 850485 209428 205590 261164 262012 306928 297888 319040 320361 332484 338563 311992 346700 875489 923460 595947 484002 279313 271755 320597 318874 337492 342434 342618 348500 390988 393517 728770 755748 39.85 69.5 2
10:26:14 2023-10-12 461231 450417 83373 81048 130402 131561 142614 140798 114902 112606 118038 122451 132081 131119 445723 478039 1276406 1257729 525531 540955 116544 105103 118055 119535 128912 125053 121379 121996 80220 81732 331720 290155 842189 855318 208985 205053 259592 261612 306496 296425 318524 318427 335543 339034 311738 348285 876728 926155 597534 481200 278920 272848 319592 318134 336720 339570 342402 349278 388660 392341 719513 753599 39.85 69.5 2
10:26:15 2023-10-12 454642 453922 83211 81252 130148 132390 142612 141654 114961 113111 117937 119599 128701 131853 438925 472570 1274610 1266816 527404 540883 116157 105103 117695 119618 128521 125538 120986 122313 80220 81732 329929 291012 849028 852897 207810 206369 260797 260883 306928 297442 318560 318910 333718 337517 313418 346174 876109 932211 606489 483354 279313 272622 320076 317911 336213 340624 345749 347441 389513 393517 722307 755860 39.85 69.5 2
10:26:16 2023-10-12 455845 450735 82919 81049 132077 131707 142291 141654 114744 112748 117678 122587 132190 131809 445861 474279 1282007 1266816 524304 540883 116933 104997 118450 119287 128912 124899 122008 121251 80285 81410 332518 286651 851661 853362 207189 205693 261164 263254 305169 296667 319535 318166 334525 339034 311992 346737 880469 930236 595947 484760 277602 274365 318627 320317 337997 341609 344375 348243 390572 389826 725195 757162 39.85 69.5 2
10:26:17 2023-10-12 449445 450944 83154 81062 129786 131570 142623 141093 114869 112781 118032 119599 132070 131796 438996 470938 1289163 1278073 525756 540919 116577 104992 118137 119369 128912 125398 121412 121781 80252 81699 327404 288486 845849 849883 207810 206300 260980 262047 306663 297635 315730 320918 332716 343634 312942 345613 879845 926155 597534 486898 277798 273074 319109 318357 334159 342195 345188 346705 391608 391135 730324 756956 39.85 69.5 2
10:26:18 2023-10-12 449155 451125 83258 81077 132015 131884 142384 141059 114790 112781 117678 119436 131921 133954 446039 478111 1283778 1269716 522594 540883 116544 104958 118252 119369 128912 124985 121153 121664 80252 81555 329929 288559 846736 849883 206866 205053 260386 260848 305205 297707 317322 319428 333252 339749 311046 347992 881324 922126 598724 481802 279205 272933 318004 319475 337346 340995 342474 348637 387503 391206 728770 757851 39.85 69.5 2
10:26:19 2023-10-12 451734 453588 82882 81048 129786 131917 142384 141593 114961 112891 117678 119436 131921 133988 446039 476817 1284740 1266816 521108 540955 115964 105171 117661 121567 128487 125432 120821 121996 80220 81732 329929 290866 833355 850485 206866 205658 260980 264064 306928 296690 318074 319912 332217 338057 311046 346419 875599 921120 595947 483354 279313 271375 319852 318874 334662 341682 342618 348253 389857 393842 728770 753633 39.85 69.5 2
10:26:20 2023-10-12 469809 451125 82915 81081 129824 132008 142154 141093 114521 113176 117869 119728 128701 132152 441145 475068 1281896 1261990 519591 540738 116411 105225 118021 119452 128912 125053 121346 122331 80453 81699 335682 288486 846331 851690 209576 205590 261164 261647 304846 297396 319535 318427 332528 338598 311046 346700 875316 921083 595947 483318 278029 273074 321083 316881 335706 341682 342294 348500 390404 392377 724465 754561 39.85 69.5 2
10:26:21 2023-10-12 450904 450735 82911 80937 132034 131537 142428 141059 114554 112748 117678 122553 131921 133954 440223 475140 1272787 1261420 527399 540919 116344 105030 118055 119452 128734 125312 121069 121963 80220 81699 329929 291157 841764 855318 207810 205693 261599 260813 306496 295770 318299 318910 333217 338558 312977 345649 875316 932211 594360 483318 278920 271980 319852 317911 335706 340624 345749 346705 392153 392341 721796 754598 39.85 69.5 2
10:26:22 2023-10-12 456207 450615 83178 81336 129786 131784 142316 141026 114961 112956 117903 119436 128701 131818 441067 471788 1280153 1265014 524049 540883 116350 104924 118021 119369 128734 124952 121546 121432 80165 81587 329929 288509 839592 853362 207810 205658 259663 262012 306065 297396 319047 318648 332716 339034 311519 344602 876628 930236 594360 487588 276292 272657 320112 316916 336755 341861 342618 347760 392158 389968 719550 755847 39.85 69.5 2
10:26:23 2023-10-12 449231 451052 82878 81044 129786 131570 142316 141059 114488 112923 117645 119436 132001 132042 440539 472454 1287480 1277037 524194 543985 116511 105035 118021 119335 128665 124985 121069 121748 80220 81667 335821 288414 845960 847973 207810 205908 260394 261612 305850 297816 317553 320361 331683 339988 311992 344565 877869 924776 592773 487243 277531 273003 319074 320543 337492 342428 342402 347653 392016 390957 730768 755090 39.85 69.5 2
10:26:24 2023-10-12 453329 450944 83125 81062 129786 131627 142350 141059 114757 112858 118403 119436 132093 131761 440525 473734 1292910 1270345 519259 540847 116577 105069 118300 119369 129287 125019 122008 121516 80472 81410 336238 287495 849245 848009 207836 205019 260430 262414 305133 296632 317553 318874 333217 339035 310033 345613 880469 921047 595947 486172 277105 273074 319038 318357 335916 340554 341474 348253 391848 389968 727626 754249 39.85 69.5 2
10:26:25 2023-10-12 451692 451125 82886 81187 129773 131751 142218 141093 114757 112891 117645 119404 132001 134047 441067 473734 1282007 1266816 522319 540847 115738 105249 117594 119701 128063 125398 120821 122430 80101 81699 329929 290939 842987 849209 207810 205481 260797 260813 306928 297606 317553 320620 332182 337551 310975 346091 878711 922398 584501 482758 279366 271235 318967 318732 336777 342717 342366 347750 389751 392341 726595 753450 39.85 69.5 2
10:26:26 2023-10-12 457321 453964 82882 81016 129786 132008 142327 141059 114737 112923 117645 122519 132036 131993 440443 476551 1282007 1257504 520368 540847 116350 105069 118021 119369 128789 124985 121263 121664 80220 81667 329929 288284 847961 852897 207478 205019 261164 261612 305979 297816 319498 316916 332716 338258 310069 346382 876330 921047 598327 482526 277798 272205 320041 316403 336413 341100 341474 348500 389786 391099 720943 751923 39.85 69.5 2
10:26:27 2023-10-12 452329 450979 82911 80905 129786 131688 142754 140665 114869 112936 118196 119502 128877 131459 441656 477859 1276332 1257392 522563 542609 116411 105147 117987 119535 128699 125019 121153 122331 80123 81667 332484 290118 845409 855318 209280 207054 261164 260848 306065 297816 317589 316951 334454 339034 310069 347473 874880 919538 575959 480377 278420 272586 319109 317876 336177 338520 342582 348453 387467 391135 717401 751923 39.85 69.5 2
10:26:28 2023-10-12 454837 451089 82919 80901 129782 131338 142193 141136 114757 112748 117645 122519 132098 131704 440443 474017 1281024 1265914 522783 539289 116544 104890 118185 119136 128789 124780 121444 121185 80220 81322 329929 286727 854410 854712 207810 205624 260797 264437 304205 297816 318524 316951 333718 339034 311011 345613 878144 929469 594360 483281 276716 273875 318110 316916 336720 339263 342582 347724 389786 389742 719550 753455 39.85 69.5 2
10:26:29 2023-10-12 450103 450800 83170 80965 132555 131470 142710 140732 115040 112858 118100 119307 130966 131656 441067 472262 1282007 1274313 526656 541987 116477 105074 117661 119369 128521 125264 121379 121533 80188 81522 329929 288563 848558 851690 207544 205481 260430 261394 305635 296632 315622 318910 333450 338048 311957 345052 880102 926083 600644 484724 277531 272586 318110 318874 336301 340316 344873 346668 389822 390825 726044 754561 39.85 69.5 2
10:26:30 2023-10-12 460568 450904 82878 80905 129782 131773 142462 140665 114521 112716 117645 122519 132190 131485 439407 471966 1291227 1266938 518890 540049 116464 104963 117661 119005 128487 124780 121153 121334 80220 81410 328829 288576 851643 847337 207478 204985 260251 262414 303421 297816 315730 318392 332449 338528 310975 344529 877979 921047 592773 486208 276256 272622 318110 320317 337730 342861 342356 348207 393387 389209 724680 753599 39.85 69.5 2
10:26:31 2023-10-12 450331 452264 82754 81141 129786 131682 142655 141593 114521 112671 117476 119339 132190 131485 440443 478003 1285477 1268621 521195 540847 116430 104963 117987 119170 128699 124780 121069 121218 80188 81410 328829 288450 855169 848417 207810 204700 261532 260848 304704 296632 315694 318648 332449 339034 310757 347473 876856 915748 594360 477566 278029 272622 317150 318615 334627 342102 342546 347724 387467 392030 728770 751236 39.85 69.5 2
10:26:32 2023-10-12 459775 451052 83135 80656 131698 131226 142384 140571 114869 112508 117678 122248 132138 131084 445760 478039 1272787 1256799 525122 540049 116157 105069 117628 119170 128487 124985 120986 121566 80188 81522 336656 290118 840661 855318 207810 206763 261164 260813 305635 297816 317553 317911 334759 338533 311265 346409 876109 926202 594360 482487 278313 272030 318708 319412 337730 340936 344484 346158 387467 391719 720193 755322 39.85 69.5 2
10:26:33 2023-10-12 468152 450769 83105 80877 129782 131247 142218 141026 114770 112716 117611 122485 132036 131485 440443 471788 1277322 1265914 522747 539289 116124 105035 117661 119369 128487 124985 120986 121664 80133 81410 329929 288455 842105 852897 207810 205481 259663 261612 306065 295749 318778 317911 332681 339034 310975 342555 875316 932602 596939 487243 276256 272205 319592 316403 337730 339570 342546 346668 392194 390825 719513 756429 39.85 69.5 2
10:26:34 2023-10-12 461232 451093 82915 80905 129845 131437 142252 140798 114869 112781 117645 122519 131853 131485 445723 470903 1282007 1276128 525830 540049 116157 104856 117695 119204 128487 125019 120986 121301 80188 81555 329929 288423 845849 848009 207738 205658 260689 263773 305562 297383 315514 319770 333699 338653 311885 344384 880072 927626 591384 486627 277141 272170 318110 317840 336229 342861 344042 346351 391573 389933 728438 754986 39.85 69.5 2
10:26:35 2023-10-12 449699 450760 82911 80901 129786 131470 142218 141026 114521 112683 117611 122383 131853 131485 440131 477155 1289323 1266816 518153 539253 116397 104856 118021 118971 128912 124574 121236 121007 80188 81410 333596 287293 849662 850485 207154 204666 260430 261647 302995 296859 315730 317946 332217 339034 309060 346700 876183 910488 597534 480340 276328 273039 317150 317618 334662 339570 340443 348747 388589 388770 723916 750822 39.85 69.5 2
10:26:36 2023-10-12 450349 450764 83026 80997 129778 131627 142283 140959 114737 112891 117543 119307 128636 131691 440443 477967 1282007 1266816 522445 540811 116124 105035 117628 119170 128487 124918 121153 121334 80188 81499 329929 291496 839591 847337 207810 204843 261496 261734 305169 297816 315658 318910 331683 339034 310495 345088 874139 921083 594360 477638 278652 271340 317185 318580 335827 339605 342269 346705 387727 391099 727663 749687 39.85 69.5 2
10:26:37 2023-10-12 455410 450836 82886 80905 129692 131437 142033 140798 114521 112716 117611 122315 131853 131393 440443 476551 1276381 1253930 517379 540883 116157 104890 117661 119170 128363 124780 121069 121185 80133 81378 329929 288221 843790 852897 207810 204348 260430 266125 305297 296690 318524 316694 333217 339034 309095 346700 876330 923729 597534 480377 277567 271790 318591 319186 339167 340864 342330 348207 390174 390409 716983 753599 39.85 69.5 2
10:26:38 2023-10-12 454367 451628 82982 80978 129752 131314 142360 140339 114521 112781 117835 119275 132006 131669 446084 472454 1272787 1264692 527289 540049 115771 104890 117594 119287 128063 124985 120738 121599 80324 81555 328829 290806 841452 852293 207517 205658 260394 261734 306065 297468 317553 318169 332217 338284 311957 342555 875709 930236 588011 485827 277904 271116 319109 316916 334697 339570 342690 345581 389822 391719 721596 753596 39.85 69.5 2
10:26:39 2023-10-12 450746 450381 82919 80652 132077 131124 142754 139787 114521 112431 117678 122282 132006 131119 440131 472904 1278265 1266975 525867 539253 116124 104856 117628 118971 128487 124694 120821 121218 80188 81378 332067 288450 858967 851690 207810 204985 260028 260778 303991 297888 315658 319222 333718 338048 310757 345054 880660 930260 595947 483135 276998 272065 318824 318732 337492 340936 342510 346205 389786 391799 725492 753487 39.85 69.5 2
10:26:40 2023-10-12 452334 453266 82754 81020 129417 131784 141466 141093 114560 113242 117253 119436 131602 132333 439819 472454 1288409 1270619 519591 542371 116157 104856 117661 119005 128487 124608 120986 121168 80188 81410 330966 288297 845960 846738 207810 205553 259663 261612 304704 297816 315694 317911 333025 337551 311011 342555 877248 924383 592773 486172 276292 272205 318110 316951 335827 341373 342582 345827 390988 389933 728770 754167 39.85 69.5 2
10:26:41 2023-10-12 450733 450904 82886 80905 129602 131281 141924 140798 114521 112703 117448 122451 131853 131485 440443 478003 1284740 1265014 518549 539289 116350 104784 117661 118971 128487 124574 120986 121090 80078 81430 329929 288414 848652 848046 207810 203782 261496 263178 303954 297780 315478 318286 333965 338962 312818 347045 878822 917145 602256 479569 277567 272601 316893 319412 337253 340079 342510 348216 388015 389316 727781 751236 39.85 69.5 2
10:26:42 2023-10-12 449487 451089 82886 80656 129606 131371 141890 140798 114488 112748 117448 122485 131829 131485 440443 472369 1282007 1264114 522148 540085 115771 105069 117398 119369 127817 125019 120828 121930 79904 81643 329929 290903 832197 847973 207810 204843 260028 261734 306065 296978 315658 318555 333495 339034 310069 344602 875709 917689 594360 481844 277141 270478 320903 316916 335827 340589 342003 346668 388625 391135 726595 751354 39.85 69.5 2
10:26:43 2023-10-12 457233 450764 82651 80969 129537 131594 141790 140993 114580 112858 117510 119307 132048 131564 439819 474770 1281669 1255715 518705 540049 116124 104890 117628 119367 128063 124918 120903 121367 80046 81410 329929 290018 843460 851690 207810 204382 260028 265937 305169 296769 318524 316916 336930 339749 309095 345613 874816 920396 595947 481691 276946 271790 318110 316399 336448 339298 340204 347724 387503 389968 721084 749723 39.85 69.5 2
10:26:44 2023-10-12 453620 450730 82929 80652 129422 131247 141924 140538 114521 112683 117448 122248 131818 131393 439819 471788 1272787 1263215 525683 539289 115738 104890 117236 119170 127940 124952 120655 121450 79937 81410 328034 290565 835120 851690 207225 205053 260028 261734 306029 296978 317285 317022 331718 338083 311738 342483 875088 931942 591186 485484 277141 270513 319074 318474 336486 341897 342294 345326 391466 390683 718856 753339 39.85 69.5 2
10:26:45 2023-10-12 454985 451997 82721 80780 129735 131247 142360 140632 114521 112585 117476 122519 132006 131485 440131 474316 1278021 1265014 522820 537666 116190 104677 117695 118773 128487 124131 120986 120758 80188 81123 331782 286177 855044 852897 207810 204700 260064 264146 303067 297083 317553 316694 332751 338320 310069 344529 875316 927464 594360 482526 276256 273074 317114 316438 335706 338520 342269 346668 388625 390426 718456 751923 39.85 69.5 2
10:26:46 2023-10-12 453136 450899 82845 81077 129302 131773 142262 141593 114377 113332 117219 122519 131823 134032 439819 472454 1286546 1272501 520738 538838 116157 104856 117628 119005 128274 124574 120821 121007 79937 81322 328829 288139 845078 845543 207810 205019 258934 260813 304240 297622 315694 318392 332791 339034 310069 342267 879458 925021 592773 486025 276185 272065 319544 316846 336777 340995 341848 345435 390643 388806 728770 751959 39.85 69.6 2
10:26:47 2023-10-12 452223 452260 82746 80652 129786 131247 141790 140594 114671 112858 117253 122248 131915 131119 439197 475176 1287459 1265014 516684 537702 116350 104711 117661 118773 128521 124574 120986 120924 80046 81123 328829 287293 846868 849282 206257 203782 259849 260848 303316 297678 315658 317022 331718 339034 307935 346174 875316 915883 594360 477602 276256 272205 316893 316951 334393 339333 339929 348253 390029 387613 722307 749687 39.85 69.6 2
10:26:48 2023-10-12 456691 451089 82788 80901 129426 131371 142163 140339 114671 112781 117253 122485 131823 131704 439819 472369 1282007 1257729 519628 539253 115738 104856 117236 119005 128063 124574 120572 121007 79904 81155 328829 288378 833548 848046 207810 204348 260251 261662 306518 297050 315478 318768 332954 338998 309457 344420 873701 919785 594360 481808 276256 270548 319144 315960 336503 340624 340958 346596 387503 390551 724568 752384 39.85 69.6 2
10:26:49 2023-10-12 456281 450431 82845 80652 129422 131247 142163 139979 114488 112561 117253 122282 131823 131393 440443 475140 1276406 1252148 516576 539253 115964 104856 117628 118971 128097 124574 120738 121007 80046 81266 328829 288414 841622 851690 207810 203782 260028 261734 304276 297468 318074 315995 331718 343576 308195 345613 873848 921083 597534 477638 276328 271375 317185 315960 336213 338249 340204 347395 387432 389386 717401 749193 39.85 69.5 2
10:26:50 2023-10-12 454749 450381 82874 80656 129516 131196 142163 140780 114488 112606 117448 122248 131915 131485 440131 468809 1276406 1261420 524086 539253 115771 104890 117432 119005 128097 124780 120655 121650 80059 81327 328829 290639 836730 852220 207810 205590 258827 262766 305455 297050 315550 316916 331683 338083 310069 342447 876330 930163 594360 486208 276292 270961 319003 316438 334662 338589 341510 345337 390714 390872 719513 751959 39.85 69.6 2
10:26:51 2023-10-12 453720 450735 82882 80656 129602 131196 142262 139753 114521 112606 117448 122282 132006 131119 439819 472298 1277359 1264114 522783 537666 116544 104677 117695 118575 128487 124164 120986 120675 80133 81035 329929 286213 849745 852897 207810 204382 259663 261612 303031 297468 315730 315995 332958 338048 310033 342591 875316 926119 594360 483012 276292 272848 316636 316438 338448 340589 343894 345851 391314 387507 722585 751161 39.85 69.6 2
10:26:52 2023-10-12 449702 453238 82754 80780 129713 131247 141759 140118 114488 112716 117253 119373 132281 131393 440131 468809 1282007 1276053 524937 538874 116157 104856 117628 118889 128097 124574 120738 120924 79937 81155 327404 288495 844119 848009 207371 205019 259663 266276 304954 297550 315142 318945 333495 337811 311011 342483 874867 925038 591186 485103 276328 271790 317185 316659 333938 340624 342582 345057 389822 388806 727700 752379 39.85 69.6 2
10:26:53 2023-10-12 449776 450735 82849 80684 129426 134556 141661 140441 114488 112585 117253 119134 131727 131302 440443 478039 1282007 1265014 521108 539325 116124 104711 117594 119005 128063 124646 120738 120924 79937 81155 329929 288554 846415 848491 207810 203782 260980 261734 303778 297816 315364 317022 333965 338083 309599 345649 876183 918372 594360 481081 277690 271649 318642 317770 336301 341201 341331 346486 387907 389968 726595 747569 39.95 69.5 2
10:26:54 2023-10-12 455933 452366 82717 80652 129302 131371 141047 140175 114141 112956 117152 122349 131823 131485 439275 473401 1281061 1256799 518890 538874 116077 104711 117628 119005 128063 124455 120903 121007 79937 81155 326341 288225 838747 850485 207810 204382 259663 261734 304618 295691 317589 316987 333025 339034 308231 344602 873848 917726 594360 481468 276292 271375 319109 314973 334428 339605 340443 346705 387503 389351 721836 749687 39.95 69.5 2
10:26:55 2023-10-12 454191 451093 82872 80652 129422 131247 141695 140118 114409 112561 117253 122248 131636 131119 439819 471788 1276406 1263215 525683 539289 115738 104745 117432 119005 127885 124574 120572 121090 79850 81188 330966 288486 834397 851690 207517 205053 259480 261590 304703 295326 317068 319448 333929 337941 310651 342303 874941 930017 590987 485681 276256 270478 318627 315925 334194 340900 341403 345581 390988 388806 717475 753105 39.85 69.5 2
10:26:56 2023-10-12 453298 452181 82849 80652 129602 131196 141792 139986 114488 112496 117530 122197 131853 131119 439197 472002 1274610 1264114 524304 537738 116384 104644 117695 118575 128610 123945 121069 120758 80046 81067 329929 287329 848936 851690 207663 204382 259663 261626 302819 297180 315658 316031 332716 337065 310033 342591 875462 927501 594360 482562 276328 272205 317743 316438 334697 337543 342028 346423 387538 389875 719550 750822 39.85 69.6 2
10:26:57 2023-10-12 452062 450899 82820 80909 129032 131784 141009 141026 114455 113091 117219 122417 131750 131577 439197 472454 1289286 1267718 517638 538459 116010 104822 117594 118739 128028 124164 120821 120924 79904 81150 329929 288987 844520 848528 207810 204740 259373 263215 303777 297514 315442 317734 333495 339749 308125 342555 876109 917035 590026 483965 275375 272170 317114 316881 337253 339535 339380 346632 389751 387613 723293 750785 39.85 69.5 2
10:26:58 2023-10-12 450103 451052 82820 80623 129387 131157 141628 140085 114488 112638 117415 122332 132006 131393 440131 478003 1282007 1264114 519686 539217 116010 104789 117594 118821 128063 124131 120821 120924 79904 81090 329929 288414 852018 847973 207810 203714 260251 261734 303244 297816 315328 316987 333730 338012 309772 345613 876330 916532 594360 479754 277105 271549 316123 316916 335827 339027 343553 346377 387439 391246 726745 751384 39.85 69.5 2
10:26:59 2023-10-12 451692 450877 82655 81025 129250 131528 141790 140571 114455 112638 117253 122417 131750 131459 440333 472298 1280116 1261346 520611 540430 115545 105035 117169 119170 127572 124985 120572 121664 79654 81410 329929 289973 829965 848009 207810 204348 259663 261734 305850 296107 315586 319131 333025 338558 309095 342555 873848 910488 594360 481808 276256 269689 318850 316367 333938 339570 340443 345544 390210 389933 723367 751458 39.85 69.5 2
10:27:00 2023-10-12 452334 450098 82882 80587 129782 130999 142316 143412 114790 112333 117611 122146 131818 130644 439197 476587 1269864 1258399 524341 541950 115738 104822 117479 118938 128028 124164 120655 120924 80014 81090 329929 288450 838327 852897 207663 206208 260394 261734 304240 296524 315622 316951 332716 335945 309564 344529 873192 924782 594360 481081 276891 271130 319544 318510 336539 340457 342438 347542 390102 389791 721596 750785 39.85 69.5 2
10:27:01 2023-10-12 454583 450979 82863 80821 129503 131281 142262 139753 114488 112606 117253 119244 132373 131302 439197 469098 1276406 1261383 521851 537666 115738 104822 117364 118971 127906 124164 120655 120924 79904 81378 328829 288378 836165 851690 207810 204382 258934 261734 304919 296107 317285 316881 331683 338048 309528 342170 875088 927160 597931 486172 275147 271305 318110 317612 336668 338520 341474 345617 390643 388770 717401 753450 39.85 69.5 2
10:27:02 2023-10-12 458613 451052 82812 80619 129360 131214 141661 140019 114455 112716 117219 122417 131915 131393 440131 471788 1282007 1273406 522594 540563 115771 104716 117479 118739 127994 124131 120572 120758 79904 81090 329929 287999 842763 847325 207045 204843 258934 261734 303316 296726 315334 320580 332473 337763 310397 342303 876293 920974 591186 484994 277072 271579 316857 315890 333938 339605 341704 344766 391867 387613 727589 752342 39.95 69.5 2
10:27:03 2023-10-12 451692 450507 82721 80619 129332 131196 141661 140019 114455 112529 117219 122248 131823 131119 439161 470903 1289312 1266816 516647 537666 115930 104610 117594 118575 128063 124164 120738 120758 79904 81090 329929 286705 857225 847325 207810 204172 258934 260848 303031 297550 315586 316916 333495 339034 307623 342555 875451 916532 594360 481772 275375 271375 316636 316367 335827 338485 338392 346668 388625 387613 723136 749030 39.85 69.5 2
10:27:04 2023-10-12 452329 451089 82706 80895 129212 131286 141432 140212 114455 112671 117219 122417 131915 131393 440131 472333 1278228 1261346 519222 538459 115037 104856 117169 118971 127606 124746 120342 121173 79850 81234 329929 291054 836326 851331 207810 204280 259992 261734 305706 295720 315478 318471 332846 338891 309528 342519 872573 910488 594360 483862 277860 270443 319038 315890 333938 341308 340300 346387 390210 388770 719550 747532 39.85 69.5 2
10:27:05 2023-10-12 453435 450381 82849 80619 129426 131015 141661 143251 114645 112431 117448 122129 131784 130866 439897 476587 1272750 1252111 519686 539217 115738 104822 117479 118855 128028 124164 120655 121007 79904 81322 336656 289851 839618 852897 207810 208113 260211 261734 303883 296107 314786 315484 332681 336994 308160 345576 873848 921120 595947 477566 276292 270926 317150 315925 334627 339025 342546 345581 387727 389376 719717 753711 39.85 69.5 2
10:27:06 2023-10-12 454365 450796 82843 80623 129422 131196 141466 139823 114488 112529 117253 122180 131750 131084 439819 470938 1278221 1265014 522594 537252 116124 104677 117785 118700 128213 124064 120986 120758 80123 80993 329929 287552 853073 852787 207810 206182 259663 260848 302783 295505 317285 318474 331683 336959 309060 342519 875709 927245 599121 481808 274604 272170 316601 315449 337217 337473 340407 345544 390210 387000 715297 756233 39.85 69.5 2
10:27:07 2023-10-12 446799 450769 82882 80532 129602 134384 141857 143412 114488 112321 117415 122062 131750 130958 439819 471600 1278221 1266938 524602 538874 115771 104677 117398 118575 127940 124131 120572 120841 79872 81123 330617 288351 842983 850485 207225 203782 258934 261734 303778 296690 313670 319010 331683 336452 309998 342289 876330 925038 593368 483862 277860 271130 318337 318215 335827 340457 342402 344389 391278 389925 726745 753599 39.85 69.5 2
10:27:08 2023-10-12 452066 451089 82466 80652 129032 131817 141009 140765 114043 112813 116829 122485 131317 131599 438887 471455 1286566 1265014 518153 537666 115738 104644 117398 118575 128028 124131 120655 120675 79904 81090 329929 287459 844010 846124 207517 204348 258535 261734 303173 296107 315106 316916 331789 339034 308160 342447 875709 917041 592773 485177 275375 271116 316193 315925 335827 339570 341570 345057 389513 387578 726044 750739 39.85 69.5 2
10:27:09 2023-10-12 457964 451057 82673 80619 129242 131106 141509 143481 114377 112573 117185 122214 131567 131119 439407 475140 1277322 1261383 520368 537630 115738 104677 117202 118575 127851 124164 120407 120758 79818 81123 328034 291012 837427 846124 207517 203748 260032 260998 303280 296560 313706 319900 332738 337491 311491 342267 873701 918482 592773 481118 277388 270734 318867 319186 333938 338992 342578 345544 387691 391799 724319 750391 39.85 69.6 2
10:27:10 2023-10-12 453527 451057 82519 80725 128895 131286 140976 140538 114265 112683 116862 122332 131533 131485 439197 474279 1279130 1255715 518153 540946 115738 104677 117236 118575 128028 124164 120572 120924 79872 81090 329929 288414 840856 848417 207517 203748 258934 261734 304919 294961 315658 316727 332054 338558 308125 342519 871301 915883 592773 480377 275833 270891 318591 315825 335827 340793 339380 346387 388015 387648 718419 749325 39.85 69.5 2
10:27:11 2023-10-12 454262 451089 82820 80623 129391 131241 141432 139986 114488 112585 117219 122180 131784 131119 440131 469098 1272787 1259517 521108 540563 115705 104677 117202 118773 127817 124198 120572 120924 79818 81123 340488 288437 844671 853362 207774 206257 258251 261734 304097 295512 315514 318546 333586 337608 309639 341749 875088 927428 592773 485447 275375 272843 318450 315825 335827 338013 340443 342199 389680 388735 716856 751273 39.95 69.5 2
10:27:12 2023-10-12 453361 449716 82614 80587 129426 134463 141661 143481 114488 112508 117253 122095 131693 130992 439819 472333 1276406 1264323 524304 537630 115771 104677 117398 118575 127817 123945 120572 120758 79904 81090 329929 288378 847168 851420 207225 203714 258934 261734 301122 297606 315040 315960 332217 336487 309528 342483 874661 926994 591186 482413 275411 270513 315956 316916 335827 339025 342028 344497 387432 387613 724568 753487 39.95 69.5 2
10:27:13 2023-10-12 450795 450832 82702 80587 129062 134487 141399 143481 114377 112508 117138 122214 131567 130992 439197 474472 1285653 1261346 516318 539799 115771 104465 117398 118180 127790 123997 120821 120675 79962 80850 329929 287756 860629 847325 207810 205315 258574 261698 301864 295333 314148 315704 332760 337728 308497 342519 873848 911967 599518 479334 276287 270926 315956 315825 333938 339025 341291 345617 386472 385275 721596 747164 39.85 69.5 2
10:27:14 2023-10-12 445824 449070 82235 80307 128572 134032 143664 142709 114488 112781 116748 121943 131158 130614 435922 473122 1270946 1255715 517786 537477 115004 104432 116389 117949 126348 122770 122995 123341 79309 80583 324428 288139 830349 838929 206497 204739 258102 259390 302323 294860 312682 315960 331247 335980 307874 342170 868727 911967 592773 479073 275411 270662 317707 317206 333180 339836 341607 344352 387871 388629 721485 747016 39.85 69.5 3
10:27:15 2023-10-12 451992 444209 82373 80441 128148 134327 143699 139267 115185 113749 116829 121943 130886 130649 435271 474126 1270008 1246416 516684 538274 115658 104644 116778 117949 126732 122686 123081 123307 79590 80855 324428 287348 830436 843132 207079 204739 258934 260998 302359 295204 315586 315861 332217 337538 311001 345613 871301 918386 595947 477717 275411 272382 316123 314973 334697 339025 340994 346106 388015 388770 712661 749325 39.85 69.5 3
10:27:16 2023-10-12 446799 445642 82911 81136 129602 131260 141432 143112 116473 114830 117678 122587 132070 131866 439819 473573 1278265 1264114 523524 538874 117276 105210 117661 118214 128063 123194 120821 123615 80252 81266 326341 285923 847035 843729 207810 204985 260430 261647 303280 297369 318560 316951 334724 339809 313167 347992 883305 930053 598526 482144 277034 273769 319544 317734 337594 339465 342654 348747 392158 391135 721596 758017 39.85 69.5 3
10:27:17 2023-10-12 443201 444363 83607 81512 132190 131495 142293 140472 117056 114896 118351 119599 128998 134304 440223 472298 1283828 1276128 526951 540883 117791 105632 117661 119287 128097 124541 120821 121218 80472 81764 326341 287756 852591 841343 207810 205481 261599 262012 306065 297707 317589 320918 335768 338528 315367 348815 883042 932871 595947 481844 278652 273109 318145 320586 337737 341647 346837 347140 394320 393240 722307 757905 39.85 69.5 3
10:27:18 2023-10-12 442943 442147 85693 82064 132739 132697 142845 141026 117905 116175 118898 120136 130153 134726 439614 474436 1287422 1276221 528901 540955 118604 103576 118334 119535 128823 124985 121444 121814 80933 82134 330617 287756 838670 841343 209428 206162 261865 263851 306928 301837 320104 322728 339737 341480 318605 352376 888068 936518 589831 482562 279779 276510 322521 320847 341362 343704 348843 350332 396281 396673 723367 759977 39.85 69.5 3
10:27:19 2023-10-12 443109 441755 85886 82448 133378 133411 143149 141886 118299 116289 119213 120380 130769 135352 440270 475176 1289323 1276128 528901 540991 119565 103718 118813 121567 129181 125312 122358 122463 81221 82417 328829 288166 840340 841343 207547 206334 261218 264097 306928 300288 319641 322871 340909 342683 316425 351388 884432 935857 591393 486627 279851 276051 324704 320883 341915 345848 349686 350086 396316 398201 728438 764388 39.95 69.5 3
[truncated: 157,183 more chars]
