# Supplementary material for: Methods for Estimating the Detection and Quantification Limits of Key Substances in Beer Maturation with Electronic Noses
Source: Sensors (Basel). 2024 May 30;24(11):3520. doi: 10.3390/s24113520 (PMC11175341; doi:10.3390/s24113520)
Supplement: Supplementary file 1 [file sensors-24-03520-s001.zip › Data/Diacetyl/raw data/Day 1/0,1ppm1.txt]

Time Date R01 R02 R03 R04 R05 R06 R07 R08 R09 R10 R11 R12 R13 R14 R15 R16 R17 R18 R19 R20 R21 R22 R23 R24 R25 R26 R27 R28 R29 R30 R31 R32 R33 R34 R35 R36 R37 R38 R39 R40 R41 R42 R43 R44 R45 R46 R47 R48 R49 R50 R51 R52 R53 R54 R55 R56 R57 R58 R59 R60 R61 R62 T01 H01 Phase
10:33:00 2023-10-12 410772 407982 94997 90984 142730 143697 148913 151711 124093 122503 126531 131798 140850 142067 437847 472369 1348778 1323392 518513 540991 129360 114682 125027 125991 135050 134167 129429 129237 87747 88845 319819 279509 817124 810935 234851 232053 296038 299473 345059 338178 366375 368918 393009 395793 376915 416756 948361 1002529 605382 505866 315545 308186 365124 362935 386749 389808 402305 405403 459548 458014 778259 815760 39.95 69.2 1
10:33:01 2023-10-12 413360 409440 94837 90984 142696 143556 148810 151570 124178 121960 126652 131695 140883 141703 437661 473734 1332115 1311508 522413 544124 132570 115222 124994 126199 134609 134424 129215 131552 87807 88877 322114 281994 809333 815648 234851 232053 296771 297789 346655 337398 365068 367543 390435 398299 375892 419446 949416 989661 597566 505259 315690 310060 364093 363961 384976 390629 403850 405045 462728 460057 776618 816061 39.95 69.2 1
10:33:02 2023-10-12 410119 407275 94932 91364 142782 143969 148710 149652 124178 122344 126531 128373 141216 141929 439197 475176 1342621 1324369 524341 544160 132638 114748 124994 126199 135029 131129 129472 129889 87835 88991 324464 282284 810952 811607 234779 233034 296722 297536 345956 338690 366149 368132 389853 398645 378208 414448 950090 1002382 605382 502715 317163 310060 364866 360893 386461 391880 404996 405439 458579 459334 774870 815512 39.95 69.2 1
10:33:03 2023-10-12 412511 406350 95166 90984 143168 143233 149899 151184 124621 121713 126774 131513 141175 145298 438887 473366 1331883 1319868 528901 544929 132535 114715 124788 126199 134643 134424 129215 129597 87563 88909 323156 283302 801901 816226 234025 232706 296865 297789 347701 337670 367188 366439 391604 399524 375364 416938 948743 989122 608324 501032 315244 311261 363434 363780 386641 394365 403666 406999 459836 460057 781574 818691 39.95 69.2 1
10:33:04 2023-10-12 414865 407601 94837 91426 142864 144164 152433 151674 123974 122761 126356 128535 140850 142793 437619 473682 1343303 1319002 521851 544784 129182 115236 124927 126272 134915 134389 129215 129597 87958 88877 323156 281703 807865 811581 234851 232543 295830 297536 348847 335605 365068 369538 390435 398038 375928 418817 950090 994011 602440 504214 315690 309590 363836 362503 387330 390949 402561 405045 464036 459369 777625 816134 39.95 69.2 1
10:33:05 2023-10-12 413470 409172 95001 91050 142761 143630 148913 149269 124211 122044 126740 131764 140850 141834 437929 468881 1340251 1322688 525867 541027 129360 114682 125320 125871 135271 134167 129610 129237 87932 88691 323948 279007 827411 815070 234520 232706 295830 299896 347615 340996 368009 367292 392083 396453 378352 418376 947214 993866 613054 501331 315654 309157 363827 363448 385283 393320 402590 405475 460017 460057 783497 816328 39.95 69.2 1
10:33:06 2023-10-12 410119 409751 94932 91021 142730 143693 148946 149478 124211 122344 126652 131940 141077 143372 437920 474806 1342621 1324332 525085 545504 129271 114748 124994 125991 135050 134424 129250 129974 87807 88877 319819 281994 808290 809181 234520 232543 297081 297789 345614 338726 366149 368687 393018 398893 378230 414520 950090 1002382 596660 503007 314472 309843 363282 362935 387330 392430 404996 405439 458579 460013 776521 814984 39.95 69.2 1
10:33:07 2023-10-12 408962 407306 94936 90984 142765 143697 148946 151570 124093 122044 126531 131798 141315 141966 437920 469062 1338785 1334577 528595 541027 132797 114748 125027 126025 135259 131454 129265 129528 87803 88934 323156 280981 807425 810497 234059 233690 295200 298122 346620 338690 365005 367615 394025 397423 376277 414340 944643 999481 603911 501032 315798 309086 364093 362935 388020 394173 401387 405367 458256 460730 786319 814048 39.95 69.2 1
10:33:08 2023-10-12 412728 407561 94833 91017 142665 143731 152681 151851 123804 122442 126356 128503 140720 142861 437228 470572 1341129 1319868 521479 541027 132570 114748 124908 125991 134643 134330 129215 129597 87715 88784 318646 281126 807909 810362 234851 232053 295830 297789 347773 336653 366113 369799 391604 397706 373941 414520 948743 998276 611375 503857 315437 312440 360808 363961 387876 391702 402488 405976 462746 463313 780394 814832 39.95 69.2 1
10:33:09 2023-10-12 411936 409823 94738 91522 142264 144708 152328 150106 123464 122878 126356 128656 140911 143282 437592 468773 1350265 1330941 521813 540847 129364 115236 125133 126151 135241 134616 129429 131370 87932 88909 323156 280873 811746 809349 234851 236080 294193 297428 346377 337907 367188 369943 393436 396488 376492 416901 947398 1006006 602440 504544 318585 309121 364093 363448 388020 392119 400748 410170 459981 460765 784090 815785 39.95 69.2 1
10:33:10 2023-10-12 416289 406994 94902 91426 142268 143969 148677 149679 124007 122376 126943 128470 141224 142028 437956 471635 1341129 1316744 519686 541027 132604 114781 124994 126233 135276 134459 129429 131404 87900 88877 324464 281759 810362 813342 234851 232543 295057 297572 348847 337385 368903 369098 390329 398157 376349 419337 950843 990450 606853 503757 315395 310095 364093 363523 385032 391844 404709 405367 460053 460057 776851 817291 39.95 69.2 1
10:33:11 2023-10-12 409504 407344 95006 91012 142999 143528 149659 151570 124416 121895 126774 131513 141111 145298 437920 471788 1340177 1326327 528901 541027 132621 114748 124994 126112 134736 134616 129215 129597 87747 88877 323156 281560 813773 811618 234190 232527 295830 297464 345094 338762 367188 367026 392225 396558 378496 417527 944643 996864 603911 502102 315726 309843 364093 360821 385626 393606 401096 405367 457218 457979 786319 814947 39.95 69.2 1
10:33:12 2023-10-12 413104 406959 94972 90984 143121 143969 150720 149443 124178 122278 126706 128373 141410 142510 439197 469026 1332830 1324573 530370 545010 132467 115302 124960 126407 134813 131215 129257 130428 87835 89211 321294 282610 803779 815113 234010 234019 294878 297572 347666 337126 367188 368651 394029 398645 374168 417749 944607 991096 606853 500321 317584 310024 363030 363961 386713 394160 400675 404119 460053 458014 787437 816024 39.95 69.2 1
10:33:13 2023-10-12 411952 407275 93061 91552 142631 144568 150299 150106 124076 122878 126288 128928 141021 142759 438070 469026 1348355 1332001 522222 540955 129094 114682 125205 125958 134923 134389 129215 129597 87867 88877 324464 279437 807891 809349 234851 233034 293880 299473 346358 338144 367188 369799 393400 396453 376457 417259 947361 1005258 600968 503820 317815 309776 365087 363632 387876 392252 401169 408363 459800 463968 783905 815785 39.95 69.2 1
10:33:14 2023-10-12 414865 407304 95001 90984 142895 143697 148946 151782 124178 122095 126740 128197 141139 142297 438558 468809 1340433 1322577 525720 540847 129537 115315 125306 126205 135016 134448 129395 129597 87932 88966 323156 279256 813251 815648 234851 232706 295057 300211 345578 336618 366095 368355 392225 395310 375856 419410 944607 992534 596841 501513 318810 308151 364866 362503 386405 392430 400711 409183 463709 460057 788557 816365 39.95 69.2 1
10:33:15 2023-10-12 411662 407244 94997 90984 142934 143697 148846 151782 124145 122095 126705 128373 140850 142033 437283 470938 1348629 1324332 518843 540991 129537 114715 125373 125991 135255 134389 129610 129597 87932 88845 322114 279437 825711 810935 234851 232053 296605 299963 348107 339191 366931 368507 390293 397564 378014 417345 949942 1003952 605382 505976 315173 309555 363246 360533 387042 391010 404996 405439 459548 459299 778687 815785 39.95 69.2 1
10:33:16 2023-10-12 409708 410444 93452 91294 139325 143596 149592 152031 124421 123043 126936 128503 141239 142297 438002 469098 1342426 1335959 528789 544088 129182 114748 125027 126272 135681 134424 129395 129597 87900 88999 322114 281560 807982 809145 234355 236187 296354 297789 346620 340204 364969 368096 393990 397670 376492 414448 946382 1000150 625610 499599 315762 310060 364608 360893 387912 394437 402846 405403 457862 460371 787437 815206 39.95 69.2 1
10:33:17 2023-10-12 410444 407561 94997 91460 142964 144030 149219 151816 124178 122644 126706 128623 141305 142432 437883 473122 1343036 1324573 522747 544088 132621 115414 124582 126798 134508 131429 129257 130229 87835 89056 319819 282102 802284 813956 234779 233361 296103 297428 348751 338144 366372 369799 391976 399311 374168 414448 950090 998990 603359 504113 315690 311002 360988 363704 388020 392395 403776 407426 459944 460730 779435 815446 39.95 69.2 1
10:33:18 2023-10-12 414593 407344 94936 91267 142973 143969 149262 149443 124519 122278 126740 131849 141410 142028 437920 468293 1337055 1323630 525457 544124 132662 115222 125197 126374 134643 134424 129215 129597 87867 89060 327849 281090 809605 815070 234851 231627 293674 299473 347701 337126 367708 368651 394580 396523 374730 418153 944607 991060 605382 503175 318003 310712 364829 364992 386297 392288 400529 408982 463091 460021 787971 816024 39.95 69.2 1
10:33:19 2023-10-12 414240 408394 94902 91017 142895 143697 148946 151676 124178 122011 126619 128623 141172 142331 437246 473591 1339484 1313302 522594 543906 129360 115315 125186 126374 135016 134424 129395 129597 87900 89329 322270 281722 806959 815648 234851 232527 296657 297789 347142 337362 366682 369466 390983 398299 376492 419483 950090 991060 598110 505976 315437 310060 364608 363011 386133 391808 404709 408252 464036 458014 778178 816061 39.95 69.2 1
10:33:20 2023-10-12 412812 410019 93336 90984 142960 143689 149221 151676 124383 122044 126740 131764 141305 141966 438540 472788 1341129 1324332 528149 540991 129537 114715 125580 126165 135492 134616 129610 129507 87867 88999 323156 281596 821412 813917 234685 233034 295995 300217 347861 339942 367041 367105 393257 398122 378619 417345 947577 999618 603910 499174 315762 310024 364608 360569 387330 394160 402810 405367 457218 459841 787616 814048 39.95 69.2 1
10:33:21 2023-10-12 414754 409785 93452 91453 143059 144334 149592 149791 124335 122578 127024 128415 141272 141900 437883 468293 1338415 1323556 525420 541027 132627 115335 125200 126306 135050 134682 129215 129597 87900 89125 323156 281126 807625 815070 234851 236412 294479 299473 347701 337385 368230 369242 394544 396523 375328 418781 947398 991060 605382 501513 318555 310060 363579 361925 387330 393570 401278 405331 463381 459334 788557 817254 39.95 69.2 1
10:33:22 2023-10-12 411957 407275 92937 91552 142531 144398 152611 151057 123431 122878 126322 128535 140197 143270 437847 469098 1352295 1330106 521108 544661 129182 114715 125272 126205 135255 131163 129506 129926 87867 89056 319819 279329 810503 810497 234851 233361 295307 300108 346620 338655 367188 369618 396055 396453 376457 417527 947398 1007321 600968 505259 318106 309086 364866 363448 388020 392395 401314 405439 459981 462095 784016 816365 39.95 69.2 1
10:33:23 2023-10-12 415306 406950 94936 91426 142795 143930 148813 152063 124321 122376 126565 128503 141044 142398 437984 472298 1339845 1316008 520790 544088 129260 115381 124994 126286 135050 134424 129395 129597 87900 88877 320206 281958 809333 813917 234851 232706 296358 297789 347474 336618 365104 369835 391604 398299 375328 420438 950090 998281 598110 505755 315473 310388 364572 364992 387767 391702 403593 408982 463927 463641 779285 816061 39.95 69.2 1
10:33:24 2023-10-12 410881 406350 94997 91017 142873 143969 148980 147973 124178 122077 126956 128503 141605 142224 437592 474243 1353220 1326462 521108 540811 129537 115282 125340 125958 135237 134202 129519 129417 88108 88877 327849 279437 825119 810326 234851 232018 295021 299926 345578 338655 367188 369835 390435 396488 376735 416901 948743 1003054 605382 505976 315762 310955 365124 362935 387330 391223 402240 405475 459751 460371 779435 815206 39.95 69.2 1
10:33:25 2023-10-12 414277 407308 94972 91017 142899 143697 148980 151816 124178 122278 126652 131764 140850 141703 437538 472369 1337327 1313317 522007 544893 129182 114748 124994 126374 135016 134564 129215 131678 87900 89186 323156 281994 808306 815955 234851 232926 296865 297572 347416 337492 369018 369358 390912 398472 376313 420525 949942 992498 605382 505976 315726 310060 365087 364588 386097 391223 404422 405403 465459 460057 777073 816061 39.95 69.2 1
10:33:26 2023-10-12 409937 409290 93396 91415 143094 144028 149525 152101 124369 122611 126706 128373 141044 142398 437315 475477 1343694 1324573 520458 544088 129454 114682 125407 126165 135050 134424 129485 129597 87932 88877 318787 281163 816606 809181 234851 232053 297189 297789 345578 339451 367188 368687 389888 397706 378727 416901 949818 1000894 606853 505976 315690 309590 363827 362935 387330 391223 404996 407805 459908 459369 778178 815206 39.95 69.2 1
10:33:27 2023-10-12 411936 408213 95067 90984 143064 143689 149625 151535 124587 121829 126740 131695 141305 145298 437920 474472 1333777 1314312 522648 544124 132621 115633 125239 126171 135340 131296 129395 129597 87867 89056 323156 282447 804341 816152 234779 232543 297081 297392 347178 338144 368307 366704 390983 399488 376457 419410 949979 990523 597566 503007 315173 311002 364093 363704 385247 391834 405571 405403 460017 460057 778178 816024 39.95 69.2 1
10:33:28 2023-10-12 409487 408385 95162 90984 143134 143969 149391 149303 124211 121862 127038 131849 141605 145449 437920 471788 1341129 1329160 529653 544088 129271 115414 125234 126374 135050 134459 129395 129597 87900 88909 324464 281925 807192 811581 234520 233034 295057 297789 346910 339751 367708 367579 393436 398299 378835 420090 948252 1000999 599560 501745 317476 309954 365630 362826 387876 394607 402378 408982 458399 461150 787437 815206 39.95 69.2 1
10:33:29 2023-10-12 414887 406990 94997 91393 142973 144168 149219 149687 124613 122779 126990 128623 141801 142525 437774 468185 1339479 1324499 525310 540811 129360 115381 125486 126441 135016 134553 129429 130139 87932 88999 327849 281090 804207 815070 234815 233197 294122 299473 347737 337362 367969 369242 394652 396523 375292 419113 945983 991133 605382 501550 318853 309776 363836 362757 387912 393606 401314 405367 463055 459369 786300 817291 39.95 69.2 1
10:33:30 2023-10-12 411645 407565 94837 91712 142497 144398 152433 152168 123464 122845 126356 128623 140850 142861 437883 469062 1351815 1330106 520790 544160 129360 115222 125234 126407 135237 134424 129429 131518 87932 88909 319819 279509 808381 808591 236310 233654 295543 300672 347035 338548 368193 369799 393257 396382 377446 418008 948595 1008859 599497 505976 318106 311115 363282 363704 387695 391808 401387 409235 459728 461412 782867 814599 39.95 69.2 1
10:33:31 2023-10-12 414607 409251 93452 91294 143263 144028 149832 151995 124335 122095 127153 128373 141339 142199 437697 472940 1336921 1322179 525867 540991 129810 114715 125441 125991 135719 134389 129610 129417 88238 88877 322114 279473 818945 815070 234851 236044 296776 300320 345578 339338 366167 368651 393400 396488 378496 420076 947540 996864 608324 501122 315726 310095 364373 363780 385554 393606 403776 408454 460017 458014 784090 816365 39.95 69.2 1
10:33:32 2023-10-12 409504 407023 94997 91426 142761 144407 149052 149862 124211 122311 126740 128294 141170 142213 437984 474472 1339882 1325311 525085 544124 129537 115315 125272 126205 135255 134695 129485 129597 87900 89056 319819 282247 814408 811648 234851 232855 297500 297789 346620 339500 367078 369206 390709 399804 378763 416901 952791 1003091 598110 503390 314694 310784 363282 362935 387912 392502 405962 405511 459261 460407 777073 815206 39.95 69.2 1
10:33:33 2023-10-12 412462 406345 95199 91017 143438 143233 150139 151570 124587 122635 127072 128197 141305 142000 437920 472369 1332001 1320807 527982 544160 132621 115256 124994 126548 135037 134616 129215 131980 87807 89092 321294 282829 806356 816226 234190 236115 297333 297464 348261 338417 367708 367543 392261 400120 376492 418190 950955 993966 596759 501032 317476 310895 363543 364734 387731 394643 402378 408073 462728 459877 787437 817291 39.95 69.2 1
10:33:34 2023-10-12 415376 406990 94936 91426 142735 144164 148985 152168 124269 122812 126868 128897 141139 142827 437392 473791 1340834 1319002 521851 540847 132529 115222 125027 126407 135151 134616 129506 131587 87900 88999 323156 281958 807982 813771 234851 236044 296246 297536 348487 336618 365068 369907 392225 398613 375029 420141 950090 998276 603911 505976 315762 310131 364093 362793 388020 392466 403813 405367 464036 461771 777158 816097 39.95 69.2 1
10:33:35 2023-10-12 414791 406955 95006 91017 143064 144007 149052 149792 124211 122278 126740 128373 141508 141733 437920 469062 1340177 1321476 525632 544124 129360 115335 125407 126320 135398 134553 129519 129597 87932 88877 324464 279401 824210 816273 234706 233326 294807 301170 346549 337528 369276 369098 393257 396347 376349 420228 944607 994048 605382 503007 318337 309342 365124 363011 387042 393606 401387 405367 461301 459369 787414 816984 39.95 69.2 1
10:33:36 2023-10-12 414125 408381 93388 91419 139192 144062 149832 152136 124178 122128 127091 128373 141305 142297 437956 473366 1340177 1313376 521195 543979 132797 115222 125234 126441 135255 134616 129429 131587 87900 89092 323156 281994 807748 815070 234851 232543 297081 299582 347737 337670 366718 369242 391055 398928 376528 420744 950278 988229 608324 503007 315690 310784 364608 363193 385283 392466 405571 405439 462691 457979 778546 816097 39.95 69.2 1
10:33:37 2023-10-12 408889 406385 95096 91017 143034 143697 149899 151605 124211 121862 126808 131729 141305 145369 438928 471788 1341129 1328215 528901 545956 129537 115633 125272 126205 135135 134636 129575 129597 87990 89056 319819 281378 810925 813881 234520 236115 296246 297789 348600 340492 366076 367543 394025 398263 377891 414376 946690 997293 608324 501032 315834 310060 364866 360893 388020 394714 402598 405439 458615 460765 785707 814048 39.95 69.2 1
10:33:38 2023-10-12 411936 409461 94940 91430 142969 144028 148946 149896 124093 122611 126652 128568 141077 142432 437920 471498 1343036 1322688 521232 544088 132317 115448 124874 126475 134609 134752 129215 131678 87900 89186 319819 281560 803190 810362 234851 233034 296246 297789 349559 338463 366668 369871 392261 398928 375328 418858 949670 999545 596660 504361 315618 310895 363543 363925 387876 392839 403629 404724 460017 461771 780577 815483 39.95 69.2 1
10:33:39 2023-10-12 412834 408268 94776 91606 142492 144432 152468 148420 124433 123184 126868 129414 141239 143324 437824 468918 1350476 1332149 522148 544088 129271 115335 125606 126320 135271 131239 129575 129597 87964 88909 322114 279509 810152 810497 234851 236080 295734 299896 347178 338726 367188 369943 393990 396523 377625 418190 948743 1006006 598110 505259 318367 309741 362738 361925 390215 392502 401424 405475 459692 462130 784090 813680 39.95 69.2 1
10:33:40 2023-10-12 413968 406380 94936 91523 142769 144164 148946 151921 124093 122644 126740 128711 141077 142466 437920 471635 1341129 1316045 519686 541027 129186 115414 125407 126441 135173 134616 129519 131678 87932 89186 319819 281994 806756 815693 236143 233326 296630 297428 347594 337019 369276 369763 392083 398716 376349 420708 948244 998244 600968 505360 315473 310566 365124 363082 387587 392430 404562 405439 461301 460765 776572 819686 39.95 69.2 1
10:33:41 2023-10-12 410627 409331 93660 91419 139283 144283 151143 149896 124178 122278 126774 128461 141439 143135 439819 473734 1350376 1328215 522594 544638 129448 114748 125441 126199 135492 134271 129610 129597 87932 88909 319819 279545 812636 810398 234851 232053 297081 299473 346134 339238 367188 369799 391019 398020 378835 418190 948244 1001674 605382 505976 315762 310060 364409 363193 387984 391844 404996 407841 460017 460407 779062 815785 39.95 69.2 1
10:33:42 2023-10-12 412263 406350 95130 91296 143168 143731 149899 151570 124245 121979 126808 131764 141208 141703 438887 474472 1334410 1312237 527252 543834 129537 115633 125272 126306 135263 134800 129575 129958 88078 89088 319819 282247 807632 816226 234851 232706 297500 297608 347630 338690 366095 367615 391639 400120 377180 419483 950090 990360 608324 502715 315690 311510 364608 364219 385590 392502 405313 405403 460089 460057 777158 817254 39.95 69.2 1
10:33:43 2023-10-12 410001 406955 94997 91054 142769 143655 151214 150383 124178 122409 126774 128503 141205 142162 438011 470243 1337032 1324369 523561 544124 132501 115448 124788 126475 134609 134752 129126 131872 87563 89280 323156 283557 809413 809181 234851 236080 296246 297789 349313 339238 366668 369835 393124 401035 376192 414520 948281 998739 597566 503757 315798 312019 363579 362935 388020 393606 404996 404760 459944 462095 774926 814906 39.95 69.2 1
10:33:44 2023-10-12 413419 406990 95039 91430 142969 143964 150039 148050 124762 122779 127166 128503 141239 142398 438708 468881 1337301 1324499 528641 544893 132621 115448 125404 126441 135340 134710 129429 132163 87840 89186 319819 281921 801518 813917 234851 232053 296038 297536 349349 338180 365104 369799 395243 398928 375328 418817 947398 993309 606485 498506 317621 310824 363579 361960 387639 392649 403168 405081 459872 460049 786319 816097 39.95 69.2 1
10:33:45 2023-10-12 410772 409787 94940 91426 142761 144368 148946 149896 123974 122442 126652 128623 141410 142763 437920 469062 1346546 1335679 524033 540991 129271 115256 125234 126407 135084 134459 129429 131587 87900 88909 324464 279509 808448 810424 234742 234019 294914 300320 347279 338548 366744 369461 394992 398086 378122 416829 948743 1005340 596660 503892 318519 309989 365124 363961 390215 391799 402057 405475 460017 462779 783979 816106 39.95 69.2 1
10:33:46 2023-10-12 414203 409215 93653 91386 139320 144262 149422 151994 124178 122278 126774 128373 141139 142052 437847 469098 1341129 1326553 525720 540991 129448 114748 125441 126374 135458 134424 129610 129597 87964 88845 320635 279168 814642 815070 234851 233197 296246 300188 346098 337634 366682 369242 393365 396488 377590 420671 944643 993975 605382 502223 318555 311298 363282 364809 386749 393606 401351 407841 464693 459334 789494 815446 39.95 69.2 1
10:33:47 2023-10-12 410731 406955 95063 91489 143068 144164 149592 151851 124211 122376 126740 128461 141272 142432 438928 472333 1354219 1325274 521851 544602 129894 115520 125720 126272 135390 134800 129575 129597 88385 89056 319819 279365 823125 810899 234851 232543 296872 299745 346620 339167 367969 369835 391879 397423 378619 418153 950090 1003054 605382 506436 315762 311152 364338 363961 387912 391773 403776 408417 459584 460694 779399 816365 39.95 69.2 1
10:33:48 2023-10-12 408204 409404 95166 91426 143229 144253 150384 149548 124502 122011 126950 128342 141205 142064 438608 471788 1336958 1332949 530030 544893 129360 115414 125407 126407 135237 134647 129610 131769 87932 89092 319819 281759 807308 811508 234851 231984 296246 299473 347701 340779 367188 367543 394580 398893 378799 416865 947361 999691 596223 499599 315762 310095 364866 360857 386713 393837 403813 405439 459225 459334 787437 815206 39.95 69.2 1
10:33:49 2023-10-12 410021 408394 95067 91489 142969 144232 151355 150106 124355 122746 127166 128656 141205 142827 437738 475469 1344909 1328317 525420 545241 132621 115414 124994 126407 135242 131429 129395 131953 87900 89186 321294 283981 815879 809349 234851 233197 297081 296973 349008 340229 366928 369799 393088 400999 377625 419455 950090 1001637 605566 502971 315654 312019 364608 362935 387948 393606 406146 405331 459225 460730 777073 816365 39.95 69.2 1
10:33:50 2023-10-12 412228 408385 95124 91393 143068 144368 149625 149896 124178 122362 126740 128461 141750 141929 439197 471788 1331883 1324573 530902 544893 132621 115448 124994 126441 135025 134776 129647 131987 87867 89186 321294 282792 805428 815693 234268 234514 295816 297536 349134 338548 368156 370238 395028 400821 376421 419373 948743 991096 605382 501032 318069 311220 364093 362757 387948 395647 403307 405367 459764 460730 787437 817304 39.95 69.2 1
10:33:51 2023-10-12 414865 409549 93194 91545 139100 144530 149285 152133 124060 122728 126740 129402 141464 143257 437506 473122 1343036 1319031 522557 544929 129360 115414 125407 126441 135364 131364 129610 131769 87932 89153 323156 281958 808098 814494 234851 233034 296872 299473 347666 337126 367972 369907 392812 398893 375328 419446 948244 997026 587826 505976 315798 310784 364093 363047 389948 392430 404422 405367 461589 462779 778259 817834 39.95 69.2 1
10:33:52 2023-10-12 414277 409063 95035 91489 143264 144092 149792 149861 124178 122311 126774 128503 141305 142327 436864 468329 1341129 1324573 527086 545956 131875 115633 125340 126306 135390 131148 129575 129958 88108 89056 323156 279256 825060 815648 234851 236246 295472 301170 347559 337599 366646 369502 393990 396523 377446 420708 944643 993975 605382 502615 319261 309121 363246 363047 387912 394437 401351 408474 464693 460013 789905 816024 39.95 69.2 1
10:33:53 2023-10-12 414240 408385 95035 91489 143316 144782 151143 151886 124211 122409 126740 128503 141272 142759 437847 473366 1337327 1315248 521970 545956 129364 115302 125287 126374 135151 134616 129395 131644 87932 89153 323156 281722 807748 815070 234851 232990 296872 297464 347701 337670 367269 369835 391914 398893 377324 421340 950090 993938 603911 506782 317580 310784 365124 363847 387876 392430 405874 405439 461948 460371 778178 818414 39.95 69.2 1
10:33:54 2023-10-12 412474 408385 95162 91393 143172 144568 151568 149685 124593 122746 127024 128535 141605 141929 437701 473049 1342962 1324499 526951 540991 129894 114715 125821 126171 135920 134542 129610 129507 87964 88877 327849 280856 817259 815070 234851 231627 295928 300108 348354 340229 366131 368096 393990 398893 378871 420989 947361 996864 602460 500732 317584 310530 365242 363961 386441 394437 404385 409357 459981 459073 785761 816365 39.95 69.2 1
10:33:55 2023-10-12 408853 408390 95071 91489 142964 144268 149659 149896 124502 122545 126984 128535 142312 142230 438850 474806 1342621 1326253 525133 544893 129448 115414 125614 126407 135364 134682 129506 131769 87932 89186 321294 282610 807774 811574 235585 233690 297631 297680 347559 340600 367561 369618 392083 400540 378763 418117 949586 1003091 598110 502861 315395 311474 364082 363448 387984 394378 403929 407805 459585 460730 776521 816365 39.95 69.2 1
10:33:56 2023-10-12 409713 409540 93582 91419 139487 144062 150002 151816 124211 122128 126950 128711 141272 142432 438813 469134 1343036 1336992 530296 544088 129360 115414 125407 126407 135331 131480 129610 132163 87932 89186 319819 281524 808306 811276 234685 231984 296246 300005 347701 340707 366338 368132 394616 398893 378194 416865 946690 997257 599560 499599 317621 310784 365124 362935 387603 394714 403813 405475 459225 460371 788557 815206 39.95 69.2 1
10:33:57 2023-10-12 409178 406350 95006 91585 142925 143977 149489 150177 124211 122611 126774 128656 141268 142213 439005 473457 1339882 1326553 525546 543834 129271 115699 125340 126724 135361 131338 129395 130229 88111 89366 321294 284032 812808 809349 234851 231306 296865 297698 349278 340193 366928 369835 393436 401828 377590 416901 951004 1001601 598110 503892 315798 311983 363579 363961 388020 393606 404422 405367 459981 462095 779435 816024 39.95 69.2 1
10:33:58 2023-10-12 411317 406990 95001 91618 139501 144453 148980 148218 124060 122812 126740 128776 141108 143163 437315 469062 1352587 1329123 521108 543856 129360 115414 125373 126374 135237 134494 129610 131711 87932 89092 319819 279509 809257 809349 234851 236080 295830 300320 347142 338726 367969 372036 394302 397706 378158 419077 949416 1008145 600417 505976 319079 309590 363282 364219 390766 393294 402561 407805 462691 463140 784016 814832 39.95 69.2 1
10:33:59 2023-10-12 414547 409115 95039 91585 139225 144419 149662 148420 124729 122812 126970 128744 141205 143058 437701 474462 1344636 1316981 520385 544929 129098 115414 125404 126555 135372 134804 129610 132072 87932 89092 319819 281849 807748 813917 236179 233034 297081 297500 347701 337362 367234 372036 392225 400085 376492 420744 949586 998276 595210 505976 315762 310535 365124 363118 388020 393294 404996 405475 464547 462095 777121 818450 39.95 69.2 1
10:34:00 2023-10-12 415343 406950 95162 91446 143168 144368 149625 149896 124416 122344 126984 128503 141605 141929 438850 469134 1341129 1322415 527090 540991 129537 115256 125441 126374 135526 134553 129610 129597 87964 88877 324464 280873 814308 817434 234742 233361 295608 301170 346513 338002 369276 369618 393846 396523 377625 421340 947398 996157 606853 502971 318555 309555 363827 363082 389888 394052 402276 408417 461948 460013 788008 817599 39.95 69.2 1
10:34:01 2023-10-12 414052 409545 93452 91415 139325 144130 149865 151992 124211 122409 127091 128744 141439 142432 438048 473734 1337327 1315211 522820 545314 129182 115414 125407 126441 135570 134710 129610 131587 87932 89186 323156 281958 810808 815070 234851 232706 297500 300005 347737 338180 367305 369871 392225 399804 377625 421974 950955 989661 608324 503720 315690 311038 365124 363707 385590 393606 405858 405475 463381 458014 779062 817254 39.95 69.2 1
10:34:02 2023-10-12 409178 408385 95261 91556 143233 143930 150173 151816 124535 122077 126984 131764 141305 142000 437920 472454 1341129 1332112 528641 543834 129810 115381 125547 126724 135390 131467 129575 130229 88385 89211 319819 281524 807308 811581 234851 234019 296513 299111 347107 340672 365068 368687 394329 398787 378907 419446 948743 998276 608324 502460 317621 310211 363282 362935 387948 393472 404709 405511 460779 460694 786300 816365 39.95 69.2 1
10:34:03 2023-10-12 412555 408385 95035 91638 139759 144330 149731 150177 124502 122409 126808 128535 141151 142359 438964 469026 1328309 1324332 530407 544929 132707 115448 125027 126825 135050 134821 129395 131929 87900 89218 323156 282865 799693 813917 234851 232053 296246 297789 349841 338690 366131 369835 395836 400718 376492 419483 948743 994011 606301 499247 317621 311983 364093 363011 387984 395611 404709 405403 463381 460730 785970 818450 39.95 69.2 1
10:34:04 2023-10-12 411645 407023 95035 91638 139483 144462 150039 148218 124369 122845 126970 128930 141239 143291 437701 468845 1348778 1337463 524120 544088 129364 115666 125373 126407 135539 134804 129610 131769 87932 89211 318646 279545 807982 809349 234851 232019 296246 297572 347422 338690 366113 369871 395485 398299 378194 416901 948743 1004584 606853 500732 318330 310753 363282 363961 390215 393472 403813 405511 459332 462779 786300 815206 39.95 69.2 1
10:34:05 2023-10-12 413104 407235 95006 91615 142973 144568 149659 148182 124178 122878 126774 129105 141410 142759 437883 471570 1342658 1323630 521970 544088 132546 115448 125407 126791 135398 134752 129610 131804 87964 89300 324464 281939 821487 813923 234851 233361 296304 300108 350190 338548 368156 369763 393846 400085 376457 418781 950295 1003878 624139 505617 317621 311038 364093 365730 390403 394160 404996 405367 463381 462815 780577 818216 39.95 69.2 1
10:34:06 2023-10-12 411790 409568 93457 91742 142999 145110 149046 148351 124211 122878 127023 128744 141272 143084 438107 469134 1356485 1332949 520753 544124 129626 115414 125614 126407 135664 134710 129610 131769 87964 89186 323156 279473 829176 808574 236179 231823 296246 300854 347422 339715 365874 372036 394616 398299 378763 419446 950278 1005970 598110 507054 318106 310060 364921 363743 388020 392430 403850 409067 462728 461412 782544 813680 39.95 69.2 1
10:34:07 2023-10-12 413616 406350 95064 91585 143168 144164 149659 151921 124245 122344 126984 128503 141339 142365 439197 473770 1341350 1317147 523304 545445 129626 115620 125633 126724 135971 131429 129575 130229 88352 89272 321294 282429 809333 816226 236143 233290 297356 299473 347737 338726 367305 369546 392118 400120 377625 421675 948244 992534 605382 505645 315762 310500 363246 363627 387330 393606 405858 405475 464401 460013 776023 818450 39.95 69.2 1
10:34:08 2023-10-12 410119 406385 93582 91612 143038 144164 149899 151956 124211 122761 127072 128535 141305 143108 437920 474806 1346546 1326290 523598 546698 129719 115414 125855 126441 135811 134804 129610 132094 87964 89218 323156 281596 811178 810362 234851 232706 297955 299008 347178 340229 368230 369871 391639 398928 378871 418817 951004 1003127 604830 507054 315762 311038 365212 363961 387984 392502 403644 409393 460089 461771 777158 813680 39.95 69.2 1
10:34:09 2023-10-12 412834 406385 93837 91479 140059 144668 151994 149686 125102 122311 127479 128285 141997 141663 437742 474996 1335996 1317018 527200 545735 129715 115666 125752 126791 135458 134752 129610 131838 88261 89333 327849 282865 808423 816226 234851 231306 297565 299473 349049 339751 366131 368391 392261 401352 377625 420438 948281 989661 602460 501550 315762 312019 363282 362757 386749 394714 404249 405511 463381 459334 781167 817291 39.95 69.2 1
10:34:10 2023-10-12 408889 409787 95233 91522 143503 144708 150656 149896 124621 122409 127194 128503 141339 141998 439197 472454 1341633 1331666 530067 544929 129448 115448 125407 126825 135526 134623 129610 131838 88261 89300 319819 281703 812076 811648 234815 233855 296836 299931 348328 341391 367895 369206 394616 399524 378871 417527 950278 1000962 608324 500732 318142 311038 366122 363961 388020 393232 404422 407805 459981 462130 786300 814869 39.95 69.2 1
10:34:11 2023-10-12 414277 410119 93725 91552 143034 144198 149765 151956 124764 122812 127126 128711 141305 142894 438887 468737 1337327 1326290 527964 544124 129182 115640 125320 126859 135284 134804 129610 132163 87932 89218 323156 281958 802120 815070 234851 232088 296038 298122 349841 338726 366718 369871 397025 400120 376492 420410 948743 994011 606853 500025 318628 311510 364093 364882 388020 393507 403490 405403 464036 460730 788409 818524 39.95 69.2 1
10:34:12 2023-10-12 411927 407561 95064 91745 142969 144530 149188 148318 124178 122944 126740 129302 141073 143333 439005 469026 1350364 1337869 523190 543979 129715 115348 125633 126690 135578 131362 129575 130139 88385 89153 323156 279545 808473 808003 236179 232053 296246 298304 347737 339751 368344 372489 395836 398613 378496 418190 950090 1006718 606853 502715 319079 309812 363317 361960 391042 394714 403490 407841 459692 463501 787437 814869 39.95 69.2 1
10:34:13 2023-10-12 414277 409136 95226 91430 143142 144368 149489 149896 124211 122442 126774 128535 141605 141934 437920 468329 1341129 1323392 525904 541027 129537 115481 125441 126475 135398 134564 129610 131712 87996 89186 327849 279437 819533 815070 234851 231662 295021 298965 348751 338453 366975 369871 394652 397706 376528 421377 947398 994011 597566 503044 319530 310060 365124 363882 387984 393596 403168 405475 461984 463654 788603 818487 39.95 69.2 1
10:34:14 2023-10-12 411046 409467 93582 91638 139291 144897 151143 151374 124112 122845 126970 128920 141562 143025 437701 468918 1356560 1330106 520738 544408 129894 115414 125614 126441 135526 134529 129610 129958 87964 89186 323156 279315 815076 808610 236179 231662 296246 298756 347189 339715 366131 372561 394302 398299 378799 419155 948244 1006358 607221 506694 319079 310566 364118 362503 390766 393294 403205 408779 462728 463501 784090 814869 39.95 69.2 1
10:34:15 2023-10-12 413983 406385 95199 91585 143238 144054 150173 148177 124416 122611 126984 128503 141268 142213 438964 471570 1336995 1324332 525904 540991 129715 115553 125648 126407 135560 134459 131851 131621 88238 89186 320635 279240 815919 815070 234851 231823 297081 299020 346655 338453 367269 369835 394025 396558 378281 421377 947398 996864 605360 503007 319079 309847 367197 366544 387659 394499 403058 408922 465350 462660 790804 819857 39.95 69.2 1
10:34:16 2023-10-12 410590 407561 95166 91459 143134 144198 149795 148218 124402 122611 126774 129127 141111 142432 437255 474462 1353771 1326553 519650 544160 129541 114781 125735 126407 135640 131184 131993 131587 87996 89186 323156 279545 825468 813342 236513 232706 297081 300175 347457 339786 368009 369943 392261 398613 378907 419483 948244 1005736 606669 507413 318330 310095 365505 362468 387754 392466 404709 409104 462728 461771 781167 813680 39.95 69.2 1
10:34:17 2023-10-12 413617 408774 95199 91522 143242 144368 150273 150106 124416 122344 126808 128568 141605 141934 437592 476480 1342343 1317147 524267 544784 129894 115653 125720 126690 135390 131429 129575 131987 88205 89341 327849 282429 808540 817383 236179 233197 297847 299473 348787 339978 368269 369871 392261 400718 378230 422011 948281 992534 606853 505976 317426 311764 363827 363882 387366 393606 403077 408474 463354 459369 778699 818487 39.95 69.2 1
10:34:18 2023-10-12 410010 409545 95134 91618 143238 144483 149899 151956 124245 122761 126808 128688 141305 143124 437920 475176 1346546 1326327 525867 545445 129715 115481 125614 126475 135543 134616 129610 132072 87964 89186 323156 282466 812171 810362 234851 233754 297955 298100 347737 340815 368230 369871 394123 401035 378907 418781 951004 1005295 606853 504988 316640 311510 364956 363961 388020 393606 404910 408742 460246 461771 778178 814869 39.95 69.2 1
10:34:19 2023-10-12 412592 409467 93906 91353 140372 143655 150864 149757 124726 122128 127390 128430 141918 142162 437838 473734 1329250 1320807 530221 546434 129360 115607 125441 126825 135751 134710 129575 131838 87964 89341 323156 283434 803740 816226 234851 231857 297955 299473 349290 339751 366167 368687 393436 401388 378230 420118 948244 990397 606809 500732 317166 312019 363282 362757 386749 392649 404285 405511 463381 459369 781167 817907 39.95 69.2 1
10:34:20 2023-10-12 409251 409787 95130 91522 143138 144368 149932 149896 124211 122644 126774 128447 141605 142230 437956 474352 1342658 1326290 524341 545350 129182 115448 125061 126475 135271 134658 129610 131838 87932 89218 320899 283904 807255 808003 234851 231662 297565 297613 349313 340815 367708 369943 394025 401423 378835 417858 952425 1003127 606853 504150 315473 313155 366122 363816 387767 394643 407301 405403 459584 461953 776962 818109 39.95 69.2 1
10:34:21 2023-10-12 412954 408971 95138 91586 143038 144028 150072 148141 124211 122311 126808 128515 141172 142991 439092 472200 1331883 1322688 530407 545735 132649 115448 125234 126475 135271 134786 129429 131804 87932 89218 321294 283302 804743 813919 234520 232019 297536 297789 349068 338726 365104 368132 394338 401352 377625 419446 950090 990397 598189 500732 315762 312055 364866 362757 386497 392923 404285 405475 462728 459369 782904 819414 39.95 69.2 1
10:34:22 2023-10-12 408313 406385 95233 91618 143233 144064 150173 151838 124416 122578 126808 128503 141339 142432 438558 471303 1340723 1336753 529542 544784 129715 115906 125633 126690 135399 131273 129610 132347 87932 89268 323156 281126 808773 810326 234851 232019 297081 299809 348608 341812 367188 369206 395764 399804 378763 417822 949416 1000150 602460 500696 317331 311474 363282 363448 387948 393472 404996 407805 459944 462478 786263 816365 39.95 69.2 1
10:34:23 2023-10-12 412812 408394 95199 91552 143164 144164 149899 152133 124211 122493 126950 128535 141305 142466 439202 469026 1333777 1322415 529616 545314 132797 115448 125200 126825 135351 134804 129429 132347 87932 89341 319819 282756 800895 813917 234685 232088 297081 297536 349877 339715 366167 369799 395836 401316 377058 419483 950090 994011 606669 502102 319079 311983 364608 363047 387984 393507 402232 405403 461948 461412 786263 819783 39.95 69.2 1
10:34:24 2023-10-12 411644 409496 93452 91672 143294 144522 149625 148486 124079 122878 126848 129610 141205 143722 437847 468990 1352295 1335959 522557 544088 129541 115448 125441 126441 135598 131429 129610 132072 87964 89153 323156 280892 807705 808775 234851 232053 296246 300138 347737 340515 367708 372036 396394 398893 378799 418190 949818 1007431 605382 504150 319079 311038 364082 362722 391319 394714 403776 407841 463381 463501 788557 815446 39.95 69.2 1
10:34:25 2023-10-12 413345 408390 95199 91585 143233 144198 150139 152098 124819 122376 126984 128503 141305 142466 438887 468293 1343036 1324573 525867 544124 129448 115481 125674 126441 135530 134811 129610 131804 88238 89186 320549 279437 805302 815648 234851 231823 296246 300848 348751 338417 367269 369871 395764 397706 377625 421675 948743 994011 606853 503464 319763 313142 366122 367064 387804 394643 403022 407732 465058 461593 792494 821026 39.95 69.2 1
10:34:26 2023-10-12 410731 406955 95199 91712 142969 144462 151462 152133 124468 122695 127072 128656 141439 143152 437883 472454 1354731 1330106 521108 544124 129626 115448 125614 126704 135748 134905 129610 131804 88358 89186 319819 279473 814623 809145 236513 231627 296663 298965 347701 340504 366167 372825 393436 398299 378799 419446 950090 1008528 596555 507054 319079 310095 364921 363047 389961 393606 403813 409067 462728 463465 784053 816984 39.95 69.2 1
10:34:27 2023-10-12 415159 406350 95204 91841 143168 144432 150173 150479 124502 122845 126984 128721 141829 143223 437706 475806 1336884 1318062 522222 545554 129715 115892 125720 126899 135706 134940 129610 132021 87964 89493 322114 282284 807865 815648 236513 236412 297818 300211 349170 338655 368412 372036 393436 400718 378763 422646 951004 996864 595330 507054 317996 311546 364118 364685 387984 393606 406146 410110 463389 462095 777158 819649 39.95 69.2 1
10:34:28 2023-10-12 410588 406955 95199 91585 143238 144432 150036 152203 124416 122644 127194 128656 141305 142894 437883 475140 1344564 1326290 525085 545735 129364 115448 125648 126441 135619 134710 129610 132163 88175 89218 319819 282665 812995 809145 234851 231823 297955 297536 347737 341295 368230 369907 392261 401352 378907 418485 953063 1003164 606853 503892 315726 312968 363246 363961 390215 394714 404249 405475 459981 462130 778178 818579 39.95 69.2 1
10:34:29 2023-10-12 412592 409459 93716 91486 139420 144530 150106 148185 124659 122812 127268 128776 141662 142861 439161 471788 1331883 1326553 530296 544088 129364 115833 125407 126825 135382 131610 129610 132347 87964 89496 319819 283193 806975 813881 234851 232088 297500 297500 349877 340515 366718 369799 396430 402517 378194 420708 949818 993272 606853 499989 317584 312968 364866 363047 388020 394092 403929 405475 464036 460730 784090 818450 39.95 69.2 1
10:34:30 2023-10-12 412834 406955 95204 91808 143034 144398 149932 152203 124585 122911 127072 128930 141305 143358 437924 472788 1342658 1322415 523524 545735 132570 115799 125520 126859 135237 131610 129610 132021 87964 89341 320549 281795 809711 811545 234851 231984 297500 298268 350899 339751 365068 372036 394302 401316 376457 418817 951004 1000187 605382 504965 318076 312432 364829 364992 391319 394643 406146 405295 462256 463358 783733 817834 39.95 69.2 1
10:34:31 2023-10-12 413983 409099 95233 91652 139744 144534 150656 150316 124587 122761 127194 128744 141757 142985 438887 468293 1341129 1325311 527127 545314 129360 115640 125441 126825 135492 134856 129610 131838 87964 89373 323156 281560 807649 815648 234851 232053 296246 298756 349841 338726 367234 369677 397025 398893 377324 421042 949416 996120 605382 503793 319530 311510 365124 364138 388020 394714 403490 405475 462633 462059 788640 820886 39.95 69.2 1
10:34:32 2023-10-12 411337 407280 95035 91938 142934 144667 149319 148691 124178 122944 126774 129269 141562 143555 437669 468809 1352475 1332875 522594 544747 129894 115699 125754 126690 136022 134940 129610 131929 88238 89370 322114 279401 827582 810497 236513 232019 297189 300988 348787 340264 366167 372825 395485 398928 378835 420410 948244 1006358 599497 505976 319275 310530 364409 362757 391319 394160 403813 410732 463709 464877 786319 816097 39.95 69.2 1
10:34:33 2023-10-12 413974 406385 95229 91589 143547 144368 150173 150106 124502 122611 127106 128535 141605 142230 439549 471788 1343036 1325311 527399 544124 129894 115414 125855 126441 136229 134717 131725 131769 88636 89186 321146 279437 814834 815070 234851 231984 296621 299210 347178 338690 367822 369871 394652 397706 378835 422048 948743 996864 606853 503892 318592 311038 366054 363082 387912 394714 405571 410335 463454 460730 784090 818579 39.95 69.2 1
10:34:34 2023-10-12 409828 410431 93711 91708 139508 144668 150106 150281 124488 123161 127092 129105 141997 142525 437883 475176 1344724 1330175 525531 545699 129715 115448 125735 126475 135800 131426 129610 131746 87964 89218 321146 281596 812624 809181 234851 236080 297775 299896 347457 340815 365104 369943 392225 400120 381087 419446 951041 1003127 605382 506335 315798 311073 365505 361960 388020 393606 403964 409682 462728 464260 777158 814256 39.95 69.2 1
10:34:35 2023-10-12 410021 408385 95328 91522 143277 144198 150039 151886 124621 122227 127194 128373 141372 142233 437883 471788 1342658 1330106 528901 544929 129715 115448 125648 126508 135526 134804 129610 132163 87964 89341 323156 281994 808890 813917 234851 232019 297500 300429 348559 341848 366682 369538 394652 400718 381931 421070 949416 997293 602460 503175 318337 311734 366640 363961 387876 396664 405497 408886 459836 461953 790804 816365 39.95 69.2 1
10:34:36 2023-10-12 409540 407058 95199 91618 139719 144496 151568 152168 124502 122878 127072 128794 141562 143092 437920 470938 1344564 1328215 524813 545772 129448 115833 125441 127190 135305 131610 129610 132090 87932 89529 321294 284105 799071 809753 234851 232019 297290 297613 350369 340815 367708 369943 394616 402553 378496 418190 953099 1006006 606853 504544 315834 313444 365124 363961 387731 391793 404855 405475 460053 463465 776023 818487 39.95 69.2 1
10:34:37 2023-10-12 412803 406385 95229 91778 143238 144398 150173 151991 124416 122878 127072 128776 141791 143223 438982 468809 1335767 1326462 530296 545168 129537 115926 125547 127109 135578 131610 129610 132055 87964 89587 322114 282537 800808 813917 234851 233128 297608 300108 350935 339751 366718 369907 397061 401388 377590 420113 950090 996864 606809 499989 319035 313444 363282 363882 388020 394713 406146 410239 461589 462130 787437 818487 39.95 69.2 1
10:34:38 2023-10-12 413610 409367 95204 91904 143134 144658 149899 148387 124211 122878 126808 128995 141305 143126 437883 471635 1343611 1319868 520826 545350 129541 115640 125735 126859 135611 134616 129610 132255 87964 89341 323156 281994 807865 813917 236513 231662 297955 299715 349313 338690 367305 372825 394025 400718 377058 422048 952388 998739 595210 507229 318367 312055 363863 365012 390766 394160 405962 407877 463354 463537 779435 822782 39.95 69.2 1
10:34:39 2023-10-12 415085 409504 93711 91775 139682 144769 150139 150316 124488 123175 127479 129193 141997 142759 438576 469134 1343299 1329399 525867 544893 129715 115448 125855 126791 136056 134752 131851 131746 88238 89186 327849 279437 812119 816226 234851 232019 295995 299245 347701 338726 368412 369907 395485 398613 378835 422646 947398 996864 606853 503793 319530 310095 367197 364720 388020 394714 403850 410298 463389 464624 789795 816097 39.95 69.2 1
10:34:40 2023-10-12 413372 406389 95167 91585 143238 144232 150173 152133 124585 122644 127194 128535 141339 142432 438139 473734 1340857 1313206 522820 545735 129715 115640 125720 126859 135714 134821 129610 132163 88238 89435 323156 282031 810011 815648 236179 236115 297955 300429 349612 340025 368412 369943 393436 401352 378799 423048 950295 993975 605382 506869 317815 312427 366640 364614 387804 394088 406146 408308 465790 463968 779248 820267 39.95 69.2 1
10:34:41 2023-10-12 410699 406385 95364 91638 140192 144500 150106 150072 124587 122409 127228 128897 141854 142418 439275 470243 1340870 1328215 528627 544929 130072 115640 125821 126475 135936 134658 129610 131838 88238 89341 323156 281994 811174 813917 234851 232053 297081 300320 347422 340779 367305 369871 395521 400156 381968 421974 949416 1000410 603910 502652 318628 312019 366640 363082 386769 392923 405858 410371 464036 460730 786319 818487 39.95 69.2 1
10:34:42 2023-10-12 409540 409136 95299 91614 143233 145009 150207 148182 124535 122911 127194 128874 142020 143282 438284 474925 1348778 1330250 525720 545590 129898 115733 125788 126899 136021 134821 131993 132163 87996 89493 319819 282610 814297 809145 234851 232019 297955 299183 348787 341571 366167 369943 392261 401952 381123 419150 953099 1006006 603910 504507 317353 312019 365505 361995 388020 394160 404891 411301 462691 462815 777121 816061 39.95 69.2 1
10:34:43 2023-10-12 408313 406994 95332 91618 143503 144415 150207 151956 124502 122442 127194 128600 141372 142725 437956 471788 1345021 1335563 530030 545445 129715 115481 125474 126859 135564 134821 129610 131838 87996 89341 323156 281994 807865 810362 234851 234413 297536 300193 349313 341848 367708 369835 395872 400156 378871 418190 950090 1001674 611267 501244 318628 311983 364409 363704 388020 394092 403380 408742 460053 461447 788409 816180 39.95 69.2 1
10:34:44 2023-10-12 409272 409802 95362 91771 139715 144564 150106 148251 124488 122878 127268 129325 141305 143126 438887 474462 1346546 1330250 524267 545699 129448 115833 125407 127041 135390 134889 129610 132163 87932 89496 321294 284237 802145 808574 234851 232019 296901 297897 350611 341848 371754 369943 394652 403119 378799 418526 953099 1003127 598110 504544 315798 313701 363601 361960 390215 394714 404891 405511 460089 463501 774926 816134 39.95 69.2 1
10:34:45 2023-10-12 410192 409136 95265 91745 143433 145238 150173 150360 124587 122878 127038 128874 141339 143041 438813 469982 1346546 1338420 527215 544124 129719 115686 125614 126791 135602 134983 129971 132347 87964 89308 323156 281560 809450 809349 234851 232053 297081 301097 348751 340707 367188 369871 396952 400085 378438 418117 950090 1006006 617322 503175 319275 312128 366900 365767 392426 395827 404239 408886 464680 464698 789605 816024 39.95 69.2 1
10:34:46 2023-10-12 414681 408971 95166 91871 139812 144632 149899 148622 124468 122911 127160 129968 141629 143324 438850 470938 1344527 1320918 521933 545277 129541 115799 125821 127001 135585 131546 129610 132163 88238 89402 319819 281722 806609 815070 236179 231823 297081 299642 349769 338382 368531 372825 394580 400718 377023 421340 951677 1001333 603911 505976 318330 311983 362956 364138 391603 394714 406146 405475 463318 464841 780540 819649 39.95 69.2 1
10:34:47 2023-10-12 410690 408394 95303 91871 143168 144667 149899 148420 124383 122611 127478 128841 141339 142894 438061 471788 1355730 1333899 520738 545699 129983 115799 125855 126825 136109 131429 131817 131953 88451 89402 323156 279473 811131 810935 236847 231984 296937 302024 348465 340492 369202 373616 394436 399346 378763 420562 951558 1005075 608324 507413 318555 311038 365505 364258 387731 393981 406146 410262 463381 462779 783300 816061 39.95 69.2 1
10:34:48 2023-10-12 411936 408971 95364 91585 139681 144198 150518 152098 124587 122409 127404 128535 141665 142432 438896 474436 1337400 1315248 525904 545699 129715 115833 125821 127035 135808 131520 129610 132021 88450 89402 323156 282629 806726 816226 236179 231627 297955 300108 349278 340468 368377 369799 393400 401316 378799 422946 948244 993938 608324 505682 317584 312933 364373 363592 387876 394714 405962 408417 463318 460730 781430 822782 39.95 69.2 1
10:34:49 2023-10-12 410588 409532 95532 91738 140233 144287 150588 148185 124865 122812 127479 128897 141763 142398 438850 472788 1346173 1332149 530407 545699 129894 115799 126069 127109 135927 134804 129971 132347 88358 89435 323156 281759 812519 813917 234851 232053 297500 300854 347737 342582 367269 369799 395764 400999 382237 421304 949818 999444 611267 501513 318592 312019 366569 362757 387912 393507 406146 410335 462691 460730 787997 816061 39.95 69.2 1
10:34:50 2023-10-12 412834 408390 95265 91585 139744 144164 150656 151921 124585 122845 127160 128930 141339 143225 439197 472298 1334452 1323630 528766 546544 129541 115833 126027 127244 135910 131610 129610 132347 88205 89496 323156 283667 805587 815648 234851 232019 297955 297536 349877 340229 366682 369502 395800 403119 378799 421340 949586 992484 601047 503175 318301 313122 365124 366026 390106 396943 406073 407624 463673 462962 787437 818487 39.95 69.2 1
10:34:51 2023-10-12 410763 406950 95265 91758 143721 144632 150173 148351 124416 122878 127376 129423 141305 143358 438850 469026 1346546 1339405 525411 544893 129541 115720 125821 127035 135811 134804 129610 132347 88238 89341 319819 281126 807192 809349 234851 232734 297081 300175 349278 340229 367188 369943 396988 400085 378799 418153 950090 1008859 608324 501086 319304 311983 364921 362468 391413 394127 404996 409031 459981 463537 788566 815790 39.95 69.2 1
10:34:52 2023-10-12 413690 409099 95274 91618 143429 144909 150139 150211 124468 122761 127424 128786 141339 142844 438111 467599 1340177 1326253 526766 544088 129360 115799 125614 127123 135698 131610 129610 132055 88238 89496 323156 282393 814431 814494 234851 233093 296901 301134 350611 339703 369276 369763 396880 401174 377482 421157 948703 993829 606853 503757 319982 311510 363282 367064 387695 395548 403776 407805 463318 465282 790581 818450 39.95 69.2 1
10:34:53 2023-10-12 411025 406955 95067 91904 142969 145137 149285 148858 124211 122944 126984 129610 141339 143358 438928 469062 1356560 1332949 521933 544124 129715 115640 125821 127068 135808 134786 129610 132021 88482 89341 323156 279509 810831 809349 236179 232053 296872 299210 348751 340504 366975 373616 396358 399488 378871 420708 950090 1008492 602440 505719 319530 310646 365177 363082 391872 394714 404422 409682 462365 465316 787178 819745 39.95 69.2 1
10:34:54 2023-10-12 415380 410107 95358 91935 139582 144598 150106 148894 124488 123420 127356 129423 141305 143324 437883 472298 1347133 1320884 521159 544893 129626 115833 126069 127109 135530 134821 129971 132347 88238 89402 323156 281759 810690 813917 236513 231984 297955 300625 349841 339416 368412 373088 394580 400999 378496 422646 953504 1000150 611375 507413 319079 312019 364921 365268 391042 394437 403929 409031 464367 465282 779435 820849 39.95 69.2 1
10:34:55 2023-10-12 410736 408971 95303 91800 143429 144667 150207 152095 124587 122878 127194 128962 141339 143126 438855 472333 1355693 1330106 520790 544124 129898 115481 125855 126825 136248 134804 132268 132347 88391 89435 318646 279509 812044 811545 236847 233361 297500 301061 347737 340779 366975 372825 393677 398893 378907 420410 950968 1009669 608324 508384 318787 311613 365362 365508 390106 393427 404849 410152 464680 464152 783979 816024 39.95 69.2 1
10:34:56 2023-10-12 414277 409136 93711 91775 143542 144668 150207 148422 124587 122845 127302 129790 141605 142660 437883 473734 1341129 1315230 523561 544856 129715 115833 125855 127035 135714 131727 129971 132021 88270 89402 327849 281994 808656 817383 236513 231627 297565 300320 349559 338762 370815 372036 393954 401316 378799 423282 952351 998006 606853 507413 318106 312019 364373 364976 387754 393606 404213 408706 464367 462095 778259 820267 39.95 69.2 1
10:34:57 2023-10-12 410699 406955 95233 91618 143238 144398 150414 152203 124416 122878 127194 128776 141305 142861 437883 473734 1355730 1329832 519686 544929 129894 115481 125889 126825 136176 134804 132360 132163 88391 89496 319819 279545 813035 810935 236847 233654 297847 301508 348465 340385 369276 371891 393293 399907 381480 420525 955503 1005970 606853 507413 318592 311038 368239 365720 390215 393606 405571 410335 463818 463323 781721 815446 39.95 69.2 1
10:34:58 2023-10-12 412332 408390 95398 91618 143238 144620 150552 150387 124621 122878 127228 128776 141595 143481 438941 473770 1336967 1315073 524341 546149 129715 115720 125735 127035 135936 134804 129610 132347 88238 89435 323156 281994 809216 816226 236513 234083 297955 298268 349805 340504 369228 369943 393114 401352 378871 423920 951004 996159 596759 507141 318106 312019 364409 364976 387948 394437 404910 409067 467992 464624 780800 823369 39.95 69.2 1
10:34:59 2023-10-12 411790 409260 95532 91708 139973 144530 150797 148251 124659 123378 127194 128656 141665 142894 438891 472940 1343299 1328215 528525 545735 131000 115733 126150 126757 136488 134804 132360 132163 88358 89496 319819 281632 827480 813917 234851 232053 297955 299926 347701 340779 368377 369871 395800 399804 381968 422946 950090 997257 605382 503007 318592 311510 368762 364173 388020 393472 406146 411534 462633 463932 786319 817254 39.95 69.2 1
10:35:00 2023-10-12 411993 408385 95464 91585 143377 144164 150656 152133 124798 122344 127493 128535 141665 142331 438540 474806 1340251 1315073 527399 545735 129793 115720 125701 127035 135526 134983 129610 132347 88238 89402 323156 282429 808423 816226 236179 231627 297955 300108 350634 340743 368377 369871 393954 402553 378835 424250 954035 996120 584170 505719 317476 311912 366677 366026 387731 394329 407880 408886 463354 460694 778259 819649 39.95 69.2 1
10:35:01 2023-10-12 409793 409540 95523 91552 140015 144198 150656 150316 124831 122578 127404 128623 141339 142297 437920 469548 1342585 1329160 529379 544929 129894 115640 125855 126859 135961 134727 129610 132163 88238 89373 323156 281795 813894 813342 234851 232019 297500 300854 347178 340815 367822 369677 395485 399804 381662 422011 950090 998990 608324 502615 318592 311291 366605 364138 387912 392888 406146 410335 462597 460730 786319 818542 39.95 69.2 1
10:35:02 2023-10-12 411680 408394 95369 91585 143503 144598 150552 152168 124654 122611 127438 128623 141305 142398 439197 474436 1337327 1317147 527399 546121 129719 115833 125681 126859 135811 134821 132085 132347 88270 89496 319819 282665 808540 817112 236680 234019 297919 299920 350226 340636 371862 369727 393811 401174 378619 423062 952791 992534 598110 505976 318106 312825 364921 364649 387912 394160 404855 409537 463389 460765 778509 820267 39.95 69.1 1
10:35:03 2023-10-12 410083 408131 95369 91622 143547 144568 150656 150211 124654 122409 127404 128568 141997 142230 440172 472788 1342585 1329160 528863 544124 130297 115481 125889 126441 136159 134692 129610 131838 88604 89496 321146 281994 814332 813305 234851 232019 296865 298304 347666 340779 368377 369871 395521 399858 381968 422609 950090 997257 608324 503892 319079 312019 366605 363011 387984 394092 406146 410043 462401 463968 788372 818691 39.95 69.2 1
10:35:04 2023-10-12 409095 409286 95461 91771 139709 144769 150555 150316 124573 122911 127194 129016 141605 142957 437592 476480 1346473 1328215 525867 546252 129894 115720 125855 127035 135842 134856 129971 132055 88238 89402 327849 282865 810049 809145 234851 232053 297883 299896 348787 342341 366131 372036 393436 402553 381968 420374 953541 1006006 606853 504544 315762 312713 365540 362468 390215 391793 405497 410008 462728 463465 779285 814869 39.95 69.2 1
10:35:05 2023-10-12 408910 409151 95402 91585 143503 144389 150656 152027 124852 122442 127438 128503 141796 142432 439197 472454 1342621 1327848 529653 544929 129804 115720 126022 126859 135970 131429 131851 132055 88391 89496 320549 281958 808656 811581 234851 232053 297536 298304 348751 342365 366975 369835 396430 401035 382237 420750 949868 1000962 606853 501367 318708 311591 366497 364992 387767 396385 406073 410769 459692 460730 785671 816061 39.95 69.2 1
10:35:06 2023-10-12 410806 409545 95331 91712 143238 144532 150414 150632 124521 122878 127194 128897 141339 143259 438654 475881 1344724 1329160 525595 545735 129715 115799 125855 127035 135970 131520 131851 132090 88391 89529 322114 282902 810362 809181 236179 232053 299718 299896 349313 342365 366167 372036 393436 402553 381662 419483 953099 1007431 605360 504544 315762 312968 365540 362757 389997 392923 405533 410298 462728 463537 777121 817020 39.95 69.2 1
10:35:07 2023-10-12 405935 406088 95328 91526 139875 144468 150656 150106 124621 122611 127546 128623 141997 142230 438166 471788 1342658 1331786 530030 544929 129804 115753 125855 126859 135920 134821 129610 132055 88238 89496 327849 281759 810128 814534 236107 234679 297313 300958 348680 342221 369276 369691 395620 401138 382056 420562 950241 1001637 611267 500732 319013 311698 364373 363961 388020 394127 405637 408922 460053 462095 789531 816061 39.95 69.2 1
10:35:08 2023-10-12 409215 406354 95332 91778 143547 144769 150207 148318 124416 122878 127194 129105 141801 143801 438576 472298 1346546 1328215 525085 545735 129537 115833 125735 127278 135526 131792 129610 132124 88208 89496 321294 284105 811969 809145 234851 232053 297775 299473 350899 342293 365874 372036 395800 403119 378871 419446 953811 1006006 606853 504214 315798 313957 364409 362468 390766 393507 408386 408813 462438 463287 779099 819857 39.95 69.2 1
10:35:09 2023-10-12 412155 408990 95532 91771 139874 144556 150588 148489 124621 122911 127194 128939 141339 143257 438941 473122 1336452 1324332 531541 546398 129537 115866 125735 127156 135526 131701 129610 132308 88238 89529 323156 283703 802856 813917 234851 232769 297955 299473 350935 341582 367269 369835 397025 403119 378799 421377 950771 993975 598546 501477 318106 313921 364118 364138 388020 394127 405461 407877 461948 461771 785761 820304 39.95 69.2 1
10:35:10 2023-10-12 410503 406990 95402 91896 143307 144530 150139 148553 124819 122911 127228 128962 141658 143502 438964 470903 1343769 1328215 524304 545735 129360 116026 125640 127312 135509 131792 129610 132376 87996 89807 323828 284032 797149 809218 236179 232019 297955 297572 351465 341848 365104 372036 395521 403403 378474 419191 956863 1005377 605360 504397 318258 313491 365124 364992 391872 395827 407880 407805 459764 463572 777158 820951 39.95 69.2 1
10:35:11 2023-10-12 412332 408971 95364 91745 143377 144632 151994 150316 124587 122845 127194 128809 141372 142894 439197 469062 1335357 1325311 530407 544929 129541 116026 125614 127278 135935 131883 131810 132347 88238 89529 319819 282829 800701 813956 234851 233128 297536 299256 351465 340504 367269 369943 397061 403119 378763 421712 950090 998276 606853 500025 318628 313701 363282 363882 387731 395301 404249 407805 461948 463140 786319 820651 39.95 69.2 1
10:35:12 2023-10-12 410772 409136 95237 91778 143433 145110 150139 150316 124502 122911 127227 129027 141339 143405 438540 470903 1346935 1328215 522783 544929 129360 116026 125407 127278 135476 131883 129610 132342 87964 89561 323156 283557 811268 811648 236680 234514 297919 300320 351853 341668 368752 372452 395620 403259 378316 419077 953774 1002382 602440 505002 319304 313886 363282 364882 391319 395719 407301 405511 462728 464912 780320 818450 39.95 69.2 1
10:35:13 2023-10-12 413529 406350 95266 91778 139977 144432 150414 148287 124621 122878 127228 129083 141562 143126 439197 469098 1337327 1326290 530407 545735 129537 116026 125648 127278 135526 131726 129610 132347 88450 89561 319819 282902 806792 813917 234851 233290 297081 300429 351465 340779 367305 372036 397061 402517 378194 422011 950090 996864 606853 502102 320209 312019 363317 364720 390215 394127 404738 408200 466632 463251 791930 820739 39.95 69.2 1
10:35:14 2023-10-12 411535 408630 93582 91931 139487 145068 150072 149296 124178 122977 126808 129708 141595 144089 438850 469062 1354768 1335563 522594 544929 129715 115833 125855 127068 136008 134797 132176 132090 88391 89529 323156 281199 807291 808574 236179 232931 297081 301854 349313 342100 367305 371353 397061 400120 378907 421377 950734 1008564 605382 505976 320435 311983 365505 363918 389791 393542 404996 410008 461984 465930 786300 817870 39.95 69.2 1
10:35:15 2023-10-12 413928 406376 95398 91778 143303 144667 150448 152273 124757 122944 127438 129237 141796 143092 439202 468695 1342621 1325311 525867 544160 129719 115833 126056 127190 136085 134727 132176 132347 88423 89373 320549 279473 810362 815070 234851 232053 296246 301810 349877 339751 368412 372036 396988 399804 378547 423025 950955 999655 605360 504361 319494 312698 366462 365161 387840 396385 404709 410408 466595 462130 793021 820886 39.95 69.1 1
10:35:17 2023-10-12 410699 409440 95398 91904 143512 145026 150555 152238 124621 122911 127404 129092 141665 143126 437920 472369 1355766 1330106 521737 545350 130641 115607 125923 126859 136394 134821 132176 132163 88391 89341 323156 279509 813838 811545 236847 236151 297745 301097 347773 341571 367011 371353 394302 400120 381123 421340 952388 1008199 606853 507413 319304 311073 365576 363082 390215 394160 405571 410371 465167 463537 784090 818542 39.95 69.1 1
10:35:18 2023-10-12 413104 408385 95505 91778 143303 144432 150656 152238 124621 122644 127404 128809 141372 142894 437920 469584 1345021 1329160 527399 545350 129983 115720 125923 126859 136416 134786 132360 131655 88544 89218 323156 279220 815852 816006 236680 232665 297919 301700 348363 339608 369083 369763 395620 398751 381087 423920 949416 991647 608324 504544 319530 311002 366640 367064 388020 396385 404996 410371 464729 462130 791856 818487 39.95 69.1 1
10:35:19 2023-10-12 410768 408385 95398 91778 143307 144667 150207 152238 124621 122878 127228 128874 141372 143358 438928 473734 1355766 1330106 520863 545772 131273 115753 125889 126825 136321 134804 132176 132163 88758 89435 323156 279545 828038 811545 236847 231627 297955 301706 348787 341848 367305 372825 394616 400156 381968 421377 951041 1007431 606853 507303 319530 310682 366640 363627 390215 393945 405999 411315 464723 463394 783312 818691 39.95 69.2 1
10:35:20 2023-10-12 411863 408485 95364 91618 139969 145110 150656 148216 124826 122761 127404 128786 141796 142844 439197 473122 1344527 1332074 528302 545408 131103 115733 126466 126899 136713 131520 130333 130320 88447 89398 323156 281163 814437 813917 236013 232053 297559 300702 347701 340743 368932 369907 395800 399942 382778 423920 950090 997293 599016 503757 319530 311038 367156 364720 388020 394057 404213 411571 464367 462095 788557 818450 39.95 69.2 1
10:35:21 2023-10-12 410093 406955 95398 91875 143542 144769 150656 150515 124621 122911 127404 129370 142005 143056 438540 475140 1353734 1330106 521637 545277 130476 115799 125889 127068 136347 134856 132034 132055 88451 89496 327849 281726 830170 810326 236179 231662 297847 299175 348727 341812 367234 372036 393400 400750 381947 422983 955429 1006609 595330 507413 318897 311805 367013 366026 390933 394160 404855 411243 464036 463501 782618 816024 39.95 69.1 1
10:35:22 2023-10-12 411936 408394 95364 91618 140459 144530 150622 152133 124587 122578 127404 128656 142008 142466 438859 474436 1341203 1316008 527086 546544 129894 115799 125855 127278 135953 131792 130224 132090 88358 89529 323156 282429 808540 816226 236513 231984 297955 300193 350369 340779 369488 369582 394580 402517 378871 423920 952351 994011 608324 506694 318330 311662 365212 364976 387984 394714 405461 409104 464729 462095 779399 822745 39.95 69.1 1
10:35:23 2023-10-12 410083 406994 95237 91745 139986 144620 150656 148320 124621 122878 127228 130273 141595 143413 438011 474806 1347670 1330350 522820 545735 130072 115799 125855 127068 136159 131727 132034 132055 88512 89529 323156 281740 818925 813956 236847 233361 299641 301170 348363 342149 368981 372416 394123 401174 382201 420708 953774 1007248 595330 507413 318592 311983 366605 363047 390869 394365 404855 411243 464036 463501 780540 816097 39.95 69.2 1
10:35:24 2023-10-12 411936 407873 95364 91618 140006 145110 150757 150211 124792 122644 127370 128656 141796 142524 437555 474436 1337327 1316008 525904 546966 130100 115833 125855 127068 136034 131610 129971 132347 88270 89496 319819 282429 806609 816226 236179 231984 297883 300175 349877 340779 369228 369907 394302 401352 378871 423920 953063 994011 606853 507054 319035 312968 365177 365268 388020 395091 408424 411008 467992 462312 781622 820739 39.95 69.2 1
10:35:25 2023-10-12 410409 406955 95364 91938 143503 144919 150207 148520 124587 122911 127438 129204 141796 143223 438549 475176 1352699 1332112 523675 548568 131000 115926 126379 127143 136279 131610 130333 130320 88662 89582 319819 281163 810640 810935 236179 233754 297775 301034 348751 341776 367269 372036 393400 400856 382237 420744 953811 1006718 608140 508584 318853 311983 367156 363082 390215 394437 405231 411243 464036 463501 781684 816097 39.95 69.1 1
10:35:26 2023-10-12 411922 406092 95398 91745 140011 144632 150656 152203 124621 122761 127228 128656 141829 142894 439819 474472 1341129 1316981 525904 545735 129894 115866 125855 127068 135970 131635 132176 132347 88358 89529 319819 283233 808540 816226 236513 232019 297919 300854 349590 340815 369524 372036 394580 402231 378583 426282 955429 993866 599560 507017 318003 312790 365099 365126 387804 394714 405461 410008 464729 462130 782061 820886 39.95 69.2 1
10:35:27 2023-10-12 410663 408394 95398 91745 140289 144419 150588 148318 124654 122644 127438 128688 141966 142406 439275 470938 1340870 1330106 528604 546580 131033 115799 126271 127068 136416 134786 130623 132055 88391 89496 319819 282067 828990 813917 236179 232088 297955 298965 347737 340815 369228 369618 396709 400156 382778 423920 948244 998702 603910 503364 319304 310718 367745 364685 388020 394092 403964 412482 463389 462130 788557 819745 39.95 69.2 1
10:35:28 2023-10-12 411301 408385 95328 91618 139778 144769 150656 150409 124621 122644 127561 129282 142005 142759 438887 474806 1341129 1317147 525904 545735 129715 115833 125855 127278 135970 131961 131817 132273 88391 89561 321146 282537 806672 818161 237182 234019 297739 300745 350226 341115 372401 369763 394436 402481 378835 424221 951004 996157 598110 507054 318592 312968 364956 365268 387731 394678 405461 409646 464765 462095 778847 820886 39.95 69.2 1
10:35:29 2023-10-12 411572 408390 95299 91618 140002 144667 150925 152168 124826 122845 127404 128688 141927 142928 438905 470537 1345021 1330106 528451 545735 131397 115640 126271 126859 136454 134786 132360 131838 88512 89529 323156 281199 816934 814494 236179 232088 297689 301437 347737 340779 369524 369943 396394 400397 382508 424522 948281 999444 605382 503757 319304 311510 367709 364720 387659 396592 407190 411897 466595 462637 789642 818340 39.95 69.2 1
10:35:30 2023-10-12 412520 406389 95402 91774 140183 144620 150931 148320 124826 122878 127615 128521 141889 143163 439275 475140 1336921 1318927 527215 546793 130443 116086 125821 127143 136151 131792 130333 132606 88447 89709 319819 282829 810690 816226 236179 232019 297775 300350 350333 341331 369524 369943 394655 402410 378907 424221 952388 995455 595330 506694 317743 313444 365469 365233 387984 394714 405497 410008 464729 462130 779399 820923 39.95 69.1 1
10:35:31 2023-10-12 411484 408522 95398 91841 140328 145110 150689 152634 124963 122761 127438 128874 141992 142844 439097 472454 1345283 1330106 528901 545350 131103 115481 126452 126859 136467 134821 132360 132163 88451 89529 323156 282031 812647 813917 236179 232088 297955 300175 348523 341571 368968 369943 396394 400433 382559 423354 953468 1001818 608324 502861 319530 311586 367529 364834 387876 394057 404249 411607 465277 464624 787997 817834 39.95 69.2 1
10:35:32 2023-10-12 409559 406955 95398 91958 139971 144769 150207 148284 124587 122878 127228 129105 141997 143801 437920 474436 1350376 1330106 524106 545735 130072 115833 125889 127035 136193 134786 131885 132090 88544 89529 327849 281596 811304 810935 236179 231306 297883 299210 348751 342365 367269 372036 393990 401035 382237 421340 953774 1008145 606853 507413 318853 312019 367156 363592 389650 394160 404891 411571 463709 463501 781721 818487 39.95 69.2 1
10:35:33 2023-10-12 411608 406350 95543 91745 140011 144667 150689 152025 124740 122644 127527 128776 141796 142894 439197 472788 1342621 1330106 528863 545735 131099 115720 126480 126859 136416 134804 132360 132163 88391 89529 319819 280945 815675 816273 236513 232989 297919 301706 348363 340636 369380 369763 396250 400049 382237 423319 950090 1002418 605903 503720 318228 311038 367156 366804 387912 394092 403041 411571 464367 462095 790055 818487 39.95 69.2 1
10:35:34 2023-10-12 410119 406350 95369 91845 143307 144530 150139 148251 124621 122845 127228 128809 141658 143502 439005 473770 1352587 1330106 521232 545314 129894 115481 125923 127035 136193 134821 131885 131838 88604 89496 323156 279581 817117 811545 236847 231662 297955 299245 348787 341848 367305 372825 394302 400156 381968 421675 952388 1006006 603910 507266 319530 310718 366640 363118 390585 394499 405999 411315 462909 463394 782720 819857 39.95 69.2 1
10:35:35 2023-10-12 412577 408385 95262 91618 139778 144769 150656 148658 124654 122878 127404 129016 142005 142759 438887 469584 1342621 1331161 527890 545445 131033 115733 126588 126899 136631 131429 130697 130139 88755 89366 324464 279473 813759 815070 236179 234514 297667 300120 347701 340264 369524 369943 396106 399346 381662 423920 950090 997330 606301 504507 319530 311038 367192 365304 388020 393232 404996 411607 464765 462130 790318 819105 39.95 69.2 1
10:35:36 2023-10-12 411667 406389 95402 91904 143308 144667 150656 152307 124852 122878 127438 129213 141796 143358 437888 473770 1356560 1330106 521232 545735 130641 115640 126507 127156 136420 134786 132360 131964 88577 89435 323828 279509 814087 810971 237015 231662 297955 301845 348787 341812 367305 373088 394329 400433 381983 421718 953664 1008035 608324 508856 319384 311591 367013 366285 390970 394714 403644 411571 464474 464264 783275 817218 39.95 69.2 1
10:35:37 2023-10-12 413612 408390 95332 91745 139977 144667 150518 148284 124621 122644 127228 128874 141796 142894 438887 474436 1343036 1317018 524341 546544 129804 115833 125889 127278 136193 131635 132085 132347 88391 89529 319819 282466 808656 816273 236680 232019 296838 301067 350652 340540 369560 372036 394616 402234 381051 424221 953774 998276 608324 507413 318628 313004 365505 365340 387731 394714 405176 409682 465454 462130 779435 823022 39.95 69.2 1
10:35:38 2023-10-12 410156 409136 95398 91845 143373 145110 150656 148318 124502 122878 127615 128906 141698 143041 438143 474806 1352295 1330106 522820 546158 130608 115833 126271 127068 136590 131429 132176 132163 88451 89529 323156 281342 822025 811648 236680 233690 299641 300988 349170 341668 367715 372752 394123 401316 382237 421377 952643 1007212 599922 507413 319042 312019 367192 365694 391319 394714 404891 411607 461589 463537 782581 816097 39.95 69.2 1
10:35:39 2023-10-12 411957 408385 95531 91778 139971 144769 150898 150106 124654 122578 127438 129016 141997 142230 439197 473770 1337327 1317018 525677 546544 129715 115866 125855 127278 135970 131610 131851 132090 88669 89529 327849 282429 811254 816226 236179 232053 297847 298304 350652 341571 369560 369943 394616 402553 378871 424221 952388 996159 606853 505719 318628 312968 365212 364685 387695 395126 407510 410007 464622 461988 781505 820739 39.95 69.1 1
10:35:40 2023-10-12 409540 406385 95332 91904 143507 144667 150656 148318 124621 122878 127228 128995 141339 143126 437920 474806 1350376 1332149 524901 546252 130755 115926 126170 127143 136279 131817 130333 132285 88480 89615 319819 281994 818523 810362 236179 234019 299641 301280 348787 342606 367305 372561 394052 402553 382778 421675 955163 1000661 606301 507413 317331 312055 367486 363082 391042 394186 405533 411571 464036 463537 779435 816097 39.95 69.2 1
10:35:41 2023-10-12 412250 406363 95436 91618 141086 144530 151073 150282 124826 122077 127649 128327 142017 142115 439275 475176 1333133 1319868 528392 547390 129894 115866 125855 127278 135970 131610 131851 132124 88391 89561 318646 282902 808189 816226 236179 232088 297287 298304 350899 341331 368412 369907 394401 403152 378619 422988 954146 994745 603910 504361 317960 313263 366937 366804 387948 393472 405533 409719 465241 464953 782618 819649 39.95 69.2 1
10:35:42 2023-10-12 408276 407945 95431 91798 140749 145110 150898 150106 124621 122260 127527 128568 141796 142327 437956 471788 1345555 1330721 530133 546966 129898 116059 125855 127190 136175 131610 132176 132347 88391 89561 319819 281795 806959 813342 236179 232803 297955 300672 349349 342848 368117 369677 396988 401388 382778 422011 948244 999508 602460 502652 319530 312968 367450 363082 388020 394713 404249 411571 463709 462130 787450 819745 39.95 69.1 1
10:35:43 2023-10-12 411936 406097 95742 91778 140819 144232 151140 151956 124826 122475 127527 128688 141992 142928 439197 473401 1337400 1325311 530407 546580 129804 115866 125855 127278 136008 131610 132085 132124 88391 89767 319819 283447 806960 817434 234851 232989 297955 299854 351285 341355 368233 369655 396673 403686 378907 422048 952425 993829 598189 501477 318142 313957 364409 366288 387876 395025 405569 409067 462633 462095 785410 820267 39.95 69.2 1
10:35:44 2023-10-12 406011 406350 95431 91778 140011 144432 150656 152238 124621 122709 127438 128874 141796 143259 439861 471788 1346546 1337501 530407 545735 129894 115833 125889 127190 136201 131635 132176 132347 88636 89529 319819 282031 807865 811545 234851 233128 297955 301280 350405 342884 366167 369943 397061 401352 382237 420113 948281 1003127 611267 502460 319530 312968 365540 364955 391799 396943 405999 410080 462746 465459 790208 818691 39.95 69.1 1
10:35:45 2023-10-12 413104 409440 95464 91904 139936 144662 150656 148453 124587 122878 127404 128995 141796 143358 439266 469026 1343387 1330175 529730 546216 129894 116119 125754 127529 135834 131974 130333 132723 88480 89677 322114 282393 807734 815648 236847 234069 297818 299175 351997 340779 368377 372870 399234 402517 378799 423282 948208 998276 596223 501477 320435 313409 364082 365268 391042 396943 405571 409031 464367 463537 790915 820923 39.95 69.2 1
10:35:46 2023-10-12 411680 407565 95364 92128 143438 145137 150139 149230 124211 123316 127194 130097 141339 144058 438850 469062 1353771 1339405 523340 545735 129898 115833 125855 127244 136256 131610 132360 132439 88451 89529 318646 281126 813917 809349 236513 233255 297500 301097 349841 341776 366975 374035 396808 400995 380797 421047 954146 1011006 606853 505076 320362 312504 365326 364834 392426 394092 405283 410298 464912 466150 788530 817870 39.95 69.2 1
10:35:47 2023-10-12 414277 406385 93837 92025 143351 144769 150173 148894 124178 122911 126984 129415 141899 144300 437883 470938 1346546 1324573 522747 546544 129804 115866 125889 127244 136167 131792 132268 132273 88544 89529 324464 282393 808773 811537 236847 232088 297775 300636 350899 339715 367269 373616 396394 401352 378727 422011 953774 1005295 606853 507054 319530 312933 363282 365268 392353 392923 404249 407841 464403 466257 784016 823022 39.95 69.2 1
10:35:48 2023-10-12 411645 408971 95237 92064 143233 145137 150036 149196 124178 122944 127160 129675 141339 143358 437888 469134 1355730 1333319 522594 545735 129983 115833 125889 127244 136193 131610 132034 132055 88690 89611 323156 280909 816169 810497 237182 232989 297500 302237 349662 341344 370326 374144 396952 400718 381051 421675 955466 1009241 603911 507054 320435 311983 368239 364863 389791 393472 405571 410335 464693 465930 787437 818450 39.95 69.2 1
10:35:49 2023-10-12 414865 408449 95299 91938 143433 145513 150207 148824 124383 122911 127194 129302 141665 144268 437956 472333 1342777 1320807 520790 545609 129894 115833 125855 127156 136159 131904 132360 132347 88391 89529 322114 281958 806726 813917 236847 234413 298027 299175 350369 339715 368968 373616 394329 402234 378799 423920 953811 1003054 606853 507141 319304 312933 367197 366117 392353 395091 407533 409247 464622 465786 783733 820702 39.95 69.2 1
10:35:50 2023-10-12 410736 408385 95364 91841 139803 144769 150656 148453 124502 122878 127316 129282 142044 142759 437538 471788 1359937 1334052 522143 544747 130162 115926 126170 127109 136296 131792 130770 132102 88544 89463 327849 279473 824319 810460 237854 232053 297039 302504 348787 341812 370589 373889 395800 400120 381662 421974 951004 1010741 606896 507413 320209 310718 366605 364138 392149 394714 405571 411571 462633 466257 786319 818542 39.95 69.2 1
10:35:51 2023-10-12 414856 408394 95406 91904 139977 144701 150518 149226 124621 122878 127404 129521 141796 143358 437920 474352 1345555 1318892 522007 546544 129894 115833 125855 127278 136159 131610 132034 132090 88451 89529 323156 282429 813445 815070 237182 232053 297955 301754 350616 339715 369308 373734 395198 402267 381117 424448 955730 999655 603911 508495 319158 313265 365362 366368 391319 392888 405461 410043 466038 464479 779435 823295 39.95 69.1 1
10:35:52 2023-10-12 410736 409099 93971 91962 140682 145715 151107 150738 124693 122845 127513 129610 142121 143286 438689 474293 1352587 1330106 522007 546966 131509 115833 126271 127035 136416 131610 132160 130593 88755 89529 322114 281163 814087 810362 236680 231984 301174 299245 349313 342365 367822 372825 394616 401316 383049 422011 953811 1008859 605360 507413 319261 312019 367450 364138 391319 394714 405497 412577 464693 463537 781393 816097 39.95 69.2 1
10:35:53 2023-10-12 411957 406092 95431 91904 140563 144667 150898 148486 124654 122761 127649 128841 141992 142894 439197 474806 1340177 1317018 527025 546544 130076 115866 125889 127278 136278 131520 132268 130866 88690 89734 319819 282374 808496 817346 236847 231984 299605 300495 350755 341872 369416 372036 394652 402553 381087 424300 955466 994011 608324 505976 318853 313635 365362 364720 387984 392958 405533 410298 464729 462779 779435 820923 39.95 69.2 1
10:35:54 2023-10-12 409504 408390 95497 91652 140259 144919 150898 148318 124826 122761 127527 129016 141997 143291 439197 470537 1344564 1332001 529653 545408 130072 116026 125855 127312 136197 131792 132176 132216 88484 89561 324464 281994 813788 813917 236179 234413 297775 301134 348787 342365 368932 369943 396070 402553 383319 423282 950295 1001637 602460 503487 319530 313122 367494 367064 389686 396943 407607 412664 465350 462997 788520 821026 39.95 69.2 1
10:35:55 2023-10-12 411936 408394 95597 91585 141047 144432 151174 151921 124912 122409 127615 128568 142369 142894 439202 475769 1337781 1328450 530450 546398 130231 116152 125788 127407 136022 131883 130406 132331 88391 89529 323156 283503 802781 817383 236179 232734 297252 298721 351465 341560 367974 369582 396430 403686 381051 422011 952388 993975 605360 502615 318592 312611 364885 364173 388020 394989 405569 409682 463354 462095 784090 820988 39.95 69.2 1
10:35:56 2023-10-12 405944 409136 95497 91841 140555 145238 151002 148080 124621 122761 127527 128874 142025 142844 439275 468809 1344761 1335605 530785 546544 129894 115833 125889 127312 136287 131883 132268 132216 88484 89561 322114 281994 807982 811545 234851 233128 298027 302024 350652 342668 369202 369618 396772 402231 381765 420598 952791 1004664 605360 501331 320136 314134 365505 363047 390215 395301 407190 410335 463768 463465 788603 816097 39.95 69.1 1
10:35:57 2023-10-12 412958 409802 93971 91958 140549 145171 150891 150738 124812 122878 127513 129577 142389 143056 439380 469098 1335357 1328215 531771 546398 130499 116186 125855 127611 136197 132103 130152 132561 88391 89840 324464 283630 815304 815070 234851 233487 297581 300202 351997 341571 368377 372036 397061 404379 378871 423282 950968 998276 608324 500732 319079 314657 364373 364976 391042 395925 405461 409067 463354 464550 785707 820886 39.95 69.1 1
10:35:58 2023-10-12 409576 409436 95436 91933 140044 144735 150656 148722 124535 122911 127527 129367 141796 143426 438887 469026 1350376 1341313 528038 546158 129983 116059 125889 127312 136159 131701 130299 130866 88690 89767 319819 281849 809240 811072 236179 234069 297919 302024 350472 342582 366095 372561 397061 401388 381371 420744 950698 1006358 599560 501513 320435 313004 365540 363082 389791 395889 403077 410371 462728 464555 790318 817291 39.95 69.2 1
10:35:59 2023-10-12 411645 407275 95398 91938 139907 144735 150656 149196 124621 122911 127404 129675 141829 144074 437924 470903 1346546 1330106 524304 546311 129537 116219 125735 127699 135748 131883 131759 132410 88391 89561 323156 282393 812822 811581 236513 232019 297955 299210 351997 341848 366718 373088 396759 403686 378763 420744 953811 1005295 608324 505976 319815 313670 366122 366804 392945 396385 407301 408308 464656 466114 783868 819501 39.95 69.1 1
10:36:00 2023-10-12 411337 406990 95364 92211 143307 145205 150414 149296 124416 123604 127194 130341 141763 144326 438905 468809 1357037 1340571 524558 545590 130542 116086 126379 127441 136369 131883 132360 132531 88544 89529 323156 281163 810386 809145 236680 233290 297745 302024 350118 341704 367341 371945 397061 400718 381159 422011 952388 1012243 608324 505976 320435 312055 366605 364720 392317 394127 405571 410335 462668 466329 788603 820886 39.95 69.1 1
10:36:01 2023-10-12 414277 407315 95402 92064 143542 145171 150552 149872 124416 122977 127404 130064 142193 144300 438887 472142 1347819 1322688 522783 546966 129894 116160 125923 127312 136399 131904 132360 132347 88484 89746 324464 282393 810245 813917 236847 232088 297811 301097 350647 339978 371380 374637 396106 402410 378691 424110 955694 1002909 596660 507413 319129 313444 364956 366403 389791 395405 407301 409682 466145 466930 782904 823369 39.95 69.1 1
10:36:02 2023-10-12 410481 410087 95758 91991 140266 145068 151073 148927 124726 122878 127513 129610 142121 143324 438896 470938 1358656 1332149 521860 545735 130542 116059 126271 127244 136624 131883 132229 132124 88791 89529 319819 279545 818562 812767 235910 232053 297955 300611 349841 342365 368412 371945 395800 401352 382508 422683 953099 1008528 599560 507266 319982 311154 367192 364173 391319 392614 403041 412190 464438 466293 786319 818487 39.95 69.1 1
10:36:03 2023-10-12 414240 409099 95601 92064 140295 145110 150656 148924 124826 122878 127438 129367 142025 143041 438654 473770 1340834 1317018 522783 545735 129894 116026 125889 127312 136416 132065 130299 130866 88690 89767 322114 282284 808379 816226 237182 234019 298027 301170 350899 341546 369560 373088 394652 402267 381931 424522 955643 998276 605360 508856 319079 313444 365540 366403 390215 392923 405533 410335 466145 463537 781167 823295 39.95 69.1 1
10:36:04 2023-10-12 412212 408390 95497 91938 140400 144701 150898 148353 124654 122878 127615 128995 141757 143358 439197 470243 1344564 1330106 528075 545735 131103 115753 126602 126893 136871 134821 132360 132255 88577 89529 319819 279581 815895 815070 236179 232769 297955 301097 348787 341571 369560 372036 397025 400718 383049 424559 950332 1000223 600466 503500 319311 311734 367494 368106 390142 396943 407591 412664 465275 463323 790804 820849 39.95 69.1 1
10:36:05 2023-10-12 411936 406385 95502 91828 140596 144701 151036 152273 124859 122611 127649 128809 142416 143124 438941 477155 1340066 1320884 528627 546398 130443 116119 126170 127441 136279 131883 132068 132342 88544 89561 323156 282756 808540 816226 236513 232053 299641 301170 351465 341848 369524 369943 395521 403403 381123 424522 953774 996864 612738 505259 318628 313957 365505 364720 387695 393507 405606 410335 463354 462130 779472 820688 39.95 69.1 1
10:36:06 2023-10-12 408276 406354 95597 91938 140592 144701 151174 152238 124826 122644 127649 128809 142059 142894 439824 470572 1346546 1333592 530407 546966 130072 116026 125923 127312 136193 131792 132103 132158 88451 89866 323156 282230 807308 813917 236179 233325 297955 302024 350400 342704 371116 371782 396952 403012 383862 421864 952754 1003952 605360 502971 319720 313224 367745 363082 389997 395336 404534 411824 464036 463501 789568 818487 39.95 69.1 1
10:36:07 2023-10-12 414135 409476 95833 92028 140530 144632 151073 148824 124693 122878 127513 129610 142121 143358 439197 471966 1331245 1329301 531920 546507 129898 116139 125855 127495 136159 131883 132176 132531 88571 89840 323156 283703 805669 815070 234851 233487 296838 299963 351997 341812 368412 369943 397061 401671 378943 423319 952425 996159 599560 502460 319530 313957 364409 365304 391319 396514 404285 409067 463389 464912 787450 820960 39.95 69.1 1
10:36:08 2023-10-12 410772 409782 95427 91997 143373 145171 150552 148824 124535 122944 127228 129675 141796 143824 439197 469098 1350857 1341313 524937 545735 129898 115899 125923 127312 136309 131974 130571 130866 88690 89463 323156 281415 809357 811072 236847 234069 297919 300988 350369 342100 366718 371389 396844 401245 381123 420374 952118 1008528 606853 503044 320209 312968 365576 363918 390647 395336 403077 410371 464036 465280 790355 817291 39.95 69.1 1
10:36:09 2023-10-12 413095 406955 95296 92064 143525 145171 150622 149263 124245 122944 127404 129708 141997 144300 438887 470938 1346546 1326290 522820 545772 129804 115899 125889 127312 136193 131792 132103 132250 88484 89561 324464 281994 806065 811618 236680 232122 297847 299245 351997 340851 367305 371685 396745 402553 378799 422011 955200 1004584 599016 506869 319311 313158 366640 365161 393260 396169 407880 408922 466338 466150 783510 820886 39.95 69.2 1
10:36:10 2023-10-12 411645 409136 95199 92191 143233 145917 150036 149776 124178 123486 127160 130422 141987 144245 438521 468809 1358077 1339615 523437 545096 131273 116086 126345 127109 136403 131817 132360 132347 88544 89767 319819 281524 808149 808537 236847 233255 297919 302561 350616 342329 368377 372763 397061 401316 381662 422048 950968 1010106 606853 505976 320435 312019 366569 364685 390957 394678 405571 410335 462633 466950 788566 820951 39.95 69.1 1
10:36:11 2023-10-12 415034 406959 95402 92128 143307 145021 150414 149635 124416 122944 127194 130424 141205 144011 439261 472071 1344761 1324573 522747 547353 130321 116394 125889 127489 136382 131974 132000 132308 88577 89890 319819 282193 808656 813917 237182 233059 299605 302024 351389 340217 371380 374939 396529 402976 378619 423399 956863 1005377 608876 507413 319275 313665 364409 366668 393260 394022 404819 409682 465092 467929 783275 822710 39.95 69.1 1
10:36:12 2023-10-12 411343 409467 95623 91995 139778 145373 150521 151055 124778 122878 127513 129610 142193 143901 438928 471788 1360943 1333899 521159 545735 130542 116026 126520 127441 136416 131792 132103 132273 88791 89529 327849 279509 817170 810326 235580 232088 297739 300611 349841 341848 368341 372503 396673 401316 382237 423282 953774 1010741 599497 507229 320435 311372 367414 364720 390338 392888 406146 411571 465011 466986 787437 818450 39.95 69.1 1
10:36:13 2023-10-12 414865 407304 95534 92056 140073 145036 150656 149130 124621 123345 127527 129643 141796 143358 438891 473734 1347000 1320807 522783 546966 130542 116139 126486 127638 136590 132247 130480 132538 88512 89742 323156 282284 808215 816152 237518 234679 297955 299175 351429 340779 369596 374866 395656 403686 381625 422721 956555 1002529 608324 507413 319530 313444 366054 366955 391319 393472 405533 410335 466181 466600 780577 823295 39.95 69.1 1
10:36:14 2023-10-12 413104 408522 95568 91904 140362 145110 150898 148486 124621 122878 127615 129027 142025 143405 439197 470903 1346510 1329160 527362 545314 131132 115799 126723 127156 136897 131545 132544 132255 88792 89496 319819 279509 815718 815648 236179 233290 297955 302561 349313 341571 369596 372036 397061 400718 383049 425464 948244 1001671 599016 504214 319311 311734 367565 366225 390694 396763 407301 412628 465603 463323 790281 820886 39.95 69.1 1
10:36:15 2023-10-12 411608 406097 95510 91904 140361 144701 150898 148553 124826 122845 127833 129512 142382 143223 438905 474329 1342008 1319002 527053 546362 130542 116119 126170 127278 136299 131883 132360 132439 88690 89709 323156 282393 807748 816226 236847 234349 297252 300636 350899 342365 369596 372820 395764 403403 381625 424559 953774 996120 608324 507413 319304 313921 365540 365304 388020 392923 405533 410298 466145 463140 779435 823369 39.95 69.1 1
10:36:16 2023-10-12 410327 406088 95427 91841 140101 144769 151036 149017 124945 122878 127649 129016 142291 142858 439197 471337 1342814 1330106 528901 546158 131132 116073 126480 127312 136697 131792 132068 132090 88544 89829 324464 281994 819183 813917 236179 234679 297595 301810 349027 341560 369380 371927 396844 401209 383283 424374 954146 1000187 609795 503757 319238 312019 368011 365161 390215 394092 404570 412848 466229 464414 787437 818487 39.95 69.1 1
10:36:17 2023-10-12 411717 408665 95694 91771 140980 145513 151106 150738 124898 122812 127649 128962 142123 142886 439549 477155 1340074 1320807 527237 547353 129983 116152 125889 127523 136411 131908 132360 132347 88725 89807 323156 282865 804500 816226 236680 232053 297738 301280 351429 342365 369560 369943 395800 403686 381087 424522 953774 996864 606853 504929 319079 312611 365540 365012 388020 393507 405569 410298 465790 462815 780577 820923 39.95 69.1 1
10:36:18 2023-10-12 410021 406733 95502 91908 140848 144620 151174 148422 124826 122907 127649 128809 141985 142730 439275 472454 1342814 1331698 530407 546507 130420 116406 126486 127461 136211 132156 130333 132538 88694 89742 319819 281849 809783 813735 236680 233418 297955 299245 349595 342848 371380 369763 397025 403119 380759 423920 949942 1002346 605360 503757 319530 313444 368298 364173 390215 394989 404855 412848 461984 465282 787414 818487 39.95 69.1 1
10:36:19 2023-10-12 411661 408240 95756 91556 140787 144368 151174 150316 125255 122578 127649 128928 142389 142230 439083 473734 1337055 1323630 530407 547353 129983 116059 126398 127312 136287 131883 131885 132342 88484 89807 324464 283302 823873 816226 236179 232769 299605 298965 351731 342365 368672 369943 396709 401636 381123 423648 953774 994011 603910 503720 318853 314435 365505 365012 388020 394162 405606 410298 463389 462779 783497 820886 39.95 69.1 1
10:36:20 2023-10-12 405944 408394 95502 91769 140592 144667 151140 148420 124945 122812 127833 129545 142382 143257 439056 472715 1348853 1339615 531192 546362 130542 116106 126238 127278 136416 131883 132068 130958 88544 89713 323156 282031 809124 813305 236680 233487 297955 301170 350935 342884 367822 372036 397061 403119 383319 422011 951004 1006006 603910 502260 319530 313921 367192 363082 387695 395336 405176 412190 464036 463501 788603 818487 39.95 69.1 1
10:36:21 2023-10-12 409467 409172 95436 92069 140299 145513 150689 149263 124621 122911 127404 129610 141796 143306 439197 475140 1350376 1332001 525867 547390 129983 116139 125923 127489 136416 131999 132176 132531 88484 89994 321294 284306 802893 809181 237182 234679 300240 301280 351708 342776 370326 373616 396880 405395 382632 421492 956371 1008859 608324 505617 318033 315106 366462 363847 392149 394989 407936 410007 464547 465930 778296 820267 39.95 69.1 1
10:36:22 2023-10-12 408168 409260 95727 91964 140854 145000 151039 148994 124865 122911 127581 129488 142025 143358 439197 468954 1349417 1340358 530407 546158 131000 116119 125923 127489 136295 131883 132176 132439 88484 89561 323156 281994 810597 809181 236013 233487 297955 301134 350935 342884 366682 372036 397061 402553 381968 420410 950295 1006006 602460 503534 320435 313444 366605 364173 390921 396166 405925 410952 464036 466986 790915 818487 39.95 69.1 1
10:36:23 2023-10-12 412511 406698 95398 92064 140011 145171 150656 149230 124621 123719 127404 129708 141796 143858 438850 471600 1349055 1329160 522820 546966 130476 116600 126102 127645 136266 132156 130333 132900 88601 89742 322270 282247 802575 813956 237182 233093 297955 301134 351997 341848 368233 371910 396988 403686 378871 422011 956408 1006006 599560 506694 319530 313921 366122 365268 390921 394127 405497 409104 462993 465971 784090 820923 39.95 69.2 1
10:36:24 2023-10-12 412250 409822 95491 92196 139907 145715 150448 149330 124819 123656 127513 130130 141796 144002 437920 469026 1353807 1341317 522636 546966 130452 116026 126352 127312 136450 131792 132360 132124 88698 89746 320549 281560 809357 808574 236680 233453 297955 300120 350899 342329 367305 371981 396312 401388 382237 422011 953099 1010027 608324 505259 320889 312682 366640 365268 391541 395301 403041 411571 466265 467715 789758 819105 39.95 69.1 1
10:36:25 2023-10-12 414483 406986 95266 92197 143507 145205 150656 149372 124535 123590 127445 130210 141953 144189 438394 474462 1346399 1328354 524086 547207 130820 116186 126238 127699 136416 131883 132103 130866 88722 89529 323156 282230 811724 811618 237518 233093 297955 299245 351997 340779 368968 371945 397025 403119 378871 423619 956592 1006006 605382 507413 319530 313701 364409 366146 393502 394127 405497 409104 465454 467679 784016 823607 39.95 69.1 1
10:36:26 2023-10-12 414277 406354 95497 92001 140555 144735 150898 149496 124621 122911 127649 129577 142025 143392 438964 468832 1343806 1329160 526988 546580 129894 116394 125923 127611 136304 131883 132360 132342 88577 89890 322114 279545 812311 815648 237182 234679 298027 302761 351425 340636 369416 373052 396988 401174 378691 424374 952791 998984 605360 504544 321234 312682 365362 366403 391319 394989 405858 410335 466002 466025 793273 822710 39.95 69.1 1
10:36:27 2023-10-12 415454 408971 95565 92129 140000 145373 150830 151267 124693 122977 127493 129149 141997 144100 438932 475806 1346510 1320807 522376 546544 130755 116152 125923 127611 136416 131883 132103 132342 88791 89746 327849 282429 809007 815070 235545 232734 297847 299245 351218 340779 369596 371945 396988 403119 381087 424559 956592 1002382 604830 507266 319530 313921 366605 366697 392426 393507 407769 410371 466181 466293 781758 823295 39.95 69.1 1
10:36:28 2023-10-12 414277 408485 95465 91938 140559 145412 150898 148891 124654 122878 127561 129237 142025 143405 439197 469134 1344970 1329160 526988 545735 131033 116086 126520 127461 136624 131792 130515 132412 88787 89463 321657 279329 812888 816152 236847 233093 297955 301068 349841 341259 369452 373088 397025 401035 381968 422721 952519 997293 608324 504544 320889 311983 367745 366955 391319 395301 405858 412227 466181 466416 793309 820960 39.95 69.1 1
10:36:29 2023-10-12 413382 408962 95563 92064 140588 145036 150931 149060 124812 122944 127561 129181 142025 143358 438029 473770 1340834 1318929 525158 545735 130072 116059 125923 127611 136463 131974 132360 132376 88577 89873 321723 282665 808656 816226 237182 232088 298032 301097 351465 341571 369632 373088 395800 403686 381968 422721 956592 998276 596759 507413 319304 313370 366605 366439 390215 393542 405569 410371 469320 463537 781167 823295 39.95 69.1 1
10:36:30 2023-10-12 411900 408390 95527 92066 140596 144632 151140 148185 124865 122812 127833 129618 142416 143324 439088 472314 1347819 1331889 528752 546362 131132 116026 126602 127102 136978 131610 130879 132136 88544 89561 323156 281199 815248 816249 236847 233128 297955 301560 349313 342329 369596 372561 397061 401352 380759 422091 951004 1003127 605382 504544 319238 312055 368925 365853 389961 394989 405497 412884 465454 463501 787414 820651 39.95 69.1 1
10:36:31 2023-10-12 409504 406385 95502 92069 139967 145070 150689 148891 124621 122911 127438 129367 141997 143901 438891 475104 1351815 1332949 524414 547390 131099 116026 126271 127278 136450 131701 132103 132124 88577 89714 327849 282031 826175 811648 237182 234349 299387 302024 349697 342740 368305 373880 395342 402976 383283 422762 956555 1000661 608324 504643 319006 313557 368298 364685 391319 392923 405606 414854 465350 465602 781721 817907 39.95 69.1 1
10:36:32 2023-10-12 410606 408971 95694 91995 140984 145000 151073 151480 124912 122812 127581 128809 142389 142928 438941 470903 1346473 1331698 530407 546821 130787 116026 125923 127523 136450 131883 132103 132158 88725 89561 323156 282230 808791 813342 236179 233093 297955 299245 349313 342848 369264 372036 397061 402836 380795 423920 950968 1001674 602460 503892 319530 313480 366640 363118 390215 395336 404891 412117 464036 463501 788530 818450 39.95 69.1 1
10:36:33 2023-10-12 408853 407881 95521 92064 140530 145002 150689 148960 124587 122911 127615 129610 142123 143358 439197 476333 1346546 1332001 525867 546639 130967 116406 126277 127604 136245 132181 130333 132900 88662 89800 319819 284435 807192 811648 236847 233418 298190 300417 351672 342812 367751 373616 396988 402514 383049 421828 957950 1008492 599560 505976 318555 315322 366569 363592 392426 394954 407936 411206 464036 468033 778810 819649 39.95 69.1 1
10:36:34 2023-10-12 408050 408971 95500 91904 140596 144667 151140 149096 124792 122878 127581 129302 141992 143358 439165 469098 1346510 1341313 531163 546930 130820 116219 126238 127489 136480 131883 132360 132531 88544 89775 318646 281994 808332 810899 236179 233487 297955 301097 351429 342884 367234 372825 397061 403119 381931 421304 952115 1006006 605360 501477 320209 314613 366605 363047 391319 396166 404855 410335 464424 464877 790878 817254 39.95 69.1 1
10:36:35 2023-10-12 409504 409099 95559 92064 140096 145171 150898 151126 124798 123471 127799 130461 142389 144500 439014 473755 1351661 1330275 525683 547317 129894 116252 125821 127699 136159 133497 130333 132526 88480 89964 321294 283995 797141 813956 236847 233418 297811 298268 351997 342848 369128 373616 396988 402830 381087 421639 957950 1008589 608324 505976 319079 315322 365177 363847 390076 394127 405533 409031 464036 466257 778259 819649 39.95 69.1 1
10:36:36 2023-10-12 412614 408962 95563 92128 140270 144701 151417 149027 124792 122911 127615 129610 141796 143392 439197 469062 1337400 1329123 531920 546121 129882 116219 125855 127699 136287 132156 131942 132561 88544 89840 323156 283430 807249 816273 236477 234688 299351 301170 351889 341632 369083 372416 399198 404467 378727 423883 952351 991647 601010 503175 321985 313886 364885 365304 391872 396479 407012 412992 465419 465566 790952 823295 39.95 69.1 1
10:36:37 2023-10-12 414263 409545 95494 92058 140333 145472 150588 149606 124383 122944 127370 129675 141763 144536 439645 471564 1348778 1326216 524796 549070 130072 116219 126271 127455 136416 131904 132034 132531 88577 89807 323156 281958 812217 811545 237182 234413 297955 299210 351997 340779 368081 371910 396070 403119 378799 422946 956555 1006006 615854 507141 319530 313665 364373 365268 390921 394092 405195 409031 464729 466950 784016 820886 39.95 69.1 1
10:36:38 2023-10-12 414277 408390 95464 92064 140592 145137 151140 149027 124792 123444 127493 129367 142025 143392 438002 468990 1347133 1329160 528595 546216 131000 116406 126277 127530 136279 132065 130333 132757 88755 89832 322114 280909 809068 816226 236847 233255 297818 302880 351708 341115 369488 373352 399307 401316 378583 424411 952115 998984 603910 504544 321344 312933 367160 366075 391319 395266 405571 409972 465782 464555 792074 820923 39.95 69.1 1
10:36:39 2023-10-12 414988 408385 95563 92128 139971 145373 152422 149583 124798 123486 127527 129675 142299 144300 439197 472369 1350376 1322688 523524 545735 131290 116186 126271 127665 136416 131974 132160 132342 88544 89840 327849 281994 805062 813917 237350 232088 297847 299245 351731 340779 369596 373026 396988 403686 381123 423124 956555 1003091 603911 507413 319530 313921 366605 367507 392426 393817 405497 411571 467166 466950 781721 823295 39.95 69.1 1
10:36:40 2023-10-12 414277 408390 95563 92064 140588 145137 151005 149163 124831 123184 127833 129335 142121 143291 439014 473122 1348778 1332149 528479 546085 130976 115992 126602 127244 136956 131921 132544 132239 88820 89529 321657 279401 819626 816226 236847 233453 297955 303577 349805 341535 369596 373088 397061 401316 382778 425766 950968 1001601 609795 505259 320435 311983 368593 366919 389925 395266 404213 413433 466181 464188 792074 822710 39.95 69.2 1
10:36:41 2023-10-12 410768 408971 95563 92064 140563 145137 151140 149263 124826 122944 127615 129610 142123 143724 439161 473698 1355730 1332001 522007 546544 131099 115866 126514 127278 136639 131701 132286 132273 88759 89714 323156 281199 812760 813378 237518 234514 299641 300434 349697 342740 369308 373843 395620 402338 383247 423246 955877 1006322 603910 509144 319983 312897 367709 364976 391872 394499 405425 414409 463318 465566 782276 818450 39.95 69.1 1
10:36:42 2023-10-12 408997 408990 95859 92058 141009 145843 151626 148553 124912 122761 127649 128874 142615 143524 439124 472454 1346473 1333899 530333 546544 130542 116219 126271 127489 136488 131974 132544 132531 88544 89807 319819 281994 808098 813305 236179 233418 297955 301097 349877 342884 368932 372036 397061 403119 380759 423920 950968 1002382 612738 503892 320209 313665 366605 363592 391042 396479 407153 411243 464693 464877 790318 818450 39.95 69.1 1
10:36:43 2023-10-12 410588 406983 95563 92064 140563 145171 151002 149230 124621 123345 127615 129610 141992 143790 439197 471895 1350018 1332001 527086 546639 130076 116600 126136 127747 136142 132512 130333 129367 88480 90022 321294 284325 799310 811072 236847 233453 297955 299884 353952 342848 367269 373616 397025 405572 380942 421974 957950 1007431 608324 505617 319530 315322 366640 364173 390338 395266 407864 409682 464036 465935 779472 819649 39.95 69.1 1
10:36:44 2023-10-12 410171 408971 95534 92064 140303 145270 150864 149263 124963 122944 127404 129708 142025 143824 439197 469062 1352424 1343224 527663 546930 130608 116219 126486 127489 136450 131974 132194 132526 88577 89840 323156 281958 809357 809349 236680 234011 297955 300120 351695 342848 366718 371649 399307 403119 382237 421740 953774 1009277 609795 504150 320889 313665 366640 365012 391506 396166 403929 411243 463855 466293 790915 817254 39.95 69.1 1
10:36:45 2023-10-12 413104 406385 95468 92186 143507 145403 150972 149849 124764 123556 127513 130243 141891 144089 438708 473755 1350699 1330250 523996 546544 131003 116219 126271 127638 136322 131908 132544 132531 88544 89840 323156 282247 807764 811581 236847 233255 297955 301920 351997 341535 368377 371945 397061 403686 378835 423282 956555 1007431 606669 507413 319530 313921 364338 365304 393502 394092 405497 409646 464729 467314 784053 823022 39.95 69.1 1
10:36:46 2023-10-12 413983 409099 95563 91938 140183 145664 150931 148722 124621 122911 127527 129335 141987 143650 438016 469026 1342777 1330106 527326 545772 130072 116219 126271 127699 136416 132065 132360 132308 88577 89961 323156 280873 822526 817434 237350 233349 297919 300927 351816 340600 369416 373579 399234 401174 378871 424559 950258 999691 605360 505976 321948 312897 365540 366919 391872 395160 405858 410660 466145 464877 792074 823295 39.95 69.1 1
10:36:47 2023-10-12 414828 408317 95627 92062 140355 145373 150898 149196 124621 122911 127649 129877 142201 144300 439549 473366 1346473 1321827 523561 547353 130542 116139 125923 127577 136382 131974 132360 132342 88791 89840 327849 282429 808656 816226 235580 233093 297883 301881 351713 340815 369668 371945 396394 403990 382237 423055 956592 1000150 608324 507192 319530 313921 366605 367507 391319 394057 405533 411534 467166 465566 781684 823295 39.95 69.1 1
10:36:48 2023-10-12 413100 408847 95502 92052 140596 145034 151140 148558 124826 122911 127649 129456 141992 143358 439197 471534 1347893 1334052 528641 546252 131823 116086 126831 127143 137175 131792 132723 130593 88909 89677 323156 279509 815781 815070 236847 233487 299605 302917 349805 342582 369596 373088 396772 401209 381329 423353 953504 1002346 602460 504507 319982 312968 368889 366368 390766 395266 405497 414093 465782 463537 787414 820886 39.95 69.1 1
10:36:49 2023-10-12 411957 407873 95730 91904 141005 145664 151140 150506 125289 122278 127949 128656 142146 142280 439275 475140 1334754 1322415 528766 547353 130820 116219 126486 127699 136287 131974 132103 132376 88544 89840 319819 283503 807956 816226 236680 233290 297773 299175 351731 342848 369228 372036 397025 402233 382237 424250 955163 996159 605360 503007 319079 314878 366605 365304 390215 395889 407936 411243 464729 463537 785203 823295 39.95 69.1 1
10:36:50 2023-10-12 409147 408394 95601 92064 140984 145133 151491 149063 125209 122878 127935 129391 142154 143324 438667 471643 1348778 1339405 530818 546544 130608 116139 126486 127489 136488 131974 132360 132531 88577 89923 322270 281994 806842 811545 236179 233453 297955 301097 351429 342884 367305 372036 397061 403119 383319 421675 951004 1006006 602460 501513 320209 313921 366605 363592 389961 396479 405176 411571 464036 463537 788603 819649 39.95 69.1 1
10:36:51 2023-10-12 412511 408394 95788 92064 140596 145137 151002 149196 124621 122944 127649 129643 142025 143392 439197 471788 1337400 1330106 531920 547353 129894 116252 125889 127699 136439 132065 132034 132468 88544 89840 323156 283667 802778 813917 234851 234208 297919 299210 351997 342606 369294 372825 396312 402233 381087 423920 952388 991647 609795 501477 319530 314878 365505 365304 392353 399189 409042 410043 464622 465423 790470 820776 39.95 69.1 1
10:36:52 2023-10-12 410010 409549 95631 92095 140596 145137 150898 149230 124621 122944 127710 129675 141925 143790 438932 469062 1352624 1342851 528414 546966 131273 116252 126305 127489 136445 132090 132360 132531 88758 89778 323156 281560 811959 809145 236179 233848 297955 302133 351465 342606 367011 373880 396312 402517 382237 421042 952351 1006358 601010 503175 320889 312968 366605 365304 391852 395301 403644 412190 464401 467715 788603 820886 39.95 69.1 1
10:36:53 2023-10-12 414277 409172 95464 92191 140006 145398 150207 149742 124621 122977 127404 130064 142226 143824 438850 470938 1347707 1326553 524460 547062 131000 116152 126412 127597 136726 132156 130606 132792 88755 89927 323156 282193 808496 813917 235545 234679 299641 300084 351465 341582 369524 375168 396880 403686 378871 424559 957678 1005295 606853 507413 319530 313957 365505 366955 391541 394092 405533 410335 466145 467314 782867 823295 39.95 69.1 1
10:36:54 2023-10-12 411667 408394 95854 92125 140559 145171 151140 149196 125111 122944 127649 129675 142157 143591 438887 471635 1359622 1333899 522376 546966 131103 116059 126892 127278 136961 131792 132360 132531 88885 89561 320549 279509 811810 812767 235910 232088 297955 302451 349877 342848 369228 372467 396709 402234 383319 423920 956555 1011455 601010 507534 320435 312682 368629 365304 391872 393507 405176 413470 466559 466293 786319 818487 39.95 69.2 1
10:36:55 2023-10-12 413681 406385 95461 92152 140884 145474 151039 151020 124898 122878 127812 129610 142389 144200 437738 473591 1340723 1320807 525158 547353 130853 116440 126520 127665 136416 131974 132103 132468 88905 89960 327849 282629 808540 816273 237182 232088 299605 299245 351713 342606 369668 373088 395836 403686 382508 423353 956592 999838 598110 507413 319530 313957 366605 366368 389961 394092 405569 411243 467531 464514 781721 824192 39.95 69.2 1
10:36:56 2023-10-12 409540 409136 95601 92132 140563 145513 150898 149094 124621 122944 127881 129610 142123 143803 439407 475176 1350376 1331666 525867 547390 130608 116059 126514 127733 136590 131883 132137 132342 88609 89840 323156 282902 806431 810362 236847 233453 298677 299175 351465 342884 368412 373616 396394 402233 383319 422646 958188 1008528 608324 505617 318628 314878 367780 366511 392390 396943 408620 412044 465350 466150 780097 821026 39.95 69.1 1
10:36:57 2023-10-12 412954 408394 95893 91904 141051 144667 151208 148284 125123 122845 127901 129269 142188 143392 439632 472369 1335025 1326290 530337 546966 130608 116219 125923 127733 136287 132156 132068 132376 88791 89840 322114 284105 805308 816226 236179 233453 299718 298965 351997 342848 369228 372036 397061 402865 382237 423920 955877 996159 603906 503892 319530 314040 365212 365340 391872 396550 405569 410298 467281 465602 786300 822710 39.95 69.1 1
10:36:58 2023-10-12 410482 409751 95423 92132 140289 144932 150830 149263 124621 122944 127615 129708 141956 143731 438955 468773 1352326 1345364 528191 546398 130910 116152 126379 127597 136292 132156 130606 132538 88755 89807 319819 281994 809124 809349 237182 234208 297955 301987 351182 342618 367305 374144 396347 403119 382508 421340 953504 1009241 605360 503044 320889 313444 367192 364173 391506 396514 404285 412190 461301 467715 790952 818450 39.95 69.2 1
10:36:59 2023-10-12 414006 406350 95731 92073 140355 145171 151002 149060 125144 122911 127649 129326 142389 144100 439202 468990 1344601 1330106 527362 546544 129983 116252 126507 127699 136416 131883 132103 132376 88577 89840 327849 281596 807892 816226 236847 233487 297320 300611 351997 341571 369560 371353 396347 402553 378907 424559 950332 998276 608324 504544 321344 313635 365505 366955 391319 395889 403644 410335 468988 465602 793273 823295 39.95 69.2 1
10:37:00 2023-10-12 410772 409136 93971 92312 140296 146323 150555 150190 124521 123623 127513 130455 141891 144245 438394 468954 1358496 1337468 523290 545772 131145 116152 126480 127577 136450 131792 132360 130866 88787 89840 320635 281163 812781 808003 235580 233453 297955 302666 350971 342848 369228 373061 397061 402234 382778 423920 953811 1014430 603911 507413 321117 312968 367486 365304 393502 394092 403644 412227 463354 468410 786857 820960 39.95 69.2 1
10:37:01 2023-10-12 414277 408385 95597 92064 140322 144932 151073 148924 124826 122911 127970 129237 142146 143413 438654 471788 1343769 1332001 527025 546544 131190 116026 126514 127611 136895 131792 132360 132124 88731 89529 323948 279473 821583 815648 236847 233487 297955 303367 349841 341571 369632 373088 397061 401316 382778 423390 951632 1002382 609795 504544 320209 313004 369121 366153 391137 396943 405389 413909 465639 464407 790470 820702 39.95 69.2 1
10:37:02 2023-10-12 409773 409251 95625 92128 140630 145171 150931 149642 124812 122911 127615 129610 142059 143625 445424 475068 1351587 1330716 525904 546544 131066 116139 126514 127489 136450 131883 132137 132250 88791 89840 322114 282466 809964 810362 237182 232122 300566 299245 350652 342884 368412 371614 395836 402009 381329 423319 957950 1007816 605360 506436 318628 313957 368593 365012 392149 394092 407973 412884 464359 466293 779435 818487 39.95 69.2 1
10:37:03 2023-10-12 411645 406733 95635 91841 141080 144667 151241 152168 125065 122569 127649 128535 142289 142466 439202 477155 1340633 1326553 530407 547244 130542 116186 126204 127529 136360 132247 130515 132900 88544 89778 323156 282902 807956 816042 237182 233255 297808 300885 351997 342848 369416 372036 396709 402233 381968 423920 953811 995455 601010 504150 319304 314878 366640 365340 390215 395301 407936 410952 464403 465282 784053 820886 39.95 69.2 1
10:37:04 2023-10-12 409438 408862 95652 92064 140367 145171 150521 148858 124621 122911 127438 129488 141829 143724 438887 475140 1350376 1332001 525867 546616 129894 116059 125923 127733 136416 131974 132103 132468 88577 89778 323156 284237 804689 809181 236847 233128 297773 298304 351478 342884 367858 373616 397061 402584 383049 421681 957950 1006358 595330 505259 318592 315358 367192 363918 392149 394989 407973 411243 461301 465965 778296 818524 39.95 69.2 1
10:37:05 2023-10-12 411936 408281 95758 91991 140980 144966 151073 148655 124693 122878 127547 129643 142367 143523 439014 474462 1335320 1326290 531845 546675 130072 116219 125923 127733 136210 132065 130623 132607 88544 89840 319819 283667 820337 815070 234851 233487 297530 300672 351997 342365 368968 371782 397061 402549 381968 423920 953811 994048 609709 501550 319079 313563 365505 365304 390215 396479 407936 410335 464403 463501 786319 823369 39.95 69.2 1
10:37:06 2023-10-12 408349 408394 95431 92064 140521 145070 150656 148924 124587 122911 127527 129888 141796 143392 438581 474462 1346546 1330137 525867 547390 129719 116219 125889 127733 136273 132929 132176 132531 88484 89996 321294 284105 798372 811581 236847 233453 297955 300175 351997 342884 369202 371649 397061 402549 382237 422048 957950 1006127 609795 505976 319079 314626 367717 366544 393547 396943 407828 410189 464656 466842 781505 820120 39.95 69.2 1
10:37:07 2023-10-12 412118 408665 95559 91938 139904 145070 150824 150914 124726 122911 127581 129302 142193 143901 437592 471679 1336341 1328215 531920 546544 130072 116252 125889 127733 136193 132156 132176 132468 88544 89996 327849 283703 810855 813917 234851 233848 299972 298756 351997 342365 369560 372561 396312 404644 381087 424221 952425 996864 608324 501122 319304 314878 365505 365268 391319 396514 405569 410102 464438 464550 786319 822710 39.95 69.2 1
10:37:08 2023-10-12 407683 406350 95461 91938 140563 144735 150898 148558 124587 122911 127438 129335 142193 143392 439197 468809 1352624 1344404 531467 545590 130787 116152 126204 127563 136279 132065 130333 132538 88544 89594 323156 281560 813283 811648 236179 233848 297955 299280 351465 342668 369276 372825 396276 402553 382237 421377 953811 1007431 602460 501550 320209 313737 366640 363118 391319 396514 404891 411571 463381 465602 790355 817870 39.95 69.2 1
10:37:09 2023-10-12 411922 408385 95431 92060 140596 145070 150689 148824 124654 122911 127438 129237 141992 143358 438955 469098 1333097 1330106 531920 545735 129804 116219 125889 127699 135970 132156 132034 132561 88544 89807 322114 284237 806124 813917 234851 233848 298082 298930 351744 342329 369524 372036 396312 402233 381087 422951 952388 996864 605360 500732 319530 314878 366048 365268 391319 396514 405569 410335 464367 463501 787437 820923 39.95 69.2 1
10:37:10 2023-10-12 405944 408826 93971 91991 140951 145268 151073 149163 124778 122878 127513 129820 142333 143622 438676 469026 1349417 1341313 530147 546252 130575 116219 126238 127577 136484 131883 130623 132900 88544 89840 323156 281759 808890 809349 236179 234011 297955 301134 351713 342884 366718 372870 397061 403119 382237 421340 950968 1007431 603910 501513 320209 313241 366605 363592 391872 396479 405140 411571 464364 465930 790915 818542 39.95 69.2 1
10:37:11 2023-10-12 412249 408394 95497 92064 140563 145036 150656 148553 124587 122911 127581 129237 141796 143392 439197 469026 1337327 1329399 531920 546966 129804 116252 125855 127699 135970 132954 131908 132561 88544 89964 323156 282792 800452 814800 234851 234045 297955 298965 351997 341848 371380 372561 396312 402198 381087 423920 951004 998276 609795 500732 319530 314590 367197 368106 392317 396373 405425 410152 466669 464698 788483 820702 39.95 69.2 1
10:37:12 2023-10-12 408744 408390 95534 92064 140555 145137 150656 149196 124621 122878 127458 129367 142025 143591 438635 468918 1350376 1341313 529993 545772 130072 116219 126271 127699 136416 131974 132360 132342 88791 89840 323156 281958 811489 809349 236179 234011 297955 301810 351429 342884 366975 373088 396312 403138 382237 421340 951004 1008145 608324 503175 320889 313444 366640 365268 390957 395889 403644 411571 461984 467679 790318 818450 39.95 69.2 1
10:37:13 2023-10-12 413095 409106 95328 92064 143438 145137 150656 149263 124502 122944 127404 129708 141992 144058 438248 473980 1352624 1328242 524086 546398 131093 116152 126379 127563 136301 132090 130515 132623 88544 89840 319819 281994 805668 811581 236847 233418 297955 301920 351997 342438 368377 371945 397061 403119 378835 422048 955606 1004547 603911 505976 319530 313921 364373 365268 390921 394678 405497 409357 463354 465899 784053 820923 39.95 69.2 1
10:37:14 2023-10-12 411848 408954 95430 92128 140035 145917 150656 149296 124552 122977 127282 130097 141763 144002 437920 469026 1355458 1339409 522636 546158 130575 116059 126654 127577 136526 131792 132360 132347 88577 89807 323156 281163 809124 809349 236847 233848 297955 302024 351447 342606 367305 372467 396312 402553 382237 422375 953774 1010741 606853 505259 320889 313444 367156 365304 391816 395889 406146 411607 464875 467679 790318 818487 39.95 69.2 1
10:37:15 2023-10-12 413601 409106 93971 92201 140557 145575 150830 149583 124488 123420 127513 129999 142398 144600 438348 473122 1349417 1326253 524520 547353 130608 116186 125923 127699 136416 132399 130515 132308 88609 89840 327849 281958 807720 811581 237182 233255 297847 300120 351997 341571 368412 371981 397061 403686 378871 423282 956555 1006006 605382 506694 319530 313921 364921 365304 394096 394713 405533 409682 464765 467715 784090 823607 39.95 69.2 1
10:37:16 2023-10-12 411645 408385 93851 92191 143438 145643 150173 149742 124211 123519 127106 130130 141665 143858 438576 469062 1355766 1339405 522594 545735 130072 116026 126271 127489 136382 131817 132452 132439 88577 89807 326563 281163 826879 809349 237182 233453 297955 302561 350935 342848 368932 372764 397061 402234 382237 423319 952388 1010741 606853 507054 321763 313158 367164 366844 394096 395713 406146 412336 466669 467500 792732 821026 39.95 69.2 1
10:37:17 2023-10-12 414277 408394 95394 92191 139903 145335 152065 151528 124468 122944 127404 129643 141854 144130 437824 471600 1346712 1323630 522783 546544 130608 116219 126271 127577 136321 131883 132103 132376 88577 89840 323156 281994 808773 813342 237350 233128 297955 299245 351677 340815 369452 372503 397061 403686 378871 424522 956592 1003127 603910 507266 319530 313921 365212 366403 390957 394127 408424 409682 466145 467715 783460 822710 39.95 69.2 1
10:37:18 2023-10-12 413104 407909 95436 91938 140555 145513 150898 149060 124621 122878 127493 129237 141763 143680 438594 468005 1347707 1330250 525720 545590 130542 116152 126432 127529 136386 132156 132360 132347 88577 89840 319819 281475 807636 816226 236847 233453 297745 302666 351853 341582 369524 373088 399307 401316 378907 424522 950698 998276 599560 505259 321344 312968 365505 366403 391319 395301 406146 410335 466145 465602 792673 822673 39.95 69.2 1
10:37:19 2023-10-12 413928 408390 95436 92191 143503 145171 150207 149163 124819 122944 127438 129643 141763 143392 437920 470938 1348853 1322688 521970 545699 130641 116139 126473 127611 136450 131883 132360 132342 88577 89807 320549 281759 810690 811618 237350 233093 297955 301170 351961 340779 369560 372764 396988 403403 378871 424669 956592 1004547 606853 507413 320209 313635 365505 366955 390921 394092 405497 410335 468988 467643 783460 824544 39.95 69.2 1
10:37:20 2023-10-12 414125 408858 93971 92152 140984 145034 151073 149130 124693 122845 127513 129545 142154 143523 439161 469026 1345555 1330175 527326 545314 131093 116026 126305 127312 136632 131999 132360 132439 88609 89746 323948 279437 825789 816273 236847 233453 297955 302990 351465 341295 369596 373088 397061 401352 381662 422757 950295 997293 601010 505259 321234 312019 366347 366955 391450 395266 406146 411571 467202 464912 793273 824192 39.95 69.2 1
10:37:21 2023-10-12 414277 407945 95431 92064 140429 145513 150656 149330 124502 122911 127847 129610 141796 143405 438134 472333 1346546 1321747 522376 546580 130923 116139 126305 127611 136495 131974 132360 132439 88577 89840 323156 282429 811841 813917 235580 232769 296872 301097 351465 340779 369632 372764 396988 403686 381123 422721 956555 1003054 606853 507303 320253 313670 368239 369151 392982 396664 405425 411388 467022 466806 783510 823295 39.95 69.2 1
10:37:22 2023-10-12 413418 406124 95563 91938 140654 145171 150972 148761 124587 122644 127615 129302 142594 143155 438887 469098 1346546 1330106 527399 545772 131132 116059 126305 127611 136450 131792 132171 132124 89035 89561 321146 279401 813721 815648 236847 233453 297811 301562 350652 341812 369632 373088 397061 401352 382237 423055 950295 998739 601010 504177 321344 311372 367450 367249 391319 395301 403041 412848 469197 465275 793236 820923 39.95 69.2 1
10:37:23 2023-10-12 410446 408879 95597 92069 140588 145034 151036 148760 124621 122911 127615 129610 142284 143722 437628 472686 1360435 1333862 522222 546784 131190 116152 126588 127529 136916 131883 132360 132250 88698 89778 319819 279401 810686 810899 235945 232769 297955 303572 350935 342848 368412 371981 396394 401352 380759 423920 955200 1011455 609428 504607 320435 312493 367745 365268 392426 394057 404249 412848 463389 465971 786319 818524 39.95 69.2 1
10:37:24 2023-10-12 412834 406097 95427 92069 140196 144932 150830 148791 124621 122611 127438 128995 141952 143502 437970 472454 1342777 1330106 527362 545314 131066 115833 126514 127312 136768 131792 132263 132090 88731 89529 318646 279437 814661 815070 236680 233487 297955 301104 349841 341331 369596 373088 397061 401316 382508 422721 950295 999444 603910 504544 320889 312347 367780 367249 391042 395301 403644 413470 467279 464912 794756 823369 39.95 69.2 1
10:37:25 2023-10-12 410481 408881 95661 92028 140782 145715 151073 151161 124865 122878 127547 129577 142025 143447 437883 471635 1355766 1332949 520925 545735 131013 115833 126514 127353 136552 131792 132360 132439 88577 89561 320635 279509 814859 810935 235615 232088 297955 302451 350405 342848 368968 372835 396709 401352 382778 423319 953811 1010822 608324 504607 320662 312055 367745 365012 392426 393507 403929 412848 463354 467679 787437 820988 39.95 69.2 1
10:37:26 2023-10-12 413983 406097 95747 92064 140819 145036 151036 148722 124621 122878 127615 129181 142025 143358 437956 469134 1346935 1332001 527362 545772 130608 116026 126305 127278 136488 131792 132360 132124 88577 89561 320635 279437 815095 815070 236847 233453 297955 302880 349913 341295 369632 373088 397061 401316 382237 422757 948281 997293 602460 504965 321991 311769 367049 369151 391595 395160 406110 412007 466658 464734 795210 820886 39.95 69.2 1
10:37:27 2023-10-12 410772 406088 95431 92025 140790 145137 151002 148891 124502 122878 127615 129643 142025 143591 438928 472454 1355766 1331661 519686 544965 131093 116026 126514 127523 136480 131817 132360 132439 88823 89840 323156 279509 809615 810362 235945 233128 297955 302776 350935 342848 368968 373061 397061 401952 383049 423920 953811 1012207 600968 507303 320706 311627 367780 365268 391816 394092 404249 412884 465810 468410 785671 819686 39.95 69.2 1
10:37:28 2023-10-12 413690 405579 95502 91938 140815 145513 151140 148722 124621 122611 127649 129269 142025 143405 438887 469134 1346546 1330106 527399 545735 130923 116059 126548 127577 136983 131883 132360 132347 88731 89561 320635 279437 812919 815070 236847 233290 297919 303163 350647 341524 369488 373880 396952 401209 382092 425692 952791 999655 599016 505259 321344 312055 367486 367256 392149 395266 403077 412848 467202 465679 793309 820923 39.95 69.2 1
10:37:29 2023-10-12 410130 406088 95601 92069 140170 145070 150898 148761 124416 122845 127404 129302 142201 143901 437883 469548 1359622 1331754 521268 545772 131099 116026 126514 127611 136897 131792 132229 132158 88609 89561 327849 280895 810525 810398 236109 232769 297847 300858 350346 342848 369228 373026 397061 402270 383049 423588 953811 1012207 600968 504607 320889 313004 367745 365304 390957 393542 404285 412848 464403 467392 787775 821026 39.95 69.1 1
10:37:30 2023-10-12 414754 406056 95595 92028 140559 145270 151039 149642 124693 122878 127547 129675 142468 143858 437956 472369 1350774 1322688 523600 546580 130575 116139 126379 127611 136454 131974 130714 132376 88609 89840 319819 282429 808656 813917 235910 233290 297287 302504 351997 340815 369668 375736 397025 403686 381968 423390 956592 1001637 603911 507413 319530 313086 366605 367543 390647 394127 405569 412190 468262 467350 782904 824544 39.95 69.1 1
10:37:31 2023-10-12 410409 406097 95469 92132 140496 145021 151174 148724 124621 122845 127438 130273 141791 143413 438006 469548 1358421 1332112 521232 545735 130976 116059 126480 127312 136484 132469 132355 132158 88609 89561 323948 279509 816002 811618 235910 233290 297955 301104 349877 342848 371116 373097 397061 402234 383049 423619 953811 1014325 595330 508819 321344 312790 367601 365161 393826 396385 407301 412664 466999 468596 787997 819686 39.95 69.1 1
10:37:32 2023-10-12 414865 408558 95792 92125 140328 145816 150824 149296 124535 122911 127547 129675 142059 143703 436864 472333 1346546 1320807 522413 546544 131042 116059 126305 127733 136556 131883 132360 132531 88577 89561 323156 282031 808540 813917 235580 233128 299605 301134 351997 340815 369632 372800 397061 403119 381123 423091 956592 1003164 605382 507413 320166 313957 366640 367249 390921 394127 405533 412577 467531 468410 782469 823295 39.95 69.1 1
10:37:33 2023-10-12 410736 408390 95563 92128 140912 145425 151140 149263 124792 122911 127615 129643 142221 143853 437856 470537 1360435 1333899 520790 545408 131190 116219 126689 127577 136837 131974 132544 132308 88577 89807 320635 279437 812064 811508 236274 235631 299393 303163 350328 342740 369380 375736 396808 401984 383210 423736 956863 1014320 598110 507267 321344 312968 368270 365932 393260 394057 405231 413726 467624 469035 787997 819649 39.95 69.1 1
10:37:34 2023-10-12 414566 406088 95597 92191 140563 145338 150898 149230 124706 122911 127581 129577 142123 143690 438540 472333 1350376 1320807 522747 546507 130575 116219 126271 127665 136734 131999 132360 132623 88698 89807 323156 282596 812290 815648 237518 233093 299393 302133 351672 340779 371759 372467 396952 403686 382778 425809 957950 1000894 605382 507413 319348 313957 366892 367507 390338 394057 405497 411534 469986 466663 783733 825721 39.95 69.1 1
10:37:35 2023-10-12 413580 408358 95785 92100 140908 145234 151005 151232 124898 122845 127581 129643 142555 143333 439275 472940 1344687 1332001 528595 546544 131033 116119 126689 127455 136863 131974 131171 132308 88852 89529 320635 279437 814661 816226 237182 233487 297955 301068 349841 341812 369596 373998 397061 401316 383049 423353 950968 1000150 603910 505259 321344 311662 368262 366919 391319 395301 403893 413433 467531 465566 793199 823369 39.95 69.1 1
10:37:36 2023-10-12 413638 406088 95663 92191 140363 145171 151174 149171 124792 122911 127649 129610 142398 144200 437883 474436 1345518 1320918 524341 547317 130853 116219 126393 127699 136416 132954 132286 132561 88577 90120 327849 282593 810245 817112 237518 232734 300028 300120 351997 342606 372330 374144 397025 404255 382778 423426 958225 1001121 608324 508745 320399 314477 367271 367328 391246 396943 405461 412007 468046 464841 781684 824465 39.95 69.2 1
10:37:37 2023-10-12 410663 408826 96024 92191 141047 145137 151654 148924 125090 122878 127649 129269 142255 143358 439526 473122 1348853 1333899 530030 546930 131611 116106 126899 127699 137092 131974 132544 132308 88577 89807 323156 282031 828967 813917 237015 233487 297515 302714 349841 342848 369632 373088 397061 402833 381597 423353 952388 1003054 602460 504507 320435 313444 369409 366919 391042 395854 405497 414093 466110 464514 787935 820267 39.95 69.2 1
10:37:38 2023-10-12 411645 406097 95655 91938 141043 145021 151208 150809 124912 122311 127949 128962 142146 143561 439270 474436 1336921 1320807 527200 547084 130509 116219 126271 127911 136416 132156 132034 132468 88577 89964 323156 282829 803819 816226 237518 234679 300664 302024 351853 342740 369488 372716 396542 404788 382632 426297 956518 996864 603910 505976 318489 314590 367271 365268 390215 394989 407936 411897 467130 464841 781721 823295 39.95 69.1 1
10:37:39 2023-10-12 409438 408810 95663 92064 141043 145513 151208 148791 125135 122845 127649 128995 142255 143041 439385 473122 1350103 1334544 530785 547353 131103 116219 126905 128122 136548 132156 132360 132623 88792 89964 319819 281958 811165 813917 236847 233487 297252 301987 351164 342884 369560 372825 399307 403686 381900 424250 953026 1003127 602460 503007 320435 314399 369409 365268 391042 396479 405497 413139 466712 465280 791856 820665 39.95 69.1 1
10:37:40 2023-10-12 410606 409260 95731 92239 140884 145575 151073 151161 124778 122878 127649 129643 142389 144200 438905 476587 1350376 1332949 526716 546216 131033 116252 126514 127733 136734 132156 132103 132526 88577 89840 327849 283703 807982 809145 237182 233453 300452 299175 351429 342884 368932 371910 396988 402830 381597 423246 958629 1010704 608324 505976 319079 314878 367745 364685 392280 395854 409199 412811 462633 466950 779435 820923 39.95 69.1 1
10:37:41 2023-10-12 405939 408390 95909 92128 141051 145137 151174 148791 124912 122878 127683 129335 142255 143358 439197 471788 1346546 1341313 531541 547353 131099 116219 126480 127877 136829 132090 132452 132531 88820 89964 319819 281994 808773 811508 236179 234011 297955 302561 351961 344824 368377 372825 396312 403686 383862 421681 956826 1008236 603910 502469 320706 314256 367565 365843 391836 397485 408461 412591 465021 465566 792984 819649 39.95 69.1 1
10:37:42 2023-10-12 408888 409260 95621 92191 140516 145234 151039 149296 124898 122977 127649 129675 142050 143901 439627 473698 1348629 1332949 527362 547390 130575 116252 126271 127911 136382 132247 132068 132561 88758 90120 321294 284508 800943 810497 237350 233487 297738 298930 351997 342884 368341 371945 397061 404063 383049 422946 959310 1006322 603910 505323 319530 315070 366311 364685 390921 395889 409163 411206 463673 467679 779435 820886 39.95 69.1 1
10:37:43 2023-10-12 407719 408385 95597 92128 140363 145373 151140 149069 124792 122911 127615 129643 142201 144300 439197 469062 1350376 1336700 530407 546930 130976 116252 126480 127699 136450 132065 132321 132376 88852 89840 324464 281958 808773 811611 236847 234525 297631 300891 351816 342848 370063 374108 400117 403579 383174 422426 952351 1006358 599016 503007 321271 314477 367414 364138 390921 397662 408461 412336 464693 467314 792074 818450 39.95 69.1 1
10:37:44 2023-10-12 410503 408390 95597 92191 140588 145171 151106 149296 124819 122977 127649 129708 142255 144058 438887 470903 1350774 1332001 525420 547353 129715 116640 126264 128122 136163 133168 132360 132814 88577 90153 320549 283557 801660 810935 237350 233487 297287 301881 351997 342848 368081 371945 397061 402865 381087 422646 957950 1006006 609795 505976 320435 315514 365469 364720 391506 395301 409333 410043 464949 468086 783312 820739 39.95 69.1 1
10:37:45 2023-10-12 413068 409255 95893 92220 140984 145472 151073 151055 124759 122911 127649 129708 142221 143731 440442 468990 1341129 1330106 531163 546784 129983 116286 126271 127911 136193 132950 132360 132715 88544 90058 323156 282756 800507 813919 236680 234570 297955 301920 351997 342848 369524 371910 398086 402549 381662 424522 953063 1000894 608324 501513 320662 314878 365505 366403 392353 397697 405533 410335 465454 466257 788603 824778 39.95 69.1 1
10:37:46 2023-10-12 413104 408485 95563 92191 140819 145917 151036 149983 124740 122977 127881 129740 142025 144002 438754 470903 1350376 1330106 523524 546544 130641 116219 126480 127911 136624 132247 132360 132531 88792 89964 323156 281958 804753 812730 237350 233487 297495 302024 351997 342606 368412 373026 397061 404255 378547 422988 959089 1005340 606853 508856 320889 313778 365398 367364 394096 396943 405389 410298 467202 468374 785970 825132 39.95 69.1 1
10:37:47 2023-10-12 414056 408390 95729 92191 141051 145171 151039 151055 124912 122911 127649 129675 142123 143392 437883 468659 1346546 1330106 527326 546544 130923 116252 126305 127699 136539 131974 132176 132531 89035 89840 320549 279473 814034 816226 236847 233487 297955 302880 351997 341848 369632 371353 399307 402234 381662 423055 950968 991575 609795 504965 321344 312968 366605 367249 391872 395854 405962 411607 467495 466293 793273 822710 39.95 69.1 1
10:37:48 2023-10-12 414268 408394 95563 92191 140596 145609 150898 149983 124621 122944 127649 130130 142157 144058 438887 472333 1349417 1324573 521970 546966 130886 116252 126480 127877 136450 132156 132137 132561 88792 89996 319819 281958 810479 816273 238191 234679 299460 300434 351853 341391 369488 375736 396844 404467 381480 423390 959310 1005258 596116 508745 320435 314363 366569 367507 391816 396871 405461 411571 467896 468374 783026 823295 39.95 69.1 1
10:37:49 2023-10-12 413690 406097 95733 92191 140526 145373 151208 149196 124826 122944 127649 129708 142221 143392 439202 469098 1346546 1330106 527362 546966 131099 116219 126602 127911 136768 132156 132321 132342 88792 89840 318646 279401 815761 815648 237182 233487 297955 301774 351429 341848 369632 373880 397061 402234 382508 423353 951004 997257 601010 505617 321800 312647 367414 367507 391872 395889 405999 412518 469173 466006 793125 822525 39.95 69.1 1
10:37:50 2023-10-12 410590 407800 95727 92062 140976 145917 151073 149263 124826 122911 127649 129643 142382 143845 437979 473122 1360588 1333596 522329 546930 131099 116219 126635 127699 137087 132065 132544 132376 88852 89840 321657 279509 811250 810971 236310 233255 298032 301068 350935 342884 369524 373918 397061 402553 380759 424522 956592 1014486 605360 504643 321344 312968 368853 365304 391470 394127 405176 414093 464765 469071 788557 822782 39.95 69.1 1
10:37:51 2023-10-12 413104 406092 95908 92128 140355 145171 151174 149196 124654 122911 127683 129367 142389 143901 438887 470207 1346546 1331749 528901 546507 131190 116219 126723 127278 137217 131883 132544 132182 88885 89746 327849 279473 819392 815070 237015 233418 297883 303581 349877 342365 371759 371353 397061 402517 384259 426829 955429 1002945 601010 505149 321344 312825 369229 369115 391872 396338 404855 414093 467531 465566 793059 820776 39.95 69.1 1
10:37:52 2023-10-12 410690 408394 95601 92191 140823 145373 151073 149296 124826 122944 127649 129708 142123 143690 439861 474472 1358656 1332949 522007 546544 131165 116219 126723 127523 137087 132065 132389 132342 89067 89840 319819 281163 829229 811545 235910 232088 297773 300822 350899 342884 369524 371910 396430 403138 381329 424221 957950 1006358 609795 508347 320435 313444 368853 365304 392149 394057 405533 414093 465596 466293 784016 818487 39.95 69.1 1
10:37:53 2023-10-12 410699 407945 95663 92128 141072 145513 151208 149263 124945 122878 127649 129643 142255 143050 438964 470207 1344761 1332949 529653 546544 131165 116252 126689 127699 137122 132065 132544 132285 88852 89964 322114 281994 815319 816273 237518 234361 300137 300927 350755 342812 369524 373579 399234 403615 381936 423353 953811 1003091 604816 504361 320889 313886 370002 366403 391319 399008 405461 414681 466110 465239 787414 820886 39.95 69.1 1
10:37:54 2023-10-12 409720 408394 95775 92191 141051 145205 151208 149263 125090 122911 127683 129708 142255 143824 437920 475211 1354768 1333899 527399 547390 131103 116252 126689 127733 136953 132156 132452 132531 88885 89996 319819 282865 821966 810326 237182 233128 299130 301773 351731 342884 369524 371945 396988 402830 381936 424287 959310 1008528 609795 507413 319530 314878 369409 365268 390373 396943 408945 413799 466559 467500 783175 820702 39.95 69.1 1
10:37:55 2023-10-12 411827 408358 96059 92058 142201 145171 151975 148453 125098 122761 128072 129016 142980 143801 439197 474400 1337327 1326553 531645 547390 130853 116286 126480 128122 136678 132600 132360 132595 88731 89996 327849 283703 803819 816226 236847 233522 300452 301134 351997 342884 369560 373347 397061 403464 382778 424559 956592 996157 606809 503757 319530 315580 367156 366368 390766 396514 409199 411899 465454 463537 786319 824544 39.95 69.1 1
10:37:56 2023-10-12 409504 406385 95913 92191 141051 145407 151174 149742 124654 122944 127649 129675 142221 143858 437924 472333 1350376 1331698 525904 547390 130072 116286 126271 128033 136416 132247 132103 132629 88609 90153 321294 284508 799714 809181 235381 233522 299605 298965 353738 342884 368702 371945 397061 405966 383101 423025 959088 1010289 601010 506657 320172 315730 366462 365090 394096 396444 409163 411571 462668 468374 783300 823258 39.95 69.1 1
10:37:57 2023-10-12 412812 409136 95635 92191 141247 146275 151174 149776 125031 122944 127683 129740 142255 143803 439957 469098 1336010 1331053 531920 547390 130886 116674 126305 128190 136450 133201 132360 132756 88823 90186 322114 283630 801695 815648 236847 234932 298032 300155 353988 342848 369596 371945 398401 402865 382237 422721 953811 1000187 605360 503175 322028 314435 366640 367543 389791 396514 404570 412227 468655 467022 793309 823295 39.95 69.1 1
10:37:58 2023-10-12 415159 408390 95593 92191 140556 145407 151174 149742 124945 122944 127649 129708 142157 143824 438540 473366 1346546 1322688 523561 547390 131013 116286 126514 127945 136862 132600 132360 132715 88731 90029 325633 282374 808169 816273 238191 233383 300488 301914 351925 341668 372212 375736 396880 404788 383049 423426 957950 1002346 600466 508856 320435 314878 367745 368355 392945 396943 405642 412811 468922 466329 782904 824465 39.95 69.1 1
10:37:59 2023-10-12 412573 408385 95626 92128 141618 145171 151174 149296 125202 122911 127683 129708 142389 143901 439088 470903 1349144 1332001 528863 546580 131231 116139 127325 127733 137346 131974 132608 132216 88885 89840 324464 279545 833369 813917 237350 233522 299605 301104 350670 342606 371759 373616 397061 402553 381900 423160 953099 1003127 603910 505259 320435 312968 369705 367507 391763 399189 409042 414423 467459 465423 792494 820739 39.95 69.1 1
10:38:00 2023-10-12 411936 407945 95630 92128 141114 145513 151208 149027 125065 122911 127683 129302 142519 142886 439197 474842 1343036 1322770 529579 547062 131066 116540 126621 128020 136760 133411 132913 129354 88909 90175 319819 283302 809567 817383 237182 233802 300913 302804 351997 342884 371796 373088 396772 405395 382778 423426 956592 998984 603910 505976 319983 314878 367450 366439 390766 395336 408874 412152 466145 464877 783497 823295 39.95 69.1 1
10:38:01 2023-10-12 410021 406097 96012 92128 141251 145021 151660 148760 125031 122911 127683 129302 142146 143413 439275 470243 1346712 1337501 530337 546966 130476 116219 126514 127911 136768 132247 132355 132595 88792 90058 319819 282230 808656 813342 236847 233882 297530 300611 351997 344824 369524 372825 399689 404396 385459 424264 954824 1002982 605360 502898 321344 314698 369265 366917 391319 396514 405569 414093 463354 465643 791292 820849 39.95 69.1 1
10:38:02 2023-10-12 409178 408385 95630 92191 141109 145441 151208 149742 124826 122977 127683 129675 142221 143824 439197 475845 1350376 1331698 525904 547390 131103 116286 126305 127945 136759 132883 132360 132715 88609 90029 319819 284306 804500 809181 235545 233522 298712 300636 351997 342884 368968 371981 397061 403781 381329 423319 959310 1010741 608324 506869 319530 315802 367745 365012 390992 396479 409523 412519 463354 468410 781167 820923 39.95 69.1 1
10:38:03 2023-10-12 408962 406385 95601 92191 140819 145407 151208 149742 124826 122944 127683 129740 142255 144074 438891 469062 1352699 1341897 529616 547121 131099 116252 126305 127945 136897 132156 132171 132479 88824 90174 323156 281740 809124 811648 237182 234828 297955 300927 351816 342812 370326 374144 397494 403686 383319 422982 953848 1011723 600466 503007 321344 314435 367745 364870 391541 397697 405533 413470 461984 468410 793273 819686 39.95 69.1 1
10:38:04 2023-10-12 411667 409099 95597 92191 140819 145917 151174 149776 124585 122944 127649 130130 142059 144002 438887 470938 1350103 1331053 525085 547390 129715 116640 126270 128156 136416 133411 132360 132715 88609 89996 323156 282284 798094 811581 235545 233522 297738 302561 353988 342884 368448 373061 397061 402865 381662 423319 957950 1007431 608324 506694 320435 314662 365540 366153 394654 396943 409624 411097 466522 468596 787363 820776 39.95 69.1 1
10:38:05 2023-10-12 410772 406385 95436 92191 140588 145677 150898 150525 124449 123755 127527 130553 141796 144360 438576 468868 1360360 1343444 524796 547244 131103 116715 126621 128020 137032 133033 133098 133085 88909 90196 323156 281596 808590 808574 235580 234723 297775 302880 351997 342884 369560 376268 400153 403119 380759 424522 956592 1012280 606853 507054 321763 313957 367780 366403 392750 396514 405140 412884 465454 467320 789795 820923 39.95 69.1 1
10:38:06 2023-10-12 414856 408385 95709 92196 140170 145575 150898 149776 124502 122977 127649 130345 142193 144600 437920 470938 1348459 1326290 522783 547390 130608 116286 126514 127945 136897 132247 132263 132629 88852 90029 327849 282429 807982 812767 235580 233487 299605 300190 351997 341848 369632 376268 396844 404680 381677 426334 957876 1005896 606853 508856 321117 314734 366462 367220 392092 395889 405606 412227 468340 468963 785970 824465 39.95 69.1 1
10:38:07 2023-10-12 413690 406088 95760 92158 141080 145407 151208 149330 124945 122944 127683 129708 142255 143824 438932 469062 1348853 1330106 527362 546966 131132 116252 126635 127733 136897 132065 132297 132376 89067 89840 323948 279473 811947 815648 237182 233848 297955 301985 351997 342365 371796 371649 397061 402553 382237 423426 951041 998739 601010 505002 321800 311662 367780 367579 392149 396479 404249 413800 470014 466329 793309 820960 39.95 69.1 1
10:38:08 2023-10-12 413712 405182 95630 92191 141251 145425 151208 149675 124945 122944 127683 130424 142146 144279 438964 474472 1342814 1320807 523969 548283 131099 116252 126635 127979 136897 132156 132171 129298 88999 89956 323156 282610 809801 816226 238022 233383 300488 300891 351889 342704 372212 372728 396470 402268 380759 423462 959236 999408 605360 504643 320435 314878 367637 367543 391872 395025 407973 412848 468958 466293 782904 825051 39.95 69.1 1
10:38:09 2023-10-12 411644 406092 95664 92191 141084 145171 151208 149296 125176 122911 127683 129488 142289 143392 438887 470572 1349417 1330716 528863 546580 131231 116059 126967 127523 137432 131974 132544 132347 88792 89996 323156 281868 821460 813917 236847 233522 297738 302024 351200 342884 371796 371353 396312 403403 381936 423232 953811 1003127 609795 504544 320435 313957 369713 367256 392076 399189 405497 415196 467022 465423 790470 820739 39.95 69.1 1
10:38:10 2023-10-12 410736 406097 95833 92191 141084 145034 151208 148525 125031 122644 128038 128995 142485 143092 439170 475440 1343299 1325606 531126 547207 131033 116507 126588 127952 136692 132783 130788 129320 88820 90025 319819 282865 808540 818598 237518 233453 298642 302451 351997 342848 371578 373088 396988 402865 381837 423353 956555 998984 602460 505976 319982 315536 367450 366919 391042 395819 409452 412482 465881 464877 784016 823295 39.95 69.1 1
10:38:11 2023-10-12 408204 407873 95763 92064 141080 145816 151870 149230 125031 122812 128038 129577 142255 143405 438850 472454 1346546 1338825 530407 547353 131099 116252 126514 127999 136829 133348 132544 132715 88792 90058 323156 282393 809240 813648 236847 233813 299641 302561 351997 345311 372820 373734 400291 404644 385496 424411 955503 1005823 605360 502825 321344 314698 369633 364941 391319 396550 405533 414349 466009 465858 790318 819649 39.95 69.1 1
10:38:12 2023-10-12 409730 409549 95601 92191 140904 145360 151695 149505 124621 122944 127649 130514 142154 143811 438626 475140 1348629 1333899 527399 547317 131652 116286 126689 127999 136863 132975 132321 132595 88792 90153 319819 284508 819431 810362 237350 233848 301339 299175 351997 344824 369192 371910 397061 404063 383862 423246 959310 1009241 605360 505976 319713 315802 367745 365233 390921 396444 410104 413162 463318 468374 780800 820886 39.95 69.1 1
10:38:13 2023-10-12 405935 408385 95593 92191 140884 145373 151174 149296 124792 122911 127683 129708 142389 144006 439508 469098 1350699 1342366 530370 546639 131066 116252 126602 128033 136829 132675 132321 129440 88999 89956 324464 281939 810714 811648 236847 236741 297703 300927 351816 344787 368341 373880 399653 404539 383319 422615 953738 1008859 611267 503450 321117 314256 367709 364173 391470 397697 405304 412811 461984 467679 792636 818487 39.95 69.1 1
10:38:14 2023-10-12 410119 408106 95601 92191 141043 145643 151140 149742 124826 123766 127649 130130 142255 144257 438855 470903 1358908 1332001 525048 547353 129894 116640 125889 128322 135970 133201 132000 132848 88577 90153 323156 283557 801660 810362 237350 233487 297495 299245 353988 342884 368377 372764 397061 404063 382201 423282 957950 1007395 609795 506694 320889 315586 368129 368106 394654 396338 407791 411060 466669 468638 783275 820702 39.95 69.1 1
10:38:15 2023-10-12 411337 408390 95597 92191 141164 145472 151039 150016 124798 122944 127615 130873 142159 144377 437669 468773 1360210 1345364 525583 546784 131652 116507 126797 127986 137046 132975 132586 132711 88820 89996 323156 281524 810386 811072 237350 234535 297955 301068 351731 342740 369228 373621 397494 403686 383319 424250 955163 1012207 605360 505976 321344 313957 368262 366368 392990 397626 405461 413433 465454 469071 792037 820886 39.95 69.1 1
10:38:16 2023-10-12 413983 406345 95597 92191 140823 145643 151140 150223 124792 123486 127649 130341 142123 144291 438850 471564 1349417 1326253 523254 547353 131103 116252 126602 128122 136961 132247 132544 132715 88820 90058 319819 282393 808656 813881 235910 233848 297738 302024 351997 342041 369380 377065 399089 404824 381480 425729 959199 1007552 605382 508856 321344 314878 366569 367543 392127 395266 410208 410660 468190 469071 784090 825721 39.95 69.1 1
10:38:17 2023-10-12 415039 408385 95593 92196 141618 145373 151174 150010 124826 122944 127649 130064 142389 144300 438850 468796 1344761 1330106 527399 546507 131099 116782 126602 127945 137327 132566 132355 132561 88885 90047 321146 279437 814793 816226 237182 233522 297775 301985 351997 342606 369632 371945 399307 403119 382778 423390 951004 998702 601010 505617 322714 312933 367450 368060 392426 396444 404855 413433 468592 468377 795001 823295 39.95 69.1 1
10:38:18 2023-10-12 414277 408522 95733 92191 141047 145917 151174 149742 124826 122944 127649 129708 142289 144002 438928 473734 1346546 1320807 523932 547353 131454 116252 126689 128122 136859 132883 130971 129354 89181 90080 323156 282683 809801 817346 238191 233349 300488 302990 351853 342848 372883 372764 397061 402830 383951 426866 958629 1000150 601010 508347 320779 314118 367709 367543 391872 394989 407936 412811 470309 466257 782831 825051 39.95 69.1 1
10:38:19 2023-10-12 411301 406702 95763 92191 141251 145425 151660 149196 125031 123345 128038 129643 142494 143502 439275 470903 1344761 1333899 530407 547353 131198 116219 126933 127733 137053 132065 132539 132503 88852 90120 323156 282429 814442 813917 237182 234208 297703 300822 350899 342884 371759 373616 399307 401636 383045 423390 953811 1006006 605360 504544 321271 314590 369713 367184 392149 396409 405461 415196 465966 467886 791930 820739 39.95 69.1 1
10:38:20 2023-10-12 411989 406088 95792 92064 142009 145171 151904 148722 125375 122878 128038 129675 142684 143901 439110 475733 1341075 1330250 531920 547207 131099 116540 127013 127986 136916 133067 132436 132745 88577 90120 327849 283667 812847 816226 236847 233813 300240 299210 351551 342704 369560 372561 397061 403746 382778 425191 955877 996864 608259 502971 319530 315802 367156 366403 391319 397697 409163 412154 465782 464912 787437 823295 39.95 69.1 1
10:38:21 2023-10-12 405944 408394 95667 92211 141114 145373 151208 149296 125031 122911 127649 129675 142255 143824 439202 471788 1350774 1342268 531570 547390 131099 116252 126480 127911 136863 132247 132355 132561 88792 90058 323156 282393 809007 810899 236680 234243 297955 302237 351672 345690 371380 373734 400893 404824 383825 423135 955503 1010969 603910 502825 321344 314878 367745 364976 392317 398286 405461 413396 462597 467350 792074 822196 39.95 69.1 1
10:38:22 2023-10-12 409069 408485 95655 92191 140853 145917 151174 149776 124826 122944 127649 130064 142221 144002 438850 470938 1349827 1333899 525867 548552 129983 116640 125889 128156 136416 133595 132176 132808 88577 90307 323156 284032 799430 810326 237350 233848 297738 301280 353988 342884 368932 373026 397061 404063 382237 423319 959310 1008859 609795 506694 321000 315802 366311 365268 392127 396479 408838 411205 463389 469071 783460 822782 39.95 69.1 1
10:38:23 2023-10-12 410736 408394 95597 92382 140823 145643 151106 149983 124621 123689 127649 130341 142221 144326 438887 469098 1355766 1342851 524083 547353 131103 116252 126602 127733 137073 133100 131062 129330 89031 90080 323156 281415 809474 810497 237518 234431 297919 302807 351816 342884 368932 373621 397494 403686 383283 423282 955841 1012243 603911 505360 321800 314399 367745 366368 392163 396550 407806 412848 464403 469071 790915 820886 39.95 69.1 1
10:38:24 2023-10-12 413974 406674 95527 92191 140496 145575 151140 150120 124621 123885 127649 130524 142193 144701 438540 471600 1350662 1328178 524341 547390 131099 116607 126723 128055 137132 132533 132263 132595 88852 90120 327849 281994 810245 811581 235580 233487 299605 300576 351997 342329 369596 373621 397061 402268 381087 425877 959310 1008145 598110 507413 321234 314626 368725 367773 392883 395749 405497 411424 468046 468602 783905 824317 39.95 69.1 1
10:38:25 2023-10-12 412250 409136 95697 92191 140819 145917 151174 150016 125169 122944 127683 130097 142255 144245 438905 472977 1364588 1337706 524086 547244 132088 116507 127304 127952 137175 133503 132728 132531 88885 89964 321657 280873 813740 811545 236640 233453 297287 303420 351816 342884 369596 374181 397061 403119 381597 424522 957950 1015148 609795 507571 321800 313194 369705 366955 391541 395266 405533 414681 467330 469071 788557 820923 39.95 69.1 1
10:38:26 2023-10-12 413748 408381 95701 92275 141164 145335 151106 149869 124826 122944 127683 129619 142494 143901 439275 474472 1342777 1320807 525632 547390 131165 116607 126723 128122 137122 133042 132355 132629 88885 90091 323156 282865 808540 816226 236109 233453 298433 300611 351780 342668 372629 375168 396916 405395 383283 426978 957765 1002529 605360 508495 320209 314878 367745 367507 391726 396943 408801 412811 468958 465930 781758 826539 39.95 69.1 1
10:38:27 2023-10-12 410663 408394 95697 92191 141084 145205 151208 149769 125031 122911 128072 129708 142289 143591 438540 470640 1347819 1333899 530407 547390 131165 116461 126899 127911 137186 132156 132728 132715 88852 90014 323156 282031 812749 813917 236847 234208 297738 302024 350899 342884 369668 373352 399307 401636 383045 423390 953774 1003127 611267 504113 321197 314878 370002 366403 391319 396514 405569 414681 465746 467116 788008 823369 39.95 69.1 1
10:38:28 2023-10-12 411936 406097 95834 92064 141541 145137 151660 148824 125031 122878 128072 129213 142289 143358 439554 473366 1340251 1328215 531914 548552 131099 116560 126602 128156 136848 133318 130879 129451 89247 90178 321294 284069 810213 816226 236847 234431 300913 302024 351997 342884 369596 373088 396312 405930 382939 425464 956592 998276 606809 503892 320435 315802 366347 367213 390647 398290 407936 411571 468459 467679 787414 823295 39.95 69.1 1
10:38:29 2023-10-12 410192 409172 95663 92196 141047 145635 151208 149742 124621 122977 127649 129740 142255 143858 439197 469062 1351778 1343843 528789 547353 131066 116252 126602 128033 136897 132247 132355 132629 88885 90058 323156 281994 809967 809181 237015 234570 297955 301104 351997 344556 368117 372503 398086 403686 380759 422982 956284 1010741 606853 503464 322028 314369 367494 365197 392056 398148 405425 413286 466669 468927 791890 819649 39.95 69.1 1
10:38:30 2023-10-12 413419 406097 95701 92196 141084 145407 151174 149230 124621 122911 127683 129675 142514 143921 438644 468737 1343657 1331926 527215 546362 131033 116507 126621 127986 136829 132600 132544 132445 88852 90153 321723 281740 817871 815648 235580 234208 298027 302843 351997 342606 369596 371945 398086 403686 382237 423390 953774 999444 605360 504544 322256 314804 366640 367507 390338 396550 404855 411899 467608 467350 793273 824465 39.95 69.1 1
10:38:31 2023-10-12 410731 408385 95563 92548 140303 145640 150656 150056 124502 123722 127649 131070 142025 144257 439197 470797 1358656 1338452 523524 546158 131103 116252 126602 127911 136961 132512 132452 132715 88885 89996 323156 281163 814388 809299 235945 234011 297955 303414 351744 342668 369380 374110 400436 403579 384406 425353 956371 1016476 614361 507413 321800 313957 368298 366403 395627 396061 405425 414093 465454 469071 791367 823022 39.95 69.1 1
10:38:32 2023-10-12 413800 408556 95856 92349 141047 145917 151559 151161 124931 122878 128291 130031 142255 143845 439097 469584 1349417 1333899 528901 547353 131198 116252 127055 127849 137385 132065 132728 132342 89040 89840 323948 279509 815835 816226 237182 233848 297773 302021 350899 342848 371832 371910 396312 403119 381900 423462 952388 1003127 611267 505617 320889 313444 370002 367220 392149 396514 405497 414681 468262 465965 793021 820960 39.95 69.1 1
10:38:33 2023-10-12 410606 408390 95630 92191 141084 145542 151174 149876 124945 122944 127683 129975 142389 143824 437920 473770 1358656 1333592 522820 547390 131132 116252 126723 127884 137072 132682 131062 129175 89185 90022 323156 281487 813088 811648 238022 233314 300488 301033 351429 342884 369596 372503 396736 403152 382436 424522 958629 1009313 601010 509506 320435 313342 369966 366110 390957 394127 407936 414681 466156 467679 784016 819686 39.95 69.1 1
10:38:34 2023-10-12 411645 407909 95730 92191 141109 145236 151241 148896 124945 122845 127983 129610 142322 143358 438654 475323 1336995 1320807 526828 546966 131066 116286 126514 128033 136863 132917 132544 132629 88852 90153 322114 282865 804260 816226 235545 233487 300986 302718 351997 342618 371796 373088 397061 402865 383319 423426 957678 998984 605360 507229 320289 315586 367637 367105 391595 395749 409054 412664 467351 467261 784016 824465 39.95 69.1 1
10:38:35 2023-10-12 410021 408102 95730 92191 141043 145407 151174 149742 125230 122944 127717 130210 142745 144155 438905 475032 1352699 1333899 525384 547207 131675 116507 127210 127911 137278 132475 132573 132595 88946 90174 314186 281994 809429 810326 235580 233290 299479 300611 351749 344824 369560 371981 397025 402584 381936 424522 959310 1009277 601010 507413 319530 314333 369705 366368 390921 394989 409199 414387 467293 468410 782904 820304 39.95 69.1 1
10:38:36 2023-10-12 411936 406738 95859 91991 141570 145036 151904 148520 125065 122344 128318 129237 142651 143126 439197 474103 1341129 1322415 530510 546580 131454 116560 126514 128156 136889 132181 132452 132808 88731 90153 319819 283503 808189 817383 237182 233522 301339 302990 351816 342740 369488 373052 396988 405966 383247 425692 956408 999618 603910 504544 319530 315802 367780 367256 390367 396479 409814 412811 466145 464626 787437 824465 39.95 69.1 1
10:38:37 2023-10-12 408635 408971 95765 92158 140876 145575 151106 149916 124898 122911 128141 130166 142389 144300 439202 475176 1354219 1333379 525904 547390 131099 116286 126797 127945 137353 132633 132389 132503 88885 90029 327849 282902 810613 809181 235545 233848 301090 300120 351997 342632 369560 371945 397061 403781 382508 424221 960958 1010777 609795 505976 319530 315074 368889 367834 390992 395925 410431 414093 465742 468410 782633 820886 39.95 69.1 1
10:38:38 2023-10-12 411936 407909 95826 92069 141570 145641 151660 148791 125065 122761 128106 129456 142617 143405 439197 473734 1337327 1328215 531163 547390 131099 116640 126817 128218 136848 133318 131062 129362 88942 90211 319819 283630 813569 816152 237182 234431 299095 299316 351997 342884 369596 372943 399307 404063 383319 422757 956592 998203 608259 503464 319982 315802 367745 366955 391319 397697 409523 412848 466181 465602 787437 823295 39.95 69.1 1
10:38:39 2023-10-12 408856 408394 95796 92191 141508 145407 151208 149296 124859 123478 127983 129740 142289 143858 439197 471788 1352624 1342268 531920 547390 131132 116286 126723 128055 136897 132247 132389 132664 88885 90091 323156 282230 809124 811545 236680 234243 297738 300787 351997 343303 369596 373088 396382 402268 383081 424559 953811 1008236 614209 503857 320677 314770 369569 365161 392149 397556 405461 415159 466669 468587 790915 820923 39.95 69.1 1
10:38:40 2023-10-12 412839 406097 95668 92196 142009 145171 151660 149296 125264 123590 128257 130389 142882 144701 439398 474462 1340103 1331199 533438 547207 131033 116781 126892 128156 137122 133168 132206 129629 89003 90153 324464 283904 820462 815070 236847 234500 300240 299280 351997 342884 369632 371353 397494 404098 382778 422757 956592 998276 609709 503044 320435 315658 367156 366955 391872 397732 409199 412190 468988 466293 786300 824465 39.95 69.1 1
10:38:41 2023-10-12 408549 406389 95664 92387 141076 145542 151208 149742 124945 122944 127683 129740 142289 143824 439197 471788 1351736 1340944 530407 546966 131066 116319 126602 128067 137087 132247 132263 132595 88885 89996 319819 281994 812878 809181 237182 234758 300028 301525 351780 345555 368824 374144 400719 404788 384097 423098 955503 1009241 609428 503757 321344 313670 368306 365268 393502 397732 405606 413470 465350 467715 792111 820651 39.95 69.1 1
10:38:42 2023-10-12 412839 408385 96007 92319 140955 145829 151457 149609 124898 122911 127915 130156 142159 143811 439275 468809 1335025 1332001 531163 547390 131145 116540 126480 128190 136768 133201 132171 132698 88792 90218 323156 283667 800383 815070 236847 234967 299605 300155 353988 342884 369632 371945 398122 403499 382237 423055 955200 1000223 614209 501550 320435 315802 366640 366597 390647 398884 408009 412227 467567 468410 790767 824465 39.95 69.1 1
10:38:43 2023-10-12 409613 406385 95668 92183 141051 145441 151174 149776 124826 122977 127649 130130 142289 144191 438928 469062 1351852 1342888 528826 547390 131103 116714 126939 127918 137158 133239 133098 133085 89157 90054 319819 281812 809708 811648 237518 234570 297322 302451 351997 342668 368305 371945 398365 402268 380759 423282 953664 1010027 602460 502715 321344 314657 367780 365268 392163 397732 408424 413507 462993 469071 793273 819686 39.95 69.1 1
10:38:44 2023-10-12 410772 408774 95630 92187 140678 145364 151174 149776 124654 122977 127683 130345 142389 144500 438887 470243 1350376 1332949 525085 547390 129894 116754 125956 128190 136416 133235 132045 132733 88731 90153 331306 283156 803831 811545 235580 233848 299605 300190 353988 342564 369560 372800 396312 404699 381936 424221 961617 1011612 601010 506510 320209 315766 367601 365197 394096 396373 409958 412336 463389 467027 781167 822710 39.95 69.1 1
10:38:45 2023-10-12 409272 408385 95692 92196 141080 145609 151174 149709 124831 123556 128045 130210 142480 144089 437842 468918 1351438 1347021 531014 546748 131066 116252 126723 128122 137100 132566 131062 129330 89007 90120 321274 281994 811160 810999 237518 234605 299718 303367 351997 344824 368932 371945 398086 402233 383319 423282 953811 1006322 605360 502971 321344 315026 368298 365233 390921 398255 405533 413433 465168 467715 792037 819686 39.95 69.1 1
10:38:46 2023-10-12 410156 408967 95597 92320 141051 145640 151174 149575 124826 122977 127649 130352 142255 144291 438850 472237 1350376 1332001 525830 547390 129898 116640 126271 128190 136497 133239 132360 132825 88577 90434 319819 284233 813158 811611 238022 234361 300452 301731 354989 344787 369380 375736 399234 405966 382903 423736 959310 1008528 608324 506694 321007 315766 366569 365233 394654 396479 409163 411424 463318 468740 781167 823022 39.95 69.1 1
10:38:47 2023-10-12 408781 408990 95931 92315 141436 145917 151525 151161 124998 122944 128038 129708 142255 143845 439106 469098 1351335 1340797 531163 547207 131132 116252 126723 128122 137038 132850 132355 132595 88885 90091 323156 281958 808890 810326 236847 234605 297495 301033 351997 345311 368377 371353 398051 404539 383319 423282 951856 1006006 603910 502615 321117 314878 367745 366508 392426 398290 405569 413763 462633 466986 793059 820267 39.95 69.1 1
10:38:48 2023-10-12 409730 406092 95563 92191 141084 145643 151174 149776 124621 122944 127649 130097 142289 143858 438540 474462 1350376 1333899 525867 547062 131000 116714 126554 128307 136597 133134 130697 129362 89124 90302 321294 284325 801028 811508 237518 234011 298642 299245 353843 346215 369192 373026 396312 404098 381597 423773 959310 1009241 609795 505719 319530 315802 367709 365268 391541 396514 409487 412811 463354 469071 780577 820886 39.95 69.1 1
10:38:49 2023-10-12 411936 408842 95697 92191 141076 145437 151208 149302 124826 122944 127649 130097 142289 143858 439275 472831 1333097 1329160 531920 547390 130072 116286 126602 128156 136867 133168 132544 132722 88852 90186 322114 283630 805885 816226 236513 234243 300561 301810 353988 342618 369632 373088 398051 404664 383319 425883 958633 1000410 603906 502825 320435 315766 367013 367292 392426 398427 409632 412774 466110 464555 787437 823956 39.95 69.1 1
10:38:50 2023-10-12 409130 408390 95763 92191 141072 145407 151174 150123 125090 123590 128257 130210 142483 144189 438718 475068 1355593 1333862 527215 547390 131165 116286 126723 128156 137087 133134 131062 132722 89007 90091 318646 283703 808939 811508 235580 234208 299620 300120 351997 345311 369524 373026 397061 404063 383045 424522 957324 1010741 601010 505976 319530 315550 369409 365340 390921 396202 410104 414093 466595 468410 781684 820849 39.95 69.1 1
10:38:51 2023-10-12 411645 406702 95792 91958 141570 145036 152009 148486 125065 122878 128250 129335 142519 143358 439197 474436 1341129 1326290 530067 547353 131454 116526 126602 128156 136906 132272 132544 132715 88885 90153 323156 283703 804140 817815 237518 234035 301339 302561 353988 342812 369488 373579 396952 405966 384097 423317 957950 998702 606809 503464 320172 315802 367673 366955 390824 396514 410285 412848 466181 465602 785761 824465 39.95 69.1 1
10:38:52 2023-10-12 409358 409260 96021 92379 142001 145777 151559 149983 124998 122977 128278 130166 142684 144701 439019 475140 1351815 1333402 525867 548164 131165 116319 126757 127945 137770 132667 132608 132595 88979 90091 327849 282466 811553 810362 235910 233453 301339 301033 351961 342632 369596 373061 397061 402865 383081 424522 960958 1009313 602460 504643 320435 314338 370002 366404 390957 395301 409814 414681 466658 467679 783818 820923 39.95 69.1 1
10:38:53 2023-10-12 411936 407837 95896 92196 141732 145945 152009 149263 125098 122761 128318 129302 142716 143405 439197 474436 1341129 1322688 531541 547098 131000 116714 126939 128020 137046 133168 132913 129330 89003 90240 323156 283120 808540 817383 235545 233487 299585 302880 351961 342884 371759 373088 397061 403464 383283 423390 957950 998276 602460 506077 320209 315580 367745 366955 391319 396202 409523 412848 466145 465930 784053 823880 39.95 69.1 1
10:38:54 2023-10-12 409438 406097 95763 92064 141508 145205 151660 149063 125031 123360 128072 129708 142783 143392 439197 473122 1350662 1337501 530407 547390 131132 116640 126723 128233 136897 132600 132389 132629 88885 90186 319819 282429 811841 813305 237182 234208 297738 300822 351997 343063 372321 371910 396312 403403 385459 427852 958225 1005148 605360 505507 321040 313778 369569 367917 392426 396373 405569 415306 468226 465971 792984 823880 39.95 69.1 1
10:38:55 2023-10-12 412254 406097 95800 92187 141618 145575 151735 151373 125381 122845 128147 129675 142783 143155 437738 474627 1347545 1322770 527025 547390 131066 116286 126898 127884 136950 132883 132505 132629 88852 90153 327849 282574 809567 816226 235910 233487 300240 300611 351997 342884 372920 371910 397061 402865 383319 423498 957950 998739 609795 507413 320435 314148 367745 368060 391319 395301 408585 413470 467279 466257 782312 823295 39.95 69.1 1
10:38:56 2023-10-12 410881 406097 95796 92245 141114 145407 151208 149296 124945 122911 127949 129675 142289 143392 439197 472788 1348853 1333899 529756 546544 131231 116219 127143 127733 137346 131974 132424 132342 88885 89996 319819 280945 813889 816273 237518 234466 300276 302880 350791 342776 372475 374144 399234 402976 382472 423462 953811 1006006 602460 505976 320889 313665 370002 367543 391726 396373 405606 415270 468226 466293 792074 823295 39.95 69.1 1
10:38:57 2023-10-12 413900 408349 96106 92315 140955 145829 151039 149539 124826 122944 127683 130693 142409 144011 437988 473770 1343769 1322770 524194 546544 131165 116286 126602 127945 137087 132633 132171 132629 88885 90091 319819 282629 808540 816226 236274 233290 300731 300576 351997 342606 372920 373061 397061 402830 380759 423498 957950 1000150 605360 504643 320435 314878 367780 367220 390647 394989 407973 412848 468994 467715 783696 824465 39.95 69.1 1
10:38:58 2023-10-12 412483 406097 95734 92183 141084 145407 151208 149330 124945 122944 127683 129675 142289 143824 439197 470903 1346546 1332149 528265 546675 131856 116600 127251 127774 137641 132512 129431 133085 89129 89865 323156 279365 823746 815648 237350 234174 300452 303630 350899 342848 372657 371945 396312 403615 381900 423462 953099 1003127 609795 505719 321344 313921 370002 368355 392149 396514 408461 414975 468922 466986 793309 823295 39.95 69.1 1
10:38:59 2023-10-12 413286 408390 95796 92191 141407 145575 151208 149776 125031 122977 127717 129740 142519 143858 438576 474436 1346935 1322688 525531 547390 131165 116286 126689 128156 136897 132667 132297 132629 88852 90091 323156 282665 808540 815648 238191 233487 298677 300611 351997 342884 372956 373026 397061 402865 380759 423534 959310 1000187 607773 504643 320435 314878 368298 368651 392426 396943 408585 413507 468994 466329 783175 824465 39.95 69.1 1
10:39:00 2023-10-12 411630 406088 95792 92191 141084 145437 151840 149882 125037 123184 128147 129853 142516 143756 437811 473086 1349269 1333824 530030 547353 131956 116059 127143 127672 137673 131999 132821 132623 89040 89840 318646 281054 828736 815070 235580 234208 297773 303206 351465 342884 372657 371945 396382 403403 382776 423426 953811 1003127 609795 505259 320889 314392 370002 368096 392149 396550 405606 415306 468692 466293 792074 823295 39.95 69.1 1
10:39:01 2023-10-12 410083 408385 95664 92196 141251 145491 151208 149709 124826 122944 127683 130631 142146 143811 438016 474806 1356485 1332112 523598 547390 131198 116252 126933 127945 137346 133037 132424 132411 89007 89996 323156 280909 820102 815113 238191 233349 298572 301420 351533 344787 372364 375204 396880 404183 382741 422757 958629 1010472 605360 509942 320889 314657 370002 366403 394105 395160 407973 415270 465419 468410 784090 819686 39.95 69.1 1
10:39:02 2023-10-12 409286 407800 95922 92091 142239 145373 151870 148963 125031 122911 128072 129999 142398 144100 439197 471788 1349417 1333899 528729 546966 131198 116252 127021 127945 137346 132667 132544 132445 88885 90153 327849 282031 815937 813917 235381 234208 299605 302451 350935 344411 372357 371649 396347 401671 383081 423426 956592 1003127 603910 505259 321117 314657 370002 367507 391872 396514 407936 415306 467166 466293 788566 820960 39.95 69.1 1
10:39:03 2023-10-12 408908 408385 95792 92191 141084 145441 151208 149063 124945 122977 127717 129708 142389 144074 438887 474806 1352699 1336913 525683 546866 131732 116540 126919 128020 137209 132975 132770 129387 89003 90240 319819 282031 825424 810362 235545 233453 301339 302917 351677 344824 369596 372800 396542 405395 383045 424522 959310 1009277 609428 504643 319275 314878 370002 366403 390957 395266 409851 414975 464765 468410 782904 820923 39.95 69.1 1
10:39:04 2023-10-12 408272 408390 95796 92275 141749 145234 151803 149263 125065 122911 128072 129675 142410 143502 439275 472454 1346712 1335600 531266 547390 131132 116286 126723 128067 137122 132816 132389 132537 88885 90153 323156 282031 808332 813342 237182 234243 298433 301104 351997 342823 372357 371910 396347 403686 383116 423498 955200 1006006 611267 504544 321344 313993 370002 367543 392317 396550 405642 415306 467567 466329 788566 823022 39.95 69.1 1
10:39:05 2023-10-12 409421 408385 95792 92191 142201 145878 151525 151479 124865 122911 128147 130435 142783 144500 439014 474996 1356146 1334637 525904 547390 131132 116286 127149 127884 137312 132600 132424 132445 89007 90174 324464 282466 810077 810362 235580 233487 301339 301104 351997 344824 369596 373061 397061 402268 382776 422721 959310 1009313 595330 507571 320846 314878 370002 366403 391541 395336 409814 413787 465454 468410 783460 820304 39.95 69.1 1
10:39:06 2023-10-12 411936 406133 95830 92196 141537 145171 151904 149094 125065 122611 128318 129456 142651 143160 439197 474806 1341129 1322179 528839 547390 131066 116319 126723 128156 136944 132917 132297 132629 88918 90186 319819 283447 807761 818395 237518 233743 299444 300505 353952 342523 371651 374144 396952 404063 380759 423426 959310 999691 614241 505976 319530 315802 367745 367027 391319 396479 409814 412848 466181 465602 784053 823295 39.95 69.1 1
10:39:07 2023-10-12 410259 408385 95889 92413 141080 145609 151208 149776 124859 123386 127970 130386 142255 143824 439202 474472 1358077 1333592 525531 547390 131165 116286 126723 127945 137445 132156 132544 132531 88885 90029 323156 282174 811178 810362 235580 233290 299620 302451 351997 344824 369596 372800 397061 402865 383045 422127 957360 1010777 602460 504643 320435 314878 369483 366403 390992 395301 409814 414681 464729 468805 781758 820304 39.95 69.1 1
10:39:08 2023-10-12 411936 407909 95830 92191 142192 145171 151904 148660 125065 122761 128318 129302 143448 143801 439197 474806 1343299 1326553 531163 547025 131652 116667 126885 128020 137376 133444 129188 129274 89031 90207 327849 283466 808189 817383 237921 234326 301271 300751 351997 342884 371723 373962 396916 404028 383319 423390 958629 999691 612738 505976 320435 315802 367709 367471 391872 396254 409814 413433 466145 466222 784053 824465 39.95 69.1 1
10:39:09 2023-10-12 409467 408399 96057 92413 141084 145643 151174 149742 124792 122944 127649 130180 142221 143858 438941 475140 1352550 1333899 525122 546930 131198 116252 126723 128033 137183 133427 132539 132561 89007 90058 323548 282429 816106 810350 237518 233093 301412 301033 351429 344580 369560 372467 396988 402233 383045 424522 959310 1012134 605360 504643 320435 314657 369966 366368 394096 394678 409163 414975 464765 468338 783979 820614 39.95 69.1 1
10:39:10 2023-10-12 411636 408385 96153 92215 141832 145403 151945 149539 125104 122845 128147 129643 142581 143722 438594 474627 1343991 1322688 527200 547317 131103 116600 126689 128122 137139 132883 132544 133085 88999 90208 319819 282902 803939 816226 235545 233453 299095 301987 351997 342884 372584 373880 397061 403746 381329 423498 958629 999691 611267 507413 320700 315322 368262 367213 391319 395854 409778 413139 468226 466222 783423 825638 39.95 69.1 1
10:39:11 2023-10-12 409713 408385 95858 92191 142005 145575 151870 149230 125031 122878 128251 129610 142684 144100 439398 471788 1346546 1335618 531163 547353 131132 116286 126723 128122 137072 133168 132539 132629 88999 90236 321146 282574 811389 813771 237518 234431 299883 300927 351533 344787 371578 374144 399871 402830 383081 423353 956280 1007431 605360 503007 321344 314878 368565 365161 392149 398290 405569 414093 463354 466293 792947 820849 39.95 69.1 1
10:39:12 2023-10-12 412954 409286 96064 92450 141508 145508 151626 149063 124878 123823 127649 129740 142586 143858 438887 472333 1341387 1328178 530337 547390 131066 116252 126655 128156 136863 133201 132321 132595 88820 90153 323156 283703 807407 816226 236680 234208 298677 299245 353738 342884 369596 373088 396312 404063 383319 425877 956592 998276 601047 502971 319982 315802 367414 366919 391319 397662 409199 412482 466110 467371 787437 823295 39.95 69.1 1
10:39:13 2023-10-12 405908 406088 95895 92191 141666 145373 151208 149263 124912 122878 127683 129675 142255 143392 439161 471788 1352624 1344404 531392 546784 131066 116701 126621 127986 137154 133595 128991 129443 89031 90087 323156 281958 811042 811574 237518 234699 299641 302772 351997 343339 371506 374144 396347 402795 383081 423353 955200 1005970 596223 504507 321117 315322 370002 366661 391872 399753 405606 415270 466110 465894 788566 820886 39.95 69.1 1
10:39:14 2023-10-12 410881 407880 95927 92182 142001 145171 151660 148858 125031 122442 128072 129016 142783 143801 439197 474436 1341129 1323630 528087 547390 131132 116607 126689 128156 136863 133009 132505 132629 88852 90153 324464 283302 808306 816226 235545 233487 300877 300576 351997 342884 371759 373616 397061 404028 383319 423426 957950 997293 612738 505976 320435 315802 367745 367213 391690 396479 410394 413433 467130 467645 784053 824778 39.95 69.1 1
10:39:15 2023-10-12 408204 408563 96191 92279 141827 145403 151803 149230 124931 122878 128147 129610 142581 143722 438667 472309 1350376 1337463 531541 546639 131099 116701 126689 128122 137312 133201 132539 129451 89064 90274 319819 282629 809801 813917 237350 234208 298190 301068 351997 345555 369632 373616 397458 402830 383081 423317 955163 1006006 612738 503757 321948 314878 370002 366075 391872 397697 405606 414643 464693 466293 789721 820849 39.95 69.1 1
10:39:16 2023-10-12 408951 408394 96165 92191 141679 145609 151005 149742 124621 122944 127649 129708 142255 144058 437883 475176 1351335 1334540 525904 547390 131099 116526 126723 128122 137087 132883 132389 129451 88999 90203 319819 282610 807128 811648 237854 234431 302000 302024 351853 345518 369416 372990 397061 404063 383045 424264 960162 1011419 609795 505976 319530 315550 369265 367584 390957 396514 410431 414681 464367 468374 783659 820849 39.95 69.1 1
10:39:17 2023-10-12 405799 408340 95924 92191 141537 145364 151660 149642 124931 122911 128038 129497 142485 143824 439197 471679 1350376 1341313 531920 548164 131165 116607 126723 128122 137182 132883 132544 132715 88852 90058 319819 282393 808496 811545 237015 234243 297738 302880 351997 344112 371759 371614 397494 402830 383116 423390 956321 1006006 605360 504507 321117 314878 369966 366368 391872 396479 407936 415270 465746 466293 788603 820886 39.95 69.1 1
10:39:18 2023-10-12 410021 408394 95767 92382 141084 145643 151208 149742 124826 122944 127683 130097 142289 144157 439197 477832 1356560 1337869 527215 548018 131099 116701 127007 127986 137141 133100 132770 132745 89007 90153 323156 282865 809175 811648 237518 233813 299585 300120 351997 345446 369416 372503 397061 403746 383045 424522 959310 1011455 600285 507413 319530 315322 369966 366075 391506 396943 410140 415270 464729 468740 781721 820886 39.95 69.1 1
10:39:19 2023-10-12 409121 408385 95862 92387 141554 145396 151908 148863 125031 122911 128072 129643 142606 143502 439275 468728 1348667 1339405 530300 547390 131099 116607 126723 128122 137107 132700 132355 132595 88852 90153 323156 282193 808773 811537 237015 234208 297773 301068 351997 343303 371796 371614 396347 402233 383116 423426 955877 1007431 606853 504544 321344 314878 370002 367213 392317 396550 407936 415306 466145 466293 788566 823022 39.95 69.1 1
10:39:20 2023-10-12 409564 408817 96091 92440 141269 145575 151559 149949 124898 122911 127935 130243 142783 144701 438978 475176 1353771 1331763 528595 548164 131132 116607 126723 128122 137183 133134 132839 132595 88885 90153 327849 282629 816599 810326 235580 233487 301339 300822 351997 344824 369596 372764 397061 402865 383045 424522 959310 1010741 603910 507413 320846 314878 369966 365304 390957 395301 409814 413459 464729 468704 782867 820886 39.95 69.1 1
10:39:21 2023-10-12 411645 408131 95867 92191 141766 145137 151904 149196 125065 122677 128195 128995 142848 143358 439197 474436 1341129 1322142 528802 547390 131099 116526 126689 128122 137087 132850 131062 129451 88999 90236 323156 283594 809850 817962 237518 234069 299444 300891 351889 342632 371759 373616 397061 403746 384259 426186 959310 998984 608324 505976 320889 315802 367709 367278 391319 396444 410394 412848 466145 466293 784016 824465 39.95 69.1 1
10:39:22 2023-10-12 409713 408385 95692 92196 141080 145877 151559 150223 124878 122911 127683 130064 142418 144245 439202 474472 1359622 1333592 523598 547390 131165 116560 127109 128122 137320 132533 132544 132531 89007 90091 323156 281740 811417 811508 235910 233290 298886 302880 351997 344824 369596 373026 397061 404255 383045 425464 959310 1010741 609795 508288 321117 314657 369483 366955 390957 395301 409163 415270 465419 468805 784016 820886 39.95 69.1 1
10:39:23 2023-10-12 411354 407873 95796 92191 142192 145373 151870 148963 125031 122878 128106 129643 143448 144500 438941 477155 1347133 1321636 528901 547244 131652 116667 126588 127986 137173 133134 132728 132687 88885 90153 327849 282610 807444 816226 238258 233487 300664 300576 351925 342884 372620 374144 397061 402865 381294 423498 957950 998739 609795 507413 320435 315358 367780 367507 391872 396254 409488 413726 468958 466293 783460 824465 39.95 69.1 1
10:39:24 2023-10-12 409467 406097 95697 92387 141080 145437 151174 149269 124826 122944 127683 130352 142255 143858 438540 475696 1353771 1333592 525904 547390 131190 116252 126933 128033 137104 132272 132728 132623 89040 90091 323156 282031 811178 810962 235580 233128 299375 302776 351997 344824 369596 372764 397025 402268 383045 424559 959310 1012243 609795 507534 320889 314878 370002 366403 394096 395266 409814 415270 464765 468045 784016 823093 39.95 69.1 1
10:39:25 2023-10-12 411644 408249 96125 92279 141669 145425 151942 151232 124931 122812 128147 130156 142803 143612 439238 474806 1339882 1322770 529653 547353 131132 116526 126689 128156 136943 133009 132355 132722 88852 90153 323156 282829 805949 816226 235545 233487 301090 300155 351997 342884 372883 373880 397061 403746 380795 423498 957950 999691 606809 507413 321074 315580 367745 367471 391872 395889 409778 414703 468886 466293 784016 825638 39.95 69.1 1
10:39:26 2023-10-12 408276 406097 95800 92183 141541 145407 151660 149263 125031 122911 128072 129643 142617 143392 439202 473122 1349417 1335252 530407 547390 131132 116286 126723 128156 137154 133410 131062 129455 89031 90178 323156 281849 821955 813771 237518 234629 300488 302807 351961 344606 371796 371910 397458 405572 384087 423390 957950 1006006 605360 504397 321344 315358 370002 367243 392149 397697 407936 415270 466110 466986 788640 820923 39.95 69.1 1
10:39:27 2023-10-12 411337 408421 95863 92064 141716 145437 152465 148994 125324 122644 128106 129335 142843 143324 439197 473734 1343110 1326290 530337 547390 131066 116526 126723 128156 137087 133201 132389 132664 88885 90186 323156 284237 824115 816226 237182 234045 300877 300155 353843 342884 369668 373088 397061 404063 380759 425544 957950 998276 596759 504507 320209 315802 368588 367249 391319 396550 409814 413470 466145 466257 784090 823295 39.95 69.1 1
10:39:28 2023-10-12 405908 406092 95830 92191 141533 145171 151660 149263 124859 122845 128072 129367 142727 143722 438558 471534 1350265 1339615 531696 546398 131066 116507 126588 127986 137063 132875 129113 132715 88885 90153 319819 282374 811042 811545 237182 234535 299641 303206 351997 343063 371832 374560 396347 401636 383116 423426 955877 1005295 605360 505259 321344 313635 370002 367543 391872 397662 407936 415306 467531 466293 788566 823369 39.95 69.1 1
10:39:29 2023-10-12 410408 406088 95830 92191 141903 145474 151660 149606 125065 122878 128072 129488 142684 143901 438887 474436 1342585 1320809 527200 547390 131099 116607 126723 128190 137122 133641 132481 132698 88885 90186 327849 283302 803819 817691 235910 233487 301126 300858 351997 342884 373192 371910 397061 404063 381329 423498 957950 997257 602460 507413 320435 315802 368593 367507 391872 396479 409814 413763 468592 466293 785970 825415 39.95 69.1 1
10:39:30 2023-10-12 409713 409502 96093 92349 141699 145506 151803 149675 124898 122845 128147 129643 142550 143591 440172 472454 1348778 1338132 530300 547390 131132 116560 126723 128020 136897 132816 132389 132629 89100 90153 323156 282393 823936 813342 235346 234208 297773 301068 351713 344824 371796 371945 397458 402642 383152 423426 955877 1006006 608324 503034 321344 315358 370002 366955 391872 397697 407936 416340 467787 466329 788566 820923 39.95 69.1 1
10:39:31 2023-10-12 408951 406738 95830 92191 141084 145643 151208 149776 124945 123293 128072 130130 142485 144058 437920 475211 1352624 1333592 527362 548164 131165 116286 126723 127918 137072 133318 131062 129540 89096 90054 319819 282756 813066 811648 238022 234104 301303 300576 351997 342823 369596 373061 396772 404824 383045 422721 959310 1010143 605360 507571 321117 313993 369085 366697 391506 395025 407973 415270 465782 467356 786319 820886 39.95 69.1 1
10:39:32 2023-10-12 410431 408522 95792 92473 142038 145575 151660 148963 125470 122911 128257 130064 142684 144300 439508 472788 1350376 1333726 531163 546966 131774 116286 127312 128067 137346 133201 132636 132664 88979 90186 327849 282429 811610 813917 235580 234243 300240 301104 351713 344580 372357 371910 396382 402268 383116 423426 955877 1006006 603910 504544 321344 315106 370002 367507 392426 397697 407973 415306 469320 466329 788603 822710 39.95 69.1 1
10:39:33 2023-10-12 408908 406385 95792 92387 141118 145643 151208 150187 124826 122944 127983 130422 142543 144155 438567 475032 1355593 1335801 527252 547171 131675 116701 127007 128122 137312 132883 132424 132629 88885 90141 322270 282393 812398 810935 235910 234000 299514 301068 351997 344824 369596 373061 397061 403499 383081 425575 957360 1012243 609428 507413 319982 314878 370002 366403 393538 395336 410431 415270 464765 468740 782867 822438 39.95 69.1 1
10:39:34 2023-10-12 408272 406124 96110 92191 141641 145425 151694 148863 125031 122878 128195 130067 142539 143413 439275 472454 1347670 1339558 531541 547353 131132 116560 126723 128156 137087 133076 132424 132664 88885 90153 323156 282429 808890 813342 235381 234243 297773 301068 351997 343063 372920 371945 396347 403686 383116 423462 955392 1005295 611267 504544 321344 314435 370002 369151 392426 396550 407936 415306 468262 466042 792732 824544 39.95 69.1 1
10:39:35 2023-10-12 410147 408385 95856 92349 142005 145575 151769 150156 124931 123420 128236 130345 142684 144500 438928 474472 1359044 1333899 524377 547390 131165 116286 127041 127945 137381 132850 132550 132629 89133 90153 327849 281831 811091 810362 235910 233128 300452 301068 351997 344824 369596 372503 397061 401987 383081 423055 959310 1009277 609795 509905 320889 314878 370002 366955 391541 395266 410208 415306 465454 468374 784090 820886 39.95 69.1 1
10:39:36 2023-10-12 410435 408381 95796 92191 141118 145407 151660 149742 124945 122911 127983 129675 142289 144074 439197 471788 1348459 1331698 530407 546311 131865 116286 127055 127945 137572 132156 132642 129298 88885 90309 319819 282067 812760 813917 235580 234208 300731 301104 351465 342884 372657 371981 397268 403686 383116 423498 956592 1007520 603910 505755 321417 314513 369929 368212 392426 397556 407791 416118 468412 466293 788566 823295 39.95 69.1 1
10:39:37 2023-10-12 410104 406097 95929 92446 141080 145609 151208 149776 125437 123471 127970 129708 142519 143858 438020 474472 1355518 1333629 524377 547390 131198 116252 127347 127945 137346 132533 132642 132503 89040 90153 321672 281596 812851 810362 235910 233453 300991 301104 351997 344824 369632 373097 397061 402268 383116 423055 959310 1010741 605360 507571 320889 314848 370002 366955 392127 395336 409199 412780 467992 468740 785761 820960 39.95 69.1 1
10:39:38 2023-10-12 410772 408177 95830 92191 141762 145635 151660 149606 125065 123386 128291 129999 142877 143722 439051 474329 1344947 1322577 530888 547244 131103 116734 126723 128190 137216 133134 132544 129455 89031 90186 323156 282902 807282 816226 235580 233743 298747 302024 351997 342884 372956 371684 397061 403746 380795 423534 957950 1000410 602460 507413 320435 315802 368298 367249 391872 396202 410104 413507 468556 466293 782904 823987 39.95 69.1 1
10:39:39 2023-10-12 409215 408102 95976 92191 141675 145643 150972 150016 125065 122944 128072 129740 142255 144058 439197 475176 1353771 1337501 527399 547390 131190 116286 126757 128067 137385 133042 132636 132629 88885 90153 323156 282031 812398 810362 235580 233487 299620 302451 351997 344824 369632 373097 397061 402865 383116 423055 959310 1012243 611267 504643 320435 314878 370002 368106 391577 395925 409851 415306 467992 468452 783435 823369 39.95 69.1 1
10:39:40 2023-10-12 410622 408394 96060 92158 141801 145506 152081 149675 125343 122845 128106 129414 142749 143126 439549 477155 1343991 1322415 528766 547390 131165 116734 126723 128190 137122 133042 132424 132698 89133 90218 319819 282902 808306 816226 235580 234011 299166 300611 353988 342884 372321 371649 397061 404098 380795 423462 958629 997293 612738 505323 320435 315601 368853 367249 391872 396514 410467 413470 467955 466329 784090 824465 39.95 69.1 1
10:39:41 2023-10-12 408926 406164 95800 92191 141647 145575 151660 149983 124826 122977 127717 129810 142389 144300 438887 474472 1355766 1333712 525531 547390 131198 116319 127055 128067 137346 132247 132642 132480 89040 90153 324464 282031 815651 809218 235945 233093 300877 301068 351997 344824 369596 373061 397061 402549 383116 425840 959088 1013122 600466 510305 321117 314770 369893 366811 394096 396727 409054 415196 466145 469071 784053 820923 39.95 69.1 1
10:39:42 2023-10-12 410829 405917 96131 92196 141875 145407 151039 149742 125065 122878 128305 129521 142749 143392 438887 473770 1345021 1321747 527200 547390 131132 116674 126757 128190 137217 133168 132389 132698 88918 90186 319819 282865 809099 816226 235945 233522 300877 300611 353721 342884 372956 371649 397061 404063 381329 426674 959310 999444 602460 507413 320435 315802 368593 368096 392149 396202 410140 413507 468958 467022 784053 825051 39.95 69.1 1
10:39:43 2023-10-12 408889 406088 95826 92196 141537 145441 151660 149742 125209 122845 128291 129999 142877 143756 439051 473122 1350302 1337706 531645 547244 131998 116640 126757 128067 137251 133134 132544 129451 89064 90153 323156 282466 821549 813917 237518 234243 297773 302990 351749 344824 372357 371614 396382 402268 383116 423426 956592 1007431 601010 504544 321344 314914 370002 367507 392353 396550 407936 412780 467567 466329 788045 823022 39.95 69.1 1
10:39:44 2023-10-12 410408 406092 96220 92191 141508 145407 152009 149296 125031 122911 128072 129643 142716 143392 439161 473734 1343991 1324573 527646 547353 131132 116607 126723 128156 137290 133239 132544 132715 88885 90153 323156 282865 807034 817112 235910 233487 299095 302451 351997 342884 373780 371910 397061 403746 380795 425930 958629 997257 611267 507413 320889 315802 368557 367507 391872 396166 410104 414093 468706 466698 782840 825601 39.95 69.1 1
10:39:45 2023-10-12 408131 406056 96093 92349 142333 145575 152013 151267 125190 122878 128038 129675 142684 143901 438598 473086 1350376 1333717 531163 547390 131733 116526 126723 128156 137221 132734 132728 132722 89255 90186 327849 282629 815862 813917 235545 234208 300028 303581 351429 344824 372321 371945 397494 402606 383655 423462 955877 1006006 611267 504971 321344 315580 370002 365304 391872 398290 407936 414975 464367 466293 790878 820849 39.95 69.1 1
10:39:46 2023-10-12 411936 406097 95962 92191 141999 145171 152115 148858 125031 122878 128250 129740 142485 143940 438891 472333 1340177 1330106 530337 548671 131132 116607 126689 128156 136992 133168 132355 129387 88885 90309 323156 283703 806660 816226 237182 234045 299130 300155 353988 342884 369632 373352 396087 404063 381329 423353 960274 999471 606991 504361 319129 315766 368155 367399 391872 397520 410248 413286 467130 466293 786319 823295 39.95 69.1 1
10:39:47 2023-10-12 408961 407800 95891 92196 141537 145917 151870 149742 125308 122944 128072 129975 142617 143803 439407 472454 1350103 1339409 531163 547353 131165 116560 126939 128156 137217 133009 132516 132814 89007 90153 319819 282393 809007 811545 237182 234570 297773 301068 353721 343339 372357 371945 397494 402549 384194 423268 956592 1006006 605360 504544 321344 314878 370002 367507 392149 397662 407973 413107 467531 467314 788603 823295 39.95 69.1 1
10:39:48 2023-10-12 410467 408385 95763 92446 141508 145643 151208 149882 124831 123471 128257 130422 142812 144189 438704 475032 1354182 1337706 527876 547207 131741 116607 127109 128156 137436 133134 131062 132808 89068 90120 319819 282865 810653 811648 238191 233487 299585 302880 351997 342823 369632 374181 397061 402233 383081 423353 959310 1015111 611267 508683 321344 314878 370002 367249 393538 395889 407936 415306 466145 469071 787437 823295 39.95 69.1 1
10:39:49 2023-10-12 411900 405808 96177 92191 141862 145635 151005 149776 124912 122911 128072 129675 142289 143824 438887 470938 1350376 1333629 528901 547353 131989 116286 127177 127699 137797 132247 132677 132376 89162 90029 323156 281199 817359 816226 235580 234570 298677 301985 351961 342884 373220 372503 397494 403686 383081 423498 953774 1005295 611267 505976 321344 313921 370002 367220 390338 397662 405642 415085 468706 467392 796256 823110 39.95 69.1 1
10:39:50 2023-10-12 410881 408390 95960 92413 141669 145980 151908 150190 124998 123519 128072 130130 142519 144189 438882 474436 1359390 1335526 523969 547244 131774 116526 127143 128156 137667 132850 132608 132595 89378 90153 321657 281163 812421 811545 236310 233453 300566 301985 351997 344824 369632 373621 397061 402268 383081 423390 959310 1011455 605360 510230 321344 314878 370002 366955 391541 395301 409624 413071 466145 469071 786319 820923 39.95 69.1 1
10:39:51 2023-10-12 410400 406088 95826 92191 142009 145474 151904 149983 125031 122911 128284 130166 142783 144300 439197 472454 1349417 1333670 530407 547390 131956 116286 127387 128033 137667 132883 132700 132445 88918 90186 327849 282303 828171 813917 235580 234570 300028 301104 351997 342884 372920 371945 397494 401671 383924 428157 958907 1008236 603366 505866 322028 314770 369929 368176 392426 398113 408692 413071 468592 466329 788603 824544 39.95 69.1 1
10:39:52 2023-10-12 410503 408394 95775 92382 141105 145677 151208 150190 125063 122944 128072 130097 142617 144092 438581 474806 1355730 1333592 525531 547353 131198 116286 127381 128156 137381 132633 132677 132595 89227 90153 320549 282031 811304 810935 235945 233453 299585 301562 351997 344824 369668 373061 397061 402865 383152 423390 959310 1012243 602460 507571 320889 315034 370002 366955 391541 395301 409814 415306 467992 469071 784090 820923 39.95 69.1 1
10:39:53 2023-10-12 411936 407909 95934 92191 141570 145917 151660 151586 125243 122845 128291 129999 142846 143845 439014 474293 1344872 1324499 528387 547390 131132 116640 126757 128156 137699 133649 132544 132722 89007 90186 323156 282902 809795 818542 235945 233487 299375 302451 351997 342884 372956 371945 397061 404098 381900 425966 959310 1001852 612738 507413 320889 315802 368817 367543 391653 396202 410431 414093 468958 466986 784016 823987 39.95 69.1 1
10:39:54 2023-10-12 409178 408385 95796 92446 141118 145643 151660 150016 125031 122977 128004 130097 142289 144191 438130 475140 1353771 1335526 525904 547390 131956 116286 127021 128033 137392 132156 132728 132715 89040 90153 323156 282067 811630 810935 235945 233487 299620 302880 351997 344824 369632 373061 397061 402865 383116 423055 960274 1012243 611267 507571 320889 315358 370002 366890 392127 396202 410139 416302 468655 468782 786208 820776 39.95 69.1 1
10:39:55 2023-10-12 411817 408385 96022 92413 142303 145575 152047 149742 125065 122845 128284 129400 143079 144200 440062 473734 1342585 1321747 530407 547390 131132 116640 126757 128190 137122 133201 132424 132664 89100 90342 327849 282902 807515 816226 236109 233487 300877 300611 351997 342884 373484 371945 397061 404063 381900 425930 958629 999444 606853 507192 320889 315224 368557 368060 391872 395889 409851 414093 468268 467679 783460 825638 39.95 69.1 1
10:39:56 2023-10-12 409504 409136 95854 92446 141666 146222 151208 150257 124859 122977 128106 130308 142519 144202 437920 475176 1353771 1334581 527399 548552 131165 116560 127143 128190 137346 133201 132608 132664 89040 90186 323156 282902 812738 810362 235980 233522 299620 301068 351997 343063 369668 373621 397061 402268 386316 426223 959125 1013158 604816 510305 322028 314734 369857 367328 394375 396799 407936 413107 466181 469071 786905 823295 39.95 69.1 1
10:39:57 2023-10-12 412394 406088 95830 92446 141441 146045 152013 150016 125176 122944 128072 130064 142617 143824 437920 473770 1346546 1322688 525904 547390 131132 116593 126757 128190 137207 133239 132544 132808 88918 90186 323156 282865 810128 816226 236345 233522 299166 302880 353721 342884 373784 373061 397061 404063 381900 427012 959310 1001637 609795 504679 321117 315802 368853 369206 389791 396202 409488 414093 469030 467350 784053 825638 39.95 69.1 1
10:39:58 2023-10-12 410699 408390 95830 92191 142043 145980 151979 151586 125209 123353 128182 130064 142783 144500 438704 473086 1349269 1335763 530888 547390 131865 116252 127387 127884 137714 132734 132734 132561 89040 90153 327849 281378 815116 815070 235580 234243 300028 301985 351713 342884 372956 372799 397494 403686 383081 423534 953811 1005303 611267 505617 321344 313957 370002 368651 389826 396550 405606 415270 468958 467350 793236 824544 39.95 69.1 1
10:39:59 2023-10-12 412642 406097 95734 92382 141541 145605 151208 150016 125065 122944 128072 130097 143119 143858 439197 474436 1346546 1322733 525904 547390 131132 116560 126723 128368 137122 133595 132360 132715 88918 90186 323156 282665 807398 815955 236310 233487 298677 302776 351997 342884 373488 373621 397061 403746 381900 425966 959310 1002346 606853 504679 320490 315358 368889 369763 390957 396943 408945 414092 468742 467500 782989 825601 39.95 69.1 1
10:40:00 2023-10-12 412702 408708 96059 92413 141757 145911 151525 150016 124826 122944 128106 130389 142606 143731 439939 473268 1346712 1333899 528901 546580 131865 116252 127177 127945 137606 132065 132711 132468 89411 89996 323156 279545 823936 815648 235580 234243 298677 302481 351997 342884 372883 373061 397529 403422 382508 423534 953811 1004584 605360 504177 321800 313921 370002 369206 390647 396550 405533 413071 468994 467679 795001 823295 39.95 69.1 1
10:40:01 2023-10-12 413617 406097 95834 92450 142001 145878 151241 150120 124945 122944 128072 130166 142684 144449 437961 473770 1346546 1322688 525122 547121 131132 116560 126757 128190 137381 132917 132458 129387 88918 90218 324464 282665 807928 816226 236345 233522 300240 301068 351997 342848 373520 374181 396052 405930 384296 428157 959125 1002945 602460 509580 320333 315694 368673 369582 394096 395854 409199 414093 469066 467392 783905 825638 39.95 69.1 1
10:40:02 2023-10-12 412582 407909 95830 92446 141474 145917 151660 150016 125169 122944 128106 130130 142716 143803 438887 470207 1352424 1331703 528901 547353 131989 116286 127359 127945 137606 132247 132636 132411 89194 89873 323948 279545 829941 815648 235945 234243 297808 302481 351731 342884 372956 372800 397494 403403 381936 426336 953811 1005295 602460 505976 322028 313921 370002 368687 390647 397662 405533 412490 469030 467679 795565 823880 39.95 69.1 1
10:40:03 2023-10-12 410314 406088 95830 92191 141636 145911 151979 152546 124865 123453 127970 130276 142346 143989 437738 474462 1362486 1335526 522513 547390 131454 116286 127271 127918 137376 132883 132728 132623 89072 90186 321657 281199 811343 811618 237077 233522 297808 302374 351997 342884 371796 374253 396312 401671 383081 423426 958629 1016586 609795 508324 322028 314878 370002 367507 394654 395889 405642 415306 467531 469071 786263 823022 39.95 69.1 1
10:40:04 2023-10-12 412520 406088 96076 92191 141508 145712 151694 150016 125065 122944 128106 129708 142485 143858 439197 470903 1350376 1335563 528901 547390 131989 116252 127598 128033 137900 132156 132728 132439 89133 90186 323156 281199 819173 815648 235910 234243 300452 303525 351997 342884 373816 371981 397494 403686 383116 423534 955200 1005295 602460 505976 321344 313993 370002 368651 393538 398007 407719 415122 468886 467207 794077 823147 39.95 69.1 1
10:40:05 2023-10-12 409322 408971 95931 92582 142005 145575 151660 150120 124826 122977 128291 130166 142684 144500 437961 473734 1359974 1335632 523561 547390 131231 116286 127177 128156 137572 133168 132642 132629 89378 90186 327849 281795 832772 811581 236345 233487 300452 302021 351997 342823 369668 375341 396347 401671 382508 423390 958629 1016586 605382 510305 322256 313635 370002 367507 392163 395889 409042 415306 467202 466863 787450 820923 39.95 69.1 1
10:40:06 2023-10-12 413424 406088 95830 92382 141541 145677 151694 149776 124945 122944 128072 130097 142289 144074 438649 471788 1346712 1332001 528901 547121 131198 116286 127055 128156 137346 132600 132492 132638 89101 90186 318401 279473 813956 815648 235910 234208 299935 302977 351997 342884 372956 372503 400661 403471 384296 428157 953664 1002236 606809 506657 322187 313742 369821 369062 390921 397697 405533 415306 468706 468122 796696 824465 39.95 69.1 1
10:40:07 2023-10-12 410503 406097 95834 92446 141109 145677 151208 150016 125264 122977 128072 130130 142617 143688 437920 470938 1361009 1335563 522376 547390 131231 116319 127381 128190 137484 132950 132728 132531 89072 90091 320549 279581 812888 811581 236876 233522 297773 303310 351997 342884 369704 375078 396312 403686 382508 423426 957950 1015148 611267 504715 322028 314333 370002 367579 393302 396202 405606 415417 469504 469071 786300 820923 39.95 69.1 1
10:40:08 2023-10-12 413470 406097 95896 92382 141410 145677 151660 150388 125031 122977 128106 130097 142617 144058 438887 470676 1348778 1331661 528901 547390 131231 116621 127177 128156 137606 132667 132711 132629 89194 90163 321657 279293 832666 817383 238022 234664 298572 302834 351816 342776 373638 375470 398086 403403 382549 423534 955503 1005377 609795 505976 321800 313921 369677 369322 390886 397662 405497 415270 469030 468148 795565 824465 39.95 69.1 1
10:40:09 2023-10-12 410083 408385 95976 92446 141503 145643 151626 149983 124912 122944 128038 130130 142615 144257 437883 472369 1362523 1337463 522747 547353 131865 116252 127143 128122 137542 132633 132728 132561 89101 90120 317389 280928 815181 811508 237041 233487 300028 303740 351997 344824 371528 374217 397061 403686 383045 423353 959310 1015111 603910 507571 322028 314399 369966 367220 394375 396943 409624 415196 466658 468963 790470 820702 39.95 69.1 1
10:40:10 2023-10-12 413507 408317 95959 92446 141084 145609 151626 149983 124792 123471 127935 130097 142221 144058 439627 472333 1344613 1322688 523932 548164 131132 116607 126723 128156 137278 133168 132389 132664 89316 90186 322114 282865 810597 816226 236675 234011 300991 301033 353988 342848 373484 374181 399307 403804 381900 425930 959310 1005258 605360 508708 321344 315802 368853 369763 392056 396166 409163 414093 468562 469071 784016 825638 39.95 69.1 1
10:40:11 2023-10-12 409431 407873 95758 92378 142005 145575 151208 149575 124792 122944 127949 130166 142586 144600 437847 472369 1361555 1333680 521970 547353 131198 116526 127143 127999 137346 132667 132728 132629 89101 90153 321146 281126 813253 811508 237041 233487 300452 301985 351997 344824 369668 377069 396808 404039 386042 426334 957802 1014965 601916 510305 322485 314220 369785 367435 392127 396871 405533 415270 466694 469071 788557 820886 39.95 69.1 1
10:40:12 2023-10-12 414593 405871 95927 92446 141679 145643 151005 150290 124912 122977 128072 130130 142783 144157 438850 473698 1350376 1323630 524304 547353 131132 116526 126723 128156 137217 133201 132481 132848 88885 90153 323156 282596 808890 816226 236640 234174 298886 301068 353539 342848 374048 374181 399307 403746 381936 428767 959310 1003091 595330 507534 321344 315802 368853 369763 392092 396444 409488 414093 469030 469071 784016 825638 39.95 69.1 1
10:40:13 2023-10-12 410695 408385 95763 92446 141118 145643 151660 150120 124826 122944 128038 130097 142584 143858 437943 470938 1361555 1333828 521970 547353 131231 116640 127353 128122 137572 132667 132677 129451 89309 90175 321657 280909 827935 813956 237469 234104 300643 302727 351816 345518 371614 375006 399307 403686 383081 425544 959310 1016586 605360 507571 322900 314333 369857 367507 392127 395889 405569 415011 466802 466828 787414 820923 39.95 69.1 1
10:40:14 2023-10-12 414277 408394 95867 92446 141499 145677 151660 150223 124998 122944 128305 130308 142519 144291 438855 473366 1350376 1324573 524304 547353 131198 116640 127143 128457 137263 133637 132821 132715 89162 90309 319819 282865 810831 816226 236841 234045 299130 302880 353988 342884 374048 374217 399307 404063 381936 426905 959590 1004547 609795 507534 321344 315802 369417 371255 394654 399189 409669 414570 471242 468560 785821 826738 39.95 69.1 1
10:40:15 2023-10-12 412921 408954 95991 92382 142239 145575 151870 151586 125209 122944 128250 129975 142684 144300 438928 473049 1349417 1333899 529653 546930 132022 116252 127475 127911 137763 132156 132711 132376 89378 89996 327849 279509 823465 816226 235910 234570 300240 302693 351713 342884 372920 372503 397494 403686 382776 425930 955163 1006006 602460 505682 321800 313993 370002 369170 390612 397697 409005 413107 468994 467679 793273 823295 39.95 69.1 1
10:40:16 2023-10-12 412665 406092 95796 92382 141666 145677 151660 149983 124859 122944 128072 130097 142485 144058 438887 474436 1346546 1322688 525904 548164 131190 116640 126723 128156 137225 133168 132544 132698 89007 90153 323156 282865 809007 816226 236274 233487 299095 302880 353738 342884 373793 376268 399126 405930 384406 426459 959273 1003952 600466 509942 321344 315694 368817 369763 390957 396943 408908 413946 468994 468338 783621 825638 39.95 69.1 1
10:40:17 2023-10-12 411952 408385 95896 92378 141508 145643 151870 149776 125169 122944 128072 130097 142716 143858 438941 473122 1348355 1331661 529653 546544 132022 116286 127747 128033 137968 132156 132861 132561 89194 90091 325510 279581 820423 815070 235910 234243 300353 302445 351731 342884 373484 372764 397494 403686 383081 426336 955163 1006006 605360 505976 321344 313921 370002 368651 392426 397697 405606 413398 468598 467715 793273 823295 39.95 69.1 1
10:40:18 2023-10-12 411717 405579 95892 92319 141651 145575 151870 149815 124998 122977 128072 130166 142783 144300 439197 474436 1346473 1322688 525904 548552 131198 116640 126933 128492 137346 133235 129694 129718 89309 90644 324464 282719 808773 817962 238359 234069 301303 301596 354739 344787 374048 373061 397061 404063 384259 426423 959310 1001601 603910 504643 321720 315730 368853 369206 390338 396166 409814 412806 469066 467314 784053 825638 39.95 69.1 1
10:40:19 2023-10-12 410139 406097 95796 92191 141541 145643 151904 150290 125065 122944 128195 130097 142783 143824 439197 473122 1350376 1333319 530407 547353 131989 116286 127564 128122 137797 132883 132677 132629 89162 90186 323156 281868 815966 815648 235910 234570 298677 301985 351997 342632 373484 372764 398086 402233 384230 425930 959310 1006006 612738 505976 321344 315070 369821 368653 393538 398148 408729 416450 468814 467500 791930 823110 39.95 69.1 1
10:40:20 2023-10-12 409286 408390 95796 92386 141503 146135 151945 150223 124792 122977 128072 130308 142584 144121 438704 474806 1355730 1333592 524414 547062 131190 116640 127021 128156 137355 133168 132728 132664 89133 90186 323156 281994 831356 811545 236109 233709 299585 304012 351997 343303 371759 374217 396808 403686 383081 423390 959310 1014393 605360 508288 322028 314878 370002 367471 392127 395889 405606 415306 466838 468854 788557 820923 39.95 69.1 1
10:40:21 2023-10-12 412054 406088 95892 92446 142001 145575 151870 150016 125065 122944 128106 130166 142783 144300 438887 473268 1350376 1331800 530133 547353 131989 116286 127475 128122 137832 132633 132745 132561 89227 90091 327849 279545 820996 816226 235910 234570 300452 302693 351997 344642 373493 375998 401213 404503 383817 425821 955730 1005156 611267 505866 322028 313921 370002 369170 390647 397414 407828 416598 468958 467679 793273 822999 39.95 69.1 1
10:40:22 2023-10-12 409937 406702 95834 92442 141118 145677 151660 149983 125031 122977 128038 130130 142485 144291 438540 473734 1359465 1334785 522413 547390 131774 116607 127143 128156 137667 132850 132677 132629 89040 90340 323156 281795 813304 811545 236345 233487 299130 301774 351997 345311 371759 373097 397061 402549 383116 423390 959310 1010741 602460 508683 322671 314878 370002 367249 392127 395889 408874 415048 466145 469071 786319 820923 39.95 69.1 1
10:40:23 2023-10-12 410663 406097 95900 92382 141549 145472 151803 149776 125065 122944 128284 129708 142606 143901 438020 472788 1346675 1333592 530407 547353 131989 116286 127387 128156 137797 133134 129342 129418 89064 90236 319819 281921 817853 813771 238022 234793 300913 301843 351816 344824 372920 372764 398086 402233 384123 423462 956555 1006006 605360 505719 322028 314657 370002 368060 389791 397697 410500 413107 468958 467679 790878 823295 39.95 69.1 1
10:40:24 2023-10-12 409504 408140 95896 92446 141503 145669 151241 150257 124945 123799 128072 130431 142289 144191 438576 474806 1356485 1334577 524414 547390 131865 116286 127143 128356 137475 133239 132636 132715 89040 90186 323156 282031 825198 810935 236274 233487 299620 302880 351997 344824 369668 373621 397061 402865 383116 423055 959310 1010741 611267 507571 321307 315328 372182 367220 392020 395749 409669 415270 465966 468602 783868 820739 39.95 69.1 1
10:40:25 2023-10-12 410989 406088 95930 92191 141832 145980 152047 149776 125031 122911 128106 129708 142783 144701 438357 474436 1344564 1322688 527237 548941 131165 116674 126723 128581 137346 133235 132516 132698 89040 90186 321146 282865 810573 816226 238191 233848 301090 301068 353988 344824 373748 371945 397061 404098 381900 426568 959310 1000150 601916 507413 321117 315802 368889 368060 392149 396943 410467 414387 468994 467314 784053 825051 39.95 69.1 1
10:40:26 2023-10-12 410074 408385 95826 92361 141508 145712 151694 150257 124912 122977 128072 130308 142519 144058 438964 474842 1356485 1335526 524377 548164 131989 116674 127177 128190 137829 133168 132642 132664 89194 90342 322114 282466 810640 810962 236109 233487 301412 302021 351744 345726 371506 376268 396988 405966 384123 426637 962001 1014597 605360 510305 321344 315358 370002 367249 394654 396943 410431 413689 466181 469071 785761 824081 39.95 69.1 1
10:40:27 2023-10-12 410444 406092 95962 92191 141533 145542 151938 149742 125065 122878 128106 129675 142749 143591 439197 474472 1342585 1324573 528802 548164 131165 116640 126723 128190 137441 133239 132728 132715 88885 90353 319819 282865 804701 817383 236145 234208 301339 302451 353988 344824 372920 371945 396276 404983 381900 423534 959310 998739 603910 507054 321037 315802 368889 368096 391872 396514 410467 413725 468922 467679 784090 824792 39.95 69.1 1
10:40:28 2023-10-12 409531 406088 95826 92191 141541 145640 151660 150016 124859 122944 127983 130130 142485 144191 437920 474472 1355766 1334577 525158 547390 132179 116640 127143 128156 137557 133134 131245 129451 89247 90273 319819 281487 811778 811648 238022 233709 299479 303850 351997 344824 369632 373061 396736 405395 383924 423353 959310 1011492 611267 510193 321344 314914 370002 366955 392092 395336 409523 416303 466181 469071 785761 820960 39.95 69.1 1
10:40:29 2023-10-12 410772 406097 95954 92386 141432 145369 152043 149572 125065 123478 128284 130514 142736 143811 439275 473770 1343299 1320807 527237 548552 131165 116674 126723 128514 137122 133235 132424 132790 89040 90372 323156 282902 808540 817383 236310 233848 299585 301068 353988 342884 373220 372764 397061 404063 381936 425966 959310 1000150 595330 507303 321307 315622 370298 367953 392426 396373 410321 413909 468814 468919 783275 825638 39.95 69.1 1
10:40:30 2023-10-12 408889 405579 96000 92191 142050 146072 151870 149776 125065 122944 128072 129999 142846 143405 438850 471788 1349417 1335567 529925 547353 131165 116640 126933 128190 137320 133239 132636 132715 89040 90186 323156 282429 813461 813917 237518 234243 298433 302880 351997 342788 373484 373026 398086 403686 383116 425966 955200 1006006 611267 505976 321800 313993 370002 368687 390921 400761 405606 413107 469030 467715 795001 823295 39.95 69.1 1
10:40:31 2023-10-12 411645 408385 95958 92386 141570 145712 151904 149776 125065 122911 128106 130213 142749 143824 438887 474436 1346510 1320807 525677 547390 131165 116674 126967 128547 137312 133536 132424 132790 89040 90499 323156 282865 809310 817434 236274 233522 301339 303310 353843 344679 373493 375204 399271 404558 384950 426423 959199 1003952 602460 508495 320889 315802 369409 368615 393246 396373 410431 414093 469030 467679 783312 824337 39.95 69.1 1
10:40:32 2023-10-12 409178 406088 95868 92386 141770 145677 151694 149776 125065 122944 128284 129675 142716 143858 438034 469548 1346712 1335563 530407 547390 131198 116674 127055 128190 137312 133201 132608 132664 89040 90186 322114 282629 814880 813917 235945 234605 301813 301562 351997 342823 373484 373061 397494 403686 383081 425966 955914 1006006 603910 505976 321985 313993 370002 369206 390921 397697 405642 414114 469066 468410 796181 823036 39.95 69.1 1
10:40:33 2023-10-12 411354 405826 95826 92191 141570 145860 151694 149776 124826 122911 128106 130097 142617 143724 437920 473734 1345021 1320807 527025 545408 131190 116286 127149 128307 137111 133536 131062 129451 89096 90368 319819 282719 811042 817962 238528 236007 301339 302944 351997 342884 374085 375699 399234 404063 381900 426604 959310 1001671 611267 507303 320889 315802 368889 369206 392426 396166 411433 414093 469138 467715 784053 824024 39.95 69.1 1
10:40:34 2023-10-12 410336 406092 95830 92191 141736 145677 151904 149776 125065 122911 128318 130008 142716 143824 437956 470572 1352295 1333860 530407 547390 131989 116286 127143 128190 137667 132181 132728 132531 89040 90186 323156 282105 819630 813917 235945 234243 298677 302990 350575 342884 372920 371981 398122 402268 384266 423534 956592 1005377 603910 505755 322256 314626 371537 368507 392426 397591 408692 416413 468778 468625 788566 823295 39.95 69.1 1
10:40:35 2023-10-12 410736 405615 95834 92191 141533 145917 151660 149776 124978 122878 128291 129643 142976 143879 437628 474329 1346861 1322614 527326 547207 131132 116701 127007 128156 137190 133239 132544 132715 89064 90273 322270 282865 804860 816226 236310 234035 299479 303310 353988 344824 374085 372800 397061 404664 384259 426002 957360 1000187 609795 504607 320889 315536 369149 368651 392426 396479 410431 414093 468800 467679 784016 822822 39.95 69.1 1
10:40:36 2023-10-12 410606 406097 95821 92196 142009 145575 151870 149776 125031 122911 128195 129708 142783 144300 439197 470243 1349417 1335005 530407 547390 131956 116286 127177 128033 137702 133330 132769 132664 89040 90404 327849 282303 815132 814800 235580 234758 300270 301736 351708 344715 373383 375204 400719 404824 384087 425785 956445 1007431 603910 505617 321344 314878 369821 368507 390612 397662 408585 413761 468958 468230 790915 823295 39.95 69.1 1
10:40:37 2023-10-12 409504 406097 95830 92319 141533 145677 151932 150120 124945 122944 128106 130130 142322 143892 437665 474472 1355518 1334577 523969 548552 132008 116319 127143 128190 137385 132917 132544 132664 89040 90186 320635 281831 819425 811581 236310 233487 300270 302880 351997 343063 371796 375078 396276 402642 383081 423390 958629 1015148 602460 507607 322028 314435 370002 367249 392163 395889 405606 412780 466873 468891 788409 823369 39.95 69.1 1
10:40:38 2023-10-12 412227 406092 95830 92191 141533 145712 151660 150016 124826 122911 127983 130008 142617 143858 438887 471788 1346546 1331661 528525 546966 131198 116829 127237 127918 137651 133410 129342 133085 89129 90087 321657 279329 816155 817346 238191 234570 297773 302977 351997 342884 373229 373776 398086 403686 381900 425966 954750 1004584 610715 505976 322714 313993 370002 369278 390957 399189 405533 415270 469066 468410 795565 824465 39.95 69.1 1
10:40:39 2023-10-12 410503 406129 95630 92191 142043 145575 151660 150120 125230 122944 128072 130077 142389 144300 437920 470243 1361009 1335674 522376 547390 131231 116640 127381 128190 137381 132816 132677 132664 89227 90186 314708 279545 814407 811581 237112 234208 300240 302729 351997 344824 371796 375377 396382 402233 382776 423390 958225 1017482 600968 510305 322942 314483 369821 368176 393748 396303 405389 415122 469210 469071 788566 820886 39.95 69.1 1
10:40:40 2023-10-12 413690 406088 95854 92450 141537 145643 151660 150120 124965 123471 128257 130299 142843 144189 437738 468918 1351661 1334052 528752 547134 131856 116607 127109 128156 137278 132917 132666 129629 89162 90241 318401 279401 810192 816226 238191 234535 299641 302906 351997 342848 373183 373061 398051 403686 381294 423498 955163 1003054 595330 506694 321840 313921 368817 369206 391506 397697 405497 415034 468958 469035 795528 825051 39.95 69.1 1
10:40:41 2023-10-12 410663 408140 95763 92446 141076 146109 151208 150464 124826 122944 128278 130308 142584 144257 437947 471788 1362523 1339131 523451 548552 131165 116526 127109 128457 137865 133235 132769 132722 89194 90186 321657 279509 815212 809145 239205 234723 300561 302692 351744 342523 371614 375762 401002 404752 385496 426941 960846 1018027 606853 504643 322714 314303 369821 368026 394410 396479 405533 415270 469863 471869 790607 823295 39.95 69.1 1
10:40:42 2023-10-12 414681 408394 95796 92638 141474 146063 151626 150290 124912 123571 128038 130520 142584 144291 438850 471966 1352295 1324295 524304 546179 131198 116835 127021 128547 137627 133239 132728 132808 89101 90186 319819 282629 805422 815070 237006 236007 298642 302880 351997 342848 372920 374743 399307 403711 383319 423498 959310 1008145 606853 508738 321344 315802 368557 369727 393266 396479 410162 414056 468742 468927 787654 825415 39.95 69.1 1
10:40:43 2023-10-12 410699 408394 95800 92510 141679 146117 151174 150706 124912 122944 128072 130520 142485 144257 437883 471788 1360972 1339405 523451 548164 131823 116795 127325 128485 137488 133134 129253 129451 89096 90335 323156 280945 815666 811648 237006 234535 297738 302481 351997 344642 372176 375270 398330 404255 382472 423426 958482 1017306 604830 504607 322942 314878 369966 367543 394481 396943 405569 415270 467495 468137 788566 822673 39.95 69.1 1
10:40:44 2023-10-12 414593 406097 95763 92446 141080 146117 151174 150257 124826 123689 127649 130341 142289 144326 437888 471600 1352295 1326253 524304 548552 131132 116640 126899 128156 137312 133235 132608 132814 88885 90153 318646 282193 808656 813881 236675 234174 298677 301068 353738 342848 372321 375306 396347 403429 383049 423462 961170 1009669 608324 509580 321800 315406 367565 369322 393748 396373 408981 412628 468670 468137 786319 825051 39.95 69.1 1
10:40:45 2023-10-12 410139 408394 95597 92569 140823 146457 151140 151009 124798 123997 128045 131026 142284 144928 437701 468688 1360360 1341528 525208 547171 131165 116782 127109 128457 137424 133423 131245 129633 89162 90294 319819 281163 808007 811648 236310 234734 297495 303740 351997 344824 371796 375341 398680 404824 382436 423390 957950 1015148 609795 507413 323172 315322 369669 367543 394517 397697 405533 414975 467531 468782 792074 823295 39.95 69.1 1
10:40:46 2023-10-12 414277 408390 95942 92446 141610 145980 151174 150498 124621 123689 127717 130553 142389 144701 437883 470903 1353257 1331053 524304 547353 131190 116607 126723 128156 137351 133235 132728 132790 89162 90309 327849 282629 804740 815113 238866 234723 300731 303414 354989 342776 371651 375198 400436 405966 382903 426941 959310 1008859 609795 504643 322714 315802 367378 368219 393891 397662 409199 412664 468958 469071 787178 825051 39.95 69.1 1
10:40:47 2023-10-12 413686 408394 95933 92446 141541 145880 151626 149983 124826 122911 128038 130097 142289 144092 439861 468293 1346546 1332949 528075 547390 131165 116640 126723 128190 137574 133637 132608 132883 89284 90186 323156 281524 809189 815648 235910 234535 297955 302021 353988 342884 372357 373621 399871 402606 383319 423462 955841 1000187 611267 503820 322714 315802 367745 369170 391816 398569 405569 412554 471202 468782 796457 825601 39.95 69.1 1
10:40:48 2023-10-12 413690 408810 95697 92446 141076 146323 151174 150257 124621 123486 127649 130610 142221 144202 437965 473122 1351587 1329123 523524 547062 131642 116829 127149 128273 137175 133168 133098 129451 89096 90302 322114 282247 810688 813269 236274 234208 300561 301068 355418 342812 369596 374181 396347 403464 382778 426031 959310 1008859 604816 507413 321344 315802 367156 367507 393302 399189 408838 412482 467166 466792 787092 823880 39.95 69.1 1
10:40:49 2023-10-12 412605 406097 95929 92319 141770 145643 151870 150290 125143 122944 128038 130097 142586 144058 437883 467599 1346546 1331053 527215 545735 131132 116674 126689 128457 136961 133239 132544 132808 89007 90153 323156 282393 804356 815070 235910 234967 297955 302880 352060 342884 371796 373061 399907 403746 383319 427883 958225 1005303 611884 502469 322256 315766 367307 368471 394654 399898 407755 412811 468958 469071 790915 824792 39.95 69.1 1
10:40:50 2023-10-12 411932 408394 95800 92446 141508 146016 151039 150468 124798 123556 128134 130565 142581 144257 437738 473755 1353183 1332149 525583 547353 130575 116996 126305 128581 136813 133603 130879 129540 88885 90307 319819 282683 798601 811545 236274 234243 298677 301033 352284 344824 369560 374217 397494 405266 383319 424522 959310 1008528 609795 507054 321763 315802 367414 366403 393302 397662 409778 411861 465419 467809 784053 823295 39.95 69.1 1
10:40:51 2023-10-12 412520 406097 96080 92450 141675 145677 151039 150086 124826 122944 128072 130130 142289 144058 439202 469026 1341129 1333899 531920 546966 130943 116835 126602 128457 136863 133603 132447 132859 88885 90434 323156 283156 820211 816273 237518 235813 300913 300927 355491 344787 371651 375204 399729 405160 383789 423390 955392 1001637 602460 502678 321344 315802 367709 367220 391816 400111 409669 412811 467860 468410 791292 825051 39.95 69.1 1
10:40:52 2023-10-12 408313 408774 95796 92446 141114 145917 151660 150016 124912 122944 128072 130308 142617 144002 439005 469062 1352587 1342703 531163 547390 131165 116640 126933 128190 137312 133201 132608 132664 89222 90309 322114 281994 809007 809145 235545 234967 300141 301985 351997 343339 369596 372467 398680 403464 383924 424522 955127 1007431 612738 503784 321344 316158 369966 365304 390338 398884 410680 415048 466963 467356 791927 820739 39.95 69.1 1
10:40:53 2023-10-12 410736 406088 95821 92196 141618 145609 152043 149742 125031 122845 128106 129643 142617 143392 438540 474436 1344527 1322688 528789 547062 131823 116829 127041 128321 137209 133570 132874 129540 89064 90335 319819 282683 823025 816226 238191 233848 299375 301525 353521 344824 373748 372467 399307 405966 384950 426905 959310 999444 591935 507413 320889 315802 368853 368615 389755 396943 410431 414681 469030 467679 783696 825051 39.95 69.1 1
10:40:54 2023-10-12 410083 405880 95792 92191 141728 145639 151660 149742 125031 122911 128072 129708 142485 143824 438002 472454 1347670 1331661 529653 546930 131989 116286 127353 127911 137667 132156 132677 132595 89101 90186 319432 281199 819649 813917 235910 234243 300566 302021 351961 344824 373484 372764 397494 401671 387138 428157 959590 1005860 605360 505902 322256 314439 369893 368471 393260 398113 407936 413725 468706 467679 795322 824544 39.95 69.1 1
10:40:55 2023-10-12 413617 406088 95730 92382 141643 146183 151979 151586 124831 123556 128147 130345 142783 144701 437774 475806 1351661 1322770 524267 547317 131190 116640 126933 128307 137214 133235 132728 132722 89133 90340 327849 282284 810714 815070 236345 234208 300877 302880 351997 342848 374048 374253 399307 404028 381900 425966 959310 1006006 603910 507534 321985 315802 369409 369799 392127 396479 409199 414813 469066 469071 784053 825638 39.95 69.1 1
10:40:56 2023-10-12 413686 406097 95867 92191 141410 145643 151660 150016 124826 122911 128038 129708 142289 143824 438116 469134 1350376 1333899 528863 547353 131198 116526 127177 128156 137488 133009 132677 132664 89194 90153 321657 279220 825623 816273 238191 234629 300064 302799 351889 342776 373302 375736 400719 404183 381865 423534 953998 1002346 611267 505902 322942 313957 369409 368882 394096 398148 405533 414681 469030 468410 797263 823295 39.95 69.1 1
10:40:57 2023-10-12 410119 406097 95754 92382 141080 145842 151208 150223 124826 122944 128072 130097 142289 143858 437542 469134 1360588 1335526 522303 547353 131165 116286 126933 128156 137312 132633 132642 132629 89162 90153 320635 279509 818304 808537 236675 234208 297530 302445 351997 344824 371759 375341 398122 402233 382508 423426 957950 1016586 605382 508415 322714 314878 369966 367507 394481 397414 409710 415048 467279 471724 791930 823147 39.95 69.1 1
10:40:58 2023-10-12 413748 406097 95962 92442 141878 145914 152009 150290 125031 122944 128284 130130 142783 143858 437920 468695 1350376 1335005 528302 547098 131736 116734 127075 128410 137291 133607 129099 129455 89096 90302 321657 279401 810159 816226 238022 234570 300028 304534 353988 342884 372920 373656 398680 404503 380759 425930 955163 1001637 600466 505976 322942 314435 368593 369466 391541 399189 405497 414093 469030 469071 795565 825638 39.95 69.1 1
10:40:59 2023-10-12 411375 408390 95726 92574 140682 146183 151208 150706 125144 123486 128106 130524 142783 144701 437920 469134 1361555 1337580 522710 547353 131198 116607 127381 128190 137537 133201 132728 132629 89133 90153 324722 281126 829176 808574 236876 234243 297919 302467 351997 344824 371796 375905 398716 404680 385496 426866 959236 1017233 605382 508856 323172 315184 369821 368176 394338 396514 405569 415270 467243 471579 790915 823258 39.95 69.1 1
10:41:00 2023-10-12 413983 406097 95867 92438 141730 145911 151979 150123 125123 123250 128147 130455 142615 144089 437669 467455 1351661 1333899 528488 547353 131165 116674 127271 128581 137183 133235 132424 132883 89072 90307 323156 281163 824782 815070 235945 234570 297955 302481 354488 342884 372920 373656 399907 402549 383319 423498 956592 1003091 602460 505976 323588 315580 368298 369206 391541 398884 405569 412554 468994 469071 795565 825638 39.95 69.1 1
10:41:01 2023-10-12 411645 408485 95630 94368 141043 146731 151174 151016 124621 123755 128004 130610 142255 144816 437638 469062 1359622 1340797 522747 547353 131198 116640 127055 128224 137454 133201 132642 132848 89162 90186 322114 281342 809381 811035 238191 234863 299713 302550 353988 344787 371651 375726 399765 402830 382776 423426 957507 1017482 599261 507413 322942 315322 369966 367256 394374 398884 405606 415270 467531 468864 793059 823295 39.95 69.1 1
10:41:02 2023-10-12 414483 408394 95800 92578 141118 146152 151208 150602 124706 123519 127683 130520 142289 144326 437920 470903 1352295 1330106 524341 547390 131198 116640 126757 128492 137324 133239 132728 132715 89255 90218 320549 282429 809684 813342 236345 234243 298712 303310 354989 342884 371832 375341 397529 403746 382778 423462 957360 1007780 606853 509506 321344 315802 367450 368687 396336 397414 411559 412518 468814 471724 787960 825564 39.95 69.1 1
10:41:03 2023-10-12 410731 406097 95635 92574 141289 146186 151174 150740 124621 123755 127649 130765 142255 144795 437883 468990 1358656 1345364 525583 546639 131132 116815 127041 128444 137700 133603 129253 129451 89129 90335 321657 281759 809801 809349 236109 235449 300452 302021 353988 344824 369632 375341 402708 405395 382508 422757 957950 1015148 609244 505976 322714 315322 369705 368096 394517 398565 405606 414975 466145 468172 793273 820923 39.95 69.1 1
10:41:04 2023-10-12 413419 408394 95792 92450 141080 146152 151208 150290 124621 123519 127683 130553 142289 144360 437924 470903 1351815 1330106 523932 547390 131132 116674 127021 128492 137381 133268 132550 132733 89072 90342 318646 281994 820992 811581 236310 234243 298677 301774 352320 342884 369596 374253 400327 405930 383101 425581 959273 1010289 605382 507413 322256 315442 367013 367364 394168 397697 408874 412811 468988 471724 788557 824465 39.95 69.1 1
10:41:05 2023-10-12 410175 408394 95834 92634 141603 146148 151735 150875 124931 123656 127970 130487 142783 144257 438357 468688 1357452 1344798 528901 547390 131198 117005 127041 128547 137432 133268 132728 133077 89040 90452 324330 281759 807395 809181 235580 235002 297773 303525 351997 344824 369560 373621 399311 402865 382508 424522 956592 1012243 602460 503757 322714 315358 369966 366403 393338 400076 408009 414681 464729 468746 793309 820886 39.95 69.1 1
10:41:06 2023-10-12 410446 408394 96042 92446 141936 145878 151660 150257 124826 122977 128072 130166 142586 144701 437920 469548 1352295 1335632 525904 547390 130542 116868 126514 128759 136747 133670 132360 129629 88885 90584 324464 284013 801535 811648 238022 234466 300877 302342 355491 345311 369452 374074 397494 405337 381597 424559 959125 1010741 608324 507054 321117 315021 367780 368628 393302 397697 410467 412884 465454 469071 783733 823295 39.95 69.1 1
10:41:07 2023-10-12 411927 406097 95805 92382 141541 145914 151660 150257 124826 122977 128106 130130 142519 144058 440172 471788 1341129 1332949 531428 547390 131132 116640 126723 128402 137087 133545 132389 132917 89100 90467 323156 283868 805225 813917 236847 234967 299375 300611 354739 342884 371832 371945 398716 406283 380795 423426 959310 999481 611267 503175 321800 315802 367745 368363 394654 400143 409523 413286 468814 468927 789611 825564 39.95 69.1 1
10:41:08 2023-10-12 408276 408522 95830 92446 141675 146323 151904 150290 124654 122977 128072 130610 142519 144245 437997 472333 1352326 1337869 527840 548443 131132 116929 127007 128657 137175 133788 129122 129629 89096 90499 322114 284508 815136 810362 238528 234570 301412 300120 354739 343374 369668 374039 397061 404699 383960 423390 957324 1012280 611267 507413 320435 315802 370002 366955 392163 397295 411703 413107 467992 469071 784053 820960 39.95 69.1 1
10:41:09 2023-10-12 412250 406097 96000 92187 142402 145474 152182 149742 125357 122644 128408 129282 142783 143901 439197 473770 1340683 1322452 528802 547390 131198 116674 126757 128492 137251 133327 132424 132733 89040 90186 324464 282902 805422 816226 235945 234208 301339 302451 353988 344580 373484 375168 399126 405966 385422 425821 959199 1001109 603910 507377 321344 317322 369229 368615 389755 396550 411703 414681 468656 467679 784016 825051 39.95 69.1 1
10:41:10 2023-10-12 410409 408862 96125 92571 142066 146144 150972 150190 124931 123453 128182 130455 142713 144223 437801 475469 1363491 1333629 522007 547390 131889 116829 127353 128156 137572 133201 132711 132629 89345 90218 321657 281163 832064 811581 237077 233522 301813 302481 351997 342823 371832 375941 398680 402233 382776 423426 957950 1017306 605382 504679 321388 315358 370002 367579 394517 397697 405569 412878 467531 468864 790318 823295 39.95 69.1 1
10:41:11 2023-10-12 414483 408390 95730 94169 141618 145980 151208 150290 124826 123604 127717 130553 142684 144701 437920 470938 1349864 1328215 523598 547390 131198 116674 126933 128581 137346 133268 132642 129718 89309 90393 327849 282574 814196 813771 236936 234500 300877 302880 354989 342221 372475 375377 397529 404063 383319 423498 961927 1007780 608324 504643 321344 315802 367601 369538 394240 396550 409814 412884 469030 468207 786319 825638 39.95 69.1 1
10:41:12 2023-10-12 410590 409251 95763 94336 141118 146526 151174 151090 124798 124201 127649 130945 142289 144795 438535 468918 1360008 1343806 524194 547390 131240 116674 126967 128492 137572 133965 132728 132548 89194 90186 323156 282596 808798 809181 236310 234967 299605 302729 353843 342823 369596 374217 399942 403464 382508 424300 957270 1012280 606809 504544 322256 315802 370002 366439 394517 400111 407973 415306 464765 468207 795565 820923 39.95 69.1 1
10:41:13 2023-10-12 410191 406385 95830 94207 141533 146186 151694 150290 124945 123519 128072 130553 142963 144360 438887 473646 1356485 1335959 527011 547280 131103 117158 126797 128870 137062 133914 131171 129633 89040 90342 323156 282719 811004 813956 238528 234570 298712 302880 353378 344715 369488 377069 398122 405337 383319 422757 959430 1007816 605382 507413 321800 316258 367780 367507 394240 398290 409236 412884 466181 468207 786319 824544 39.95 69.1 1
10:41:14 2023-10-12 412520 408708 95862 92574 142239 145980 151904 150572 125031 122944 128072 130435 142783 144500 437883 468299 1345518 1333899 531126 548552 131132 116916 126899 128581 137312 133889 132573 129540 89040 90467 327849 283229 801891 815070 236145 235694 300028 301862 355240 342668 372629 376268 403278 405966 383805 427585 956408 1005377 611267 503181 322485 315766 367709 368615 392127 400709 409523 413579 468958 469071 792673 823987 39.95 69.1 1
10:41:15 2023-10-12 410517 408817 96125 92605 141594 146217 151769 150639 124898 123623 128113 130487 142615 144658 439714 473122 1353257 1332949 525546 547244 131055 116916 126689 128670 136863 133788 131062 129724 89222 90372 323156 282211 802474 810935 236109 234570 298642 301068 353343 345311 369560 374253 398051 405077 383319 425464 959310 1006358 609795 505682 321800 315802 367709 366955 393891 397662 409778 412774 465454 468137 784090 823295 39.95 69.1 1
10:41:16 2023-10-12 412812 408558 95862 92446 141499 145673 151660 150257 124826 122944 128072 130308 142519 144058 437997 469026 1339882 1333899 532678 548552 131132 116835 126723 128759 137087 133637 131062 129807 89031 90551 322114 283484 813350 814961 237518 235589 300986 300962 355491 344984 372321 373656 400504 405266 384259 426941 959310 1003127 605360 502971 322256 315802 367745 368319 392127 400076 409778 413470 468226 469071 788603 825051 39.95 69.1 1
10:41:17 2023-10-12 410021 408106 95796 92446 141533 146117 152013 150257 125169 123486 128072 130520 142584 144590 437738 473734 1352424 1334540 527362 548552 131198 116674 127149 128581 137312 133670 132728 132767 89007 90467 319819 284508 805346 809181 236274 234967 299620 302718 352060 343374 369668 374181 396312 405301 384230 423426 960146 1014430 611267 507413 320435 315586 370002 367213 392163 397697 411703 413689 467220 469071 784016 820923 39.95 69.1 1
10:41:18 2023-10-12 410727 406088 96030 92191 141999 145373 152427 149230 125065 122728 128497 129456 142727 143358 438982 476817 1343392 1326462 531355 548018 131132 116896 127217 128410 137400 133603 131062 129451 89040 90404 322114 282865 808423 816226 238258 234045 301412 300858 354739 344824 372920 371910 399025 404983 381900 423498 958629 997257 605360 506694 320889 315802 368853 367543 392426 396290 410467 414681 468994 467643 784053 824465 39.95 69.1 1
10:41:19 2023-10-12 408549 406092 95830 92382 141859 145640 152148 149508 125065 122944 128250 129708 142617 143824 438540 468737 1350376 1335526 531163 547390 131832 116640 127143 128581 137441 133637 132728 132808 89101 90309 318646 281994 817281 813342 235580 234605 298677 302880 351708 345726 373229 375736 401533 405966 384970 425821 957765 1007285 603910 505829 322256 315536 370002 368615 390957 398600 409199 413980 468692 468410 789758 824940 39.95 69.1 1
10:41:21 2023-10-12 413685 408240 96187 92601 141669 146014 152150 150223 124931 123420 128236 130455 142812 144223 437519 473734 1350376 1324660 524194 547353 131823 116640 127143 128581 137522 133965 132728 132900 89101 90309 323156 282865 808423 815070 237041 234174 301710 302990 353988 342884 374085 374217 396276 405858 382472 427243 959310 1005295 608324 507534 321344 315802 369445 369799 392163 396514 409199 414998 471423 469071 784090 823987 39.95 69.1 1
10:41:22 2023-10-12 413104 406097 95796 92446 141745 145674 151908 150257 125031 122944 128072 130097 142508 143901 438636 471788 1346712 1333899 528901 547390 131989 116640 127177 128224 138190 133502 129520 129451 89341 90236 321657 279365 818528 816189 238191 234828 300488 302834 351997 342596 374048 373621 398401 404644 382472 426869 957950 1003127 603910 506657 322942 314878 370002 369569 391816 398569 405533 416303 469102 469071 796131 824465 39.95 69.1 1
10:41:23 2023-10-12 414335 406088 95830 92446 142009 146386 151911 150464 124912 122977 127983 130345 142980 144701 439197 473734 1352295 1322415 524377 547390 131198 116640 126933 128547 137312 133419 132642 133068 89101 90404 327849 283434 805663 815070 237041 234208 300452 301985 354343 342884 374085 375341 396347 404664 381900 428157 960146 1008145 606853 507534 321344 315802 369736 369835 393302 396514 409814 415270 471756 466792 784090 823987 39.95 69.1 1
10:41:24 2023-10-12 413104 406092 95830 92446 141762 146016 152009 150257 124826 122977 128284 130308 142761 144155 438905 468845 1352699 1333862 530110 546784 131914 116701 127339 128410 137625 133419 129468 132756 89194 90153 321657 279365 815212 816226 236274 234932 300064 304603 351997 342884 374085 376268 398401 402233 381936 425966 953811 1003091 611267 506694 323172 313527 370002 369799 392092 398290 405569 415306 469102 469071 795565 825132 39.95 69.1 1
10:41:25 2023-10-12 410409 406092 95962 92446 141541 146117 151904 150565 124826 122977 128072 130130 142519 144092 437883 471534 1361009 1337501 522376 547390 131454 116607 127143 128190 137684 133235 132728 132715 89227 90404 320635 279509 810686 809218 237077 234243 297808 306547 351816 345726 372366 376327 401002 405109 385312 426941 959199 1016476 602440 507498 322906 314878 370002 367543 394266 396514 405569 415306 467567 468864 791856 823295 39.95 69.1 1
10:41:26 2023-10-12 414718 408881 96158 92574 141924 146527 152116 150022 124898 123420 128236 130455 142812 144245 437519 468659 1350376 1333899 528901 547353 131856 116640 127177 128520 137737 133545 132728 132715 89101 90186 320635 279473 807842 816226 236310 234605 299972 302941 353988 342884 372956 373621 399591 403471 380759 425966 953811 1003091 602460 506694 323172 315358 368889 369502 392127 398290 405569 414409 469066 469071 795565 825638 39.95 69.1 1
10:41:27 2023-10-12 410139 406092 95630 92574 141618 146386 151208 150572 124621 123689 128072 130855 142693 144701 437920 469062 1360008 1339484 523524 547390 131198 116640 127143 128609 137557 133754 129431 129629 89129 90273 324464 281018 809687 811648 238697 234828 299423 302089 351997 345422 372620 375905 402423 402865 383045 423462 959310 1016586 608324 504607 323172 315580 370002 368355 395423 398884 405606 415270 468226 469557 792636 823295 39.95 69.1 1
10:41:28 2023-10-12 413690 406088 95929 92537 141801 145880 151904 150257 125031 122944 128072 130487 142749 144092 438887 468293 1352295 1333899 528112 547390 131198 116674 126757 128581 137346 133965 132636 132733 89162 90404 323156 282596 811640 816226 236274 234570 297919 302516 355418 342884 373220 373656 400468 402549 380759 428157 955877 1002382 611267 505617 323172 315802 368588 369206 392127 398920 405533 413470 468994 469071 793309 825051 39.95 69.1 1
10:41:29 2023-10-12 410736 408394 95701 92578 141164 147076 151106 150807 124621 123755 127649 131240 142753 144936 438649 468773 1360360 1346098 526184 547171 131889 116896 127251 128410 137346 133235 129278 132790 89194 90393 323156 281524 812311 809349 235945 234967 300064 302021 351997 342788 369560 375998 399871 403464 382508 424559 957950 1011492 602460 504150 322256 315034 369966 366439 393026 400111 408549 415270 464765 469071 793309 820988 39.95 69.1 1
10:41:30 2023-10-12 409540 407018 95764 94243 142043 145980 151870 150605 124912 122977 128072 130553 142783 144701 437920 472164 1351815 1333698 527025 548164 131099 117063 126723 128759 137087 133923 132389 129807 88885 90719 324464 284508 803779 810362 236310 234967 301157 303395 355994 346252 369488 374110 401002 406367 384421 425353 963405 1013877 609795 507054 321117 314986 367780 366962 393891 398255 411667 413800 465818 468891 781574 823295 39.95 69.1 1
10:41:31 2023-10-12 405691 408962 95956 92574 141928 145913 152047 150156 124931 123420 128360 130097 142716 144291 439861 469134 1354553 1342851 531920 547390 131165 116640 127075 128581 137346 133452 132642 132917 89316 90186 323156 282429 810714 810971 235545 235002 298677 302021 353988 344408 372620 372764 398716 403781 384806 423462 957950 1007431 604085 503427 322028 315070 370002 367507 390647 398884 409199 414053 469266 467715 790318 823295 39.95 69.1 1
10:41:32 2023-10-12 408313 407945 95830 92446 141533 146222 151694 150257 124826 122944 128284 130431 142519 144002 437920 474472 1354768 1335567 528149 548164 131198 116640 127359 128520 137738 133607 129520 129633 89129 90335 323156 282520 820509 811648 238191 234104 300495 302880 351997 346741 371796 376268 399271 404063 384842 423426 962260 1012098 602460 507534 321117 315580 370002 367249 392163 396479 411375 413143 466873 469071 784090 820923 39.95 69.1 1
10:41:33 2023-10-12 413295 406088 96154 92446 141962 145677 151904 150257 125202 123386 128182 129740 142651 144058 438887 469134 1350103 1331661 528901 547390 131231 116640 127495 128190 137702 133201 132711 132664 89194 90186 318401 279509 817404 816226 236274 234605 297773 303013 353721 342884 374085 373621 398086 401671 381900 426975 956592 1003091 602460 505976 323172 314657 369445 369799 392127 398884 405533 414975 469066 469071 795565 824465 39.95 69.1 1
10:41:34 2023-10-12 410437 406088 95830 92191 141118 146389 151208 150602 124945 122977 128291 130422 142987 144155 438804 471679 1364250 1340571 523862 547207 131922 116848 127353 128190 137832 133235 129431 132715 89341 90368 321657 279509 829054 809181 238934 234828 300566 302941 351997 344824 372657 375905 398716 402830 382812 423462 959310 1015391 606853 504643 322714 315358 370002 368651 395109 398343 405606 415306 467567 468536 790915 823295 39.95 69.1 1
10:41:35 2023-10-12 414167 408390 95796 92574 141143 146014 151208 150056 124826 123689 128072 130553 142485 144326 438540 472497 1351815 1326290 524341 548164 131132 116674 127177 128581 137492 133637 132728 132733 89133 90342 318646 282665 810808 813342 236876 234758 301339 303666 354880 342776 372511 375798 400436 405966 383210 427585 962721 1007780 601010 504715 322028 315536 367494 369655 394481 397697 409814 413470 468512 471724 787437 825638 39.95 69.1 1
10:41:36 2023-10-12 411561 408971 95927 92702 141441 146524 152082 151157 124778 124030 127683 130978 142322 145030 437555 468773 1362523 1343224 524267 548552 131856 116768 127177 128581 137572 133268 132745 132825 89194 90404 319819 281831 814270 809181 236345 235002 300930 302729 353988 342823 369596 373954 399942 405894 383116 422127 957950 1012243 612738 504544 322714 315802 370002 366955 394240 400147 408549 415306 465454 468207 795565 820960 39.95 69.1 1
10:41:37 2023-10-12 410772 408172 95830 94174 141549 147076 151593 150636 124945 123519 128072 130553 142606 144300 438025 470572 1352624 1331661 525904 548552 131009 117219 126939 128980 136848 134007 132805 129807 89035 90525 319819 283411 798722 811648 238528 234769 298677 300858 353343 346215 369416 375377 398680 406509 381329 422721 963294 1009277 603910 507413 322028 315021 367780 366955 393891 398325 410467 413470 466145 468207 784090 824465 39.95 69.1 1
10:41:38 2023-10-12 408856 408240 96294 92446 141966 145677 152043 149776 125065 123386 128394 130130 142749 144092 438887 471788 1351815 1341313 531914 547390 131198 116674 127177 128492 137606 133201 132642 132892 89194 90467 323156 282633 807034 812767 235580 234967 298677 301809 354612 344408 373520 372800 398680 403816 384878 427615 957950 1007431 603910 505617 322028 315580 370002 368651 390957 398920 409199 414053 468994 468410 788640 823295 39.95 69.1 1
10:41:39 2023-10-12 409215 406097 95863 92446 141554 145877 151803 150290 124945 123590 128291 130422 143001 144530 438503 474698 1356410 1337706 525558 548406 131922 116674 127353 128492 137797 133201 132711 129629 89162 90404 321657 282067 810853 810362 238528 233941 299620 302021 351997 343374 372357 375341 396312 402268 383960 423462 959310 1016857 602460 507607 322256 314657 370002 367579 394654 396479 407973 413107 468262 468207 788008 824465 39.95 69.1 1
10:41:40 2023-10-12 414277 405579 95826 92450 142038 145980 151241 149952 124859 122977 128106 130463 142684 144600 437920 472369 1350376 1322415 523598 547390 131198 116707 126967 128492 137381 133637 132544 132767 89072 90340 327849 282865 809099 813917 238866 234723 301157 303740 354343 342776 373903 375198 400436 405966 384950 427062 963405 1008859 603910 507534 322671 315586 369821 369799 394445 397383 410394 414042 471611 469071 785761 825638 39.95 69.1 1
10:41:41 2023-10-12 410554 408971 95931 92830 141436 146677 151559 150985 124865 123978 128038 130945 142584 144992 437555 468845 1363491 1339405 524267 547062 131914 116835 127143 128423 137537 133419 132821 133033 89162 90404 320635 281126 814646 809349 236841 235156 297738 302666 351997 344824 371796 375905 401177 402795 383045 423426 959310 1018027 608324 504341 322942 315322 369966 368355 395665 398849 407633 415270 468190 469193 792636 823295 39.95 69.1 1
10:41:42 2023-10-12 414277 408385 95758 92574 141084 146355 151626 150706 124621 123689 128038 130855 142682 144626 437965 473457 1352587 1330069 524341 548552 131823 116829 127325 128485 137714 133570 129342 129629 89096 90492 325510 283011 805460 813956 236770 234535 301041 301950 355921 342668 372176 375270 398016 404028 383319 426755 962001 1007744 605360 508495 321800 315802 367480 368615 394481 397662 409778 413433 468226 468864 788557 824465 39.95 69.1 1
10:41:43 2023-10-12 411353 408881 95891 92574 142043 146183 151870 150089 124898 123623 128072 130524 142783 144701 439197 467640 1355730 1340575 528789 547353 131165 116640 127143 128547 137346 133545 132700 132917 89162 90467 327849 281722 809567 810497 235910 235002 300240 302408 353988 343303 369560 372728 399275 404028 386005 425766 957950 1008492 605360 504113 322028 315802 369929 366368 391506 399760 409126 414975 465419 469071 793273 822673 39.95 69.1 1
10:41:44 2023-10-12 409240 408394 95933 92565 141736 146152 152009 150602 125209 123556 128257 130422 142942 144223 438704 476480 1354182 1337988 527215 548370 131132 116801 127021 128547 137346 133696 131428 129807 89162 90401 323156 284508 807956 811339 238528 234570 299620 302561 354739 343374 373179 374181 399307 404983 384230 423426 960146 1015111 606809 504643 321117 315802 370002 367507 392127 396550 412286 414308 466802 469071 783696 823258 39.95 69.1 1
10:41:45 2023-10-12 411645 406097 96167 92446 141999 145643 152393 149742 125357 122878 128531 129643 142947 143299 439549 473734 1343991 1324573 530337 548941 131165 116721 127143 128581 137415 133423 132728 132984 89378 90499 319819 282865 809450 818598 238528 234723 302193 303378 354739 345275 373903 375204 399798 405160 385496 427025 959310 1000187 603910 507155 321726 315262 369633 368874 392426 397662 411630 415196 468634 468374 784053 825638 39.95 69.1 1
10:41:46 2023-10-12 411778 408353 96093 92574 141865 146217 152047 150639 124965 122944 128072 130520 142617 144291 438521 473698 1363491 1334540 521970 548406 132286 116674 127319 128457 137797 133595 132728 132808 89194 90186 320635 279545 813036 811545 237207 234174 298433 302374 351997 345311 371759 375306 396347 402233 383081 423390 959310 1016586 601916 504643 322714 314878 370002 367543 393855 396907 405569 415306 467531 468829 788566 823295 39.95 69.1 1
10:41:47 2023-10-12 414006 406088 95825 92446 141558 145877 151559 150740 124826 122977 128072 130520 142606 144200 437943 472298 1348629 1324295 523932 547872 131914 116862 127359 128485 137400 133603 129188 129540 89096 90335 318646 282483 810479 815113 237006 234535 299095 303310 353771 342632 372883 375306 397458 404063 383319 427062 959394 1008859 605360 507534 321800 315356 368557 369763 394445 397662 409199 413763 468706 468172 786319 825051 39.95 69.1 1
10:41:48 2023-10-12 410481 408394 95725 92702 141610 146386 151626 150982 124778 123722 127683 130978 142389 145103 437888 469026 1359622 1336700 524230 547353 131198 116640 127143 128547 137667 133235 132642 132917 89162 90340 331306 281994 811724 809349 236274 234967 299605 302481 353988 342823 369560 373621 399871 403746 382508 424522 956592 1012207 611267 503757 322900 315802 370002 366403 392990 400040 408549 414974 464729 469071 793273 820886 39.95 69.1 1
10:41:49 2023-10-12 409504 406702 95796 92446 141541 146117 151870 150605 124831 123590 128614 130634 142615 144223 437961 473755 1354145 1337669 527215 548794 131099 116949 126723 128849 137038 133973 131245 129718 88974 90624 321294 284270 799430 811648 236274 234570 299095 300155 352320 343374 369632 374181 399307 405337 384266 423353 961853 1013676 605360 506694 320435 315802 370002 366668 392127 397662 411667 413071 466110 469071 784053 820923 39.95 69.1 1
10:41:50 2023-10-12 410731 406088 96062 92191 141999 145337 152393 149296 125444 122644 128497 129643 142749 143358 438850 473734 1343036 1324332 531163 548552 131132 116640 126933 128457 137415 133637 132728 132808 89284 90467 323156 283503 805587 817779 238528 234723 302407 302807 354989 345799 373602 375204 400400 405160 385496 429259 959310 1000150 603910 507192 322028 315802 369966 368615 390647 397662 413142 415159 468958 468374 785203 825638 39.95 69.1 1
10:41:51 2023-10-12 409937 409281 96089 92706 142153 146319 152013 150223 124998 122977 128284 130520 142716 144189 439270 473698 1363491 1335563 524086 547207 131989 116640 127564 128547 138023 133168 132711 132848 89227 90186 320635 281126 831828 811545 238866 234011 299130 302906 351997 343339 372883 376470 398645 402830 383081 423462 959310 1018027 606853 507571 323172 315322 370002 368615 395387 400195 407900 413725 468556 469557 790915 824465 39.95 69.1 1
10:41:52 2023-10-12 414883 408394 95929 92574 141736 146627 151870 150706 125230 123689 128284 130553 142716 144326 438850 472333 1353257 1326216 524834 548685 131856 117104 127775 128622 137942 134007 129342 129633 89407 90459 323828 282683 809007 815070 237041 234605 299585 303310 354989 342884 374048 376470 398051 404947 384678 427207 960826 1008859 608324 507534 322028 315550 370002 369799 394481 396514 410394 415270 468670 468864 786319 825638 39.95 69.1 1
10:41:53 2023-10-12 410554 407837 95967 92574 141537 146629 152047 150672 125031 123519 128373 130610 142716 144202 437920 471788 1362977 1339409 522710 548552 131956 116835 127441 128581 137797 133545 132913 132848 89194 90340 320635 281126 818223 810326 237610 234769 298190 302977 353738 343303 372357 375941 399907 402865 383081 423426 959310 1017306 603910 507413 321876 315802 370002 368651 395387 399795 407936 414078 468556 469592 793273 824465 39.95 69.1 1
10:41:54 2023-10-12 413314 406092 95796 94303 141541 146491 151979 151056 124831 123964 128676 130879 142846 144692 438800 474090 1352438 1331872 525420 548941 131774 116949 127143 128759 137789 133881 129342 129629 89227 90499 322114 282829 811299 811581 236876 234570 301203 301985 355491 342523 371796 375905 398051 404664 383319 423462 959088 1009241 605360 504643 322028 315550 367745 369172 394517 397662 409814 413470 471419 469522 788284 825051 39.95 69.1 1
10:41:55 2023-10-12 410736 408385 95758 94332 142009 146386 151174 150982 124621 124011 127649 130945 142684 145405 438171 468990 1362523 1336736 524120 547390 131198 116640 127143 128581 137667 133268 132642 132790 89194 90467 327849 281703 809474 809349 236310 234967 299605 302941 353988 344824 369632 375905 400504 402865 383081 423353 959310 1017306 606669 506694 323172 315802 369447 368615 395073 399827 410500 415048 467279 471275 793125 823147 39.95 69.1 1
10:41:56 2023-10-12 413726 408967 95993 92702 141665 146217 151870 150740 124792 123689 128072 130586 143515 145030 437883 473791 1352295 1330175 524901 548164 131198 116801 127143 128670 137381 133637 132677 129451 89194 90404 323156 282865 810213 813305 236675 234769 299130 301985 353343 344824 371759 375905 398365 404381 383319 423390 959430 1009277 600466 504607 322256 315802 367745 369170 394517 398569 409814 413763 468592 468864 788557 825051 39.95 69.1 1
10:41:57 2023-10-12 414006 408127 95962 92446 141541 146152 151945 150257 125230 122977 128284 130308 142716 144291 437883 468293 1346546 1334052 528715 547098 131642 117104 127244 128657 137660 133788 129342 129718 89374 90335 323828 282447 803759 816226 236310 235002 300240 302656 355994 344824 372920 374181 401102 405966 384406 423534 957950 1003127 611267 504507 322942 315586 368262 369763 392714 400111 405606 414093 468670 469071 793273 825638 39.95 69.1 1
10:41:58 2023-10-12 411936 408394 95800 92446 141441 146248 151870 150257 124826 123604 128072 130520 142289 144326 437888 470243 1351815 1333899 525867 547390 130608 117030 126689 128849 136974 133982 132544 129633 89072 90345 323156 282719 803429 810935 236310 234570 300452 302880 353343 343339 369632 374181 398365 406509 383116 423317 961506 1012243 603910 506694 321074 315021 369409 366955 393302 397697 411703 414776 465419 466828 781758 822710 39.95 69.1 1
10:41:59 2023-10-12 410736 408131 95830 92446 141861 146148 152190 150364 125123 123250 128532 130365 142846 144223 438704 474462 1341387 1332674 531464 547390 131165 116835 127237 128609 138206 133637 132608 129540 89133 90467 320549 283794 811764 816226 237350 234605 299585 301068 354488 342632 372620 371910 397494 405337 381936 423498 960958 997293 603906 504544 320889 315550 369409 368617 392426 398884 411703 414681 469325 467679 785994 824465 39.95 69.1 1
10:42:00 2023-10-12 408276 406097 95900 92446 141432 145997 152043 150190 125031 123885 128072 130873 142539 144377 438034 475140 1352624 1335563 528525 548552 131198 116801 127177 128514 137763 133889 132677 132917 89162 90467 323156 283703 822474 810326 236310 234769 300566 301068 353988 344372 371796 374217 396312 403746 384266 423498 958715 1012243 593901 508683 321271 315580 369749 367543 395494 399189 410175 416931 467387 468710 786208 822525 39.95 69.1 1
10:42:01 2023-10-12 410554 407728 96155 92578 142504 145980 152182 149782 125031 122911 128504 130210 142783 144300 437920 473770 1346546 1323630 525641 548552 131198 116674 127143 128581 137572 133637 132677 132894 89194 90467 327849 282865 810479 816226 238697 234208 301339 301526 354488 345311 374085 373919 396312 404983 382776 427207 957360 1003091 610715 507534 321344 315802 369966 369763 390921 399189 410467 415270 471792 468740 783659 824024 39.95 69.1 1
10:42:02 2023-10-12 411778 406097 95863 92446 141999 146016 152148 150257 125243 122944 128284 130097 142749 144058 438887 473122 1350376 1337869 529430 547098 132744 116540 127496 128020 138078 133168 129698 129274 89407 90335 323156 281163 820194 815070 236310 234758 301303 302693 351731 344824 374048 373621 401570 402549 384806 427615 956592 1006006 611267 505976 322256 314878 370002 369763 391541 398884 408549 414016 469102 468410 793273 824465 39.95 69.1 1
10:42:03 2023-10-12 414268 408385 95821 92702 141541 146389 151660 150740 124826 123604 128072 130553 142716 144326 438540 472333 1351852 1326290 523932 548941 131165 116835 127177 128581 137466 133670 132728 132892 89194 90373 323156 282629 809567 813917 237041 234243 299130 303310 354488 342884 373484 375941 398086 404664 380759 425966 960109 1007780 606853 507534 322900 315802 369409 369799 394553 397662 410104 413799 471792 469557 786878 822785 39.95 69.1 1
10:42:04 2023-10-12 413507 408385 95930 92634 142393 146284 152435 150605 124931 123420 128539 130524 142980 144701 437929 468149 1350228 1333899 528863 547390 131198 117024 127373 128547 137714 133637 132642 132801 89194 90492 327980 281126 819412 816226 236345 234605 297883 302941 354739 342884 373484 373919 399907 402830 381329 425930 954676 1003091 611267 506694 321687 315802 368853 369142 392163 398884 405569 414387 469030 469071 794705 825638 39.95 69.1 1
10:42:05 2023-10-12 414010 406702 95796 94303 141118 146389 151241 150773 124826 124008 127949 130553 142255 144326 437920 470903 1352624 1330106 525085 548552 131454 116835 127021 128457 137381 133268 132728 132825 89194 90404 323156 282429 807895 811581 236345 234932 300664 303420 353343 342884 369668 375377 398086 404664 383319 423426 957360 1009277 611267 507413 322028 315802 367709 368918 394857 398600 409813 413616 468118 468746 788520 824354 39.95 69.1 1
10:42:06 2023-10-12 412702 408358 96097 92578 141474 145895 152182 150190 125031 123556 128106 130156 142552 144526 437956 468293 1344650 1332949 528752 547121 131132 116835 126757 128581 137346 133670 132573 129743 89101 90624 323156 282865 801571 815070 236310 235694 297773 301774 353343 342884 372920 374181 400785 404983 381329 423498 957950 1004584 604816 503793 322256 315802 368298 369206 392163 400709 409199 414093 468994 469071 792111 824024 39.95 69.1 1
10:42:07 2023-10-12 411667 408826 95796 94303 141537 146177 151904 150290 124996 123722 128072 130520 142289 144326 438887 469026 1359699 1346946 528191 548868 131798 116929 127461 128444 137624 133607 129253 129455 89129 90467 323156 281994 809124 809145 238191 235813 298190 303740 353988 343063 369560 375204 399871 404063 383116 422721 957950 1008528 608259 504150 322256 315586 370002 366403 391577 400111 409199 415306 467624 469071 793309 822710 39.95 69.1 1
10:42:08 2023-10-12 410736 406092 96161 92191 141832 145592 152182 149675 125065 122845 128531 130156 142736 143413 438654 474911 1337032 1322415 528802 548552 131165 116674 127143 128670 137381 133419 132642 132859 89194 90340 323548 282865 809099 816226 236345 234243 299655 301139 353988 342823 375181 374217 396312 404664 383045 426905 959430 1005295 609795 504679 322442 315802 370002 369835 392127 396514 410431 414680 472459 469071 784053 822822 39.95 69.1 1
10:42:09 2023-10-12 411895 406092 96158 92473 142402 146284 151979 150190 124931 123420 128539 130243 142980 144701 437997 473049 1348629 1334669 528901 546252 132286 116701 127598 128156 137974 133201 132905 129457 89407 90186 321146 279473 822524 815648 236310 234932 300877 303013 351997 342884 374085 373621 398086 402268 383081 427207 955392 1005295 605360 506694 322942 314657 370002 369438 391541 398920 405569 413725 471756 469071 795269 825051 39.95 69.1 1
10:42:10 2023-10-12 414277 408594 95826 92450 141537 146152 151525 150636 124621 122977 128072 130162 142322 144291 437883 471635 1351335 1324332 524341 548164 131165 116835 127177 128581 137606 133637 132677 132952 89101 90309 323156 282665 806747 813917 237077 234243 299375 302021 353988 344313 374085 375377 398086 404664 381632 426905 961273 1006358 606853 504679 321800 315802 369453 369546 396336 397450 409995 414533 468958 471724 785576 825564 39.95 69.1 1
10:42:11 2023-10-12 413612 408349 95924 92446 141770 146050 151904 150468 124965 122944 128072 130130 142749 144108 438006 468990 1348667 1333899 527326 547121 131198 116835 127177 128581 137702 133637 132711 129776 89227 90499 321657 279473 805903 815648 236310 234769 299713 303013 353988 342884 373784 373919 399591 402830 381632 425966 956592 1003091 604816 506694 321687 315580 368889 369799 392127 398920 405569 414681 469102 469071 795565 825638 39.95 69.1 1
10:42:12 2023-10-12 411375 408394 95701 92574 141080 146627 151208 150982 124552 123722 127683 130586 142289 144660 437924 468773 1365837 1341490 524834 547244 131798 116734 127666 128622 137746 133822 129520 129455 89194 90404 320549 281163 807516 811035 237041 234967 297773 302941 353988 345726 372511 376205 399871 402865 383081 423462 959310 1009711 609795 507413 322942 315586 370002 368651 395144 398884 405642 416340 467974 468899 793273 823295 39.95 69.1 1
10:42:13 2023-10-12 413236 408385 95863 92446 141770 146152 151904 150257 125031 122977 128106 130341 142289 144291 437920 468659 1346546 1332001 529956 547390 131132 116835 126791 128581 137346 133637 132516 132894 89040 90373 319819 282756 800879 813917 236145 235729 297808 301104 352320 344824 372920 374217 400504 405266 381365 423462 957270 1003127 611267 502652 322714 315802 368298 368687 392163 400673 409814 412481 468994 469071 790952 825051 39.95 69.1 1
10:42:14 2023-10-12 410192 408249 94777 92634 142058 146048 151843 150223 124931 123453 128147 130487 142615 144257 439014 468954 1355766 1347745 530407 547098 131198 116640 127177 128492 137346 133235 132913 132790 89040 90342 323156 281994 808773 809349 235615 235002 298677 302021 353988 343409 369596 372503 398716 404098 384266 423055 956826 1006358 603906 504544 322256 315802 370002 366704 390957 399515 409199 413725 466145 468740 793309 820923 39.95 69.1 1
10:42:15 2023-10-12 410118 404958 96025 92191 142594 145373 152427 149606 125098 123142 128408 129708 142980 143901 437920 473734 1337105 1325311 530337 547390 131165 116674 126967 128581 137381 133545 132492 129629 89133 90499 324464 283503 803100 816226 236109 234605 301765 301139 354739 342823 375218 373954 396347 405018 383116 427280 957397 1003127 602460 504679 322256 315694 371125 369546 394096 396409 410321 415233 471647 467906 783905 827990 39.95 69.1 1
10:42:16 2023-10-12 410517 405831 95925 92446 142075 145712 152469 150016 125031 122944 128284 130130 142617 143824 438362 472454 1350376 1334577 527573 547390 132204 116286 127598 128156 138154 132700 132838 132537 89227 90186 319819 279545 823631 815070 236145 234769 298677 302729 351997 342884 374121 373097 398122 402233 383152 427243 955877 1006006 601916 505976 322256 314435 370002 369799 391577 398636 405642 414380 469102 468740 795322 823295 39.95 69.1 1
10:42:17 2023-10-12 409844 406088 95855 92446 141999 146050 152043 150257 124865 122977 128072 130308 142651 144092 437692 474389 1364138 1337706 522266 547244 132561 116667 127393 128376 137817 133570 133012 132999 89194 90153 321657 279473 812471 811472 237373 234174 300137 302693 353539 345275 371759 375869 397494 402830 383045 425626 959310 1018027 606853 504607 322714 314878 370002 368615 394481 396514 405569 415306 467531 468829 788566 822673 39.95 69.1 1
10:42:18 2023-10-12 413617 407909 95958 92446 142239 145980 152115 150056 125031 122944 128284 130345 142783 144500 437847 467563 1350376 1333899 528826 547353 131198 116835 127143 128547 137312 133637 132360 132801 89227 90340 327849 281090 809597 816226 236274 234932 297883 302941 354739 344824 373447 374181 400785 402830 383319 425930 957950 1003054 595330 505976 322400 315802 368817 369763 392127 399479 405569 414998 469030 469071 795565 825721 39.95 69.1 1
10:42:19 2023-10-12 412365 408826 96095 92929 141310 146524 151525 151123 124778 124030 128113 131272 142783 145129 437811 468990 1361555 1345522 525208 547353 131165 116835 127143 128581 137633 133603 132861 132883 89194 90434 320635 281560 809080 807967 236310 234967 298190 302693 353988 345373 371759 376434 399907 402865 383045 423390 957360 1016586 611267 505976 322942 315802 370002 368905 394517 398920 407936 415270 467531 468172 793236 820886 39.95 69.1 1
10:42:20 2023-10-12 413100 406092 95896 92510 141736 146117 151904 150257 124912 122977 128250 130520 142749 144291 437979 468623 1347670 1333899 530296 547390 131165 117030 127021 128759 137346 133670 132666 129540 89162 90591 322114 283835 816394 814494 236310 235694 300616 301985 355994 344824 372956 374146 401102 405266 381597 428083 957950 1003091 605360 503892 324091 315586 369411 369474 394654 399337 405461 413946 468850 468697 795417 826738 39.95 69.1 1
10:42:21 2023-10-12 410663 408394 95767 94401 140997 146690 151073 151224 124587 124011 127683 130978 142740 145180 437965 469026 1361555 1343234 524759 548164 131231 116640 127353 128581 137763 133637 129609 132859 89194 90372 320635 281560 808240 809349 238934 234967 297738 302906 353988 343303 369596 376802 401067 404664 383116 425464 958629 1015148 603910 505259 322714 315802 370002 367543 395109 401044 409163 415306 466110 468864 795565 822673 39.95 69.1 2
10:42:22 2023-10-12 410772 408485 95958 92638 142043 146386 152115 150504 125031 123604 128072 130553 142783 145304 438868 472649 1356485 1337706 526877 548831 131066 117286 126885 128870 137141 134108 132573 129897 89040 90653 321146 283301 799141 811472 236310 234769 300877 301701 355994 343374 369632 374217 398716 406509 386590 423390 962906 1014393 603910 507413 320889 315497 369966 367507 393891 398849 412907 415270 466145 468137 782904 823295 39.95 69.1 2
10:42:23 2023-10-12 405944 408390 96096 92574 141957 145877 152115 150290 125065 122944 128408 130308 142804 144300 439939 471788 1352587 1344984 531878 548552 131956 117030 127441 128849 137797 133855 132780 129629 89595 90624 323156 282865 809918 813917 236274 235694 299585 302941 354989 345481 374916 374217 399907 405301 386578 427207 959310 1009241 605360 505719 323172 315550 373183 369871 392163 401307 411667 414489 468670 469071 794436 827841 39.95 69.1 2
10:42:24 2023-10-12 411098 410692 94599 92958 143220 147092 153522 152131 125603 124235 129248 131338 143774 145506 446356 478003 1360972 1347288 531163 549824 132852 117617 128871 131857 139604 135464 131058 131868 89882 91448 324464 284508 818445 817383 238549 236058 303782 304828 354974 349160 377156 378812 401138 407756 387849 429169 966207 1024253 615680 513675 324631 316965 374382 371578 399280 403110 415366 420044 471533 474517 796696 831913 39.95 69.1 2
10:42:25 2023-10-12 424072 416428 96838 95195 145622 150114 158004 156888 126340 124573 133876 133930 145819 147472 446295 476551 1374169 1356223 538136 558083 133788 119102 133594 131103 141424 139435 134588 135424 91079 92241 324722 287756 820919 833970 240850 239847 303356 308538 361010 350800 378501 382989 408371 413521 387740 432476 972110 1020076 617151 512852 327391 323242 377433 376026 401542 407570 414439 419232 476074 476117 804627 838620 39.95 69.1 2
10:42:26 2023-10-12 419815 421340 96632 94927 146122 150524 160937 156714 125891 124301 133782 133838 146265 146769 445338 478039 1374206 1374458 541849 558478 133319 118472 133628 131136 141457 139477 134622 135458 90575 92178 325743 286615 829771 831931 239864 239476 304245 306802 360394 351862 380379 378921 405680 410193 390079 429813 969938 1021323 618622 512113 326613 319370 377238 372990 397034 404055 415366 420676 473127 470983 802310 834910 39.95 69.1 2
10:42:27 2023-10-12 422006 420232 96192 94496 145188 149520 157835 156600 125477 123722 131149 133293 145175 146725 447940 485635 1376675 1352177 536461 557936 132771 117712 131612 130882 141001 138714 134521 135240 90319 91701 327849 288987 831415 829777 239696 237961 305367 304721 356650 349742 377156 378812 398680 407173 384806 423462 970594 1024290 614209 516633 323874 316672 374382 373579 396961 400990 412907 416870 471188 469193 793309 830069 39.95 69.1 2
10:42:28 2023-10-12 424072 421938 95199 91426 143528 147897 156548 154703 123941 121614 129975 131594 142934 144219 441439 476551 1361555 1347856 535087 550005 130853 115448 131062 132413 139961 136905 133645 133198 89194 90153 323948 285720 834369 833970 237041 235729 298642 302445 351997 343339 373484 373061 397061 401281 378763 422011 957950 1006006 607773 508288 323172 314657 370002 369835 390612 399189 405858 412190 464729 463465 797644 825415 39.95 69.1 2
10:42:29 2023-10-12 424753 420568 93065 90723 142796 146386 155151 153889 123101 121284 129213 131305 142389 143901 438996 473734 1371275 1342352 527025 549860 132621 114649 129952 132449 142216 136423 132743 133047 88544 89529 321146 284508 834472 827736 237077 234208 297775 300611 351731 342884 368377 372503 393954 398299 376192 416634 955877 1013676 606896 510593 320889 312713 368298 366368 392149 395270 403813 408742 460017 461735 787437 818487 39.95 69.1 2
10:42:30 2023-10-12 424674 421014 91721 89320 139973 144658 153552 152401 121723 123766 127649 129423 140590 145298 439819 469287 1342814 1329160 528863 548552 131425 113126 128445 131248 141417 135336 130992 131079 87747 88832 323948 282902 832226 829777 236179 232053 294514 300108 347142 338144 367188 367579 388656 394446 372058 414713 944607 993225 603911 505719 318904 310712 365641 365508 385447 392252 396376 405614 457682 456952 787437 815206 39.95 69.1 2
10:42:31 2023-10-12 422052 418322 91292 89219 139832 144164 153096 151258 121292 123491 127410 128930 139527 144989 437965 472788 1355518 1332949 522747 547390 129147 112516 128055 131088 139022 134894 130827 130848 87164 88295 324980 282902 826740 825393 236179 236281 294746 297789 345578 338180 365548 368355 388047 392475 369857 410367 946019 1003127 608389 507413 315726 307685 364093 362935 386405 387736 395890 404326 452743 456652 780208 811666 39.95 69.1 2
10:42:32 2023-10-12 423863 417700 90798 88914 142765 144030 152393 151292 121227 123440 127166 129051 140004 141007 437592 474462 1342999 1319002 524834 547207 128707 112438 127850 129117 138743 135162 130055 131017 87437 88496 323828 284911 823746 828911 234851 233326 294300 295579 345614 337423 365005 367543 388011 394169 367565 410984 947398 993938 599497 507229 315329 308186 363030 363961 385518 387736 399151 401860 454477 454624 774833 815206 39.95 69.1 2
10:42:33 2023-10-12 422272 420859 90765 88889 143164 143964 152673 151292 121260 123320 127038 128535 139494 142881 440131 476216 1346546 1328178 525904 546401 128879 115069 128021 130963 139134 134988 130737 131458 86912 88263 323156 284508 829593 827736 234851 232053 294928 295614 343541 338144 363280 364756 385137 392439 369821 405506 948743 998702 600968 507413 313445 307685 364608 360821 383250 386818 396520 403357 451039 455843 776618 814017 39.95 69.2 2
10:42:34 2023-10-12 425311 420089 91107 88755 139586 144368 153062 151191 121861 121432 127445 128373 140633 144548 440397 475881 1340447 1315036 527609 549329 128611 112593 128205 131213 139022 135056 130615 131046 86884 88263 327849 285923 823976 833970 234851 232053 293638 295937 346393 336582 365005 364173 385653 393615 367529 410678 947398 989122 597203 507413 313225 308151 363030 362935 380928 387666 396520 401255 454086 451163 774833 815206 39.95 69.2 2
10:42:35 2023-10-12 424674 423492 90802 88946 143303 144566 153624 152094 121723 123629 127228 128931 139560 144989 439924 478039 1353734 1332949 525677 549473 129237 112373 128693 131464 141550 135311 131633 131835 87471 88686 323948 285923 846390 832165 234851 232053 294479 296843 343541 337907 363573 365304 385075 392128 369193 405470 950090 1003878 602440 510305 316366 308010 365087 360713 383951 387525 399188 402933 453482 452854 778178 812893 39.95 69.2 2
10:42:36 2023-10-12 427307 423461 91233 88914 140110 144532 153693 151779 121723 123766 127976 128744 140363 144715 439888 478148 1340834 1322688 530374 549896 131175 112593 128658 131681 139799 135814 131091 132083 87439 88691 324980 286940 828133 836930 234851 232706 295526 296843 346134 337634 365817 364209 385653 393615 367529 409099 948926 990523 603911 505259 313445 309121 363030 360893 380928 388859 396628 401219 454625 450496 777919 816365 39.95 69.2 2
10:42:37 2023-10-12 423971 426945 91177 88982 140559 144692 153975 152652 122090 124011 127649 129675 140429 145369 441656 479419 1357452 1337501 532705 553152 131391 112593 129120 132241 141940 136075 132311 132481 87747 88784 324980 286280 834482 834561 234706 233326 295751 296340 347861 338584 362622 365197 386704 394652 368457 408106 954824 1003091 606853 507413 313225 310095 364280 360713 384364 389475 398908 401255 450714 456056 777073 815206 39.95 69.2 2
10:42:38 2023-10-12 429891 427126 91399 89011 141080 145201 154721 152512 122459 123869 127683 129708 140709 145298 441728 480852 1341633 1332949 538173 553188 131027 112747 129154 132040 141743 136487 132187 132731 87595 88909 326563 288261 829989 841343 234520 236447 295830 295614 347457 337362 363866 363082 386812 394446 366426 405470 950090 989661 606301 505976 313702 310060 363066 362935 381498 389773 396592 401219 454790 453486 782106 819162 39.95 69.3 2
10:42:39 2023-10-12 426863 428672 91429 89190 142001 145474 154798 152867 122796 124249 127949 129479 141216 145329 444336 477751 1355693 1336736 538173 554398 131209 113057 129403 131943 142048 136647 132527 132764 87900 89031 327980 287055 831955 838929 234851 231984 293468 297543 346134 339715 363830 363918 388011 392475 369229 405434 950090 999444 614361 506694 315431 311543 363246 360893 382105 390639 395890 403643 450751 451515 787437 814832 39.95 69.3 2
10:42:40 2023-10-12 432665 427518 91751 89137 141766 145407 155255 152792 122927 123869 128497 129577 141305 145059 445556 482672 1349417 1330106 536291 556506 131460 112980 129403 132287 142216 137095 132743 133231 87964 89493 327328 288698 835078 846124 234851 231823 296246 297297 347178 338180 365005 364209 385689 393615 366426 405506 954750 996157 613801 510305 316816 309954 364572 363961 384396 389298 396448 404391 454910 451479 779435 820267 39.95 69.3 2
10:42:41 2023-10-12 431135 432269 91751 89292 141962 145677 155289 153284 123167 121170 128676 130130 141305 145471 445338 480852 1359622 1346786 540860 557688 131676 112980 130013 132321 138819 137095 133064 133198 87932 89218 328371 288617 845099 843729 234851 232019 295526 297789 345614 339715 364969 364209 388047 392475 369229 405506 950968 1001565 615854 507413 315690 309590 364409 360569 382641 390092 395890 403680 454625 451198 787215 817291 39.95 69.3 2
10:42:42 2023-10-12 432876 432254 91751 89320 142435 145777 155757 153671 123129 121158 128744 130166 141997 145546 448339 485575 1352624 1332001 537918 558873 131711 113135 130013 132407 142519 137355 133177 133448 87964 89341 327849 288486 841792 848454 235940 233690 295257 297464 347315 338548 365930 364649 385509 393124 366247 408268 955841 998276 611375 511750 316190 309847 364608 364476 382677 388894 396592 401714 454086 453486 781721 822710 39.95 69.4 2
10:42:43 2023-10-12 433885 432411 91751 89475 142464 146152 156043 153812 123332 124386 128565 130553 141796 142398 446708 481246 1361555 1346786 541082 558873 131962 113057 130697 132356 142821 137355 133520 133574 87996 89496 327328 290155 847435 846775 234851 232019 295379 297789 345336 338726 365817 364792 387429 391853 368378 405506 953099 1003127 614921 508683 315726 309157 364956 361925 383214 390092 395890 403995 455766 454842 789531 820739 39.95 69.4 2
10:42:44 2023-10-12 435325 432994 91777 89775 142367 146490 156013 154171 123129 121367 128531 130855 141737 142466 449390 486837 1370814 1348704 535124 560459 132066 113057 130480 132356 139699 137634 133461 133448 87996 89373 330779 291058 846511 846124 234851 233034 295651 297789 348600 340264 363830 366403 385689 393615 367565 406763 958629 1009277 606853 510629 314694 310131 364147 362935 384976 390057 396628 402750 451075 453016 779435 818450 39.95 69.4 2
10:42:45 2023-10-12 432610 433129 92007 89475 142501 145911 156191 154514 123365 124334 128957 130553 141862 142213 449354 483395 1361974 1351699 542655 557230 131711 113290 130480 132677 139636 137806 133461 133885 88238 89529 330779 291048 847224 850485 234851 232053 294345 297464 346134 340264 364675 364173 386847 392439 367207 408322 955466 1007520 615854 510305 315582 310198 366677 363339 384941 390497 398055 403680 453359 450531 788566 820849 39.95 69.4 2
10:42:46 2023-10-12 436366 436204 91877 89598 142029 146662 156186 154562 123299 121400 128957 131062 141763 143126 447959 487161 1368868 1350625 539706 558910 132253 113368 130879 129424 139828 138052 133780 134082 88391 89529 330779 292082 847956 848417 234851 232019 296663 296728 346655 339751 363316 365340 384498 393026 367013 404114 959310 1013713 611375 513675 314436 310095 363863 362935 384726 388894 396592 402465 451039 452572 781721 820614 39.95 69.4 2
10:42:47 2023-10-12 436987 442328 91800 89475 142724 146526 156330 154343 123398 121200 128992 130553 141796 142398 450997 484103 1364986 1352147 544344 558946 131711 113368 130697 132654 140060 137841 133712 134070 88391 89529 331833 292638 848286 854577 234742 234349 294024 297680 345507 339572 364591 366581 386632 391675 366834 405362 953774 1006006 615854 509835 315437 309807 364082 363704 382069 390057 398055 403357 453663 449236 788335 820886 39.95 69.4 2
10:42:48 2023-10-12 437802 435777 91910 89631 142493 146696 156548 155091 123398 121382 128957 131011 141796 143160 449661 489917 1370814 1351587 537955 558946 132162 113290 130879 132767 139928 137806 133864 133977 88604 89561 334302 292018 855155 850485 234851 232706 296038 297702 345578 338726 362767 365048 383312 390958 365291 405506 957950 1010741 609882 515680 316190 310273 363317 362935 383286 387430 399188 402173 453178 454163 783905 820120 39.95 69.4 2
10:42:49 2023-10-12 441191 436161 91904 89533 142862 146403 156662 154703 123365 121623 129206 130978 141854 143168 449807 490609 1358895 1335600 542403 559018 131836 113368 130697 129498 139961 137841 133679 134103 88270 89529 330779 293053 846290 856483 234851 236080 295830 297543 347178 337705 365042 364756 383384 391268 363905 405398 957950 1000187 608389 515170 315209 309807 364093 362503 382641 387736 395890 400013 452778 450827 782904 824465 39.95 69.4 2
10:42:50 2023-10-12 440337 440232 91751 89663 142489 146688 156330 154841 123967 121567 129171 131224 142025 143259 449294 490956 1374206 1350154 537918 559054 132070 113213 133244 129335 141112 137966 134221 134196 88544 89529 334072 292702 856631 852897 234851 232543 295414 296519 344576 338690 362767 364244 382775 389484 367160 404637 959590 1011612 617546 516633 315029 310895 365124 362826 383107 386983 396926 401182 449972 449236 786319 821026 39.95 69.5 2
10:42:51 2023-10-12 444850 436589 91747 89751 142796 146386 156488 155026 123365 121498 129137 131158 142193 142759 450244 490956 1362941 1337547 539173 562181 131802 113446 130697 129598 139994 137875 133864 134196 88451 89529 331306 293676 852845 857125 234851 233034 294122 296555 346584 336618 364932 365012 383277 390613 362779 404720 957950 1003054 608389 515901 315395 309338 364093 362432 384904 387359 394669 399376 454946 449201 783386 825638 39.95 69.5 2
10:42:52 2023-10-12 441960 439382 91766 89594 142459 147105 156657 155164 123365 121483 128957 131371 142025 143225 450597 487053 1381054 1354071 538173 562217 131985 113368 131062 129509 140740 137841 134116 134289 88512 89496 335367 291945 856111 855794 236644 233618 293200 297608 346878 337966 362903 366581 381989 388656 366381 403639 957950 1010668 625502 517587 315509 308081 365124 360893 383179 387930 395692 400579 450541 449201 787092 819649 39.95 69.5 2
10:42:53 2023-10-12 445736 439382 91780 89598 142682 147105 156766 155199 123431 121581 129137 130978 141992 142894 450403 491303 1364949 1339405 539061 562217 131676 113213 130971 129687 140488 138486 133977 134449 88604 89529 330779 294092 850050 859590 234851 233034 294407 297477 346098 335805 364380 364209 383008 389448 364572 406082 958629 1003091 614515 515606 314179 310273 363579 364219 383214 387088 396705 400798 454790 453541 783275 823731 39.95 69.4 2
10:42:54 2023-10-12 446590 442777 91711 89500 142543 146677 156523 155022 123365 121233 128923 130978 142050 142970 452020 484820 1364986 1351699 544341 562181 131836 113135 131062 129509 140513 137875 134082 134196 88512 89496 332542 291981 854140 860844 234851 236044 292618 297789 345023 336356 363280 363627 383348 387097 364057 405506 953504 1000894 615854 513275 315726 307220 363066 363448 382033 387701 393419 398740 451039 451043 794964 823295 39.95 69.4 2
10:42:55 2023-10-12 448161 441818 91721 89565 142489 146696 156622 155307 123934 121665 128957 131404 141992 143358 450705 491303 1368868 1343224 537882 563445 132253 113213 133175 129691 141404 138359 134187 134516 88451 89746 334072 294574 856431 860844 234851 232706 293994 295579 345336 337881 363280 364720 382131 387745 362704 404600 960958 1005860 605403 516633 314293 311115 363030 363889 385486 386948 395765 396425 450678 449201 785970 824465 39.95 69.5 2
10:42:56 2023-10-12 447760 441025 91709 89689 142697 146386 156418 155307 123398 121581 128957 131281 142193 142759 450741 484139 1368868 1347373 544270 563843 131642 113213 131062 129687 140707 138390 134301 134415 88544 89529 330419 293260 851445 862635 234851 232870 291516 297789 345336 335569 362731 362793 383348 386486 362958 403712 953063 1001601 617546 513675 315726 307685 360988 363448 384051 387666 392271 396389 451003 450408 793273 824192 39.95 69.5 2
10:42:57 2023-10-12 446799 444390 91403 89504 141995 147105 156260 155376 123332 121796 128890 131404 141339 143358 454098 489917 1370814 1351587 540475 563880 131642 113135 131062 129509 140801 137841 134326 134289 88391 89496 335367 294982 855255 862635 234634 232706 293163 295758 346513 336169 359823 366062 382025 387533 360736 400045 957950 1008145 616030 513382 313666 308116 360988 360425 385214 386948 394608 397823 449730 451043 787092 820849 39.95 69.5 2
10:42:58 2023-10-12 448837 442147 91562 89410 142459 146662 156766 155134 123365 121531 128744 131011 141562 142861 454471 485162 1361555 1350625 548113 563880 131391 113213 130697 129687 140253 138495 133679 134542 88450 89807 335367 295980 851692 862065 234190 231788 293871 295450 346620 335569 360546 364512 383348 387745 360844 401251 953774 1000187 617546 510268 313702 310273 360988 360857 383310 389156 394352 397847 449303 450264 790804 823110 39.95 69.5 2
10:42:59 2023-10-12 441782 445601 91584 89472 142795 146662 156731 155307 123365 121871 128957 131305 141992 143324 453968 486981 1371696 1365762 547371 563880 131676 113213 131062 129602 140380 138367 134082 134631 88358 89496 337901 294578 871215 859590 234190 231306 292618 295371 344540 337362 358306 363998 383312 386521 360916 398808 952388 1006358 617546 510556 313702 307685 360988 359662 380928 387701 393419 396353 446268 448080 792037 817834 39.95 69.5 2
10:43:00 2023-10-12 448546 444644 91432 89320 142535 146662 156801 155341 123398 121531 128957 131191 141696 142894 454683 491998 1359622 1348704 548621 565585 131460 113213 131062 129776 140513 138987 133897 134542 88238 89529 335280 297029 858026 866205 233460 232706 293511 294756 345578 335569 360256 362971 381025 388585 360555 400639 958225 998167 625123 510447 313952 311286 360880 360605 381616 387630 395241 395130 450294 446401 787923 820886 39.95 69.5 2
10:43:01 2023-10-12 441566 447674 91721 89476 142820 146662 156811 155199 123398 121498 128957 131011 141894 142466 454719 489917 1368868 1359937 549005 564714 131676 113057 131062 129598 140480 138390 134082 134508 88358 89496 334302 295346 862347 863287 233460 232706 292618 294713 343541 337362 359171 362971 382131 385407 362994 396529 952388 1007431 620577 510593 313225 307220 363030 359373 380860 387088 393105 396353 447191 447682 788603 820267 39.95 69.5 2
10:43:02 2023-10-12 454926 445605 91654 89011 142724 146389 157308 154841 123431 121284 129235 130553 142221 141801 455077 493066 1364986 1341117 542691 565549 131460 113057 130879 129687 140480 138521 134082 134415 88238 89496 338439 296570 870954 866931 234412 231783 292129 294856 346633 336930 360366 362826 381986 386486 360228 400931 955429 999700 623607 515901 313952 308851 360988 360231 378898 384183 393456 393984 449656 445711 781450 822089 39.95 69.5 2
10:43:03 2023-10-12 447127 446794 91403 89288 142829 146386 156801 155056 123365 121400 128957 130855 141997 142028 454719 491303 1368868 1347373 547408 565549 131894 112747 133338 129331 140968 137841 134428 133977 88358 89341 334835 294092 880959 864945 233496 231605 291312 295657 342983 336075 359713 360893 379853 385337 360880 398808 952351 1003091 617546 513218 312749 306970 363030 359662 380896 387894 393785 399091 447495 445568 789679 821026 39.95 69.5 2
10:43:04 2023-10-12 447833 446612 91551 89435 142796 146386 156657 155307 123365 121838 128930 131092 141997 142759 455398 493102 1380600 1354254 539442 565549 131528 112902 131245 129622 140740 137841 134116 134306 87996 89341 337901 294514 874101 863899 234851 231403 291728 295657 344923 335569 358342 363484 378120 384764 360844 396493 956592 1008528 614515 516633 311801 306222 360772 359409 382228 385751 392271 395759 444868 445390 782831 818450 39.95 69.5 2
10:43:05 2023-10-12 449180 444297 91399 89133 142493 146627 156657 155056 123735 121400 128834 130945 141339 142398 456079 489400 1369500 1351587 546668 565585 131460 112902 131122 129598 140740 138259 134116 134322 88238 89463 337497 294301 859780 868732 233460 231890 289752 295937 344923 333555 359967 360929 378755 384967 359940 399754 954146 1003240 616030 513528 316149 306356 362994 360605 381042 384755 389843 395166 449020 446831 793236 820230 39.95 69.5 2
10:43:06 2023-10-12 448821 448540 91399 89366 142333 147076 156587 155341 123365 121483 128744 130978 141268 142335 455715 491646 1379397 1358003 541045 566422 131425 112747 131062 129424 139828 137953 134179 134398 88238 89341 336048 295001 861386 862065 234190 231728 290365 294677 344680 334561 358306 362242 379033 385218 359396 396421 953774 1014523 617546 516633 313189 306789 360988 359121 382228 385480 387614 394539 445638 447701 787437 820267 39.95 69.5 2
10:43:07 2023-10-12 453463 447127 91461 88978 142402 146284 156201 155307 123365 121483 128710 130855 141899 142230 456079 487125 1368868 1350327 547408 567224 131277 112902 130879 129509 140513 137875 134082 134289 88238 89341 333668 295272 862764 871288 233281 231260 290294 295758 344923 335723 360100 360713 381177 384371 358566 396529 949623 1002418 616030 513675 313952 306789 360988 360531 378862 384148 387578 393984 447921 444355 793021 818450 39.95 69.5 2
10:43:08 2023-10-12 449776 447054 91399 88978 142435 146386 156548 155307 123332 121316 128744 130945 141605 142230 455810 491574 1380073 1358003 542270 565622 131425 112747 130971 129509 140480 137875 133990 134103 88417 89341 337901 295346 864149 862065 233496 231403 289924 294999 342983 333555 357193 363484 379033 384677 358314 395791 953063 1012243 628892 516486 312714 306033 360988 358292 382083 384418 391027 396327 446766 448426 787923 819857 39.95 69.5 2
10:43:09 2023-10-12 454911 447910 91237 89162 141932 146662 156295 155376 123332 121721 128717 131026 141729 142894 454392 492301 1371275 1349575 541923 567224 131175 112747 130879 129955 140295 137875 134108 134415 87932 89186 337901 296607 863470 865593 233296 231403 290842 293044 343506 333870 356155 362971 379033 385760 355308 395162 953774 1006006 593613 515901 313062 305794 359045 358651 382228 385480 389880 393323 442928 448389 784090 819686 39.95 69.5 2
10:43:10 2023-10-12 451237 451493 90765 89288 141499 146696 155874 155843 122957 121763 128284 131191 141305 143358 454355 489917 1379125 1361875 542618 567224 131277 112747 130853 129509 140513 137875 134082 134230 87964 89308 338977 295976 865000 863287 233096 231403 288939 294100 344413 335759 356191 362971 379033 383815 357776 398813 955429 1012061 624205 517367 313952 306753 360518 358113 382192 384668 387470 395705 447572 446127 788520 816061 39.95 69.5 2
10:43:11 2023-10-12 454583 449812 91207 89272 141945 147076 156191 155376 123332 121498 128531 130945 141268 142631 456079 493066 1370814 1348704 543462 567224 131175 112747 130879 129424 139861 137983 133767 134390 87932 89218 337901 296681 864812 866241 232733 230684 290400 293026 344923 333870 357264 363216 379033 384947 355059 396349 955200 1003841 608389 516633 312619 306789 358817 359409 381150 384668 387614 393954 444939 445711 781721 820988 39.95 69.5 2
10:43:12 2023-10-12 459598 448376 91206 88946 141966 146389 156657 155199 123365 121415 128531 130586 141339 142466 456115 489400 1380073 1362191 543040 567224 131277 112593 130879 129509 140513 138294 133990 133977 87932 89186 338439 297029 863578 866279 232590 231225 289686 293957 342911 333834 359529 362826 378853 382881 356378 393979 950968 1013804 617941 516633 313952 306357 359901 357501 381652 383553 386308 394585 441701 445050 787092 816061 39.95 69.5 2
10:43:13 2023-10-12 456133 449711 90798 88974 142201 146425 155914 155376 123247 121400 128497 130945 141605 142230 457211 492337 1370814 1348704 543498 567224 131141 112747 130697 129331 140027 137841 133679 134103 88175 89186 337901 297029 860616 867504 232009 230290 289924 292927 344923 333599 356191 360929 378730 384413 353958 395162 953811 1003091 628892 516009 312176 306789 357702 359121 380933 383304 391027 391884 446802 447159 783175 820441 39.95 69.5 2
10:43:14 2023-10-12 452066 449752 90831 88824 141541 146627 156043 155376 123280 121284 128318 130553 141305 142365 456798 488678 1378114 1366126 545897 566968 129190 112593 130558 129331 140413 137737 133981 134188 87867 89211 335367 296818 867789 865738 231810 230921 291156 292892 342983 333870 358527 360929 378781 382953 355343 396299 950295 1009277 617171 515901 313062 305890 358781 356427 381150 383232 386000 393323 442061 444355 787997 816061 39.95 69.5 2
10:43:15 2023-10-12 455571 449712 90765 88946 141533 146424 156043 155341 123129 121483 128318 130888 141111 142894 457444 492683 1370814 1351587 544307 568028 128789 112747 130264 129598 142657 138486 133553 134542 87900 89186 334968 297875 852471 868769 231973 229967 288939 292276 344680 333364 358020 360893 378176 383277 355538 395761 955503 1002945 593613 516633 312619 306162 356449 357861 381150 383517 387470 390960 444308 445497 781537 817834 39.95 69.5 2
10:43:16 2023-10-12 454883 450062 90798 88999 141945 145902 156191 155160 123365 121284 128531 130586 141268 142213 457444 489917 1364986 1348592 547445 567224 128968 112593 130571 129509 139994 137875 133645 134103 87900 89186 337901 297029 858625 871907 231612 230648 288942 292276 342983 333364 356155 359698 378428 380935 353710 396617 948743 996083 612999 513712 313062 305675 357667 357501 376906 383553 384538 391826 445614 441777 788603 819068 39.95 69.5 2
10:43:17 2023-10-12 457609 450899 90765 88824 141558 147076 155939 155376 123162 121400 128463 131143 141205 142162 455356 493102 1368225 1348704 543884 568028 128968 112438 130299 132583 140655 137948 133771 134171 87747 89064 335367 298369 869152 871288 231830 229148 291398 292206 342947 332445 358454 360351 376546 382917 354967 395738 951632 999508 618682 516633 311293 305926 357415 358328 378185 382371 386889 391826 445929 441813 779099 818487 39.95 69.5 2
10:43:18 2023-10-12 456943 450386 90798 88670 141901 146152 156295 154807 123280 121284 128318 130553 141208 141736 457859 489400 1368868 1350625 547445 567224 128968 112438 130480 132767 139470 137948 133759 134200 87747 88877 337901 296681 861750 872468 231054 229254 288946 292206 342983 332895 362017 358328 377292 380065 353144 395738 948743 996864 617546 513345 312841 304744 357451 357466 377207 383232 386715 391847 444490 441994 791930 818691 39.95 69.5 2
10:43:19 2023-10-12 457604 451161 90607 88670 141911 145980 156152 155307 122927 121400 128072 130553 141410 142028 457481 493066 1369286 1350869 545508 567845 128810 112438 130341 129420 139961 137703 133545 134002 87835 89088 338977 297875 858534 871232 231252 229649 288535 291317 342983 332355 357513 359734 376317 382112 353965 394581 951041 1001637 614094 516267 311734 305460 355272 356463 378970 380910 385729 389748 442097 442138 779435 816061 39.95 69.5 2
10:43:20 2023-10-12 457233 451125 90765 88396 141541 145605 156330 154841 123129 121200 128318 130341 141305 141736 458454 489917 1364986 1348704 548225 567224 128879 112373 130571 132527 139765 137841 133679 133977 87715 89031 335280 297452 864903 873705 230568 229254 288942 292276 342983 332625 358020 358076 376475 378720 355286 394847 947923 996755 593613 513565 313062 304528 356485 357287 376591 383213 386334 391549 445299 441669 788566 816061 39.95 69.5 2
10:43:21 2023-10-12 453563 453450 90765 88958 141114 146117 156295 155199 123162 121200 128284 130341 141208 142000 457408 490195 1378114 1361370 544196 564555 128968 112438 130697 132527 139961 137841 133679 133977 87779 88877 341577 295614 866015 868154 230892 229254 288942 291859 341430 333599 357007 360555 376160 378967 352156 393355 948244 1008676 628306 516633 312176 304566 357415 355321 378970 381265 386608 391826 441331 441693 784090 816097 39.95 69.4 2
10:43:22 2023-10-12 458294 451165 90765 88396 141554 145674 156226 154841 123129 124421 128340 130514 141205 145298 456755 490609 1364986 1351699 546982 568028 128879 112373 130697 132493 140217 137841 133679 133885 87747 88991 338977 297029 871540 876187 230391 229042 288906 292616 341767 331709 357910 357036 376124 378896 354967 394618 948252 999655 614515 513275 311073 304530 358529 355713 374409 382371 384574 392176 441989 440786 785970 814869 39.95 69.5 2
10:43:23 2023-10-12 452223 451165 90607 88396 141118 145677 156295 154841 122960 124385 128072 130162 140883 142000 458508 496103 1378419 1352110 542307 568028 128968 115023 130697 132482 140093 137841 133679 133633 87902 88877 335367 295163 881918 868769 231810 228153 288942 291796 339885 333364 355926 357537 373874 378932 353179 391858 948244 1005295 619287 516523 310414 303495 357702 357137 376376 379809 387596 391680 439220 440283 780949 815095 39.95 69.4 2
10:43:24 2023-10-12 455526 453455 90670 88363 141866 145643 156295 154699 123162 124455 128106 130097 141305 145471 458778 493066 1371275 1354854 549675 568833 129113 112373 130593 129154 140413 137668 133981 133750 87867 88751 336982 296186 882011 874702 231991 228901 289027 292206 339813 331852 357224 358694 375417 378896 355720 393319 950090 999691 609400 512875 310414 303142 357667 355250 374302 380839 387157 391476 440333 439476 786319 816365 39.95 69.4 2
10:43:25 2023-10-12 457066 453713 90574 88606 142009 145777 155771 154772 123096 121284 128038 130435 141410 141761 458778 496067 1382036 1352550 542691 568833 128968 112287 130662 132505 139994 137580 133830 133633 87595 88751 341577 295579 871157 870615 231216 227764 288942 291317 340338 332859 355565 357215 373066 378685 355789 393405 952791 1002945 619287 518102 310341 303852 357237 356632 376290 378923 387432 390887 442064 440355 778950 815206 39.95 69.5 2
10:43:26 2023-10-12 455988 453713 90563 88601 141503 145643 156117 154772 123332 121200 128250 130097 141272 145502 458742 496031 1368868 1341313 545619 566182 128879 112373 130536 132724 139798 137806 133612 133817 87595 88845 341577 297392 871166 874945 230497 228242 288942 290397 340602 331852 356971 356951 372982 380065 353929 393355 950090 993151 586147 516633 309975 304994 355485 355250 373741 378923 385115 387448 441570 439404 778178 818505 39.95 69.5 2
10:43:27 2023-10-12 454911 455001 90530 88331 141641 145592 156260 154703 123096 121284 128250 130514 140804 141770 458778 498982 1380073 1354071 542728 568028 128968 115046 130662 132591 139828 137545 133750 133712 87771 88926 338977 297949 873956 873668 230391 227395 289149 291388 338682 332914 355402 356391 372127 378932 354716 390294 953320 1005222 617546 516633 309538 303781 358791 354184 375163 378888 387432 390299 436687 440440 778837 814048 39.95 69.4 2
10:43:28 2023-10-12 455489 453713 90574 88299 141533 145508 156260 154133 123332 124490 128284 129610 141077 145090 456586 496103 1364949 1339484 544344 566182 128542 112275 130229 132574 139278 137676 133428 133851 87565 88812 334835 297392 865501 874666 230104 227376 289027 289955 339849 331314 355853 355036 372162 378932 351830 391821 950090 991060 628892 514876 306424 303424 356980 356595 375786 378676 387670 387303 438969 437956 776337 817453 39.95 69.5 2
10:43:29 2023-10-12 450904 454675 90421 88335 141610 145575 156008 154665 122927 124455 127683 130166 141216 141880 458778 495850 1375189 1354986 545818 570176 128742 112231 130125 129023 139861 137634 133545 133956 87531 88691 338977 296901 874886 873148 229640 226954 288942 290361 337803 332355 353412 355713 375012 380065 353893 387371 949586 1003127 619287 513638 306784 304030 355450 354871 374337 380021 384538 387448 435661 439346 774833 813471 39.95 69.5 2
10:43:30 2023-10-12 457508 454783 90732 88239 141766 144692 156766 154026 123200 124196 128250 129237 140850 144751 458778 496067 1362669 1338457 546998 567052 128576 115172 130133 132407 142683 137693 133486 133654 87196 88658 337901 299389 865276 875357 229746 226989 288942 295174 339585 330813 353449 355839 374751 380048 351650 390505 949979 991928 593613 511930 308411 304351 356008 353087 372029 378923 386608 390373 441121 436385 784130 816365 39.95 69.4 2
10:43:31 2023-10-12 454874 455484 90534 88299 141508 145171 156117 154133 123129 124317 128072 129643 140850 145192 459754 492683 1364986 1352661 551080 566182 128968 114784 130662 132253 140253 137095 133645 133415 87407 88537 341577 296483 872843 875566 229033 227764 288738 289814 337259 332355 353666 353993 373314 378032 353929 387515 947398 998990 628892 510593 309538 303106 355521 354871 372065 380021 384895 387448 435151 435865 783423 815206 39.95 69.5 2
10:43:32 2023-10-12 457244 454996 90384 88303 141251 145021 156152 153957 123064 124282 127683 130156 140707 145298 456887 496067 1359622 1341313 550250 567016 128152 115046 129888 132499 142627 137666 133285 134007 87434 88682 335367 300079 868355 878679 228892 226884 289149 291330 338646 329671 354435 355409 372127 378861 350697 391518 950090 990523 617546 510556 306784 303887 355505 355373 373666 378958 386334 386178 436651 435503 778472 815206 39.95 69.4 2
10:43:33 2023-10-12 460092 454675 90417 88146 141084 145137 155974 154026 122927 124145 127683 129335 140686 144989 457229 492683 1364949 1347410 551457 566146 128542 114932 130104 132321 142717 137355 133210 133633 87533 88537 338439 297392 876654 874945 228643 227341 287804 295002 336751 331888 351605 353193 372720 377134 351902 387371 945983 998276 613241 511758 309028 304589 357233 353616 374989 379915 383860 387267 437461 436007 783733 811482 39.95 69.4 2
10:43:34 2023-10-12 458677 454996 90450 87993 141508 144701 156295 154026 123247 124110 128038 128874 140817 141055 460264 498655 1364864 1339540 549005 570985 128050 112210 130056 129065 139010 137634 133386 133931 87131 88569 338977 299183 865952 879598 228998 226287 288946 290409 338789 330402 351677 354907 373953 378331 349675 387407 948743 990523 612999 510593 306784 303142 355003 354871 373402 378852 385514 385870 436003 435467 778178 815206 39.95 69.4 2
10:43:35 2023-10-12 455558 453180 90450 88030 141118 145137 156152 154026 123134 124213 127683 129302 140817 144923 459754 493066 1367624 1352550 551421 566617 128542 114898 130224 132321 142787 137355 133210 133541 87099 88537 338977 297428 878334 874130 228323 227341 287922 291024 337505 331565 351352 355839 375282 377328 351650 389078 946231 1001072 593613 511031 308847 301865 355756 351880 372919 378958 382864 386758 436149 436762 784053 810442 39.95 69.4 2
10:43:36 2023-10-12 455618 454548 90108 88146 140596 145171 155289 154309 122895 124386 127615 129708 140929 145298 458778 495609 1368800 1352661 548314 567016 128118 114978 130013 132287 142484 137355 133177 133541 86916 88537 340932 300848 865614 872468 228643 227024 288942 288775 338824 330813 351533 357409 371570 378631 349639 385902 950090 999408 625767 513675 306820 302785 353965 351880 374302 378322 384895 387647 436770 436477 774833 814017 39.95 69.4 2
10:43:37 2023-10-12 457508 457221 90108 87993 143503 145499 155220 154557 122557 124386 127615 130278 140396 145263 458778 491574 1374169 1362914 545319 566182 128152 114898 130013 132253 142717 137552 133411 133742 87434 88771 338977 298972 873057 873434 228537 227554 286736 291230 337590 329635 351280 355856 371015 376797 350162 389537 947325 1007161 621080 515901 309980 302866 355505 353870 374302 376599 380815 386178 433844 436477 780540 811666 39.95 69.4 2
10:43:38 2023-10-12 462792 454557 90136 88146 140596 145407 155446 154665 122726 124525 127527 129675 140363 145298 458778 496031 1367896 1341860 544307 566218 128152 114898 129888 132407 142713 137441 133277 133495 86884 88263 341577 297176 866823 874945 228483 226322 287877 290517 338789 327525 353703 354255 369907 376047 348867 387479 948743 996123 619287 516267 308035 303726 355468 355803 375786 376493 383046 387831 437844 436656 774611 815058 39.95 69.4 2
10:43:39 2023-10-12 457079 454637 90104 88178 140433 145369 155289 154274 122843 124352 127615 129335 140363 145192 459534 495886 1379580 1350215 544159 569639 128405 115069 130056 132575 139245 137183 134056 133198 87131 88230 342121 296340 870257 873013 229033 225850 287189 295002 338479 329528 351533 353157 368768 376797 349675 385630 947361 1000114 625767 516412 306748 300775 355756 351880 372065 375443 381710 386214 436548 435467 777625 810442 39.95 69.4 2
10:43:40 2023-10-12 458502 454530 90104 88074 140359 145171 155255 154274 122927 121158 127649 129577 140827 145059 458778 496139 1367896 1338452 545504 567052 127940 114784 129798 132253 142449 137225 132810 133382 86884 88263 341577 300005 866290 874666 228678 225936 287283 288775 338719 328533 353412 355839 371968 377859 348407 387299 947251 993298 617748 516560 307998 301162 354930 354871 373138 378311 383009 387060 436615 436697 774796 815760 39.95 69.4 2
10:43:41 2023-10-12 469166 455688 90009 87937 141127 144735 155289 154026 122525 124110 127615 129325 140363 144989 458595 493796 1363981 1348704 549787 566218 128152 114704 129798 132035 142548 136905 132776 133164 86916 88230 337901 297029 881219 877910 229373 226287 286476 295210 336479 327790 351641 354657 369942 376268 349675 387407 943233 993938 615633 511714 306748 299408 353356 353870 373138 378844 382001 386178 435967 434141 783979 811703 39.95 69.4 2
10:43:42 2023-10-12 461517 454566 90104 87933 140188 144932 155186 154060 122810 124283 127615 129027 140330 144945 456851 498982 1364986 1339405 545619 566218 127940 114784 129368 132407 142229 137317 133227 133432 87003 88496 338977 299652 873911 876187 228502 226112 287140 288802 337117 327755 351605 352897 370020 377751 348055 387335 947361 989744 619287 516083 308218 301268 354002 354370 373138 375443 382541 386512 436615 433533 773661 815760 39.95 69.4 2
10:43:43 2023-10-12 460246 454557 90075 87721 140563 144701 155289 154304 122810 124179 127527 129269 140330 144887 456851 495729 1362977 1340612 549005 567452 127940 114590 129403 132001 142484 136905 132776 132797 86852 88411 342121 297029 874310 879154 227228 225902 285717 290819 335702 327755 351605 354406 369871 375739 349112 386245 941862 992534 616210 512487 308657 300036 355971 354439 372611 376529 380742 387610 438089 436081 783733 811445 39.95 69.4 2
10:43:44 2023-10-12 461554 455333 89914 87721 139973 144701 155255 154026 122525 124110 127404 128930 140137 141235 460241 495850 1367376 1340571 545781 570043 127770 114875 129265 132414 138788 136871 132776 133072 86917 88230 338977 300005 868450 875321 228128 225587 286879 288559 338719 326802 351605 354907 370020 374113 347257 386281 946690 989625 621403 513345 306172 300740 351974 354370 372611 374362 382001 386512 434837 433194 773661 814048 39.95 69.4 2
10:43:45 2023-10-12 460115 455688 90005 87725 140044 144701 155255 153812 122525 121042 127404 128809 140233 144786 456851 495260 1361950 1344835 548160 566218 127906 114784 129403 132564 142449 136836 132810 132764 86559 88198 338977 297029 877554 879232 227193 225622 285566 290915 338479 329477 351352 354225 372113 374507 348443 388744 944887 996157 624205 510411 306640 300669 355254 351880 369993 378916 381353 385021 435534 431433 778259 811663 39.95 69.4 2
10:43:46 2023-10-12 457182 455948 89914 87721 140073 144701 155255 153812 122525 124231 127228 129027 139560 145037 456851 498982 1374206 1350737 544344 566218 128152 114556 129798 131909 142484 136647 132776 132764 86825 88078 341577 296973 875469 874143 228128 224507 286476 288775 334728 328516 349451 354406 370020 374370 348586 386544 947398 998739 623619 515170 305490 299444 354502 351771 373138 374327 382307 387097 433048 432820 772527 811048 39.95 69.4 2
10:43:47 2023-10-12 457508 455907 89914 87844 140270 144432 155289 153778 122895 124110 127404 128656 140363 144715 456887 494527 1362977 1341564 550571 567016 128118 114522 130048 131783 139666 136631 133478 132963 87099 88101 338439 296376 877870 880642 228887 225797 286392 290409 336571 327826 350472 351916 369803 376017 348586 387092 941862 995500 627330 512487 307123 300740 355003 351807 369993 375775 378637 384444 433169 439365 778259 811666 39.95 69.4 2
10:43:48 2023-10-12 457285 457362 89791 87689 143529 144769 155255 153781 122492 124196 127194 129016 140633 144931 456887 500139 1374206 1348704 544344 567052 127906 111841 129437 131818 142449 136457 133177 132764 86559 88078 335367 297392 875830 875321 227580 224507 286476 288509 334189 328551 349134 353906 369723 376268 348072 385450 947398 998739 624205 514912 306468 300492 354930 351096 373138 376752 381856 386401 432759 435466 773857 806893 39.95 69.4 2
10:43:49 2023-10-12 469552 455912 89906 87693 140073 144432 155289 153318 122895 123938 127404 128568 140457 142943 460623 496545 1363491 1348592 552142 570448 127736 114863 129230 132139 142414 136612 132527 132797 86798 88078 338977 297176 874320 877262 226208 224924 286221 288486 335859 328551 348852 351844 370020 374685 347536 384831 941826 993975 631041 510305 305741 301157 351974 350181 369993 375513 378565 385964 431650 438436 778296 806929 39.95 69.4 2
10:43:50 2023-10-12 456857 459259 89758 87537 143433 144658 154970 153778 122525 124110 127160 128809 139527 144887 456887 500393 1370814 1344613 545892 567052 127729 114443 129368 131875 142251 136647 132776 132764 86441 88078 338977 297500 872107 874116 226208 223538 286879 288486 336772 328768 350799 353834 369911 377328 346313 383759 947615 999618 624205 512113 304310 301126 351974 349653 372993 374362 381928 383910 431650 431433 772206 809293 39.95 69.4 2
10:43:51 2023-10-12 456400 457829 89816 87625 139773 144564 155117 153889 122990 121140 127479 128962 139527 144715 458246 493030 1365837 1351214 553453 567052 127308 114556 129161 132499 142450 136969 132743 132897 86441 88230 335280 297212 868450 878532 226139 225273 285566 288874 334728 327826 347242 351916 368768 374685 345414 383092 941862 998276 619287 508324 305741 299197 351974 349653 372086 376336 378528 384799 430078 431645 781721 806285 39.95 69.4 2
10:43:52 2023-10-12 457636 458346 89758 87844 143438 144667 155005 153778 122492 124145 127018 128776 139527 144786 456851 495959 1364949 1343509 548225 567052 127308 114511 129120 132495 138628 136665 133009 133214 86382 88166 342393 301414 866771 876260 228402 224751 286848 286938 334693 327525 347278 351916 369471 376797 344824 383092 946019 998244 602440 511750 305598 301021 351479 349653 369740 374327 380815 383023 431445 431645 769141 810442 39.95 69.4 2
10:43:53 2023-10-12 457856 457308 89697 87593 143329 144568 155113 153778 122525 124110 127194 128656 140054 144931 457530 493796 1352699 1340358 553134 567052 127274 114477 128940 131818 141984 136871 132527 132797 86323 88138 340932 301061 864140 880400 227757 224507 286155 287450 334763 325818 348852 351560 370020 376268 344341 385140 941862 987722 616210 510305 306849 300984 351582 351096 369920 378383 378456 384670 432795 432980 777073 811091 39.95 69.5 2
10:43:54 2023-10-12 459629 458055 89447 87541 143038 144432 154721 154060 122492 124145 127072 129414 139395 141141 460604 495501 1366403 1348980 547297 570448 127139 114863 128982 132223 141915 136909 132311 133164 86461 88343 343545 301268 871892 874048 226173 224682 285828 286535 335737 325818 346720 351916 369759 375739 349759 384250 944643 994048 630862 513218 304810 299164 349890 351524 372875 375730 378492 381869 433048 431354 774796 809330 39.95 69.4 2
10:43:55 2023-10-12 459953 460710 89516 87418 143433 144228 154970 153470 122324 123938 127018 128535 139527 144751 457566 490123 1354768 1344798 553306 567888 127274 114556 128906 132132 141555 136871 132469 133164 86264 88045 338977 301149 861732 879154 227435 225587 284445 287594 337762 328277 349026 351735 369984 373386 346329 385813 940561 993335 624205 510593 306033 297528 351974 351519 369993 376523 377356 385108 433169 432800 783733 808683 39.95 69.4 2
10:43:56 2023-10-12 465194 457232 89660 87509 139615 144564 154833 153641 122957 124318 127479 128568 139494 144918 456887 498982 1365320 1339368 544307 566254 127308 114477 129106 131948 141949 136423 132652 132731 86264 87957 335280 299933 885069 877915 226208 224161 285129 287891 334189 324802 349451 351916 367798 374088 344341 386270 943938 989122 624205 515170 304097 302699 351726 351844 369993 374676 378226 383060 432759 432407 769722 810479 39.95 69.4 2
10:43:57 2023-10-12 462519 459856 89447 87386 143233 144190 154755 153318 122525 123903 127018 128568 139494 144715 456887 494215 1361555 1341374 550296 566254 127308 114363 129127 130520 138533 136441 132918 132664 86441 87981 338977 297875 873044 881690 228079 224716 283357 288775 333687 324802 349415 351361 368360 371783 344859 385450 940870 992524 631041 510593 304560 298466 351974 350463 369660 375730 377392 384836 432939 431798 778178 808093 39.95 69.4 2
10:43:58 2023-10-12 459468 458341 89480 87418 143034 144598 154755 153781 122492 124110 126808 128535 139390 144715 456887 499785 1373195 1346786 544344 567052 127518 114655 129368 131658 142216 136011 132743 132514 86323 87773 342665 297428 875073 875480 226208 223469 284694 288509 333969 325818 347278 351844 367246 373563 347838 382478 943938 999508 624205 513218 304732 301489 351902 349228 369920 376187 378528 383727 429888 432944 767943 806322 39.95 69.4 2
10:43:59 2023-10-12 461443 458700 89386 87693 142969 144769 154446 154060 122090 124265 126990 129577 139296 141532 459897 493740 1373731 1352139 546678 570007 127139 114601 128947 131681 141949 136389 132527 132697 86500 88037 342121 297392 871710 874945 227596 224647 285486 288296 333969 325484 347242 351916 367762 371747 344306 383019 940870 998276 619287 515170 306468 297631 351974 349054 369920 374008 376188 382659 430342 433016 774210 807093 39.95 69.4 2
10:44:00 2023-10-12 464183 459126 89632 87358 142999 144164 154626 153284 122375 124059 126774 128503 139494 144680 459429 496103 1362523 1338531 544307 567416 127030 114295 128871 131715 142066 136354 132311 132606 86146 87861 345883 299183 867576 878532 227757 225507 284485 286651 336498 326586 349236 351663 367031 373053 346256 384611 943508 985538 625767 509006 304806 298884 350876 349858 368513 375430 378456 381833 431578 429603 773867 806856 39.95 69.4 2
10:44:01 2023-10-12 464844 461217 89349 87625 139125 144564 154407 153996 122393 121105 126902 128809 139428 144852 457852 495995 1367786 1346098 547445 567852 126403 114522 128308 132223 141455 136802 131848 133131 86087 88013 341577 302060 859336 875321 227435 223503 283790 286544 334693 324402 348852 351880 367174 372933 345388 385376 943631 989122 630862 514805 304732 298222 350876 351240 369624 373483 377888 381833 433088 431422 769104 809257 39.95 69.4 2
10:44:02 2023-10-12 463600 458270 89435 87294 143368 144368 154721 153045 122492 124041 126950 128415 139296 144684 458210 495224 1361555 1343224 550571 567016 127240 114295 129092 130199 140582 136596 132610 132664 86323 87916 338977 298299 877272 881575 227757 223400 283326 288499 333969 326694 348291 350458 368059 370118 344306 383905 939536 990340 624205 509042 305381 300058 351974 349335 368513 375730 376188 383873 430423 430477 777073 807093 39.95 69.4 2
10:44:03 2023-10-12 459923 458628 89410 87358 143073 144368 154686 153284 122487 124041 126740 128447 139068 144755 458210 500393 1372490 1346749 544344 567016 127274 114261 128873 131498 142147 135977 132494 132299 86205 87589 341577 297428 890462 877216 227757 222745 284224 287616 333969 325747 348852 351276 367762 374578 345876 382625 943197 996083 619287 513218 305381 300938 349148 347372 369848 374498 380103 378326 427631 432227 769533 805678 39.95 69.4 2
10:44:04 2023-10-12 461282 459711 89259 87533 142782 144782 154086 153778 121723 124214 126531 129018 139098 142742 459956 491812 1369324 1356410 547186 570448 127105 114487 128734 131646 141940 136474 132311 132697 86323 87796 338814 297104 869941 873705 225837 223503 282642 286642 333969 324504 348852 351844 365558 370118 345876 381289 939128 993975 608389 514805 304732 297775 351479 348283 369624 372366 376789 383023 429277 431762 770267 807093 39.95 69.4 2
10:44:05 2023-10-12 463519 458664 89410 87250 143068 143930 154686 153110 122291 123800 126740 131821 139461 144342 456887 500040 1360360 1333899 545619 567852 126855 114295 128782 131498 141915 136260 132278 132514 86087 87801 338977 299854 875190 879859 227757 222779 283564 286678 335477 327582 350836 349281 366479 373314 345243 381683 943508 987576 622642 508856 304732 300347 348520 349330 368520 376523 376188 378506 430472 431171 778178 806796 39.95 69.4 2
10:44:06 2023-10-12 462492 459063 89533 87228 139358 143928 154583 152875 122426 124007 127024 128339 139461 144205 457852 500393 1356260 1333899 546668 567016 126437 114261 128665 130018 141683 135943 131881 132514 86029 87741 344721 299642 872193 880554 227435 222745 283556 286061 333969 324243 347242 349125 365522 372340 344901 381289 940870 982564 621080 507413 303653 298466 348520 348528 367736 375730 376753 378470 429688 429232 774796 808056 39.95 69.4 2
10:44:07 2023-10-12 458294 459378 89382 87052 142964 143697 154223 153287 122123 124007 126740 131764 139299 144377 457530 495491 1361555 1352110 553490 567016 126437 112963 128445 129657 140190 136407 132203 132564 86087 87676 340932 299074 868092 878679 225837 223365 282748 286674 333969 324731 346773 351560 368029 370118 344574 380715 940202 996083 602440 514805 302923 297027 350912 348283 368808 372331 377414 381869 429465 430562 772564 806519 39.95 69.4 2
10:44:08 2023-10-12 466005 458660 89292 87084 142899 143697 154223 153216 122090 123921 126740 128602 139071 144377 456851 498982 1361555 1334052 545892 567888 126437 114227 128445 131765 141726 136484 131881 132481 85933 87621 340932 297212 874444 878884 227115 222711 282925 285343 333969 324857 349695 349125 365230 371783 342925 380715 940202 983431 612999 508745 304300 300731 348622 348140 368967 375323 379563 378290 429509 428028 774408 806586 39.95 69.4 2
10:44:09 2023-10-12 471146 460066 89443 87116 142834 144164 154189 153284 121756 124007 126531 128744 139329 142600 459933 495814 1363491 1342273 545744 570448 126686 114407 128610 129760 141845 135981 131881 132519 85970 87732 345883 299993 879948 878532 225837 222779 283525 286061 335859 324857 347015 351276 365558 371227 342852 383055 940870 982006 630862 512113 303869 297285 349291 347550 366524 372331 376188 378470 430329 427979 769608 806856 39.95 69.4 2
10:44:10 2023-10-12 461226 458705 89415 86929 142973 143697 154472 152758 122291 123800 126740 131729 139395 144004 458626 494527 1359622 1342851 550213 566218 127274 114035 128906 131248 142109 135780 132527 131835 86322 87437 341619 296685 883581 880400 225837 223055 282445 286799 332706 327083 349163 348456 366551 371380 345803 380615 938020 996681 622642 507534 302923 297042 349327 347478 369704 375466 377147 380647 426504 431798 780949 804802 39.95 69.4 2
10:44:11 2023-10-12 466132 459778 89349 87052 143168 144517 154583 153148 122393 124214 126638 128503 138973 142201 458210 494599 1360548 1340686 550179 567888 126471 114103 128445 131727 141648 135943 131881 132531 86029 87589 338977 297356 873214 881648 225837 223180 281170 286974 333969 324857 348852 348319 365237 370153 345876 378429 938204 993272 624205 508020 302640 297042 348800 345392 367700 374676 377457 378470 425234 429597 779285 804802 39.95 69.4 2
10:44:12 2023-10-12 460959 460098 89105 86957 142665 143697 154082 153003 122090 124041 126619 131764 141973 144478 457852 496031 1361009 1340649 546961 567452 126437 114035 128445 129657 140201 136492 132145 132381 86029 87704 340932 301815 872854 876187 225837 224398 284064 284361 333139 324504 346810 350217 365309 371085 341708 378538 940870 989122 617955 513528 303869 296593 349851 348563 366560 371513 375587 378434 430468 428095 768919 806285 39.95 69.4 2
10:44:13 2023-10-12 461171 460129 89105 87052 139225 144054 154189 153148 122090 124041 126531 131849 138778 144276 457530 495995 1362977 1342851 546961 567852 126403 114069 128021 131857 141739 136049 131815 132299 85843 87589 340932 301352 871508 875357 225837 222401 283322 283555 333559 324857 346492 350217 365266 370118 340712 381289 940870 984895 621080 513712 303438 296593 348514 348563 367370 371253 377414 378434 431007 428839 770012 806285 39.95 69.4 2
10:44:14 2023-10-12 458370 459877 89137 87056 139397 143697 154189 152758 122090 123835 126619 131729 139296 142201 460623 495357 1359511 1343150 550533 570043 126686 114215 128343 129657 139799 135797 131881 132457 85938 87497 342665 298299 873029 882273 225765 222401 281184 286410 333499 324857 348605 347514 365266 369530 344901 378091 935476 991060 619287 504607 303869 297523 348239 345321 367441 374079 376346 378434 427675 427921 778178 804802 39.95 69.4 2
10:44:15 2023-10-12 460476 460134 89101 86901 142700 143697 154047 153144 122058 123835 126322 131729 142136 144241 457888 496031 1361009 1336736 549005 567888 126437 113990 128267 131282 141550 135947 131848 132265 85906 87529 345883 301212 876291 875357 225837 227060 283897 284032 333235 326622 346518 349402 365123 370012 340604 378393 940759 988975 617955 513091 303438 297847 348251 349054 367377 371526 377147 378362 430329 430248 768919 808093 39.95 69.4 2
10:44:16 2023-10-12 462152 459841 89251 86988 142994 143596 154086 153007 121992 124180 126517 128373 138815 144443 460081 495260 1362024 1345364 549005 567016 126437 113911 128055 131248 139799 135720 131091 132299 85806 87529 345883 302201 874964 875357 225837 226829 283027 283414 333704 324857 345722 349125 364718 369824 340712 381663 940870 986289 617955 513675 303438 297775 349063 348599 367664 371218 376880 378398 430329 429572 768919 804538 39.95 69.4 2
10:44:17 2023-10-12 465286 459913 89105 86687 142795 143465 154051 152758 122090 123714 126531 131666 139118 144140 458210 493066 1358421 1341313 550421 567016 126403 114035 128233 131248 139799 136184 132197 132348 86087 87525 342665 299577 870571 882977 225571 224083 280793 285681 333734 323871 348358 347514 364974 369911 344901 378393 938204 990523 624205 508782 303291 297775 347750 344837 365496 373496 376346 378398 427373 427249 777073 802483 39.95 69.4 2
10:44:18 2023-10-12 464880 460098 89101 86687 142700 143528 154231 152724 122058 123766 126531 131479 139217 142243 459970 494563 1356485 1340358 550296 567052 126403 113877 128055 131213 141550 135720 131757 131902 85843 87318 337901 297428 876242 881736 225837 226829 280315 286061 333030 323907 348358 347037 364462 368685 342961 377789 935476 988229 624205 507413 303438 297775 347715 344837 365531 374079 376080 378362 426469 427249 777073 804231 39.95 69.4 2
10:44:19 2023-10-12 458943 469694 89105 86961 142636 143769 153693 152697 121723 123921 125973 131849 142071 142289 461314 499186 1361950 1343275 549005 570448 126268 114180 128096 129657 139604 135840 131091 132265 85811 87529 345883 302373 870008 875284 225678 226829 282178 283401 333861 324857 345441 349161 364136 369014 340197 378538 940870 984859 621080 513311 303008 297349 347715 347550 366009 370109 376346 378362 429304 427249 768919 804538 39.95 69.4 2
10:44:20 2023-10-12 464624 460102 89044 86833 142665 143465 153727 152618 122090 123714 126322 131661 142136 144004 456887 494563 1356485 1339405 548314 567016 126316 113843 128233 131213 141697 135498 131881 131868 85938 87437 338977 297392 886872 881736 225519 226758 280302 286101 332472 324111 348102 347805 364725 368615 342780 379805 936655 993335 627688 508856 302825 297221 347679 344319 365496 373221 375897 378398 426469 427249 777073 802300 39.95 69.4 2
10:44:21 2023-10-12 465857 459854 89219 87140 139159 143630 154086 152418 122025 123973 126605 127814 139104 141803 460733 495260 1356485 1339405 548782 569639 126403 113966 128055 131213 141451 135498 132157 132282 85779 87286 340932 297146 871640 881180 225519 226793 280088 286097 332724 323907 347865 346728 364427 368463 342888 377221 935476 989744 630862 507413 302935 297775 347191 344319 365460 372402 375209 377793 426469 426615 777073 803519 39.95 69.4 2
10:44:22 2023-10-12 459881 462515 88832 86687 142462 143564 153693 152828 121723 123783 125939 131764 141869 144276 456887 498456 1360588 1341313 547445 567888 125779 114069 127475 131765 141084 136053 131029 132564 85874 87640 340932 300478 861975 878679 225678 224083 281458 284532 333933 323727 346492 349371 363045 369014 340748 380461 940870 981356 630862 510196 302580 297378 349356 346398 364364 372366 377414 377226 428098 425349 770267 805946 39.95 69.4 2
10:44:23 2023-10-12 465501 459962 89105 86501 142735 143233 153940 153011 122328 123766 126497 131661 141904 143868 458246 499785 1356485 1332001 545892 567052 126316 113843 128055 131248 141455 135720 131380 131881 85742 87254 338814 300781 889895 881648 225837 223140 281599 284081 332760 324363 347865 345427 363299 370118 341263 377825 939536 983431 621080 507413 303008 297559 345627 346155 366267 373519 375209 376129 426708 427249 774870 807093 39.95 69.4 2
10:44:24 2023-10-12 459845 462447 88800 86892 142497 143697 153693 152792 121723 123835 126322 131729 141904 144377 457888 494789 1365320 1356707 550258 570043 126302 114056 128130 129477 139713 135909 131781 132199 85779 87465 342665 297212 875107 878679 225202 222058 280280 284405 332022 324628 346138 350481 363299 366782 341780 376956 939536 992534 627688 512149 301298 296722 348520 345079 365531 370145 377414 378398 424536 426650 765650 802375 39.95 69.4 2
10:44:25 2023-10-12 459953 462519 89011 87081 142497 143233 153693 152652 121723 123629 125939 131513 141869 144004 456887 496067 1367896 1348815 544270 567052 126316 113843 128021 131032 141434 135464 131116 131835 85806 87254 344569 297500 876293 875455 225837 223140 280280 284751 331915 323907 345758 347287 361129 367878 342575 376089 940870 992561 629275 509079 301116 296628 346669 344319 366302 370180 377414 376659 426469 427249 765613 804665 39.95 69.4 2
10:44:26 2023-10-12 466169 460174 89097 86865 138872 143528 153983 152726 122025 124007 126429 128132 138913 142108 461060 493834 1350376 1339405 553416 567488 126167 113877 127898 131213 141088 135831 131029 132083 85747 87405 340932 300484 864910 881648 224885 222590 280315 284168 333969 323415 346773 347027 363335 365725 340472 378429 935476 987024 621080 504643 302794 297595 348800 345392 364073 371253 375209 378434 428134 424691 772564 802483 39.95 69.4 2
10:44:27 2023-10-12 461554 459890 88954 86501 142462 143224 153693 152512 121723 123663 125973 131513 141938 144140 458246 500393 1367896 1342273 545232 567052 126437 113617 128267 130963 141460 135464 132105 131079 85997 87309 340932 299791 886869 877764 225678 222948 281064 284139 330804 324748 345296 349484 363299 369859 339684 376125 940966 989122 616393 512149 302580 297356 348367 347997 365496 369920 375777 377226 427810 426280 766737 803932 39.95 69.4 2
10:44:28 2023-10-12 463915 460035 88853 86705 142397 143465 153267 152652 121723 120960 126449 131695 141899 144241 456887 496031 1362486 1341410 546692 567052 125900 113843 127598 130850 140989 135532 130926 131868 85614 87437 345883 302342 862225 875608 225043 223140 280821 281936 333499 323907 342699 348861 362247 367330 338624 378429 938204 979164 617955 511750 301938 297068 346390 346433 364073 369005 375245 376129 427387 424052 765613 805813 39.95 69.4 2
10:44:29 2023-10-12 460899 460174 89011 86189 142696 142769 153727 152267 121723 123388 126322 131229 141869 143597 460081 495224 1358003 1341528 550459 569933 126369 113717 128343 128870 142018 135328 132087 130947 85997 87158 345138 297428 885262 881648 224318 223347 280280 284603 329947 324399 345758 347779 364320 367330 340233 377350 935476 994011 624514 510593 303512 296233 346669 345115 367147 370145 372348 376659 427493 427997 774246 802483 39.95 69.4 2
10:44:30 2023-10-12 462592 462528 88610 86806 142306 143380 153130 152792 121325 123903 125785 131849 141603 144377 456887 491610 1359044 1348443 550920 566218 126021 113651 127632 130998 141511 135489 131058 131711 85710 87016 340932 297212 872927 877289 224411 223140 279853 283797 331484 322304 342699 347585 362501 365690 340472 376053 938168 990324 627688 512875 301938 296161 347715 344319 364912 368419 375209 377757 423710 425313 766700 801840 39.95 69.4 2
10:44:31 2023-10-12 461099 460179 88828 86725 138955 143063 153983 152520 122127 123766 126429 131479 138913 141371 460697 500248 1357111 1329086 546668 567016 125987 113775 127782 129263 139246 135430 131380 131802 85737 87337 340932 300781 870734 883062 225202 222515 280938 282963 331448 323379 346247 344319 361164 368685 339374 376089 935439 981891 621080 506694 302580 296369 344553 345356 364876 372331 373438 377318 425203 425278 774833 806964 39.95 69.4 2
10:44:32 2023-10-12 462587 463431 88610 86687 142164 143663 153165 153355 121491 124007 125872 131798 141800 144478 457852 495417 1368868 1344798 544307 566182 126195 112199 127632 130963 141220 135277 131025 131711 85742 86984 342665 300005 874697 878679 225303 223140 281512 284532 330804 323463 345016 346291 363048 366712 341708 377350 940202 992561 611375 509006 300157 297437 345591 343286 367932 371183 376346 375758 423710 426209 764454 802446 39.95 69.4 2
10:44:33 2023-10-12 463915 462673 88881 86501 142725 143165 153658 152760 121723 123629 125906 128197 142068 144135 456887 500139 1367786 1343187 544307 567016 126195 112199 128021 128938 141417 135068 131058 131103 85774 86952 341577 297464 877663 877363 225519 222515 280049 284924 329947 323907 344674 346190 361093 368428 341180 377350 939536 989122 629275 509799 302005 296300 345913 345356 365496 369005 374039 377318 426219 426615 768919 804802 39.95 69.4 2
10:44:34 2023-10-12 466714 463827 88768 86260 142393 142803 153233 152267 121691 123680 125906 128046 141869 143868 458210 490159 1350376 1341490 554398 570337 125959 114022 127496 129477 139022 135863 130959 132166 85742 87309 345883 300988 874957 883775 224569 223611 281475 283795 332454 321875 345441 345392 361164 367798 340197 377257 934740 987722 622642 507413 302152 296484 347156 343321 365078 370109 373775 377190 423998 422796 773661 802211 39.95 69.4 2
10:44:35 2023-10-12 460964 462528 88986 86228 142965 142630 153693 152233 121691 123594 125906 131593 141800 143733 456887 492683 1355730 1341392 548548 567052 125866 113809 127632 130873 141186 135056 131025 131621 85673 86984 346020 297464 869980 882899 224375 222827 278653 284081 330947 321649 346259 344873 361199 365655 341228 377886 932720 987722 621080 506694 301938 296592 345591 344806 365424 370145 372348 375793 423329 425349 774833 799496 39.95 69.4 2
10:44:36 2023-10-12 462592 462773 88610 86347 142195 143063 153730 152799 121960 122110 125838 128100 138138 142037 460766 495850 1360011 1341528 548187 567888 125946 113696 127475 129194 139642 135336 130582 131835 85646 87254 344721 302660 875611 875398 224533 222515 279853 281654 331986 322399 342591 346504 361129 368799 337059 376690 938204 979967 621080 510629 300369 295293 345072 345356 362658 367869 374076 375493 425203 422796 765576 804802 39.95 69.4 2
10:44:37 2023-10-12 464588 460174 88763 86166 142397 142769 153658 152267 121723 123594 126287 131286 141800 143733 458928 495224 1353771 1339210 550179 566182 126195 113583 128021 128849 139542 134801 131025 130914 85620 86802 338439 298724 880635 884042 224246 222948 282108 284139 329270 322519 345296 346551 362614 368871 339612 376209 932720 992534 613133 510305 302397 296031 345556 343286 365496 369863 371605 376058 426469 426316 776065 802446 39.95 69.4 2
10:44:38 2023-10-12 462598 462342 89007 86315 142760 142668 154051 152199 121723 123354 125906 131195 138782 141406 458892 495224 1355730 1341397 552930 567016 125987 113617 127898 129075 141382 135056 130893 131745 85705 86984 349727 300138 880163 880400 223867 222827 279533 282981 328951 324591 342627 344873 363045 365690 338624 376245 935439 992534 618166 510196 302580 295758 345591 343321 365496 368419 369659 376058 424070 426280 772527 802446 39.95 69.4 2
10:44:39 2023-10-12 468111 462439 88614 86351 141997 143610 153165 152512 121491 123800 125872 131627 141800 144004 457852 496103 1356485 1335563 547260 570080 125959 112199 127707 129173 139216 135396 130959 131555 85683 87158 341344 299957 872638 880483 224569 222316 280044 283165 331681 320865 345405 345392 360014 366491 338517 376053 935476 977888 622642 506436 299697 296304 344553 344284 362115 370109 374870 377318 426469 422761 769465 802483 39.95 69.4 2
10:44:40 2023-10-12 466355 463827 88768 86228 142458 143075 154051 151996 121691 123594 125872 131666 141891 141769 458569 496103 1346546 1330106 551885 567658 125606 113617 127598 128938 139022 135056 130959 131887 85641 86984 340932 301061 866853 884152 223638 221892 280280 281618 329983 321911 342627 344873 365106 366782 337059 377350 930012 981356 617955 508056 302794 294229 344553 345321 363237 368970 369393 377622 424594 422858 774870 802446 39.95 69.4 2
10:44:41 2023-10-12 464183 464455 88642 86102 142001 142769 153062 152765 121843 121770 126328 128007 138188 141406 460081 494384 1369814 1348980 545781 566980 125833 113504 127598 128938 139242 135141 131029 131017 85673 86952 344721 299120 874010 875321 224569 222515 278775 283308 329662 322399 342663 345150 359476 365655 340197 376282 937503 988192 627688 508288 300447 297356 346855 345293 365424 367905 372611 376250 426469 425237 768373 802520 39.95 69.4 2
10:44:42 2023-10-12 463524 463427 88610 86192 142160 143174 153244 152301 121691 123629 125872 131575 141792 143833 457530 495609 1358496 1339405 548225 567452 125539 113583 127177 128849 138828 135056 130144 131046 85513 86952 341344 302415 870838 875362 223831 221892 280049 280761 331722 322399 341519 345948 360049 365620 336044 377969 935476 981356 616393 510629 300945 295859 345330 345115 363202 367286 372911 377632 428134 426097 765083 802373 39.95 69.4 2
10:44:43 2023-10-12 466959 462664 88699 86192 140411 142698 153556 152486 121691 123440 125872 131484 141800 141057 460733 495224 1353771 1335563 549787 569639 125746 113426 127475 128581 141088 134894 131029 131017 85577 86802 341577 296685 876093 882899 223859 222203 278354 283507 328951 320972 345197 343321 361129 365400 340162 375108 931365 982597 613133 506694 300871 295651 344553 342866 365168 369005 369623 377318 424034 425015 774796 800100 39.95 69.4 2
10:44:44 2023-10-12 467841 463823 88452 86224 142057 143174 153165 152512 121686 123800 125491 131575 141689 144074 458210 496067 1355494 1339405 547057 569933 125338 112199 127358 129194 138181 135396 129965 131802 85609 87190 340861 301621 866476 878679 223831 221892 279198 281658 331951 320651 342447 345392 359511 365365 336622 377966 935292 977888 613133 509042 300447 296067 343519 343286 363534 367321 373511 376783 424034 424002 764491 802446 39.95 69.4 2
10:44:45 2023-10-12 463900 463546 88849 85980 142393 142270 153233 151745 121960 123526 125906 130911 141800 140617 458246 500393 1352295 1324332 545892 567052 125572 113583 127353 128759 139134 135153 130540 130881 85630 86952 338814 299811 886209 882899 223831 221355 279393 281746 329680 320972 342627 345329 361199 366456 336587 377083 930049 979967 627688 504679 302005 294265 345913 344319 364048 367905 369587 375493 427072 422134 774796 801272 39.95 69.4 2
10:44:46 2023-10-12 462592 459773 88460 86016 142096 142637 153165 152128 121491 121770 125771 128016 138138 141300 459098 495959 1366403 1341289 544341 568796 125852 113436 127441 128759 139022 134801 130680 130947 85545 86920 338439 297500 874066 876114 224425 221892 279928 282514 328419 321007 342314 344094 361006 365110 338695 375108 935476 986863 616393 507534 300447 297009 345668 344806 364364 367321 371787 375984 426469 424088 765650 802300 39.95 69.4 2
10:44:47 2023-10-12 468038 463182 88247 85980 141962 142727 153058 152233 121292 123560 125664 131229 141731 143733 458210 496139 1354731 1332949 545619 567016 125572 113392 127211 128759 138828 134835 130549 130881 85630 86802 349727 300102 876595 880400 223867 221545 278666 281654 329413 319930 342735 346418 358939 365655 337094 375979 931365 979967 616393 505259 300660 296067 344937 343286 362150 369555 369515 375076 424070 422755 776065 804092 39.95 69.4 2
10:44:48 2023-10-12 464844 464091 88424 86129 139562 143131 153028 152588 121593 123732 125805 131161 141534 141582 456851 492719 1366201 1343472 545744 568430 125486 113201 127393 128657 138635 134835 130144 130503 85566 86683 345883 299256 875549 875357 223167 222359 279731 282833 328915 320972 342555 344355 361006 365772 338350 375108 935476 989122 626101 507534 299564 297978 344518 342866 363237 367869 372947 375076 421151 422796 761136 799496 39.95 69.4 2
10:44:49 2023-10-12 465095 463436 88247 86293 142001 142370 153165 151779 121292 123474 125664 131195 141534 143597 460081 493030 1341633 1333899 553134 566218 125539 113392 127055 128732 138918 135294 130827 131612 85630 86920 340932 302268 870103 884949 222222 221714 281512 280726 329947 320936 342555 343356 364590 367317 335503 376816 931650 980497 621080 504643 301298 292567 344589 343321 364048 367321 369255 377355 426469 421509 774796 801729 39.95 69.4 2
10:44:50 2023-10-12 468166 462782 88214 86048 139956 142837 153199 151752 121459 123474 125785 131484 141830 141975 457566 491646 1350857 1335656 549787 566218 125452 113392 127177 128670 138828 135225 130369 130947 85566 86802 345883 299219 869513 882053 223132 221892 279534 281724 329413 319930 342663 345329 360049 366801 338659 373976 931650 986863 626101 505976 300872 294300 345913 344806 364038 366738 368959 376783 423962 424052 768016 797598 39.95 69.4 2
10:44:51 2023-10-12 467804 463431 88251 85925 141979 142379 153096 152309 121491 123388 125698 131302 141603 141265 460586 499433 1357111 1329301 544196 569639 125438 111732 127251 128444 139104 134767 129965 130483 85534 86651 338814 300937 891473 880400 223867 221200 279928 283339 328809 320001 342699 342902 358974 365655 336044 376012 930012 978581 616393 505976 300157 295164 344694 343286 363791 367321 368403 375681 424070 421777 774833 801309 39.95 69.4 2
10:44:52 2023-10-12 468166 462778 88214 85858 141765 141790 152850 151779 121292 123354 125491 131393 141647 141046 457888 492548 1350625 1335563 548584 568430 125572 113167 127177 128492 138828 134581 130582 130075 85481 86620 338814 297183 875563 882361 222783 221355 279534 281949 327393 320001 342627 342902 359511 365772 337568 372811 930989 982670 624514 507413 300193 293084 345668 344806 362150 365646 369551 377051 423329 422134 768919 797762 39.95 69.4 2
10:44:53 2023-10-12 468210 464109 88359 86129 139921 142668 153062 152131 121426 123594 125597 131445 141860 141237 457852 496139 1352624 1329160 545620 568796 125419 113358 127143 128581 139257 135184 130582 130848 85534 86651 340932 300387 872234 880483 223831 221164 278544 281440 328915 319705 342663 345305 361006 365655 336280 375145 931650 978581 621080 505617 300447 293944 342997 343286 364048 367611 368403 375113 424070 421584 774833 801272 39.95 69.4 2
10:44:54 2023-10-12 466458 463759 88182 86003 141881 142182 152956 151812 121292 123440 125664 131302 141534 141046 456851 489400 1346546 1333592 550846 565784 125159 113392 126757 128581 138358 135153 129876 131017 85470 86770 340932 299738 868170 882494 222939 222203 279141 280902 329983 318998 342555 343096 365383 364384 336551 376282 931650 980584 619518 506694 300447 293850 346855 342541 365078 369051 369407 375534 420666 424002 772344 798919 39.95 69.4 2
10:44:55 2023-10-12 467400 464743 88150 85894 141756 142519 152503 152244 121195 123560 125251 131575 141338 143868 456887 495886 1354805 1335600 547445 566254 124748 113504 126514 128581 138257 135153 129609 131017 85375 86802 338814 300623 866009 877910 222783 221010 279928 280514 330018 318963 341243 344355 361006 365772 334565 376816 932757 975779 619518 507534 297843 294158 344937 342866 363534 368454 369659 373980 423031 423406 768361 800704 39.95 69.4 2
10:44:56 2023-10-12 459485 464086 88218 85799 141962 142274 152952 151745 121292 123354 125491 130979 141436 143497 456922 494053 1356072 1348906 553443 568760 125318 111577 127007 128376 138627 134759 130055 130782 85502 86620 340932 297176 890023 879928 222257 221630 279731 280897 327923 320379 340309 347363 360752 364604 336551 373939 932684 987722 626101 508251 297374 294229 346402 342794 362404 369304 369515 373606 420738 422187 763370 797725 39.95 69.4 2
10:44:57 2023-10-12 466481 464077 88117 85916 141909 142505 152639 151955 121144 123526 125251 131127 137691 141547 459754 495224 1352550 1334577 547069 568833 124748 113324 126689 128581 138452 134988 129809 130980 85375 86920 342970 302378 864375 877317 222548 221129 279928 279872 329947 319634 340177 344319 361006 365772 334494 376282 932684 975743 615807 509042 297482 294229 344937 342866 363021 367869 371750 373907 422661 422810 767827 800063 39.95 69.4 2
10:44:58 2023-10-12 459615 463823 88182 86097 139939 142060 153351 151928 121653 123526 125390 131320 141693 141107 461388 492887 1353945 1342268 551885 566182 125544 111577 127535 128122 138353 134674 129965 130881 85481 86620 340932 298893 874255 880400 221705 221129 279928 280897 327923 321875 339389 343321 360553 365736 336516 374839 931650 993519 619753 510556 300872 292851 345913 342866 364048 365646 372348 376213 420738 424002 761063 796559 39.95 69.4 2
10:44:59 2023-10-12 459683 464086 88182 85890 141734 142274 152639 151292 121352 123491 125424 131093 141402 141244 457852 501101 1359349 1335656 543535 568430 125539 111113 127495 128122 138635 134142 129965 129897 85502 86561 345883 299219 878997 878774 222399 219754 279928 280761 325950 320901 340416 345329 361006 366801 336786 373611 932684 981356 619753 509799 299600 293781 344670 345537 360726 367682 371496 374784 423077 422365 764435 802375 39.95 69.4 2
10:45:00 2023-10-12 462866 465140 88359 85916 142438 142126 153062 151292 121575 123286 125737 131138 138270 141015 458174 494492 1352624 1339405 551169 568833 125332 113246 127021 128156 138353 134581 129965 130569 85418 86620 344721 299563 875897 880400 222200 221129 279731 280897 327164 321649 339424 345329 359727 365188 336009 373939 931650 987686 622642 510593 297482 292440 346157 342866 364048 366738 372312 375608 420147 424002 759949 797725 39.95 69.4 2
10:45:01 2023-10-12 462769 464086 88456 85826 142061 141911 153199 151191 121260 123320 125457 131093 141534 141020 460296 496103 1346473 1329399 552930 569933 125338 111732 127007 128321 138276 134793 129965 130528 85534 86706 340932 301102 868789 884779 222399 220440 279928 280495 330512 319894 343075 344842 362903 365159 334459 375072 928974 979967 616393 507413 297482 292370 345523 342866 360979 366773 369219 375608 420075 422179 769104 796523 39.95 69.4 2
10:45:02 2023-10-12 470055 463220 88178 85830 141829 142207 152884 151292 121144 123320 125491 131093 141534 141011 458892 492683 1352587 1344984 552632 567016 125332 113290 126899 128190 138250 134175 129787 130258 85406 86588 340932 300294 875135 880483 221515 221164 279731 280726 330241 320640 339389 343321 359727 364604 335503 373374 931650 989122 616393 510593 297482 292405 346586 342866 363791 365681 371787 375040 420111 423082 758838 796523 39.95 69.4 2
10:45:03 2023-10-12 463059 464401 88190 85704 141726 141650 153666 151056 121560 121432 125703 131022 141855 141150 458988 495959 1344909 1324536 551030 568833 125092 113167 126723 128190 138540 134818 129876 130214 85491 86320 340932 300265 889895 884152 222052 220097 279928 279872 327923 319446 340967 342902 362672 365188 336548 375108 928974 978581 624514 507413 297482 291960 345913 342866 360979 366738 369285 375342 419780 421550 770012 797820 39.95 69.4 2
10:45:04 2023-10-12 459845 463185 88182 85916 141829 141848 152884 151292 121260 123320 125457 130911 141338 143474 457530 492337 1350625 1341313 551848 566182 125159 113133 126723 128156 138250 134547 129965 130193 85465 86529 340932 300102 870144 880483 221515 220475 279534 280530 329344 320901 339150 345573 360740 363548 335539 373374 931650 987024 621080 510196 297843 292157 345908 342794 363791 365646 371750 373615 422153 423118 762911 800093 39.95 69.4 2
10:45:05 2023-10-12 460964 465071 88117 85956 139757 142174 152994 151643 121061 121515 125457 131002 141436 141838 461060 491157 1343036 1333899 553416 569639 124748 113324 126480 128156 138250 134581 129698 130414 87190 86620 340932 301835 883026 882899 220979 221164 279534 279446 328649 318927 340452 342902 360462 362932 334530 374806 931650 979128 616393 506694 299673 293539 345913 341758 364048 367286 368072 374509 418861 423704 770267 797254 39.95 69.4 2
10:45:06 2023-10-12 464583 464091 88117 85814 139264 142779 152393 151955 121029 123581 125011 131575 141291 143930 460081 490159 1355831 1344835 550571 568430 125092 111481 126723 128122 138513 134142 129787 129897 85343 86320 340932 300433 879877 877253 221324 221164 278712 279942 326935 318963 339424 343321 360752 363512 334530 372811 931429 986937 614830 511758 299673 293155 345134 341854 364048 367789 369407 372561 418719 423406 758838 797124 39.95 69.4 2
10:45:07 2023-10-12 466018 464962 88327 85826 141755 142044 152673 151292 121361 123526 125078 131036 141338 141011 457852 493030 1341129 1330106 551848 568430 124748 111113 126602 128122 138250 134209 129698 130225 85375 86620 341344 301987 867703 883114 220979 220440 279928 281344 327888 318927 340452 342902 360740 362968 336311 374806 928316 979967 616393 506694 299673 292165 345913 342275 360979 366482 368108 373907 418202 421586 769104 796687 39.95 69.4 2
10:45:08 2023-10-12 464844 464086 87997 85763 139264 142582 152533 151292 120863 121601 125323 129370 137662 141219 460081 495850 1356560 1336715 547334 569603 124906 111388 126568 128156 138250 134581 129609 130782 85406 86620 342970 302550 878032 877910 222115 220299 279141 279761 328419 318963 338401 345573 359376 365188 334494 374806 931650 972193 626101 507413 297698 294514 342961 342794 360979 366773 369515 372479 421402 422179 767827 797725 39.95 69.4 2
10:45:09 2023-10-12 460313 464479 88150 85767 141791 142779 152639 151292 121260 123320 125044 130549 141497 141103 458210 493066 1343110 1330106 551885 565784 124748 113133 126602 128122 138267 134175 129609 130136 87190 86588 340932 302573 866538 884779 220326 220440 279731 279761 328333 318445 340177 342902 360498 362968 336311 374012 928316 979967 616393 507413 297523 294101 346365 341758 360979 366738 368072 373907 418238 420895 772132 797598 39.95 69.4 2
10:45:10 2023-10-12 463715 465295 88085 85916 139562 142404 152782 151853 121195 123697 125356 131537 141269 143810 456887 495995 1355518 1333899 547408 568833 124748 113167 126520 128287 138023 134547 129431 130692 87183 86620 342970 302305 860538 877874 221705 220251 279141 279761 328915 318445 339389 343286 360486 364640 336311 375108 931650 972916 613268 508647 297771 294514 342961 342866 360979 366738 369285 372779 421402 421218 765613 797725 39.95 69.4 2
10:45:11 2023-10-12 465323 462463 88037 85704 141803 142582 152639 151292 121144 123320 125044 130877 141129 140902 458210 493066 1341203 1330106 551885 565784 124714 111113 126689 128156 138032 134142 129698 129986 87190 86289 340932 301951 873057 884655 220326 220097 279731 279761 327658 318445 339938 342902 360740 362968 335836 373976 929011 979967 617955 507266 297554 292019 346610 342336 360907 368862 368260 373725 420959 421370 772206 797254 39.95 69.4 2
10:45:12 2023-10-12 462404 462073 87997 85700 139492 142174 152605 151711 120863 123376 125044 131502 141559 141448 456887 495995 1353771 1333680 546668 566182 124681 111516 126271 128190 138023 134581 132745 130225 87123 86651 342970 302513 881700 877874 221515 219754 278712 279761 327959 318445 338401 344842 358799 364349 340254 373939 931650 970099 626101 507054 297207 293333 342961 342794 360979 366773 368368 371655 421366 421550 768373 797762 39.95 69.4 2
10:45:13 2023-10-12 468111 463220 87997 85673 141562 141815 152533 151258 121061 123234 125044 130877 141269 141011 457530 490123 1341129 1332001 551738 565784 124509 113133 126305 128122 138131 134581 129431 129990 87123 86320 340932 301493 870107 881648 220326 220511 278712 279761 330475 320335 342588 342614 359486 362283 337739 373192 928827 979857 619518 505076 297410 292405 344719 340725 363534 368790 367261 373306 418202 422810 769686 797783 39.95 69.4 2
10:45:14 2023-10-12 469440 462099 87849 85767 139081 142308 152148 151745 120618 123354 125011 131127 141171 141005 456887 496067 1351587 1333899 545855 567622 124509 111284 126305 128156 137832 134175 129520 130473 87197 86320 343608 300563 863440 879859 221515 219754 278712 279872 327923 317004 340488 342902 357973 364640 334459 371723 930989 971506 619287 505705 297453 293013 342961 342830 360979 365611 368857 371655 422364 421550 770267 797762 39.95 69.4 2
10:45:15 2023-10-12 466890 465364 87964 86039 139655 142635 152047 152131 120586 123994 124944 131422 141328 141406 457852 491574 1356485 1343806 548708 568833 124714 111284 126514 127945 138250 134074 129962 129897 87223 86076 339831 300480 870483 875439 221360 220440 278320 279872 325950 318445 339424 344842 357720 363003 334530 369524 931650 984126 624514 507413 296336 292977 342961 341481 363534 366792 367813 369492 420442 422810 762793 795996 39.95 69.4 2
10:45:16 2023-10-12 468111 463185 87845 85763 138984 141848 152148 151326 120568 121177 124838 130820 141073 141046 456851 496031 1350625 1332001 544307 568028 124714 111113 126480 127849 138058 134142 129633 129897 87190 86012 333998 300781 866217 879987 221360 219719 278320 284494 327658 316747 339938 342902 357756 364640 335582 371687 929707 971506 624514 504544 297243 293531 342708 342505 360726 367387 368743 371510 421294 420742 772206 800093 39.95 69.4 2
10:45:17 2023-10-12 465357 465071 87845 85673 139168 142827 152393 151576 120831 123200 125044 130752 141389 140730 458778 492922 1360548 1340358 543351 566182 124714 111113 126305 127733 138154 134108 129609 130075 87157 86044 340932 297500 874917 875357 221550 220215 277539 279907 325915 318445 338401 342902 357505 364640 334600 369488 930012 981276 622927 507267 297734 293781 341960 342275 363021 365763 370280 372216 422661 422810 761100 797160 39.95 69.4 2
10:45:18 2023-10-12 467964 463185 87845 85641 139173 141552 152427 150914 120831 123080 125044 130752 141303 140746 456851 498982 1350376 1322688 543921 567186 124714 111113 126602 127945 138249 134142 129520 130712 87157 86225 340932 298929 874196 881648 221741 219070 278712 279761 325950 317964 340488 341470 358874 365195 333532 371578 928863 975639 624514 506745 297338 292263 341816 342866 360943 366792 369156 373944 422410 419963 769104 795396 39.95 69.4 2
10:45:19 2023-10-12 464264 462757 88057 85704 139169 141911 152216 151157 120831 123307 125044 130786 141107 140818 456851 496175 1362977 1335526 543388 567626 124748 110959 126514 127699 138353 133670 129698 129633 87190 85864 340861 299364 876212 875362 222088 219412 277734 279907 325424 317964 338401 342902 358583 365223 340254 369416 931650 979128 622927 507413 296501 292440 341719 342830 360979 365763 367296 372216 422697 421218 758874 797762 39.95 69.4 2
10:45:20 2023-10-12 469169 464082 87877 85704 139268 141748 152503 151022 120996 121094 125011 130931 141362 140887 460370 492922 1350699 1332001 548615 568028 124629 111285 126480 127699 138105 134074 132745 129633 85406 86257 340932 297104 869630 882899 220824 219377 277149 280334 325915 317004 340452 341830 359113 363257 334530 369119 926308 983431 614830 504544 297374 291960 342961 341758 363021 365763 365894 373079 418861 422179 765650 796687 39.95 69.4 2
10:45:21 2023-10-12 463973 462064 87725 85528 139081 141357 152043 150982 120586 123080 124838 130301 141038 140906 456851 494563 1358656 1339405 543847 566787 124714 111036 126305 127733 138154 133889 132965 130039 87123 85832 344721 297500 875881 875453 221515 219565 277539 279907 325424 317964 338401 342866 356396 364640 334530 369416 931650 979164 624514 504413 297734 292157 340963 342552 362840 365442 369984 372488 422077 421406 762366 800093 39.95 69.4 2
10:45:22 2023-10-12 468166 465136 88053 85704 139333 141482 152499 151120 120863 121345 125078 128922 141559 140617 456851 494563 1349055 1332875 549005 568028 124748 110959 126514 127666 138250 133889 129609 132836 87277 85832 341577 297183 877958 883120 221014 219719 277929 279942 324671 317039 340416 341794 359919 363257 336548 368860 930057 986326 621340 505976 297987 291960 342961 341758 360979 364667 366158 373944 418897 420957 763370 795556 39.95 69.4 2
10:45:23 2023-10-12 459953 464990 87849 85523 139178 141357 152182 151016 120471 123115 124838 130696 140975 140617 456887 500040 1353771 1332949 544344 568028 124714 110959 126514 127523 138154 133670 129609 132801 87190 85895 345883 299715 877432 877910 221014 218694 279141 279761 324444 320152 338128 342866 358583 363548 333586 369344 931465 979106 619753 510305 297554 292058 342852 342492 359134 365621 368923 372180 418897 418385 759716 799524 39.95 69.4 2
10:45:24 2023-10-12 461554 462717 87845 85554 141499 141433 152571 150773 120798 123080 125044 130662 141073 140617 458246 493030 1346546 1335600 551030 566932 124714 111036 126305 127611 137948 134015 132905 129455 87063 85895 344569 298929 873667 880405 220326 219131 278124 279761 324934 318963 339684 342866 359665 361340 335836 369488 929011 981970 622927 509079 296501 290630 342997 340725 360979 365763 368959 372216 416995 420921 758581 795556 39.95 69.4 2
10:45:25 2023-10-12 465391 463082 87573 85551 138791 141586 152148 151258 120536 123200 124633 130820 140877 140912 457301 494912 1350376 1332001 547057 564555 124305 111113 125889 127699 137406 134116 132544 129897 86936 86257 339159 302488 861667 878679 220767 219319 278141 279653 327287 316898 340407 342794 356538 362791 333803 372067 930989 970812 624514 505976 296049 292263 342719 341481 360979 365356 366709 369240 418861 419963 765650 795996 39.95 69.4 2
10:45:26 2023-10-12 462866 465286 87752 85551 139077 141552 152182 151016 120503 123234 124633 130696 140975 140617 456887 490195 1346546 1341313 550250 567224 124595 110959 125923 127312 138062 133704 132728 132892 87030 85679 341344 300357 869512 877910 219605 219565 277539 279761 324934 317703 339444 342902 357756 361087 335836 369452 930989 982042 622927 507571 295919 290701 342961 340461 360979 365763 368368 369456 419400 420635 758625 797783 39.95 69.4 2
10:45:27 2023-10-12 468091 464747 87720 85551 139225 141926 152503 151157 120996 123046 124805 130662 141095 140705 458558 492694 1343991 1330106 550571 566932 124581 110959 125889 127699 137606 134015 132711 129718 87030 85800 342121 300138 881430 881869 220326 219969 276724 279761 325950 316048 338436 341794 358043 361375 334530 369488 927658 979273 614830 503892 296501 290701 342961 341481 360979 365214 367178 372516 418238 421586 765650 796687 39.95 69.4 2
10:45:28 2023-10-12 463968 462099 87605 85546 138791 141159 152148 150982 120374 123080 124838 130391 140975 140617 459158 498982 1358040 1331661 541119 567224 124748 110806 126305 127312 138058 133637 132780 132825 85235 85679 340932 297428 878147 875394 221670 218354 277539 281344 324956 317039 337855 342347 357720 365473 333947 368305 927575 980497 624831 508782 296448 291796 340508 342686 360255 364524 369267 371474 421223 418866 760199 796559 39.95 69.4 2
10:45:29 2023-10-12 468038 463541 87900 85489 139741 141290 152148 150982 120683 122995 124944 128653 141073 140386 459429 494563 1345555 1330106 547445 567224 124595 110806 126305 127489 138023 133637 132814 132952 87123 85710 342665 296973 876221 882531 220326 218882 276760 279481 324444 319161 339389 340761 358295 361411 335836 367751 926257 983468 622927 504544 297987 290630 342478 340439 360979 364084 367178 372216 417616 420294 765083 793300 39.95 69.4 2
10:45:30 2023-10-12 463673 462073 87819 85514 139003 141324 151945 150773 120683 123080 124633 130538 140843 140617 458778 498982 1355766 1332949 541119 567224 124748 110806 126305 127312 138064 133452 129520 132790 87090 85589 345883 297464 883252 879154 221014 218015 277929 281271 326722 318233 340538 342167 357613 363951 333731 369308 928827 978434 618166 507534 296998 290701 340927 342794 359026 364233 367261 369492 420774 417762 758846 798807 39.95 69.4 2
10:45:31 2023-10-12 457080 463185 87845 85483 139173 140668 152674 150706 120863 122841 124805 130380 141269 140120 459098 494144 1346473 1332949 550179 568430 125304 110772 126655 127244 138323 133637 129520 132715 87056 85769 340932 297518 879337 880400 220255 219035 277841 279761 324956 318445 337819 340725 358835 361305 333911 369416 927584 984859 614992 507534 297590 290560 342961 340690 360907 364631 367813 372706 416340 419044 758581 796448 39.95 69.4 2
10:45:32 2023-10-12 464183 463398 87845 85609 138984 141257 151979 150982 120406 123132 124633 130594 141038 140582 459754 495959 1349417 1332949 547445 568028 124858 110806 125889 127244 137763 134335 129633 129897 85384 86193 340932 302060 876595 878679 220185 218860 279177 279151 327718 317893 339444 342830 356681 361340 333658 372738 931650 972188 621340 507534 298255 290630 341924 340725 358737 366792 367261 369420 418532 417727 762179 797254 39.95 69.4 2
10:45:33 2023-10-12 459913 463864 87864 85550 138873 140895 152013 150982 120604 123046 124566 130719 141106 140701 459754 490123 1346546 1341313 551421 567224 124509 110959 126271 127312 137633 133670 132896 129629 87056 85647 340932 299854 874444 879777 219381 219000 277503 279761 326794 316969 338933 342866 356645 360225 333911 369380 930329 980547 621340 507498 295668 291233 342744 339614 360425 365257 369267 369240 418549 419749 758433 795334 39.95 69.4 2
10:45:34 2023-10-12 462268 463144 87541 85455 138887 141324 152429 151056 120536 123012 124599 130594 141038 140582 459956 492584 1340646 1330106 550571 568028 124271 110959 125821 127577 137428 133855 132913 129633 87023 85769 340932 299563 864798 882273 220101 219530 276368 279761 327609 315978 338365 341517 357720 360764 335836 369416 924924 978581 616393 503720 297830 290595 341960 339590 360979 365763 367178 369456 417580 420886 768373 794954 39.95 69.4 2
10:45:35 2023-10-12 466169 462757 87692 85483 138791 140928 151979 150740 120324 122961 124805 130413 141038 140351 458778 493796 1355730 1338415 543040 567224 124772 110806 125889 127244 137633 133511 132769 132883 87056 85589 344721 297464 873515 875284 220290 218847 276176 279761 326794 316934 340501 341506 355290 362684 336202 370964 928827 978434 619753 507340 298042 292263 340162 340654 360979 364340 366086 372368 422153 419892 760740 797254 39.95 69.4 2
10:45:36 2023-10-12 468033 463868 87860 85423 138873 144518 152148 150740 120536 122961 124599 130569 141099 140212 458778 494144 1346935 1330106 547445 567224 124476 110883 125889 127244 137763 133637 132896 132848 87056 85589 340932 297146 871161 882899 219912 218354 276459 281344 324956 316013 339674 340450 357720 361305 335836 367162 924232 983163 614830 504113 296293 290308 341960 340654 360713 363539 367178 371619 416959 419928 763334 793263 39.95 69.4 2
10:45:37 2023-10-12 462592 462757 87545 85451 138782 140734 152115 150706 120521 123046 124223 128758 140843 140351 459754 499687 1355766 1332001 542270 567224 124681 110584 126271 127068 137896 133506 129431 132900 87056 85737 340932 299652 880868 882241 220837 217536 277786 279761 324920 316898 339574 341578 357398 363477 333803 368233 927621 979539 593760 508856 295596 290630 340652 342239 357874 363539 366673 369456 419780 417106 758581 796391 39.95 69.4 2
10:45:38 2023-10-12 465794 464086 87664 85423 138984 140701 152148 150599 120536 120674 124599 130255 141038 140120 457530 496545 1345518 1333899 550571 567224 124271 110772 125855 127278 137359 133637 132821 132900 87023 85647 340932 300357 875168 880400 219569 218659 277308 279279 326564 317964 338208 340761 357756 360190 333875 369119 926271 981356 613268 507571 296544 292041 342961 339661 359568 364858 370317 369240 418217 418242 756245 793079 39.95 69.4 2
10:45:39 2023-10-12 463973 463185 87509 85514 138401 141062 151870 150740 120177 123046 124223 130594 140872 140617 459429 494527 1346546 1332112 547460 568210 124481 110746 125754 127353 137409 133822 129253 129718 85372 85949 342121 302807 866114 877253 219912 218319 277678 278383 327487 316934 338724 342794 356109 361234 333297 369524 928974 969439 622927 507413 295396 290595 340963 340175 359566 366792 366122 369088 417580 417727 762721 796687 39.95 69.4 2
10:45:40 2023-10-12 461751 462757 87417 85510 138401 140726 151559 150773 120030 123080 124123 130628 140872 140617 458448 490159 1346510 1339405 550296 567224 124271 110772 125855 127244 137432 133423 132728 132548 86963 85589 344721 297212 872964 877874 218921 218882 276689 279761 326794 316491 338724 342636 355574 360898 333622 371306 930329 983444 613268 507413 294766 290489 342780 338494 360763 365286 368743 368792 417994 419044 758359 796687 39.95 69.4 2
10:45:41 2023-10-12 469897 463046 87417 85443 138791 140734 151908 150602 120241 122961 124599 130380 141038 140351 459754 489744 1332115 1326253 550103 568028 123896 110806 125614 127278 137312 133855 132642 129629 86896 85800 340932 300454 876309 881731 218921 219070 276689 279240 325388 316222 337345 340725 356645 359114 333875 369380 924887 975743 621080 503757 295847 291657 342442 338055 360979 365763 367178 369420 417404 419044 768919 792627 39.95 69.4 2
10:45:42 2023-10-12 465359 463082 87018 85483 138339 141187 151140 151224 119883 123251 123718 130628 140723 140674 458454 490123 1352699 1340358 545707 567224 124305 110806 125855 127278 137537 133235 132642 132715 87023 85447 341344 297464 873515 878055 219701 218790 276174 279653 324956 318528 339611 342095 354330 360084 333731 368233 928937 981356 621340 505976 296976 291694 340855 338601 360943 364340 367479 368129 416959 418973 758874 795556 39.95 69.4 2
10:45:43 2023-10-12 469503 462073 87509 85384 138782 144294 151660 150706 120177 122841 124189 130289 140774 140120 458778 489744 1342585 1326253 548731 567224 124271 110806 125821 127278 137346 133637 132642 132883 86870 85472 345883 299219 867527 882273 219569 218659 275384 279761 324898 315026 337855 340210 356645 361305 335836 367162 922889 978581 621340 502615 295847 289713 340891 338637 360943 364560 366067 373010 419031 419642 766421 793079 39.95 69.4 2
10:45:44 2023-10-12 465323 464595 87393 85423 138918 140668 151904 150602 120177 122876 124599 130380 139130 140120 458778 495260 1356485 1333899 542254 567224 124481 110534 126277 127007 137741 133201 129605 129451 85372 85557 343608 298972 874287 876187 219819 217641 275842 279761 324956 318978 339648 340690 354507 361375 333875 366610 930329 978581 601633 505976 294838 290524 338873 339936 360363 363213 367960 369348 418825 418643 758581 795556 39.95 69.4 2
10:45:45 2023-10-12 468166 464073 87353 85351 138396 144360 151904 150257 120112 122841 124189 130255 140970 139987 458778 493066 1344564 1326253 547445 566422 124271 110431 125855 127123 137537 133595 132544 132900 86903 85389 340932 298449 884361 882899 219569 217676 275613 279761 324703 315026 337819 339423 356645 360225 333911 366317 922246 981172 613268 503071 296192 290013 340784 339483 360219 362782 365884 369276 419177 418973 763370 793227 39.95 69.4 2
10:45:46 2023-10-12 469035 465327 87509 85472 138965 140728 151660 150602 120062 120926 124156 130208 141008 140429 458778 496103 1344564 1318892 542233 567224 124153 110431 125855 127156 137346 133235 132573 132664 86870 85389 340932 299183 888114 880400 220101 217641 276689 279367 324956 315061 338365 338708 356097 361375 332792 368269 924232 970812 621340 501513 295847 290560 338838 340414 358449 363539 366389 369456 418532 416486 768919 793263 39.95 69.4 2
10:45:47 2023-10-12 464957 462499 87476 85287 138786 144189 151904 150190 120439 120674 124513 128030 140774 139668 458778 493030 1344564 1326290 547445 566823 124305 110397 126238 126825 137679 132850 132821 132715 86996 85215 341577 296268 887234 882899 219227 217467 276403 279617 324475 318492 340407 338530 357314 360084 333117 369165 926368 985538 618166 506694 295596 289677 341443 339411 359531 362380 367178 369492 415721 417150 762441 793227 39.95 69.4 2
10:45:48 2023-10-12 474072 464091 87509 85314 138984 144289 151904 150257 120471 122743 124294 127942 140906 139660 457799 498982 1340870 1315073 544344 567224 123896 110431 125735 127035 137122 133201 132608 132664 86870 85389 344721 300862 872523 880483 219605 217000 276724 279367 324956 315757 339684 338399 357469 361340 331821 368269 920896 970812 624514 505617 296789 289713 339898 340725 357658 364596 367178 369492 417580 415540 764548 795313 39.95 69.4 2
10:45:49 2023-10-12 462533 462748 87417 85323 138873 144110 151904 150257 120521 122807 124189 130118 140821 139777 456887 492683 1346935 1332001 550571 567224 124067 110465 125821 127068 137488 133536 129431 129540 85314 85526 340932 301015 878779 881580 219429 218179 276510 279384 323682 317004 338724 339697 356396 359797 333261 367938 924924 981240 611375 509543 295883 288768 341996 338637 358772 364084 366158 369420 415056 416521 755247 792065 39.95 69.4 2
10:45:50 2023-10-12 466348 462387 87329 85293 138405 141007 151660 150290 120030 122841 124089 130289 140774 140022 456887 495224 1333428 1320807 549435 566932 123896 110465 125735 127068 137122 133168 132642 132848 86870 85447 345883 301024 875820 883525 218886 217817 277539 278706 324956 315061 339203 339972 357469 359114 331749 368860 922430 972193 621340 506014 297270 290348 342467 338079 358629 365036 366512 369240 414804 416344 765465 793049 39.95 69.4 2
10:45:51 2023-10-12 467298 462757 86990 85356 138144 140734 151242 150773 119933 123046 123718 130233 140579 140617 458265 492584 1355518 1340571 544049 567115 124414 110525 125754 126899 137175 133134 132631 132900 86836 85331 340932 297626 871004 875321 219227 218319 275295 279367 324956 316013 338724 340761 353445 359184 333875 366574 928316 980661 626744 505976 295512 290630 339862 338091 360653 363503 367178 367131 416340 417727 758838 795556 39.95 69.4 2
10:45:52 2023-10-12 469103 463434 87206 85324 138371 144224 151208 150120 120112 122841 124089 130165 140774 140022 457799 489744 1342082 1326290 546631 566422 123863 110431 125648 127035 137122 133235 132608 132698 86870 85389 345883 299219 879208 882899 219227 217676 274963 279761 324956 315735 341065 339447 355860 360119 333731 369202 925053 978857 614830 501331 295038 289977 340616 338637 360713 363539 364705 369276 418289 418643 765576 793227 39.95 69.4 2
10:45:53 2023-10-12 470589 466357 87325 85320 138401 144294 151701 150190 120030 122841 124022 130388 140304 140120 458778 496103 1346510 1320807 542691 567224 123896 110397 125735 126859 137216 132816 132728 132715 86870 85331 341344 297212 872854 879777 219416 217338 276368 278974 324703 315843 338092 339697 354472 361052 332522 367198 924960 970027 619753 501477 296774 290630 338838 339697 358197 363539 364960 368828 417580 416486 768919 794991 39.95 69.4 2
10:45:54 2023-10-12 467804 462748 87509 85356 138405 144390 151694 150257 120209 122841 124189 130165 140872 139695 456851 494180 1342658 1328215 549005 566823 124305 110245 125889 126475 137763 132247 132677 129320 85416 85864 338977 298934 881956 882899 218816 217536 276316 279689 324354 318078 339648 338637 356610 359184 333067 368193 926368 981933 618166 505976 297149 289238 340508 338601 358197 361366 366918 369420 417404 416486 758264 792065 39.95 69.4 2
10:45:55 2023-10-12 465359 463180 87449 85286 138877 144311 151870 150120 120177 120423 124189 130164 140993 139310 456851 498982 1341203 1316207 544344 567224 123896 110431 125648 126859 137217 133422 132424 132664 86836 85389 340932 299890 872744 882628 219569 216779 276689 278510 324956 315061 338671 338126 356681 361052 331516 367198 922430 970812 621340 504544 296336 288768 338873 340403 358598 363291 366885 369348 419177 415108 763994 793079 39.95 69.4 2
10:45:56 2023-10-12 463524 462748 87261 85335 138405 143987 151660 149776 120030 120423 124156 130197 140774 139695 459429 493066 1345214 1335185 551318 567005 124343 110296 125754 126757 137178 133758 133098 129278 86976 85505 340932 297212 878059 880130 218546 217536 276229 278902 324498 316747 337402 338423 356396 359114 332324 367162 922925 982006 621606 504607 295181 288562 340963 338637 357372 362740 365865 369384 415056 416486 756393 793227 39.95 69.4 2
10:45:57 2023-10-12 466375 462064 87142 85319 138371 144224 151626 150050 119915 120674 124022 130380 140774 140120 459429 495260 1329250 1319868 548657 566422 123863 110431 125441 126859 136897 132883 132297 132629 86836 85652 343608 299888 870689 882986 218733 217000 277344 278083 324956 315026 338724 339697 356431 360898 330996 371306 922393 973566 614830 504397 295217 290486 341540 338494 356405 364049 366104 368828 415056 417926 765613 792028 39.95 69.4 2
10:45:58 2023-10-12 459917 463082 87146 85289 138478 140631 151491 150468 120259 120941 124089 128297 140829 140196 459355 492694 1348778 1340571 550179 565622 123896 110431 125648 126798 137685 133009 132573 132595 86717 85535 345883 300215 869241 876633 218206 217676 275420 278938 324956 315026 337730 341517 353409 357792 333573 366610 926308 979967 619753 505976 293151 289713 341683 337309 359566 362959 366918 366837 415056 417434 759659 793263 39.95 69.4 2
10:45:59 2023-10-12 469922 463398 87174 85319 138371 144259 151694 150223 119883 122841 123989 130208 140579 139729 458778 489400 1337327 1326553 550571 565622 123745 110431 125407 127035 136858 133239 132360 132715 86717 85331 340932 299629 869911 883143 219017 218554 274856 278562 324631 315807 338801 338530 355147 358438 333803 367126 922430 974364 622927 501367 293939 289238 339624 336564 359532 363800 364850 367978 415056 417434 765576 791830 39.95 69.4 2
10:46:00 2023-10-12 469431 462784 86740 85287 137918 144294 151140 150290 119769 122841 123500 130233 140384 140120 458778 494563 1340870 1324573 543498 565622 123150 110245 125061 126825 136484 132338 132389 132595 86717 85215 344721 299219 867872 877988 218886 216965 275329 278546 324956 315398 338724 339697 352386 359149 331785 366904 923579 965944 621080 501513 292973 290118 338873 338637 357658 364084 364116 369096 419068 418517 765465 794844 39.95 69.4 2
10:46:01 2023-10-12 469107 462108 86955 85282 138243 144110 151208 150223 119883 120423 123870 128255 140528 139773 456851 489779 1341203 1324369 546668 566167 124105 110423 125566 126919 136985 132942 132770 129353 86976 85800 340932 299787 871779 882278 218511 217000 274122 279367 324812 315843 339444 338637 355290 359149 333875 368083 922430 978581 611705 501513 294945 288768 339898 338364 359856 362451 364408 368273 417404 417762 762793 791504 39.95 69.4 2
10:46:02 2023-10-12 470501 462108 86780 85319 138371 144189 151174 150257 119737 122756 123533 130165 140481 140022 458778 496103 1342621 1318089 541886 566422 123863 110245 125407 126475 136863 132247 132389 132715 86717 85215 345883 299147 872854 878884 218921 216965 275842 278474 324174 315843 339501 338637 353445 359973 331283 366574 924905 972005 619753 500233 293975 290251 338422 339244 359509 362782 363675 370257 416340 415249 767827 795283 39.95 69.4 2
10:46:03 2023-10-12 467375 462762 87114 85286 138401 144189 151208 150016 120030 120655 124260 128072 138937 140230 459718 493652 1336884 1326440 547334 566677 124172 110177 125648 126441 137346 132156 131062 132573 86870 85215 341619 296519 888960 881465 220374 216965 275034 279761 322737 315843 339224 337617 355005 358613 331821 367114 922430 973620 613405 503044 295396 288904 338909 337617 356333 360756 364996 368309 415056 415867 759448 790671 39.95 69.4 2
10:46:04 2023-10-12 466759 462073 87110 85246 138396 144018 151208 149742 119915 120423 123600 127765 140579 139430 458778 496067 1341129 1313169 541119 565622 123863 110245 125441 126441 136863 132181 132544 132531 86657 85215 340932 300357 871029 880400 219358 217059 275731 278223 324775 315843 339684 337474 354401 360624 331104 369202 922356 968753 619753 503044 295253 288834 340175 339518 356547 362451 364996 368828 416340 417300 765650 792701 39.95 69.4 2
10:46:05 2023-10-12 463377 462784 87078 85250 138361 144105 151140 150153 119737 122671 123600 130118 140528 139769 458778 498982 1351852 1328215 540316 565622 124067 110245 125648 126320 137251 132065 132481 132250 86750 85099 340932 297428 879145 877910 218921 216107 275613 278938 324042 315061 337498 338708 353976 360764 331283 367932 923615 972916 616579 506694 294046 288799 337817 339697 356320 361331 366659 367202 416375 417336 756835 795313 39.95 69.4 2
10:46:06 2023-10-12 465323 464747 87564 85208 138401 143943 151660 148760 120144 120222 124056 127554 140774 139166 458778 498946 1336304 1315248 544344 566386 123830 110177 125653 126764 137020 132908 131062 133085 86909 85331 340932 298784 873185 882825 218746 216606 276194 277975 324956 315843 338933 339597 356360 359868 330442 367126 921776 968188 621340 504507 295389 287888 338838 339351 356320 362415 366030 369312 417404 413982 760488 790869 39.95 69.4 2
10:46:07 2023-10-12 464183 463398 87201 85229 138336 144118 151005 149776 119965 120674 123548 127942 140676 139660 458778 498946 1344724 1326253 543498 566823 124362 110058 125614 126407 136829 131974 132539 132526 86683 85215 340932 297464 885141 875430 218511 216257 276140 278047 324006 315943 337144 338673 354188 359114 329711 366832 924232 972188 614830 507266 296241 291307 338588 338970 355299 361225 367032 370220 417259 414989 758027 792028 39.95 69.4 2
10:46:08 2023-10-12 465323 464812 86895 85215 138448 143930 151424 149742 119737 120423 123500 127942 138808 139902 458522 497713 1331772 1322577 550571 566677 123731 110228 125306 126656 136279 132247 132321 132561 86770 85273 342970 300879 886704 882899 217458 216931 275522 277016 324956 315843 337694 338601 354188 356940 330746 367162 921122 972188 619753 503007 293590 287888 340927 336529 356547 363468 364960 367131 413673 413982 763334 788557 39.95 69.4 2
10:46:09 2023-10-12 464665 463407 86772 85335 137913 144219 151002 150120 119737 120590 123382 127943 140315 139660 458454 493030 1343036 1324295 544307 567224 123117 110287 125027 126441 136514 133176 132360 132715 86617 85273 342970 300733 865652 876885 218171 216931 275771 276310 324775 315699 336103 339411 352280 358688 329640 370252 926368 964632 621340 505829 294748 288763 338528 338055 356547 363255 366439 368646 417404 413982 758301 794388 39.95 69.4 2
10:46:10 2023-10-12 469655 465291 87169 85405 138151 140237 151073 150053 119965 120556 123652 128051 138770 139586 456932 491303 1341129 1324573 546452 564967 123830 110177 125287 126441 137068 132516 133098 133085 86770 85215 345883 297392 874569 880400 220260 216896 273250 278902 324956 315362 338724 337581 353905 358077 333297 367114 921776 977888 613133 501122 293797 288763 338838 338055 358737 361296 363271 367647 415056 416486 760488 790832 39.95 69.4 2
10:46:11 2023-10-12 469885 464193 86777 85314 138101 144219 151039 150019 119933 120423 123533 127942 140447 139625 458778 496067 1342585 1316944 540662 565585 123830 110025 125407 126407 136841 132156 130971 131049 85296 85389 337224 298784 873405 879928 218781 216606 275400 277868 324618 315699 339203 337581 353374 359651 330478 367641 922430 966627 618166 500342 293939 289537 340350 338601 356547 361366 362722 367131 416012 414809 765613 792627 39.95 69.4 2
10:46:12 2023-10-12 464592 462748 86959 85339 138109 144154 151140 149776 119818 120423 123448 127942 140447 139583 458778 496067 1351587 1326290 540206 566554 123863 110025 125407 126407 136863 131974 132355 129023 86683 85041 340932 297183 877482 874761 218921 216257 274735 278938 323514 315843 337180 338637 355990 359938 331749 367114 922200 972879 613603 506422 293769 288904 339453 339375 357121 361049 365628 369957 419770 415108 758027 793042 39.95 69.4 2
10:46:13 2023-10-12 466280 464747 87078 85123 138371 143917 151870 149196 119851 120256 123567 127588 140544 139583 458778 496067 1337781 1318089 548931 568526 123764 110152 125306 126306 136563 132566 130697 131157 86875 85215 345883 300102 869488 883529 218406 216049 276194 277159 324727 315843 337694 337474 356998 358543 329746 366868 921122 969439 619753 505346 295152 293291 339588 338566 355441 362415 364632 368237 414948 413333 759949 788557 39.95 69.4 2
10:46:14 2023-10-12 459953 464990 86771 85254 137913 144118 151140 149776 119818 120590 123415 127942 140413 139625 458778 496067 1342621 1326253 545892 565585 123830 110025 125287 126374 136573 131974 132544 132531 86650 85157 340932 298929 875560 875284 218171 216594 276459 277194 324042 315754 336394 338423 355990 360898 329461 370178 927686 966517 618166 507377 295586 290805 338659 338160 354375 362380 366659 366543 414732 414845 758308 790832 39.95 69.4 2
10:46:15 2023-10-12 468172 465291 86863 85271 138060 140304 151039 150123 120080 120640 123652 127874 140896 139555 458632 492657 1333703 1323630 552142 565585 123084 110245 125239 126690 136347 132600 132068 132595 86617 85447 342970 300775 874288 880400 217493 217303 274735 277159 324956 315325 337694 338399 353409 356372 331480 366574 922342 971500 614830 501513 294011 288290 339862 337607 358197 363503 364114 367095 414328 416159 767266 787962 39.95 69.4 2
10:46:16 2023-10-12 469435 463443 86712 85250 137657 144189 150488 150223 119672 120758 123179 128119 140281 139987 458508 494527 1339882 1324573 543462 566823 123051 110287 124754 126441 136193 132338 132034 132595 85040 85215 345883 301723 862131 879928 218441 216640 274821 277868 324920 314739 336998 339483 354985 358855 330442 368679 923656 962837 602440 501440 294675 290267 337817 337545 358491 363220 363527 365764 417404 413982 763370 792065 39.95 69.4 2
10:46:17 2023-10-12 472852 465400 87046 85278 138059 140264 151106 149709 119818 120423 123382 127942 138743 140417 457662 488643 1333097 1325606 547445 565549 123660 110211 125287 126407 136450 132156 132321 132526 84988 85215 340932 297464 865957 880483 217528 216292 273250 278047 324727 314919 337767 337617 353409 358890 332558 366521 921030 975743 614830 500696 294296 288500 338802 336564 358449 361296 362722 367095 415056 415832 761100 790309 39.95 69.4 2
10:46:18 2023-10-12 470506 465327 86831 85219 137883 144118 150656 149983 119689 120423 123415 127853 140349 139660 457695 495995 1343036 1316981 542753 566531 123868 110126 125340 126340 136597 132499 132551 132723 86875 85215 340932 299038 872262 879154 218511 216257 274963 277724 324498 314809 339203 337581 352350 359114 329640 368156 923656 969439 619753 499989 292960 288799 337272 338280 356011 361331 362722 367095 415686 413658 767266 790906 39.95 69.4 2
10:46:19 2023-10-12 464629 466027 86712 85215 137982 144097 151140 149606 119704 120423 123297 127853 140401 139721 458508 495995 1353212 1328215 541245 565585 123660 109687 125287 126286 136450 131883 132321 132308 86650 85041 340932 297146 875660 874945 218698 216257 273321 278706 323059 315843 336668 337617 352350 359149 331749 366265 926257 974800 616579 504361 295093 288518 338733 337913 356405 360580 364483 366543 415721 414018 754177 793012 39.95 69.4 2
10:46:20 2023-10-12 468834 464743 86922 85176 137879 140155 151140 149986 120144 120502 123804 127738 140700 139388 457983 495886 1342343 1315136 542403 567264 123627 110025 124994 126286 136497 132247 130606 132531 86617 85099 340932 297176 872744 881180 218511 216396 274927 277389 324042 315843 338448 336293 353409 359184 329746 368156 921776 966663 618166 502460 295539 292981 337781 338601 354907 361331 364408 368237 417110 412720 760199 788594 39.95 69.4 2
10:46:21 2023-10-12 464575 465323 86680 85159 137883 143917 150864 149742 119769 120423 123448 127853 140315 139625 458454 498946 1344564 1326253 542728 564714 123830 109687 125407 126199 136755 131817 132544 132347 86617 85099 340932 299509 876476 876151 220063 215714 275364 277760 322880 318035 335975 338019 353232 358974 328573 368046 925579 970063 613405 507054 293115 290805 339693 339362 354339 360756 366067 367903 414876 414697 753905 790906 39.95 69.4 2
10:46:22 2023-10-12 466238 464447 86958 85286 138194 144048 151073 149230 119965 120522 123533 127942 140349 139629 458454 495706 1333777 1315036 546998 565585 123664 109940 124994 126407 136416 132065 132103 132342 86590 85041 339159 300102 866966 882899 217528 215922 275842 277159 324042 315577 336668 337581 354507 356974 329213 366059 921122 966663 618166 503007 294046 288761 338873 338101 354410 361366 364408 367166 413673 414989 760793 787405 39.95 69.4 2
10:46:23 2023-10-12 464183 463434 86645 85271 137913 140351 150588 149675 119607 120423 123230 127853 140155 139660 458454 496031 1343036 1324573 545504 564821 123627 109788 125272 126205 136326 132156 130697 132808 86696 85215 342970 298784 873209 876187 219596 216920 275806 276345 323059 315843 335609 338387 352209 356974 328219 366024 920896 968424 616579 506694 294539 287888 337781 336564 353878 361296 366067 368124 415020 414405 755757 789749 39.95 69.3 2
10:46:24 2023-10-12 459688 465291 86708 85234 137883 143716 150898 149263 119704 120339 123315 127588 140315 139395 458778 490159 1335025 1329160 549005 565585 123117 109687 124994 126320 136416 131974 132103 132342 86617 85099 340932 297500 877946 879859 217306 216257 274507 277389 323059 317738 333685 337581 354472 356407 329782 367114 923656 977643 614830 507303 295512 288784 338731 338527 356155 361155 366439 369170 413529 414989 757320 788557 39.95 69.4 2
10:46:25 2023-10-12 462555 463443 86617 85208 137769 143590 150656 149296 119689 120423 123777 127772 138422 139481 457836 495742 1345021 1324261 545744 566240 123731 109889 125306 126239 136382 132065 132103 132216 86497 85215 342970 300066 873063 875321 217493 216038 275471 276310 323023 315663 333685 337617 352315 356974 327759 366024 923656 966663 614992 506694 292874 293363 337781 336564 353807 361296 366067 366028 415020 414405 755720 789712 39.95 69.4 2
10:46:26 2023-10-12 464183 462757 86863 85208 137883 143747 151005 149296 119737 120423 123264 127588 140218 139395 458129 490123 1340177 1329160 549787 565585 123117 109949 124994 126286 136450 131883 132103 132216 86531 85041 345883 297464 872203 879154 217155 216257 274451 277334 324746 317557 333397 337474 354082 358871 329640 366968 920975 976331 618166 507413 295512 288761 338838 336258 358491 361190 366067 366543 413382 413658 751022 788557 39.95 69.4 2
10:46:27 2023-10-12 464183 466788 87018 85286 137780 144048 150938 149916 119704 120640 123500 127840 138358 140109 458778 495188 1336958 1328450 545897 565549 123627 109687 124994 126320 136279 132061 132103 132342 86497 85041 343608 300599 870880 875394 217493 215887 275522 275851 322510 315843 333649 337652 352315 356974 327724 366059 920860 965907 614595 505976 294675 293399 337544 336529 353843 361331 365808 367863 414984 414405 756430 789749 39.95 69.4 2
10:46:28 2023-10-12 459917 463443 86708 85112 137653 143716 150656 149230 119737 120423 123112 127732 140218 139430 458129 490088 1337327 1330350 549005 565585 123117 109721 124994 125991 136159 133348 130571 130775 86742 85215 340932 298724 868111 879401 218976 216119 273144 276203 322390 315843 333325 336635 353409 356407 329640 367078 921122 975779 616579 507413 296134 288558 338802 336022 356971 360251 366104 366543 412475 413333 750831 787999 39.95 69.4 2
10:46:29 2023-10-12 463835 463439 86708 85208 137787 143716 150867 149572 119607 120423 123146 127765 140315 139625 456969 498982 1341633 1324660 544344 565585 123117 109687 124994 126199 136416 131792 132103 132124 86497 84951 345883 299256 872640 875125 217341 214953 274998 276310 320785 315843 333397 337344 352315 356691 327724 367635 922430 969439 614992 506335 294257 293156 337272 337037 355926 359964 365033 368161 414948 413821 753459 790598 39.95 69.4 2
10:46:30 2023-10-12 459917 463180 86644 85171 137879 143546 150931 149362 119689 120256 123230 127588 140121 139201 458454 494460 1342431 1332149 549713 565403 123560 109991 124927 126151 136245 131974 130333 132273 86524 84920 340932 297500 867304 880554 217120 216223 273321 277587 323059 315699 333397 337652 352386 357863 329194 367114 921122 974328 614830 507413 294466 288423 338838 335516 355512 360216 366104 368161 412152 413658 752648 787405 39.95 69.4 2
10:46:31 2023-10-12 463715 463443 86612 85271 137875 143716 150689 149263 119607 120423 123315 127588 140315 139430 457115 490088 1328070 1317055 549787 565585 123084 109687 124754 126165 136159 131974 132068 132216 86405 84983 342970 300563 868468 881864 216783 215922 274998 275693 324042 314919 336139 338125 355738 357649 328644 368940 918981 969292 618166 502825 295098 288761 339684 335987 354410 362733 363564 368462 412295 414989 761100 786291 39.95 69.4 2
10:46:32 2023-10-12 463318 465295 86735 85335 137634 140256 151005 149675 119737 120674 123315 127874 138358 139485 458668 491961 1344527 1333592 547913 563916 123697 109552 124960 126165 136282 131792 132360 132347 86789 84925 340932 297140 872523 874666 216818 216292 273321 277194 323059 314302 335682 338423 350210 355911 330782 366558 923698 975779 618166 503757 293290 288325 337781 334508 356619 360726 363857 367082 414364 414018 758042 788594 39.95 69.4 2
10:46:33 2023-10-12 469440 462757 86616 85148 137688 143716 150689 149230 119607 120339 123197 127588 140218 139201 458454 489917 1337327 1320807 545892 564714 123051 109687 124874 126199 136197 131817 132360 132347 86497 85099 338814 299150 871439 882273 219131 216119 272692 277903 323370 314260 337511 336458 352315 356656 330782 364859 919817 974908 602440 499563 292910 292877 337509 338600 357228 360216 360609 366028 414692 414018 758824 787405 39.95 69.4 2
10:46:34 2023-10-12 464876 465405 86680 85180 137711 143646 150518 149163 119607 120339 123197 127649 140693 139201 458129 496545 1350376 1324536 539097 563916 123660 109653 124994 125750 136501 134983 132360 132347 86531 84825 338814 296059 878721 874084 218053 214919 273250 277194 321070 315398 333685 336600 351787 358077 328751 364859 921776 970812 614992 504544 293914 292877 334741 337581 354410 359140 363857 367603 415056 414405 753608 789749 39.95 69.3 2
10:46:35 2023-10-12 463859 462064 86557 86869 137787 143646 150689 148655 119607 120089 123230 127377 140326 138938 457152 492337 1332152 1322770 546949 564459 123697 109518 125133 125857 136313 131610 130606 130320 86756 84920 340932 297029 882465 880483 217155 215587 273840 277851 321034 314919 336668 338128 352386 358871 328751 364308 918477 975816 616579 501550 293115 288648 336799 335987 354445 360369 360645 366028 413673 412432 757486 786254 39.95 69.3 2
10:46:36 2023-10-12 464109 462713 86462 85165 137535 143734 150521 148858 119607 120256 123230 127588 140197 139279 458129 496103 1346749 1322688 539209 563916 123660 109653 125027 125610 136321 134773 132103 131906 86497 84825 340932 296937 879602 875357 217563 214884 273285 277230 321106 315398 333722 337354 351822 358077 328751 364932 922430 964570 614992 505259 293841 292877 334776 337581 354410 359957 363857 368271 415056 413821 752961 790906 39.95 69.3 2
10:46:37 2023-10-12 463673 463443 86617 86927 137883 143446 151005 149130 120527 120217 123685 127242 140602 138834 458668 492540 1339479 1322577 547297 564714 123896 109468 125407 125577 136848 131792 132321 131987 86531 84768 345883 296519 882380 880400 216818 215587 273285 277159 321070 315843 336156 335552 353409 356407 329248 365733 920469 978581 611818 505259 293562 288558 337307 335987 355192 358604 363893 366615 413709 412755 753459 786254 39.95 69.3 2
10:46:38 2023-10-12 466714 464595 86831 86885 138140 143411 151174 152273 119933 120006 123382 127201 140521 138744 458778 496103 1333777 1311508 543539 564750 123051 109653 124788 126025 136278 131701 132176 132347 86497 84951 340932 297212 869601 883690 219286 214781 274294 276167 322880 313496 335501 337534 353798 359629 327617 366968 915585 963862 616579 503007 295586 288385 336764 336529 353312 360797 362758 369170 413709 413821 758581 788548 39.95 69.3 2
10:46:39 2023-10-12 462681 465400 86740 85176 137746 143742 151039 148655 119818 120256 123230 127411 140121 139070 457873 493703 1337327 1330106 550296 563625 123051 109687 124788 125991 136193 131792 131919 132124 86497 84888 340932 297536 872627 877910 216179 215922 273285 276345 322534 314977 333613 338352 352033 357863 329248 366003 919748 974328 621340 506694 293841 292465 338362 334508 355512 360509 365033 367082 412149 412755 749732 786254 39.95 69.3 2
10:46:40 2023-10-12 468069 462793 86553 86960 137466 143646 150552 148791 119704 120256 123112 127588 140121 139236 458454 488678 1327872 1318929 550179 564750 123579 109974 125051 126171 135954 131883 130152 132389 86450 85041 339159 300666 867286 882200 218050 215887 273321 275078 323777 313711 335392 336529 351752 356859 328255 366821 918367 969439 618166 501477 294675 292877 339635 334472 354943 361331 360681 367900 411245 413722 761136 787428 39.95 69.3 2
10:46:41 2023-10-12 459664 463430 86886 85290 137389 143847 150414 149230 119607 120534 123619 127853 140315 139660 458129 491574 1350376 1330106 541245 563880 123084 109653 124960 125958 136159 132059 132194 132182 86497 84920 342970 298724 874665 873705 217306 215587 272381 277194 322009 314919 333722 336564 350174 356974 330710 364859 922430 970063 611818 503757 294466 288360 334706 335987 356011 358854 363271 367082 415056 413333 753605 788557 39.95 69.3 2
10:46:42 2023-10-12 469035 462713 86585 85116 137865 143795 150656 149060 119607 120256 123467 127527 138384 139533 458522 492194 1339498 1322577 545744 565098 123018 109518 124893 125924 136159 131792 132068 130701 86861 84983 340932 296412 870076 880400 216818 216015 272657 277815 322498 313998 337144 335516 354948 355911 330478 364271 918440 975779 619753 501208 293080 292671 336799 335481 355477 358534 360357 366028 414620 413658 758581 787368 39.95 69.3 2
10:46:43 2023-10-12 469029 463109 86617 85208 137466 143646 150656 148520 119704 122589 123230 127499 140315 139166 458129 496067 1340177 1313376 541886 565549 123084 109687 124874 125991 136159 131792 132068 132090 86464 84925 345883 300433 873703 879777 217493 214919 273875 276060 322737 314667 337035 337441 352245 359883 328573 366634 919720 967124 618166 501086 293769 292805 335715 338840 355962 360146 362686 366579 415020 413821 762253 788557 39.95 69.4 2
10:46:44 2023-10-12 463755 465332 86858 85144 137746 143707 151039 148486 119851 120386 123382 127418 138358 139035 458778 491574 1333097 1324536 548615 564677 123117 109620 124960 125963 136177 131610 132034 132055 86464 84888 343608 300433 878153 879232 218512 214953 273250 276274 321034 315843 333649 335552 353374 357863 328715 366003 919817 975743 597252 505976 292874 288039 337509 334508 354375 359105 364960 365992 412403 414697 750831 788548 39.95 69.3 2
10:46:45 2023-10-12 467841 462717 86612 85197 137432 143446 150622 148486 119607 120339 123097 127588 140281 139403 458778 495224 1328107 1313376 547034 564750 123051 109653 124582 125958 136049 131974 130480 130684 86708 84983 342970 300372 866114 882200 218667 214815 274365 275479 322760 314919 333722 336564 355721 358152 329285 367078 916454 966627 618166 503892 295295 288761 338802 334437 354126 361008 362201 367603 411209 414697 761100 787988 39.95 69.4 2
10:46:46 2023-10-12 465286 463149 86398 85208 136983 143716 151852 149063 119444 120423 122895 127765 139858 139821 457946 491303 1342814 1332949 542123 564046 123051 109653 124754 125871 135936 134821 131851 132089 86464 84894 340932 297428 876263 874945 216783 215587 272416 276310 322045 314697 333649 337072 351510 357612 329746 364859 922430 971506 614830 502615 292803 293381 336221 334472 356011 359105 363589 365971 414328 413368 755869 788557 39.95 69.4 2
10:46:47 2023-10-12 469440 462073 86589 85081 137471 143611 150656 148486 119689 120401 123097 127499 140315 139201 458758 491121 1339858 1322733 545744 564568 123018 109518 124893 126204 136022 131792 130333 132079 86431 84794 340932 297029 874082 881612 216783 214953 272416 277620 322009 313711 336486 334543 352069 357863 331501 363464 919546 975743 616579 499989 294466 288563 336764 335481 355192 357999 360573 368161 413673 412720 758581 786254 39.95 69.3 2
10:46:48 2023-10-12 463600 466454 86703 85197 137466 143747 150207 149027 119607 120534 123112 127411 140086 139201 458129 496139 1347133 1322688 539515 564750 123084 109468 124994 125923 136501 131520 132360 132255 86464 84768 339159 296894 878258 875357 217120 214517 273321 276310 320809 315398 333613 336564 351296 358007 327688 364896 922158 969439 613405 505976 293706 288761 335786 337037 354957 358068 363857 367082 414948 413530 751363 788557 39.95 69.3 2
10:46:49 2023-10-12 459881 463216 86767 85264 137643 141767 151005 148520 119737 119952 123349 127242 138358 138896 458632 492158 1333060 1324573 547445 564750 123664 109552 124960 125837 136159 131610 131977 132255 86569 84825 339831 297500 881497 877988 218050 216652 272833 275886 320548 315843 333577 334543 352315 357612 328449 364896 919817 975779 607056 505617 294466 287836 336799 334508 354375 358284 363857 368161 411823 414405 749732 787428 39.95 69.3 2
10:46:50 2023-10-12 466751 463864 86548 86885 137462 143211 150656 152025 119607 120256 123097 127499 140086 139166 458778 494563 1328107 1313376 546575 565585 123051 109653 124549 125871 135846 131545 132176 132347 86345 85041 344569 300862 868587 881621 218667 214815 273981 275322 322355 314222 333505 336152 352350 357863 326736 366818 917687 968460 616579 501477 294257 287544 337544 338105 355459 360216 360645 368161 411823 412658 759437 787428 39.95 69.4 2
10:46:51 2023-10-12 462871 466384 86612 85176 137295 143511 150207 148453 119607 120256 123288 127364 138843 139070 458454 489400 1337327 1328737 548196 564714 123051 109544 124582 125577 135842 134891 129971 132021 86312 84825 342970 297464 875556 877910 218050 214919 272833 275886 322045 313603 332567 336564 351787 356859 328449 364896 919720 971506 616579 505976 293425 287949 337544 334472 354410 359140 364665 367082 411209 414697 749076 787988 39.95 69.3 2
10:46:52 2023-10-12 467780 462722 86426 86889 137337 143603 150106 148619 119526 120256 122979 127411 140086 139166 459158 488678 1326150 1318890 550571 564422 122919 109889 124516 125857 135949 131883 129936 130684 85131 84983 342126 299811 863578 880400 216823 214953 273840 275322 323514 313926 333685 336058 351225 356168 327724 367114 916491 966663 616579 500732 293706 288761 338291 335741 353878 360791 360609 367890 410020 414405 759940 787428 39.95 69.3 2
10:46:53 2023-10-12 465748 463439 86357 85112 136948 139974 150340 148553 122595 120423 126078 127588 139921 139430 457836 491303 1345021 1332001 543810 563048 123453 109468 124549 125543 135842 134975 131851 131929 86405 84794 342970 297428 870941 874325 216446 214988 272990 276116 321819 313998 333649 336564 351744 357612 329746 364859 922430 972916 603907 502615 293155 293022 335751 333969 355477 358068 360609 364536 413745 412755 755247 787405 39.95 69.3 2
10:46:54 2023-10-12 470106 465295 86563 86885 137417 143237 151781 148996 119737 120217 123197 127364 137973 139027 457983 490847 1337575 1321827 545744 563445 123051 109283 124549 125577 136237 131610 132360 132347 86371 84731 340932 297103 874196 880400 216446 214884 271586 276964 321070 313009 335646 334508 351225 357863 329248 362658 916454 974328 616579 499247 293914 287949 335751 334472 354943 357001 359994 367082 412475 412720 758042 787428 39.95 69.3 2
10:46:55 2023-10-12 468591 462064 86402 86927 137199 143446 150273 148486 122663 120089 122979 127201 140052 138744 457115 496031 1331172 1311508 539897 564750 123453 109544 124582 125577 135714 134786 131851 132055 86345 84857 341344 297500 873529 879928 219286 214712 273614 275744 321640 313341 336248 336727 351992 358871 327582 364896 917103 963109 610825 495666 295240 288852 336822 335987 353312 359140 362614 367162 414984 413530 761100 786254 39.95 69.3 2
10:46:56 2023-10-12 466563 465400 86489 85165 137368 143677 150655 150316 119607 120055 122979 126782 140066 138775 459300 491467 1335320 1319868 545892 563771 123760 109283 124994 125577 136193 134752 132068 131980 86464 84636 340932 295579 878590 880400 216179 214884 273061 276345 320063 313998 333722 334472 351296 357612 327724 362658 916454 975743 614992 502260 293300 287949 336221 334508 353878 356966 360573 367606 412475 413821 754140 786310 39.95 69.3 2
10:46:57 2023-10-12 466054 464591 86714 86916 137664 143311 150246 152133 119689 120006 123230 126782 140121 138482 457481 496031 1333777 1307745 540736 563916 122919 109417 124688 125756 135953 131610 130152 130320 86450 84883 339159 299577 870831 881575 216818 214517 273285 275464 322045 313711 333541 335777 352069 356442 326736 365708 918413 961035 612682 501513 292910 287949 334706 336022 352253 359140 360645 365992 414656 412587 757914 787988 39.95 69.3 2
10:46:58 2023-10-12 463450 465364 86813 86819 137398 143341 150207 151057 119607 119835 123230 127080 140334 138710 458129 490195 1329287 1322688 547445 563916 123117 109283 124754 125456 135936 134786 131851 131838 86219 84725 340932 297464 881208 877988 218050 214884 272416 275464 319803 315176 333456 334508 351787 356859 327724 364896 918477 975474 608643 504544 294047 287229 336257 334472 354184 357749 363564 367603 411859 413821 751579 786310 39.95 69.3 2
10:46:59 2023-10-12 466018 463443 86521 86792 137787 143141 150972 151991 119444 120089 123434 127228 138193 138958 459459 495886 1330180 1310427 547445 565403 123395 109518 124549 125750 135842 134856 129610 132163 86589 84857 339159 299183 870502 880400 216145 214781 273840 274622 320749 313520 333613 334543 352315 357612 325787 366003 915805 963145 614992 501513 294675 287104 336493 335516 352253 359140 360609 367863 411209 412297 758581 787428 39.95 69.3 2
10:47:00 2023-10-12 459917 463118 86357 86881 137428 143346 150173 152273 119607 120089 122895 127201 140052 138744 458129 490088 1337327 1326290 546961 564750 123051 109468 124582 125610 135748 134821 131817 131929 86312 84866 345883 297360 866789 877915 216823 214884 272416 275464 321106 314919 334090 336058 351296 356323 327724 364896 919817 970099 614992 505976 293425 287544 337272 334203 353878 358604 363893 366526 410020 413821 748854 788363 39.95 69.3 2
10:47:01 2023-10-12 468985 466022 86462 85144 137295 143642 150139 148960 119689 120236 123112 127242 140018 138938 458129 489400 1327482 1319868 546998 565585 123018 109620 124206 125890 135628 134983 132085 132439 86279 84825 342970 299847 869870 880400 216823 214953 273059 274622 322569 313264 333456 334578 350210 355788 326771 366558 916454 966394 621606 499989 293498 287949 337817 333852 354149 359964 360573 366526 409948 413821 759986 786310 39.95 69.3 2
10:47:02 2023-10-12 466778 463505 86398 87009 137207 143681 149865 148958 122595 120256 126078 127499 139858 139430 457481 492337 1332115 1320807 543921 564750 122648 109653 123768 125963 135476 131883 129575 130684 86324 84983 339831 300915 858754 876187 218358 214781 274767 274358 321759 313044 332603 336564 351776 357649 327423 367078 919817 960297 605440 501331 292937 288445 334776 334508 353347 360251 360609 364900 413127 413530 758581 787441 39.95 69.3 2
10:47:03 2023-10-12 468038 462744 86394 86885 137199 141400 151941 150387 119444 119888 122979 127080 139858 138640 457481 492337 1333428 1317018 544344 562253 123051 109174 124206 125543 135640 134804 131993 132163 86252 84808 340932 295435 880249 880405 216110 214850 271206 276345 321070 312095 333685 334238 350210 356859 328986 360546 914473 971506 616579 495666 293706 287949 335751 334472 354445 356966 359451 367082 412475 414405 756430 786869 39.95 69.3 2
10:47:04 2023-10-12 470469 462108 86361 86860 136983 143390 149932 152238 122629 119922 126078 126816 139858 138710 457188 495778 1335665 1311447 541245 563771 122985 109300 124482 125476 135672 131520 129610 132163 86279 84673 339159 299582 870941 878962 218667 214219 272451 274622 322714 311952 335356 335777 349930 355911 326736 364344 917140 961071 614595 498194 293841 287949 336584 335516 353775 358068 360573 367603 413709 412297 759659 787441 39.95 69.3 2
10:47:05 2023-10-12 463413 465136 86517 86785 137294 143141 150173 152098 119607 119688 123064 126749 140018 138482 457768 491538 1333428 1320918 546280 563011 123084 108881 124960 125269 136125 134647 132360 129597 86397 84636 335430 296239 892212 880130 216823 214850 272381 275393 320929 313998 333361 335777 351752 356824 327194 362622 915769 975743 619993 503757 294257 287544 335715 336690 355889 356931 360609 367603 411209 413785 751208 787714 39.95 69.3 2
10:47:06 2023-10-12 463715 465291 86663 85206 137634 140983 150588 147948 119818 119518 123282 126931 138358 138405 458319 495850 1331883 1307708 544344 564422 122985 109401 124516 125543 135897 134821 129610 130320 86245 84731 342970 297140 867772 880400 218050 214185 272968 275007 321034 313705 333541 335777 352033 357863 325716 364823 914437 963020 614992 501086 294331 287104 335715 335481 354707 358819 360537 368124 411823 412551 758042 787428 39.95 69.3 2
10:47:07 2023-10-12 456116 465295 86357 86845 137164 143232 150757 152168 119607 119937 122895 126782 140115 138579 455678 490123 1333391 1322688 547408 563445 122919 109250 124173 125543 135714 134804 129610 131769 86245 84815 342970 299509 872636 877837 216823 214815 273991 274622 321977 314919 332531 334508 351260 356824 327194 364271 917103 972156 613405 505259 293804 287104 336186 336545 356718 360889 363530 366935 409841 413642 750859 786125 39.95 69.3 2
10:47:08 2023-10-12 466165 465396 86544 86819 137025 143411 150002 150316 122595 120099 122895 127134 140078 138814 458129 492648 1328289 1313354 545417 563409 122901 109434 124139 125543 135492 134940 129610 131804 86212 84757 342126 299183 867433 881648 216823 214219 273215 274551 321034 313009 333347 334508 351787 356287 325716 364896 913107 963521 616579 500696 293423 286665 336493 334437 354689 358819 360537 366786 409913 411935 758581 784043 39.95 69.3 2
10:47:09 2023-10-12 463487 463434 86357 86883 136974 143411 149558 148520 119444 120089 122895 127167 140052 139035 457444 494456 1339690 1322733 545118 565257 122985 109485 124482 125442 135672 131610 129936 130320 86469 84857 342970 300102 882643 874011 218050 214712 275546 274095 321034 314661 332531 336022 351920 356859 325681 366558 920469 961657 616579 504507 293010 288355 335715 334472 354456 359140 362722 364864 412439 411357 754570 788548 39.95 69.3 2
10:47:11 2023-10-12 469440 465990 86231 86823 136837 143332 150036 148420 122493 120089 122726 127167 140018 138710 457444 489917 1331888 1316981 544307 563011 122817 109250 124173 125543 135492 134940 129610 131987 86186 84866 340932 297356 865259 879777 218050 214701 270688 275464 321034 311550 333649 334472 351992 356859 329448 362586 914400 971500 612486 495630 293425 287949 334741 336453 355156 357999 359379 366526 412149 414989 758581 787428 39.95 69.3 2
10:47:12 2023-10-12 470106 463398 86353 86889 136948 141477 150072 149130 119771 120217 122895 127120 137973 139027 456938 495080 1339479 1311447 540475 563011 123018 109434 124173 125688 136090 134846 129971 131987 86279 84794 339159 299577 868111 877641 216748 214517 272416 275007 320228 312023 335793 336489 351992 358367 326700 364308 916417 962392 614992 495594 293425 288355 336347 334508 354848 358033 358333 366489 414292 412623 761063 787692 39.95 69.3 2
10:47:13 2023-10-12 462293 465076 86370 86794 137302 143341 150207 152168 119526 119722 123064 126749 140052 138289 458092 491574 1334373 1322688 546631 563048 123084 109250 124549 125336 135774 134804 129971 131587 86212 84668 342970 297825 879194 877874 216823 214517 271586 274622 319543 314919 333347 336252 351225 356859 327194 364271 916454 974059 610230 504507 293875 286902 335715 335741 353582 356966 362980 366789 410959 413534 751430 785567 39.95 69.3 2
10:47:14 2023-10-12 465177 465186 86635 85101 137567 140985 150662 149896 119607 119722 122895 126782 140078 138558 457992 495260 1328070 1307708 545670 563734 123018 109434 124139 125423 135492 134752 129610 131769 86186 84699 340932 299183 867546 880400 216823 214150 273003 274166 321800 312753 333541 336489 351296 356859 325681 364823 913753 960998 616579 500696 293804 286665 335715 334472 353956 358534 360501 367082 409984 411357 758581 786310 39.95 69.3 2
10:47:15 2023-10-12 459953 463443 86239 86814 136944 143341 149492 148351 122561 120089 126043 127167 139824 138710 457444 495995 1337290 1320807 542655 565251 122919 109384 124449 125515 135800 131429 130117 130229 86383 84789 342970 300005 874767 875566 216823 214219 273285 274131 320299 314847 333239 334508 351992 356859 325155 365561 919128 962750 611818 504507 293008 287949 334706 334168 354189 358569 362686 364864 411788 411032 752351 787428 39.95 69.3 2
10:47:16 2023-10-12 467894 465400 86357 86938 136948 143141 149899 151988 119444 119972 122895 126782 139824 138710 457444 489400 1324518 1315073 548225 563445 122615 109250 123835 125423 135398 134786 129610 132021 86212 84794 340861 300102 863238 880483 216823 214517 272798 273711 321070 312753 333384 334508 351992 354720 325716 365966 914400 964956 614830 499599 293215 287629 336799 333852 353087 359105 360247 365676 408728 412587 757728 784043 39.95 69.3 2
10:47:17 2023-10-12 465359 464595 86357 86819 136841 143311 150005 148553 122561 120217 123064 127317 137706 139152 458431 492922 1338527 1321827 543953 563698 122821 109401 123802 125577 135299 134821 129610 130593 86291 84799 342970 300599 859313 874945 218050 214517 272292 272946 322045 312973 332027 335552 351497 356859 326700 365708 919128 957547 616579 501440 292693 288355 334706 334437 352289 359140 360573 364239 411823 412587 756430 787988 39.95 69.3 2
10:47:18 2023-10-12 469515 463113 86361 86827 136987 143481 149558 152168 122595 119972 122895 126782 137595 138579 457444 488678 1333777 1316008 544307 563048 122817 109250 124106 125423 135594 134898 129610 131769 86127 84636 340932 296268 867353 879777 216823 214185 272832 275464 320192 311769 333649 335777 351992 356859 328219 360474 913753 971500 613405 495594 292900 287104 336822 336215 354375 356931 358369 365934 411209 413534 757209 788206 39.95 69.3 2
10:47:19 2023-10-12 470584 465400 86357 85105 136717 143436 149798 148453 119444 119918 122895 127100 137591 138710 456761 495260 1337663 1311508 539024 563048 122817 109283 124106 125336 135271 134682 129610 131804 86212 84662 343608 297392 872523 875467 218050 214185 272191 274586 320513 311586 335342 335777 351497 357612 325716 363464 915769 963020 614595 498194 293839 287104 335872 334508 354439 357001 359415 366822 413055 411357 760199 786310 39.95 69.3 2
10:47:20 2023-10-12 462519 464086 86366 86641 137302 142942 150173 152168 119526 119688 126112 126648 140018 138448 457481 490159 1331883 1317018 545892 563048 123051 108915 124754 125010 135936 131163 129610 129597 86245 84605 339159 296483 878460 880400 216823 214185 271551 274586 318837 313998 333270 335777 350980 356323 326700 362658 915805 973383 613543 504214 294257 286817 337739 336215 355459 358862 360429 366899 409841 412407 748891 787083 39.95 69.3 2
[truncated: 157,172 more chars]
