# Supplementary material for: Methods for Estimating the Detection and Quantification Limits of Key Substances in Beer Maturation with Electronic Noses
Source: Sensors (Basel). 2024 May 30;24(11):3520. doi: 10.3390/s24113520 (PMC11175341; doi:10.3390/s24113520)
Supplement: Supplementary file 1 [file sensors-24-03520-s001.zip › Data/Diacetyl/raw data/Day 1/0,1ppm2.txt]

Time Date R01 R02 R03 R04 R05 R06 R07 R08 R09 R10 R11 R12 R13 R14 R15 R16 R17 R18 R19 R20 R21 R22 R23 R24 R25 R26 R27 R28 R29 R30 R31 R32 R33 R34 R35 R36 R37 R38 R39 R40 R41 R42 R43 R44 R45 R46 R47 R48 R49 R50 R51 R52 R53 R54 R55 R56 R57 R58 R59 R60 R61 R62 T01 H01 Phase
10:53:00 2023-10-12 406234 404586 95071 90984 139509 143291 150369 148715 123398 121465 126288 131666 140832 145298 432346 466177 1328194 1316981 525085 539253 129537 114748 124960 125871 134576 134354 129215 129507 87715 88845 323156 279401 805977 807058 233424 232053 295100 297753 343471 337599 367188 366403 392154 396558 378194 418744 941826 991060 597566 495630 315359 308186 365124 362679 384364 392084 401351 405439 459944 460057 778178 809220 40.05 69.1 1
10:53:01 2023-10-12 405871 402998 95006 90951 142761 143571 150299 148401 123431 121400 126497 131575 141410 145338 432570 469098 1324518 1305923 524850 537630 132570 115222 124788 125958 134542 134354 128857 129507 87563 88877 324464 279437 797299 809349 233460 231728 295472 297428 348600 339579 366338 366583 391461 398751 375713 417345 945558 988901 598110 497840 315618 311152 360988 362935 386153 393427 400958 407063 459981 460057 782618 812820 39.95 69.1 1
10:53:02 2023-10-12 405831 404237 93065 90984 142397 143465 152223 149184 123332 121796 125906 131627 140363 142199 432346 465236 1331135 1324573 521108 537666 129182 115222 124788 125958 134576 134354 129215 129417 87715 88845 315528 278507 808438 801222 233424 232706 294692 297234 345543 336618 363830 367543 393365 396453 378200 414340 940870 997257 593760 499599 315690 307962 363579 360857 387912 392084 400711 405331 459715 460013 781393 811048 39.95 69.1 1
10:53:03 2023-10-12 409176 403350 93065 91260 142617 143854 150369 149339 123266 121913 125805 128263 140251 142162 431077 466177 1331976 1309528 518890 541330 129271 115222 124788 126138 134779 130917 128857 129597 87715 88845 319819 279365 806743 807058 234190 232053 295343 297789 347422 336075 364641 369502 391604 396523 374168 414484 944607 995112 606853 501477 315173 309086 360988 362935 387682 391223 402525 405762 459981 460694 774833 811666 39.95 69.1 1
10:53:04 2023-10-12 407389 403601 94841 90984 142397 143697 149879 151500 123398 121614 125906 131593 140612 141966 430978 463456 1347645 1318892 516537 540946 129186 115222 124994 125958 134694 134428 129215 129417 87715 88845 319819 277688 805081 801825 234685 232053 294201 297428 345023 337561 366631 369835 392225 395863 376492 416865 943901 1000114 590860 502715 315473 310712 364572 362826 387767 391081 400565 408363 459764 463641 779285 809183 39.95 69.1 1
10:53:05 2023-10-12 410663 404265 93065 91287 142829 143969 149844 149164 123365 121713 125906 128373 141410 142510 431961 468293 1331883 1305814 516576 539404 129271 115335 124994 125991 134609 134354 129215 131585 87715 88877 324464 279365 808079 806486 234520 232053 294158 297789 345578 335569 367708 369799 391019 397706 374239 419410 945983 992498 601888 502971 315137 309086 363066 363961 387876 390639 402561 404760 463381 460659 772527 811703 39.95 69.1 1
10:53:06 2023-10-12 405228 403597 94935 90984 142760 143465 152399 151220 123398 121731 125939 131593 140817 141669 430978 469026 1341203 1316944 517881 538459 129537 114715 125027 125871 135016 134132 129395 129237 87867 88751 319819 277724 805939 803601 234685 231205 295508 297536 346878 338405 365784 368573 389746 398122 378014 416720 948252 1001188 621749 499563 313445 310095 364093 360533 386569 391773 405283 405367 457862 459299 770960 809243 39.95 69.1 1
10:53:07 2023-10-12 405862 403601 94939 90951 142864 143174 150299 148733 123398 121498 125906 131575 141216 145449 431961 468665 1322637 1311508 527025 540049 129182 115633 124874 126233 134576 134424 129126 129597 87715 89092 324464 281090 798353 808775 233060 232053 295436 297523 347142 337362 366928 366146 391914 398893 375941 417822 943233 984859 595330 498194 317124 310095 360988 362935 386405 394160 403740 404119 459981 460201 777956 814017 39.95 69.1 1
10:53:08 2023-10-12 406234 404523 93194 90852 142851 143969 150228 148677 123894 121763 125838 128055 141216 141733 432270 463024 1337781 1325531 523712 539253 129271 114748 124860 126171 134576 131065 129215 129597 87715 88845 324464 279365 803179 804776 233460 232706 294086 297789 345614 338417 363502 367543 393990 396523 376492 414412 939128 996595 597747 498194 315690 308186 363836 362935 389948 393570 401278 405331 458543 460694 781131 806893 39.95 69.1 1
10:53:09 2023-10-12 409713 402989 94902 91017 142700 143564 152399 151080 123398 121581 125939 131627 140817 141736 431317 464032 1328070 1314037 522594 538838 132604 115222 124788 125991 134576 134389 129215 129597 87747 88877 319819 279168 799038 807058 233825 232706 293546 297789 347142 338342 367188 368096 394302 396523 374239 418153 941826 989744 598110 499573 315509 310273 363800 364723 385447 392252 400529 408073 462510 459985 783744 811666 40.05 69.1 1
10:53:10 2023-10-12 405799 403981 94804 91320 138831 144108 152153 151289 123365 121614 126328 128165 140686 141703 431317 463421 1343036 1316981 517786 539506 129182 114715 124994 125750 134643 134073 129215 129507 87867 88845 319819 277724 804743 802429 234685 231839 293994 297613 345543 337634 366928 369835 392190 395863 376457 417527 941862 1000187 598026 503487 315726 308151 363836 362935 387948 391188 403477 405367 459944 460694 779285 809257 40.05 69.1 1
10:53:11 2023-10-12 408240 403628 94902 91017 139080 143431 152293 151115 123398 121531 125939 131411 140686 142262 431961 466213 1331883 1313132 522710 537666 129448 114715 125027 125871 135016 134428 129429 129237 87900 88691 320635 277262 810597 807058 233502 232053 295093 300429 347369 337421 368193 366847 392118 396382 378619 419264 943508 993335 599016 498194 316677 309121 363836 360533 385411 393570 402525 405367 457182 462333 779435 806893 39.95 69.1 1
10:53:12 2023-10-12 405600 403637 94902 91267 142566 143869 150194 148852 123938 121698 125906 131849 141216 141663 431524 466833 1333156 1316045 521851 539217 132604 115448 124826 126320 134820 134389 128857 131552 87531 89153 317942 281759 790684 802465 234190 232053 294158 296843 348487 338655 364969 368651 392225 400718 376457 414218 946690 996864 596660 499989 314215 310784 360988 360857 387603 392119 404996 403798 457218 462515 772132 811663 39.95 69.1 1
10:53:13 2023-10-12 405871 403918 94804 90979 142458 143589 152258 151255 123332 121829 125906 131695 140396 142398 431281 462735 1337400 1325274 521851 539253 129182 114748 124860 126171 134813 131187 129382 129597 87835 88995 319819 279675 804427 802428 233645 233034 294407 297789 345614 337362 364969 369474 394159 396488 376492 414448 941826 1001121 598110 495594 315171 309121 363836 360893 387984 393606 401351 407962 457218 460694 781131 806929 40.05 69.1 1
10:53:14 2023-10-12 409130 403628 93156 90984 142566 143697 152258 151255 123365 121680 125939 131661 140686 142365 431317 466213 1333777 1315077 518890 539217 132621 115335 124582 126165 134483 134616 129036 129597 87595 88877 319819 279168 795451 805646 234190 232053 295379 297897 347737 336618 365255 369242 391914 398858 374132 414448 944607 996120 600968 502460 317091 309413 360952 363925 387804 391081 402985 406013 462510 463313 774210 811666 39.95 69.1 1
10:53:15 2023-10-12 409142 403408 93161 90885 142661 143431 152388 151009 123398 121531 126221 131320 140817 145369 433691 460685 1328107 1313376 521851 538459 129296 114748 124754 126199 134609 134389 129126 129507 87715 88877 319819 277724 811516 807058 234154 232053 294251 297789 346620 336111 367188 368096 394025 399198 374993 418817 939128 987722 605382 499247 315762 308186 360988 363448 385590 392430 400109 404154 462728 460057 781758 811666 39.95 69.1 1
10:53:16 2023-10-12 409504 403588 93065 91426 142449 143697 152011 151289 123365 121713 125906 131661 140623 142876 431290 467599 1332830 1306742 518153 538988 132806 115302 124960 126165 134723 134428 129215 131911 87715 88877 319819 279437 797227 805916 234685 231875 295508 297248 348600 338619 369014 369098 391820 398122 376313 419894 946231 987686 595210 501513 314436 309121 363984 363486 384400 390604 404709 405367 463381 459769 771396 811703 40.05 69.1 1
10:53:17 2023-10-12 406068 402998 95035 90979 142799 143199 152541 150975 123979 121400 125939 131377 140850 145263 431403 465522 1331030 1316045 523932 538874 129615 114748 125287 125871 135016 134354 129215 129417 87747 88877 318787 279168 807053 805916 233989 232053 295734 297789 344798 337126 367708 367249 392225 396523 378496 419214 941862 989625 596759 495630 315173 308186 362992 362935 384400 392430 402561 405475 460053 459841 778509 811663 39.95 69.1 1
10:53:18 2023-10-12 405835 403377 95001 90984 142830 143571 150299 148368 123398 121400 125939 131484 141216 145440 431317 469062 1324234 1302209 520826 539253 132754 115633 124860 126171 134813 131063 129215 129597 87835 89272 324464 279293 805533 810497 234010 231728 295472 297789 346655 336653 368344 367399 390709 398858 376457 419483 946157 984932 601010 495594 316141 310095 363579 362935 384400 392430 404996 407019 459981 460057 774833 810479 40.05 69.1 1
10:53:19 2023-10-12 404525 403025 93461 90984 142934 143174 150299 148471 123398 121367 125939 131484 141216 145440 431961 464832 1331883 1322688 525830 537666 129182 115256 124994 126199 134609 134202 129126 129597 87807 88909 324464 279401 799116 804776 233460 232053 294158 297789 346098 338762 366113 366991 393400 397706 378763 414484 940685 998990 595330 498083 315473 311188 364057 360749 387840 393427 401169 408363 458076 460694 781393 806929 39.95 69.1 1
10:53:20 2023-10-12 405980 403668 93161 91453 142661 143697 152293 151395 123365 122212 126153 131695 140396 142432 432000 466213 1331883 1312442 518890 539253 132529 115414 124788 126199 134681 134616 129215 129597 87990 88877 320206 279168 793842 804776 234190 232053 295379 297183 347737 336618 365558 369538 391604 398596 374168 414484 944643 994011 603911 501745 315173 309121 360988 360948 387984 391259 403168 404119 462728 460730 774246 811703 39.95 69.1 1
10:53:21 2023-10-12 405228 403317 95006 91017 142636 143969 149879 149095 123398 121647 125939 131666 141216 142411 431322 464796 1342585 1319868 517786 538230 129360 115256 124994 125991 135016 134389 129429 131551 87900 88909 324464 277688 803790 802465 234706 231875 293979 299751 347861 338002 366781 368543 391234 396347 378014 417345 946231 998276 598110 501513 314215 309121 365863 360893 386713 390639 404996 405475 459081 459334 770231 806929 39.95 69.1 1
10:53:22 2023-10-12 407348 402392 95035 90951 142834 142769 150299 148438 123431 121200 126322 131036 141044 144989 431317 469098 1324518 1303923 524341 539253 132705 115335 124788 125991 134677 134428 129215 129597 87747 88877 321294 279207 799744 808775 234154 231728 296246 296519 348577 337398 367188 366403 392225 399524 376457 420052 943938 984859 605360 498194 316489 310566 363311 362935 386749 394160 403813 404154 459728 462284 777993 814017 39.95 69.1 1
10:53:23 2023-10-12 405550 403050 95035 91050 142696 143808 152293 149118 123431 121880 125906 131849 140623 142068 431317 467325 1333777 1315248 519628 538874 132437 115859 124654 126239 134466 131329 129002 129597 87715 89056 315513 281073 800086 804710 234046 232053 295830 297464 348506 337670 365525 369618 392225 399804 374239 414520 945836 996159 600968 500732 315654 310491 360988 360893 387984 392155 403490 403834 459009 460730 774870 811054 40.05 69.1 1
10:53:24 2023-10-12 409438 403034 94841 91201 142665 143869 150194 149266 123398 121680 125906 128100 141224 145449 431317 462050 1327128 1314312 522563 538459 132604 115448 124788 126286 134576 134522 129126 131461 87747 89092 324464 279401 799339 808149 234190 233034 293262 297789 347737 336653 367188 368391 394616 398299 375328 418190 942728 990340 596660 502460 315618 308045 364866 364734 387679 392288 401169 405367 463891 458014 784016 813471 39.95 69.1 1
10:53:25 2023-10-12 405514 403694 93194 90984 142696 143663 152328 151255 123398 121763 125872 131445 140817 145440 430978 467634 1343036 1315073 516684 537702 129541 114748 125027 125871 134744 134428 129429 129237 87840 88905 319819 277688 804138 804776 234851 231565 295830 297536 345023 337670 367188 369835 390745 396488 378194 418153 943938 999691 596660 503757 315171 308151 362992 362935 386749 390092 401387 409527 459981 460013 777073 808110 39.95 69.1 1
10:53:26 2023-10-12 405083 402396 95001 90984 142969 143571 150299 148506 123974 121400 126322 131484 141216 145440 431317 464832 1331883 1317018 524341 537702 132638 114748 124874 125991 134609 134389 129215 129597 87990 88877 324464 278971 808117 805916 233902 232563 294807 297536 346878 339572 365966 366883 393257 398122 378619 414376 943545 996159 596759 497266 315726 309342 364057 360893 387948 393606 401351 405367 457969 460730 781167 806893 39.95 69.1 1
10:53:27 2023-10-12 405908 403045 94804 91017 142466 143630 152258 149061 123365 121680 125906 131661 140396 142064 430764 466591 1331990 1312442 518890 539253 132535 115448 124239 126286 134630 134271 129036 129597 87747 88877 318787 278971 803954 802502 234190 232053 296354 297789 347737 337408 365595 369538 392225 398928 374204 414556 945712 994011 598110 500732 315690 310060 360988 360893 387948 392155 403813 403834 459332 463604 776618 813437 39.95 69.1 1
10:53:28 2023-10-12 405642 403350 94738 91426 142264 144056 152223 151605 123668 121880 125906 131695 140396 142365 431014 463421 1342786 1319868 518153 537702 129630 115282 125303 125963 135127 134804 129395 129597 87867 88995 319819 279277 805428 802428 234851 232053 294479 297500 345614 337895 367078 369871 392225 396488 377360 417563 944776 999691 598110 503044 315726 308151 364866 360893 386749 390639 401387 405511 461434 460694 777073 809293 40.05 69.1 1
10:53:29 2023-10-12 409675 402998 94841 91287 142661 143564 150299 151184 123398 121581 125939 131479 140709 145573 430675 469062 1328365 1304064 517111 537738 132621 114748 124788 126025 134715 134428 129215 129507 87715 88877 319819 279401 804687 807058 234685 231728 296038 297428 346620 336618 366131 368723 391055 398578 376528 420708 948926 988901 596759 503175 314329 310459 363800 362862 384833 392288 405460 407783 460017 460057 774870 811700 40.05 69.1 1
10:53:30 2023-10-12 403937 405897 95169 90951 142969 143030 151044 148702 123979 121731 125939 131484 140850 145298 431412 465309 1331990 1320807 525420 539253 132604 114748 124994 126025 134609 134237 129215 129597 87867 88877 318787 279007 803179 804206 233496 232379 296145 297536 346134 339751 366113 367026 393436 397741 377906 414520 941160 993272 596759 495594 315690 309834 364093 360821 385590 393606 402598 405403 458314 460057 779435 806929 40.05 69.1 1
10:53:31 2023-10-12 405871 402428 94936 91017 142670 143769 148465 148852 123398 121614 125939 131666 141216 145449 434961 466213 1318887 1311508 525793 538874 129473 115414 124754 126199 134614 134271 129036 131678 87715 89031 321294 281090 793563 804710 232483 232962 295480 297536 347594 337528 367078 366847 393846 400344 376313 418635 943901 987024 596660 497840 315726 310895 363030 363448 386785 394160 402561 407204 460053 459369 779435 811703 39.95 69.1 1
10:53:32 2023-10-12 405835 403341 94837 91017 142466 143869 150299 149234 123365 121614 125872 131666 141118 141831 431317 462050 1337327 1324332 521108 537702 129271 115414 124994 125991 134609 134202 129215 129597 87747 88909 321146 278543 798089 801259 234025 232706 293709 297789 345614 338463 365005 369278 394025 397706 377625 414448 944336 997330 598110 495630 315762 309121 364093 360893 388020 393606 401956 408326 458327 463932 783733 808573 40.05 69.1 1
10:53:33 2023-10-12 409090 402978 94968 90984 142795 143693 152471 148956 123957 121564 125906 131849 140817 145369 431281 464032 1327798 1313376 521528 540726 129360 115600 125303 126171 134475 134684 129181 129597 87835 89023 319819 280074 796341 808738 234484 233034 294407 297897 347666 337457 368230 368615 395171 397670 375292 419155 940458 989122 596660 495594 315762 311152 363030 363961 386713 394160 401314 404724 459764 459334 781684 811666 39.95 69.1 1
10:53:34 2023-10-12 407695 403601 93130 91559 142397 143977 150159 150026 123299 122161 125872 128430 140525 142730 431036 462050 1335025 1323630 518506 540563 129271 115381 124960 125958 134609 134319 129215 129507 87867 88845 319819 278115 798491 801290 234520 232706 294443 299262 345578 337634 366631 369799 393990 396488 377288 419455 946157 1005340 598026 502825 315618 308045 364829 362754 389888 391010 400812 409273 459908 462024 778178 810442 39.95 69.1 1
10:53:35 2023-10-12 410881 402750 93194 90946 142696 143663 152258 149533 123299 121698 125906 131627 140783 142000 431367 467969 1331971 1305923 518153 539253 129448 115600 124874 126165 134576 134389 129215 129597 87900 88877 318787 279365 798638 807058 234851 232053 296354 297270 346620 336075 368230 369799 391568 398263 376506 420708 946690 991060 598110 502971 315618 310024 364093 362468 387876 391223 403776 405403 464036 460371 772491 813434 39.95 69.1 1
10:53:36 2023-10-12 405658 402998 94972 91393 142696 143663 152506 151360 123398 121614 125939 131627 140817 142064 432000 469026 1337290 1315036 516576 541330 129364 114748 125200 125958 135105 134522 129305 129417 88111 88845 319819 278347 803472 804139 234232 231443 296657 297248 346878 338584 366485 368802 390841 399645 378619 417345 947325 999691 598110 500958 316190 310895 364057 360821 387876 392430 406146 408363 458543 460694 770231 811017 40.05 69.1 1
10:53:37 2023-10-12 405826 403045 94968 90984 142778 143494 150369 149188 123365 121564 125906 131849 140717 141918 431394 466518 1322637 1311508 527362 539217 132720 115414 124754 126165 134576 134424 129126 129597 87563 89153 317942 281054 795416 805916 233025 232706 296246 297716 347701 337882 367188 366955 393990 400120 376457 418744 944336 987024 606853 498194 317166 310095 363030 363448 386749 394714 403454 407383 459728 462515 780838 811519 39.95 69.1 1
10:53:38 2023-10-12 408009 403014 94935 91393 142696 143693 152293 149164 123934 121913 125939 131849 140817 142327 430942 466177 1333777 1314312 519628 541183 129186 115633 125231 126205 134601 134992 129395 129958 87900 89178 317336 280074 795894 805854 234520 232053 296038 297428 348715 337492 366631 369799 392225 399453 375328 419753 947361 996864 603911 501086 315654 311813 360988 362935 387984 392395 403776 407426 459620 460730 776521 811054 39.95 69.1 1
10:53:39 2023-10-12 409438 403317 95006 91360 142864 143969 150299 148782 123398 121614 125939 131849 141224 141636 431925 461332 1328070 1313376 522319 538423 129182 115414 124874 126286 134576 134424 129215 129597 87867 89031 324464 279365 797776 807058 234520 233197 293262 297789 347701 336618 367188 368391 394616 398263 375292 419118 943397 990311 596660 501032 315618 308045 365124 364992 385411 392216 401169 405331 464036 458014 783423 811663 39.95 69.1 1
10:53:40 2023-10-12 406525 402432 95001 90984 142627 143969 150089 149093 123913 121964 126537 128197 141410 141929 433728 468845 1332075 1307654 518853 542481 129360 115414 124994 125991 134576 131084 129395 129958 87900 89060 324464 279365 802946 810226 234851 232053 295052 297789 346620 336582 369165 369799 391604 398893 377058 420708 947361 990523 596660 502971 315654 309807 364093 364476 386749 391223 403813 405367 464693 459334 771943 814048 39.95 69.1 1
10:53:41 2023-10-12 405871 402432 94972 90984 142895 143564 148531 151185 123398 121531 126322 131411 140850 141636 433691 465486 1329993 1314312 521195 538459 130201 114715 125287 125958 135050 134097 129610 129237 87932 88784 318401 276607 816896 808018 233902 232762 296636 300320 346878 338512 368716 367953 393222 396880 378655 420488 941826 991096 603911 495630 315401 308081 363792 363961 385554 393329 403776 408886 462691 460057 779285 811054 40.05 69.1 1
10:53:43 2023-10-12 405658 403314 94968 90984 142830 143655 152506 151255 123398 121531 125939 131627 140817 141966 430991 469026 1337400 1315735 516613 539253 129537 114748 125027 126165 134643 134167 129395 129417 87900 88877 319819 278543 811246 802429 234190 231403 296246 297789 344540 338370 366928 368687 389853 396558 378763 417822 948070 998276 596660 503720 315654 308870 363246 363180 386713 390057 404422 410110 459656 463241 776065 810545 39.95 69.1 1
10:53:44 2023-10-12 405442 402396 94907 90988 142726 143655 150369 148715 123398 121483 125939 131849 140804 145467 431367 465486 1331976 1313169 522710 541146 130072 115282 125619 125930 135361 134273 129575 129472 87867 88747 319819 280060 817908 807058 234154 232053 294229 297698 347642 338584 367969 367213 392261 397670 378799 420577 939165 991096 598110 495630 315654 309555 364658 362935 385247 393294 403168 408417 460017 459791 779285 809257 39.95 69.1 1
10:53:45 2023-10-12 404812 402387 94833 90984 142765 143663 152506 151289 123398 121614 125906 131627 140893 145502 430755 469098 1329250 1315073 520589 539253 129615 115222 125027 125958 135257 134389 129395 129597 87807 88877 318787 278971 805722 801825 234332 231728 297194 297789 345578 338690 366928 369206 390983 398299 378835 420801 948926 1000410 596116 501032 314550 310895 363543 360677 387731 391967 405460 405295 458543 460694 769104 811626 40.05 69.1 1
10:53:46 2023-10-12 404053 403601 94902 91393 142700 143663 152328 149478 123828 121964 126119 128022 140944 142297 431817 465017 1337575 1328354 523810 541330 129271 115448 124994 126165 134614 131454 129395 129597 87867 88877 319819 278311 798133 804139 233825 236044 295343 297897 346377 338655 365005 368687 394616 397670 377590 414448 941826 997293 605382 495594 315690 309121 364093 360857 387623 394437 402525 405403 457862 460694 781684 809022 39.95 69.1 1
10:53:47 2023-10-12 406234 402994 94902 91393 142743 143655 150369 149339 123398 121763 125939 131849 140417 142064 431072 465849 1331976 1315248 519628 538459 132317 115448 124463 126407 134103 134682 128857 131769 87595 89186 319819 279365 792575 804710 234433 232727 295501 297608 348608 338584 365930 369618 392945 400504 376277 414484 947361 996864 599016 502460 318174 309918 360988 363704 388020 392395 403483 407413 460053 461412 774870 811666 40.05 69.1 1
10:53:48 2023-10-12 408240 402978 95033 90984 142795 143693 152434 148817 123398 121614 126287 131666 140720 141802 431394 460650 1328167 1315248 521479 537666 132604 115414 124994 126286 134779 134483 129215 129597 87867 88999 318787 278971 796158 807058 234190 232706 294697 297789 347666 336653 367188 368687 394616 398578 375328 419113 942307 988422 605382 499210 317621 308222 363579 364476 386749 392430 401023 408289 463818 462188 783584 811519 39.95 69.1 1
10:53:49 2023-10-12 409142 402731 94907 91397 142665 143663 152258 151255 123365 121531 125906 131445 140396 145471 430109 467269 1331030 1305923 518421 541146 129537 115282 124893 126064 134508 134496 129215 129597 87835 88962 318787 280074 802322 804776 234851 232053 296354 297428 346513 336958 367969 369835 391879 398299 377932 419300 947127 993938 598110 502615 315654 309121 363030 361960 387984 391808 403776 405045 463381 460730 772527 811703 39.95 69.1 1
10:53:50 2023-10-12 408267 401232 94936 91017 142864 143465 152506 151255 123398 121498 125939 131411 140623 145400 431317 462723 1328107 1313376 521851 537666 132613 115414 124960 126165 134702 134616 129215 129597 87807 89031 319819 278079 801336 807058 234190 232053 294201 297500 347142 336618 367969 368982 394580 396523 375641 419821 943397 989744 599016 501032 315545 308045 366158 364440 385411 392288 402378 407805 463381 460057 779399 813437 40.05 69.1 1
10:53:51 2023-10-12 405799 401232 94902 90984 142864 143663 148610 149234 123861 121898 126449 128035 141416 141932 433420 468845 1330180 1303915 520650 539253 129275 115414 124994 126165 135131 134992 129217 129597 87747 88877 321294 279168 805247 807058 234685 231890 296246 297428 346655 336582 366167 369510 391055 398893 377625 420708 946690 990523 597747 503007 315395 309590 364093 362503 387294 391259 404385 405403 462438 460013 771980 811663 39.95 69.1 1
10:53:52 2023-10-12 408437 402361 95006 91017 142926 143769 150299 149199 123365 121498 125939 131666 141216 145644 430675 466591 1330938 1314312 521970 537702 129946 115222 125200 125958 135084 134616 129610 129237 87964 88784 317895 276642 812311 809299 234469 232926 294914 300102 345436 336511 368716 368471 392669 396347 379544 420337 939128 989822 609709 501032 316866 311396 364082 363961 385590 392145 403519 407841 463768 460057 778259 810479 39.95 69.1 1
10:53:53 2023-10-12 405083 403382 94902 90984 142636 143869 150299 148678 123365 121531 125939 128133 141118 145351 430675 469026 1337327 1315230 513670 540563 129537 114748 125027 125958 135016 134708 129429 129417 87900 88877 321146 277688 804689 804776 234685 231403 295057 297789 345059 338417 366043 368687 390983 396558 378763 418153 946019 996990 596660 503757 315690 308222 363282 362935 387682 389808 403519 410732 462820 463241 774648 810545 39.95 69.1 1
10:53:54 2023-10-12 405835 402387 94997 90979 142696 143564 152363 151115 123398 121498 125939 131411 140817 145289 431358 465522 1330938 1315248 524049 540800 129894 115282 125547 125890 135263 134367 129575 129348 87867 88747 319819 278286 816453 807058 234190 232053 295830 300854 347615 338370 368230 367579 392297 397458 378547 420374 944607 990360 598110 495666 315654 308222 363827 363693 385590 392466 403490 407841 462728 457979 779285 810442 40.05 69.1 1
10:53:55 2023-10-12 404792 402105 94833 90984 142665 143431 152434 151255 123365 121498 125939 131593 140817 142015 430033 469026 1333405 1316981 516613 542793 129537 114748 125200 125991 135050 134522 129395 129417 87900 88877 319819 277760 804302 802429 234520 231576 296246 297789 345336 338453 367188 368982 392417 397706 378547 418822 948252 999655 598110 502163 315815 309954 365124 362790 387731 391356 403344 405511 459585 460013 773231 809281 39.95 69.1 1
10:53:56 2023-10-12 404509 403058 95035 90984 142868 143409 151002 149131 123979 121698 126517 131514 141418 141770 431295 465343 1330910 1319002 524230 537702 129615 115256 124994 126171 135467 134389 129395 129597 87747 88909 319819 280074 808772 805916 234167 232706 296038 297789 345023 338690 366095 367579 393400 397741 378799 420410 941826 991096 606853 495666 315690 308257 363827 363704 385554 393896 403813 408417 462728 460165 778731 809293 40.05 69.1 1
10:53:57 2023-10-12 405104 401232 94907 91017 142799 143697 152506 151184 123431 121498 125939 131445 140720 145502 430675 469098 1337290 1315110 516613 537666 129541 114748 125287 125991 135160 134428 129610 129417 87900 88877 315513 279874 808596 804710 234268 231621 295995 297356 345472 338548 367041 369062 390877 397529 378799 418190 946690 998276 598110 503610 315654 309834 363282 362935 387350 390939 404422 407841 459787 460049 774833 809257 39.95 69.1 1
10:53:58 2023-10-12 405550 401232 95006 90988 142661 143869 150299 148852 123398 121567 125973 131597 141216 145444 430069 469062 1326150 1302041 518146 538459 132638 115256 124874 126199 134609 130927 129215 129597 87900 88877 324464 278971 800419 808775 234685 231890 295508 297789 346655 337398 368867 369206 391055 398928 377324 421042 944643 982332 603911 503007 315431 310060 364093 362468 386483 391249 404702 409235 464839 460057 773306 813323 39.95 69.1 1
10:53:59 2023-10-12 406086 402423 94997 91017 142899 143697 152293 151149 123398 121731 125906 131627 140817 145502 430033 468329 1343036 1318614 517968 541183 129894 115348 125547 125890 135271 134402 129575 129597 87867 88869 316549 277262 805745 802465 234851 232053 295751 300285 345543 338370 367188 369835 391390 399198 378763 418190 947361 1000150 596660 504150 315762 308222 363282 363436 387603 391223 402561 407841 460017 460694 777073 808683 39.95 69.1 1
10:54:00 2023-10-12 409106 403438 94841 90979 142730 144155 149844 149339 123365 121531 125939 131666 140330 145471 430127 468655 1328194 1304064 516613 541183 132638 114715 124994 126286 134652 134237 129215 129597 87840 88877 319819 279204 800224 807058 234851 232065 296038 297536 346691 336111 366167 369835 391639 398645 377374 420786 948926 989048 605382 503697 315509 309918 364572 364734 385411 391223 407762 405403 461948 460201 773306 813434 40.05 69.1 1
10:54:01 2023-10-12 404509 402100 94841 91017 139135 143430 150685 149444 123979 121731 126221 132032 141418 141966 433728 468918 1335762 1316981 521108 539253 129526 115222 125446 126098 135236 134354 129429 129597 87900 88877 318975 279060 802030 801295 234368 231728 297081 297789 345301 338726 366668 368723 391055 398613 378871 418153 947398 998276 598110 502652 315173 309121 363282 362935 387912 392167 404996 407841 459981 460049 772527 808110 40.05 69.1 1
10:54:02 2023-10-12 405228 403872 95001 90984 142730 143422 152363 151009 123431 121367 126322 131229 140883 145298 430978 469026 1324234 1303136 519723 538495 129186 115335 124994 126199 134715 134616 129215 129507 87747 88877 316549 280673 799071 806874 234779 231982 296592 297500 347315 338275 369276 368543 391461 398893 376206 420744 944643 989744 605382 501513 315137 309869 364093 364476 385303 391223 404996 405403 461722 458049 770304 813471 39.95 69.1 1
10:54:03 2023-10-12 407352 401223 94932 90984 142778 143769 150299 148471 123398 121400 126288 131666 141216 145449 431317 464832 1328107 1315268 522747 537702 129715 114715 125441 125991 135305 134202 129610 129237 87932 88877 324464 277298 805850 806787 234190 232053 295057 297789 344817 337634 369165 368427 393713 396488 378799 421042 941862 989661 605382 498470 315726 308151 363317 362468 386461 393320 402305 408777 464656 460057 781574 810906 39.95 69.1 1
10:54:04 2023-10-12 405831 401783 94932 91017 142700 143731 152506 151289 123398 121531 125973 131445 140850 141834 430675 468659 1328747 1305876 519111 541183 129537 115348 125306 126306 134932 134992 129485 129597 87867 89056 319819 279132 802090 807058 234851 231875 296103 297897 347422 337408 366718 369835 391701 398893 377625 421377 947127 988229 596660 503007 315690 309878 364093 362503 387366 391844 404709 405439 461624 460049 771943 813471 40.05 69.1 1
10:54:05 2023-10-12 405835 401267 95006 91021 142761 143556 150369 149027 123398 121567 126322 131575 140417 141914 431412 465885 1328199 1315248 521232 538230 129537 114748 125441 125991 135271 134108 129610 131368 87932 88877 319819 276837 805302 807058 234355 232379 296246 299509 345578 337161 366167 368723 393186 399198 378510 421047 943545 993335 595330 500321 315582 309918 366158 362790 385554 394160 403850 408454 459621 460057 779435 809257 39.95 69.1 1
10:54:06 2023-10-12 406774 401232 95204 91246 139855 143211 151321 148923 124046 121400 126638 131605 141143 141723 433728 468809 1324648 1307671 525595 538838 129501 115633 125306 126340 134576 134616 129305 129597 87900 89056 317942 279437 800915 808775 234154 232706 297081 297183 347666 338144 367969 367507 392225 400682 377590 419373 944607 986863 596759 499610 314658 311002 363579 363704 386405 394714 406146 405367 460017 460057 777073 814048 39.95 69.1 1
10:54:07 2023-10-12 403651 403377 94972 90984 142916 143663 152647 151220 123398 121498 126288 131627 140817 145471 431358 463060 1333883 1324295 524937 540946 129360 115414 124994 126286 135016 134424 129395 129597 87900 89390 318787 280074 800703 804710 233317 233197 296354 297716 346964 340289 366412 367917 394544 398822 378691 416865 942307 1001072 606853 498194 315473 309555 364866 363889 390215 394160 402525 405475 460017 463823 781684 810442 39.95 69.1 1
10:54:08 2023-10-12 408095 402209 93194 91353 142860 143663 152506 151500 123398 121847 126221 131627 140783 142064 431124 463377 1332075 1314312 520753 540563 132806 115448 124994 126286 134618 134389 129215 129597 87990 89060 318787 278543 800536 807058 234520 233197 295526 297536 347737 337362 367969 369206 395485 398543 375892 419446 942875 989122 605382 500209 317548 308151 363246 362468 386713 393570 401387 407841 464036 459334 783979 811666 39.95 69.1 1
10:54:09 2023-10-12 404325 402619 94964 90984 142765 143630 152471 149061 123398 121581 125939 131627 140817 141831 429997 468651 1343299 1319031 517311 540726 129894 115315 125513 126064 135323 134555 129575 129562 87835 88869 319819 277226 808561 802429 234670 231946 295164 299896 345578 339177 367188 369582 392190 396523 378763 418781 944336 1000150 596660 503757 315762 308222 365124 363448 387876 391223 402598 407805 459981 461735 778178 809257 39.95 69.1 1
10:54:10 2023-10-12 408168 402078 94907 91364 142700 143663 152541 151466 123398 121614 126288 131627 140850 142510 431023 468293 1328194 1304993 518153 539748 129537 115414 125027 126374 134609 134518 129395 130030 87900 89153 322114 279365 800463 807058 234851 232053 296980 297789 347666 336618 366682 369546 394824 399800 378172 421681 947214 990487 598110 502825 315473 309883 365087 365508 387876 392395 404996 405439 465131 461735 772491 814048 39.95 69.1 1
10:54:11 2023-10-12 406123 402387 93419 91291 139387 144368 150579 149198 123927 121796 126396 128275 141605 142028 433420 467419 1343991 1315073 516412 537666 129983 115348 125373 126132 135237 134354 129610 129597 87900 89056 324464 277226 804283 802465 234851 232053 295021 299473 345578 338655 367708 369605 391879 397670 378799 419410 944643 1000410 596660 504507 315762 308186 363246 363448 387876 391259 403168 407805 460053 461700 778178 811666 39.95 69.1 1
10:54:12 2023-10-12 408131 401896 94964 91393 142895 143897 152576 149533 123398 121698 126288 131593 140850 142132 430033 468701 1328107 1304064 518153 539217 129537 115600 124994 126374 135025 134424 129215 129597 87803 89268 316549 280673 801259 808775 234815 232507 297009 299374 347523 337457 369276 369655 392154 399488 378209 421974 948926 989085 606853 501477 315654 310748 365087 364294 385554 392395 405858 405403 464036 458014 772491 811703 39.95 69.1 1
10:54:13 2023-10-12 405083 402218 93388 91519 142860 143663 152434 151466 123398 121964 126221 131627 140817 141966 432345 469098 1340079 1316008 519319 539253 129537 115414 125287 126165 135054 134522 129519 129597 88143 88877 319819 278971 804619 801259 234520 232053 297081 299582 345578 338690 367188 369763 391019 399506 378835 418153 948070 998276 597747 503534 314436 310530 365124 360893 387912 393570 403929 405511 459585 460694 770231 808646 39.95 69.1 1
10:54:14 2023-10-12 405799 402699 95100 90951 143164 143190 148677 150940 123431 121400 126322 131377 141044 145400 431281 468954 1324611 1312380 525583 542097 129537 115540 125219 126306 135102 131148 129485 129958 87867 89060 319819 279473 797853 808202 234046 232706 297081 297789 347701 338370 368046 368104 392261 400120 377554 418781 947361 984895 601010 495594 314694 310784 364093 363693 385554 393606 406146 405403 460053 460057 774796 811666 39.95 69.1 1
10:54:15 2023-10-12 403643 402069 95133 90984 143133 143431 152646 151080 123941 121498 126497 131411 141044 141880 431353 464470 1331976 1322688 525457 540344 129448 115381 124994 126286 135016 134616 129305 129597 87900 89092 318787 278935 803063 804776 234190 232990 296354 297789 346620 340229 367188 368363 395692 399520 380761 419264 944887 996718 611703 500047 315618 309883 365087 362935 388020 394714 404614 408944 458758 461735 781684 808074 40.05 69.1 1
10:54:16 2023-10-12 405678 401223 93582 91320 139471 143960 148916 149269 123842 121680 126429 128100 141039 142264 433728 463959 1326224 1314312 524827 538838 129615 115766 124960 126407 134829 134553 129215 130104 88076 89092 318569 279365 795292 806486 234332 231662 295758 297789 348751 337634 367969 369242 395764 400085 376156 419446 941826 989822 598110 497840 318106 309807 363579 361925 387603 394150 401351 405367 464036 460336 782867 811703 39.95 69.1 1
10:54:17 2023-10-12 406234 402998 93065 91485 142388 143977 149844 149862 123332 122161 125906 128438 140330 143101 431041 462015 1336958 1324573 518890 539217 129537 115414 125027 126199 135016 134389 129215 129597 88076 89113 312440 279277 805445 802428 234779 233034 294372 300072 346478 338512 367041 369907 395485 398299 378460 418190 946231 1002309 606896 503007 318106 309524 365641 363704 388020 392359 402525 407805 459764 462779 777121 810479 39.95 69.1 1
10:54:18 2023-10-12 409235 402218 95038 91360 142890 143697 152541 149165 123946 121698 125939 131627 140850 141636 429997 465017 1331883 1315248 522594 540563 129364 115414 125200 126286 135130 134616 129215 129507 87900 89129 319819 278088 800383 807058 234520 232706 294229 299256 346620 336653 366131 369242 394267 396488 377058 421340 941123 989122 598110 499599 317996 310346 364093 362757 387294 393294 401351 409198 464036 460013 784053 811703 39.95 69.1 1
10:54:19 2023-10-12 404622 403377 94841 91263 142636 144168 150089 149303 123398 121731 126287 131849 141216 141831 430863 466664 1347133 1322770 517638 541330 129715 115381 125340 126239 135340 134719 129575 129597 87932 88966 324464 277652 800116 802428 234851 232706 294158 299896 346620 338655 368009 372036 394302 397706 378727 419410 943397 999408 598110 503757 315762 309086 363282 362609 387912 391808 403490 408417 460053 461735 776777 810442 39.95 69.1 1
10:54:20 2023-10-12 409095 402361 94960 91271 142826 143969 150299 148921 123365 121614 125939 131849 141216 145653 430033 468659 1328107 1304993 516576 537702 129537 115448 124994 126407 134643 134616 129395 129597 88083 89031 321146 278935 797491 807058 234851 232053 295472 297789 347178 336618 369165 369546 392011 399800 377942 421828 947214 993335 605382 504971 315473 312034 364829 364219 385590 392119 405858 409527 463673 460057 772491 814048 39.95 69.1 1
10:54:21 2023-10-12 404796 402396 93582 91320 139291 143960 150720 149373 123299 121763 126396 128181 140944 142098 433728 468881 1335283 1315036 517379 537666 129988 115348 125373 126165 135237 134389 129395 129528 88076 88877 319819 278543 812524 801222 234520 231890 297081 297789 345578 338726 367188 369763 391604 398893 378871 418781 947398 999691 596116 503720 315654 309555 364082 362935 387912 390939 404996 408742 460017 460371 772020 809293 40.05 69.1 1
10:54:22 2023-10-12 406086 401187 95096 90988 142929 143431 152576 151009 123398 121400 126322 131411 140883 145298 431281 469026 1326402 1304993 520863 537666 129360 115414 124994 126374 135016 134459 129395 129889 87835 89207 312440 280873 800539 809349 234779 232018 297464 297644 347523 338548 369276 369170 391914 399804 378460 421047 947361 989122 605382 501513 315654 310718 364572 364476 385590 392084 405571 405439 464474 459299 772527 814048 40.05 69.1 1
10:54:23 2023-10-12 405679 402218 95133 91456 142969 143731 152576 149478 123842 121763 126288 131661 141044 142365 431281 468990 1336304 1316008 521851 538874 129630 115368 125373 126286 135122 134616 129395 129597 87900 89304 321294 279401 801024 802429 234685 232053 296901 297464 346377 339715 367969 369799 391639 400120 378907 418781 948070 997293 606853 501477 316366 310095 363827 362935 387948 392430 403041 410732 459981 460730 770304 809257 40.05 69.1 1
10:54:24 2023-10-12 405514 401191 95199 90951 143242 143769 148946 148471 123974 121200 126949 131484 141508 145338 431207 468773 1324648 1309575 524974 542097 129537 115540 125340 126272 135119 134824 129485 129958 87900 89031 324464 279437 802343 809201 234815 232053 296830 297789 347701 338132 368716 367579 392225 400999 378194 420708 944776 986326 605360 495557 315173 311073 364093 363193 386169 392888 403929 405403 462691 458014 776777 811703 39.95 69.1 1
10:54:25 2023-10-12 403356 402387 95063 91017 142969 143769 150299 148852 123398 121531 125939 131666 141410 145449 431938 463456 1333791 1324332 525420 537666 129360 115448 124994 126407 135016 134459 129395 129597 88175 89186 324464 279007 816502 802429 234190 233197 295021 297789 347666 340743 366338 368363 394365 399240 378655 418008 944887 999618 598110 497898 317403 309666 364608 363704 390215 394160 402525 409818 459908 462095 780577 809293 40.05 69.1 1
10:54:26 2023-10-12 405908 404961 93452 91320 139129 144368 150228 148851 123332 121731 126255 128100 141410 141934 433728 463377 1328107 1314312 522594 541146 129365 115414 124960 126407 134643 134494 129506 130104 87900 89186 324464 279132 796594 807058 234520 236115 294122 297789 348751 337670 368230 369502 395836 399804 376492 420374 941862 989822 596116 498194 318628 309590 364093 362757 387912 393606 401351 405439 464036 460694 784090 814048 40.05 69.1 1
10:54:27 2023-10-12 407116 402387 94833 91552 142731 144368 150089 149408 123365 121829 125939 131849 141216 142061 430639 462735 1342621 1320807 516647 537702 129537 115448 125200 126407 135050 134424 129429 129562 88229 89268 324464 279799 801782 802428 234851 233034 294051 300320 349342 338548 367969 369871 392190 397706 378835 421102 945946 999408 598110 503757 317584 308980 365206 363704 387948 391808 403490 409067 460089 462517 778178 810442 40.05 69.1 1
10:54:28 2023-10-12 405493 402352 95063 91021 142969 143731 152611 149338 123398 121564 126322 131661 141077 145471 433728 466177 1330938 1313169 521970 540181 129715 115256 125614 125991 135492 134354 129610 129417 88238 88877 315513 276642 807891 807058 234685 232706 296246 300108 345578 337670 366718 369242 393990 396558 378835 422048 941826 990360 598110 498506 315798 309272 364118 363011 387330 394160 403490 408779 464803 460013 784016 811703 39.95 69.1 1
10:54:29 2023-10-12 404301 402432 95035 91393 142765 143731 152576 151289 123398 121763 126322 131627 140850 142000 433691 468407 1343299 1319943 516573 541330 129804 115348 125600 126272 135361 134992 129575 129597 87932 88909 319819 277688 803301 802317 234851 232053 296246 300005 346098 339572 368230 369835 392190 397706 378871 419446 946019 1000114 597928 504150 315762 309157 363827 363448 387006 391259 403813 408742 460053 460730 777073 811666 39.95 69.1 1
10:54:30 2023-10-12 405763 403602 95006 91017 142847 143528 150369 149354 123398 121498 125939 131666 141011 141986 430109 469026 1328194 1305923 517342 537702 129360 115448 124994 126407 135050 134424 129215 131552 87932 89060 319819 278775 798519 807058 234851 232053 296663 297789 347701 337895 370026 369582 392011 399978 378619 422462 947214 990450 606853 502825 317543 310060 365124 363047 387330 392430 405925 409341 463318 460336 772564 814048 40.05 69.1 1
10:54:31 2023-10-12 405872 402142 93457 91320 139125 143969 150264 148851 123299 121847 126221 128012 141605 141831 432304 467599 1342082 1316045 516463 541330 129537 115302 125407 125991 135467 131163 129541 129417 88143 88877 324464 277262 805037 802465 234851 232053 295093 299351 345614 338690 367708 369907 392225 398038 378835 419446 944643 1000150 598110 503892 315690 309121 363827 362935 387912 391844 404996 408742 460017 460730 774796 808683 40.05 69.1 1
10:54:32 2023-10-12 404990 403582 95001 91017 142778 143869 150299 148471 123431 121400 125939 131575 141216 145276 430033 468329 1326150 1302209 518916 537666 129182 115256 124994 126199 134643 134616 129472 129528 87835 88991 317895 279874 799726 807021 234815 231946 295829 297680 347523 338392 367234 369799 392190 399804 378474 421681 947090 989822 605382 503007 315545 310060 364350 363047 387330 392430 404996 405475 461984 460013 772527 814048 39.95 69.1 1
10:54:33 2023-10-12 405704 402340 95001 91017 142730 143736 148610 148956 123735 121698 125973 131666 140817 142327 433002 466248 1341362 1316981 516684 537702 129715 115335 125653 126199 135177 134389 129519 129597 87900 88877 319819 276873 805124 802465 234851 232053 295830 299896 347195 338690 367188 369943 392261 397706 378799 420141 944643 1002346 576748 503044 317621 309121 363282 363704 388020 392395 402598 407841 460089 462779 778731 809293 40.05 69.1 1
10:54:34 2023-10-12 410314 402114 95006 91426 142665 143697 152222 151324 123398 121647 125939 131661 140817 142297 433691 467383 1333973 1305923 517807 541330 129537 115540 125306 126272 135102 134695 129395 129597 87932 89092 318787 280074 802050 804776 234851 232053 296354 297789 347559 336618 366202 369943 393436 399524 376528 421340 947398 995455 606853 503007 315726 310060 364350 362757 387659 392430 404422 405439 461660 462095 773661 814048 39.95 69.1 1
10:54:35 2023-10-12 408240 401191 95001 91017 142830 143697 152469 151348 123398 121564 125939 131479 140720 141966 430033 461464 1328333 1313376 521108 540181 129364 115620 125027 126199 134753 134616 129215 131552 87900 88991 319819 278088 804221 806486 234520 232706 294479 299751 347487 337658 368903 369510 395378 398122 376915 421194 943508 992631 596759 501032 315690 309086 364409 361960 386749 393909 404996 409067 464036 459334 778259 811519 39.95 69.1 1
10:54:36 2023-10-12 407679 402110 93452 91283 142990 143829 148508 149269 123332 121698 126605 128035 141075 141834 431016 468329 1328070 1303975 520368 540946 129275 115448 124994 126199 135237 131229 129215 129597 88083 88909 319819 278971 809066 807058 234851 232053 296663 297464 347701 337670 367269 369871 392225 399488 378230 422011 947398 989122 605382 503892 315690 310784 364608 363961 385554 392466 405858 405439 464036 459334 772527 811740 40.05 69.1 1
10:54:37 2023-10-12 403932 401806 95068 90984 143033 143630 148710 149061 123464 121400 126322 131263 141175 145298 430899 465163 1331888 1317055 524304 537702 129541 115448 125027 126441 135130 131148 129541 129923 88229 89268 319819 279874 803411 804629 234577 233361 296139 297356 346098 339451 366167 368391 394025 398680 381123 420671 942963 991096 605178 500321 315762 310060 363282 360893 386169 394160 404422 409067 459981 459369 779435 809293 40.05 69.1 1
10:54:38 2023-10-12 407315 402376 95039 91426 142964 143826 150299 148956 123946 121614 125973 131666 141139 142167 430675 465849 1321698 1311508 525904 537738 132806 115448 125027 126441 134719 134616 129215 131587 87900 89218 317942 279509 795512 806486 233496 236080 297081 297219 349331 338453 365068 367543 394616 401316 377625 420438 944607 984932 606809 498194 315690 311510 363836 363961 387948 392923 404996 405403 462728 460730 779136 814048 40.05 69.1 1
10:54:39 2023-10-12 404723 402387 95035 91017 142834 143731 152469 151289 123398 121465 125939 131479 140817 142297 433691 464579 1336230 1328354 524555 541330 129541 115620 125306 126272 135033 134616 129395 129597 87900 89125 316549 279874 803063 800055 234025 236115 296038 297248 347452 340264 366113 368723 395243 398928 378230 416938 943233 998990 601010 498194 317621 309590 364608 362935 390215 394714 403527 405511 459981 462059 781758 810479 39.95 69.1 1
10:54:40 2023-10-12 405714 401196 93466 91050 142735 143731 150299 151324 123398 121531 125939 131661 140850 141669 430033 462723 1328107 1313206 522594 537702 132638 115448 124908 126441 134698 134616 129126 131587 87900 89064 319819 278971 795975 805916 234520 231662 294336 297428 348787 337634 367969 369278 395836 399804 376492 419483 941862 988229 605382 497487 318142 310060 363066 361960 387639 394160 402276 405403 464036 460407 783733 815179 39.95 69.1 1
10:54:41 2023-10-12 406197 402739 93161 91486 142755 144430 152472 151889 123233 122128 125838 128503 140523 142894 430374 462542 1337327 1325606 517894 540563 129364 115414 125027 126199 135025 134428 129340 129597 87902 88909 316549 277688 801934 800155 234520 235914 295379 297536 347178 338690 367188 369943 395836 398893 378799 417858 944643 1000187 605382 501032 318592 310932 362992 363961 390215 393329 402598 407841 459692 463501 778847 810479 39.95 69.1 1
10:54:42 2023-10-12 408303 403373 94870 91459 142665 143964 152328 151464 123365 122353 125939 131764 140623 142398 430033 466248 1332124 1307745 516576 537666 129275 115335 125027 126374 135352 131205 129541 129923 87835 89121 319819 279060 807276 803492 234815 232706 296103 297392 347737 337408 365068 369943 393436 399836 376457 420076 947127 996864 605382 502359 315726 310095 363066 362503 390215 393053 404996 405403 461301 462815 774833 811666 40.05 69.1 1
10:54:43 2023-10-12 406753 404174 95001 90984 139037 144568 150194 149129 123702 121647 125906 131666 141410 141761 430226 462050 1342313 1319868 516573 540563 129537 115414 125272 126374 135271 134389 129395 129597 87900 88877 321146 278286 803411 800155 234851 232706 294122 299896 346915 338655 367708 372036 394580 397670 378763 419177 944570 1003091 602440 501513 318106 309590 365124 363961 390215 393606 402561 407805 462728 463465 780577 810442 40.05 69.1 1
10:54:44 2023-10-12 410021 402078 94968 91552 142665 144164 152293 151535 123365 121862 125939 131695 140878 142759 433346 467987 1334688 1309650 518948 542097 129626 115348 125306 126272 135195 134483 129395 129597 87900 89092 319819 280074 807395 802429 234851 232706 296246 297392 348470 337362 367969 369943 393365 399488 375892 419410 946690 995303 596660 501513 315726 310060 363030 364476 387659 392430 404709 405331 463381 462779 774833 811740 39.95 69.1 1
10:54:45 2023-10-12 404487 401227 93203 91552 142397 144164 152223 151605 123332 121979 125906 128373 140720 142894 429997 461367 1341129 1323630 517786 540563 129537 115414 125027 126286 135016 134389 129395 129597 87932 89092 319819 277652 798207 800155 234851 233034 294229 299473 347142 338655 364805 372036 395485 398578 378763 418817 943233 1000187 588183 499989 318106 309555 365124 363961 390766 394160 403168 407805 462728 463140 783300 813437 39.95 69.1 1
10:54:46 2023-10-12 409421 402712 93194 91453 142885 144296 148441 152031 123266 121946 126221 128470 140783 142398 430468 465522 1333883 1313376 518153 537666 129360 115448 125027 126340 135237 134612 129429 129597 88143 88909 318787 278543 815658 804206 234851 232706 296776 297789 349278 337670 367188 371773 393990 400085 376457 418781 947398 996159 595330 503175 315726 311593 364093 363011 388020 392466 404996 405439 463382 462779 774796 813471 39.95 69.1 1
10:54:47 2023-10-12 405871 401882 95063 91485 142865 143579 150369 149131 123365 121581 126288 131849 140721 145471 430123 462723 1328194 1314312 522222 540563 129360 115414 124994 126588 135221 131229 129472 129889 87867 89056 316549 278484 799819 806984 234742 233034 294714 300320 347666 338392 366131 369502 395512 399198 377023 420708 941593 989822 596759 499247 318628 309807 364093 363011 387912 394437 402561 405403 464693 460730 783460 813471 39.95 69.1 1
10:54:48 2023-10-12 409814 402739 94940 91483 142894 144130 152471 151535 123763 121731 126322 128197 140850 142365 429997 466213 1332830 1307708 518153 537702 129364 115414 125399 126407 135339 134616 129429 129597 87932 89186 317336 278543 799250 804776 234851 232706 296246 297500 347666 336653 366131 372036 393436 399488 376492 421042 947398 994011 603911 502260 315726 310718 363836 363082 390215 393294 405283 405403 465168 463465 774833 814048 40.05 69.1 1
10:54:49 2023-10-12 406421 402109 95006 91523 143025 143969 150299 148921 123365 121498 126322 128197 141508 142028 433691 463523 1331772 1315211 521813 541293 129626 115699 125306 126306 135016 134612 129395 129597 87900 89268 324464 278484 806510 806427 234520 232706 294162 300108 347701 337634 366131 369835 396394 398299 377023 421675 941160 988265 598110 499247 318628 310095 364093 362468 387587 394160 402561 405403 461301 460694 782904 813776 39.95 69.1 1
10:54:50 2023-10-12 409142 403872 93466 91489 142791 144156 150299 151535 123365 121647 125939 131695 140817 142297 430033 466213 1331888 1307745 516684 539799 129448 115481 125027 126407 135050 134553 129215 129597 87900 89186 319819 278543 796441 804776 234851 232706 296246 297789 347666 336618 366131 369943 393436 399804 376457 421675 947398 994011 595210 503007 315726 310095 363836 364809 390215 392466 405283 405403 461948 463140 776394 815179 40.05 69.1 1
10:54:51 2023-10-12 409527 402244 93452 91352 143064 143928 148644 149269 123299 121698 126396 131627 140817 145440 430069 462723 1333973 1315248 521108 537666 129360 115448 125340 126306 135215 134616 129395 129597 88111 89031 319819 278484 797180 806486 234520 232706 294479 300429 347701 337634 366131 369799 395800 397706 376492 421340 940870 989822 598110 500246 315726 308222 364373 363011 386749 394160 403813 409067 461984 459369 781721 811666 40.05 69.1 1
10:54:52 2023-10-12 404796 402376 95035 91017 142960 143930 152576 151535 123431 121581 126322 131661 140850 142199 429997 468293 1341203 1316045 516684 538459 129715 115335 125687 126205 135476 131163 129541 129597 88141 89056 316549 278880 807912 804139 234851 231982 295888 300320 346098 340240 367969 369582 392083 398263 378835 419446 947127 1002529 598472 504150 315762 309086 364082 363961 387912 392119 403813 409067 460089 461735 778178 810479 40.05 69.1 1
10:54:53 2023-10-12 407936 401196 93582 91361 142977 143621 150369 149444 123967 121581 126638 128166 140883 142017 430751 464143 1330081 1313206 521195 537702 129715 115414 125606 126286 135492 134389 129610 129507 87964 88877 320549 276025 806959 807058 234851 233034 296246 298304 346341 338144 366975 369799 394302 397706 378799 422011 941160 988229 596759 499989 318106 309272 363282 363047 387912 394160 402561 408417 465168 460730 784053 811666 40.05 69.1 1
10:54:54 2023-10-12 405658 403872 95039 91426 142765 143719 152611 151289 123398 121614 126449 128373 141139 142331 433002 464725 1344947 1320884 517770 540490 129898 115348 125600 126374 135334 134616 129610 129597 88229 89088 319819 276837 803499 801259 234851 233034 296038 299292 346620 338726 368230 372820 393990 398299 378871 420076 946019 1002382 599497 503044 318592 309626 364118 363961 390215 392430 403168 408742 462691 463501 776572 811048 40.05 69.1 1
10:54:55 2023-10-12 408240 401187 93591 91267 142865 143697 152398 151289 123431 121531 125939 131627 141077 145471 430675 462723 1330956 1315073 521851 537630 129360 115448 125320 126374 135054 134424 129215 129597 87900 89186 319819 277262 798399 805916 234851 233034 294514 299351 347737 337634 366167 369835 396394 398299 377324 421340 940494 982634 589613 499636 318853 310060 364093 364846 387948 394714 402561 405439 461948 463968 785186 815179 39.95 69.1 1
10:54:56 2023-10-12 406193 402244 93194 91775 142760 144430 152544 152065 123233 122446 125872 128461 140396 142894 431052 462506 1340944 1324573 517786 537702 129537 115348 125340 126286 135071 134616 129519 129597 88175 89092 316549 277724 803179 800055 234851 236246 295830 300429 347701 338726 368230 372036 395800 398578 378799 419150 944607 1001637 596660 501745 318106 309590 363317 363961 390215 392430 403490 408454 459692 463501 777121 811054 39.95 69.1 1
10:54:57 2023-10-12 408240 402734 94936 91552 142600 143697 152328 151570 123365 121904 126322 131695 140817 142331 430033 466248 1332124 1307708 516684 537666 129360 115633 125479 126588 135255 131182 129575 129597 87867 89088 319819 280074 797299 804593 234851 233034 296663 297789 347737 337882 369165 371927 393365 400085 377058 421675 948652 993975 598291 504150 315726 310784 362738 363592 387948 392466 405571 405511 462993 461771 773661 815206 40.05 69.1 1
10:54:58 2023-10-12 405239 403296 93448 91419 142765 143697 152504 151324 123398 121931 126537 131661 140850 145506 430033 469026 1341129 1317018 517786 538874 129715 115414 125407 126199 135364 134459 129610 129597 87964 89031 319819 278314 806609 802429 234851 232053 296067 299896 348847 340264 368230 369871 392225 400718 381087 421401 948743 997293 597928 502615 315654 310095 365242 363448 387984 392430 403964 409067 460053 461868 772564 809293 39.95 69.1 1
10:54:59 2023-10-12 404622 401775 95100 91017 143064 143736 148777 148541 123464 121698 126571 128035 141639 141606 433113 468918 1326402 1305885 523600 541293 129537 115699 125027 126407 135016 134428 129429 129923 87867 89211 319819 279365 796370 807058 234404 232706 297081 297897 347701 338726 366975 368687 392225 400718 378763 422011 946690 987722 599560 501513 315690 310784 364866 364476 386713 392744 406146 405511 461984 460049 772527 814048 40.05 69.1 1
10:55:00 2023-10-12 403937 402734 95067 91397 142765 143731 152576 151430 123398 121698 125973 131695 140850 142331 430069 468659 1333428 1317018 519650 539253 129537 115448 125200 126475 135058 134616 129215 131678 87932 89218 321294 281126 796227 799934 234685 232706 297500 297897 348751 340779 367188 369871 394025 402234 378871 418190 949416 1000187 596660 499989 314694 312019 363246 362935 387659 394160 404285 408417 460017 465282 773269 814017 40.05 69.1 1
10:55:01 2023-10-12 407385 401080 93452 91453 143337 143655 151214 149131 124012 121647 126429 131849 140846 141770 431063 467599 1322637 1311508 525904 537702 129454 115666 125446 126407 135050 134494 129215 131678 87900 89370 317942 279437 793256 807058 234190 232706 297081 297789 348751 338726 365838 368096 393436 401388 378496 420410 946019 987722 605360 495594 315135 311510 364608 363961 386169 394437 403680 409527 463381 459369 776521 811703 40.05 69.1 1
10:55:02 2023-10-12 403365 401227 95100 91017 142964 143465 148710 151149 123431 121400 126617 131411 140850 145298 431286 463456 1331883 1321476 524304 537702 129541 115666 125653 126588 135494 131296 129575 129597 87900 89243 316549 280074 797392 804710 234577 233361 296246 297572 347178 340264 367969 368507 394616 399768 381123 419446 940685 996157 596759 495594 315834 310784 363027 360533 387912 392923 404996 407841 459944 460765 783733 809293 40.05 69.1 1
10:55:03 2023-10-12 407968 402209 93647 91012 142895 143528 150299 151289 123398 121754 126255 131513 140709 145573 430675 461691 1323577 1313169 524901 537702 132713 115753 125027 126475 134727 134710 129215 131980 87900 89186 319819 279437 789647 804776 234190 232019 296246 297500 349595 338690 365068 369835 396394 401352 377661 420744 943938 988265 598110 498194 318367 311038 364093 363047 387984 393507 403813 405439 461660 463932 783497 814048 40.05 69.1 1
10:55:04 2023-10-12 404586 403408 94969 91618 142696 144198 152328 151605 123365 122095 126153 128832 140684 143257 433691 464360 1342999 1328354 518631 540910 129809 115733 125373 126407 135377 134616 129519 131552 88382 89088 316549 277724 798519 799490 234851 233690 295830 299292 347737 338726 367188 372036 395836 398893 378835 418817 944643 1001674 596116 499989 318592 310095 363282 363961 390766 394714 403813 407841 462728 463501 782904 811091 40.05 69.1 1
10:55:05 2023-10-12 405871 401196 95039 91367 142865 143697 152398 151324 123398 121564 126322 131661 140817 145471 430675 462723 1328107 1313376 521948 537702 129271 115481 125027 126441 134643 134459 129215 131587 87932 89186 319819 278971 797652 805916 234851 236353 295379 299473 349313 338180 366131 369871 396709 400085 377625 421377 941862 988265 598110 495557 317657 311038 363836 361995 387659 392958 403813 405439 464036 464624 783733 814710 40.05 69.1 1
10:55:06 2023-10-12 406160 405019 93194 91579 143189 144253 148577 149687 123266 121913 125906 128373 140686 142432 429997 462469 1335025 1328354 519148 540563 129537 115826 125446 126374 135237 134518 129485 129597 87900 89272 319819 277688 800659 800155 234851 233361 295794 299473 347701 338690 367188 369907 396709 398893 378727 417822 944570 1000150 595330 495630 318810 310060 365124 363961 390215 395270 403776 410419 459944 462779 782276 809220 40.05 69.1 1
10:55:07 2023-10-12 408184 402042 95001 91552 142864 144164 152399 151500 123332 121713 126490 131821 140850 142398 430078 464796 1333869 1314973 518153 538423 132570 116019 124893 126764 135226 131429 129395 130229 88173 89178 318787 280074 792423 804139 234779 233034 296980 299473 349805 338370 366894 369727 393954 401245 377023 418744 948889 998990 596660 502579 315726 310966 363836 364882 390215 393570 405283 405331 464036 463430 778178 811666 39.95 69.1 1
10:55:08 2023-10-12 404041 402128 93127 91552 142596 144130 152082 151747 123299 122320 125838 131729 140720 142466 430060 461332 1339368 1320807 517786 540563 129360 115448 125200 126555 134982 134424 129519 129597 87932 89031 318787 277652 815782 800155 234851 233034 294929 299473 347142 338690 367969 372036 395764 398858 378763 419113 944607 1000894 596759 499989 317621 309807 365014 363961 390766 394714 403168 407805 462691 465282 781131 809257 40.05 69.1 1
10:55:09 2023-10-12 405944 401160 94972 91585 143360 143697 152258 151535 123332 121713 126153 128461 140878 142871 433113 465343 1333703 1313392 518042 541826 129541 115699 125167 126374 135109 134616 129215 130065 87867 89272 319819 278899 800798 802429 234670 233034 296246 297464 349559 338382 367188 369907 393990 399768 376421 419410 946653 994011 596116 501086 315726 310713 363030 363961 390215 393570 404996 405367 460053 462779 777073 811666 40.05 69.1 1
10:55:10 2023-10-12 405474 402042 93065 91585 142445 144406 149844 149443 123332 122077 125872 128373 141216 142427 430033 461691 1343036 1322688 517807 540563 129626 115448 125407 126374 135016 134612 129395 129597 87964 89092 324464 277688 802398 800155 234851 233197 294158 300320 347422 338690 368230 372036 395800 398858 378799 419446 944607 1003127 596660 501122 318592 310024 365124 364219 390548 394437 403168 407805 463091 465940 783138 813741 40.05 69.1 1
10:55:11 2023-10-12 408131 402560 93452 91612 142955 144396 148441 152031 123266 122179 125906 131798 140720 142466 429997 467987 1335693 1310501 517786 537666 129632 115733 125287 126374 134982 134518 129395 129597 87932 89276 319819 278507 796323 802429 234851 232706 296663 297789 348751 337362 368230 372036 393954 400085 376492 420076 948743 996864 598291 501513 315207 310530 363579 362468 390215 393606 404996 408252 464036 463501 774833 814048 40.05 69.1 1
10:55:12 2023-10-12 405658 401187 95031 91489 142661 144130 152293 151606 123365 121647 125939 131593 140817 142033 429769 462050 1343991 1318892 515878 539799 129537 115414 125407 126374 135237 134424 129610 129597 88175 89092 319819 276837 801309 800155 234851 232706 295343 300108 346620 338690 368230 372036 394580 398578 378763 420374 946120 1001635 598110 505256 315545 309918 366677 363925 387804 391905 405748 409500 459872 462024 774759 809257 40.05 69.1 1
10:55:13 2023-10-12 404581 403492 93452 91393 143064 143630 152611 149061 123941 121698 126605 131627 141044 145502 430033 467311 1328070 1305923 519282 538874 129448 115448 125320 126407 135016 134647 129395 129597 87932 89153 319819 278543 796204 807058 234851 232543 297500 297789 347701 339451 368081 369835 392225 400682 378799 423282 947090 989122 596660 502615 315690 311002 365124 363047 386713 392430 406146 407805 463354 460013 772527 814048 40.05 69.1 1
10:55:14 2023-10-12 403680 401151 95195 91393 142964 143564 152611 151220 123398 121763 126449 128132 141105 142098 433113 464653 1330790 1317086 524086 541256 130509 115302 125821 126165 135492 134389 129610 129459 87964 88999 316549 277262 810586 805916 234742 233197 296246 299473 345614 338417 367269 369242 394267 397706 381051 422011 941862 992498 593216 498470 315762 311005 364338 362468 387294 394160 404422 409682 461948 460371 781721 811666 39.95 69.1 1
10:55:15 2023-10-12 407410 400553 95001 91523 142799 143697 152328 151255 123398 121614 125939 131627 140850 141834 429997 467634 1328070 1304064 516345 540563 129453 115448 125027 126407 135122 134616 129395 129597 87900 89153 316549 278935 801470 806486 234851 232053 296004 297500 347737 337670 367305 369871 392261 400682 378799 423282 948743 992561 598110 503757 315726 310966 362992 364102 387948 393294 406146 407805 466559 463932 774408 816328 40.05 69.1 1
10:55:16 2023-10-12 407389 401053 93517 91419 139220 143969 150650 148989 123979 121498 126497 131849 141216 145648 433691 465343 1333777 1315073 522594 540563 130167 115335 125821 125991 135492 134354 129610 129507 88238 89060 324464 276837 813981 806486 234851 233034 295959 298268 346341 338382 367269 369799 394616 397706 378871 422946 941862 991096 599560 498506 317258 308222 364921 363047 387603 394437 403813 410732 462668 460694 782867 811666 40.05 69.1 1
10:55:17 2023-10-12 405762 400562 95105 91017 143064 143528 150299 151080 123398 121284 126356 131411 140903 145263 429782 468659 1324234 1304064 521970 538459 129360 115448 125027 126441 135016 134553 129395 131552 88143 89186 319819 279365 796346 807058 234851 232053 297081 297789 347701 338690 367269 369763 392261 400682 378799 422609 948926 986937 601010 500246 315509 311841 364057 364992 387186 395476 406975 405295 463709 460336 778178 813434 39.95 69.1 1
10:55:18 2023-10-12 402794 404600 93457 91360 142973 143969 150299 148956 123398 121698 126322 131666 141216 145688 430639 462375 1333777 1322415 524230 540563 129626 115448 125287 126441 135050 134647 129519 131678 87900 89153 324464 278543 804688 801222 234190 236151 295472 299473 347701 340972 367188 369242 395800 400085 378871 418153 944607 996864 596660 498194 317621 310095 365124 363180 388020 392923 403813 407805 459944 463140 782867 809257 39.95 69.1 1
10:55:19 2023-10-12 406197 401223 95031 91493 142925 144268 150299 149164 123946 121964 126328 128373 141508 143040 433728 465378 1335892 1315173 519074 541000 132685 115799 124788 126475 134576 134804 129078 132163 87747 89370 321146 279365 795158 802391 234670 233025 295716 297789 349841 339715 367188 369907 393703 402517 378158 418153 947398 996864 605382 500463 315726 312019 363836 363448 388020 394160 403984 405403 460017 462815 771980 811666 40.05 69.1 1
10:55:20 2023-10-12 404458 401223 94964 91489 142899 143731 152434 151464 123365 121713 125939 131729 140893 142432 430639 461691 1337400 1326253 519294 540563 129526 115448 125027 126407 135253 134588 129395 129597 87900 89031 317942 277688 804513 800155 234368 231627 295093 299473 347737 338726 367188 369871 396673 399804 378799 418153 943233 998702 599560 495594 317621 310095 365124 362935 390215 396326 404709 410732 459692 465940 785410 811122 40.05 69.1 1
10:55:21 2023-10-12 406234 402218 93452 91453 143255 144062 148475 149478 123365 121796 125939 131729 140850 142432 433654 464796 1333777 1315248 519628 541330 132621 115799 124994 126825 134643 134804 129036 132163 87932 89186 315513 278988 790138 802465 234851 233034 296663 299582 349877 339441 367188 369907 394580 401352 377023 418190 947361 996864 597928 500732 315762 312705 363030 363448 390215 393606 405571 405367 462460 463104 773697 811666 40.05 69.1 1
10:55:22 2023-10-12 406123 401227 94936 91585 142635 144164 150194 151641 123332 121895 125939 131764 140590 142894 430118 463377 1335025 1324573 518079 537630 129537 115414 125200 126407 135050 134553 129429 129597 87900 89153 318787 277688 797299 800155 234851 235914 295093 299473 347422 338690 367188 369907 395836 398893 378799 420801 946194 1004627 595210 501367 317924 309918 365641 364734 390970 394016 402985 410582 463381 463501 780577 811054 40.05 69.1 1
10:55:23 2023-10-12 409713 402101 94968 91460 142795 144020 149740 149651 123200 121713 126321 128342 140804 142359 429762 464832 1333883 1310575 516684 537666 129715 115481 125287 126407 135255 134494 129519 131587 87932 89186 319819 278579 802482 803638 234851 232706 296663 299473 348751 337634 365068 372036 394025 400120 376492 420708 946120 992534 600968 503007 315726 310095 364866 363082 388020 393606 405858 407805 462993 463465 774408 814048 40.05 69.1 1
10:55:24 2023-10-12 407936 401187 95166 91489 142969 143731 148834 149338 123946 121964 126571 128197 141239 142331 433507 465017 1331879 1315211 522520 540454 130201 115448 125441 126374 135949 131379 129575 129597 87932 89031 318787 275989 800258 806984 234851 232870 295910 298304 347142 337634 367269 369835 394302 398312 378763 422646 941826 988229 606853 499599 318628 309121 362992 363082 387948 394160 402561 407841 462633 460730 784053 813471 40.05 69.1 1
10:55:25 2023-10-12 405944 403587 94968 91589 142930 144364 150299 149443 123365 121713 125939 131849 141118 142061 429997 465849 1333777 1307708 517786 540563 129537 115448 125200 126407 135050 134553 129429 129597 87932 89186 324464 278935 804485 803638 234851 232706 295924 299473 348470 337634 366131 372036 394025 400120 377023 421340 947398 996864 596116 501550 315798 310566 363836 363047 390215 392109 405637 409235 465204 465940 774685 813900 40.05 69.1 1
10:55:26 2023-10-12 409401 401053 93582 91415 143372 144028 150720 151466 123365 121498 126322 131479 140817 142264 433002 462723 1331883 1313132 522445 537666 129360 115481 125200 126441 135050 134553 129395 131678 87932 89153 319819 278278 799307 806486 234851 232870 295379 298268 349008 338180 366718 369871 396988 398928 377625 421681 943233 989822 595330 498542 318628 310095 364093 363011 387948 394714 403168 405439 461624 460730 782904 814048 40.05 69.1 1
10:55:27 2023-10-12 405867 401232 94968 91585 142769 144164 152328 151464 123398 121796 125939 131912 140720 142466 430100 465522 1327332 1312442 518153 537666 129360 115448 125407 126407 135050 134494 129395 131678 87932 89337 318787 278971 804150 802502 234851 233034 297189 299473 349805 338417 367708 372036 394580 400718 377374 419191 950278 996157 603911 502861 318449 310895 364572 366026 390694 393427 405748 408907 462668 463465 774833 816343 39.95 69.1 1
10:55:28 2023-10-12 405908 401160 93466 91426 142562 143655 150685 149339 123365 121531 125973 131849 141011 141966 430114 462723 1330085 1315110 521851 537702 129537 115448 125407 126441 135237 134682 129429 131552 87964 89153 319819 277262 796822 806486 234851 236080 295379 298268 347737 338144 366718 369835 396709 398613 377625 422011 941862 989822 596759 499989 319079 310060 364093 364882 387948 394714 403168 405511 462668 460765 785970 814048 40.05 69.1 1
10:55:29 2023-10-12 405658 403301 94808 91618 142497 144394 150299 149896 123200 122446 126153 128438 140783 143025 432806 463996 1342962 1322770 516500 540946 129541 115448 125287 126407 135386 134992 129610 129597 87932 89064 319819 277688 800943 800155 234851 236080 295830 299256 347701 339715 365068 372036 396394 398928 378835 419483 944643 1002382 596660 501281 318592 310095 363282 363961 391042 394714 403286 408742 463381 464188 782867 811666 40.05 69.1 1
10:55:30 2023-10-12 405908 401151 95133 91426 143180 143697 152611 151289 123398 121531 126497 131695 141139 142067 430033 462723 1328107 1315248 521108 537666 129360 115481 125407 126441 135067 134588 129429 131587 87932 89186 319819 278543 799028 805916 234440 231627 295379 299292 349313 338417 366167 369835 397025 400085 377661 421675 941862 988192 598110 495594 318628 311002 364093 363047 387984 396290 403483 409527 465204 461988 781611 813900 40.05 69.1 1
10:55:31 2023-10-12 405957 402213 93452 91738 142994 144296 152506 151605 123365 121829 125906 128285 140911 142920 429962 464032 1340177 1326553 519331 537666 129537 115448 125320 126407 135067 134710 129519 129597 87964 89125 315513 278151 796989 797762 234851 231627 296038 300429 347737 339715 367188 372036 397025 399804 378799 418817 944607 1001637 598110 498506 318367 310718 363282 361925 390766 393507 403813 408742 459764 463537 782904 810479 40.05 69.1 1
10:55:32 2023-10-12 405835 400648 95001 91489 142964 143892 152363 148956 123398 121567 125939 131849 140817 145369 430033 462723 1328107 1314312 524086 537702 129186 115481 124994 126441 134740 134710 129215 132072 87900 89337 319819 279132 791905 805916 234851 232019 296246 297536 349841 338726 366460 369907 397061 401031 377942 421084 945484 990523 596759 498397 318896 310388 364829 365508 387767 395198 403132 409235 461984 461447 785970 813286 40.05 69.1 1
10:55:33 2023-10-12 405762 401191 93123 91618 142665 144530 152258 151674 123332 122011 125906 128373 140590 143126 429997 460685 1341129 1325311 518079 538495 129453 115448 125407 126441 135151 134616 129610 131587 87932 89092 316549 277724 802166 799222 234851 231823 296038 299292 347737 339476 365903 372036 396745 398928 378835 419446 944643 1002382 606853 499247 318592 310095 363317 361960 391042 392888 403813 408490 462728 463537 783696 810479 40.05 69.1 1
10:55:34 2023-10-12 405908 401191 94932 91585 142826 144769 150579 149581 123233 122062 126221 128461 141410 142624 430944 464689 1335637 1313392 518890 537666 129360 115481 125320 126588 135156 134647 129610 129597 88143 89341 324464 280074 794556 802502 234851 236044 295959 297536 349841 338690 367708 372036 394616 401053 377324 419446 947398 996864 605382 502460 315798 310784 364093 363118 390215 393606 405571 405475 462668 463501 774870 814048 40.05 69.1 1
10:55:35 2023-10-12 405083 401196 95006 91489 142822 143969 150299 149234 123398 121498 126322 131666 141216 142476 429997 463456 1340683 1317018 515512 537402 129537 115448 125407 126441 135271 134459 129610 129974 87932 89186 321146 278088 811849 800091 234851 232870 295057 298268 347213 339441 365617 372036 394065 398613 378871 420708 944643 1003164 600968 503044 318628 309626 363317 361925 391042 393356 403197 409427 463127 463394 780949 810943 40.05 69.1 1
10:55:36 2023-10-12 409675 404445 93457 91612 143194 144624 150299 151570 123431 121731 125939 128531 140617 142365 429962 465522 1334725 1309650 517786 537666 129537 115720 125200 126441 135050 134494 129429 131552 87932 89186 319819 279171 797610 804206 234851 232706 297081 299473 348237 337634 366718 372036 394580 400718 377625 421718 947398 994011 595210 503007 315798 311038 364093 363082 390215 393606 405571 405475 462019 463537 774833 814048 40.05 69.1 1
10:55:37 2023-10-12 405083 400973 94776 91614 142466 144198 152011 147805 123332 121946 125906 128373 140396 142894 430100 463814 1336995 1322688 517786 539799 129537 115826 125407 126441 135275 134494 129610 131587 87964 89186 318787 277688 803295 797762 234851 236447 296145 300616 347737 338762 365104 372036 396745 399275 378136 419227 944460 1002529 598110 500586 318337 309918 365641 364992 391872 394714 403850 408779 463381 463938 784053 811629 40.05 69.1 1
10:55:38 2023-10-12 405930 402396 93448 91614 142994 144164 152363 151464 123398 121713 125939 131764 140817 142466 429997 464832 1333428 1311811 517786 537738 129275 115448 125027 126441 135139 134616 129429 131980 87964 89218 319819 278579 808460 802196 234851 232706 296246 297572 349877 338690 365903 372036 394025 400156 376492 419519 947398 996864 605382 501477 315834 310819 363579 361960 390215 394160 405283 405403 462728 463501 776618 811740 39.95 69.1 1
10:55:39 2023-10-12 405871 401196 95035 91522 139316 144368 150650 149197 123861 121731 126429 128077 141410 141929 433456 462614 1329234 1314312 522222 537702 132615 115481 125272 126441 135016 134741 129215 131621 88175 89300 324464 278971 797842 804776 234851 232019 294814 299473 349841 338690 366167 369907 397061 401089 377625 421042 941899 988229 597928 497303 319079 310530 364608 363082 387984 394714 403168 405475 462308 461412 784053 814048 39.95 69.1 1
10:55:40 2023-10-12 409130 402114 95100 91618 142635 144164 152363 151640 123398 121895 126356 131832 140817 143142 429393 464832 1334557 1311508 518153 539024 129448 115481 125234 126475 135271 134529 129519 131654 87964 89373 319819 278543 809543 802502 234851 236044 296872 299473 349313 337670 366167 372036 394616 400718 377058 420744 947398 996159 582232 502296 317621 311038 363836 363082 391173 393909 405962 409235 465350 463394 776411 813937 40.05 69.1 1
10:55:41 2023-10-12 408404 401013 93582 91608 143029 143663 148677 151466 123991 121564 126537 131849 141011 142000 429962 462723 1333661 1315248 521851 540946 129360 115448 125438 126441 135241 134804 129395 129597 87932 89308 319819 277688 795660 807058 234851 233197 295307 299790 349278 338417 366682 369835 396952 399453 378158 421938 942493 990523 606853 498470 319304 312034 364608 363011 387948 395270 403740 405439 464474 462059 784016 814011 40.05 69.1 1
10:55:42 2023-10-12 405944 401160 95107 91552 142895 144164 152576 151747 123332 121763 125906 131729 140817 142466 429664 464760 1333777 1311508 518153 540946 129275 115448 125373 126407 135313 134804 129395 129597 87900 89337 319819 278543 798521 802392 234851 233034 297081 297536 349841 338382 368230 372036 394293 400678 377338 420379 947214 996718 597747 501367 318855 310824 364314 364992 390766 394160 405571 408907 463418 463358 777036 811666 40.05 69.1 1
10:55:43 2023-10-12 405835 403602 95100 91453 142982 143969 150299 148921 123398 121581 126549 131849 141216 141761 429879 460120 1328070 1315248 522594 540563 129360 115448 125320 126407 135221 134682 129395 129597 87932 89308 324464 278507 797155 805916 234851 231984 294158 299473 349559 338655 366646 369871 397025 400682 377590 421974 944323 988192 598110 499563 319042 310024 364866 363592 387948 394714 403454 407805 463318 462059 785970 814048 40.05 69.1 1
10:55:44 2023-10-12 405871 403602 95067 91456 142977 144168 150299 149199 123365 121713 126288 131849 141216 141831 429962 466213 1331883 1305923 517418 540946 129448 115448 125407 126407 135237 134553 129519 131644 87932 89300 321146 280074 799161 807000 234851 233034 296686 300108 348328 338285 370853 371854 393365 400928 378799 423282 949818 996157 596660 503720 315762 311038 363282 364542 390215 393570 406146 408706 464041 463465 774759 815206 40.05 69.1 1
10:55:45 2023-10-12 405795 400834 95096 91489 142934 143697 152646 151500 123398 121498 126429 131661 140817 141703 429997 462015 1331888 1315248 519650 540563 129715 115448 125407 126374 135458 134424 129610 129597 88205 89092 317389 277694 803139 806486 234851 236412 296246 298721 347386 338144 367269 369835 394616 398578 378763 423282 941826 989625 599016 499952 319304 309555 363282 366544 387659 395055 402875 408922 466338 461953 783905 813249 40.05 69.1 1
10:55:46 2023-10-12 405962 401018 93452 91453 142890 143996 148472 151500 124076 121880 126605 131661 140817 141966 429966 463385 1344673 1318892 516647 540563 129626 115448 125819 126407 135364 134616 129610 129597 88238 89153 319819 276873 803760 800091 236179 233197 296246 300854 347422 339441 366167 373088 394616 398893 378871 421340 947361 1003091 596297 503720 319079 311593 364338 362468 391042 393570 403776 409646 462438 463501 779285 810442 40.05 69.1 1
10:55:47 2023-10-12 408856 401160 95170 91540 142969 143697 152611 150004 123398 121531 126531 131661 140783 142064 430639 463377 1331883 1313169 520790 540563 129541 115448 125407 126407 135347 134804 129610 131735 88205 89337 319819 277891 800224 807058 234851 236412 295794 300599 347701 338144 367269 369546 395512 398609 378510 422652 944887 993335 596759 501032 318904 310860 367197 364992 387566 394714 405571 410335 464474 462333 777085 811666 40.05 69.1 1
10:55:48 2023-10-12 403937 401819 93721 91453 142960 143954 150369 149339 123365 121483 126322 131849 140804 142064 430100 468659 1333097 1318892 518146 539253 129715 115448 125614 126407 135458 134647 129610 131769 87964 89186 319819 278347 799674 800091 234851 232053 297955 299896 346620 340264 365838 369871 393365 400085 382237 420374 948743 997257 605360 503720 315726 310095 365212 363743 387984 393294 403644 410298 462691 462095 774371 810442 40.05 69.1 1
10:55:49 2023-10-12 402794 403031 95269 91430 143203 143630 148777 149061 123941 121415 126497 131411 141175 145400 430639 465061 1333777 1322688 525048 538459 129541 115448 125407 126407 135343 134710 129610 131769 87964 89300 319819 280074 799310 804629 234779 233361 297045 299111 347523 341367 369276 369062 395450 400963 382778 421974 944502 998167 596759 498194 317621 310784 363246 363889 390215 393472 404996 408417 459981 463104 782867 809257 40.05 69.1 1
10:55:50 2023-10-12 402765 401227 95067 91552 142899 143930 152506 151500 123365 121647 125939 131661 140850 142876 430078 464796 1334832 1316008 518843 538988 132570 115799 124874 126825 134609 134752 129036 132089 87807 89529 318787 279329 795274 800091 234851 233034 297189 297789 349841 340264 367188 369943 394942 402553 378763 418781 950090 998276 599016 499989 317354 312677 364093 363780 389961 394499 407190 405331 459872 463323 772380 813437 40.05 69.1 1
10:55:51 2023-10-12 406895 400982 93647 91419 143060 143930 152681 151324 123934 121763 126517 131661 141044 142199 430639 464032 1324444 1315248 525793 537666 129364 115766 125573 126825 135139 134804 129429 132163 87900 89308 319246 279437 794673 804776 234154 232019 297081 297464 349877 338726 366718 369799 396988 402481 378763 421340 945983 982634 598110 498194 318592 311662 364608 363047 387984 394092 404996 405475 464438 462095 781721 814048 40.05 69.1 1
10:55:52 2023-10-12 407985 401160 95071 91589 142973 144368 150299 149835 123398 121829 125939 131666 141127 142427 430033 465912 1334022 1315248 518890 537702 132638 115973 124994 126859 134643 134717 129395 131987 87932 89268 321146 278543 792336 802465 234851 236080 295995 299896 350616 339715 367969 372036 394920 401913 377906 420081 947214 996718 598110 501331 318449 311805 364057 364697 390766 394437 405571 405403 462401 465136 777073 811703 40.05 69.1 1
10:55:53 2023-10-12 405799 401156 93466 91453 142960 143697 152576 151324 123365 121531 126322 131661 140817 142033 430033 462723 1328102 1315248 523713 540563 129182 115799 124994 126407 134652 134752 129395 131769 87932 89341 319819 278935 794921 804776 234851 232019 296246 297536 349805 338690 366718 369835 397025 401316 377661 421340 943197 990523 598110 498194 319304 310784 364608 363082 387984 395270 403776 405475 462633 462095 785970 814048 40.05 69.1 1
10:55:54 2023-10-12 405908 401448 95170 91585 142765 144228 152363 149478 123365 121564 126322 131764 140817 142398 429966 467656 1332830 1306742 517786 538838 129537 115481 125407 126441 135050 134623 129610 131769 87964 89300 319819 280074 802383 805806 234851 233197 297045 300320 348572 338249 370326 372716 394267 400963 378194 422946 948652 992631 598110 503757 315798 311038 365124 365090 387984 393570 406146 407841 463389 462095 772527 814048 40.05 69.1 1
10:55:55 2023-10-12 405156 400562 95166 91426 143068 143697 152504 151289 123398 121567 126322 131593 140817 145298 430033 463456 1331888 1313169 521159 539799 129715 115222 125614 126407 135492 134424 129610 129597 88238 88877 317389 275989 818103 806486 234851 236246 296872 298930 346655 338655 367305 369835 395207 398299 378871 423920 941862 991060 597566 499247 318592 309086 364373 366544 387659 394248 403161 409863 466338 463968 783510 811482 40.05 69.1 1
10:55:56 2023-10-12 404429 401018 93573 91579 142895 143528 150720 151324 123365 121814 126429 131661 140750 141834 429997 465522 1344947 1316981 515952 537666 129715 115448 125614 126441 135458 134459 129610 129597 87964 89031 315513 276642 802430 801825 234851 232706 296246 298721 347178 339751 366167 372825 394025 398928 378907 421006 946690 1002346 598110 503044 318106 309776 364118 364476 390215 393294 403813 409067 462438 463501 777121 810479 40.05 69.1 1
10:55:57 2023-10-12 405898 400557 95035 91489 142934 143663 152611 151289 123398 121483 126288 131627 141044 141966 429997 463377 1331883 1315248 521159 539799 129453 115414 125407 126441 135355 134616 129610 129597 87932 89092 319819 275989 796560 805916 234851 233034 295586 300175 347737 338180 367269 369582 396070 398680 378474 423135 943545 993335 596759 501032 318677 309954 365326 364992 387294 394714 405571 410008 465168 459769 779285 811666 40.05 69.1 1
10:55:58 2023-10-12 403937 400870 93595 91453 142960 143930 152754 151430 123398 121614 125939 131479 140850 142331 430141 468659 1333097 1317018 518153 540563 129715 115335 125614 126407 135492 134459 129610 129597 87964 89153 318787 277724 814012 801222 234851 232053 297662 300108 346655 339751 365903 369871 393088 399804 381662 420671 947398 997257 598110 504507 315798 310060 365212 360913 388020 392430 405858 410298 462728 462095 776065 809293 40.05 69.1 1
10:55:59 2023-10-12 406086 400937 95162 91426 143164 143969 150299 148956 123398 121787 125872 131666 141216 145644 429997 463421 1328328 1313169 521232 539799 130035 114781 125821 126165 135492 134616 129610 129597 88238 89113 317895 278286 807982 807021 234815 233361 295852 301170 346478 339034 370326 369655 395171 398543 378907 422946 942455 993938 599560 498470 315798 310060 365505 366026 387912 394714 405858 410298 461984 460336 778259 811666 40.05 69.1 1
10:56:00 2023-10-12 403937 402137 95170 91489 142921 144168 150299 148991 123398 121498 125939 131849 141216 142178 429997 467634 1337327 1316008 513634 538194 129804 115256 125648 126407 135492 134424 129610 131585 87964 89125 324464 277724 807605 801259 234851 232053 296621 300320 347142 340264 366131 369943 393726 399524 381662 420708 947398 997257 595330 504507 317543 310095 365212 364919 387767 393008 405962 410152 462583 462673 774722 811700 40.05 69.1 1
10:56:01 2023-10-12 406821 400978 95460 91419 142934 143731 150299 151289 123431 121964 126638 128181 140817 141636 430150 468329 1330106 1304064 517379 537666 129448 115448 125407 126407 135237 134494 129429 131587 87964 89186 319819 279135 800559 805916 234851 232543 296865 299473 348237 338690 368412 369907 393990 401316 378835 423625 948743 988229 598110 503007 315762 311038 363282 364138 387912 393329 403077 408417 463389 460765 772527 814048 40.05 69.1 1
10:56:02 2023-10-12 404796 403301 95100 91489 142765 143655 150369 149289 123365 121564 126322 131849 140817 141966 429749 467369 1337032 1316045 516281 539799 129626 115587 125648 126407 135492 134494 129610 129597 87964 89235 319819 277262 814900 802429 234851 232706 296246 298304 346691 339751 366131 372607 394052 398645 380797 420562 946506 1004664 596759 502861 318119 309918 366677 364476 390215 392466 404422 409682 463454 465797 779285 811091 40.05 69.1 1
10:56:03 2023-10-12 408437 400562 93605 91585 142934 144164 152541 151324 123365 121731 126356 131661 140850 141899 429695 466905 1331883 1309762 516684 540563 129541 115448 125407 126441 135143 134616 129610 131587 87964 89218 319819 278543 796346 804776 234851 232706 296484 297536 347773 337634 368147 372036 394025 400718 378799 423920 948743 994011 595210 503757 315798 311038 363246 364173 390215 393606 405858 408454 463354 463501 773819 814048 40.05 69.1 1
10:56:04 2023-10-12 405079 403602 95039 91522 143034 143969 150299 148991 123398 121498 125939 131666 141216 141831 429357 465895 1343036 1317018 516684 539799 129715 115448 125441 126407 135458 134518 129610 129597 88382 89300 324464 278484 803357 802428 236513 233034 295852 300958 347523 340096 369276 373088 394267 398928 381087 421340 948361 1003091 598026 503757 318592 310060 366677 363011 390215 393329 403850 409682 464036 464514 776572 810479 40.05 69.1 1
10:56:05 2023-10-12 408240 400597 95047 91489 142860 143930 152363 151535 123365 121581 125973 131661 140850 142645 430002 465849 1331883 1305814 516684 538194 129537 115640 125407 126441 135050 134494 129519 131654 87964 89218 319819 279168 803652 804776 234851 233034 297081 299473 348787 337670 368117 372561 394302 401316 378799 423319 948743 994011 604279 503007 317657 311038 366122 367064 390548 393873 406110 408922 466338 463358 774062 815058 40.05 69.1 1
10:56:06 2023-10-12 408275 403565 95170 91426 142860 144034 148777 149095 124228 121614 126497 131849 141077 141802 430033 463886 1331883 1313169 521970 537252 129626 115448 125606 126441 135398 134459 129610 131587 87964 89092 317336 276906 799789 805916 234851 236080 295830 298965 347701 337670 367305 369871 395764 398893 378763 422982 941826 990633 606853 499636 319304 309776 362992 363592 388020 394714 403490 407841 465168 461412 784090 813471 40.05 69.1 1
10:56:07 2023-10-12 405944 401151 95001 91618 142696 144164 152328 151664 123365 121880 125973 131798 140817 142894 429997 465984 1329360 1307745 516684 537702 129541 115813 125200 126441 135164 134710 129519 131980 87932 89268 319819 278543 796275 802429 234851 233034 296872 297536 349313 338180 369165 372344 394329 400714 377482 420598 947251 996013 596660 501367 318449 310895 364093 362757 391042 394160 405858 409527 463818 465801 777073 811740 40.05 69.1 1
10:56:08 2023-10-12 405935 401044 93687 91489 142735 143969 150299 149234 123365 121498 126322 131666 141216 145143 429997 460120 1328107 1315110 521108 537666 129537 115448 125320 126441 135237 134623 129519 131587 87932 89186 317942 278311 795138 804776 234851 231984 294193 299896 349841 338726 367005 369943 397061 400718 378496 422011 941899 988192 595330 495594 318628 311073 364093 362757 388020 393507 403813 405511 461984 462130 783659 814048 40.05 69.1 1
10:56:09 2023-10-12 405944 403316 95006 91618 142700 144194 152187 151570 123365 121763 125973 131764 140817 142432 429695 464796 1333777 1310575 518153 537702 129537 115481 125320 126407 135271 134529 129429 129923 88229 89300 316549 279874 801170 802428 234851 233361 297009 300108 349662 340543 366682 372561 394616 400718 377625 420452 950278 993975 595210 503044 315798 311261 365124 364458 390215 393606 405858 407841 463354 463537 774598 814048 40.05 69.1 1
10:56:10 2023-10-12 408512 400281 95035 91426 142765 144347 150299 151324 123365 121531 126322 131695 140709 142061 430033 462723 1331883 1314312 521108 540763 129537 115607 125407 126441 135305 134588 129610 131644 87964 89186 319819 276837 802815 805916 234851 233754 295830 298756 348751 338417 367269 369907 396709 398893 378532 422982 941899 988229 598110 500854 319079 310500 365087 366026 387695 394499 404004 405403 466338 461988 783868 813900 40.05 69.1 1
10:56:11 2023-10-12 405083 402097 94833 91778 142497 144398 152258 149896 123266 121880 125906 128373 140396 142861 429357 464032 1342621 1322688 516647 537666 129626 115448 125407 126441 135084 134553 129610 131552 87932 89186 316549 279003 802946 800155 234851 231662 296038 298268 347380 339751 365068 372036 397025 399524 378907 420113 947398 1002382 598110 499283 318628 310530 365852 361925 391319 392923 403850 409067 462728 465665 781758 810479 40.05 69.1 1
10:56:12 2023-10-12 405871 400597 95105 91459 142960 143731 152398 151289 123398 121498 126322 131479 140850 145537 430002 462723 1328107 1313376 523713 537702 129364 115753 125027 126475 134757 134804 129215 132072 87932 89186 315513 278971 795479 804776 234851 232053 296246 297500 349877 339429 369202 369618 396772 401948 378655 421828 945558 990450 596759 500321 319158 312034 363246 363627 388020 394714 403483 408308 465204 461700 784090 813471 40.05 69.1 1
10:56:13 2023-10-12 404395 401049 95035 91552 142466 144064 152293 151464 123280 121498 125939 131513 140720 142064 429451 460721 1337068 1318929 516610 537666 129537 115448 125407 126407 135271 134459 129519 131587 87964 89218 318787 276837 804396 800000 234851 232706 296246 300895 347457 339751 366131 372561 394025 398928 381087 421042 947398 1003127 598110 503793 318592 310060 364409 361960 387695 393329 404422 409972 463709 463537 777158 811740 40.05 69.1 1
10:56:14 2023-10-12 405835 400933 95166 91519 143094 143697 152541 151325 123365 121498 126549 131718 141044 142132 430208 462723 1331883 1315036 522222 539799 129630 115414 125614 126407 135442 134804 129506 129889 88382 89268 316549 277694 798298 806377 234815 233361 295823 300666 347559 338239 367234 369835 395764 398858 378727 422951 943650 991024 596759 499210 318555 309666 365212 365621 387912 394714 403813 410262 463318 461412 785970 811666 39.95 69.1 1
10:56:15 2023-10-12 405391 400517 95166 91552 143033 144130 152611 151500 123365 121614 126288 131661 140850 142000 431886 466177 1343036 1315036 516647 540563 129809 115414 125788 126374 135577 134710 129610 129597 88417 89153 320549 278088 805241 801789 236179 232706 296872 300138 347666 340193 366131 372561 393990 398893 381051 421639 947325 1003091 606853 503427 318555 310282 367160 364882 390824 393427 403945 410152 463927 464698 780357 811445 40.05 69.1 1
10:56:16 2023-10-12 405795 400834 95166 91585 142934 143697 152576 151360 123365 121498 126288 131627 140817 141669 432695 463523 1333973 1315211 522594 540490 129715 115699 125720 126656 135323 131229 129575 129597 88205 89186 319819 277694 798923 807058 234851 233197 295830 298930 348185 338512 367269 369871 396358 398893 378763 423282 941826 989822 597566 499563 319304 310024 365124 363882 387948 394463 403454 407841 462993 461735 786106 814048 40.05 69.1 1
10:56:17 2023-10-12 404539 401160 94972 91585 142760 144799 150194 151676 123332 121796 125906 131695 140321 142398 429659 464177 1343036 1320807 516610 540563 129715 115414 125614 126407 135331 134647 129610 131644 88205 89186 315513 277652 798014 800155 234851 231627 296246 298268 347701 339942 369165 373434 396385 399346 378727 421157 946231 1004664 599497 502825 318860 309741 364373 362722 390766 393570 404562 409935 462365 463501 779285 810433 40.05 69.1 1
10:56:18 2023-10-12 408549 401814 95128 91505 142895 144130 152506 151500 123365 121581 126288 131661 140817 142331 429357 466177 1331883 1305777 517881 540946 129626 115686 125373 126441 135241 134804 129610 131587 87964 89186 319819 278543 794828 804776 234851 233034 297290 300429 348751 338144 367822 372561 394580 401281 378763 423282 949416 998276 603911 503007 315762 311002 365124 364173 389889 394160 406146 407841 463354 463501 774796 815785 40.05 69.1 1
10:56:19 2023-10-12 405083 400843 94972 91589 142864 144398 152223 151641 123332 121745 126199 128373 140720 142861 429563 464032 1343036 1322688 516647 537702 129719 115448 125407 126407 135536 131362 129541 129923 88289 89300 319819 279079 803063 801290 234851 233361 296067 299993 347559 339405 366167 373088 396673 399768 378727 421304 944702 1003091 599497 503892 317924 310060 365177 361960 387984 392466 405571 410298 463381 462744 777727 810442 40.05 69.1 1
10:56:20 2023-10-12 406229 400553 95100 91552 142982 143877 150369 149339 123365 121483 125939 131849 140523 142115 429805 467234 1328180 1304064 513670 539799 129448 115481 125287 126407 135237 134459 129610 131769 88329 89341 316549 278507 796513 805916 234851 232706 297500 299473 348715 338417 368377 372036 393990 401281 378871 423920 948743 990324 598110 504611 315473 312846 366122 365989 387458 393463 407301 408561 464949 463968 774408 815021 40.05 69.1 1
10:56:21 2023-10-12 403937 403031 95133 91552 142960 143992 148644 149164 123365 121498 126288 131849 140850 142622 432009 466654 1345214 1319002 516537 541330 129898 115587 125720 126306 135646 135181 129610 129597 87964 89031 319819 278880 809401 801186 236013 232379 296872 300138 347279 339715 366167 372036 393400 398893 381087 420708 946653 1002346 580823 504507 318555 310060 364373 364734 390215 393294 404385 409972 464036 463501 779285 810442 40.05 69.1 1
10:56:22 2023-10-12 408810 400562 95105 91393 142774 144168 150299 149199 123365 121498 125939 131849 141216 141929 428718 466177 1331883 1305923 516684 537666 129448 115448 125287 126441 135237 134682 129519 131587 87932 89186 324464 279135 795421 804739 234851 233034 295959 299473 350831 338441 371380 369618 393811 401138 378727 422767 947178 991854 595210 503537 317548 311474 364658 364429 387984 393320 407012 408995 464367 462517 772564 815095 40.05 69.1 1
10:56:23 2023-10-12 404586 399991 95162 91426 142973 143969 150299 148921 123365 121498 126322 131666 142018 141636 429997 464470 1331883 1313169 522445 540946 129894 115448 125821 126374 135680 134424 130117 129597 88238 88999 317895 275989 812727 805916 234440 236151 295959 300599 346620 338655 368081 369871 395485 398858 378871 423920 943197 990360 608324 499210 318817 309555 364373 364138 387948 395005 403813 409682 463354 462095 785761 814017 40.05 69.1 1
10:56:24 2023-10-12 405908 401196 95039 91615 142929 144030 152328 151500 123365 121698 125939 131729 140817 142331 429970 466177 1331883 1305777 518153 537702 129537 115448 125407 126441 135259 131454 129506 130104 88382 89304 316549 279675 796133 802244 236179 233361 297464 300854 348715 338108 367269 373088 395171 401031 377906 422946 948743 996864 596660 502861 315798 311038 364608 363882 390512 394160 406146 405511 463354 463537 774833 814933 40.05 69.1 1
10:56:25 2023-10-12 405835 403031 95170 91489 142964 143528 150369 149358 123398 121531 125939 131849 141108 142182 430078 460120 1328194 1315248 521851 540181 129626 115720 125407 126825 135237 134588 129519 131769 87964 89370 319819 277652 802935 805916 234851 236115 295830 298721 349242 338690 367305 369871 397025 399768 378763 422646 941862 990523 596759 501745 319056 309812 366640 366544 387840 395548 403629 410620 466669 462601 783868 811482 40.05 69.1 1
10:56:26 2023-10-12 405908 399956 94997 91585 142865 144130 152328 151535 123398 121498 126322 131661 141105 142759 433419 467987 1334688 1308717 518079 541330 129719 115892 125513 126690 135429 134804 129610 131587 88175 89186 319819 279675 813432 803565 234851 233034 297081 299147 348751 338108 367269 372825 395207 401089 378194 423319 950090 996864 596660 503892 315798 311038 363282 364685 390215 393606 403041 409031 464367 462779 773661 814627 39.95 69.1 1
10:56:27 2023-10-12 405791 402726 95166 91489 142969 143697 152541 151255 123365 121498 126288 131627 141044 141669 429357 462735 1331883 1313169 519650 540563 129809 115607 125648 126407 135577 134616 129610 129597 88238 89060 317389 275953 811701 805916 234851 231306 296497 300879 347452 339165 371116 369763 395656 398751 378727 424073 945957 996157 596759 499563 317584 309807 365505 363556 387623 393472 405571 410335 463354 461412 783696 814048 40.05 69.1 1
10:56:28 2023-10-12 403937 400562 95170 91552 142960 144064 152576 151289 123398 121498 126322 131661 141044 142789 429357 468293 1342082 1316981 516684 538609 129898 115414 125821 126407 135590 134616 129610 132094 88238 89186 319819 277262 806163 801222 234851 232379 297081 300138 347178 340504 366167 372036 393400 399768 381662 420708 947361 999691 597566 504507 318330 310060 364956 364476 388020 392430 404996 410008 464036 463465 777727 811700 40.05 69.1 1
10:56:29 2023-10-12 407494 399996 95068 91426 142969 143731 152539 151500 123398 121498 126322 131627 140850 145471 429997 462050 1331883 1313169 520925 540563 129715 115448 125614 126588 135476 131239 129936 129889 88294 89178 318401 278088 804743 805769 234815 233361 296556 299175 347666 338417 367305 369871 395512 399488 378799 423883 941899 991060 598110 499952 319304 309555 363317 363847 387659 394714 403490 408742 463354 462095 784053 813776 40.05 69.1 1
10:56:30 2023-10-12 404509 401151 95001 91585 142964 144164 152293 151535 123365 121531 126322 131661 140850 141966 429357 461726 1343574 1320807 516573 540563 129626 115607 125407 126441 135458 134588 129610 129597 87964 89304 319819 276873 805724 800155 234851 236115 296246 299926 347701 339751 366718 373088 395800 398928 378907 421377 944643 1003091 602440 502715 320272 310500 366640 364992 391872 394607 404562 410582 463927 465387 782618 811593 40.05 69.1 1
10:56:31 2023-10-12 405871 400562 95170 91414 143073 143731 152469 151289 123398 121581 126322 128285 141105 142297 432731 459832 1330180 1315173 522222 540873 129630 115892 125513 126656 135113 134710 129610 131678 88296 89300 316549 278043 794202 804776 234851 231984 295959 299183 349841 338690 366975 369907 397061 400999 378799 422646 943233 989625 599560 498083 319304 310095 364866 363847 387984 394714 403776 408454 463389 462095 784090 814048 40.05 69.1 1
10:56:32 2023-10-12 405083 403316 95006 91585 142700 144394 152293 151782 123365 121796 125906 128373 140686 142432 431275 463704 1343036 1320807 517749 540563 129719 115481 125407 126791 135470 134804 129610 131587 87932 89186 319819 277457 802903 800155 234851 236151 296448 299920 348501 342481 369239 373616 396808 399942 380942 421791 947178 1002909 612609 502971 319079 310095 364373 365472 392426 394714 404959 409682 464036 463251 783175 811703 40.05 69.1 1
10:56:33 2023-10-12 409130 401187 95092 91618 142627 144368 150299 149443 123365 121763 125939 128373 141216 143040 429659 464832 1333777 1307745 516684 538573 129715 115448 125407 126441 135050 134682 129610 130065 87964 89186 324464 278543 799964 802429 234851 233034 296412 299896 349523 338655 366718 372561 395984 401316 378194 422011 949416 996864 600968 502652 317621 311510 364608 363592 391319 394714 403041 405511 463029 464877 776226 814368 40.05 69.1 1
10:56:34 2023-10-12 403408 401187 94928 91841 142834 144432 152293 151605 123332 122011 125906 128503 140893 143225 429695 462723 1341129 1324295 518421 537666 129715 115448 125687 126798 135719 131363 129875 129958 88294 89304 316549 279079 808438 801290 235456 234019 296663 300854 348506 340264 365068 372906 396880 400646 378835 419483 944643 1003166 605382 498542 319079 310784 363317 362503 391319 393833 404709 409067 462728 464912 781758 809293 40.05 69.1 1
10:56:35 2023-10-12 405835 401196 95039 91585 142761 144292 150159 149605 123365 121680 125939 131849 140879 142410 429456 465309 1332936 1313376 518522 537702 129271 115448 125234 126441 135050 134682 129519 131769 87964 89218 319819 278543 794432 802429 234851 236080 297081 299963 350863 339715 365068 372036 395521 402517 377338 420076 948743 998990 586989 503892 317367 312163 364866 364067 391319 394643 406110 407660 467060 464734 777073 814048 40.05 69.1 1
10:56:36 2023-10-12 404899 400553 95001 91841 142700 144532 150299 151851 123247 121979 126153 128744 141008 143223 432389 463341 1342008 1324536 517968 540490 129898 115733 125633 126441 135568 134616 129610 131678 88350 89300 319819 277652 796989 800155 234851 234019 295888 300138 348787 339715 365104 372825 397061 400085 381087 420744 944643 1002382 600968 500025 319035 310566 363827 362793 391319 393507 404422 410029 463709 464912 783733 811054 40.05 69.1 1
10:56:37 2023-10-12 405908 401187 95031 91618 142839 144368 150299 149443 123332 121680 125939 131849 141216 142230 429997 464470 1332446 1313102 518890 537666 129537 115673 125407 126441 135088 134682 129610 131621 87964 89341 324464 278543 796492 802465 234851 233326 296650 300066 350647 341510 368752 373052 395342 401174 378014 420525 949979 998984 598110 501513 318106 311983 364572 365756 391319 394714 403041 405475 464036 464698 778178 814048 40.05 69.1 1
10:56:38 2023-10-12 405862 400562 95138 91585 142969 143930 152611 151324 123398 121465 126322 131513 140850 142510 429695 462723 1328328 1314312 522594 540726 129537 115640 125234 126825 135084 134616 129429 132163 87932 89218 316549 278507 795292 805345 234851 234413 296038 300108 350369 338726 366975 369943 396700 401352 378763 422011 943233 988265 598110 495328 318628 311729 364093 363047 388020 394127 405299 405475 462668 465282 785410 814947 40.05 69.1 1
10:56:39 2023-10-12 405228 401811 95199 91745 139346 144808 152328 149443 123365 121763 126322 131849 140817 142327 429762 463456 1328309 1315248 518153 537666 129182 116052 125479 127007 135255 131520 129575 130320 88294 89398 318787 279675 808298 804139 234562 231950 297608 300108 351429 339751 368605 372870 395485 402517 378460 420708 947398 998203 597566 501513 317621 311983 364093 361960 391319 394463 403929 405475 463381 464877 777727 813471 40.05 69.1 1
10:56:40 2023-10-12 407976 401196 95233 91618 143168 144164 152433 150214 123861 121498 126322 131695 141075 142064 429997 462723 1328107 1315248 522594 539799 129364 115833 125200 126859 135160 134616 129429 132163 87964 89218 316549 278579 791536 804776 234851 232053 296246 297572 351200 338726 366975 372036 397061 402234 378799 423011 943233 991781 599560 498083 319348 310895 365087 364031 387876 396385 403629 407696 466669 462779 784090 814048 40.05 69.1 1
10:56:41 2023-10-12 405862 401187 95096 91585 142926 144368 150194 149533 123332 121946 126362 128591 141605 142957 432193 465114 1333985 1313392 518005 540490 129360 116260 125234 126825 135050 134717 129429 130229 88261 89268 321146 278115 794422 801825 234851 236115 296412 299896 350899 339751 367969 372036 395521 402553 378194 419483 947398 996864 602440 500732 317107 312019 364093 363961 390766 394714 403041 405475 462728 465865 774870 811703 40.05 69.1 1
10:56:42 2023-10-12 405228 400526 93595 91522 142960 143731 152398 151324 123398 121498 126322 131479 140817 142033 430002 462723 1322335 1315248 523341 539799 129360 115673 125027 126475 134643 134658 129215 131804 87932 89341 316549 279401 795424 804776 234670 234679 297356 299751 350611 339572 369276 369727 396880 402374 378619 421828 946231 988192 598110 495594 318628 310789 364572 363011 387984 394057 404709 405439 465350 462815 783733 814048 40.05 69.1 1
10:56:43 2023-10-12 405083 403301 95100 91618 142765 144156 152541 151464 123365 121564 125939 131764 140590 142432 429695 462723 1337327 1325311 519591 539799 129537 115481 125407 126441 135271 134529 129610 131587 87964 89218 319819 277724 798160 799588 234851 232019 296663 298268 348751 340264 367188 369943 397061 400718 378907 418817 943270 999517 605382 499145 319079 310784 363827 362503 391319 392923 403483 409104 463818 465316 783733 811700 40.05 69.1 1
10:56:44 2023-10-12 405228 400933 95166 91585 142865 143731 152363 151324 123398 121465 126322 131661 140850 141966 429695 460120 1328107 1313169 523713 537666 129537 116019 125566 126831 135255 131363 129485 130139 87932 89398 319819 279256 799701 805769 234815 232053 296246 299582 350405 339476 369239 369763 397025 402553 378799 422011 946231 988229 595330 495630 318003 311510 364608 363082 388020 393507 404422 407841 462668 463176 784053 814048 40.05 69.1 1
10:56:45 2023-10-12 405888 401191 95035 91778 142787 144232 150299 151605 123332 121829 125906 128503 140590 143126 429357 460327 1341129 1326290 517638 539799 129626 115481 125441 126441 135271 134682 129610 131621 87964 89218 319819 277724 795658 799588 234851 232019 295579 298304 349576 340264 365068 372825 397061 400718 381087 420511 947577 1005377 603911 502715 319457 310424 366158 364992 392149 394607 404525 409537 464693 464912 779472 811666 40.05 69.1 1
10:56:46 2023-10-12 405867 399991 95166 91522 142969 143655 150369 149131 123828 121763 126571 128430 141026 142162 432806 460012 1328111 1315211 521776 540527 129626 115448 125320 126475 135271 134564 129519 130320 88322 89186 319819 277760 798779 804776 234851 232019 295508 298060 349877 338726 366975 369943 397061 401035 378763 422946 943270 988229 616597 495630 319261 311510 362230 363592 388020 394092 404709 410569 462668 462815 781758 814048 40.05 69.1 1
10:56:47 2023-10-12 405334 400597 95006 91610 142765 144198 150299 151570 123280 121731 125939 131764 140709 142432 428718 462723 1337327 1326017 520330 539799 129541 115640 125407 126441 135389 134616 129610 131587 87964 89186 319819 277724 802322 799588 234742 234349 296693 299920 348644 339871 368193 371927 396880 400856 380906 419264 948743 1000150 599560 495594 318628 311698 366122 361664 391319 394092 405571 409427 459908 463572 784053 809293 40.05 69.1 1
10:56:48 2023-10-12 405436 400446 95226 91486 139325 144096 148846 151819 123299 121531 126322 131547 140883 141949 433383 463436 1325459 1313376 524157 541183 129632 115833 125200 126893 135050 134786 129250 131838 87964 89373 321294 280998 790922 804776 234190 232053 297333 297789 349272 339751 366718 369835 397061 403119 378835 422048 944643 989969 599197 498194 315473 312019 365087 362757 388020 394127 405571 405547 461984 464953 779472 814048 40.05 69.1 1
10:56:49 2023-10-12 404796 400914 95068 91618 139331 144164 152576 151359 123365 121531 125939 131729 140850 142643 429997 462723 1337327 1326327 521851 539543 129894 115826 125653 126710 135390 134765 129575 130139 87932 89272 316549 279277 803934 800155 234268 232019 296663 300108 348751 340972 367822 369835 397025 401281 381051 419155 944570 998702 597566 498194 319304 311002 364338 363011 391872 395297 404996 409320 462728 464877 782831 810442 40.05 69.1 1
10:56:50 2023-10-12 405646 401125 95166 91585 142999 144164 152363 151747 123730 121763 126288 128373 140850 142894 429962 463456 1331975 1313376 518153 539799 129271 115799 125606 126791 135271 134811 129610 131769 88238 89308 317336 278507 802958 802392 234851 231627 297500 300108 350899 339679 365068 372561 395764 402481 378460 419191 950955 998281 603911 502469 318449 312034 364829 366026 391522 394607 406073 407660 465204 464841 777073 813434 40.05 69.1 1
10:56:51 2023-10-12 404796 401497 95067 91585 142895 144164 152293 149896 123233 122179 126294 128591 140750 143157 432499 463304 1342343 1328354 518962 540454 129626 115799 125441 126441 135458 131429 129575 129597 88205 89394 321294 277688 805759 801290 234851 231984 296246 300320 348715 340193 367708 372036 397025 400718 378871 419077 944607 1000894 595330 495594 319261 311002 364082 363961 391319 394092 405571 409412 460017 464841 782867 809257 40.05 69.1 1
10:56:52 2023-10-12 404325 401116 93656 91552 142982 144030 150299 151500 123332 121647 126288 131695 140850 142432 429731 463456 1331990 1315073 519259 540946 132662 115833 124788 127123 134609 131520 129215 132021 87932 89496 315528 279365 792081 802391 234742 233855 297846 299437 350719 340636 368752 371891 395620 403543 378583 419264 950090 998984 598110 501086 315509 313809 364608 363121 390766 394714 408096 407696 462691 464841 774371 811666 39.95 69.1 1
10:56:53 2023-10-12 405927 403565 93457 91419 139358 144428 148780 149687 123332 121731 126288 128373 141044 142432 433420 459688 1333244 1326290 522222 540910 129541 115799 125614 126441 135453 134804 129610 131769 87964 89341 319819 278115 796133 800155 234851 232019 296872 299926 349278 341030 367708 369943 397025 400682 381051 419410 944336 999444 605722 499256 319079 311038 364338 362757 391872 393472 404996 409646 463381 464877 782867 811054 40.05 69.1 1
10:56:54 2023-10-12 406123 401151 95133 91745 142925 144398 152434 151570 123332 121763 125973 131798 140817 143142 429997 464796 1333777 1313376 518153 540912 129719 115986 125566 126798 135237 131329 129575 132032 88173 89366 316549 279874 799716 802392 234851 236246 297081 299219 350611 339715 368752 372561 396128 402517 377870 420228 948743 998276 595330 501477 315509 312019 364093 364476 391042 394714 406146 405439 462691 464877 774870 811666 40.05 69.1 1
10:56:55 2023-10-12 407042 400937 95199 91552 143121 144268 150615 149303 123735 121498 126497 131849 141313 141831 430226 462723 1325878 1315248 524083 537666 129360 115833 125619 126825 135016 134752 129429 131987 87964 89435 324464 279365 792945 804776 234851 232053 295959 299473 350634 339715 367234 369907 397061 403119 378763 422717 947540 991781 611884 499610 319457 310388 365124 366544 387804 395512 403593 408417 463389 462779 784851 815179 40.05 69.1 1
10:56:56 2023-10-12 405835 400562 95001 91618 143025 144368 150299 149915 123233 122029 126537 128503 141410 142957 432499 465079 1335869 1315268 518042 541330 129182 116511 125027 126859 135016 131632 129485 131953 88205 89341 324464 278543 794550 801825 234851 231627 296830 299292 350935 340229 368230 372561 395800 403119 378496 420708 948743 998276 598110 500732 317294 312713 364093 364476 391042 394714 404213 405511 462691 465209 774833 811666 40.05 69.1 1
10:56:57 2023-10-12 405188 400526 93725 91585 143068 144030 152646 151535 123365 121498 126497 131695 140817 142033 429997 462723 1324518 1315073 524083 540563 129182 115833 125027 126441 135274 134752 129215 131929 87964 89341 316549 279401 793132 805854 234304 234514 297140 299437 350719 339572 369276 369655 396844 403259 378655 421974 945983 982597 598110 498046 318410 311948 364608 363047 388020 394092 406073 407805 461984 462815 781393 814048 40.05 69.1 1
10:56:58 2023-10-12 406220 401672 93452 91642 143263 144262 148677 151500 123332 121937 125939 131695 140667 142928 430204 463385 1333791 1315248 518742 539799 132570 115833 124788 127035 134609 134975 129215 131838 87900 89496 319819 279365 788234 798925 234851 236317 297081 297789 350616 340779 367969 372036 395800 403403 378835 420076 949416 998984 589613 499989 315762 312933 364608 363961 390215 394714 405497 407805 460053 465282 770231 811666 40.05 69.1 1
10:56:59 2023-10-12 405474 400562 95105 91489 142964 143731 150299 151395 123365 121567 126288 131661 140709 145573 429357 463421 1318887 1311508 526710 541146 130035 116019 125566 126933 135323 131696 129575 130229 87900 89366 317942 279329 802989 804739 234190 236187 297709 299292 349697 340193 366940 369502 395521 403119 378727 422011 946690 987024 603366 498194 315798 312933 365124 363047 388020 394092 405140 407805 461984 461771 778178 814011 40.05 69.1 1
10:57:00 2023-10-12 403095 400969 95130 91522 143064 143731 152646 151289 123702 121483 126322 131695 141044 142064 430033 461691 1333120 1324332 524230 539799 129360 115720 125472 126441 135271 134710 129610 131980 87964 89218 319819 277724 799845 800091 234685 231788 297081 300429 348787 341848 368230 369799 396952 401316 382487 420118 945484 999508 601010 499256 318446 310895 366158 364992 391872 396664 405571 408995 460089 464188 782867 811663 40.05 69.1 1
10:57:01 2023-10-12 405658 399960 95001 91489 142964 143731 148644 149637 123233 121763 126537 128197 141075 142365 432499 465077 1323705 1313392 525583 540563 129360 115840 125027 126859 135297 131454 129395 131769 87964 89300 321294 279437 798799 802465 234190 231627 297500 298122 349841 339715 366718 369242 395836 403119 378835 421974 947361 987722 603910 498194 317543 312019 362738 363047 388020 394127 404249 407841 461984 463459 776535 814048 40.05 69.1 1
10:57:02 2023-10-12 402509 400557 93721 91585 142969 143930 152539 151535 123365 121400 126322 131661 140850 141966 429997 463377 1331883 1326290 523451 539799 129537 115448 125441 126475 135271 134647 129610 131678 87964 89218 319819 277760 804292 802391 234634 234019 296304 300745 349416 342185 368742 369655 396844 401174 382019 419446 943233 996864 595330 499536 318410 311439 363792 363704 390215 396592 405785 409682 460017 463501 783659 809293 40.05 69.1 1
10:57:03 2023-10-12 406225 400857 93582 91453 139229 144296 148610 151466 123365 121871 125939 131479 141139 142331 430877 463704 1322637 1315248 524790 539799 129448 115833 125407 126859 135016 134821 129395 132021 87932 89373 321294 279401 793993 802465 234190 232019 297081 297789 349877 340000 366975 369835 396988 403403 378835 422011 946382 987722 596502 498194 317621 312055 364093 363047 388020 394127 404249 407805 461948 463430 778847 814048 40.05 69.1 1
10:57:04 2023-10-12 402575 400870 95096 91552 142964 144030 152576 151430 123365 121483 125939 131661 140850 142033 429997 462723 1333391 1326290 524759 539579 129894 115826 125687 126340 135390 134992 129575 129958 88141 89366 319819 279675 795183 800155 234520 232019 296663 301308 348787 341812 367708 369835 397025 401316 380906 419446 943901 998276 591935 495594 318106 311510 364082 363448 387984 394127 405571 409067 460017 462095 781758 810442 40.05 69.1 1
10:57:05 2023-10-12 403095 400937 95100 91585 142865 143977 150369 149548 123848 121465 126322 131666 140330 142213 429420 467599 1333883 1315073 518879 537666 129537 115481 125606 126441 135237 134623 129610 131678 87964 89218 317336 279473 798665 800155 234851 236412 297955 297789 348787 341571 365838 369943 394302 403119 381947 420415 951632 1001818 606853 499879 315618 312575 365124 364440 390970 395512 405461 408454 459620 463501 772132 811519 40.05 69.1 1
10:57:06 2023-10-12 401656 399956 95195 91426 143233 143960 149492 149533 123979 121665 126638 128123 141205 141831 433113 463702 1331999 1322770 525420 540563 129541 115973 125441 126475 135587 131429 129610 132255 87996 89300 319819 280074 798519 802465 234851 236187 297081 299219 347701 341295 367269 369835 396394 401352 383049 423282 944607 994048 598110 495702 317815 311038 365540 362757 387948 394714 406146 411571 461948 463686 777158 811629 40.05 69.1 1
10:57:07 2023-10-12 403075 400553 93591 91493 143134 143969 150299 149199 123365 121498 125939 131666 141216 141636 428754 467634 1332299 1318892 513670 540563 129983 115448 125821 126441 135526 134494 129610 131587 87964 89218 321146 279277 810789 802391 234742 232706 297212 300745 347559 341151 369791 369763 393882 400540 382237 422011 948743 999444 599560 505259 318069 310095 365540 362757 390215 394052 403041 411243 464036 463501 776618 810479 40.05 69.1 1
10:57:08 2023-10-12 407389 402958 95362 91419 139325 144062 148777 151289 123398 121498 125973 128197 141139 141669 429997 462086 1333777 1319002 521851 539799 129894 115607 125648 126441 135526 134588 129610 131678 88270 89186 317389 275989 805464 805916 234851 231627 296663 299245 348751 340000 368412 369943 396115 399524 378907 423920 942963 989661 599560 499989 319530 310060 364373 364173 388020 392923 404422 409682 463389 463140 785203 814048 40.05 69.1 1
10:57:09 2023-10-12 404505 400553 95068 91618 142869 144198 152576 151605 123398 121531 126322 131695 140850 142843 428785 461367 1340870 1320809 517681 540876 130072 115733 125754 126724 135390 134824 129575 132066 88447 89398 318787 276837 799789 800155 234851 236080 297270 300739 347701 340229 366718 373088 396709 399978 381123 422011 947398 1003127 597566 501550 319304 311002 364409 362757 391872 392888 404996 410008 461301 465566 781721 811703 40.05 69.1 1
10:57:10 2023-10-12 407721 401160 95170 91778 142765 144398 152576 151711 123763 121680 126288 128285 140850 142432 428723 464796 1333777 1310575 518153 537666 129541 115753 125640 126475 135594 134804 129610 131980 88270 89341 320549 278543 796370 802429 234851 236115 297081 299292 350652 338726 366682 373088 395207 401067 378510 421718 950955 993866 598110 502898 317512 311555 365899 365090 391246 394437 406146 408417 466559 464877 776618 814048 40.05 69.1 1
10:57:11 2023-10-12 404973 400870 95031 91841 139196 144769 150123 149951 123233 122128 126221 129016 141216 143901 432156 464420 1336921 1326253 518742 540563 129537 115893 125687 126919 135458 134776 129610 131712 87996 89300 321294 277724 799071 799021 234851 232019 295472 298268 348751 340300 365068 372561 397061 401316 381087 419483 946019 1001637 601010 495666 318301 311073 364373 361960 391319 394127 404996 409682 462728 466718 784053 810479 40.05 69.1 1
10:57:12 2023-10-12 404337 401151 93591 91618 142964 144198 152363 151605 123365 121647 125939 131798 140883 142398 429357 463456 1335504 1316981 519628 538459 132638 115833 125027 127102 135054 134738 129429 131906 87964 89402 316549 280473 795305 802428 234851 233361 297919 299219 351321 340600 369014 372716 395620 403686 378763 419483 949416 1000410 599560 500696 318069 313004 364608 363707 391319 392888 404249 407805 462728 464912 776065 811740 40.05 69.1 1
10:57:13 2023-10-12 405658 401985 93582 91771 139129 144164 152611 151605 123398 122020 126571 128535 141044 142894 429997 460721 1337105 1329301 521108 540563 129715 115753 125648 126825 135398 134752 129610 131746 88238 89373 316549 278151 804255 800155 234851 232053 296663 298304 348787 340515 367969 372036 397061 401316 381662 419446 946456 1001674 599560 495630 318628 311510 364409 361925 391319 394127 405571 409682 462728 464877 784053 809293 40.05 69.1 1
10:57:14 2023-10-12 403449 403301 95199 91618 142964 144160 152504 151570 123365 121698 125939 131764 140850 142398 428817 464470 1327332 1319031 519368 541183 129360 116119 124927 127109 134542 131610 129395 132412 87900 89431 318787 279401 793312 799490 234851 233855 298027 299473 351357 340815 371681 372036 396286 403686 378835 420410 949416 998984 597566 500025 315834 312968 364608 363961 390766 394499 405497 408454 462728 463537 771545 811703 40.05 69.1 1
10:57:15 2023-10-12 400973 401855 95208 91653 139382 144164 152433 151570 123431 121680 126322 131547 141077 142365 429962 464177 1333464 1328215 522673 537666 129630 115799 125441 126475 135492 134804 129610 131980 87964 89341 319819 277724 801470 800000 234851 232053 296358 299931 348787 340779 365104 372825 397061 401352 381087 420410 946019 1004584 598110 495666 319079 311038 364409 361960 391137 394127 405571 410008 462728 464912 784053 811703 40.05 69.1 1
10:57:16 2023-10-12 404999 399991 95134 91618 139291 144462 148880 149896 123233 121763 126255 128461 140977 142861 432499 464653 1335637 1315248 518116 537666 132797 115833 125272 127035 134702 131429 129215 132347 87964 89493 319819 279256 793263 801259 234851 236151 296901 297572 351713 340779 365874 372561 395836 403686 378799 420076 948743 998276 606853 501122 318033 313004 364608 361960 391042 392923 404855 410110 462728 464912 774283 811703 40.05 69.1 1
10:57:17 2023-10-12 404053 399996 95035 91522 142973 144268 148541 149338 123398 121498 126671 131849 141216 141831 429910 462723 1322321 1315110 524120 540563 129360 115753 125320 126859 135255 134786 129429 131872 87964 89373 317942 280873 793439 805854 234815 232019 296758 299896 350755 339608 369276 369691 396916 403686 378871 422982 946194 993225 599741 498194 319530 311038 363027 364173 387912 392923 404422 408742 463389 462815 785970 814048 40.05 69.1 1
10:57:18 2023-10-12 405799 400759 93452 91771 143573 144398 152363 151640 123332 122203 126362 128470 140850 142432 428759 464832 1330106 1309650 516684 539799 129541 115753 125441 126798 135602 134710 129610 131980 87932 89218 319819 278347 799504 802392 234851 233361 297500 299219 349805 338690 367234 373616 395728 401316 378727 422946 949416 998276 580999 502971 318294 311729 364608 364102 391872 394714 406146 407769 463318 467261 777073 815206 40.05 69.1 1
10:57:19 2023-10-12 405763 403031 95166 91552 142973 144368 150720 149199 123332 121614 126497 131849 141410 141836 429962 460084 1330938 1317147 521665 540307 129894 115733 125720 126811 135356 131338 129575 130320 88261 89333 317942 278079 796346 805916 234851 234349 295221 300745 350297 339679 367269 372036 396808 401138 378763 423246 941826 989625 597566 495594 319304 311729 364866 363592 388020 396205 404996 408381 462957 463104 782867 814627 40.05 69.1 1
10:57:20 2023-10-12 405835 400517 95128 91798 143194 144498 152541 151816 123332 121745 126288 131798 140826 142861 429962 463421 1333777 1313376 518421 540563 129537 115686 125614 126825 135496 134905 129472 131769 87964 89308 321294 278115 793402 801825 235803 231627 297500 299256 350899 339715 366131 372825 395764 402800 378727 420708 948743 998984 598110 501440 318069 311983 364608 362468 391319 395005 403929 405475 464036 465531 777073 811703 40.05 69.1 1
10:57:21 2023-10-12 404617 399960 95166 91585 139325 144194 148846 149687 123828 121731 126517 128197 141172 142365 433420 462578 1330180 1315248 523304 537666 129448 115833 125446 127035 135203 131429 129610 131895 87964 89578 312440 279329 790954 804776 234851 232053 297081 299896 350863 339715 367269 372036 397061 403083 378799 422609 945983 991024 599560 498194 319304 311627 364866 364138 390215 394092 404996 407805 466522 463465 784016 815206 40.05 69.1 1
10:57:22 2023-10-12 404796 400870 95029 91712 142860 144198 152399 151782 123299 121829 125906 128373 140817 143126 431275 459688 1341129 1326216 518779 539799 129715 115720 125735 126791 135475 134804 129610 131769 87964 89186 316549 279277 809937 801028 236179 234019 296592 301170 348572 340564 369276 373543 396808 400646 381625 422646 944643 1008236 612428 501477 319530 310784 364373 365694 391581 393437 404996 409646 464693 465566 781684 811431 40.05 69.1 1
10:57:23 2023-10-12 407167 402161 93582 91579 143059 143996 150299 151466 123398 121531 126739 128267 140944 142064 429438 462723 1326402 1312896 524046 539799 129679 115720 125373 126825 135242 134992 129395 132021 87964 89463 318787 279329 794241 804776 234851 232088 297194 299473 350899 338845 367234 369907 397061 403403 378799 422646 946120 990360 599560 498194 319530 310748 363282 366804 388020 392888 404385 409067 464729 463104 786319 814048 40.05 69.1 1
10:57:24 2023-10-12 404509 403031 95038 91808 142596 145238 152258 149896 123332 121913 125906 131849 140817 142886 429321 462723 1343261 1322733 517681 540344 129894 115699 125720 126690 135578 131248 129575 130139 88354 89366 319819 277652 801934 799021 234851 234061 296103 298930 348715 340779 366167 373616 396880 400718 381625 421340 947361 1003091 598110 502460 319530 310748 364921 363011 392149 394714 404665 410298 461948 465894 779399 811666 40.05 69.1 1
10:57:25 2023-10-12 405835 399965 95269 91642 139799 144054 150791 149339 123365 121465 126497 131849 141002 142162 429429 460120 1331030 1315248 521108 539799 129537 115799 125407 126825 135458 134776 129610 131953 87964 89341 319819 277688 797403 804776 234851 232019 296246 299926 350333 339441 367234 369907 397061 401316 378763 423282 944607 990360 589077 498194 319530 310748 363282 364173 388020 394463 404672 409067 463354 463465 784053 814048 40.05 69.1 1
10:57:26 2023-10-12 405239 399956 95128 91798 139100 144863 148508 150106 123101 122095 125838 128549 140944 143257 432462 463268 1339697 1323630 516647 540181 129704 115906 125754 126407 135458 134682 129610 129597 88205 89366 318787 277457 812116 799588 234851 231984 296984 299139 349576 340743 366718 373616 397061 400682 381662 422675 947398 1003127 606853 500732 319530 311002 364409 363047 391872 394057 404996 409972 464036 465930 783423 811666 40.05 69.1 1
10:57:27 2023-10-12 405835 400526 95071 91577 142890 144198 152541 151570 123332 121698 125939 128197 140817 142466 431275 463456 1334725 1313376 517881 537666 129364 115799 125320 126791 135355 134804 129610 132072 88205 89484 319819 280074 793670 804139 236013 233690 297919 299781 351497 340289 368977 373543 396358 403403 378763 421340 950278 1000363 606853 503327 318069 311948 364866 365090 392149 394714 404213 407841 463389 465566 777073 816365 40.05 69.1 1
10:57:28 2023-10-12 405400 401009 93572 91779 143229 144568 150299 149652 123365 122095 126288 128373 141216 142230 429357 462723 1336921 1330106 519591 539799 129626 115607 125614 126859 135492 134811 129610 131804 88238 89308 324464 277724 801934 799884 234851 232053 295888 298686 349278 340743 366418 372561 397061 401352 381625 420374 947398 1003091 599560 495630 319079 311510 364373 364734 391872 394713 406146 410298 462728 465566 785410 811666 40.05 69.1 1
10:57:29 2023-10-12 403413 401187 95228 91808 143164 144398 152646 151782 123365 121763 126288 128373 141044 142894 431016 464796 1337781 1319031 519368 541330 129448 116119 125340 127143 135340 131883 129575 130502 88385 89463 319819 278791 795424 801222 236107 231984 297500 299219 351713 340779 366131 373015 396709 403990 378799 420744 950090 998984 601010 502460 318294 311729 364608 363592 391319 394714 404213 405511 461948 465566 777073 814048 40.05 69.1 1
10:57:30 2023-10-12 404509 399969 93711 91642 142727 144568 150299 149443 123365 121498 126288 131849 141410 143013 431275 462015 1342585 1320807 516170 538573 129804 115720 125735 126441 135492 134717 129610 130065 88238 89308 321146 278088 803538 800155 234851 231788 295924 299210 348751 340743 367234 373616 396470 400120 381931 422011 947361 1006006 602440 501513 319530 311002 364921 363011 392149 395548 404996 410298 461948 466257 781131 811666 40.05 69.1 1
10:57:31 2023-10-12 408544 400879 93582 91798 139196 144462 150720 152066 123266 121880 126396 128415 141041 143025 432156 466664 1332299 1311508 517786 540563 129894 115733 125614 126791 135364 134529 129610 131769 88173 89341 319819 278706 808681 802429 234851 236447 297709 300320 350840 339679 366682 373088 395800 401352 378763 421681 950090 998984 598110 501513 318330 311729 364093 363047 391595 394714 404213 407805 461624 465239 777073 814048 40.05 69.1 1
10:57:32 2023-10-12 407642 400562 95195 91589 143164 143926 150720 151535 123398 121564 126531 131661 140903 142165 429659 460120 1328107 1313169 523810 537630 129360 115833 125407 126859 135398 134905 129610 131769 88382 89484 319819 280074 795416 805806 234851 232989 296800 300745 350719 340050 370326 372557 397061 402517 378799 422946 946157 992561 599560 499989 319530 311038 365899 364173 390215 393472 404385 408417 463389 463140 784053 815760 40.05 69.1 1
10:57:33 2023-10-12 407116 400973 93582 91585 142934 144253 150791 149798 123742 121964 125906 128342 140883 142162 428821 467325 1329250 1313354 518890 540563 132604 115833 124994 127035 135016 134975 129395 132021 87964 89341 319819 278363 790493 801557 234851 231306 296621 299896 351713 340779 368595 372825 395800 403686 378799 420708 950090 998984 605360 501477 318330 312968 364608 361960 391319 394714 404819 407841 463381 464912 774408 813471 40.05 69.1 1
10:57:34 2023-10-12 404622 399965 95195 91585 143064 144064 148677 151535 123398 121498 126322 131695 141044 142067 431052 459796 1326537 1317147 526710 540527 129364 115926 125340 126987 135424 131520 129575 130320 88385 89463 319819 279365 790496 803601 234670 234514 297500 297536 350899 340229 370326 369727 397061 404274 378871 423282 946690 988192 599560 497619 319079 312019 365124 363882 390215 394954 405858 407841 463354 463501 781721 815206 40.05 69.1 1
10:57:35 2023-10-12 407278 403283 93452 91618 142856 144398 152363 151605 123332 121763 125939 131798 140817 143092 431275 463421 1333777 1313376 518890 537666 129541 115640 125614 126859 135475 134804 129610 132163 88205 89341 319819 278311 800122 802392 234851 231662 297500 299715 351429 339751 366167 373616 395836 402517 378763 421340 948743 998276 597566 501513 318592 311983 364093 363047 391872 394714 404213 407805 464693 465566 778178 814011 40.05 69.1 1
10:57:36 2023-10-12 405642 402465 93711 91798 139516 144668 150932 149338 124124 121647 126638 128197 141605 142028 432499 459940 1328107 1313169 523713 539543 129626 115799 125640 126825 135050 134786 129610 130320 88391 89496 324464 278971 792210 804776 234851 232088 295924 299896 350616 339751 367305 369943 397061 402517 378835 422982 944607 991060 598110 498194 319530 311261 363246 364209 390215 394092 404996 407841 465277 463465 784090 815206 40.05 69.1 1
10:57:37 2023-10-12 405391 400843 95006 91925 142769 144769 150299 149896 123162 121928 125906 128591 141216 143901 429321 462723 1341129 1325274 518948 540563 129715 115720 125735 126704 135458 134804 129610 130320 88382 89517 321146 279277 798684 800155 234851 234349 295816 301170 349134 340636 369239 371648 397061 401316 381123 421084 947540 1003767 602440 503007 319530 311225 365070 363082 392426 394714 405571 410335 461948 466293 779435 813437 40.05 69.1 1
10:57:38 2023-10-12 407968 400701 93711 91618 143203 144164 148710 149687 123946 121647 126531 131695 141044 142365 429659 462614 1331888 1316981 521851 539799 129715 115799 125614 126859 135763 134786 129610 131838 88205 89402 316549 277688 797149 805916 234851 231984 295859 298965 349877 339715 368147 372036 397061 400718 378835 423920 943233 988192 599560 498506 319530 311729 365124 364173 390215 394127 404996 408454 463389 463501 785970 815206 40.05 69.1 1
10:57:39 2023-10-12 404649 400272 95130 91841 142765 144667 152576 151851 123299 121862 125939 128503 140817 143358 429357 463159 1343299 1329399 517894 540527 129804 115733 125754 126899 135676 131273 129575 130048 88421 89341 319819 277262 807872 800044 234851 232019 296663 301280 349313 340528 369202 373352 397061 400718 381087 420744 946690 1003091 606853 501032 319530 311002 364956 363047 392426 394714 405571 410371 464491 466293 779435 811703 40.05 69.1 1
10:57:40 2023-10-12 408275 400736 95204 91577 143038 144198 148880 150424 123398 121498 126322 131695 141172 142843 429456 460120 1331990 1313169 521851 537437 129537 115833 125648 126947 135398 134682 129610 131871 88238 89496 318787 278484 799385 805916 234851 231823 296354 299175 349841 339715 368412 372036 396795 400718 378835 423920 943901 989625 598189 499283 318714 311510 363246 364173 390215 393782 404996 408454 463389 463501 784090 815206 40.05 69.1 1
10:57:41 2023-10-12 405386 402726 93582 91958 139100 144598 148339 147948 123716 122311 126221 128623 141075 143291 431813 462723 1343036 1324573 518116 541183 129719 115720 125640 126475 135927 134804 129936 130139 88391 89341 317336 277262 799504 799588 234851 232019 296246 300599 349278 340779 366718 371614 397061 401281 381968 421675 947398 1003127 598110 500025 319530 311698 364956 363082 392149 393507 405571 410008 463782 465930 784016 811666 40.05 69.1 1
10:57:42 2023-10-12 405835 400000 95199 91585 143242 144368 148710 149443 123398 121498 126322 131666 141410 141929 429659 460120 1331883 1314312 521108 540563 129715 115720 125648 126825 135492 134752 129610 131804 88238 89493 321146 278484 802212 804776 234851 231984 295057 299175 349877 339715 368117 372036 397061 400120 378835 423920 943938 991096 608324 498542 319311 311479 366122 366804 389961 396943 405173 410290 464586 463358 783905 815095 40.05 69.1 1
10:57:43 2023-10-12 405083 403301 93500 91942 142761 144658 150299 148185 123332 122161 125906 128503 140720 143358 432499 462723 1343110 1326253 516610 537666 129715 115481 125735 126475 135492 134752 129610 131804 88238 89341 319819 277493 800299 799588 234851 232053 296067 298721 349313 340779 366453 373088 397061 401352 381123 421377 947398 1003091 599560 499599 319304 311510 364409 363047 391872 394127 404996 410008 464036 466293 785410 811091 40.05 69.1 1
10:57:44 2023-10-12 407315 400589 95064 91845 142969 144432 152504 151745 123365 121763 126322 128373 140850 142466 432389 466664 1336828 1315211 518042 540527 129537 116006 125513 126899 135373 131635 129575 131953 88417 89373 319819 278543 812060 802428 234851 231950 297500 300854 351465 340121 366131 373088 395836 403119 378763 421377 948743 998276 598110 503175 318367 311729 364866 364429 391872 394714 404249 407805 463389 465602 777073 815206 40.05 69.1 1
10:57:45 2023-10-12 405386 400000 95035 91740 142735 144432 152541 151886 123332 121647 125939 131764 140850 142894 429357 460685 1342621 1320807 516573 539799 129715 115640 125614 126859 135492 134710 129610 131980 87964 89218 319819 277226 802282 799021 234851 232019 295579 301280 348787 340779 367269 371353 397061 400120 381662 422048 947398 1003127 596116 501550 319530 311038 364921 363047 392149 393782 405283 410298 461948 465602 781721 811703 40.05 69.1 1
10:57:46 2023-10-12 408856 402726 93655 91667 139518 144419 150369 149967 123834 121997 126429 128382 140911 142377 431886 463456 1327332 1311508 518705 541293 129715 115799 125640 126825 136102 131558 129936 131804 87996 89341 317336 278579 807655 802429 234851 231823 297745 298268 351465 339715 366718 373616 396394 401388 378763 421675 949416 998276 606853 502296 318367 311769 364608 363627 391872 392923 404249 407841 464474 465602 778178 814048 40.05 69.1 1
10:57:47 2023-10-12 404973 400879 94875 91938 142730 144667 150299 148108 123129 121829 125939 128373 140709 143126 429357 463123 1347645 1324573 516610 539799 129541 115633 125441 126475 135385 134710 129610 132163 88238 89308 319819 277688 802830 799021 234851 232019 296246 300865 349313 340779 366167 373088 397061 401035 381371 420744 946019 1003127 598110 499247 319275 311698 367197 366026 392426 396664 405497 410189 463927 465750 783868 810295 40.05 69.1 1
10:57:48 2023-10-12 405192 400937 95060 91622 143142 144769 150861 149652 123332 121796 125939 131666 141216 142759 428754 463456 1333428 1313354 518153 540181 129360 115833 125441 127068 135177 131636 129519 132021 87996 89496 324464 278543 804634 802196 234851 231823 296865 298268 351465 340540 369165 373088 396430 403686 378835 421377 948743 998276 598110 501513 318628 312968 364608 362503 391595 392923 404249 407841 463709 464912 776521 813471 40.05 69.1 1
10:57:49 2023-10-12 405505 399956 95199 91618 143168 144164 149446 151605 123431 121498 126531 131695 141077 142660 432131 463436 1328215 1315248 525208 541330 129947 115926 125340 127021 135229 131610 129485 132055 87964 89529 319819 280074 792539 804739 234851 232122 297689 299896 351285 339751 367305 372036 397061 403152 378907 423282 944643 991060 599560 498194 319304 311983 364866 363847 390215 394989 404996 407841 463354 463501 782904 815206 40.05 69.1 1
10:57:50 2023-10-12 407385 399965 95035 91618 142969 144483 152611 151886 123365 121745 126322 128373 140850 142991 429357 463456 1329470 1311508 516684 541183 129715 115640 125614 126859 135492 134682 129610 131838 87996 89435 319819 278347 800910 802429 234851 233754 297536 298304 350935 339476 366718 373088 396394 402553 378799 422048 950090 998984 599560 502774 318367 311983 364608 363082 391872 392923 405231 407841 461984 465602 777073 813753 40.05 69.1 1
10:57:51 2023-10-12 407420 402730 93711 91680 139482 144126 151037 151854 123299 121614 126638 128197 141139 142331 429357 460120 1331883 1317147 521049 539799 129626 115833 125441 126859 135289 131520 129610 131929 87964 89341 319819 280074 796286 804206 234851 232088 296246 298060 350935 339715 367305 372036 397061 402553 378835 423319 944607 991096 599560 495594 319079 312055 365593 363882 390215 395025 405858 407841 463354 465338 781167 814048 40.05 69.1 1
10:57:52 2023-10-12 407695 399996 95134 91585 142670 143981 150685 149757 123616 121680 125973 131849 140817 142359 428817 463456 1327062 1313376 518153 537702 129537 115640 125687 126859 135271 134752 129610 131746 87964 89341 319819 278507 795242 802465 234851 236151 297536 298268 350705 338726 367341 371353 396430 402517 378799 423949 948070 996864 605382 502751 318076 311734 365087 366544 392149 395548 407301 407732 466669 465750 776925 816365 40.05 69.1 1
10:57:53 2023-10-12 405799 399965 95072 91638 143325 144432 150720 151500 123365 121498 126322 131729 141139 142365 429465 460120 1328199 1313206 519417 539799 129537 115753 125407 126893 135271 134752 129519 131746 87996 89218 318787 277724 793256 804776 234851 232019 296358 298756 350616 339751 367341 372036 397061 401388 378871 423282 943233 991096 596759 495630 319530 311983 362992 363882 389961 394989 404996 408454 463389 463537 782904 814933 40.05 69.1 1
10:57:54 2023-10-12 404500 400553 95100 91618 142969 144398 152398 151851 123365 121680 125939 131764 141105 143025 432046 462506 1337032 1328354 519406 540527 129630 115733 125720 126899 135667 134804 129610 131980 87996 89493 319819 279476 802714 800155 234851 232088 296103 300490 349841 340779 365104 372561 397061 401352 381662 420374 944607 1001601 605541 495630 318744 311474 364921 364476 391872 394127 405858 409970 462329 465531 784016 810442 40.05 69.1 1
10:57:55 2023-10-12 405514 400902 95199 91585 143168 144368 150720 149199 123398 121531 126497 131666 141410 141929 429659 460084 1328107 1315248 523713 539799 129448 116026 125407 127035 135143 134846 129610 132021 88450 89402 324464 279168 794179 804776 234851 232088 295924 300108 350899 340229 367269 372036 397061 403119 378835 423282 944643 991060 599560 498046 319530 311764 363282 364720 390215 394127 404996 408417 464367 463501 784053 814909 40.05 69.1 1
10:57:56 2023-10-12 405967 403382 93569 91935 143263 144769 150264 150036 123266 122179 126187 128928 141410 143901 431886 459724 1341129 1328450 517931 540563 129715 115799 125614 126825 135920 131429 129610 131769 88238 89218 321146 277688 796489 799021 234851 232053 295924 299175 349313 341270 366167 373616 397061 401281 382237 421340 947090 1003127 598110 499599 319304 311510 364921 363047 392149 394092 405858 410298 464036 466257 784053 811666 40.05 69.1 1
10:57:57 2023-10-12 405188 400553 95199 91585 143168 144164 148744 151359 123365 121531 126322 131695 141175 142398 429695 462723 1328111 1315248 523713 539799 129360 115799 125320 126947 135237 134856 129610 131929 87964 89496 319819 279171 792392 804170 234851 232088 296693 299896 350611 340229 367305 372036 397061 403686 378835 422988 945983 991060 599560 498083 320348 311734 366370 364578 390106 396943 405497 408886 466669 464434 783831 815206 40.05 69.1 1
10:57:58 2023-10-12 403680 399991 95162 91871 139320 144496 152506 151816 123332 121979 125939 128373 141410 143291 429357 462723 1341129 1326253 519163 537630 129715 115640 125768 126825 135509 134804 129902 132072 87964 89341 319819 277688 803057 799021 234404 232053 296663 301067 349278 340504 365068 372561 397061 401316 381625 420708 944643 1003091 601010 495630 319079 311510 364373 362538 391872 395042 405858 410262 462691 465566 784016 809831 40.05 69.1 1
10:57:59 2023-10-12 403413 400937 95166 91585 142964 144300 150685 149605 123332 121564 126288 131575 141105 142377 431740 465017 1333851 1315211 519517 540490 129448 116086 125186 127109 135016 131610 129395 132147 87900 89529 319819 279293 788057 799454 234851 231662 296937 299570 351713 341571 366131 372825 396988 404255 378510 421340 950090 998984 596759 501477 318106 313693 365124 362468 391319 393472 405497 409031 463768 465566 773661 813471 40.05 69.1 1
10:58:00 2023-10-12 404796 400562 95014 91841 142730 144530 148739 149967 123162 121829 125906 128503 140804 142852 431018 462723 1336921 1325274 518042 539799 130072 115481 125821 126825 135492 134588 129610 131769 88205 89341 316932 278484 796465 799021 234851 232053 297054 298965 349523 340743 366131 373616 397061 400362 381662 420708 947361 1002346 596759 495666 319304 311510 364409 362757 392149 394127 405571 410102 462728 466257 785970 812857 40.05 69.1 1
10:58:01 2023-10-12 406193 402726 93457 91675 143263 144430 148644 151960 123266 121763 126253 128415 140783 142432 429321 463421 1329360 1317086 518890 540946 132705 116026 125027 127143 135345 134983 129429 132347 87964 89496 319819 279024 790621 800091 234851 231984 297500 299292 351961 340815 366167 373088 396394 403686 378835 420744 948926 998276 596759 502260 318330 311729 364608 364882 391872 392923 404285 407841 461984 465930 776814 814048 40.05 69.1 1
10:58:02 2023-10-12 404509 402461 95006 91778 142895 144524 152506 151886 123332 121946 125906 128503 140396 143358 428718 462723 1341129 1324332 518005 540181 129630 115833 125648 126475 135607 134616 129610 132072 87996 89341 316549 277262 797374 797890 234851 232053 296663 300211 349313 340146 366131 373616 397061 401316 381968 420708 948743 1001637 599560 501032 319311 311225 365326 364315 392426 395827 405497 410189 465314 466114 782412 811666 40.05 69.1 1
10:58:03 2023-10-12 408258 399965 95170 91798 143194 144949 150299 151994 123332 121745 125939 128503 140944 142759 431275 463456 1334725 1311508 516684 540344 129541 115720 125614 126859 135564 134804 129610 132163 87964 89341 319819 278115 800678 801825 234851 234083 297955 299926 350899 339715 367269 373616 396430 402517 378799 422646 950090 997570 598110 502738 318592 311983 364608 363592 391872 392888 405195 405511 461984 465566 777073 814048 40.05 69.1 1
10:58:04 2023-10-12 405228 400268 95199 91522 143068 144368 148677 149234 123365 121483 126322 128442 141605 142230 432352 459832 1327959 1315211 522445 540490 129715 115892 125720 126899 135237 134717 129610 132021 87964 89333 321146 279799 798676 804206 234851 232734 295852 300108 349518 340229 367305 372036 397061 403119 378871 423282 944607 990360 599560 498194 318787 311510 365863 364173 390215 394092 404996 408742 463389 466710 784016 814048 40.05 69.1 1
10:58:05 2023-10-12 403413 399929 95199 91845 142964 144198 152576 151570 123365 121680 126322 128373 140850 142432 429362 463421 1336452 1313169 518890 537702 129182 116026 125027 127156 134643 134891 129519 132090 87964 89496 315513 279256 795239 800091 234851 231662 297500 299473 351429 340779 366131 372825 396394 403686 378835 420708 949416 996864 599560 500025 318069 313342 364608 361925 391319 392923 405497 407841 462401 464877 774408 814017 40.05 69.1 1
10:58:06 2023-10-12 406160 402190 95300 91486 139354 144054 148746 151784 123299 121665 126517 128197 141044 142067 429357 463377 1324648 1315248 525485 539799 129360 115720 125653 127021 135288 134804 129429 132163 87964 89435 321294 279401 805699 803638 234520 232053 297955 299582 350935 340504 367305 369677 397061 403686 378907 423282 947398 989744 599560 498194 318628 312968 363282 363847 390215 395266 404249 408779 463354 463537 779472 815760 40.05 69.1 1
10:58:07 2023-10-12 402794 400620 93721 91585 142964 144164 152576 151535 123365 121614 126322 131695 140817 142365 429442 463456 1328309 1317110 519591 537666 129448 115833 125407 127035 135050 134821 129429 132055 87932 89529 318787 279473 790308 799588 234851 231823 298082 297789 350935 341848 366418 372561 396430 403686 382237 420744 950090 1000962 596759 502460 318264 313414 365087 364992 392149 395827 407880 408597 463236 464734 774408 811740 40.05 69.1 1
10:58:08 2023-10-12 404361 399960 93711 91634 143068 144020 148872 149548 123365 121483 126517 128078 141170 142115 433002 462723 1320550 1315248 524901 537702 129651 115833 125407 127035 135364 134821 129610 132055 87964 89496 316549 279401 799128 803638 234685 232088 297545 299473 350935 340264 367305 369943 397061 403471 378871 423282 946019 988229 596759 498194 319079 312055 363282 363882 390215 395301 406146 408742 463354 463501 781758 814048 40.05 69.1 1
10:58:09 2023-10-12 404509 401588 95174 91745 142960 144198 152611 151605 123365 121680 126571 128591 140911 142889 432046 462614 1339586 1328354 520960 540071 129894 115733 125754 126825 135492 134658 129610 131838 88382 89333 318787 277652 796753 799021 234851 234679 297815 298721 349278 341582 367969 372036 397061 401352 381698 420708 945749 1000187 605360 495594 319079 311510 364373 363961 391319 394127 403041 410008 462728 464912 783460 810479 40.05 69.1 1
10:58:10 2023-10-12 405239 399965 95204 91736 143169 144406 148646 149164 123365 121483 126322 131849 141410 141831 429695 463385 1320449 1313376 525494 537666 129537 115866 125441 127068 135398 134786 129610 131872 87996 89529 321294 279207 801850 803638 234685 232019 297739 299473 350876 340264 367858 369871 397061 403686 381087 422951 947398 987722 599618 495594 317397 313004 363317 363082 388020 394162 405569 409104 462668 465282 778546 813753 40.05 69.1 1
10:58:11 2023-10-12 401365 400759 95396 91616 139674 144062 149285 151784 123299 121614 126605 131627 141093 141935 429357 460685 1333973 1324573 525583 537288 129537 116019 125547 126859 135492 134752 130043 131712 87964 89341 319819 278543 799265 801259 234851 232019 297500 298304 349559 342606 366718 369546 397061 402234 383319 421712 944607 996864 602460 495594 318592 311983 365540 362468 388020 394127 404249 411243 459656 462130 781758 810973 40.05 69.1 1
10:58:12 2023-10-12 405083 399956 95398 91050 140011 143564 149899 151009 123431 124369 126619 131296 141305 145095 429438 466248 1322637 1309612 524304 537702 129537 115640 125441 126859 135398 131546 129610 131838 87996 89435 315528 279401 800760 807058 234851 236115 298027 299896 349841 340540 369989 369871 395207 403403 381087 423920 947398 989332 595330 501745 317107 313301 366158 363740 387646 396943 408461 408922 465350 462059 778178 814048 40.05 69.1 1
10:58:13 2023-10-12 401656 401593 93711 91575 143029 144024 149792 149131 123398 121498 126638 131666 141108 145369 428839 461367 1331976 1322415 524267 539799 129615 115640 125614 126825 135492 134564 129610 131746 88238 89373 319819 278151 804366 800091 234851 232019 297320 298268 349559 342365 367269 369907 397061 402234 380759 422011 944680 996159 598189 495594 319261 311546 365540 361960 387948 394127 404249 413162 463381 462779 779472 811091 40.05 69.1 1
10:58:14 2023-10-12 404509 399385 95229 91426 143347 144724 148913 148991 123431 121367 126531 131666 141508 145338 429357 468441 1324271 1303960 521268 539543 129448 115673 125441 126947 135505 134752 129610 131838 87996 89341 321146 278543 798785 805916 235940 233567 297559 299854 349590 340672 369416 369763 394508 403295 381750 425353 948595 988192 599560 504237 317621 311769 366640 364138 387948 394714 409059 410335 465311 462815 773697 815206 40.05 69.1 1
10:58:15 2023-10-12 403932 399649 95303 91518 143238 143964 149046 151359 123431 121483 126531 131661 141077 141966 429357 462735 1334557 1317018 522340 537666 130251 115448 125855 126441 135970 134494 129610 131587 88238 89402 319819 279599 802284 804206 234851 232019 297955 298721 348847 342365 367305 369907 397061 402553 380759 423319 944643 996159 602460 495666 317258 311983 368239 362503 387984 394092 404249 412519 464511 464661 782544 814017 40.05 69.1 1
10:58:16 2023-10-12 403292 399858 95362 91708 139885 144396 148880 151854 123299 121731 126322 131695 141044 142033 429331 467347 1335357 1317018 518879 537666 129983 115766 125648 126825 135526 134752 129610 131804 88238 89341 319819 278347 798522 798889 234670 236080 297955 300108 348751 341883 367269 372036 394652 402553 383319 422048 950090 999444 599016 502615 315798 311510 366347 362757 390215 393909 405533 411899 464036 463537 772607 811091 40.05 69.1 1
10:58:17 2023-10-12 403431 399364 95299 91552 143208 144028 148810 149061 123398 121483 126531 131575 141044 145471 428835 464550 1331976 1317018 522747 539799 129983 115481 125889 126475 135936 134529 129610 131746 88270 89435 318787 278151 814280 802354 234851 232019 297822 298756 347701 340815 368968 369943 397025 401352 380795 424559 948252 998990 601010 501032 318708 311876 364814 364476 390106 396943 407301 410189 463381 463465 782867 811703 40.05 69.1 1
10:58:18 2023-10-12 401656 400683 95362 91585 143164 144198 148744 149478 123776 121763 126356 131729 140850 142233 429321 466177 1333428 1317018 520368 538495 129537 115753 125441 127068 135305 134786 129610 131964 87964 89616 317942 279473 797646 800155 234851 231823 297955 297789 350935 342365 366718 372561 397025 401671 382237 421712 948281 1000223 595330 501122 317874 313480 364409 361960 390766 393507 405606 409774 463381 464877 771433 811666 40.05 69.1 1
10:58:19 2023-10-12 401016 399649 95335 91606 143229 143930 148946 151500 123398 121465 126740 131695 141175 142067 429733 462015 1333777 1324573 524267 539799 129719 115753 125614 126825 135594 134992 129610 132347 88450 89496 319819 278311 803890 801222 234706 234514 297811 300381 349662 342740 369276 369763 396880 402338 383247 421791 946617 998276 602460 499499 319079 311734 367197 364476 390766 395266 404249 410043 462546 463537 783460 811054 40.05 69.1 1
10:58:20 2023-10-12 403360 402456 95199 91585 142969 144228 148710 149478 123365 121581 126322 131695 140817 142398 431275 465127 1334739 1316008 518074 540181 129541 115833 125407 127244 135568 131520 129485 132347 87964 89529 317942 279473 800187 800155 234851 231984 297919 297464 351713 342582 366131 372825 396709 403686 381662 421340 949818 999444 605178 500696 315798 313921 363282 361960 391319 393507 405569 408777 462401 465280 773819 811519 40.05 69.1 1
10:58:21 2023-10-12 405363 400384 95366 91642 139383 144568 150932 149303 123299 121731 126322 131849 141216 141831 433039 464834 1322637 1314312 525867 541146 130035 115833 125407 127123 135458 134898 129610 131929 87964 89529 324464 279437 796783 804776 234851 232053 297739 299473 350899 340779 367305 369835 397061 404255 381087 423282 947398 989122 599082 498194 317294 312968 363282 364138 390215 395266 404819 408742 463354 463537 779435 815206 40.05 69.1 1
10:58:22 2023-10-12 405610 400562 95166 91812 143073 144568 150299 149443 123365 121796 126322 128415 141216 142427 431275 463421 1333391 1314312 518986 537666 129537 115833 125474 127035 135305 134992 129610 132163 88238 89435 321146 278311 800539 801259 234851 231984 297320 298268 351713 340743 366167 371353 396988 403403 378835 421974 950955 1000363 602440 502861 318446 311876 365124 364870 392426 395512 407880 408922 464693 465930 777073 815760 40.05 69.1 1
10:58:23 2023-10-12 408258 402730 95236 91556 143064 144368 148846 149637 123332 121581 126497 131849 141410 141929 429357 459796 1331883 1315248 521851 537666 129715 116019 125821 127035 135714 134940 129610 131838 88391 89435 324464 278484 806279 805916 234851 232019 295924 299894 349841 339751 368412 372036 397061 400718 378353 424522 944607 990360 599560 500025 319982 311729 363282 364685 390215 394092 404996 409067 464729 463537 784090 814627 40.05 69.1 1
10:58:24 2023-10-12 407352 400557 95199 91841 142960 144432 152541 151886 123365 121829 126322 128415 141044 142894 428718 464470 1333777 1311508 517786 537702 129715 115833 125735 126825 135492 134846 129610 131804 88539 89496 319819 278115 803533 804710 236680 234019 297811 301134 351285 339572 370063 374144 396214 402374 378655 422462 949416 998276 598110 502678 318787 312825 365124 364102 392149 393472 405962 408597 463354 466293 777073 814048 40.05 69.1 1
10:58:25 2023-10-12 405835 402461 95199 91618 143233 144164 148744 151605 123398 121531 126531 131729 141175 142331 429767 460084 1331030 1315073 521851 537666 129715 115833 125735 127156 135808 135010 129610 131872 88238 89496 315528 277688 795243 804776 234851 232053 296776 299210 351429 340551 368412 372561 396312 401352 378871 424221 944373 991060 596759 498506 319982 311948 363282 364685 390215 394989 405571 409391 467955 464591 785970 815674 40.05 69.1 1
10:58:26 2023-10-12 405679 400736 93452 91898 143064 144564 148541 152136 123299 122128 125906 128503 140817 143358 432352 462614 1343036 1326216 516537 539579 129898 115833 125855 126825 135931 134804 129610 131769 88238 89373 319819 277724 801818 800155 234851 232053 295995 300599 349559 340815 366718 371389 397061 401316 381968 422011 946690 1003091 597566 499599 319530 311983 364921 363592 392426 394127 405571 410335 460619 466293 784016 811666 40.05 69.1 1
10:58:27 2023-10-12 405514 402730 95199 91808 143429 144185 148710 151535 123398 121614 126497 131695 141272 142000 429357 460084 1328107 1314102 522439 540563 129626 115833 125648 127068 135492 135010 129610 132055 88238 89496 319819 278507 795663 805916 234851 232734 296663 298756 350899 340264 368377 373347 396276 402553 378907 424221 947577 992375 608324 500586 320435 311368 366677 365126 390657 396385 405423 410152 465419 463537 786319 816343 40.05 69.1 1
10:58:28 2023-10-12 405586 402730 95133 91871 142765 144667 150299 147975 123299 121680 126443 131764 141111 142432 431275 463850 1345531 1320807 516610 540946 129804 116019 125855 126825 135842 134717 129610 131804 88358 89496 319819 278088 803411 798925 236513 232019 297081 302181 349278 341295 367305 371910 397061 401035 381947 423319 947398 1006006 589613 503400 319530 311038 365469 363592 392426 393507 405858 411243 462668 467022 779435 811740 40.05 69.1 1
10:58:29 2023-10-12 405867 400553 95294 91618 143103 143977 149618 149548 123431 121498 126652 131849 141268 142115 432389 462723 1331990 1315073 521970 537702 130757 115833 125821 127035 135936 134940 129610 131838 88451 89341 318401 275989 800943 805282 236477 234349 297581 302451 349416 339608 369416 372452 396844 400888 380906 425353 944570 991096 605360 499989 320209 312477 365433 365233 390215 393817 404996 410080 466145 463501 785761 814048 40.05 69.1 1
10:58:30 2023-10-12 404509 401583 95294 91585 142964 144398 148575 151816 123431 121647 126531 131729 141077 142398 428723 463095 1344564 1320807 516684 537666 129898 115833 125855 126859 136034 134804 132085 132072 88358 89341 319819 276607 801061 800091 236847 231984 297081 301097 349278 341488 367305 371910 397025 401352 382778 423319 950090 1006006 605014 504544 319530 311038 365540 363082 392149 394714 405858 411278 465241 466006 781430 813863 40.05 69.1 1
10:58:31 2023-10-12 408549 402351 95391 91771 139416 144769 150932 149651 123842 121763 126356 131849 141410 143040 432352 467325 1334725 1307745 518153 542137 129983 115833 125821 127068 135714 134975 129610 130428 88270 89529 324464 278543 803057 804776 236513 231823 297775 298721 349877 339715 369524 371614 396155 403119 381698 422757 950090 995455 605382 504150 318592 312019 365212 365304 391319 394714 405176 410335 465782 464912 774833 815206 40.05 69.1 1
10:58:32 2023-10-12 403937 400562 95299 91618 143134 144198 148777 151570 123398 121498 126322 131729 141418 142297 429357 465522 1344564 1317055 517681 539799 129894 115753 125889 126737 135936 134804 130224 131980 88391 89218 319819 276642 812301 801259 236847 236115 297536 301508 348787 341295 367305 373998 395836 400718 383049 422988 950278 1002418 599560 504397 318221 311368 366497 366026 391282 394607 407880 412336 464277 464224 776521 811011 40.05 69.1 1
10:58:33 2023-10-12 405294 400446 95294 91589 143438 144198 148913 149685 123842 121483 126531 131661 141175 145369 429321 468651 1328070 1303923 519686 537702 129804 115866 125821 127068 135526 134821 129610 131872 88358 89496 316549 278579 794897 805916 234851 231627 297955 300865 350616 341295 369560 372036 395521 403403 381640 423055 950090 991096 598110 503400 318106 312055 364921 364720 388020 394714 405533 410335 466110 463140 774833 816365 40.05 69.1 1
10:58:34 2023-10-12 403937 402461 95195 91618 143233 144909 148934 149443 123398 121531 126356 131849 141077 141994 431055 467634 1337290 1317018 516613 537666 130862 115720 125889 126859 136034 134804 132085 132163 88391 89341 319819 277724 807666 802391 236143 233361 299351 300739 349170 341668 367974 372452 394472 402374 384097 423098 950090 1000930 599560 504544 318555 311007 366569 363047 390766 394714 408461 413345 461984 464912 775844 811666 40.05 69.1 1
10:58:35 2023-10-12 405239 398809 95369 91622 143238 144268 149219 149479 123431 121498 126652 131849 141614 145449 429695 467634 1327128 1304613 521232 537666 129804 115992 125735 127068 135526 134821 129610 132021 88270 89496 321146 278739 803412 806486 234851 231306 297811 298268 349877 340528 369560 372036 395800 403403 382237 423055 950090 990523 599560 503007 318106 312749 364921 365006 387984 394714 408461 410080 468655 465282 774685 816291 40.05 69.1 1
10:58:36 2023-10-12 403827 400134 95527 91675 139773 144648 149592 149198 123398 121400 126652 131695 141439 144320 432389 463385 1331883 1317018 522783 540617 130072 115640 125855 126893 135940 134752 129610 131621 88238 89373 319819 278347 801371 804206 234851 234413 297955 300202 347737 341295 369228 369943 397061 402234 380795 424559 946019 996864 601010 499720 318592 311291 367192 364173 388020 394092 405231 412848 464077 462815 779435 811703 40.05 69.1 1
10:58:37 2023-10-12 404509 398764 95398 91430 143503 143697 149659 151115 123431 121200 126740 131354 141577 145298 429695 466248 1322637 1310575 524460 537702 129626 115833 125735 127068 135530 134804 129541 132163 87964 89496 319819 279168 794353 806486 234440 231662 297955 300005 350652 340815 368117 369907 395836 403686 381698 423625 950406 989639 608259 499610 318483 313301 366158 366544 390970 398922 407880 409067 463389 464877 780614 816180 40.05 69.1 1
10:58:38 2023-10-12 404817 400843 95335 91800 143138 144198 148608 151924 123867 121647 126531 128373 141077 142466 429393 462723 1337400 1329160 521085 537666 129894 115833 126056 126859 135842 134821 129610 132021 88391 89529 320549 277760 795658 798925 234851 232769 297081 298756 349877 341295 366131 373088 397061 402553 382237 421042 947361 1003091 601010 495666 319530 311662 364956 362503 391872 395301 403077 410371 462438 466329 784090 811091 40.05 69.1 1
10:58:39 2023-10-12 404301 400620 95237 91618 143034 144054 148777 149548 123398 121531 126531 131849 141205 141966 429469 462723 1328199 1315073 524086 537702 129537 116026 125441 127156 135398 134891 129610 132090 88238 89681 316549 278971 793685 807000 236143 234679 297500 300745 351569 340636 368269 373015 399271 403579 380869 424221 946727 991096 605360 499573 320486 311983 363827 365012 390766 394678 406110 409355 465454 464912 786319 815785 40.05 69.1 1
10:58:40 2023-10-12 405386 400593 93591 92001 142735 144701 152363 150846 123365 122011 125939 128503 140783 143092 429451 462723 1340870 1324332 516610 537666 129894 115833 125735 126859 135526 134710 129610 132347 88423 89529 318787 277032 803063 800155 236179 232053 297194 299245 349877 341331 367822 371945 397061 401352 382237 423319 947398 1006006 598110 503044 319530 311510 365505 365435 389791 393472 405637 411278 465241 466042 783026 811556 40.05 69.1 1
10:58:41 2023-10-12 405898 400929 95229 91589 143138 144368 148880 149478 123398 121904 126356 131849 141313 141831 428978 460120 1331897 1315110 522483 540380 130354 116019 126069 127109 135800 131701 129575 130320 88447 89398 324464 278088 800463 807058 234851 232019 295924 302268 350580 340443 369452 372561 397025 401281 381480 424522 944336 991096 605541 500696 320435 310966 364921 365268 390766 394092 405571 410335 465746 463501 786319 815785 40.05 69.1 1
10:58:42 2023-10-12 404576 400491 95331 91745 143164 144498 148777 151782 123365 121531 126497 131764 141097 142398 431275 462050 1344527 1320807 516647 540946 130304 115833 125855 126825 135902 134992 129610 131804 88451 89402 319819 278088 818866 800091 236847 231950 297081 299210 348715 341259 368081 371910 396952 401281 383064 423588 950278 1003952 595330 504324 318904 312993 366426 366026 390933 394571 404249 412482 462597 464841 778837 811519 40.05 69.1 1
10:58:43 2023-10-12 405667 400831 95265 91711 143364 144428 149082 151500 124109 121581 126619 131695 141272 142132 429321 466905 1330665 1305923 518110 540563 129894 115833 126069 127035 135714 134786 129610 131987 88238 89463 319819 278543 795847 806486 236513 236151 297955 298686 350634 340743 369560 372561 395800 403686 382201 423124 949416 990324 605382 503720 318555 312677 364921 365304 390215 394714 405461 410298 467551 463465 774796 815785 40.05 69.1 1
10:58:44 2023-10-12 403365 399929 95265 91585 143359 144453 148946 149707 123398 121647 126531 131940 141205 142162 431275 468028 1334042 1316981 518153 540563 129983 116006 125821 126825 135936 134717 129610 131769 88391 89300 319819 279277 808267 802391 236477 233361 297919 301170 348608 341632 370326 372416 394436 401138 383319 423282 950090 1000114 596759 504214 318003 311474 366569 363047 391042 394643 404819 412482 461913 465733 777036 811666 40.05 69.1 1
10:58:45 2023-10-12 405083 402445 93855 91711 143164 144156 148810 151535 123398 121483 126531 131661 141175 142000 429321 467563 1328070 1305814 518110 538838 129719 115833 125701 127068 135581 134804 129610 132347 88358 89496 319819 278311 794166 805916 236179 233197 297919 300138 350369 340779 369330 372036 395800 403119 382201 423390 949416 990523 599560 502971 318069 311983 364921 365268 388020 395055 408424 410080 469320 463323 774259 815674 40.05 69.1 1
10:58:46 2023-10-12 402794 402746 95199 91585 143159 144368 150720 149303 123332 121465 126322 131849 141216 142028 431275 467599 1334373 1319974 520922 541183 130722 116019 125788 127143 135800 131610 129936 130320 88447 89366 321146 280074 798320 800722 234851 231984 297631 299957 349242 342582 367269 372825 395171 403615 383319 422646 947975 1001601 599560 501513 315798 312019 366640 363011 391042 392923 405606 412190 464693 464877 774210 811666 40.05 69.1 1
10:58:47 2023-10-12 405074 399324 95460 91393 140077 143697 149899 151220 123974 121200 126740 131377 141305 145298 429321 467234 1324197 1311508 525122 539253 129715 115833 125735 127156 135492 134821 129610 132055 88238 89496 319819 279401 793692 807058 234851 231823 297955 300108 350616 340743 368377 369871 395800 404039 381640 423926 950955 990450 590688 499610 318933 313230 365899 366285 391246 395819 405389 409067 463354 464514 783175 815785 40.05 69.1 1
10:58:48 2023-10-12 402475 400562 95204 91745 139812 144769 150720 149443 123702 121647 126497 128373 141410 142230 429962 462723 1337055 1326290 522594 540563 129804 115833 126027 127035 135714 134786 129610 131987 88358 89496 324464 278079 798041 800155 234851 232734 296830 299175 349841 341812 366682 372825 397061 402553 382237 421042 945983 1001601 601010 495594 319304 311734 364921 362468 391872 395301 404213 410335 459800 466257 784053 810442 40.05 69.1 1
10:58:49 2023-10-12 406086 399965 95269 91812 143164 144398 150720 149792 123365 121581 126322 131661 140903 142033 429321 459724 1326150 1315073 524083 538838 129857 116026 125407 127156 135364 131968 129610 132147 88238 89529 319819 280873 793315 806427 234742 233349 297919 300702 351816 340600 368788 372979 399271 403579 378510 424221 946653 991744 601010 498194 320435 313145 363317 364976 391137 396943 405858 409067 465845 464877 784090 815206 40.05 69.1 1
10:58:50 2023-10-12 403937 400969 95162 91938 143164 144701 152541 151886 123332 122161 125939 129062 140817 143392 429321 462723 1343036 1324702 516610 540181 129804 115833 125821 127001 135902 131917 129610 132163 88512 89496 319819 277262 797180 800055 236179 232053 297081 301280 349805 341776 370252 371910 397061 401316 382778 422982 947361 1007161 598110 502615 320435 311983 365505 364138 393232 396907 405962 411278 466229 467500 782720 811556 40.05 69.1 1
10:58:51 2023-10-12 405835 399929 95265 91745 143364 144198 148777 151570 123398 121596 126531 131581 141272 142059 431275 460120 1333777 1319031 522520 541146 130410 115892 125754 127021 135795 131520 129936 130320 88447 89398 316549 278088 798787 804776 234851 232019 296304 301841 349841 339871 368932 372561 396808 401138 378907 424522 944643 991060 599560 501086 320435 311729 364373 364976 390766 394092 405571 410335 465419 464514 786319 815206 40.05 69.1 1
10:58:52 2023-10-12 403937 402730 95105 91875 142973 144765 150299 149896 123365 121763 126322 128461 141410 143040 429357 461332 1344564 1322688 516684 538573 129983 115833 125855 127035 135936 134752 129610 130428 88391 89435 321146 277226 810320 798889 236847 232019 296621 299280 349313 341812 368081 371945 396470 401031 383064 423625 949305 1005860 602440 503610 320362 311805 365362 366544 392426 395548 405858 411571 463318 467027 780540 811666 40.05 69.1 1
10:58:53 2023-10-12 408549 399965 95364 91904 139387 144532 148710 151851 123398 121647 126531 128197 141077 142466 431275 464796 1336452 1307708 516684 537666 129894 116026 125821 127068 135526 134786 129610 131987 88238 89496 319819 280397 799504 804776 236680 231984 297955 298930 349482 339441 369560 371874 396709 403119 381087 423353 950090 996864 598110 504471 319079 312677 367447 365340 391872 395270 405461 410335 466110 468109 774833 816365 40.05 69.1 1
10:58:54 2023-10-12 404807 399920 95327 91745 143242 144330 148815 149548 123934 121698 126619 131849 141268 142213 431275 464470 1340834 1318892 516684 539799 130608 115799 126264 126825 135991 134752 131817 131769 88544 89402 317336 278484 818023 804139 237182 233855 297919 302024 349099 341596 370853 374144 396178 401281 383049 424221 949416 1005377 599261 504471 319530 311479 366605 366804 392426 394714 406146 412190 465204 466257 778847 811703 40.05 69.1 1
10:58:55 2023-10-12 407100 399675 95233 91712 143164 144198 148608 151782 123365 121531 126497 131729 141044 142398 431275 465486 1331883 1305814 517786 539799 129898 115833 125855 127068 135906 134821 129610 132347 88451 89529 316549 278543 794521 804710 236513 231788 297955 300138 350652 339715 369560 373880 396394 403119 382237 423353 950090 996123 596660 504507 318592 312713 364956 367064 390882 395683 408424 410951 466694 465387 774685 817179 40.05 69.1 1
10:58:56 2023-10-12 404665 399991 93851 91749 143168 144198 148710 150424 123431 121698 126322 131729 141172 142398 431275 464832 1345219 1322877 515620 540763 130787 115926 125788 126899 135834 131396 130117 130229 88480 89398 319819 276837 802579 801557 236680 234019 297919 299210 348751 341535 368702 374035 396214 401352 383049 423920 948743 1005258 600647 504507 319530 311038 365540 363847 391319 394714 406146 412190 462668 466293 779062 811666 40.05 69.1 1
10:58:57 2023-10-12 407968 399644 95303 91808 143164 144264 148608 151676 123398 121564 126531 131729 141175 142398 429769 466213 1332830 1305814 516684 537702 129715 115833 125735 127068 135731 134983 129610 131980 88604 89529 319819 278543 795491 805345 236513 231788 297955 300629 349877 339715 369560 373170 396106 403171 382523 425581 950016 993829 596660 505331 318149 312754 367197 365126 387984 394714 405533 410335 468988 463358 774759 816365 40.05 69.1 1
10:58:58 2023-10-12 404525 401035 93971 91675 143438 144028 149080 149269 123431 121483 126619 131661 141305 141966 429997 464433 1331883 1317018 521970 540563 130886 115448 126238 126825 136193 134717 129971 131838 88358 89496 319819 277724 808806 804206 234851 232019 298708 298721 347737 341295 369524 372036 397025 401352 380759 424559 944643 994011 602460 499599 319079 311038 367156 364173 388020 394092 404285 412190 464765 465282 781393 813471 40.05 69.1 1
10:58:59 2023-10-12 405055 402176 95229 91589 143233 144092 148744 149443 123735 121465 126356 131849 141175 141802 429554 466248 1330665 1305923 516613 539799 129898 115833 125687 127035 135581 134804 129610 132163 88382 89578 319819 280074 795491 806413 236513 233361 297919 299993 350984 340050 369416 373579 395800 403119 382237 423160 951632 990523 605360 501513 318367 312677 364921 366026 387984 392888 405497 410298 465454 462815 774371 815206 40.05 69.1 1
10:59:00 2023-10-12 403035 399644 95364 91585 143438 144164 148744 151535 123431 121400 126652 131627 141305 145471 429962 462735 1331883 1317018 524813 539799 130641 115481 125855 126737 136025 134804 129971 132163 88358 89529 319819 278115 808923 802465 234851 232019 297955 300387 347737 341812 369488 372294 397025 401388 381329 425914 947398 996120 602460 499247 319079 311729 367192 367064 389961 396907 407806 412701 464622 463358 782618 815685 40.05 69.1 1
10:59:01 2023-10-12 404509 399649 93971 91745 143403 144198 149080 151570 123398 121567 126740 131661 141305 141834 429357 467634 1330106 1309528 521851 541330 129894 116119 125754 127109 135800 131701 129936 130320 88447 89496 319819 278971 802224 806787 236847 233361 297955 298721 350899 341331 369150 373015 395800 403686 382237 423390 949416 989661 599560 503007 318106 312713 365212 365268 387984 394714 405533 410371 466181 463501 774408 816365 40.05 69.1 1
10:59:02 2023-10-12 404223 399965 95534 91618 143433 144198 149080 151464 123431 121498 126740 131695 141305 141703 429773 462771 1331883 1317018 522747 539799 131093 115640 125855 126825 135957 134804 132176 132163 88361 89496 319819 278115 808806 803638 234851 232053 297955 301280 347737 341812 369560 371782 396808 402267 384296 425729 947214 995309 593901 501991 319158 312534 366977 363011 388020 394678 404891 411897 465385 463465 781684 811703 40.05 69.1 1
10:59:03 2023-10-12 402509 402461 95400 91782 143433 144424 148710 151570 123398 121498 126497 131764 141077 142398 429357 468329 1333428 1317018 520738 537666 129894 115799 125735 127156 135902 134821 129610 132021 88451 89496 316549 279437 798018 800155 234851 232019 296838 300108 349841 342618 367269 373088 395836 401671 383319 422646 949354 1002382 608324 500732 315798 312968 366311 363047 391042 393542 405642 412190 464036 465602 773661 811703 40.05 69.1 1
10:59:04 2023-10-12 401956 398764 95394 91585 143233 143930 148980 151324 124000 121400 126740 131479 141339 145573 429357 462086 1333777 1322688 525085 537666 129809 115866 126056 127068 136046 134821 132085 132255 88690 89611 317336 280074 805450 802428 234851 231984 297919 300952 350190 342740 368269 372000 397061 403119 381632 423319 948926 999691 596759 495630 319304 312391 365398 362757 390766 395301 404891 411571 462401 464550 784090 811666 40.05 69.1 1
10:59:05 2023-10-12 402304 399965 95303 91973 143168 144398 148777 151711 123398 121647 126531 131764 141077 142432 429962 464760 1335320 1317055 519381 537702 129630 116252 125441 127312 135381 131792 129610 132347 88238 89840 317942 281090 790308 800055 236179 232019 298172 299292 351997 342848 366975 373088 397061 402549 382237 422048 948244 1001601 599560 501122 318592 313957 366381 364919 391471 396592 407791 409537 463964 466150 773513 814784 40.05 69.1 1
10:59:06 2023-10-12 404796 402730 93725 91841 143068 144765 150299 149896 123398 121862 126571 128503 141410 143901 429659 462506 1343299 1332112 518925 541330 130550 116119 125788 127109 136214 131610 130117 130320 88419 89529 317895 277688 799964 799441 236513 232734 296830 299210 349841 341812 370289 374144 396312 402517 382778 422646 948743 1003164 595210 500025 319530 312019 365505 365989 390647 395266 403644 411571 462668 467679 785970 813471 40.05 69.1 1
10:59:07 2023-10-12 408258 400281 95233 91938 143168 144532 152398 151780 123398 121796 126322 128373 141077 143092 429357 463492 1333428 1313376 517786 537666 129894 115866 125855 127068 135526 134975 129610 131872 88571 89496 319819 278115 796703 801825 236179 232019 297955 298965 351713 340229 370326 374071 396736 403152 378619 423172 950053 999655 598110 503892 318897 312534 365326 366075 391872 392888 405533 410660 468988 466257 777073 816365 40.05 69.1 1
10:59:08 2023-10-12 403932 399991 93846 91798 139649 144496 149525 151889 123332 121614 126638 128285 141172 142365 431850 464689 1345481 1319868 516318 537666 130903 115833 125889 127035 135970 134804 132176 130320 88480 89496 319819 276873 804864 801259 236847 231627 297955 301920 349349 341848 368377 371945 396430 401352 380759 423920 948743 1003127 599016 504544 319530 311510 366605 364138 391042 394714 403929 412519 462704 466257 777158 811703 40.05 69.1 1
10:59:09 2023-10-12 407406 399373 95233 91618 143233 144330 148813 149548 123848 121614 126652 131666 141268 142213 428794 466248 1331030 1304886 513670 537702 129715 115866 126230 127278 135936 134856 131782 131838 88690 89611 317336 280074 810947 805842 236680 233855 297919 301170 350719 340085 369416 373880 395836 403403 382508 423390 949905 993938 595330 504544 319079 312647 365362 365304 391042 394714 405533 410371 468988 464877 774833 816365 40.05 69.1 1
10:59:10 2023-10-12 405946 401324 95237 91614 143238 144708 148980 149443 123398 121498 126565 131849 141208 141802 429357 463095 1331883 1316045 521700 539799 130330 115448 125889 126859 136076 134804 132176 131678 88544 89186 317389 275989 808631 805916 234851 232053 297955 301810 348751 340540 369560 372820 397061 401035 382778 423055 944643 994634 601010 500025 319530 310784 366905 367845 389997 396907 406110 412080 466002 463394 785576 815066 40.05 69.1 1
10:59:11 2023-10-12 405763 399960 95546 91778 143034 144432 148777 151605 123365 121647 126531 131729 141077 142398 428718 466213 1333973 1309612 517601 540946 129894 115926 125788 127143 135766 131610 129936 130320 88391 89496 319819 278543 808469 805854 236847 231627 297955 300211 350369 339751 369344 374144 396430 403403 382237 423390 950090 993975 598110 504544 318628 312055 364956 367584 391319 394714 405497 410371 466181 465602 776618 813716 40.05 69.1 1
10:59:12 2023-10-12 405941 399644 95266 91745 143238 144198 148913 151570 123398 121498 126531 131695 141077 142067 429733 462771 1331502 1316045 521195 539799 129983 115673 125889 126859 135987 134616 132085 132072 88758 89218 317389 276025 809777 804776 234851 232019 297955 302133 348751 340264 369560 372344 396772 401031 382523 425729 946231 995309 601762 500098 318933 311876 367013 363011 388020 394127 404285 411861 465204 462815 781684 811703 40.05 69.1 1
10:59:13 2023-10-12 404500 398800 93971 91512 140463 143994 149935 149061 124046 121367 126848 131582 141629 141471 432499 467090 1325459 1307783 523969 537666 130072 115766 125648 127035 135526 134804 129610 130320 88326 89435 319819 279401 794284 807058 234851 232019 297955 300429 350935 341571 368968 369943 396430 403686 382237 424522 949416 989122 591935 500025 317657 312968 364409 363882 387984 395647 405606 410335 463354 462815 775028 814627 40.05 69.1 1
10:59:14 2023-10-12 401328 398773 95271 91618 143503 143977 149322 149339 123431 121400 126740 131575 141322 145165 429438 462050 1331990 1320807 524267 537666 129804 115799 125821 126859 135714 134821 129610 130320 88415 89611 312440 279874 810437 802428 234851 231984 297775 301170 348608 342426 369344 372036 397061 403119 381900 423625 948743 996864 605360 498506 319079 312383 367343 364138 388020 394162 404891 412884 466229 463501 780577 813471 40.05 69.1 1
10:59:15 2023-10-12 402509 399742 95237 91745 143233 144432 152574 151570 123365 121498 126356 131547 141077 142365 428754 467634 1337327 1318929 521108 537666 129898 115866 125855 127068 135837 134804 129610 132163 88270 89529 321294 278579 801735 799441 234851 231662 297287 300138 349313 342365 367305 373088 394652 403686 381329 422982 949416 1003127 599560 503044 317621 312019 366905 366026 390919 395405 405497 412372 465350 464734 774062 811247 40.05 69.1 1
10:59:16 2023-10-12 402225 398800 95266 91585 143433 144130 149252 151466 123398 121450 126915 131627 141305 141703 429628 465236 1333973 1322733 524157 540490 131000 116086 126136 127075 136007 131701 129936 130320 88451 89463 316549 278275 819989 804710 236070 232019 297919 298686 347737 341812 371380 372036 397025 403119 381865 424522 945373 996864 603910 495630 319530 312019 366569 363011 387984 395266 405140 412154 464364 463465 783696 811666 40.05 69.1 1
10:59:17 2023-10-12 401583 401556 95199 91711 143364 144389 148880 151676 123365 121498 126497 131695 141077 142398 429093 467563 1333428 1316981 521108 540563 129894 115833 125788 127035 135492 134786 129610 131987 88417 89529 316549 279437 805116 800155 236013 231984 297955 299896 349805 342848 369165 372870 396070 404644 383679 422762 950016 1004664 599560 503101 318149 314441 366677 364992 391872 394092 405606 409680 463782 466222 772491 813434 40.05 69.1 1
10:59:18 2023-10-12 404796 400902 93716 91929 139645 144863 149388 152101 123299 121796 126638 128503 141172 143257 432462 462578 1337290 1329123 520701 540181 130443 116052 125788 127089 135492 134846 129610 130320 88415 89463 316549 277688 816163 799588 234851 232053 297500 299175 349841 341499 366167 373088 399307 402517 382778 421938 946690 1003054 599016 495630 319530 311983 365177 362722 392426 395266 406146 411206 463709 466293 784053 811054 40.05 69.1 1
10:59:19 2023-10-12 405600 400526 95166 91871 143068 144398 150720 151816 123332 121731 126322 128373 141044 142432 431275 463421 1335674 1315248 518116 539799 129360 116106 125407 127244 135237 131701 129610 132347 88415 89578 316549 280074 790876 802428 236179 234019 297676 301170 351623 341355 369276 373880 397025 404539 378835 423011 951632 998984 596660 502971 319042 312019 366122 365268 392426 393472 405425 409357 464765 466986 778178 815785 40.05 69.1 1
10:59:20 2023-10-12 405514 399920 95229 91711 143364 144164 148880 151535 123365 121498 126531 131695 141044 142297 431275 460048 1331883 1315248 521948 539799 129894 115833 125614 127035 135505 134992 129610 132347 88451 89529 319819 277652 796158 804776 234851 232053 296872 301280 351393 340229 368968 373347 399307 401916 378871 424522 944570 992561 599560 499247 320209 312019 366640 367584 390548 396907 406073 409537 465966 464371 783868 816268 40.05 69.1 1
10:59:21 2023-10-12 407389 399929 95269 91871 143064 144698 150299 151711 123365 121647 126322 128373 140750 142894 431275 465273 1337781 1315173 517931 540490 129898 116119 125754 127075 135864 131610 129936 130320 88358 89463 316549 278507 815658 804437 236644 231984 297919 300175 351997 340468 370283 371910 397025 403403 378835 423282 950090 999691 599560 502260 319079 312677 365124 364138 390338 393472 405425 409067 463354 466293 774501 815206 40.05 69.1 1
10:59:22 2023-10-12 405514 400304 95335 91711 143156 144568 148880 149408 123398 121498 126619 131849 141410 142028 430713 460084 1331883 1313169 521851 539799 129715 115833 125701 127123 135586 134786 129610 131987 88450 89496 314708 277724 795229 804776 234851 232088 295924 299175 351429 340264 371380 372870 399972 402569 378763 424411 946231 993335 601010 500550 321080 310824 365433 365268 390215 394092 405571 410043 469320 464805 786319 815206 40.05 69.1 1
10:59:23 2023-10-12 405835 401588 93716 91861 139483 144462 148780 151995 123299 121731 126605 128373 141172 143040 431850 467325 1333777 1306742 516684 540876 130072 115799 125821 126825 135714 134821 129610 132503 88447 89529 319819 278543 800678 804170 236513 231984 297955 298930 350333 339441 369560 374144 396673 403119 381087 422757 950090 996864 596116 504507 319079 312055 365505 365304 392149 395270 405497 411243 466110 466257 774833 815785 40.05 69.1 1
10:59:24 2023-10-12 405569 402730 95331 91618 143229 144156 148744 151535 123934 121465 126619 131661 141175 142033 428718 462723 1331883 1313169 519613 539417 129983 115833 126230 127035 135936 134905 131817 130320 88690 89578 317336 278088 800355 805806 236179 234349 297709 300645 349626 340085 369524 372825 397061 401281 382237 425544 946231 993975 601010 499952 319079 312883 366977 364976 390215 394057 404249 412519 467330 463465 783423 813434 40.05 69.1 1
10:59:25 2023-10-12 402465 399649 95237 91756 143164 144398 148844 151570 123398 121498 126497 131695 140903 142398 431275 467269 1336958 1318929 513368 539799 131093 115799 125855 126825 135961 134804 132176 132163 88512 89435 319819 277067 807666 800055 236513 233197 297955 301280 348751 341812 367822 372825 395171 402234 380759 423282 949416 1003091 599560 505259 319042 311479 368762 366544 390919 394535 408170 412664 465350 465423 776925 813591 40.05 69.1 1
10:59:26 2023-10-12 404880 398773 95369 91618 143238 144130 148980 151430 123398 121483 126881 131627 141044 141602 429550 465236 1333973 1318890 522594 540490 131103 115699 126554 126690 136453 131215 130299 129597 88512 89218 316549 276837 802839 805854 234851 232019 297752 301061 347737 340636 369380 372036 397025 401281 383319 425464 944702 995418 605360 498470 319079 311983 367414 363847 387984 394092 404855 412811 463318 463140 781393 811703 40.05 69.1 1
10:59:27 2023-10-12 402509 399929 95269 91610 143364 144364 148744 151570 123365 121483 126497 131729 140850 142164 428683 468293 1335357 1316008 518476 539799 129898 115799 125821 126825 135987 134804 129610 132163 88604 89496 319819 278347 804768 800155 234851 231662 297252 300138 349313 342282 371116 373470 395476 403471 384406 423435 952754 1003952 601010 504573 317403 313742 365505 363047 391595 394092 408295 411278 464364 465894 772527 811703 40.05 69.1 1
10:59:28 2023-10-12 400972 401593 93971 91697 139883 144707 151143 149303 123842 121581 126672 128373 141605 142028 432462 464032 1332446 1325311 525011 541146 130077 115799 125821 127035 135936 134786 130027 130320 88391 89496 324464 278311 795777 800055 234851 232088 297320 299175 350616 342848 367234 369943 397061 403119 383319 421974 945983 998276 593365 495630 319304 312019 365212 362722 390215 395301 404855 411243 464036 463501 782867 811629 40.05 69.1 1
10:59:29 2023-10-12 402525 400299 95265 91585 143164 144164 152611 151570 123763 121614 126531 131695 140883 142365 429330 466177 1336452 1316981 519628 537666 129715 115833 125640 127068 135526 134821 130117 130593 88597 89734 319246 279365 793048 800155 236179 234349 297919 299437 350755 342668 367234 373088 397025 402830 383101 422352 952791 1000187 599560 500732 317331 314189 365212 362757 391319 394092 407936 410335 463454 465566 772491 811666 40.05 69.1 1
10:59:30 2023-10-12 405079 399956 95360 91679 143368 144198 148677 151570 123365 121498 126531 131695 141175 142398 429357 463421 1322637 1314312 525867 537666 129715 116026 125614 127244 135518 134983 129610 132439 88358 89529 321294 279401 804540 802391 234851 232088 297955 300429 351713 341535 368377 369943 397061 402514 382237 424522 949416 989661 601047 498194 318301 313599 366122 367064 389744 396338 408461 409863 467330 465387 783733 817490 40.05 69.1 1
10:59:31 2023-10-12 403377 402730 95199 91904 143164 144528 152646 151816 123365 121564 126524 128373 141077 142466 431740 466664 1337781 1317787 518042 540910 129626 116119 125720 127319 135994 131792 129610 131987 88391 89496 318569 278311 811389 802392 236179 232019 298027 298965 351708 340349 367234 371614 397025 403686 378871 422646 951632 998276 605382 503757 319079 312019 364082 368106 392426 393507 405461 409972 465782 467314 778178 816365 40.05 69.1 1
10:59:32 2023-10-12 407278 399929 95299 91618 143164 144607 149013 149548 123398 121614 126531 131849 140952 142213 429415 460084 1331976 1313169 521108 539036 129804 115833 125855 127156 135492 134940 129610 132021 88358 89496 319819 277694 797491 804776 234851 234349 296663 300120 350616 340456 371909 372870 399126 401209 380942 425692 944460 993335 596759 502743 320136 310748 365505 365268 390215 394127 405055 411861 466110 465282 785761 814048 40.05 69.1 1
10:59:33 2023-10-12 407589 401588 93841 91701 139520 144430 149322 151889 123299 121731 126638 128373 141205 143040 431886 466869 1330938 1305923 517968 541059 129898 115833 125821 126825 135619 131701 129936 132278 88391 89529 319819 278971 798473 804776 236513 231627 297816 300138 350369 340504 369596 373088 396443 403686 382237 423353 950090 991797 605566 504544 317367 312713 365505 365268 390215 392888 405533 410952 467166 464877 774870 815785 40.05 69.1 1
10:59:34 2023-10-12 405851 398809 95364 91618 143229 144368 148980 149303 123735 121400 126619 131849 141605 141929 429563 463060 1333504 1317018 522594 539799 130976 115640 126486 126475 136382 131429 130480 130139 88690 89333 321146 278484 808540 804666 236179 234514 297631 302024 349361 341259 369524 372036 397061 401316 383987 426667 945983 993975 601010 499989 319530 311038 367156 365233 388020 394127 404285 412811 465454 463465 782469 814048 40.05 69.1 1
10:59:35 2023-10-12 404936 398764 95294 91585 143721 144532 151143 151841 123398 121483 126531 131661 141175 142098 428718 467333 1327340 1304064 518110 539799 129715 116040 125821 127068 135714 134975 129610 131964 88391 89701 316549 278543 810975 805345 236179 231627 297955 298686 350899 341535 369560 372561 396709 403686 382780 423353 949416 988229 598110 503007 317367 312055 364921 365268 388020 394714 405533 410952 466145 463501 773697 815785 40.05 69.1 1
10:59:36 2023-10-12 403937 398738 93855 91585 143134 144030 148980 151430 123398 121400 126410 131627 141272 142297 432352 465273 1333973 1319816 522594 539726 131066 115892 126379 126690 136245 134647 130152 131587 88451 89373 318787 279079 804602 804469 234851 232053 298027 300915 348608 340815 369402 372036 397061 401352 381329 423055 947398 994011 598189 499989 319304 311073 367709 365233 390215 394127 405176 413470 465419 463501 782506 814048 40.05 69.1 1
10:59:37 2023-10-12 403360 399925 95233 91745 143238 144198 148946 151570 123398 121531 126356 131729 141175 141700 429093 466213 1337327 1316981 516684 539799 130297 115799 125889 127068 136059 134710 132176 131980 88665 89435 319819 277298 803094 800055 236179 233034 297955 300885 349272 342318 371116 372906 395620 402410 384406 423773 950016 1002529 601010 505691 317584 312968 366640 363047 391595 396313 407936 412190 461948 465566 773661 811556 40.05 69.1 1
10:59:38 2023-10-12 400761 401301 93971 91708 139803 144364 151143 149198 124012 121614 126936 128197 141605 141929 429321 462050 1332483 1326553 525208 539799 129894 115833 125855 127278 135800 134856 129610 131838 88391 89529 324464 277724 795610 801259 234851 232053 297320 298965 350899 342884 367822 372036 397061 403403 381900 423282 946690 997570 593365 495630 319079 312055 366569 362757 388020 396907 404855 412190 461984 463501 782469 811666 40.05 69.1 1
10:59:39 2023-10-12 401292 399960 95299 91778 143238 144532 148880 151605 123365 121531 126356 131729 141175 142398 428718 467234 1336452 1317018 519628 537702 129894 115866 125648 127035 135698 131701 129936 130502 88415 89463 315513 279365 797794 800722 236179 234349 299605 300320 350863 342848 367269 373088 397061 405287 383319 422609 949623 1001637 599560 500940 315834 314289 365505 363082 391872 394092 407973 411571 464474 466329 773697 813471 40.05 69.1 1
10:59:40 2023-10-12 404498 399991 95229 91904 139579 145034 148744 151816 123365 121796 126322 128438 141239 143126 429962 462723 1341129 1329160 520330 537702 129894 115833 125855 127278 135842 134786 129610 132055 88451 89681 319819 277724 807276 800155 236179 233093 298708 299210 350616 341848 367305 371945 397061 402553 383049 422982 947398 1003127 599560 499989 320473 312055 366311 364465 390957 395301 404249 411861 462668 467715 784090 811740 40.05 69.1 1
10:59:41 2023-10-12 405835 399965 95237 91942 143164 144667 152646 151886 123365 121796 126705 128373 141139 143223 431740 466664 1335762 1314237 516500 539689 130072 116119 125788 127143 135886 131429 129610 131964 88391 89529 318787 278543 802700 802465 236513 232053 298280 301170 351997 340264 368377 371945 397061 403686 378907 424221 950278 996864 605382 504150 319079 312713 365469 367845 392149 393507 405497 411571 466181 466293 774538 815785 40.05 69.1 1
10:59:42 2023-10-12 405799 402730 95364 91618 143229 143977 148846 149548 123398 121498 126531 131666 141268 142213 428799 460721 1331044 1315110 521851 539799 129983 115799 125889 126947 135842 134752 131817 131804 88484 89435 317389 277496 800593 804776 234851 232053 297536 302880 349272 340528 369344 373052 396916 400892 382669 426334 946231 995976 601010 502102 319530 311662 367450 363627 389961 396943 405461 413800 463709 463501 781611 811703 40.05 69.1 1
10:59:43 2023-10-12 405548 402465 95661 91453 140382 143655 150106 149339 124046 121316 127024 128254 141234 145502 429785 466905 1324518 1313302 524304 540563 129804 116059 125821 127143 136267 135010 129610 132090 88391 89561 316549 279437 795750 805916 234851 232019 297955 298268 351465 341812 368412 369907 397025 402233 382237 424221 948743 989822 596223 495666 318106 313921 365505 364173 388020 396556 405642 410371 463389 463501 778178 814048 40.05 69.1 1
10:59:44 2023-10-12 401096 398809 95402 91618 143312 143930 148982 151324 123431 121400 126652 131695 141305 142033 429393 462050 1333428 1322415 524712 540563 129719 115833 125855 127041 136014 131792 130117 130502 88387 89431 319819 279277 796133 802428 234851 232631 297667 300599 351695 342884 367858 372036 396844 402550 381865 423648 946690 998276 595330 495630 319079 312933 366605 362503 388020 395301 405176 412190 464036 463537 784053 811703 40.05 69.1 1
10:59:45 2023-10-12 404017 399956 95332 91798 139778 144568 148980 149443 123398 121531 126322 128373 141508 142230 430248 462723 1324234 1315248 523712 539799 129715 116139 125441 127278 135398 131610 129610 132090 88270 89714 321146 279365 796286 804206 234851 233487 297111 298756 351997 341295 368932 372825 396347 402268 381123 424522 947398 992534 605722 495630 319939 313921 363827 364720 391319 396202 405461 411301 464765 465602 782904 815206 40.05 69.1 1
10:59:46 2023-10-12 404612 400000 95303 91841 143233 144532 148641 151605 123365 121680 126531 128623 141139 143124 432082 462469 1337216 1329973 520997 540910 130393 116086 125788 127143 135808 134983 129610 131872 88391 89611 316549 277688 803252 800155 234851 233093 297919 299210 350899 341488 367234 371649 396312 403119 383049 422011 949416 1003127 601010 498506 319530 312055 365505 363947 390647 395301 404249 411607 461265 467022 784090 811703 40.05 69.1 1
10:59:47 2023-10-12 404053 400933 95229 91938 143164 144680 151467 151745 123365 121796 126531 131683 141077 142894 428718 463492 1334410 1313206 518153 539125 129626 115866 125768 127278 135842 134786 131634 131872 88391 89529 319819 278347 798260 801259 236179 234514 297919 300993 351744 341008 368269 374144 396916 403295 378727 422799 950016 999618 603911 503843 319079 312055 363282 367064 390373 394092 408150 409067 463389 467027 777121 815206 40.05 69.1 1
10:59:48 2023-10-12 404686 399849 95193 92028 139371 144632 148644 147948 123266 122362 126221 128656 141072 143358 429024 460120 1343299 1325274 518042 539799 129719 115866 125788 126927 135636 134633 129610 132163 88391 89496 319819 277298 802830 799021 236579 232088 297081 301134 350405 341848 367894 372503 399307 402553 383049 423920 948743 1005295 588183 501550 320209 311764 365540 364209 390957 395630 403077 411899 463389 467715 782904 811740 40.05 69.1 1
10:59:49 2023-10-12 405871 402461 95159 91938 142964 144769 148575 149687 123365 121829 126356 128373 141410 142759 428754 464470 1332446 1310575 516684 537252 129715 115866 126069 127041 135732 131792 130117 132285 88387 89431 321146 279675 809185 804139 236513 234019 297529 301097 350899 339751 368412 374866 397061 403686 378547 424522 950090 999655 596660 504150 319079 312740 363863 365340 390921 393817 405533 410335 465917 467679 777625 813680 40.05 69.1 1
10:59:50 2023-10-12 403365 399640 93971 91798 143364 144498 149652 151782 123431 121531 126936 131764 141305 142466 431018 466177 1345021 1318892 516684 540563 130823 115799 125889 126825 136142 134846 132360 131953 88512 89496 316549 277226 813202 800055 236513 233361 297689 301097 349278 342293 368377 373088 395800 403422 380759 423920 950090 1000150 592471 505223 319304 311474 367120 364138 391872 394714 405140 412811 462957 465566 777073 811666 40.05 69.1 1
10:59:51 2023-10-12 405074 402436 95331 91745 143368 144164 148913 151641 123365 121531 126746 128461 141562 142331 431092 466725 1330180 1305885 520738 541256 129983 116086 125788 127177 135923 135010 129610 132347 88597 89709 319819 278899 796845 805916 236179 233855 297955 301067 350863 342028 369560 372825 396394 403686 382778 423353 949818 989625 601010 503720 318592 312933 365469 365268 388020 395270 405497 410916 466145 466050 774796 816365 40.05 69.1 1
10:59:52 2023-10-12 403937 398738 95369 91585 143425 144253 149252 149548 123398 121483 126619 131849 141205 141914 431275 462699 1331976 1316981 522594 539529 130853 115720 125889 126825 136125 134682 132000 131894 88391 89529 319819 278151 804526 803601 234851 234679 297847 301810 348991 342149 369416 372716 396916 402374 384950 426297 948926 998276 595330 498470 318996 312933 367422 366026 390179 395231 405461 412811 464438 463358 781721 811666 40.05 69.1 1
10:59:53 2023-10-12 405253 401583 95527 91612 140430 144362 150072 149478 123894 121647 126706 131729 141305 142398 429321 466591 1326402 1312442 524341 540563 129719 116152 125788 127244 135568 131610 129610 132347 88391 89496 319819 279437 805269 805916 234851 232053 297955 299678 351677 341776 368412 369943 397061 402795 382778 424522 948743 988192 598189 495630 318330 313886 364921 364173 387695 395301 407900 410298 464041 463465 777121 816092 40.05 69.1 1
10:59:54 2023-10-12 401620 399956 95364 91585 143547 144368 149252 149199 123398 121498 126706 131849 141605 141929 429659 462015 1333391 1325237 523896 539799 129894 116052 126069 127041 136019 131792 129936 130320 88480 89739 321146 279476 798160 802428 234851 232734 297284 301881 350863 342848 370289 372452 397061 403686 383319 422609 948926 1002346 601010 495630 319946 312019 365505 363047 392426 395854 404819 411241 464036 467314 784053 811629 40.05 69.1 1
10:59:55 2023-10-12 405192 398773 93716 91935 143547 144568 149046 149443 123398 121847 126638 131940 141605 142028 429395 460012 1331883 1315248 521108 539799 129894 115992 125821 127035 135902 131520 129610 132021 88604 89496 321146 278088 803297 805345 234851 232019 295924 300120 350899 340157 369488 373088 399307 401352 381087 424522 943901 991060 599560 502460 319982 310580 366605 366075 390766 394678 406146 412811 467955 464514 785761 814627 40.05 69.1 1
10:59:56 2023-10-12 403655 400576 95327 91749 143342 144568 148980 149443 123365 122188 126746 128151 141997 142957 431850 465378 1340995 1320884 515694 539689 130910 116052 125855 126859 135936 134752 129971 130320 88657 89463 317895 278088 806465 800055 237350 233361 297320 299210 349278 341812 368081 374144 395800 401352 383319 424221 948743 1004511 601010 504507 319530 311510 366605 364138 391319 394714 404249 412811 463354 468070 779285 811666 40.05 69.1 1
10:59:57 2023-10-12 405976 399324 95364 91808 143233 144799 148675 151570 123398 121483 126619 131729 141101 142432 431275 466177 1330938 1305923 518153 540181 129804 115833 125821 127035 135714 134975 129610 131929 88238 89496 319819 278507 795918 804776 237015 233855 297919 301134 350611 340325 369488 373843 396214 403579 382632 426941 949942 991024 599016 503720 319079 312682 367717 366332 390766 395055 405497 411571 467351 464514 774739 815785 40.05 69.1 1
10:59:58 2023-10-12 403573 401588 95457 91903 139911 144492 151214 149919 123299 121647 126706 131849 141268 142769 431275 467694 1336921 1318892 516684 540181 130820 116006 125889 126825 135936 134717 131817 131804 88544 89496 319819 277298 810693 799971 236179 236115 297955 299210 348751 342606 368341 373616 395764 403119 381900 424221 950090 1002346 596759 505259 319079 311983 367192 364138 391726 394714 405569 413470 462633 465930 774833 813776 40.05 69.1 1
10:59:59 2023-10-12 403937 398764 95360 91589 143433 144164 149252 151500 123398 121367 126740 131445 141305 145471 429326 466905 1326113 1305923 519650 537630 130435 116052 126069 127041 136005 131610 129936 130320 88447 89866 316549 280074 811903 806948 236513 231984 297955 300175 350899 341524 369344 372036 396358 404255 382237 423390 949305 988229 609795 502223 318482 312968 365469 364685 387984 392923 405533 410043 465746 463465 774796 815785 40.05 69.1 1
11:00:00 2023-10-12 403145 402730 95466 91867 143398 144632 148980 151782 123828 121698 126497 131764 141305 142466 429733 463421 1329250 1316981 518816 537702 129541 116186 125407 127489 135339 131792 129610 132531 88357 89746 319819 279256 792081 800155 236179 232053 297955 299715 351997 342848 367269 373880 397061 403487 381662 422011 950090 997257 599560 502460 319304 312713 363792 364685 390957 394092 405461 409972 463354 467679 779285 815206 40.05 69.1 1
11:00:01 2023-10-12 405228 402461 95398 91904 143268 144432 149113 151570 123913 121763 126605 128461 141562 142398 432193 459904 1331772 1315173 520997 539689 129809 115833 125788 127123 135607 134804 129936 130593 88447 89496 316549 277457 799014 804710 236179 232053 296872 301097 351713 341546 369524 373088 396347 402517 381087 425464 945712 991060 599560 499989 320435 312019 364373 365268 391319 395266 406146 410298 466110 464912 786319 815785 40.05 69.1 1
11:00:02 2023-10-12 405642 399929 95257 91904 143233 144667 148744 152098 123730 121647 126531 128373 141077 142593 431275 463421 1333777 1307708 516647 539799 129715 116026 126056 127035 135808 134821 129610 131929 88451 89496 317336 277724 795491 802429 236513 231984 297955 298965 350863 339990 369228 371910 396988 403403 378907 424559 950090 996864 596660 503364 319079 312647 364373 365304 392426 393472 405497 410080 469100 467027 776777 816291 40.05 69.1 1
11:00:03 2023-10-12 406234 401410 95527 91771 139907 144522 149558 152031 123809 121581 126531 131764 141077 142047 432352 459976 1333777 1313169 522319 539579 130167 115833 125855 127035 135842 134821 129610 131929 88391 89496 319819 277496 796751 805916 236013 232053 297081 300576 349877 340504 369524 371353 397061 401352 382237 423353 944643 992484 608324 500732 320662 311474 365469 365340 391042 394127 406146 411534 466145 464877 786319 816343 40.05 69.1 1
11:00:04 2023-10-12 403717 399360 95299 91808 143238 144432 148710 151876 123398 121647 126619 131764 141077 142432 430970 463158 1339882 1320807 515878 539543 131000 116548 126364 127041 136022 131520 130242 132285 88480 89759 316549 278484 817903 802428 237182 232053 298027 300120 349805 342041 369192 372728 397025 401952 381638 424411 948743 1006006 596759 504544 319348 311912 366640 364685 392426 395270 404249 412811 463354 468152 778259 811703 40.05 69.1 1
11:00:05 2023-10-12 402592 399498 95496 91711 143507 144164 149352 149478 123842 121400 126619 131627 141305 141703 431016 462735 1332830 1320807 523488 539799 129898 116026 125821 127244 135816 134804 129610 132347 88482 89529 316549 278151 801480 802392 234851 232053 297955 300599 349313 342848 369488 372036 397061 403422 382472 425464 946690 994048 601010 499499 319304 312019 366311 362757 390215 395301 405461 412190 464693 464550 783423 811666 40.05 69.1 1
11:00:06 2023-10-12 401656 401892 95303 91904 143233 144428 148913 149476 123946 121880 126571 128591 141205 142694 431238 467774 1335637 1319002 520664 541293 129809 116026 125735 127244 135611 131883 130117 132439 88419 89652 317942 279437 801393 800722 236179 232053 297955 299256 351465 342618 367269 373616 397061 402865 380759 422646 949317 1000894 599560 500732 317584 314399 365469 363047 391872 394127 408838 411206 464693 464555 772527 813471 40.05 69.1 1
11:00:07 2023-10-12 401132 399368 95364 91745 143238 144398 148985 151570 123398 121465 126356 131729 141305 142365 428754 463377 1335357 1326253 523414 539799 129804 115866 125855 127035 135714 134821 129610 131987 88391 89496 319819 278278 808143 800155 234851 232088 297955 298965 350346 342848 366682 372036 397061 403119 383049 421681 946019 997257 595509 495594 319079 312019 365469 362503 390215 395889 407190 411315 463782 464626 783312 810295 40.05 69.1 1
11:00:08 2023-10-12 401547 401588 95396 91738 139520 144496 148846 149896 123332 121498 126356 131729 140617 143333 430268 464725 1333428 1316981 520611 540763 129715 116139 125648 127278 135471 131610 129610 132273 88238 89807 321294 279437 787827 799454 236179 232053 297955 299337 351997 342848 367269 371648 397061 402830 382778 422646 949623 1001944 599560 501477 318106 313993 364338 363047 391872 394092 405606 409972 464036 466329 772564 815206 40.05 69.1 1
11:00:09 2023-10-12 405079 399644 95331 91808 143168 144198 148710 151535 123365 121483 126531 131729 140883 142398 429447 459796 1323577 1313169 524120 541183 129894 116086 125687 127143 135612 131701 129575 132504 88387 89829 318787 279256 804927 802429 234851 233290 297811 298268 351708 341632 368896 372036 396347 402830 380797 424448 947398 991096 596759 498194 320026 312968 364373 365268 391319 396202 404213 409391 464765 465566 784090 815785 40.05 69.1 1
11:00:10 2023-10-12 407964 399333 95269 91845 143138 144667 149118 152136 123365 121647 126322 131764 141077 142398 429507 464796 1327332 1307745 516684 537702 129894 115866 125855 127156 135936 134821 129610 132055 88604 89496 315528 278507 795680 804206 236847 232019 298032 299175 350863 339751 369596 371945 397025 403686 382237 423390 948244 996864 606853 503390 319079 311698 365505 366403 392149 392923 405533 411571 468537 466293 774833 816365 40.05 69.2 1
11:00:11 2023-10-12 406123 400304 95394 91908 143233 144698 151108 149687 123861 122071 126868 128373 141139 142331 432499 464688 1333907 1318965 522520 539799 130076 115833 125855 127035 136266 131610 130333 131827 88512 89341 318401 275989 810221 805916 236179 232053 297955 301987 349278 340229 369560 373088 397061 401316 382778 423390 944643 992534 601010 499989 320209 311038 366640 365340 390766 394127 403041 412848 466145 467003 786319 814627 40.05 69.1 1
11:00:12 2023-10-12 406680 398764 95394 91778 143238 144398 148980 151570 123233 121498 126322 131581 141077 142297 431275 466213 1331883 1305923 513670 537666 129793 116026 125855 127244 135936 134821 129610 132055 88358 89529 319819 278347 795016 804776 236179 231662 297955 298756 351447 340779 369632 373616 395836 403686 382778 423232 950090 992534 599560 504113 318628 312968 365505 366110 390766 392923 409624 411315 467279 464591 774685 816291 40.05 69.1 1
11:00:13 2023-10-12 405046 401593 95536 91738 139703 144530 149558 151535 123398 121465 126652 131695 141595 142331 431275 463385 1331883 1316045 523810 539799 131132 115753 126480 126737 136416 134717 132068 131678 88544 89496 316549 276873 802492 804206 234851 232053 297955 299245 348751 341571 369560 372820 397061 401388 381632 423390 947398 996083 601010 499989 319530 311510 367450 365268 390215 394713 405497 413470 466110 463501 782867 815206 40.05 69.1 1
11:00:14 2023-10-12 402794 401892 95364 91841 143398 145009 148880 149478 123398 121498 126531 131849 141077 141998 430970 466248 1335973 1318929 517968 541183 130967 116052 126364 126933 136245 131429 130152 130139 88601 89768 318787 278880 807367 800155 236179 236080 298027 301414 349841 342570 368896 373352 395800 403119 384406 424221 950090 1001637 596759 504544 318744 312019 367745 363918 391319 392614 405533 412518 462668 466293 777073 811703 40.05 69.1 1
11:00:15 2023-10-12 402225 400268 95332 91618 143433 144432 149046 151570 123398 121498 126356 131729 141175 142432 430798 462723 1331208 1328215 522600 540563 129894 115866 125889 127244 135936 134797 129610 132021 88604 89529 318787 277724 808670 800155 234851 233128 298032 299210 350935 342848 366718 372561 396347 403422 383049 422048 947398 1001637 605360 498046 319530 312055 365505 364720 390921 395301 403644 411571 461984 467679 784090 811703 40.05 69.1 1
11:00:16 2023-10-12 405248 402461 95225 91875 143068 144692 151108 150339 123828 121997 126571 128558 141105 142970 431886 465395 1335762 1315173 518890 540946 130072 116026 125855 127278 135920 131921 129610 132205 88484 89529 316549 280074 800591 801862 236179 232053 297798 299210 351997 340551 368377 371945 397061 403686 381087 424221 949818 999691 605360 503757 319304 312968 363827 365012 390647 394127 405569 409682 465454 467679 778178 815206 40.05 69.1 1
11:00:17 2023-10-12 403104 399328 95464 91778 143238 144432 148880 151605 123431 121531 126652 128373 141305 142398 431275 465522 1342777 1318929 515952 539799 129898 115833 125923 127068 136269 134804 132176 132163 88577 89496 319819 277034 800480 800091 236847 236317 297955 301810 349290 342606 368412 371910 396673 402553 381329 424264 950090 1003091 595330 504544 319530 312019 367192 364173 391595 395683 408133 413176 466595 466114 778657 811519 40.05 69.1 1
11:00:18 2023-10-12 405253 401593 95532 91890 139705 144807 148985 149652 123398 121581 126740 128373 142142 142651 429321 466941 1328107 1307742 520552 537702 129894 116026 125855 127278 135970 134856 130224 132055 88484 89561 324464 278971 795253 806486 236513 231823 297847 299175 350971 341848 369632 372906 396430 402233 382778 423462 950090 990360 599560 503757 318628 311662 365540 365304 390215 393507 405642 411571 466181 463537 774870 815179 40.05 69.1 1
11:00:20 2023-10-12 402794 399422 95398 91778 143299 144164 149219 149637 123431 121400 126652 131695 141339 141703 428718 464871 1333777 1320809 525208 541183 130934 116086 126170 127177 135834 131610 129936 130320 88447 89615 316549 279277 804675 802465 234851 232088 297955 301962 349134 342848 369560 372036 397061 403471 385312 422757 947398 996864 602460 498542 319530 312968 367745 364173 390215 394713 405497 413763 463389 463537 780577 814048 40.05 69.1 1
11:00:21 2023-10-12 405083 398800 95431 91459 140044 144062 150683 151255 123974 121200 126774 131320 141339 145298 431703 466213 1322409 1311508 523932 537702 130601 116026 125821 127278 135842 135045 129971 132055 88391 89561 318787 279401 792744 805916 234851 232053 299451 298268 351465 341848 368412 369907 397061 405592 382778 424559 949416 988229 603910 498542 318367 313701 365469 364720 388020 394127 407936 411607 464403 463537 778178 815206 40.05 69.1 1
11:00:22 2023-10-12 401656 401892 95502 91652 143721 144534 150039 149197 123946 121614 126672 128165 141239 141900 432499 465017 1335600 1324536 524267 537702 129987 115833 126102 127007 136029 134821 129610 132163 88484 89529 317942 279277 799220 801259 234851 232088 297955 300636 350935 342632 368117 372036 397061 403403 381936 423319 947398 997570 603910 495666 319530 312968 366640 363047 390215 395301 405461 412848 461624 463537 782904 811740 40.05 69.1 1
11:00:23 2023-10-12 404665 398800 95299 91652 143503 143765 149285 151324 123702 121400 126356 131695 141044 141969 429590 464434 1322364 1311508 524341 537288 129804 115866 125687 127278 135539 134786 129610 131838 88238 89529 316549 279437 794364 804776 234851 232053 297955 299324 351731 341295 368448 369943 397025 402830 382237 422456 947398 982634 605360 495666 318106 313957 364956 364173 387767 396943 408295 410987 465131 463394 778104 814516 40.05 69.1 1
11:00:24 2023-10-12 400898 399782 95527 91720 139977 144164 149625 151324 123431 121400 126956 128373 141341 141834 431275 461367 1331502 1324573 524776 539799 129804 115833 125855 127156 135936 134786 131634 131872 88484 89529 316549 278151 796037 801259 234851 232088 297955 299210 350652 342884 367822 369943 397061 403119 381900 423282 944643 998276 602460 495666 319304 312749 366605 362757 387731 395301 405461 412848 464036 463537 782904 813198 40.05 69.1 1
11:00:25 2023-10-12 401656 398809 95303 91778 143229 144232 152503 151605 123398 121531 126356 131695 141077 142365 431275 467599 1328309 1318927 520997 541220 130967 116086 125754 127143 135800 131921 129936 130593 88447 89796 318787 279401 797204 800155 236179 234679 300561 299745 350827 342848 367822 373616 396700 405395 384134 423246 948244 1003054 586989 501086 317511 313886 366569 363011 391872 394092 408549 411824 464693 466222 772491 811666 40.05 69.1 1
11:00:26 2023-10-12 404899 399925 95335 91871 139578 144799 150720 151782 123365 121713 126531 128415 141000 143092 429138 462723 1334989 1328178 520293 540181 129983 115992 125855 127123 135936 131610 129610 132021 88575 89463 318787 278484 796703 799021 234851 232769 297822 299210 350863 342293 366975 374144 399307 402517 383049 421974 947398 1004547 596759 500639 320435 311372 365505 364941 391506 394678 406146 412154 465095 468338 781721 814011 40.05 69.1 1
11:00:27 2023-10-12 405228 402176 95265 91808 139811 145022 151214 150387 123233 121880 126429 128470 141105 142772 431165 466334 1335716 1310501 518153 539799 129894 115833 126069 127109 135774 131520 129610 132113 88358 89578 316549 278079 794971 802392 236513 232019 297955 299175 351393 340515 368377 371910 397025 403686 381014 424522 949818 998984 598110 503720 319079 312897 363282 365268 392426 393782 405497 409646 465782 467278 777073 815206 40.05 69.1 1
11:00:28 2023-10-12 404525 399649 95133 91904 142964 144769 150299 150106 123187 122044 125939 128503 141410 143901 431275 460120 1343036 1324573 516573 539799 129894 115833 126230 127244 135936 135010 129971 132021 88544 89496 324464 277688 804280 797890 236179 233059 296621 299245 350369 341812 368377 372764 399307 402517 383319 423920 948070 1006006 599560 501477 320435 312172 365505 367064 394096 396943 407190 412189 466449 467536 783868 811482 40.05 69.1 1
11:00:29 2023-10-12 407389 402584 95333 91961 143364 144658 148744 151851 123332 121796 126537 128535 141044 143092 428718 463421 1335674 1313376 518617 540563 129894 116026 125855 127244 135936 134856 129610 132055 88358 89496 319819 278115 794877 801825 236680 232019 297955 299139 351925 340743 368412 372763 397061 403686 381051 424221 950090 998990 599560 502971 319304 312933 363282 365233 390612 394092 405461 409972 464729 467314 777625 814832 40.05 69.1 1
11:00:30 2023-10-12 404509 399613 93660 91938 142929 145021 150431 149967 123299 122344 125939 128656 141011 143149 431275 460120 1336958 1326216 516500 540563 129894 115992 125855 127068 135949 131520 129610 132021 88512 89529 316549 277457 807634 799021 236179 232734 297500 302286 350616 341812 368377 375131 399689 402231 383101 423588 947923 1005112 596759 501331 320853 311841 367197 366065 390921 395266 403929 412154 466926 467392 784813 814048 40.05 69.1 1
11:00:31 2023-10-12 405831 399644 93711 91995 143168 144667 152611 151745 123365 121796 126531 128503 141044 142861 429733 463421 1335674 1311508 517786 537702 129809 115833 125821 127035 135893 134898 129610 132347 88482 89496 316549 278311 801986 801825 236513 232019 297955 300636 351997 340743 368932 372764 397061 403990 381087 424522 950090 998984 598110 503534 319530 312968 365540 366661 392426 393507 405533 411571 467166 467314 776521 816365 40.05 69.1 1
11:00:32 2023-10-12 405192 401892 95369 91798 139874 144428 149558 149581 123842 121647 126672 128373 141039 142759 432156 462288 1334725 1315036 521851 539799 131000 116019 126345 127001 136227 134804 129971 132163 88844 89398 317389 275989 799953 804776 236179 232053 297955 302451 349805 341270 369596 373088 397061 401316 382778 423390 944336 993236 601010 500696 320435 311474 365505 365340 390766 394678 405858 412190 466838 466380 786878 815206 40.05 69.1 1
11:00:33 2023-10-12 404591 398773 95402 91745 143569 144406 148916 149408 123398 121614 126652 131849 141605 145657 428718 466905 1330938 1303923 518110 537630 129894 116026 125855 127278 135936 131520 129610 132021 88358 89529 317942 278706 800678 806486 236179 231662 297847 298721 350876 341812 369632 373088 396673 404255 383049 426792 950090 991060 595330 503007 318592 312968 365505 368106 389961 395683 409624 411388 467387 464407 774685 816291 40.05 69.1 1
11:00:34 2023-10-12 403790 402176 95527 91775 143503 144398 149352 151535 123946 121731 126706 131661 141516 141966 429326 463850 1335504 1316981 523936 540563 130943 115833 126271 127035 136253 134821 130406 131987 88391 89529 319819 278151 804955 802465 236179 232088 297955 299175 348751 342329 369560 372534 397061 402553 381936 423317 947398 994011 602460 499599 319530 312019 367745 365268 390215 394954 405497 414056 466486 464188 779435 813980 40.05 69.1 1
11:00:35 2023-10-12 403937 399324 95364 91618 143303 144054 149625 149444 123398 121367 126740 128190 141205 145467 429415 466905 1324349 1307742 521232 537666 129804 115992 125821 127244 135808 131818 129610 132021 88451 89529 319819 278579 792610 807058 236179 231823 297955 298721 350899 341812 371909 371746 396106 404360 382793 426334 948632 993064 595330 501367 318410 313230 365362 364941 389948 393507 405606 411243 468988 463501 774759 816365 40.05 69.1 1
11:00:36 2023-10-12 402794 401324 95532 91745 143499 144092 149792 149443 123398 121400 126740 131849 141305 141606 430676 462375 1331883 1320807 523524 540563 130862 115833 125855 127123 135811 134898 129610 132255 88391 89529 319819 278115 803182 801222 234851 232053 297617 300885 349278 342606 369524 372036 397061 402231 382508 423353 945983 996864 602460 499210 319530 312968 367745 364685 390215 395301 405497 414409 464693 463537 780577 811666 40.05 69.1 1
11:00:37 2023-10-12 402269 400984 93911 91802 139778 144769 150932 149303 123842 121731 126638 128373 141614 142028 431202 467455 1337216 1316981 521108 539579 130967 115959 125855 127244 135970 134940 129971 130320 88480 89496 321146 278151 811555 799588 236179 231984 299568 300745 349278 342366 368412 373616 395836 403686 381900 424522 950295 1001601 599560 502971 318106 312933 367414 364138 391872 392923 407936 412811 461984 465930 774796 811703 40.05 69.1 1
11:00:38 2023-10-12 401052 398764 95360 91841 139782 144198 149455 151570 123431 121498 126652 131695 141272 142398 428718 463704 1335357 1325311 524639 537702 130072 116026 125821 127278 135714 134975 129610 132021 88512 89529 319819 279675 798951 800091 234851 232769 297955 299210 351429 342884 367269 372036 396312 403686 381329 423246 947398 997293 605360 495594 319530 312713 368715 364919 390861 396943 408461 412044 464620 465921 783831 810870 40.05 69.1 1
11:00:39 2023-10-12 402400 401593 95335 91841 140351 144632 149386 150106 123946 121614 126619 131798 141105 142432 431275 465345 1335357 1317018 519628 540563 129793 116106 125614 127278 135717 131701 129610 132308 88358 89840 317942 280892 788125 800155 236746 232053 297955 299896 351997 342884 367305 373880 397061 403746 382778 422946 949586 999444 599560 501513 318628 314657 364921 363047 392426 395630 408549 410298 461948 466329 773697 814048 40.05 69.1 1
11:00:40 2023-10-12 404612 399960 95265 92064 143168 144620 150791 149967 123365 121946 125939 129916 140817 143413 431275 462723 1336995 1326553 517601 537666 129894 115912 125889 127156 135936 131727 129971 132021 88451 89529 319819 277688 801702 798925 236179 232088 297500 299245 350616 342329 370593 375204 399689 402267 383283 423135 947214 1002676 606853 501295 320889 312534 366311 364685 391829 395301 405962 411897 463318 468009 784053 811740 40.05 69.1 1
11:00:41 2023-10-12 407389 399782 95265 91908 143034 144667 149484 151851 123365 121847 126322 128447 140817 142894 430372 463421 1333391 1313376 516684 540563 130682 115866 125855 127244 135918 135010 129610 132347 88451 89529 319819 278115 796037 801825 236513 232019 297653 300636 351997 340743 368377 371945 397061 402797 378907 424522 950090 997293 598110 502971 319530 312968 363317 365304 390647 394127 405497 410029 465419 467679 777625 815206 40.05 69.1 1
11:00:42 2023-10-12 405219 401588 93711 91802 139709 144769 150932 149338 123299 121698 126881 128373 141605 142427 431850 460012 1331883 1315073 521108 539925 130167 115992 125855 127278 135920 134821 130117 130320 88484 89529 324464 277688 796282 804776 236179 232088 296412 299280 351961 340779 369560 373088 397458 403119 382237 422721 944068 993236 601010 500732 320889 311510 365540 366110 391042 394989 406146 412519 466145 464877 788366 815206 40.05 69.1 1
11:00:43 2023-10-12 406234 402461 95364 91938 143433 144624 149080 151711 123431 121596 126706 131615 141305 142432 428718 466213 1331883 1305777 516576 537702 130072 116026 125855 127278 135970 135010 129971 132055 88544 89529 319819 278543 796465 805916 236680 232019 297955 299175 350899 341582 369632 373616 396988 404255 383319 423426 947975 992534 599560 504507 319079 313599 368239 366668 390861 396385 405497 412044 467423 466563 774221 817490 40.05 69.1 1
11:00:44 2023-10-12 404752 398725 95431 91778 143307 144198 149798 149687 123398 121498 126740 131695 141175 141966 431886 462735 1333777 1317018 522376 539799 131099 115640 126305 126825 136416 134658 132034 131712 88512 89496 319819 277298 807598 804206 236179 232088 297955 299210 349313 341848 369560 372561 397061 402553 381865 423390 946690 995455 591935 499636 319530 311983 367745 365268 390215 396835 405533 414056 465782 463537 781131 814048 40.05 69.1 1
11:00:45 2023-10-12 403932 398733 95398 91712 143438 144028 148980 149269 123398 121483 126652 131666 141305 145404 430970 467288 1328070 1303923 518916 537702 129809 115833 125889 127278 135636 134821 129610 132163 88391 89529 319819 278543 793860 804776 236179 231823 297955 300599 351429 341560 371506 372906 396421 404183 383210 426941 950016 994745 605382 503573 318410 312933 365505 365304 387695 392958 409624 411534 467130 463537 774833 817253 40.05 69.1 1
11:00:46 2023-10-12 403827 398773 95364 91745 143355 144368 149219 149164 123398 121400 126740 131849 141605 145551 431275 462375 1331883 1316981 521933 539799 131099 115720 126305 126859 136287 134717 131851 131746 88512 89837 321146 277724 812622 802465 234851 232053 297775 299210 348751 341848 369560 372561 397061 402553 381900 423353 946690 996864 593901 499599 319042 312019 368298 365304 390215 395266 405497 413139 466110 464514 780540 814048 40.05 69.1 1
11:00:47 2023-10-12 402575 401068 93841 91798 139520 144534 149219 149686 123299 121731 127023 128197 141205 142524 431275 467563 1337327 1320807 518005 540946 130608 115753 126271 126859 136143 131520 131942 131838 88544 89529 319819 277493 799938 798889 236179 236151 297287 299245 349841 342848 368412 373088 395800 403403 381900 424522 950278 1003091 601010 501122 317657 313444 367156 363592 391872 394127 408585 412811 461984 466293 774408 811703 40.05 69.1 1
11:00:48 2023-10-12 401656 402176 95398 91841 143233 144432 149113 151605 123398 121531 126531 131764 141305 142398 428718 462723 1335357 1328178 522710 539799 129894 115866 125889 127156 135936 135010 129610 131964 88391 89529 319819 277688 794403 799021 234851 232769 297955 299245 350899 342618 366718 372561 396347 403403 383319 421974 947127 1000223 601010 495630 319311 312682 367978 365472 392426 396338 407880 412044 463927 467261 783868 811445 40.05 69.1 1
11:00:49 2023-10-12 402794 399640 95229 91904 143038 144532 151143 149792 123332 121614 126322 131729 141044 142759 431238 462735 1333428 1316981 519259 537666 129537 116219 125441 127699 135492 131883 129610 132342 88238 89840 319819 279365 786834 800155 236179 232053 297955 300108 351997 342606 367269 371353 397061 402865 382237 423319 948281 998739 599016 501513 319304 314878 364338 363082 389791 396556 405606 410298 464693 467350 774870 814048 40.05 69.1 1
11:00:50 2023-10-12 403651 402161 95199 92064 142964 144526 148610 149967 123129 122077 125939 128568 140879 143502 430970 460120 1336958 1326253 518506 539799 129894 116026 125855 127068 135842 134786 129610 131838 88391 89529 316549 276873 798105 797890 236179 232088 297500 299210 350616 342041 370853 375466 399689 402374 383283 423135 948632 1005156 596759 500586 320889 311983 365540 364720 390957 396943 406901 412154 463354 468410 784090 815179 40.05 69.1 1
11:00:51 2023-10-12 407278 399364 95233 91904 143168 144667 152646 151851 123365 121698 126322 128373 141077 142894 428718 463421 1333464 1313376 518153 536875 129809 115866 125855 127278 136042 134821 132176 132347 88391 89714 316549 278543 796030 801259 236513 232019 297955 301134 351997 340779 368932 372503 397061 403686 381087 424522 950090 998739 599560 503044 319042 313444 364118 365304 390921 394127 405533 409970 466145 468410 777625 815785 40.05 69.1 1
11:00:52 2023-10-12 407389 401588 93841 91895 139711 144769 151037 149582 123332 121647 126901 128373 141605 142427 431275 460084 1331883 1315073 520515 539799 129894 116026 125855 127278 136074 131701 132176 132090 88544 89529 324464 278484 794549 804776 236179 232053 296412 302504 351713 340779 369524 373088 397494 402553 381123 423055 946194 994011 601010 500768 320889 311764 366605 367845 391319 395301 403077 412848 467202 465602 786060 815206 40.05 69.1 1
11:00:53 2023-10-12 406234 399698 95328 91938 143433 144532 148946 151640 123398 121721 126531 131798 141077 142297 428723 466177 1331164 1305814 516684 537666 129894 115866 125855 127278 135936 134951 131725 132055 88391 89561 319819 278311 795799 804776 236680 232019 297955 299210 350935 340815 369632 371910 396988 403686 383319 423462 950090 994011 592471 504544 319049 312682 367978 366668 391872 395827 405461 411752 467387 467224 774685 816291 40.05 69.1 1
11:00:54 2023-10-12 404796 401324 95402 91841 143294 144534 149525 149351 123398 121415 126652 131849 141439 142368 432193 462050 1333777 1317018 521232 539799 131066 115481 126305 126859 136321 134623 132068 131712 88544 89496 316549 276060 803185 804206 234851 232088 297955 300155 349313 341848 369632 373088 397061 401952 381900 423426 946019 996864 601916 500025 319530 311510 367780 365304 390215 396520 405212 414056 466145 464877 784016 814048 40.05 69.1 1
11:00:55 2023-10-12 403937 398458 95568 91526 140196 143579 149832 149131 123431 124351 126950 131666 141704 145298 428817 466213 1323577 1310575 525208 537702 129804 116059 125889 127190 135855 134891 130315 132090 88451 89840 319819 279437 796846 804776 234851 232053 296872 299963 351425 342077 371909 372089 396916 405395 383283 424448 950016 990487 596759 501032 319079 314399 364921 365012 390766 396943 407828 410298 465826 463572 778296 814954 40.05 69.1 1
11:00:56 2023-10-12 401222 399675 95328 91938 143473 144432 148946 149896 123398 121400 126565 131729 141208 142331 428812 462469 1329287 1328215 523749 537702 129894 116026 125889 127312 135936 134926 131817 132055 88451 89561 318787 277724 795113 800155 234851 233290 298027 301754 350899 342884 367269 372561 396347 403403 382830 422646 947398 1000187 596759 495666 319530 313004 365540 363047 391872 396514 405497 412190 464036 465602 784053 812857 40.05 69.1 1
11:00:57 2023-10-12 405083 401287 95332 91874 143342 144568 149412 149443 123398 121498 126740 131666 141508 141640 432352 460120 1320449 1315110 524974 537666 130168 116059 125735 127312 135732 131883 130117 130684 88415 89865 324464 279256 791168 802428 234851 233383 297473 300745 351997 341776 368968 372561 396347 405642 382705 424522 948743 991133 608324 499256 320172 313444 364409 365304 391319 396514 404249 410371 465454 465965 784090 815785 40.05 69.1 1
11:00:58 2023-10-12 404362 401583 95229 91938 143138 144769 148677 149896 123365 121979 126322 128503 141410 143901 428718 460120 1341129 1328215 518005 539799 129983 115899 125889 127278 135936 134856 131851 132055 88484 89529 324464 277724 816871 797890 236179 232769 296901 299245 350652 342041 367858 372503 396347 403119 383319 423319 950090 1003164 599560 502460 320779 312427 368239 367313 393538 396385 407301 412701 467330 467536 782061 814048 40.05 69.1 1
11:00:59 2023-10-12 405835 399742 95332 92064 143242 145630 148680 149896 123365 121680 126565 128373 141605 142759 431275 463492 1332483 1307783 516684 539799 129983 116026 125855 127278 135936 131520 132000 132055 88512 89529 321146 278115 794590 802429 236847 234514 297775 301170 350863 340229 369596 371910 396988 403686 382237 423353 950090 996864 605382 504988 319304 312933 365505 366403 392426 393472 405340 411571 466181 466950 774833 815785 40.05 69.1 1
11:01:00 2023-10-12 403651 398773 95435 91904 143433 144532 149252 151782 123365 121498 126706 131764 141516 142398 431275 463492 1344564 1319868 516389 539799 130853 116026 126238 127244 136159 134856 130406 131987 88577 89529 319819 276837 802898 801222 237182 232019 297955 302666 350082 342596 371909 375141 396880 402374 384950 424448 949942 1005075 601010 505976 320209 311118 367156 364429 392317 395683 404855 413396 464041 467314 778509 813867 40.05 69.1 1
11:01:01 2023-10-12 406234 401324 95369 91904 143433 145238 149046 149513 123398 121614 126531 131849 141077 141998 431275 466664 1328194 1303923 518153 539799 129894 116026 125855 127278 135936 131610 129971 132055 88484 89529 318787 278507 797682 804776 236847 231984 298027 301773 350899 341295 369668 374144 397025 404539 382487 423426 950090 993938 596759 504507 319530 313693 365505 366403 391319 393507 405606 411571 468326 465602 775530 817341 40.05 69.1 1
11:01:02 2023-10-12 402509 399328 95364 91904 143338 144668 149892 149443 123398 121614 126740 131758 141605 142230 431055 466248 1337327 1318892 516613 537666 130790 115833 125923 127461 136181 131701 130299 130320 88694 89709 321146 279277 800973 801859 236513 233855 300038 301097 349523 342848 368377 373616 396700 404128 382436 424522 948244 1001637 601010 505259 318817 312055 367745 364173 391872 393507 407936 414056 463354 466257 774833 811666 40.05 69.1 1
11:01:03 2023-10-12 404505 401324 95502 91841 139977 144028 149692 149373 123431 121400 126774 131627 141305 145400 428718 468651 1326113 1307708 522820 540563 129804 116106 125889 127278 136097 131610 129610 132090 88451 89561 316549 279168 796536 805916 236179 231984 297495 298965 351429 342582 369560 372036 397025 402549 383319 423426 949818 988229 601010 503534 318301 314112 367197 365126 390106 396373 408729 411351 467661 463358 780949 816365 40.05 69.1 1
11:01:04 2023-10-12 401016 399368 95464 91831 140430 144632 149592 151782 123398 121531 126565 128461 141239 142876 429357 463377 1335504 1325274 524230 537366 129894 115833 125889 127278 135842 131520 131817 132123 88484 89807 319819 278115 803099 801290 234851 233093 297955 299210 351429 342884 367305 372561 396347 403686 380759 423282 947361 997293 603366 495594 319530 312968 365540 363082 391319 396514 405497 412482 464036 465566 784090 811666 40.05 69.1 1
11:01:05 2023-10-12 404899 399929 95398 91920 143438 144177 149018 149862 123398 121531 126706 131849 141268 142213 429411 462723 1324518 1313169 525038 539799 129715 116219 125855 127489 135492 131610 129610 132090 88358 89807 319819 279401 793499 802465 234851 233487 297919 300993 351744 342041 369308 373052 400436 405680 382669 425655 947178 997516 599261 499610 320435 313665 364373 368106 392040 396444 404249 410298 465782 466257 783905 816365 40.05 69.1 1
11:01:06 2023-10-12 403937 400304 95265 91938 143164 144667 148677 148108 123332 121880 126322 128535 140850 143358 431275 459760 1336958 1326253 518042 538274 129983 116026 125855 127278 135842 135010 129971 131872 88484 89529 318787 277457 803338 797890 236179 233093 298027 302181 350899 342365 368117 372503 397458 403119 383101 423282 948743 1005295 596759 500732 320435 312019 366605 364720 391231 395889 404249 412519 463389 468410 787092 815179 40.05 69.1 1
11:01:07 2023-10-12 405228 398773 95332 91938 143338 144568 148880 149443 123398 121531 126531 131849 141605 142028 429737 460084 1331883 1315073 521108 539799 129715 115866 126102 127339 135920 131974 130208 132377 88693 89709 321146 279079 798654 804024 236179 234679 296517 299245 351961 340779 369560 374035 400327 403422 381625 423019 945983 993225 601010 500995 320889 311510 366605 366403 391319 395266 403041 412811 466802 465566 786878 814048 40.05 69.1 1
11:01:08 2023-10-12 403651 402176 95398 91904 143542 144765 148946 149443 123365 121465 126619 131666 141508 142230 431275 462410 1345555 1319868 516684 539799 130072 115866 125923 127156 136159 134752 132034 132055 88577 89529 321146 276642 809255 800091 237182 232019 297529 300155 349877 342282 368932 373061 397061 402553 381329 424522 948244 1005377 608324 504251 320516 311734 367271 364863 392426 395827 407880 413249 466999 467500 778810 811703 40.05 69.1 1
11:01:09 2023-10-12 406086 398733 95398 91958 139770 144632 148980 151851 123398 121564 126571 128382 141272 142973 431275 465486 1331883 1305923 516684 540344 129894 115866 125855 127278 135842 134983 129971 132347 88391 89529 316549 278115 799145 804776 236847 234413 297955 299210 351713 340743 369668 371945 396106 403686 383319 423462 948208 993975 598472 504988 319304 313188 365540 366439 391872 393507 405340 412190 468226 466293 774870 813680 40.05 69.1 1
11:01:10 2023-10-12 403646 398769 95398 91938 143238 144430 148985 149757 123398 121531 126531 131849 141757 142162 431275 464796 1340870 1317018 516205 537666 131066 115833 126271 127068 136382 134786 130299 131895 88544 89435 319819 277694 800875 799490 237249 234019 297919 302451 349554 342559 369119 374674 396844 402374 384406 424411 949268 1005970 596759 504507 319530 311983 366905 367064 392149 393249 404285 413763 463389 467171 778259 811666 40.05 69.1 1
11:01:11 2023-10-12 406234 398764 95262 91841 143233 144228 148980 149478 123398 121564 126531 131798 141305 142466 431275 466591 1331883 1305814 516684 539799 129809 115866 125855 127190 136021 131610 131993 132347 88544 89529 319819 278579 797204 804776 236513 231984 297955 301810 351429 340743 369632 371910 397025 403686 382487 423462 950090 993975 599560 504507 319079 313693 365540 366403 391319 393507 405569 412190 467996 466006 777172 816180 40.05 69.1 1
11:01:12 2023-10-12 403124 398729 95328 91782 143238 144432 149792 150635 123398 121614 126565 131764 141172 142432 431275 464832 1345021 1318892 516318 539799 131471 116052 126486 127041 136177 131701 130333 130320 88480 89431 316549 278286 803442 802428 237350 233855 297847 300120 349841 341848 371116 374866 396673 401352 380795 424522 948926 1001637 595330 504544 319261 312019 367745 364138 391872 392923 405606 414998 463354 466257 776521 811666 40.05 69.1 1
11:01:13 2023-10-12 403937 398454 95464 91778 139936 144198 149113 151535 123398 121367 126740 131479 141272 145369 431275 466213 1327128 1305541 521232 537702 129894 115866 125855 127312 135974 131610 132085 132090 88391 89529 316549 278971 795825 805916 236179 232019 297322 300636 351429 341524 369596 372561 397025 402233 383319 423426 949623 990377 602460 503892 318301 313814 365398 365961 387912 395749 407791 411388 464586 463465 776302 814048 40.05 69.1 1
11:01:14 2023-10-12 400784 401016 93971 91771 139944 144415 149319 151570 123398 121731 126672 131513 141305 142129 428718 461691 1334557 1324573 524267 540344 129894 115946 125889 127312 136193 131520 131817 132090 88391 89529 316549 277760 812262 800091 234851 234413 298708 299245 351465 342884 368412 372036 396808 403686 382436 423282 946019 998276 602460 495400 319530 312968 366605 363011 390215 395301 405304 412482 461984 464550 782904 811666 40.05 69.1 1
11:01:15 2023-10-12 404796 402176 95402 91786 141269 145462 149285 149558 123365 121498 126531 131666 141205 142280 428808 463492 1322637 1313376 525122 539799 129715 116139 125855 127312 135560 131610 129610 132090 88391 89807 319819 279437 798676 804776 234706 234679 299605 300921 351708 341704 369380 371891 399307 405966 382939 425353 948595 990523 585784 495630 318628 313635 367197 364976 390215 396943 407973 411243 464622 463537 778546 815206 40.05 69.1 1
11:01:16 2023-10-12 401087 398809 95436 91841 143473 144432 149625 151711 123946 121498 126652 131764 141272 142365 429357 460685 1335357 1326290 523414 537702 129898 115866 125889 127278 136068 134795 132176 132347 88484 89529 319819 277724 801122 800155 234851 232769 297955 301097 351731 342884 367305 372825 396382 403686 380759 423949 947361 998739 602460 495630 319530 313004 366640 363047 391319 396479 405497 412190 463818 465679 785970 814017 40.05 69.1 1
11:01:17 2023-10-12 405083 398773 95402 91929 143438 144432 148980 147805 123398 121614 126565 131764 141208 142398 428718 459796 1324234 1315036 524157 537702 129894 116627 125720 127461 135983 131974 129575 132446 88480 89742 317942 279220 792945 804710 234851 233487 297955 298985 351997 341044 369308 373088 397494 402549 381642 422721 947251 993272 600647 495521 319304 313957 364409 365304 391872 396514 405569 410335 465454 466293 781758 815785 40.05 69.1 1
11:01:18 2023-10-12 403651 399368 95303 91938 143429 144432 148946 151640 123398 121731 126531 128449 141077 142894 429330 462723 1337327 1328450 521851 539799 129983 115866 125889 127278 135970 132190 132176 132347 88577 89529 319819 277688 803771 799490 234851 233290 297955 301280 350935 342365 369165 371353 397494 403686 383319 422048 948926 1006941 599560 503892 320889 311876 367049 364870 394004 396385 407301 412664 464622 466627 779472 813198 40.05 69.1 1
11:01:19 2023-10-12 405835 402441 95402 91875 143438 144566 148746 151605 123742 121763 126531 131764 141077 142432 430055 463528 1332843 1307708 516684 537666 129894 115866 125855 127156 135842 134891 131668 132055 88391 89561 319819 278347 796775 803638 236847 232019 297919 299210 350935 340504 369668 372467 397061 403686 382237 423426 950090 996159 598110 504544 319261 313004 365576 366955 389755 393507 405533 412614 467567 467715 774371 813680 40.05 69.1 1
11:01:20 2023-10-12 403651 399427 95332 91778 143233 144756 149081 149548 123365 121483 126531 131849 141268 142213 430665 462086 1340834 1320807 515915 537946 130072 115833 125923 127190 136193 134786 131977 131838 88544 89435 316549 276060 801499 799526 237518 234463 297847 302273 350226 342221 369380 375204 396880 402374 384406 424448 950090 1006718 598110 505346 320435 312350 367156 364685 390921 393542 405231 413616 463389 467715 778883 811740 40.05 69.1 1
11:01:21 2023-10-12 405476 398769 95233 91904 143238 144667 148913 151851 123398 121614 126531 131798 141077 142365 430970 464832 1333777 1305814 516684 539799 129898 115833 125855 127278 136021 134983 132085 132347 88544 89561 316549 279400 798905 803638 236847 232053 298172 300672 349554 340779 369632 371981 397061 402233 382778 423426 950090 996864 598110 504150 319304 313004 367447 366439 392149 393507 405533 412226 467279 468516 774575 816291 40.05 69.1 1
11:01:22 2023-10-12 403651 401324 95336 91862 143034 145110 152503 149443 123365 121581 126497 131849 141272 142327 430970 461332 1345021 1320807 515878 539125 130787 116019 126364 127305 136245 131520 130333 130320 88755 89644 319819 278286 807568 801290 237350 232053 297955 302666 349841 342559 369452 372990 397061 403119 383028 424300 950090 1007431 593760 504471 320435 312194 366605 364720 390921 393507 404249 412811 464465 468374 779399 813434 40.05 69.1 1
11:01:23 2023-10-12 407911 398729 95233 91904 143238 144667 148780 151816 123332 121531 126497 128373 141305 142861 430970 464832 1333777 1309612 516647 540563 129983 116026 125855 127244 135936 131571 129971 132347 88451 89807 316549 277724 797682 804506 236847 232053 297955 301280 351429 340468 369344 372467 397061 403686 382237 426829 951930 998990 596660 503967 319421 313522 366168 367328 393260 396943 405389 412774 467495 467643 776521 816365 40.05 69.1 1
11:01:24 2023-10-12 403360 402171 95364 91841 143438 144428 149080 149685 123742 121931 126868 128503 141239 142793 431202 467436 1336847 1320884 516573 541256 131066 115833 126271 127156 136287 131792 130299 131987 88544 89529 315528 276873 802430 801290 236847 231627 298027 300120 349805 342618 368932 373616 396673 403119 381936 424522 949818 1000894 596759 505259 319530 312019 367745 364685 392149 393472 405533 414093 463389 465244 778178 811703 40.05 69.1 1
11:01:25 2023-10-12 404796 398729 95559 91904 143503 144432 149252 151570 123398 121581 126774 131764 141305 142398 431275 466213 1328070 1305923 519650 537702 129630 116026 125855 127244 135816 131520 132176 132347 88512 89529 319819 278543 806151 807000 237182 234019 299605 300952 351249 342185 371651 373543 396808 404788 383247 427548 950090 991096 598653 503757 319421 313886 365505 366075 390215 395611 410208 412007 467531 464877 774833 816365 40.05 69.1 1
11:01:26 2023-10-12 403666 401251 95390 91745 143334 144368 149352 149338 123934 121400 126740 131849 141605 141836 428683 462735 1333777 1317018 522783 540563 131099 115720 126770 127068 136382 134821 132452 131838 88544 89529 324464 277529 820943 802429 236179 232053 297565 299210 349278 342329 369632 373088 397061 402553 381936 423390 947398 996864 601010 499599 319530 311734 367745 365268 390215 395266 409042 413799 469100 464591 783733 813286 40.05 69.1 1
11:01:27 2023-10-12 403937 398803 95489 91585 140592 144130 150036 149219 123974 121168 127072 131445 141339 145298 428718 469316 1324518 1309644 522783 541146 129983 116433 126102 127319 136022 131792 130152 132412 88601 89677 319819 280074 794590 806486 236179 232053 297530 301576 351672 342426 369488 372036 397025 402830 382832 425692 949416 988192 602460 499952 318592 313957 365505 365233 390215 394127 407936 411571 464367 463537 774870 814048 40.05 69.1 1
11:01:28 2023-10-12 401615 398733 93967 91618 143507 144164 149625 151500 123398 121400 126740 131661 141305 141703 431275 462015 1331465 1323630 523488 540181 130072 116059 125889 127278 136159 131635 132176 132347 88544 89561 319819 278115 802105 801259 234851 232088 297919 301280 350652 342884 369294 372561 397061 403686 382508 425242 948926 999471 596759 499610 320172 312790 366168 366026 393260 396338 407880 412154 464693 467314 784851 814017 40.05 69.1 1
11:01:29 2023-10-12 405228 399707 95364 91782 143307 144532 148916 149896 123861 122305 126956 128531 141239 142827 431202 459904 1332968 1315211 521851 540563 130072 116139 125855 127278 136143 131883 130299 132205 88544 89561 319819 277226 799277 804776 236179 232088 297081 299280 351997 341295 369560 373352 397494 402553 382237 423353 944643 991096 601010 499989 320889 312933 364921 366368 391319 395854 404213 410952 466181 465643 786319 815785 40.05 69.1 1
11:01:30 2023-10-12 403394 399920 95199 92128 142960 144735 152328 151956 123162 121946 125939 128535 140850 143126 430665 462723 1343991 1322688 516647 539799 129983 116106 125889 127278 136193 131520 132034 132090 88544 89529 319819 276837 806918 800008 237182 234679 297919 300434 350755 342740 369380 375736 399798 402374 384097 424522 948743 1006006 596116 502715 320889 312019 366569 364720 391816 396520 407301 412482 464729 468740 782867 814011 40.05 69.1 1
11:01:31 2023-10-12 405606 400304 95233 92064 143034 144667 148575 151886 123365 121713 126322 128438 141044 142894 431275 463421 1328272 1311508 517786 540946 129894 116026 125889 127278 135970 131520 131851 132090 88544 89529 315145 278543 795134 802429 236847 232053 298032 299210 351713 340779 369560 372764 397061 404255 381931 423390 948244 998276 598110 504507 319530 313298 365212 366368 390921 394092 409624 411241 469802 467428 776962 816291 40.05 69.1 1
11:01:32 2023-10-12 403937 398760 95336 91841 143142 144769 148677 149792 123365 121567 126531 131849 141508 141929 431275 460685 1342621 1320807 517681 540344 130877 116052 126311 127143 136151 131701 130242 130320 88662 89862 321146 278484 798684 799021 236847 232019 296865 302268 350899 341812 368896 372503 397061 402517 383283 424522 948743 1007431 603911 503793 320743 311983 366898 364720 391506 394092 404249 411861 463389 468740 779435 811703 40.05 69.1 1
11:01:33 2023-10-12 405799 401556 95547 92064 143060 144662 148610 151851 123365 121531 126322 128373 141077 142466 430665 463421 1333777 1310538 516684 540563 129894 115866 125855 127244 135970 131520 131817 132055 88451 89529 316549 278115 797013 801825 236680 232019 297955 299175 351429 340229 369524 372467 397061 403686 381371 426223 949868 998910 605382 502861 319421 312825 367197 368591 393538 396664 405497 410371 466145 467715 779062 816143 40.05 69.1 1
11:01:34 2023-10-12 403365 401287 95299 91745 143233 144462 149492 149896 123913 121731 126638 128373 141205 142365 430213 465345 1344909 1320884 515878 539799 130563 115866 125889 127041 136173 131908 132360 132347 88544 89496 319819 278880 808133 800091 237015 232053 297955 302133 349841 342582 369228 372503 397025 402553 381900 424559 949818 1006006 601010 504544 320435 311983 367156 364720 392149 392923 404285 413433 463389 465935 778259 811703 40.05 69.1 1
11:01:35 2023-10-12 406229 398414 95360 91904 143108 144620 149080 149862 123365 121564 126531 131849 141011 142162 430970 465486 1331976 1305923 518153 537666 129894 115866 125855 127244 135970 131520 131817 132090 88391 89561 319819 279874 799145 805854 237182 234019 297919 301170 351285 340636 371614 374674 396844 404183 383319 423426 950090 993975 597566 504214 319530 313409 365505 366403 391872 395827 405606 412190 467567 466293 774833 816365 40.05 69.1 1
11:01:36 2023-10-12 405962 398725 95328 91778 143268 144198 148980 151570 123735 121400 126565 131729 141175 142331 430970 462050 1332557 1315073 521851 539417 130608 115833 126566 127068 136282 134804 132268 132072 88577 89341 317389 275566 807722 804776 236179 232053 297955 302024 349576 341295 369596 373088 397061 401916 380759 423196 944607 994011 601010 499989 320209 311510 367192 366110 391042 396943 407190 413176 467243 464734 786208 813900 40.05 69.1 1
11:01:37 2023-10-12 406354 398702 95364 91938 143238 144432 149080 151851 123398 121531 126652 131764 141208 142398 430665 465849 1330942 1307742 517968 540763 130755 116152 125788 127387 135834 131701 130117 130502 88480 89862 319819 278935 809304 805916 236847 232019 299248 300988 351393 340779 371759 371910 397061 404824 383319 423498 948244 993975 600647 504507 319275 313444 366605 366955 391319 393817 405569 411205 468226 465930 774833 815785 40.05 69.1 1
11:01:38 2023-10-12 405083 398419 95642 91841 143303 144198 149052 151605 123431 121498 126652 131764 141305 142199 430970 462735 1332830 1317018 522594 537666 131190 115720 126480 126859 136454 134804 132176 132072 88577 89435 319819 276025 805153 804170 236179 233093 297955 302344 349841 341848 369632 373088 397061 402868 385459 427511 947659 996755 602460 501032 319457 313045 366426 365767 391006 396166 405497 412774 461984 464912 783472 811666 40.05 69.1 1
11:01:39 2023-10-12 403937 401556 95328 91871 140459 144496 149798 147848 123946 121731 126672 128373 141239 142432 431202 466334 1322526 1315248 525011 538459 129715 116059 126102 127461 135967 131817 129971 132347 88391 89840 317942 279293 794550 802502 234851 232769 297955 300429 351997 342341 368968 372036 397061 402865 382778 422721 949818 988265 601047 495630 318592 313993 365212 364976 390215 395925 407973 411243 464765 462819 777158 815206 40.05 69.1 1
11:01:40 2023-10-12 400450 401593 95394 91778 143303 144058 149046 149548 123398 121400 126531 131849 141108 141966 431275 462723 1329250 1324369 524230 539799 129894 115833 125855 127244 135936 134821 129971 132055 88451 89529 316549 279476 805998 801217 236107 233024 297919 301170 351285 342812 370063 371891 399234 403686 381561 422946 946019 998764 596223 495630 319530 312968 365576 362757 391006 396907 405497 412190 464693 464912 784053 811666 40.05 69.1 1
11:01:41 2023-10-12 401700 398809 95299 91841 143108 144532 148815 151605 123398 121564 126356 131729 141077 142365 430665 465486 1335357 1317018 519628 537666 129719 116059 125855 127312 135824 131701 129610 132439 88270 89561 317942 279473 801609 799021 236179 232088 297287 299292 351731 342884 368117 371649 397061 403746 380795 424250 950295 1003091 592471 501122 318142 314657 365540 363082 392390 396943 409523 411897 465350 467207 773786 811556 40.05 69.1 1
11:01:42 2023-10-12 401089 398773 95436 91904 143438 144432 149113 151640 123398 121498 126740 131764 141305 142398 428718 462723 1333612 1329189 525546 540380 130072 116152 125821 127177 136056 131610 130117 130502 88694 89862 318975 277688 801238 800155 234851 234679 297559 299245 351429 342884 367269 372825 400327 404255 380759 423319 947398 999444 602460 495630 319530 313004 366605 363047 391872 396514 405533 411861 464036 466329 784053 811666 40.05 69.1 1
11:01:43 2023-10-12 402509 399364 95266 91778 143233 144432 148744 151605 123365 121614 126881 131764 141077 142466 430665 462086 1333428 1318929 519628 537702 129715 116219 125889 127611 135698 131817 129610 132347 87964 89964 317942 279401 791218 799588 236513 232053 297955 300429 351997 342884 367305 371910 396844 405930 382793 422988 951632 1001109 599560 501367 319421 313706 366158 366102 390921 394678 405533 410335 463389 467428 780989 814048 40.05 69.1 1
11:01:44 2023-10-12 403394 399742 95166 91958 139482 144928 150896 148489 123299 122503 126429 128623 141139 143025 430555 459976 1340723 1320807 516281 539799 129983 116052 126311 127278 136159 134983 132176 132347 88484 89709 318975 276837 796441 799021 236847 232769 297955 302133 350369 342365 369524 373097 396347 402836 381329 422721 949416 1007431 596660 503793 320435 312055 366640 364756 392127 394127 404249 412848 463425 467356 779435 813471 40.05 69.1 1
11:01:45 2023-10-12 405871 399707 95266 91938 143229 144620 148710 149757 123365 121680 126565 128430 141205 142458 430665 463492 1328272 1309644 516684 539799 129894 115866 125889 127312 135970 131520 131668 132090 88423 89767 316549 279675 798041 804710 236847 234019 297919 299139 351249 340600 369452 375204 397061 403686 381968 423426 948244 998057 597566 503757 319530 313701 365540 367105 390957 395683 405569 411607 467531 468374 777073 816365 40.05 69.1 1
11:01:46 2023-10-12 407230 398742 95366 91778 143307 144432 149080 151605 123742 121581 126740 131729 141339 142432 430970 460120 1333428 1315073 521108 539799 129898 116026 125923 127312 136303 134983 132176 132163 88577 89561 317389 277694 801817 804776 236179 232088 297745 302666 351731 340815 369632 373616 399307 402553 382778 423232 944643 991833 598110 500768 320889 311983 365576 366668 391763 396943 405999 412701 467387 466150 787363 815674 40.05 69.1 1
11:01:47 2023-10-12 405763 401324 95335 91871 143420 145110 148880 149896 123365 121581 126706 128373 141272 142886 431275 464796 1333973 1310548 517681 540490 130476 116119 126136 127529 136022 131792 130117 130502 88447 89862 319819 278079 796655 804170 237350 234679 297955 299175 350899 340743 371723 375168 397025 404255 383319 423426 950090 996086 598110 504471 319683 313409 366569 366919 392426 394057 405569 411824 468226 467278 774833 816365 40.05 69.1 1
11:01:48 2023-10-12 405741 398414 95680 91871 139782 144532 149625 150635 123398 121614 126706 128197 141172 142365 431275 463024 1333777 1316981 522222 540563 131066 115833 126271 127211 136382 134992 132360 131953 88698 89496 317389 275760 805037 804776 236179 232053 297739 302561 349769 341535 371492 373998 399089 402231 384804 427548 945799 993829 595330 502102 319384 312754 368673 366039 391042 395266 405533 414681 468988 466270 780171 814011 40.05 69.1 1
11:01:49 2023-10-12 404500 399671 93971 91769 140690 144428 150039 151819 124046 121721 127058 128188 141629 141899 431165 466069 1326191 1306742 521970 538423 130755 116406 125855 127244 135936 131792 129971 132273 88480 89807 318787 278543 794065 805916 236179 232053 299713 299175 351961 342848 369596 372561 397061 402830 383319 423390 950090 990523 605360 501440 318817 313886 365540 365233 390215 394954 409163 412482 465746 466270 774833 815785 40.05 69.1 1
11:01:50 2023-10-12 401583 398729 95497 91745 140433 144198 150139 151570 123941 121400 126740 131661 141305 141966 431275 462015 1334725 1322688 524267 540563 129898 115992 125855 127278 136256 131701 132176 132347 88690 89734 319819 279874 809066 802428 236179 232989 297919 300952 350683 342776 369344 373088 399307 403686 383045 424522 948926 999691 596223 495630 320209 313629 368500 364102 391319 396479 405533 412482 465021 465566 784016 811629 40.05 69.1 1
11:01:51 2023-10-12 402525 402124 95397 92031 143433 144658 149049 151711 123668 121564 126585 128373 141305 142432 431275 464760 1335085 1316981 518476 537666 129898 116186 126202 127489 136029 131701 129610 132439 88451 89807 317942 279473 790011 800155 236513 232053 297955 299890 351997 342848 368081 371910 399307 404664 381561 423883 950968 1001601 601010 501440 318555 313706 367717 366544 393223 396907 409523 411424 463673 467536 773476 813826 40.05 69.1 1
11:01:52 2023-10-12 403937 399707 95369 91904 143547 144769 148913 149896 123365 121763 126531 128503 141410 142660 430970 460120 1343299 1331086 520848 540873 130575 116119 126170 127441 136211 131792 130117 130593 88568 89804 324464 277652 798712 797728 237182 233024 297500 301773 350899 342848 372173 375736 396347 403403 383319 424522 948743 1007431 599560 502971 321191 312019 366605 364976 391816 395301 404855 412481 464729 469071 784016 814048 40.05 69.1 1
11:01:53 2023-10-12 405574 398769 95609 92064 143368 144769 150720 150106 123365 121680 126497 128373 141605 142858 431275 463421 1334725 1312442 516684 540563 129983 116026 125889 127244 136125 131610 129971 132147 88484 89529 321146 278543 814389 802429 236847 232053 297811 299210 351677 340743 369560 375736 396772 404644 381947 426941 952791 999655 598110 503930 319421 313230 367197 368628 391506 394643 405569 411278 467387 468668 778837 816365 40.05 69.1 1
11:01:54 2023-10-12 403360 399667 93906 91958 140463 144897 151462 152100 123842 122137 126848 128531 141205 142827 431165 466069 1340995 1318892 516684 539543 131033 116086 126446 127244 136159 134881 132360 130593 88755 89496 316549 277262 802114 800018 236847 231984 297955 300120 349841 342848 369488 371874 396988 403403 382741 424522 952115 1003054 605541 505617 319530 312713 368262 364976 392426 393472 405569 414387 464729 465607 778731 811703 40.05 69.1 1
11:01:55 2023-10-12 403680 398738 95369 91808 139770 144532 149659 151782 123431 121400 126740 131729 141305 142398 431275 467563 1328070 1305814 519650 538459 130304 116139 125889 127699 136125 132151 131908 130684 88690 89890 316549 280074 797563 805769 236847 234019 300064 301170 351780 342668 371614 373088 397025 402830 383319 427437 950090 990523 593365 502971 319304 313635 366426 365233 390215 394127 408585 412482 466802 464841 774833 816365 40.05 69.1 1
11:01:56 2023-10-12 401469 401593 95430 92003 140007 144667 149625 150211 123946 121796 126706 128382 141272 142861 431275 467455 1336304 1316981 521108 538459 130076 116026 126238 127312 136042 131610 132176 132347 88544 89746 319819 279365 796584 800155 236513 232088 298433 300138 351749 342884 368412 371910 397061 402865 382472 424221 950968 1005295 601010 501477 318555 314399 367709 364173 392280 395301 409778 413433 462633 466986 773661 814354 40.05 69.1 1
11:01:57 2023-10-12 404509 398773 95568 91745 140004 144368 150002 149199 123431 121498 126740 131666 141605 141831 431275 467987 1326537 1317147 525310 541330 130787 116152 125788 127529 136022 131883 130117 132504 88512 89961 324464 279437 792704 807000 234706 233059 297847 298721 351997 342329 369416 372036 397061 404028 383319 425427 950090 989822 599618 495630 318744 314621 365505 365268 390215 396479 408874 411241 464765 464877 777121 815206 40.05 69.1 1
11:01:58 2023-10-12 401336 402176 95402 91904 139973 145110 149899 149687 123398 121498 126915 131849 141305 142068 428924 463377 1333428 1326253 522636 539799 130608 116026 125889 127577 136143 131701 132034 132147 88544 89529 319819 278151 799385 800055 234851 233453 297955 299245 351961 342884 370853 372906 400291 404644 384097 423736 947696 1002945 602460 501032 321344 312790 366605 365233 392092 395854 404855 413176 465383 469071 784851 814048 40.05 69.1 1
11:01:59 2023-10-12 405478 402241 93971 91861 140228 145034 149525 152030 123299 121731 126638 128373 141172 142793 431165 460012 1333777 1315248 520738 540344 130608 116026 125821 127278 135970 131830 130299 130866 88544 89529 319819 278088 799265 804776 236179 232053 297500 300611 351961 341546 369596 373880 397494 403119 382237 423390 947090 993236 601010 501440 321344 312897 365505 366403 391872 395301 403964 411534 467166 464555 786319 815206 40.05 69.1 1
11:02:00 2023-10-12 403937 398764 95299 92128 142969 145137 152611 152133 123332 121796 126497 128549 141077 143092 430665 462723 1344564 1320807 516647 540181 130575 116026 125889 127278 136287 135010 130299 130684 88811 89796 319819 278484 804141 800155 237182 232989 297919 300645 350719 342704 369488 373323 396312 403119 383319 425544 950090 1007431 583359 503757 320743 311876 366605 364976 391816 396241 404249 413433 464729 469071 779435 814048 40.05 69.1 1
11:02:01 2023-10-12 407389 401287 95402 91908 139944 145110 150039 149721 123398 121647 126740 128373 141339 142327 431202 462723 1333777 1313169 522319 539799 130820 115992 126271 127312 136381 131610 132360 132347 88577 89529 317389 276906 801422 804776 236179 232088 297955 302451 350616 341812 369632 373616 399307 402553 383319 423426 946653 995308 601010 500732 320889 311729 367192 366919 391319 395301 404249 414093 468226 466293 787437 816365 40.05 69.1 1
11:02:02 2023-10-12 404055 399360 95530 91938 143138 144769 149592 149994 123398 121731 126740 128373 141614 142230 431018 467656 1349055 1321827 516537 540490 131099 116119 126588 127407 136279 131701 130606 132205 88544 89681 324464 278088 808187 802428 237518 231984 297847 300576 349554 342776 369524 372764 397061 403119 382741 426216 949623 1004547 601010 505617 320473 312019 368853 365233 392426 393782 405569 413725 464729 467679 779285 814048 40.05 69.1 1
11:02:03 2023-10-12 405621 398738 95563 91904 140106 144566 149625 151851 123431 121564 127125 128373 141305 142398 431275 466213 1328107 1306742 518146 539799 129894 115992 126271 127278 136198 131792 132176 132273 88544 89746 319819 278543 793742 805916 236847 232019 297287 301668 351997 342559 372067 373998 396736 405395 384097 425785 951558 991891 601010 501032 319122 314842 365469 365268 391319 396514 408908 411825 465383 464912 780245 815206 40.05 69.1 1
11:02:04 2023-10-12 403790 402185 93984 91991 139975 145034 149592 148052 123332 121796 126814 128591 141205 142923 431275 464506 1335357 1316981 519406 542060 129715 116252 125701 127699 136098 132737 129575 132376 88391 89807 319819 279329 789147 800055 236179 232734 297955 298965 351997 342618 368377 372503 397061 404028 382778 424221 950698 999408 599560 501513 319530 314878 364409 364173 390957 395266 405569 410335 463354 465935 777073 814048 40.05 69.1 1
11:02:05 2023-10-12 405658 401483 95398 91908 143342 144662 148980 151605 123398 121581 126619 128373 141305 142398 431275 460120 1328107 1314102 522563 537666 129894 116219 125855 127611 135714 132156 130299 130958 88690 89890 319819 279256 792516 804024 236179 234035 297919 301170 351889 342570 369524 371910 398365 402865 382793 425205 948706 993975 591935 495630 320435 314399 365177 365304 392149 399189 405533 411534 466110 466329 782867 816365 40.05 69.1 1
11:02:06 2023-10-12 405370 399640 95394 92064 143429 145167 149558 152063 123365 121880 126531 128503 141126 143058 431275 463095 1335357 1313169 518668 540563 129630 116106 125889 127489 136051 131792 130406 132347 88544 89529 316549 278311 796677 801222 236680 232734 297955 301134 351997 341848 368932 375699 397061 404539 382237 424522 950258 997293 601010 503007 319530 313025 364373 365304 391541 394989 405569 410298 464765 469071 777121 816343 40.05 69.1 1
11:02:07 2023-10-12 404613 399920 95431 91938 143525 144769 149455 147906 123431 121680 126740 128373 141605 142624 431092 462741 1333973 1319002 521776 541330 130608 116152 126345 127563 136022 132103 130152 132124 88577 89746 317895 279675 794178 804776 236680 233418 296830 302610 351708 341848 369596 373616 398086 403686 381910 423390 947398 993272 601010 499989 321344 313444 365469 366403 392149 396479 404249 411534 467166 466293 786319 816365 40.05 69.1 1
11:02:08 2023-10-12 403937 399925 95130 92128 143199 145171 152503 152203 123365 122278 126322 129402 140850 143358 430970 460120 1342621 1322695 517749 540181 130641 116059 126271 127278 136193 131909 131885 132124 88544 89746 319819 276837 802714 800091 236847 233093 297955 300611 351425 342596 371686 376268 400436 403615 384406 425729 949979 1008552 596660 504324 320889 312933 367450 365268 391900 396943 404855 414020 465419 469071 781721 815095 40.05 69.1 1
11:02:09 2023-10-12 406858 401593 93940 91958 139911 144564 149388 150635 123842 121731 126638 128373 141562 142365 430970 460120 1331990 1317147 522594 540563 130575 116106 126271 127312 136177 131792 131851 132055 88544 89561 318787 276906 803372 805916 236179 232088 297822 301033 350899 341488 369632 371614 396312 403119 383319 423426 947398 992534 605360 501477 321117 311983 366605 366403 391872 395889 404285 412848 468226 466293 787437 815785 40.05 69.1 1
11:02:10 2023-10-12 403937 398773 95402 91938 143299 145120 149146 151886 123431 121680 126740 128373 141339 142991 431275 462050 1345555 1320807 516684 540344 130641 115833 126305 127278 136509 131974 130480 130593 88844 89767 319819 278484 803643 802428 237518 234413 297919 302519 351393 342848 369596 373656 397061 403116 385149 425766 950090 1008145 596660 505447 321117 312019 367745 365304 391231 394092 405268 414093 464729 468740 779399 813471 40.05 69.1 1
11:02:11 2023-10-12 406234 398764 95427 91904 139907 144897 149525 151994 123431 121564 126740 131798 141675 142793 431275 463095 1334725 1318929 523974 540181 131165 115833 126723 127278 136863 134821 130805 132021 88792 89496 316549 276025 810011 804776 236179 232769 297955 301033 349841 342329 371796 373734 396312 403119 382472 423462 947398 998276 601010 500732 319530 312019 368593 366403 391319 395889 405533 414681 469452 465930 785203 815179 40.05 69.1 1
11:02:12 2023-10-12 402794 402461 95402 91938 143290 145238 149592 149940 123431 121531 126740 131849 141305 143084 431055 467877 1343299 1321827 518116 541330 131066 116119 126588 127109 136597 131701 132252 132055 88577 89746 315513 278880 801568 800155 236680 231788 297287 301597 350508 342884 369524 371910 397025 403686 382776 425575 948281 1003127 601010 505617 319530 313114 368262 365012 392426 394057 405642 414093 467256 466986 777073 811703 40.05 69.1 1
11:02:13 2023-10-12 404702 398738 95402 91969 143507 144428 149592 149478 123431 121483 126774 131849 141339 142033 428821 468583 1328194 1305814 520458 537666 129983 116026 125889 127489 135970 131792 131851 132124 88544 89840 318787 278543 794353 805282 236513 232019 299713 299245 351708 342596 371542 373734 396916 405395 384134 423390 952078 998600 598110 503573 319530 313921 366605 366110 389961 396907 408692 412482 467567 464912 774833 819857 40.05 69.1 1
11:02:14 2023-10-12 402245 401593 93947 91931 139875 144769 151143 149826 123842 121731 126672 128415 141899 142230 431275 467599 1337290 1322770 521851 540946 129983 115866 126271 127489 136539 132012 131885 132124 88577 89807 321146 278579 802468 800155 236179 232088 300028 299175 350935 342884 369258 371945 397061 402900 382741 424522 951004 1003164 601010 502223 318555 313957 367745 364138 389791 394713 409814 414093 463354 466986 776618 811703 40.05 69.1 1
11:02:15 2023-10-12 403937 398414 95597 91618 140630 144198 150173 151324 123974 121200 126950 131627 141339 145298 429066 466213 1324518 1311508 524341 537702 129983 116059 125889 127489 136177 132065 130299 130684 88904 89865 316549 279293 795869 806377 236513 232665 300276 301170 351997 342848 369560 372825 397061 405966 384097 425766 950090 988265 601010 500884 319079 314878 365540 365340 391319 396550 408874 411571 465454 464912 778296 815206 40.05 69.1 1
11:02:16 2023-10-12 404973 399368 95364 91933 139866 145034 149322 152098 123398 121745 126565 128503 141143 143534 430665 462735 1329250 1315248 518153 539961 129626 116139 125855 127699 135970 131904 131725 132531 88544 89561 319819 278507 805225 801259 236513 234413 297955 299280 351997 342606 368932 373061 396808 402865 382237 424522 950090 999444 599560 503487 319530 313957 364921 365268 391852 395301 407669 410952 464729 469071 777121 815785 40.05 69.1 1
11:02:17 2023-10-12 404622 399142 95431 91938 143303 144667 149489 151816 123431 121614 126652 131764 141562 142759 431055 459796 1333703 1318062 521034 539689 130387 116152 125788 127740 136159 131883 131851 132216 88544 89840 316549 280397 794241 805916 236513 233487 296901 302060 351744 341848 369596 371910 398401 401671 382237 426186 947398 993272 601010 498542 320889 313957 365277 366110 392149 396514 405176 411534 466838 466329 786319 813680 40.05 69.1 1
11:02:18 2023-10-12 404010 399956 95233 92064 143238 144735 152433 152168 123332 122194 126322 128656 141282 143392 430970 460084 1337032 1326290 517681 537666 129972 116219 125923 127523 136393 131610 132176 132124 88577 89746 318787 277493 803576 797890 237081 233290 298027 302880 351141 342596 371380 373514 401002 403615 384406 424411 950016 1007285 596759 501513 320889 312968 367192 365268 394654 399007 405425 413507 464801 469071 786208 814048 40.05 69.1 1
11:02:19 2023-10-12 407389 402205 95561 91964 139812 144769 149969 149826 123299 121731 126672 128865 141605 142230 428718 460120 1333973 1319031 521851 537666 129983 116026 125889 127461 136880 131909 132103 132216 88577 89561 321146 277694 798041 807058 236179 232769 296901 301068 351713 341571 369344 371389 397494 403119 382778 423462 947398 993742 601010 501122 321117 312019 365576 366403 389529 395889 404249 412848 467896 467022 787437 813680 40.05 69.1 1
11:02:20 2023-10-12 403483 399364 95461 91938 143342 144701 149492 152098 123431 121680 126652 128373 141305 142432 430665 461367 1346510 1320807 516647 540563 131471 116059 126305 127461 136211 132065 130480 130593 88787 89709 319819 278088 808884 801859 237518 232989 297775 300822 351465 342848 369560 373656 396844 403686 382436 423055 948244 1008236 600968 504544 320619 312493 367745 365268 390957 394127 405461 414703 464765 469071 779109 814048 40.05 69.1 1
11:02:21 2023-10-12 405074 398804 95398 91958 139870 144667 149692 151640 123464 121531 126990 128591 141305 142973 428808 462735 1328309 1317055 522594 540417 131132 115866 126635 127068 137012 134633 132137 132163 88731 89561 318787 276448 810104 804776 236179 234413 298027 300611 349841 342365 371796 371353 396808 403119 383081 423498 948743 998276 605360 501244 320209 312019 368593 366439 391319 395889 405376 414681 467567 466293 784053 815206 40.05 69.1 1
11:02:22 2023-10-12 402794 398764 95366 91874 143503 144735 149146 151780 123431 122101 126652 128711 141595 142991 431092 466105 1343519 1318744 517712 541330 131103 116119 126588 127598 136514 134983 132360 132347 88577 89767 322270 277688 809769 800155 236680 234019 299605 301560 350405 342884 369560 371649 397061 403686 383081 422721 951004 1004584 601010 505617 319530 312968 367494 365012 389791 393817 405642 414387 463389 466006 778178 814048 40.05 69.1 1
11:02:23 2023-10-12 402839 398458 95535 91778 140303 144667 149932 150214 123979 121400 126740 131695 141172 141899 431275 462015 1334725 1319831 523488 540563 131290 116026 126238 127278 136125 131792 132034 132273 88544 89807 319819 277688 804892 802392 236179 232700 297955 299245 350598 342848 369596 373088 399307 404255 383045 423196 948743 998276 603910 499916 319530 313409 368817 365268 390766 396131 405569 414975 466074 465280 783659 815760 40.05 69.1 1
11:02:24 2023-10-12 401328 401588 95593 92011 140262 144564 149969 147848 123979 121913 126990 128373 141272 142398 431275 467234 1339368 1316944 519344 540563 130787 116026 126345 127244 136386 131610 132360 132147 88544 89529 319819 278115 799098 800155 236179 232019 297738 301061 350616 342848 369488 371910 396952 402233 383045 424522 952791 1006006 601010 504471 319042 313409 368262 364685 392317 394057 409163 414020 463318 467314 774796 813776 40.05 69.1 1
11:02:25 2023-10-12 403927 398694 95563 91875 140530 144398 150173 151535 123974 121316 126950 131593 141305 145502 431275 466213 1326224 1307708 523524 538838 129894 116219 126364 127638 136143 132065 130299 132688 88662 90081 315528 280074 800915 806948 236847 234514 300561 299175 351961 342848 369596 372570 397025 403711 381294 423390 950090 991891 598189 500696 319939 314399 366569 365304 390215 395301 409163 412247 465782 464877 777625 816365 40.05 69.1 1
11:02:26 2023-10-12 401656 401556 93846 91958 139777 145082 149046 152063 123398 121763 126638 128373 141272 142991 431275 463385 1337253 1316981 520738 541146 129809 116186 125855 127665 136034 131974 129610 132439 88419 89964 317942 279473 793843 800155 236680 234413 297955 299926 351997 342884 368377 371910 396736 404063 383319 424221 950968 1001637 608324 502346 318592 315322 365505 364138 390921 395266 409835 411534 462957 468374 774796 815206 40.05 69.1 1
11:02:27 2023-10-12 404936 398764 95394 91904 139778 144769 149625 149896 123398 121614 126956 128711 141997 142624 432499 463959 1326402 1319002 525535 541256 129894 116440 125821 127631 135902 131974 129971 132531 88657 89832 321146 280998 793562 802392 234706 233383 297811 298721 351600 342329 369560 372561 397494 404063 382778 426179 948743 991060 601010 495594 319304 314878 367447 365268 391319 396550 408549 411497 466110 467049 778847 816365 40.05 69.1 1
11:02:28 2023-10-12 402525 399368 95398 92064 143438 144701 149113 152063 123365 121698 126706 128503 141044 142466 429321 462699 1337253 1318892 519628 538459 129894 116252 125821 127699 135936 132181 129610 132531 88451 90058 312440 279401 788234 800155 236513 232769 297955 301067 351997 342884 368377 371945 397061 404664 383319 424522 951004 1000187 598110 501477 319530 315292 365177 364173 390957 395301 408549 411243 465168 468782 774575 814947 40.05 69.1 1
11:02:29 2023-10-12 405946 399218 95561 92063 139907 144932 151426 150177 123809 121731 126740 128470 141268 142213 428808 462630 1328289 1315036 524083 539799 129715 116152 125821 127577 135808 131974 129610 132308 88391 89840 321294 279365 788131 802354 234851 233487 297955 299175 351997 342606 369524 371353 398365 402865 382778 425766 948743 996864 586989 498194 320889 313444 365177 366368 391726 396514 404855 411534 466838 466293 785761 816024 40.05 69.1 1
11:02:30 2023-10-12 403937 402161 95327 92128 143233 145133 148744 152168 123332 122077 126410 128841 141175 143591 431275 462723 1336995 1326253 518005 539799 130072 116406 126486 127427 136177 132065 130333 132504 88480 89862 318787 278880 802050 800155 236847 233255 297601 300541 351429 342848 369308 374039 398051 403686 381329 424522 950016 1007431 596759 501550 320964 312933 367156 365268 392127 396166 405461 412481 465419 469071 784053 814048 40.05 69.1 1
11:02:31 2023-10-12 405799 401742 95559 92031 139807 144769 149625 149652 123946 121763 126740 128373 141605 142061 429733 460084 1333777 1316008 520790 539799 129894 116026 125889 127455 136197 131610 132360 132216 88758 89713 324464 277496 799430 805345 236179 232088 296865 303367 351713 341812 369668 371910 396312 403138 383319 423462 947398 993975 601010 502102 320435 312019 368889 367213 391872 395854 405461 414681 468226 466257 786319 815206 40.05 69.1 1
11:02:32 2023-10-12 403360 402171 95430 91904 143525 144769 149625 149896 123398 121913 126956 128832 141997 143056 430896 466408 1344947 1320884 516500 540873 131033 115959 126271 127244 136416 131610 132360 130593 88755 89529 317895 277226 812232 800091 237350 231984 297883 300822 350369 342618 369524 371910 397061 403686 383045 423019 947975 1003091 609795 505617 319530 312968 368557 365268 390338 394057 405606 414681 464729 467679 778731 814048 40.05 69.1 2
11:02:33 2023-10-12 402232 401324 95464 91904 140433 145110 150036 149443 124109 121581 126774 131849 141339 141900 431275 462050 1335085 1320807 524267 537702 131454 116219 126486 127577 136382 131817 132360 132439 88544 89807 319819 277724 804242 802429 236179 232734 297955 302133 350634 342884 369596 373088 396347 402549 383116 423196 948743 998276 602460 499599 320209 313921 368853 365304 391042 396479 405569 415270 467404 465971 783733 815095 40.05 69.1 2
11:02:34 2023-10-12 402196 399822 95631 92040 140200 145133 151533 150177 123842 121763 126740 128503 141268 142213 431092 468990 1334042 1320807 521700 541183 131033 116219 126271 127577 136382 131792 132034 132124 88577 89807 319819 278971 798971 800155 236680 232769 298225 299245 351429 342884 369524 371945 397061 404664 383081 425464 952351 1007431 605360 502223 318592 314435 368557 364720 392353 395301 409814 414681 463354 467679 774833 815785 40.05 69.1 2
11:02:35 2023-10-12 404509 398773 95763 91841 141043 144398 150622 151876 124060 121498 126950 128197 141729 142266 429357 467333 1324454 1315248 525531 540466 131000 116769 126486 127884 136266 132156 130333 132900 88787 90072 316549 279256 803112 805769 234851 233093 297773 301097 351997 342632 369668 373088 399307 404664 380795 425544 953063 991060 599618 498506 319202 315580 367156 366403 391319 397697 410394 412848 466838 467787 780540 817527 40.05 69.1 2
11:02:36 2023-10-12 407968 405763 96253 94565 142818 147482 153024 151292 124898 122977 128531 130978 143246 145232 434935 469026 1352699 1333899 525867 547390 132419 118159 128693 132069 141220 136423 131058 132797 90002 91637 320635 284435 797958 810362 237811 236258 302363 303901 358804 348617 376889 378921 403579 412649 387849 428562 967843 1018458 606809 510268 322629 319854 373226 373052 399844 402821 417659 418749 473796 475220 787437 827644 40.05 69.1 2
11:02:37 2023-10-12 413104 411311 96568 94833 144888 149243 155324 154317 125623 124168 130345 132527 144777 146179 439787 473086 1347522 1342156 535969 552451 133319 118704 130697 129865 139440 138471 133914 134542 90476 91987 324980 286126 806506 820868 237847 238032 304138 305795 360974 351065 377897 378921 406002 413521 387885 432476 968258 1007816 614059 504643 324631 320860 374382 373883 399280 405257 416965 419451 474369 474361 795565 832541 40.05 69.1 2
11:02:38 2023-10-12 415417 414737 96230 94537 145694 150017 156523 155376 125324 123604 130932 132943 145235 146102 446489 478003 1364986 1348815 528839 549932 132852 117650 133559 130043 141001 138521 134555 134576 90319 91701 318646 285315 819302 820661 239086 236494 304281 305759 356614 349742 375069 381100 401138 407720 387195 427884 967156 1020017 606809 513712 324631 316740 374382 371874 399280 402544 413895 419159 472604 474398 793059 827990 40.05 69.1 2
11:02:39 2023-10-12 419524 415664 96059 92508 144615 148615 156736 155022 124792 122878 130281 132391 143973 145911 440635 475140 1354731 1330106 530370 549860 131989 117030 131062 129865 140480 138294 134091 134542 89816 91289 324464 285315 823347 826720 238549 236058 302151 303901 356578 346558 375069 378848 399591 406509 382204 426942 965065 1012243 611267 511750 322176 316451 373183 371910 396637 400709 412323 414344 473127 468864 787437 827373 40.05 69.1 2
11:02:40 2023-10-12 421041 415106 95464 91778 143452 147860 156043 154309 124211 121829 129850 131470 143279 144360 439197 469584 1353771 1339405 531845 550387 131732 116440 131289 129509 140363 137703 134015 133876 89718 90492 323457 282719 826740 827150 237242 235729 301339 306014 355994 344337 375749 375341 398680 404255 381786 422757 956592 1003127 605360 504607 322436 315802 370002 372000 393302 398955 405497 414998 468958 467679 795565 824465 40.05 69.1 2
11:02:41 2023-10-12 421638 414849 92681 90602 142393 146386 154695 153250 122927 124386 128497 130586 141997 144049 436230 471600 1346546 1322688 524341 548671 132570 114715 129798 132321 142216 136776 132618 133419 88577 89840 321146 284306 821107 825393 236274 233487 297847 299210 351997 342606 369668 371945 393436 400999 376192 419410 953774 998984 604830 504643 319530 313444 367192 367543 391319 392923 405858 408454 461984 460730 778178 817254 40.05 69.1 2
11:02:42 2023-10-12 420141 415065 92392 89975 141118 145437 154446 152765 123002 121074 128291 130064 141239 142331 435704 468918 1344947 1328354 527289 546507 132437 113368 129798 130485 138628 136441 132527 132265 88391 89031 321657 281541 827874 824225 236513 233128 297081 299210 349576 340779 368117 369907 392225 395898 375328 416670 947398 996864 606853 503757 318106 310060 367192 364720 387948 394714 401387 407769 460053 459409 784053 814048 40.05 69.1 2
11:02:43 2023-10-12 418189 414448 91399 89011 143503 144398 152918 151292 121691 123560 127194 128568 140363 144954 432777 471788 1333883 1311508 523969 544893 131243 112902 128480 131532 141417 135498 131058 131868 87563 89027 323156 283302 816374 824809 234851 236044 296354 297789 347701 338726 365617 367543 387192 394998 373147 415302 947398 989122 599016 505617 315460 310024 364608 361960 384400 390939 401096 405335 458291 455440 771796 812709 40.05 69.1 2
11:02:44 2023-10-12 417853 414926 91429 89125 139715 144296 153130 151123 121691 123526 127228 128531 140197 145581 432678 468293 1336341 1326553 528863 544929 131425 112747 128480 131674 141520 135558 131029 131711 87196 88691 323156 282902 822766 823059 234851 236115 294514 296937 345578 338690 366928 365375 387533 392931 373675 412880 941160 992534 603911 500768 315173 309086 363827 362645 383286 391808 399508 403834 454477 454588 779099 809293 40.05 69.1 2
11:02:45 2023-10-12 414957 415106 90831 89007 143347 144568 152918 151292 121691 123594 127072 128535 140633 145029 434967 470938 1341129 1322770 527086 545408 129584 113057 128555 131761 139702 135618 131658 131802 87772 88747 327849 284435 822143 820045 234851 236115 294842 296973 346098 339679 364969 366475 388047 396916 373147 409714 947398 997257 602440 502715 313225 309121 364866 360893 385554 390092 400383 404899 454946 455654 770304 808683 40.05 69.1 2
11:02:46 2023-10-12 419815 418339 90798 88978 143142 145171 153028 151955 121691 123869 126808 129488 140054 142510 436235 467269 1350376 1333899 523451 547121 131175 112747 128906 131566 141486 135754 131848 132302 87531 88691 321146 283703 821339 820625 234851 236317 292334 297789 346134 338180 365005 368391 388395 393615 369785 409425 944643 1003127 596116 505259 316640 308151 364093 362935 387330 390639 395926 404289 453131 457330 779435 809293 40.05 69.1 2
11:02:47 2023-10-12 424291 419560 90798 89015 143238 145133 152994 152520 122188 120875 127302 129610 140297 141535 436638 473086 1343680 1319002 522710 547390 131243 112902 129058 130290 140092 135909 131848 132299 87375 88691 320256 284361 822140 825393 234851 232706 294443 297333 346915 336111 365042 367579 388011 394446 368119 411369 948743 996864 600968 506694 314694 308186 363579 360948 386169 388894 396592 402787 457057 455974 774246 814048 40.05 69.1 2
11:02:48 2023-10-12 422272 418986 90831 88978 140303 145171 153727 152267 122291 123903 127370 129213 140623 145289 437993 472106 1356485 1330106 524341 549718 131619 112902 129403 131818 141949 135977 132311 132332 87900 89060 324980 283703 825695 827736 236179 232543 294692 297789 345578 338417 364969 367543 387702 392475 369821 409063 948743 1003091 606853 507413 317091 307900 363246 362935 384976 389192 399188 404311 455766 454481 778104 810906 40.05 69.1 2
11:02:49 2023-10-12 426790 420053 91391 89312 140657 145371 153880 152584 122525 124110 127649 129610 141105 141599 439508 475176 1337032 1318890 528901 548242 131460 112980 129368 132223 142208 136517 132311 132893 87840 88909 323948 285720 825589 832790 234851 232706 295379 296483 347457 338215 367188 366403 388011 392587 369229 411603 950090 990360 602440 507413 314694 309626 364093 363743 383250 390057 398944 403680 455827 453278 776065 816365 40.05 69.1 2
11:02:50 2023-10-12 423471 422829 91428 89320 141076 145677 154257 153003 122810 124179 127683 129740 141077 141966 445797 478111 1350376 1331661 530337 549896 131745 113213 129923 132321 142216 136905 132776 133198 87900 89218 323948 287552 827439 829777 234851 236151 296246 296598 347457 340515 364711 366991 388047 396601 369605 410876 955193 1005896 603911 507017 314072 310895 365641 362790 386025 391773 400711 403717 454304 456166 776650 815095 40.05 69.2 2
11:02:51 2023-10-12 423935 423451 91465 89320 141541 145842 155014 153178 122927 124300 128072 130130 141111 142033 439614 475881 1337327 1332001 537335 549968 131745 114124 129832 132574 142449 137580 132776 133541 87932 89373 326563 288166 821060 834561 234520 232053 295830 296879 349841 338690 366113 365375 387533 393826 368342 409136 950090 994048 610815 503757 315431 311038 363836 361925 385590 392145 398944 402465 454441 454659 784053 816061 40.05 69.2 2
11:02:52 2023-10-12 423633 424120 91721 89320 141541 146114 154979 153573 123167 121483 128182 130487 141239 142827 442717 474462 1355369 1348980 534866 549968 131813 113446 130264 129242 142792 137286 133177 133448 87964 89373 324593 286940 830112 831613 234851 232053 295318 297789 347701 339476 363830 366991 387533 393892 368673 405434 950090 1006006 603910 504544 315762 311543 362194 362935 387366 392502 396520 403717 453373 457009 785707 814048 40.05 69.2 2
11:02:53 2023-10-12 431174 426523 91751 89524 142303 145980 155220 153676 123247 121284 128284 130553 141614 142230 441273 472333 1350376 1335637 535013 553152 131779 114268 130480 132675 142553 137845 133428 133990 88270 89681 324464 287348 829227 838264 234851 232053 293021 297789 349313 338215 366408 367026 388691 394169 367271 409714 950090 996864 612868 506694 318033 310095 364093 363047 385882 393008 399188 404241 455684 454517 790241 820441 40.05 69.2 2
11:02:54 2023-10-12 428822 428330 91551 89997 141861 147036 154970 154772 123096 121796 128429 131272 141439 143790 440948 473698 1364913 1350580 531541 554361 132295 114268 130879 129420 140347 137772 133612 134036 88512 89496 327328 287348 836572 834561 236179 231984 294443 299473 347666 339715 366040 369763 390242 393579 369749 409063 952606 1012171 608389 509079 318069 309555 363792 364809 387912 391773 396448 404863 454086 457330 787997 817527 40.05 69.2 2
11:02:55 2023-10-12 433672 427529 92041 89631 142325 146627 156008 154274 123365 121754 128923 130978 142724 142861 441439 478075 1356485 1340358 538173 556433 132621 114236 131062 129586 140837 138039 134116 134036 88759 89529 328371 285302 843012 843132 234851 232019 296145 299473 346620 338690 367969 366955 387795 392118 369497 410039 952791 1004664 606853 508856 315582 309378 367197 366544 385518 392359 396556 405474 455791 455837 788493 817797 40.05 69.2 2
11:02:56 2023-10-12 430829 427850 92041 89997 142849 146662 155874 154557 123398 121680 128923 130978 141992 143358 444263 481211 1364986 1343224 533498 556469 132713 114236 131062 129335 141404 137961 134394 134213 88544 89561 330779 287149 842105 838820 234851 233034 296246 297428 347142 340743 366076 367507 386812 394169 369785 407800 956555 1008492 610815 512113 315690 310060 365469 364476 386405 390021 399472 405474 455912 455939 779399 816024 40.05 69.2 2
11:02:57 2023-10-12 433125 427934 92392 89931 143191 146999 156741 154532 124564 121731 129282 130883 142783 142624 446077 484948 1354145 1332949 537882 558083 132437 114616 131162 130008 140480 138225 134082 134542 88544 89840 327849 288450 839630 846124 234851 231788 296412 297789 350104 339990 366891 365304 388011 393481 367529 409988 956555 998276 614361 508856 315618 311510 365124 362722 384094 392395 400675 403643 454086 453207 781721 820849 40.05 69.2 2
11:02:58 2023-10-12 431440 432764 92037 89852 142686 147140 156226 154807 123431 121796 128923 131371 142025 143690 446295 482636 1362523 1344761 537372 558083 132180 114649 131062 130043 140513 138749 134082 134982 88512 90117 330042 291908 829152 841343 234851 232019 296246 297261 349805 340743 364380 367507 388047 392931 367494 405362 959310 1008492 611375 509042 315099 311983 365124 363743 387006 391524 400420 403627 453409 455440 780394 821026 40.05 69.2 2
11:02:59 2023-10-12 436093 431211 92192 89811 142690 147071 156260 154807 123941 121796 129144 131421 142221 143656 445967 481532 1348518 1342814 542544 558873 132180 114649 131062 130513 140513 138753 134082 134987 88544 89964 328371 291428 843026 846124 234851 232088 296358 297716 349805 339441 365781 365340 390242 395557 366354 405470 953774 999691 615854 507413 315690 311948 364608 364294 385590 394160 398872 401787 453732 454233 786060 820849 40.05 69.2 2
11:03:00 2023-10-12 432899 432935 91974 89942 143092 147068 156513 155341 123941 122536 128957 131224 142291 144300 446963 481211 1361912 1336736 537409 557194 132180 114715 131062 131623 140513 139171 134116 135016 88759 90058 321146 290565 835366 844925 234851 231984 294193 297789 349841 339441 363866 368363 387686 394472 367941 408396 957802 1008749 611375 511169 315545 310860 364057 364992 387876 391188 396520 400579 454728 457458 784016 820267 40.05 69.2 2
11:03:01 2023-10-12 438857 433061 92128 90062 142930 147107 156801 155164 124060 121979 129385 131437 142724 143824 448339 478039 1360588 1343806 540475 557194 132214 114682 131638 130759 140968 138977 134555 134982 88820 90120 330779 290155 844947 849847 234851 232053 293959 297789 349313 338655 366076 366439 390242 392403 364963 405506 953774 1000894 610815 508683 318330 310060 364350 363047 385554 391799 394982 401823 454441 453243 791856 823295 40.05 69.2 2
11:03:02 2023-10-12 435520 432876 91800 90343 142748 148064 156018 155956 124012 122845 129034 132163 142351 144223 449109 480707 1372147 1352550 536646 558873 129094 114550 131704 130546 141001 138749 134555 134889 88999 90080 328425 288486 844664 843729 236179 231984 294443 299473 347666 339715 364969 368687 388047 391817 366390 405398 955877 1015148 605403 513275 317621 309776 363246 364476 387912 390914 394982 403321 454692 455903 788557 818450 40.05 69.2 2
11:03:03 2023-10-12 454213 435584 92257 89914 142917 147379 157054 155341 124178 122011 129420 131437 142289 143392 448718 480873 1362941 1344835 541245 558015 132529 114426 133559 129869 141892 138801 134706 134664 88852 90010 329108 288509 850775 851690 234851 231823 294229 297464 346620 338144 366631 365340 387393 390065 365326 405470 952351 1003054 622471 510593 317511 308186 366900 366026 386581 390939 397773 403203 457203 451760 793059 821026 40.05 69.2 2
11:03:04 2023-10-12 437137 437874 92037 89881 143225 147033 156766 155341 124355 122545 129644 131404 142586 144300 448791 486386 1374206 1346415 536265 558874 132501 114426 133850 130043 141714 138749 135274 134576 88885 89840 330419 288779 850431 848009 236179 232870 294571 297789 346377 339715 364380 366403 385075 391232 366905 404150 957950 1010704 611375 515170 315690 309086 364921 363157 384941 388824 395854 403357 453663 453207 785970 818450 40.05 69.2 2
11:03:05 2023-10-12 436761 433928 92070 89631 142989 147345 157054 155091 124178 122320 129420 131281 142584 143358 449611 483727 1360831 1350625 544270 558946 132398 114537 133373 131532 141034 139206 134588 135016 88792 90120 334302 291945 859419 852293 234851 231984 294892 297789 345578 339751 364714 367100 387105 391807 367092 407237 955503 1005823 622092 511031 315509 309883 364338 363961 383214 391188 395261 403350 453520 450791 787414 818450 40.05 69.3 2
11:03:06 2023-10-12 436394 437743 92070 89942 142858 147482 157054 155376 124178 122128 129420 131437 142519 143824 449082 487125 1367824 1350625 540243 558946 132306 114537 133594 130825 141424 139109 134588 135237 88852 89996 331833 293260 842243 847973 234851 236412 296354 296807 346655 340229 363573 365340 385039 393026 365326 405506 957950 1011455 625610 511352 313738 310060 363246 362935 384941 390057 396592 401219 450967 451902 778810 817834 40.05 69.3 2
11:03:07 2023-10-12 439732 437674 92349 89832 143765 147102 157678 155061 124454 122278 129317 131305 143317 143324 451527 486801 1355730 1343224 545892 562848 132806 114616 133498 131075 141501 139420 134668 135441 88759 90120 330779 294302 848580 855318 234520 236246 295794 295579 348201 338655 364123 363082 385689 393579 363614 405824 957270 998276 612738 508288 314658 310095 364093 363961 382069 391223 396484 399658 453307 451043 784090 819649 40.05 69.3 2
11:03:08 2023-10-12 437383 436731 91974 89635 142921 147619 156801 155528 124178 122344 129296 131437 142255 143824 450248 489089 1364986 1348704 540243 559018 132214 114616 133338 131070 141001 139206 134588 135458 88577 90120 333595 295136 844240 850485 234851 233361 294892 296010 347701 339679 360654 365304 385346 392439 365717 403390 959310 1008528 619061 512113 313702 310753 363984 360569 386581 389879 396376 398632 449447 454236 780949 821026 40.05 69.3 2
11:03:09 2023-10-12 441568 436736 92004 89631 142946 147242 156801 155567 124093 122278 129351 131927 142255 143824 451269 483959 1351815 1347288 546557 558982 132031 114616 133431 131070 141001 139490 134555 135458 88577 90091 330779 294509 842736 857139 234190 231984 294443 296354 347737 337670 362441 363118 386847 391817 364572 404931 953774 997026 622660 504643 314472 310060 363030 362935 383831 390949 394947 396461 451075 449201 786319 820267 40.05 69.3 2
11:03:10 2023-10-12 441587 437724 91877 89848 142690 147482 157054 155843 123974 122311 129385 131470 142123 144058 448906 485539 1367896 1348429 540475 559018 132162 114682 131062 131136 141306 139782 134542 135556 88759 89996 330779 293639 839958 852897 234851 232706 293994 295614 347737 339987 360366 367882 384212 391055 362849 402921 959236 1008749 617546 512692 314514 309555 360988 362667 384976 387701 396742 399054 451573 451515 784053 819649 40.05 69.4 2
11:03:11 2023-10-12 444374 437822 91751 89598 143225 146898 157054 155376 124178 122029 129296 131437 142389 143812 447923 480837 1359862 1340575 543204 562848 131996 114616 133466 131136 141034 139240 134588 135536 88577 89964 334835 293468 858316 855841 234520 231764 291925 296879 347178 336111 362695 363918 386524 389448 363543 404608 952388 1000150 617546 508288 315654 309086 360988 363448 382945 390021 394645 396425 451039 450474 788603 820267 40.05 69.3 2
11:03:12 2023-10-12 443257 439131 91707 90026 142753 147962 156627 156208 123927 122845 128820 132163 142087 144658 452168 482636 1374206 1359937 540214 562217 132272 114236 133501 130759 141001 139156 135106 135237 88698 89840 332542 292990 848756 851690 234520 232706 292618 297507 348084 337161 360654 365340 383312 387403 364829 403096 953811 1014393 619287 515170 315618 307650 364339 360893 384094 387088 394645 399695 450931 450496 787437 817254 40.05 69.3 2
11:03:13 2023-10-12 445103 440463 91915 89631 142917 147379 157054 155567 124178 121829 129296 131404 142289 143358 449258 487703 1364949 1348704 544307 562217 132529 113524 133850 130043 141983 138714 135369 134576 88885 89529 334302 292018 857032 857125 234190 232543 293305 297198 343506 336346 362767 362538 383312 386521 364905 404931 952388 1003091 619061 510629 315741 309397 365087 363230 383310 387560 394498 399513 450895 450864 791930 821026 40.05 69.3 2
11:03:14 2023-10-12 442214 441007 91910 89537 142862 147691 157030 155679 124145 121979 129385 131594 142020 144011 450592 489917 1374206 1348910 537085 562217 132214 113889 133594 130480 141457 138783 134995 134576 88577 89746 332542 292845 853594 855046 234851 231403 293511 296562 343541 336653 360100 362828 380990 387403 364572 401855 956555 1007780 615854 515535 313738 307185 364093 360821 382033 385363 395241 398777 448255 450726 781319 815446 40.05 69.3 2
11:03:15 2023-10-12 443114 440355 91881 89508 143182 146378 157308 155341 124145 121796 129261 131158 142389 143901 449927 485575 1362977 1344464 545818 562217 132214 113290 133408 129954 141653 138783 134622 135016 88544 89840 331306 293676 860401 857089 233825 232053 291925 295901 346352 340754 360294 363816 383063 387569 364499 400785 954824 1005377 611375 511031 313666 307615 363836 360205 382228 390124 394682 396461 447921 448403 788557 818691 40.05 69.3 2
11:03:16 2023-10-12 441491 439095 91654 89524 142989 146421 156418 155376 124007 121829 128957 131191 142193 144049 449258 488643 1368868 1349664 539552 563482 132180 113446 133594 129954 141457 139012 134622 135016 88544 89840 332542 293676 852769 854712 234025 231403 294236 295657 343506 336618 360003 361995 378755 387132 363800 400647 956592 1006322 626260 515170 312714 306935 363836 360495 380928 386695 395802 396497 446925 450408 778259 816180 40.05 69.4 2
11:03:17 2023-10-12 445458 440436 91808 89435 142887 146559 157169 155203 124283 121880 129282 130912 142615 142827 450597 491303 1355766 1337594 545818 563011 132253 113524 133524 130538 141661 139067 134588 135203 88544 89840 328425 294509 850814 860844 233496 231728 293546 295615 345059 336075 360618 363484 379853 387710 360844 401287 953774 996864 616030 512113 313952 310004 360988 360821 381150 385398 395802 395759 450613 448316 778259 817870 40.05 69.4 2
11:03:18 2023-10-12 441858 442079 91562 89475 142489 146696 156801 155410 123974 122044 128957 131404 142123 143358 452057 491303 1364986 1343509 542691 563916 131745 113368 133338 130043 141001 138977 134588 135016 88391 89994 331833 296186 851043 855318 233460 231728 294279 293204 344540 336653 358342 363998 380990 387745 360844 396529 956592 1007780 617546 511857 313804 310273 360772 359122 383310 385832 396009 397625 448068 448891 778067 818072 40.05 69.3 2
11:03:19 2023-10-12 444462 441755 91533 89320 142747 147094 156716 155307 123941 121796 128957 131011 142054 143291 450669 489917 1353734 1344835 548373 563084 132070 113446 133338 130792 141501 139217 134652 135330 88391 89840 330779 295420 849377 861454 231973 231728 292618 293438 344540 334596 359424 360929 380990 387710 360264 400009 953063 994011 614361 507571 313507 307685 360988 359303 381150 387124 394645 393912 448275 445747 783733 816061 40.05 69.3 2
11:03:20 2023-10-12 444789 441597 91436 89324 142787 146863 156801 155376 123974 121979 128957 131404 141997 144100 450669 487089 1364986 1342555 541045 563880 131277 114124 130971 131103 140513 139469 134335 135458 88391 89746 331306 295976 844002 857125 233496 231403 290701 294748 347861 336589 361850 364992 379747 387939 358171 398699 956408 1005112 605403 513528 313952 306292 359358 360785 384396 387312 392235 395705 449020 449422 782544 819857 40.05 69.3 2
11:03:21 2023-10-12 448874 441088 91399 89288 142796 146386 156801 155376 123431 121913 128923 130978 142291 144049 450669 482672 1362977 1340612 543847 563612 131745 113290 133245 130043 141001 139109 134588 135557 88484 89840 334835 294509 850680 862065 233060 231728 289888 295485 343541 333789 359967 362971 381905 383889 358314 399408 948244 998276 616030 510629 315292 305794 360444 360821 381958 385328 389843 397014 448255 448426 788008 820404 40.05 69.3 2
11:03:22 2023-10-12 449029 442147 91336 89288 142493 146731 156836 155341 123464 121763 128992 131224 142075 142894 453634 489744 1364986 1339405 540812 564750 131928 113290 133373 130043 141290 138831 134792 135127 88415 89709 335367 295346 857713 861308 233645 230542 290736 293921 345411 334022 360546 363730 380996 387939 359107 400611 953811 996120 616030 514876 313062 306257 360988 360821 381150 385751 392308 393948 448255 445675 778731 819162 40.05 69.3 2
11:03:23 2023-10-12 447863 442151 91399 89121 142325 146627 156836 155156 123431 121564 128957 130888 142528 143126 450705 489650 1361875 1346786 545855 563048 132253 113281 133628 129687 141516 138547 135029 134576 88544 89578 334302 293468 871595 862065 232044 231043 290806 295808 342983 334631 358378 360857 378755 384227 360614 396493 950090 1001637 617546 511758 313694 306703 360844 358436 378898 387384 390910 398524 445565 445579 783868 816365 40.05 69.3 2
11:03:24 2023-10-12 441566 445013 91524 89198 142748 146421 156766 155341 123431 121763 128834 131060 142221 143126 450669 490195 1372147 1351699 537918 563952 131779 113057 133373 129687 141034 138714 134622 134576 88451 89529 332542 294092 858588 857125 232697 229289 290877 294064 342983 334631 358042 360929 379033 385067 360228 396105 953811 1006358 606896 513638 312176 306008 360988 358040 381150 383077 393141 394539 446429 447050 779025 815206 40.05 69.3 2
11:03:25 2023-10-12 441854 447642 91399 89011 142501 147076 156697 155233 123431 121581 128868 130978 141952 143304 453453 487017 1364949 1358458 548615 563916 131711 113057 133338 129865 140968 138783 134555 134609 88238 89529 337901 294927 852035 859627 231252 231240 289924 293815 344815 337393 358852 360821 379747 385724 358207 396825 952519 1008786 616030 509042 311801 306789 360480 357501 383039 385363 387614 395705 444671 448004 788557 814048 40.05 69.4 2
11:03:26 2023-10-12 447227 444639 91240 89011 142033 146696 156295 155410 123398 122011 128531 131191 141665 143940 453095 489917 1364986 1347745 541082 565316 131403 113290 131236 130043 140901 139206 134369 135242 88270 89561 335367 295346 846568 860844 232697 230487 290224 293651 343541 333870 356978 362971 378425 383086 355343 395198 952388 1003127 608762 513712 313580 305333 358241 358580 382228 383077 390467 393954 442964 448463 783138 817960 40.05 69.3 2
11:03:27 2023-10-12 446459 446118 91240 89011 142058 146627 156582 155199 123464 121763 128744 130978 141796 142928 450705 487089 1374206 1350625 540200 563916 132070 113057 133373 130447 142088 138931 135110 135106 88480 89398 335367 294365 861669 860187 233117 230148 289783 293850 342983 334057 356978 360663 378442 385111 358602 395198 952425 1008236 608389 515901 312841 306789 360988 358040 379006 384668 391055 393984 445541 444390 779285 815760 40.05 69.3 2
11:03:28 2023-10-12 449510 445596 91436 88978 142493 146627 156836 155121 124007 121531 128957 130586 142025 142398 450741 491346 1360972 1333698 541119 565585 131711 113135 133280 129954 141001 138792 134555 135029 88238 89620 338439 295351 870111 865125 232534 229289 290497 293169 342983 333870 358342 359734 379033 384192 356449 396421 951004 993272 616030 513218 311883 306717 358710 357897 377652 385138 390910 394365 444200 441822 778731 816365 40.05 69.4 2
11:03:29 2023-10-12 444499 444399 91470 89092 142985 146183 157020 154841 123464 121498 128957 130883 142389 141929 453328 487125 1362977 1348443 549005 564750 131676 113057 133373 129954 141001 138749 134369 134609 88270 89435 331306 295346 873940 862065 231252 230325 289888 293169 342983 334561 357749 359734 378420 384677 356414 395738 948743 1003127 617546 508288 312877 306789 359394 355856 379006 384218 387578 394585 441007 443075 788216 813471 40.05 69.4 2
11:03:30 2023-10-12 451052 446726 91174 88982 142594 146386 156766 155307 123398 121982 128497 130496 141997 142525 450705 485162 1361555 1339586 544270 563843 131425 113135 131062 130043 140968 138749 134521 134982 87964 89496 331306 295346 851036 865738 231576 230254 290653 293743 344778 333424 360787 360351 378925 382202 355736 398556 948960 995940 605403 511677 313507 305675 358781 358257 378790 385480 386272 394512 446268 443004 790241 816365 40.05 69.3 2
11:03:31 2023-10-12 448609 445647 91203 88946 142402 146386 156731 155307 123365 121731 128531 130945 141997 142759 450669 489917 1374132 1344464 539322 565113 131642 112980 133524 129687 141001 138679 134555 134542 88419 89402 327849 294509 861386 861454 232697 229183 289079 293580 342947 335759 359036 360495 377557 383562 357488 396580 950931 1006006 594532 515901 312176 306357 360444 356391 378970 383177 387614 395425 441665 444385 777919 815760 40.05 69.3 2
11:03:32 2023-10-12 445792 445359 91211 88853 142455 146355 156801 154807 123398 121498 128834 130520 141739 142331 454325 489917 1362941 1351587 548745 564714 131642 113057 131062 130480 141290 138796 134996 135127 88354 89366 335367 296186 854599 864475 230922 229077 291398 292170 342983 333987 356971 358580 378781 382901 355272 393913 948743 1001601 614515 507534 312176 306357 358746 355250 378365 383925 387434 393287 440602 441693 786878 811703 40.05 69.4 2
11:03:33 2023-10-12 446895 444988 90765 88885 141999 146491 156260 155134 123365 121680 128497 130945 141562 142861 454532 489917 1364913 1347707 543425 565113 131175 113213 130879 130546 140480 139210 134082 135203 87867 89529 335280 297880 854639 860844 231018 229183 289009 290220 344923 333870 357766 360857 378428 383562 353144 395140 950968 1000150 603910 513345 312103 306090 355914 357036 381042 383410 387362 391330 444127 447159 780394 816365 40.05 69.3 2
11:03:34 2023-10-12 452334 445300 90798 89276 142220 146421 156587 154820 123365 121614 128497 131430 141992 142432 453328 484820 1361555 1344761 545892 565113 131209 112980 131062 129865 140513 138749 134116 134542 87964 89308 335367 295346 852999 866325 230856 229218 288942 292892 342983 333364 356191 359409 378730 381167 354206 394848 947361 996864 612999 510556 312841 304494 358241 357466 376376 383553 385115 393323 446486 440387 788557 816365 40.05 69.3 2
11:03:35 2023-10-12 449776 445649 90790 88763 141995 146152 156766 154807 123431 121367 128855 130308 141763 141669 454744 492301 1361555 1334540 541886 565113 131300 112902 131062 129687 141495 138727 134301 134567 87932 89218 337901 296186 859184 865556 231252 228437 291810 293712 342695 333618 359546 357358 376246 383419 356980 396115 951520 990450 609882 508251 310414 306789 356592 358474 377387 384632 387578 391512 442025 441813 782181 815206 40.05 69.3 2
11:03:36 2023-10-12 445792 445653 90765 88670 141999 146152 156766 154807 123398 121367 128497 130520 141339 142132 455553 487089 1361950 1354034 549787 565585 131243 112825 131062 129687 140513 138618 134301 134542 88175 89186 337901 295976 857932 863899 229746 229218 288133 291761 342464 333834 355853 359156 379033 382380 353923 392171 948743 1005258 612999 509905 311955 304350 357667 354752 378970 385209 385151 392103 439946 442300 787654 814017 40.05 69.3 2
11:03:37 2023-10-12 452334 448085 90732 88638 142058 146152 156260 155056 123365 121498 128497 130553 141339 142365 454855 485539 1361555 1343806 545892 565549 131209 112747 130888 129954 140868 138471 134614 134441 87900 89056 335367 294744 860387 868816 230320 228687 288942 292241 341910 332859 358020 358293 377112 379994 354206 396299 946653 998130 610916 510556 311293 304030 358781 356391 376326 382016 385151 393881 444598 442138 786319 814048 40.05 69.3 2
11:03:38 2023-10-12 448581 446978 90765 88759 142071 146152 155914 155056 123365 121531 128497 130520 141305 142398 454004 491574 1374206 1348704 540475 565585 131425 112593 131062 129509 140561 138272 134521 134508 87964 88909 337901 294514 863396 862065 231216 227764 288942 291753 341681 333834 356971 358580 374435 381203 354242 393870 950090 1005340 612999 514912 311147 303957 358350 355143 377617 381087 389362 392826 440422 441958 776506 811629 40.05 69.3 2
11:03:39 2023-10-12 449482 446974 91037 88666 141827 145981 156295 154630 123398 121367 128682 130243 141339 141669 453328 491574 1360360 1333899 542457 565549 131209 112747 131062 129598 140513 138486 134116 134508 87807 89186 334302 296186 857078 865556 230497 228278 288535 290467 341910 333364 358020 357238 375261 382648 355468 395140 950090 992561 593613 512113 310195 305675 356306 355286 375163 381764 387470 390574 442169 439117 774833 815760 40.05 69.3 2
11:03:40 2023-10-12 455570 449817 90893 88638 141637 145997 156043 154953 123365 121483 128284 130873 141205 142162 454744 491303 1363945 1348815 544233 566823 128968 112902 130536 129865 139699 138749 133679 134982 87595 89402 337901 298299 846143 862065 229782 228546 288906 292054 342731 332302 355475 358977 375417 381061 351722 391675 949979 998666 585060 512875 310414 304994 356727 355143 378595 381729 385115 387448 442169 441705 776777 814048 40.05 69.3 2
11:03:41 2023-10-12 452334 449711 90732 88363 141533 146113 156260 154807 123365 121498 128284 130520 141305 142064 455810 486259 1359622 1342814 545892 565549 129147 112670 130879 129509 140027 138486 134116 134542 87990 89153 335367 296186 853795 868732 229746 228437 288535 291317 342428 331816 357766 357501 376124 378707 354465 394581 944570 991096 593613 511394 311955 303106 356056 356070 376026 381800 385441 390887 441701 440175 786060 815760 40.05 69.3 2
11:03:42 2023-10-12 451692 448783 90732 88363 141528 145643 156513 154309 123365 121200 128373 130097 141305 141785 454744 492337 1359622 1333899 542728 565622 129237 112980 130853 129780 140768 138571 134289 134538 87835 89056 335367 297094 875354 868816 230159 227395 288942 290370 340914 332355 357007 355713 374030 381203 354465 393319 947398 990487 619287 510629 308230 304994 355485 354184 373776 380624 386000 387484 440602 439440 774210 813471 40.05 69.4 2
11:03:43 2023-10-12 449827 447010 90670 88331 142071 145508 155948 154343 123365 124351 128284 129708 141305 145467 454683 489917 1361555 1347745 549005 565149 128968 112516 130879 129513 140283 137974 134074 134402 87747 88909 337901 296408 863373 864908 228678 227764 288946 290573 339777 333870 354489 355357 376124 380030 354967 392188 944570 999471 608389 509543 310195 303887 355651 355373 374230 382193 386461 389567 439243 440404 781684 809293 40.05 69.3 2
11:03:44 2023-10-12 448504 449739 90534 88545 141080 145981 156008 154807 123332 121698 128271 130520 141418 142000 454361 492301 1362941 1340575 546395 567224 131175 112593 130879 129509 140383 137875 134116 134322 87747 88909 338439 297029 860825 863287 229033 227729 288675 295174 339885 333364 353739 357776 374435 382344 353965 389744 950090 1001944 619287 510629 309065 305890 354454 352099 376326 381158 386000 387411 436508 441718 771980 812857 40.05 69.3 2
11:03:45 2023-10-12 450832 449702 90417 88363 140682 145980 155255 155307 122927 121647 127649 130765 141216 143702 454325 487053 1369840 1354770 540935 564714 129237 112438 130662 129331 140383 138493 134082 134322 87715 88877 334835 295976 861781 863628 229033 228032 288485 292882 339599 331673 354913 358184 373994 378155 353748 390773 946506 1005736 621080 512875 309611 302645 358029 355876 376591 378923 384895 389712 440580 440665 778259 809293 40.05 69.3 2
11:03:46 2023-10-12 454985 450717 90417 88335 140880 145575 156039 154807 123332 121400 128072 130345 141410 141831 454034 490159 1361009 1339405 541082 565585 130992 112438 130697 132643 140253 137841 134082 134289 87651 88845 337901 296607 862910 865738 229069 227024 288942 295492 339813 329813 356682 356463 373279 378354 351902 392171 948743 993975 616210 513675 309283 303142 354419 355001 375163 378888 386334 387411 441007 440153 774408 814598 40.05 69.3 2
11:03:47 2023-10-12 450413 448340 90421 88331 141118 145609 155757 154274 123129 121200 127649 129708 140850 141880 454041 493030 1370203 1344798 540280 566955 129147 112438 130853 129331 140797 137625 134200 134437 87683 88747 335367 295346 873313 865738 229605 226252 288093 289841 338040 331583 353948 355749 374222 378631 353965 387515 949305 1000150 619287 513675 308628 302326 356056 352099 374337 378322 386608 389712 436687 437920 772527 808110 40.05 69.3 2
11:03:48 2023-10-12 451540 448376 90574 88239 141118 145407 156152 154309 123365 124352 128072 129325 141044 144954 454361 493030 1358421 1332001 542270 565585 128879 112284 130299 132643 139669 137841 133645 134103 87531 88784 334302 296755 860264 868118 228838 226129 288738 290819 339299 330849 355314 354255 372127 378932 351794 392225 948926 989744 616973 509506 310306 303887 356494 355876 374724 380749 387670 389967 437808 436535 777073 810479 40.05 69.3 2
11:03:49 2023-10-12 449482 449393 90260 88331 140815 145499 155289 154309 122927 121498 127833 130177 141008 141932 454216 491961 1361518 1343150 544341 565403 128440 112593 129979 129420 142484 138294 133210 134373 87164 88845 335280 298299 847609 863899 228218 226322 288093 289014 340638 329778 351677 356427 372720 378331 349675 387479 945983 996864 621018 511352 308592 302821 354002 352099 376026 378888 385514 385599 439865 440750 774870 810479 40.05 69.3 2
11:03:50 2023-10-12 455521 449707 90260 88395 140891 145407 155324 154309 123129 121284 127649 129708 140709 145298 454719 486638 1361153 1341313 545892 565585 128611 112308 130264 132591 139378 137806 133666 133885 87379 88784 338977 296607 859696 868769 230187 227096 287068 292054 340220 329635 354667 355486 373172 378658 351366 390773 943508 993151 585060 508683 308592 301442 357522 353865 372622 378923 384351 387448 439149 436798 781131 810433 40.05 69.3 2
11:03:51 2023-10-12 451052 453068 90104 88239 141047 145437 155324 154000 123129 121200 127649 129675 140850 145400 454855 492548 1368868 1343843 539442 565622 128968 112198 130697 132540 140220 137546 133679 133666 87531 88537 334302 295346 871963 864511 228323 225552 288093 291605 336786 331314 351605 354290 369977 378331 351974 387407 948743 998702 617748 511714 306712 302879 354454 353870 373776 378322 386608 387411 438626 437598 772132 808668 40.05 69.3 2
11:03:52 2023-10-12 448175 449712 90260 87997 141089 144735 155324 153812 123332 124352 127649 128906 140817 144989 455847 490609 1358040 1348704 550179 565622 128762 112438 130384 129420 139861 137703 133578 133876 87565 88747 331833 296818 858741 866967 227475 226287 287283 290409 338278 331583 351280 354184 373279 377508 350732 385938 940649 999444 619287 504607 308628 301303 355003 351880 374373 380056 383119 386214 433726 439655 780577 806322 40.05 69.3 2
11:03:53 2023-10-12 450899 450899 90104 88303 140823 145643 155255 154557 122927 121581 127615 130097 140396 145537 454683 489400 1357928 1342268 544307 565622 128186 112406 129923 129331 142683 137875 133214 134415 86618 88877 337901 296822 847138 864511 227580 226129 287283 288797 339849 329550 351569 355321 372127 377204 348586 387098 948652 996157 625767 511857 306640 302043 354967 355876 374195 377583 384712 388712 437594 439059 773661 811666 40.05 69.4 2
11:03:54 2023-10-12 450642 450386 90071 87993 140823 145171 155289 154274 122990 121367 127867 129877 140911 141501 457793 492922 1369766 1345102 540475 564568 128865 115206 130480 132407 139473 137355 133931 133868 87196 88263 335280 295346 863354 863752 228412 225395 286476 295002 336751 329813 351605 353688 369354 375522 351794 386790 944607 998276 618133 513675 306712 300949 354171 351880 372065 376038 383228 387375 436547 436798 771943 805714 40.05 69.4 2
11:03:55 2023-10-12 454043 449707 90071 87968 140383 145036 155324 154026 122927 124196 127649 128906 140709 144989 454683 492337 1357452 1332001 540699 565585 128789 115080 130299 132356 139311 137580 133461 133666 87099 88537 337231 296818 863646 868779 228431 225728 287746 290263 337661 329173 354093 355661 372639 377029 350024 389562 944607 989004 617748 511750 306712 301936 354752 353870 372956 376669 384932 387462 436069 434034 770231 811666 40.05 69.3 2
11:03:56 2023-10-12 451692 449132 90104 87721 140848 144701 155117 153812 122960 124179 127649 128931 140720 144989 455391 491303 1356485 1341897 548615 565585 128576 115000 130139 132356 142717 137580 133428 133666 86944 88722 335367 296815 872142 868154 226876 225936 287081 288775 335702 330813 351285 354406 371606 376012 350732 385052 940870 996864 619287 507413 306496 301162 354752 351807 372100 378923 382578 387388 434937 436584 781430 806907 40.05 69.3 2
11:03:57 2023-10-12 455521 450735 90009 87877 140571 145070 155255 153778 122927 124300 127404 129237 140396 145192 455130 486638 1354768 1339405 545855 565585 128337 112284 129987 129242 139570 137442 133570 133969 87533 88593 338977 296396 860508 870669 227193 225587 285566 288775 337803 328037 351677 354907 369942 374078 348586 390683 940494 989122 617748 508782 308628 301230 354002 354370 370953 377196 378601 385057 435754 434856 781131 806929 40.05 69.3 2
11:03:58 2023-10-12 452145 450863 89914 87721 140433 144701 155255 153812 122895 121191 127194 129027 140363 145161 453364 488678 1365837 1349775 540280 565149 128487 114966 130048 129000 142717 137355 133428 133633 86912 88295 337901 295346 861386 862065 227069 225587 285601 288775 336479 328516 351285 354290 369942 376532 349675 386209 943434 998990 608453 513128 306532 300177 356008 351771 374194 377850 382702 388712 436766 435503 771396 807093 40.05 69.3 2
11:03:59 2023-10-12 453546 450379 90071 87721 140196 144526 155186 153812 123068 121153 127744 129172 140832 145020 456040 491266 1356373 1341238 548466 564967 128666 114818 130229 132103 142687 137531 134148 134144 86916 88263 335367 296818 865812 868622 226208 225587 286476 288775 335477 329849 350472 353906 369977 374405 350732 387186 940202 993272 617748 507413 306712 300354 352010 350746 373138 377794 380851 387757 433048 435304 778296 806519 40.05 69.3 2
11:04:00 2023-10-12 450905 451129 89914 87721 140069 144701 155220 153812 122557 124386 127228 129027 140170 145059 454719 489744 1362435 1341313 545619 565585 128186 114886 129798 132321 142484 137355 133210 133633 86618 88295 335367 297428 855338 866279 228402 225693 287117 288246 336609 329173 349308 355643 372639 378925 347358 386434 944570 994634 625767 509079 307416 303726 351974 351240 372065 376599 383155 385088 433088 434957 768919 806297 40.05 69.3 2
11:04:01 2023-10-12 450976 450791 89791 87721 143394 144620 155255 154034 122557 124352 127228 128897 139560 145046 454744 486801 1342814 1335600 550179 565186 127940 114966 129403 132321 142449 137546 132810 133666 86441 88263 334302 296519 852762 868154 227596 225936 285637 288008 337495 328509 350508 354657 371641 374370 346455 385630 939536 987024 621403 508288 306820 300304 351974 351880 372611 376073 378565 386254 438937 436697 781987 809392 40.05 69.3 2
11:04:02 2023-10-12 456782 450386 89758 87629 143503 144667 154725 153778 122557 124145 127194 128776 140137 144887 454744 491610 1356485 1330106 540280 565294 128181 112234 129736 128957 138628 137122 133143 133532 86618 88407 335367 297029 879333 866967 226841 224507 286615 288775 337762 326625 351569 354657 370020 376618 347501 387263 941899 987722 624205 511750 306468 300319 351974 353870 372611 374362 381389 385418 434757 433427 767436 806929 40.05 69.4 2
11:04:03 2023-10-12 454846 449384 89758 87537 143507 144667 155005 153318 122525 124145 127160 128535 140137 144786 454744 488678 1353771 1337501 545855 564750 128063 114818 129368 132223 142618 137215 133294 133503 86559 88170 337901 294583 876963 870615 226139 224542 283861 288883 334728 328974 351285 353906 368838 374685 347608 388670 940649 990340 619287 508856 307416 299267 354967 351591 369848 378649 380597 387610 436457 431609 774796 806519 40.05 69.4 2
11:04:04 2023-10-12 454874 450769 89914 87386 140555 144524 155186 153539 123002 121006 127410 128800 140297 144812 454501 492887 1353871 1328317 540899 565512 128084 114784 129702 132218 142414 137400 133294 133474 86559 88170 338439 297275 858069 870051 226173 223503 285655 288260 335441 326767 350436 351844 369984 376797 346978 385944 940870 981356 617546 507413 304275 302010 351974 351488 369956 375478 381965 385035 435497 433016 770231 806519 40.05 69.3 2
11:04:05 2023-10-12 450795 449316 89758 87382 139866 144164 155078 153284 122525 124007 127160 128503 140225 144715 454646 490609 1360182 1343224 549512 565549 127695 114715 129368 132407 142445 136978 133273 133469 86441 88106 335367 296892 859760 869433 227757 224647 285280 288256 337523 328604 350587 355141 373165 375560 347323 384031 940202 996083 619287 508288 306388 300549 351974 351240 371769 375443 381185 385234 433048 434821 778178 806964 40.05 69.4 2
11:04:06 2023-10-12 457568 450343 89668 87597 143238 144667 154480 153744 122375 124248 127072 128842 139527 145192 454361 491538 1355730 1333899 541245 565549 127906 114784 129368 132407 142449 136871 132835 133382 86500 88198 335280 296607 865498 865520 226139 223503 285129 287891 335702 325221 350472 354907 370020 375739 346420 385052 941826 989122 622642 510593 304739 302485 351974 351880 373138 376259 378601 385051 437292 436661 771108 808204 40.05 69.3 2
11:04:07 2023-10-12 451766 450877 89664 87597 143542 144760 154721 153284 122492 124162 127038 129105 140440 144861 454325 493030 1355766 1339409 544270 565257 127879 112005 129487 128761 142544 136768 133110 133097 86500 88101 338977 297875 866556 865125 227435 223503 286441 287091 336772 329436 347242 351916 370020 376797 346420 384611 941826 993975 624205 507534 302888 300514 351974 349581 372086 376788 381928 384454 432333 432820 767282 805374 40.05 69.3 2
11:04:08 2023-10-12 454874 451089 89664 87390 143438 144198 154721 153144 122525 124076 126916 128941 139494 144781 455720 490123 1346473 1330350 545381 565549 127695 114750 129299 132001 142182 137196 132743 133164 86441 88138 337901 297663 875818 872197 227115 223434 285601 286938 334423 325782 350762 351880 369319 376532 344824 385120 940966 986665 624205 505829 306904 299267 350768 351308 372570 378649 380373 382987 433129 431574 777073 806964 40.05 69.3 2
11:04:09 2023-10-12 457471 451093 89710 87354 143368 144198 154579 153539 122730 121039 127376 128832 139461 144883 454670 492540 1356109 1332149 541245 565512 127661 114556 129334 132223 142497 137178 133009 133444 86323 88045 338977 297103 861893 869433 227757 223434 285094 287099 334657 325256 350700 351916 368871 375475 345379 387367 940870 980547 616210 507534 304806 298884 351443 350391 369328 375730 378601 383638 432939 432479 768361 806519 40.05 69.3 2
11:04:10 2023-10-12 452334 450904 89664 87116 143334 143977 154867 153144 122492 124007 127160 131849 139560 144478 455774 490609 1351587 1339405 548615 564714 127573 114556 129334 132035 142281 136836 132743 133072 86616 88045 335367 296818 864933 870669 227435 225666 284374 287270 335859 327648 350587 351663 369911 373958 348331 382909 938131 998276 622642 509042 307341 301922 351974 350109 373138 376523 377018 384307 433075 433533 774870 805946 40.05 69.3 2
11:04:11 2023-10-12 454911 450796 89632 87537 139657 144326 154906 153148 122492 124093 126950 128373 139494 145178 455529 491303 1353257 1335526 547019 564568 128016 114363 129368 132040 142610 136388 133189 132697 86382 87653 337901 295420 869601 868732 225837 225507 284224 287733 333969 325818 348291 350746 369463 374052 347221 385067 938204 989822 617748 505719 305672 298431 351443 348528 369920 374362 380028 383873 430293 432479 774833 802446 40.05 69.3 2
11:04:12 2023-10-12 450606 450827 89447 87116 143168 144419 154223 153148 122492 120994 126740 128327 139399 144715 454744 493030 1356485 1335526 544344 565294 127845 112040 129127 130601 142526 136836 133076 133064 86441 88009 338977 297098 864929 866967 227115 223089 285566 286647 335714 326661 349347 351844 368907 375739 344306 382566 940598 990523 622642 507534 303811 298466 349291 349617 372611 375994 378456 381527 431650 431574 769104 804802 40.05 69.3 2
11:04:13 2023-10-12 456133 451125 89419 87386 143164 144398 154223 153037 122375 124041 126740 128373 139461 144715 454683 486981 1346546 1335526 548113 564714 127240 114715 129085 132223 141949 136746 132622 133206 86146 88013 340932 297029 852457 869999 227115 224161 282890 286745 334657 326694 348327 351524 369754 372340 345876 385120 936921 986937 614671 507413 305598 297775 351902 350494 369184 375587 380373 384579 433070 432407 774833 804802 40.05 69.3 2
11:04:14 2023-10-12 454985 451116 89484 87084 143442 144168 154721 153045 122899 120943 127376 128373 140565 142435 453859 492887 1351661 1324499 543878 565367 127274 114681 129209 131875 142048 136855 133063 133758 86264 87861 335367 297029 860825 871159 227489 222745 284224 286535 335859 324767 348291 349330 367210 374649 343343 384794 939536 980661 590316 505976 304084 298466 349854 349617 368808 374070 378528 381869 431753 430513 767980 804802 40.05 69.3 2
11:04:15 2023-10-12 451741 451161 89447 87056 143342 144168 154686 152758 122492 124041 126740 131849 139296 144359 455362 490609 1351778 1343322 549787 564714 127274 114556 129120 131783 142147 136873 132743 132797 86264 87893 338574 297029 862343 869433 225765 225507 283631 286795 335859 325677 348212 351699 369875 372756 346855 382909 937429 996123 610055 509799 306250 299955 351938 349090 369993 374306 376188 384035 431614 433160 770231 802446 40.05 69.3 2
11:04:16 2023-10-12 453030 451057 89595 87052 139391 143926 154798 153397 122492 123886 126740 131695 139461 144241 455071 492576 1352295 1339405 549005 565257 127349 114522 128906 131783 141949 136389 132710 132764 86087 87893 337901 296818 865107 868769 225837 223089 282890 286423 333969 325818 348605 350746 370020 372375 343308 380715 935476 993975 621080 507413 303847 299579 350665 348563 369993 375994 375623 382409 431385 438673 774833 801877 40.05 69.3 2
11:04:17 2023-10-12 456280 453713 89137 87356 142691 144028 153906 152977 122090 124076 126356 128515 139170 144680 454361 488678 1353771 1333689 542655 565257 127037 112005 128631 128880 141974 137289 131848 133499 86087 88101 342257 299611 862054 867559 225837 223055 283459 285223 334693 326586 349273 351807 367762 373195 344901 385120 940870 981891 621080 508251 303869 299532 349854 349335 367700 374043 377924 381869 432939 431119 765576 806388 40.05 69.3 2
11:04:18 2023-10-12 453352 451165 89415 86961 143168 143731 154223 152760 122525 123835 126740 131729 139428 144342 454855 490702 1352699 1340358 546961 564714 127274 114840 128871 131841 142112 136423 132494 132731 86087 87893 340861 297029 860432 868118 225837 223089 282925 287149 333969 325782 348112 351276 369463 372375 346183 382478 939628 998281 608517 511394 305672 299192 350768 348420 369848 373341 378487 382804 431997 433102 770231 802446 40.05 69.3 2
11:04:19 2023-10-12 451755 451161 89353 86901 142969 143528 153914 152512 122361 120877 126956 128373 139362 144504 454537 489808 1353220 1342156 548894 564531 127105 114374 128782 131715 141717 135977 132278 132631 86264 87589 338977 297029 858625 866241 225837 222711 282607 285258 333969 325747 347865 350782 368907 371783 345876 381901 935476 996123 614830 509042 305598 297775 350383 347550 369993 373483 377414 382409 430338 433102 770231 801840 40.05 69.4 2
11:04:20 2023-10-12 458943 453464 89223 87052 142782 143926 153632 153110 122090 124007 126531 131729 139170 144478 454744 490159 1352295 1330106 539442 563880 127064 114295 128782 132040 141940 136388 132278 132606 86087 87621 338977 296892 873690 866241 227078 224398 282642 285695 335859 324748 350339 350320 366222 372198 345767 382909 937319 979967 619287 505617 303438 300307 349040 348247 367076 374676 377924 381221 430221 429836 767568 802483 40.05 69.3 2
11:04:21 2023-10-12 455478 450719 89317 86992 143263 143894 154441 152867 122393 124145 126706 131627 139395 144039 454361 495491 1342666 1322688 544344 565585 127064 114476 128514 131532 141915 135977 132311 132731 85970 87589 337224 297029 858861 871232 225837 223611 283322 284951 333969 326318 348852 347585 367798 373528 344901 381901 935476 981356 619287 505976 302959 297595 347750 349388 368217 374640 376346 378470 431346 430513 774561 802520 40.05 69.3 2
11:04:22 2023-10-12 454168 453713 89072 87084 142458 144415 153693 153284 121691 124196 125906 128688 142067 143108 453364 487053 1359622 1342851 541245 564422 127152 114691 128879 130199 140500 136609 132427 132631 86146 87736 337224 296255 860656 864511 225837 224766 281135 286164 333969 324857 348632 350566 365195 370083 346365 380751 939628 991096 621080 507229 302794 299460 349572 346433 368808 373519 377924 381258 427438 431155 762216 800100 40.05 69.3 2
11:04:23 2023-10-12 457634 453450 89259 86719 143168 143233 154189 152128 122291 123891 126619 131445 139299 144004 454004 491193 1343261 1321747 545892 563880 127064 114295 128480 130035 141652 135981 132469 132610 85938 87557 337224 297033 857424 871232 225837 223140 282925 284312 333969 324857 348358 347550 367504 372375 342888 381559 932414 981891 609968 506510 305598 297487 347608 348420 368110 374426 376163 378326 431130 430405 774759 802483 40.05 69.3 2
11:04:24 2023-10-12 456857 451161 89259 86719 143068 143233 154223 152233 122090 123749 126571 128285 139362 142201 456801 494090 1344065 1331199 549713 565367 126983 114669 128445 131681 141648 136011 131881 132697 86087 87589 337224 297162 874706 871232 224885 224083 282337 284081 333717 324857 348358 349407 368871 371262 342852 382478 932024 979164 613133 507054 304806 296161 349040 348563 367664 374079 376346 381833 431310 428875 776521 801272 40.05 69.3 2
11:04:25 2023-10-12 453563 454141 89105 86837 139085 143655 153727 152656 121756 123835 126322 131849 141938 144241 454744 490159 1361555 1338457 540243 564750 127030 114103 128693 131373 141717 136032 132278 132299 86029 87589 334302 295420 866417 864511 225729 224398 283107 285931 333717 324712 347965 349263 364284 370012 345767 378321 939389 990450 621080 507413 302580 297528 347715 348235 369624 372366 377950 378095 427532 431654 765650 800100 40.05 69.3 2
11:04:26 2023-10-12 453996 454996 89011 86929 141035 143596 153803 152622 122025 124094 126221 131627 142003 144039 453364 492301 1355518 1333555 544270 563916 127064 114103 128555 131674 141683 135981 132278 132457 85906 87497 337224 297029 882005 864945 224950 223611 282925 284294 332994 324857 346773 349125 365558 372375 342816 378501 935476 984822 611594 507534 303008 297559 347191 348283 368808 371774 377414 378434 430365 431458 765613 802446 40.05 69.3 2
11:04:27 2023-10-12 458673 453713 88828 86442 142596 143465 153658 152267 122002 123629 125939 131479 142067 144004 454004 486259 1346274 1330106 544307 563880 126471 114103 128412 129657 139908 136282 132145 132564 85965 87492 335367 296040 861899 871086 225447 224083 282308 285330 333734 324363 348852 347585 366115 370118 345876 382315 932024 986326 616210 504507 303008 297775 347750 345115 367111 374079 377147 378470 425238 427992 772527 797762 40.05 69.3 2
11:04:28 2023-10-12 458943 448520 89072 86837 142990 143530 153693 152030 121723 123629 126288 131650 138647 144039 454361 487358 1346546 1332001 544307 563916 126855 114137 128480 131464 141546 135904 132311 132265 85997 87437 335280 295001 862595 871232 225202 223140 280350 285356 332724 324628 348852 347550 365594 370153 345876 378393 932982 990670 622642 504507 303438 297140 347750 345079 367700 374377 376346 378434 425437 430138 772564 797725 40.05 69.3 2
11:04:29 2023-10-12 454911 454675 89044 86829 142665 143564 153693 152512 121723 123835 125939 128373 139296 142400 454392 491121 1352258 1333824 543465 564531 126268 114669 127884 131978 141348 136294 131058 132764 85715 87732 337224 298724 850164 864945 225202 223140 281690 283653 333969 324592 346810 351011 364427 370118 341816 381901 935476 978581 621080 504643 302580 297775 347715 346955 365168 371218 375060 378398 429112 427334 762793 802375 40.05 69.3 2
11:04:30 2023-10-12 451750 453717 89044 86347 142665 142769 153940 152267 122090 123560 126322 131320 141973 143969 456816 489917 1344798 1337501 548225 563916 126437 114024 128445 131674 141554 135943 132287 132299 85874 87437 335280 297029 863586 868769 224885 223611 280973 284502 333211 326586 345467 348982 366551 369425 342708 378321 935627 993335 605440 507534 303869 295780 348520 346398 368520 369898 375474 378506 427402 429836 771809 799496 40.05 69.3 2
11:04:31 2023-10-12 453996 455530 88946 86533 142760 143462 153590 152452 121992 123973 126187 128002 138847 144105 454855 486729 1352699 1343187 547334 563843 126437 114069 128233 129622 139799 135720 131848 132299 85784 87286 337901 296607 858184 865593 224569 226758 280315 284431 332760 323619 345478 349724 365522 367913 342852 378465 933417 989122 611594 508683 303082 296650 348765 345427 366596 370109 376880 378506 428777 428037 765033 797160 40.05 69.3 2
11:04:32 2023-10-12 456061 453713 88828 86693 142592 142786 153624 152301 121723 123594 125939 131484 141938 143768 454744 492337 1346546 1320807 539479 563916 126471 114069 128356 131248 139806 136282 132145 132564 85970 87492 337632 297103 864323 870595 225642 222756 281029 284010 332958 324363 348358 346433 363335 369907 342816 378393 932720 979801 611594 502861 302794 295731 345627 345912 366560 373554 376346 377226 427774 427921 766894 802300 40.05 69.3 2
11:04:33 2023-10-12 457582 454819 88796 86288 142636 143960 153419 152199 121691 123594 125906 127958 141689 142201 454041 487053 1337105 1330106 548150 563880 126228 114261 127632 131407 141220 136149 131058 132299 85737 87286 342121 297663 866716 870669 224569 226829 280185 283414 333969 322925 346846 347514 364427 367295 342262 378538 929976 983437 613133 505259 302580 296937 348800 345392 364876 372105 376346 378506 427103 426615 769465 799376 40.05 69.3 2
11:04:34 2023-10-12 450904 454996 88796 86292 142363 143233 153233 152794 121691 123629 125906 131263 141869 142201 454071 495973 1352624 1333862 544341 564568 126336 112668 128219 129657 139702 136070 131848 131902 85715 87286 337224 299150 863811 865738 224569 222984 282028 283152 331843 324857 344674 347621 363880 369530 340150 378393 934078 979164 608517 504679 302152 297509 346669 347514 366596 370109 376346 377793 429807 428037 761136 800136 40.05 69.3 2
11:04:35 2023-10-12 458677 453713 88796 86166 142397 142769 153267 152128 121723 123508 125906 131296 141869 143803 454744 487089 1343769 1330350 545467 563482 126437 113843 128233 131066 141451 135837 131881 131868 85774 87016 338977 294927 861964 871232 224569 222827 279467 284751 331162 323392 347573 348271 364213 368873 342708 378422 931576 991077 621080 504324 303008 295501 346669 344837 367700 372366 373821 378326 427072 427957 770304 797725 40.05 69.3 2
11:04:36 2023-10-12 458790 454778 89129 86496 140596 143097 153556 152131 121992 123766 125838 131673 138621 141803 456040 491303 1346510 1333899 546678 564449 126787 113819 128445 128938 141880 135022 132211 131046 85869 86984 337224 295136 874002 870615 224339 222827 280486 283811 329911 324592 347559 345912 364391 368685 342780 378459 931650 989822 621080 504471 303008 295708 346633 345079 367628 372295 374039 378059 427072 428824 771360 797820 40.05 69.3 2
11:04:37 2023-10-12 458943 453559 88610 86347 142190 143380 153338 152618 121658 123800 125872 131849 141830 144306 456550 489365 1350376 1330069 542017 563843 126188 114193 127632 131487 139134 135981 131752 132531 86087 87396 337224 297728 851782 866967 224389 222721 282707 283325 333789 322185 345649 347550 362755 369911 341421 378357 934005 974292 613133 506694 301298 297493 345627 345321 363237 370145 377147 377492 426098 424980 761063 797725 40.05 69.3 2
11:04:38 2023-10-12 457019 454349 88772 85980 142639 142976 153658 151752 122025 123508 125906 130968 141887 141000 454160 495491 1337290 1322688 545345 564677 126195 113966 127987 131179 141382 135498 131058 131835 85794 86984 342121 297452 857054 871232 224182 222203 281205 282479 331951 323379 345685 345912 364974 372371 340437 378091 931650 975743 611594 505976 303438 296031 345314 345877 365424 370145 372874 376924 427670 426244 772491 798893 40.05 69.3 2
11:04:39 2023-10-12 455808 453387 88182 86410 141927 143530 152639 152584 121260 123938 125457 131627 141731 144407 453328 486765 1359937 1339504 541208 562036 126302 114067 128219 129442 139719 135772 131839 131881 85652 86984 338977 295346 864393 865591 224425 222827 278828 283378 330679 322495 345016 346433 361093 366747 342503 376089 934312 986289 621080 505976 300447 296614 346598 345563 366267 370074 376043 377853 426469 427307 760517 797124 40.05 69.3 2
11:04:40 2023-10-12 450899 454992 88703 86070 142199 142769 153024 151745 121459 123646 125870 131377 141800 143934 454421 493030 1346712 1331726 541959 563048 126282 113775 128021 128938 139542 135349 131058 131802 85726 86984 337901 296681 861414 865125 223831 221510 281135 282616 329911 323907 342663 346190 362755 369565 340676 376053 932024 981970 613133 507413 301724 295536 345913 346155 365460 368970 375209 376924 427541 426615 761600 799459 40.05 69.3 2
11:04:41 2023-10-12 458943 454349 88597 86279 140430 143571 153453 152098 121593 123732 125805 131571 138135 141450 454233 486494 1344490 1326290 544270 562181 126201 113988 127952 129117 141382 135336 131724 131802 86028 86920 338439 294927 859731 871232 223831 222359 279928 284046 330911 321875 346528 345392 363009 368426 342816 378459 929556 983431 613133 502223 303330 296592 345591 344806 366524 371218 373474 376094 424070 427249 770231 796687 40.05 69.3 2
11:04:42 2023-10-12 458723 453382 88456 86228 142044 143174 152884 152199 121260 123818 125457 131666 141882 144079 453328 489365 1348853 1330069 541245 563880 125539 113921 127353 131248 138828 135909 130893 132265 85609 87396 337224 298724 853855 866967 224003 222373 281909 282408 332814 322158 344457 347372 362141 367330 339409 378393 933451 975017 621080 507054 301158 296067 345314 344989 362150 368419 375172 376022 426432 424110 759679 797725 40.05 69.3 2
11:04:43 2023-10-12 460062 454673 88670 86161 142151 142618 152816 151989 121491 123560 125737 131388 141731 141582 454744 491574 1348778 1320807 540475 563445 126074 113809 127598 129117 141285 135776 131029 131835 85673 86984 337224 296681 859984 868732 224569 222203 279818 281804 330947 321647 346773 344873 361093 367843 340676 376125 931096 974328 619518 501513 300157 296937 344518 344319 364329 371253 375740 378574 427675 424682 765650 797725 40.05 69.3 2
11:04:44 2023-10-12 450827 454996 88488 85980 142164 142603 153058 151745 121658 123526 125751 131161 141731 143845 454004 487053 1344761 1341453 547112 564978 126268 113988 127530 129207 139675 135584 131567 132169 85678 87158 337224 296818 859257 866353 222747 222614 281512 282479 330643 322626 342555 347235 364569 365690 340162 375789 931650 984822 619518 504643 301298 294265 346355 343286 364293 367834 372911 377190 426469 425367 763334 797254 40.05 69.3 2
11:04:45 2023-10-12 455808 454666 88488 86012 142470 142567 152952 151326 121260 123491 125664 131127 141731 141547 450741 490195 1356485 1332949 539706 563048 126195 113809 127987 130998 141417 135336 131058 131711 85678 86952 338977 295346 870207 864511 224569 221856 278544 283378 329644 322889 342663 345427 360014 367038 341468 377350 932684 983395 617955 505976 299908 297147 345913 345537 365460 368677 374039 377318 425256 426704 762179 797124 40.05 69.3 2
11:04:46 2023-10-12 460115 454992 88460 86012 142385 142635 152790 152030 121560 121770 125805 131388 141860 141371 454596 485359 1342629 1330250 544233 562181 125953 113775 127598 129159 139934 135336 131025 131621 85726 86952 335367 296607 862118 870615 223132 221892 279928 282946 331686 320936 345722 344873 362212 365620 341228 378238 929011 979164 613133 502615 300581 294985 345365 344806 364293 370145 372911 376058 423591 426352 767980 795556 40.05 69.3 2
11:04:47 2023-10-12 458943 454996 88182 86012 142137 142736 152884 151955 121227 123560 125457 131377 138040 144069 454744 491303 1344761 1326253 539442 563843 125900 113809 127510 129289 139022 135336 131116 131835 85641 86952 339831 297452 862471 869433 223731 221714 281512 281601 331807 320533 344493 346291 364075 369651 340162 377789 931650 970099 601823 504214 299551 296693 344553 343321 364563 369792 375594 378574 426469 422796 761711 797820 40.05 69.3 2
11:04:48 2023-10-12 457103 455640 88391 86161 139956 142635 153028 151711 121292 123406 125491 131127 137978 141265 454744 487053 1328272 1326253 548856 563011 125539 113730 127441 130816 138925 135243 130369 131835 85598 86984 339831 297110 858141 870615 222399 222515 278579 281189 331412 321649 342699 345115 362212 367317 338350 377221 926308 978581 619518 504507 300157 294265 346390 344284 362658 368970 372911 377226 424638 422796 767827 797254 40.05 69.3 2
11:04:49 2023-10-12 455558 453180 88214 85948 141997 142702 152918 151711 121528 123354 125457 131161 141731 141244 453364 493102 1352022 1330106 541245 563589 126201 112043 128034 128870 139410 134954 131025 130947 85705 86856 342121 296607 866924 866967 223132 220440 279290 282293 329363 322889 342555 345115 361129 367913 339911 376798 931650 981356 617955 506694 300872 295758 344670 344802 364329 367321 372911 377318 425167 425087 759949 796523 40.05 69.3 2
11:04:50 2023-10-12 461436 455530 88150 86039 141932 143174 152393 151745 121227 121770 125424 131484 141587 141613 450741 489365 1347893 1324295 540860 562217 125572 113696 127353 128938 138828 135022 130959 131079 85545 86861 337224 296755 864335 866205 223132 221510 278579 281654 331399 319894 342627 345392 360266 365655 338659 377221 931650 972188 610055 504507 300096 295615 346586 343251 362115 370074 374605 377318 426469 423822 764454 795396 40.05 69.3 2
11:04:51 2023-10-12 465151 454996 88674 85948 140285 142308 153165 152030 121560 121601 125737 129370 141929 141237 453859 486981 1348778 1339615 548856 563264 125833 113583 127475 128938 139022 135482 130992 131058 85577 86861 337224 296818 860320 869433 222115 221856 278544 281618 329947 321875 341519 345948 362212 367317 338659 377350 929011 983395 611594 507413 301085 293013 345591 344806 363237 366738 374076 376094 423998 424141 760740 795556 40.05 69.2 2
11:04:52 2023-10-12 453472 456179 88186 85890 141893 142300 152707 151711 121144 123320 125424 131093 141534 141244 450778 492301 1352587 1330106 537845 562217 125987 113426 127632 128759 141186 134767 131025 130881 85513 86651 337901 295346 868928 866205 223831 220216 278579 281654 329577 322399 342555 344837 360869 367843 339684 376245 930012 979164 619518 505976 299908 295128 342997 343321 364329 367578 372312 376250 427493 428212 762178 797635 40.05 69.2 2
11:04:53 2023-10-12 460124 454887 88391 85916 139943 142501 153028 151786 121477 123286 125424 130911 141338 141020 454098 486909 1340834 1326253 544270 562217 125886 113392 127598 128581 140989 134894 131025 130947 85577 86620 337901 295309 866756 871232 222747 221164 279928 282514 327888 320936 344395 345573 361164 365620 338659 375108 928316 984859 611594 504150 301298 293496 345913 345293 362948 366703 369623 375493 424034 422796 763297 794991 40.05 69.2 2
11:04:54 2023-10-12 458160 454996 88182 85821 142026 142274 152918 151258 121292 123200 125457 130877 141505 140970 454855 492301 1343036 1315073 538680 564445 125572 112043 127393 128732 138883 135260 130926 131854 85630 86888 337224 297029 861893 870669 222989 220440 279928 280796 328951 320901 344420 344661 363380 366712 338077 377350 926916 974947 617955 502738 301371 294265 344937 343321 362115 367834 372164 377318 424536 422761 769104 797820 40.05 69.2 2
11:04:55 2023-10-12 459796 453180 88331 86042 141730 142274 152673 151258 121061 123200 125390 131002 141338 141011 453328 485575 1341129 1324332 543921 562217 125572 113549 127143 128759 138925 135022 130704 131013 85470 86651 334302 296186 857932 870615 222399 220511 278908 281658 330512 319670 342627 343286 360869 365772 339409 377083 927621 978581 611594 501513 300235 293425 345913 342866 364329 368419 369551 376783 423329 424575 768919 793300 40.05 69.2 2
11:04:56 2023-10-12 459699 453176 88150 85858 141691 142706 152216 151745 120831 123320 125078 131537 137781 141265 455503 491614 1346935 1320884 540475 562036 125732 111732 127339 128759 138828 134801 130369 130914 85577 86824 339808 297029 859480 866241 223096 220229 279892 280761 328915 318963 342699 343321 361006 365620 338113 376816 929011 970125 616210 501477 299673 295615 344937 344806 362150 369005 369551 375644 424070 422465 767827 796687 40.05 69.3 2
11:04:57 2023-10-12 460246 455297 88150 85849 141829 142274 152533 151258 121177 123320 125457 130911 141338 141011 454041 486259 1342585 1324332 543847 559018 125572 113392 127177 128670 139038 134767 131029 131017 85566 86620 337901 295309 865276 871232 222435 220511 279534 281812 327923 319965 342663 344842 360841 367317 338659 373939 926308 983468 617941 502615 300157 294229 345913 344806 362693 365681 369623 377890 423962 422880 762756 795260 40.05 69.2 2
11:04:58 2023-10-12 458262 456211 88480 85920 139956 142207 152956 151191 121227 121094 125597 131070 141761 140836 453364 491610 1335973 1318062 539442 564010 125606 113583 127177 128732 138918 134928 130737 131491 85534 86651 336135 297029 860432 870615 223132 220475 279928 280761 328915 320901 342663 342902 362903 366491 339416 376816 926308 972916 611594 504273 301298 293013 342997 343286 364048 367578 371899 377318 427072 422187 768016 796687 40.05 69.2 2
11:04:59 2023-10-12 456207 453176 88182 85763 141734 142274 152533 151258 120896 123376 125251 130911 141338 141046 453328 491610 1355518 1328215 538173 562181 125572 113392 127598 128581 138952 134886 130959 130914 85641 86588 335367 296075 869781 866967 223459 220299 279892 281513 327358 320901 342001 343321 361006 368244 338374 374770 930012 980661 606978 505112 297518 295615 342961 344806 363237 366738 371750 376250 426469 424127 760199 794797 40.05 69.2 2
11:05:00 2023-10-12 459736 454303 88186 85821 141730 142075 152850 151224 120863 121397 125078 130696 141338 140997 454384 491229 1337105 1316045 539706 562217 125539 113392 127055 128581 138635 134767 130369 130848 85502 86561 340932 296818 859592 868769 222783 220251 279928 279912 327923 320152 342663 342902 358974 365655 336587 376245 929011 970099 626101 499989 300235 293987 342961 343026 363791 366773 368403 375984 426469 421509 765810 796687 40.05 69.2 2
11:05:01 2023-10-12 456857 453216 88150 85704 141959 142487 152216 151258 120831 123320 125044 130820 141269 140997 450489 491157 1356485 1328354 538173 563937 125472 111577 127251 128287 138890 134699 130582 130225 85470 86257 338977 295136 873837 866353 223132 219933 279141 281225 329344 320758 341519 343286 361006 367317 338113 373939 930329 978581 614830 504214 299564 295164 342961 342866 362658 365681 369623 375644 424070 422796 760230 796687 40.05 69.2 2
11:05:02 2023-10-12 456280 455602 88085 85551 141837 141123 152571 150740 121177 122841 125251 130413 141240 140120 454471 491610 1334116 1313376 538680 559054 125332 113358 126791 128492 138353 134547 129965 130528 85316 86352 337224 296681 859368 869999 222208 219565 279928 279907 327923 319670 342037 342902 360553 367426 336044 376245 924924 970099 616393 503757 299697 292709 342961 344806 360979 366773 369587 375265 423998 422810 764426 793300 40.05 69.3 2
11:05:03 2023-10-12 454191 455530 88021 85948 139458 142174 152537 151157 121112 121094 125556 131104 141559 140870 453146 492540 1347633 1325038 537918 564048 125752 113290 127231 128190 138828 134175 130369 130626 85438 86257 337632 295346 864751 864945 222052 219412 279731 280761 325950 320130 340967 345573 358939 365655 336009 374843 927575 975779 614830 505976 297843 292808 342997 343251 364048 365356 369587 375113 426469 421285 758996 796687 40.05 69.3 2
11:05:04 2023-10-12 457307 454996 87879 85609 142036 140728 152646 150290 120863 122825 125044 130447 141488 140469 453364 491229 1336452 1314312 544344 562217 125332 113167 126757 128156 138478 134581 129965 130536 85401 86352 337224 297029 859648 870615 221705 219600 279928 285207 327923 319446 341243 342902 360841 366801 335503 376282 923615 970099 606978 503007 300447 291268 344694 344624 360799 369902 369298 377244 422220 422702 763223 792443 40.05 69.3 2
11:05:05 2023-10-12 462533 457316 88089 85704 139173 141781 152674 151086 120831 121432 124977 130809 141171 140814 453453 491610 1340760 1324369 541119 562253 125338 113201 127055 128156 138635 134175 130409 130225 85427 86257 342121 297063 861777 865738 221705 219789 281208 279872 326935 320901 340452 345329 361006 365772 334530 376016 929011 972952 611705 506694 297554 293333 342997 342866 360979 365681 371787 374811 422697 421586 757914 793300 40.05 69.3 2
11:05:06 2023-10-12 450904 453220 87988 85641 141464 141357 152182 150878 120798 123115 125011 130662 141073 140617 454098 487053 1337032 1334124 548076 562848 125318 111577 127041 128410 138566 134699 130360 130815 85438 86556 339831 296607 859089 865972 220361 220229 279105 279872 329344 319894 341616 343356 363048 365223 336587 374541 926344 981738 616393 507054 297482 291960 345668 342830 363902 365681 372348 375947 420774 424147 755284 792955 40.05 69.2 2
11:05:07 2023-10-12 458939 453844 87845 85673 139134 141907 151694 151258 120030 123115 124223 130877 141095 141103 450705 489917 1338785 1324573 539706 559018 125040 113201 126757 128190 138250 134175 129876 130470 87223 86257 342121 296607 858351 865593 221705 219789 279141 279907 328915 317004 342289 345329 359954 365772 336044 373976 926308 969169 609968 499599 296991 294022 342961 342866 363523 366738 367296 373679 423663 423406 767282 795556 40.05 69.3 2
11:05:08 2023-10-12 457034 455688 87909 85609 138993 142060 152544 151474 121047 121094 124977 131022 141362 140709 454347 486945 1351475 1330250 539285 559018 125366 113358 127055 128307 138828 134142 130088 130075 85406 86135 338977 295136 862897 864511 222399 219754 278997 280761 328414 319481 340488 344842 361006 364567 336587 372847 929011 978581 611594 504544 297518 292157 342478 342866 363534 366792 369551 373980 424070 423406 758027 795556 40.05 69.3 2
11:05:09 2023-10-12 457508 452854 87877 85398 141691 144360 152567 150257 120568 122637 124977 130199 141073 140022 450778 490159 1333428 1311508 543572 558982 124781 113167 126723 128156 138250 134175 130140 130136 87190 86320 342121 297063 858196 870615 221360 219070 279856 281344 328646 318963 340488 342902 360049 365772 334530 375108 920896 964606 616393 503007 299238 290665 342961 342866 360979 365646 369515 376526 422374 421299 764435 793079 40.05 69.2 2
11:05:10 2023-10-12 454510 456284 87984 85614 139143 141714 152081 151123 120324 123080 124838 130662 140877 140765 453987 492683 1344601 1326290 541192 558910 125332 113089 126757 128122 138353 134142 129787 130214 87190 86257 337224 296681 868890 863723 221360 219070 279928 284896 325950 320415 340223 342902 360498 365480 340663 374541 927658 972648 613268 505976 297410 292886 342961 342866 360713 365102 369659 373944 422031 421550 758042 793263 40.05 69.2 2
11:05:11 2023-10-12 459543 455635 87808 85641 139264 141516 152148 150948 120439 123046 124805 130594 141193 140670 450741 486259 1335320 1324573 546483 558946 124681 113246 126568 128156 138215 134547 129698 130560 87277 86289 342121 297029 854734 869963 220979 220440 278124 281344 327888 317893 341218 342902 361006 363548 336551 373976 924905 977445 621080 502460 297302 292263 342961 342614 364627 367753 370054 374592 421223 424002 762756 792355 40.05 69.3 2
11:05:12 2023-10-12 472898 456175 87768 85605 139072 141552 151870 150948 120177 121094 124738 130809 141038 140912 454098 490088 1336921 1316008 538173 558946 125092 111113 126689 128122 138250 134142 129787 130193 87157 86108 340932 296607 860937 866205 221479 219377 278105 281344 326864 316969 342001 342902 359919 365772 334530 373638 924887 972188 611594 498470 297626 292567 342961 342866 360979 367825 366673 373944 423926 422179 767827 793263 40.05 69.3 2
11:05:13 2023-10-12 456947 453857 87812 85551 139120 141421 152115 150948 120503 123046 124877 128887 137498 140765 454855 492309 1352699 1327408 538136 558802 125438 111276 126987 127877 138250 134108 130055 130160 85529 86225 337224 295351 882628 866205 221768 218707 278712 279907 325879 319670 340188 342902 360462 367317 334494 372774 927621 975510 613268 505976 297523 292086 342961 342866 360713 366792 369515 373907 423890 421478 755783 794954 40.05 69.3 2
11:05:14 2023-10-12 457508 454272 87545 85550 138984 141126 152009 150740 120241 123012 124633 130628 141038 140582 450705 487089 1328107 1321752 547408 562181 124714 111593 126480 128156 138023 134335 129544 130225 87210 86320 337224 297875 856662 869999 219605 220062 278320 279761 327658 317929 340702 342902 360426 362678 334530 375072 922889 974023 616393 501086 297313 292370 345424 340690 363266 365681 368072 373944 418496 423406 767266 792975 40.05 69.3 2
11:05:15 2023-10-12 460200 457527 87776 85704 139006 141382 152013 151123 120177 121094 124532 129011 141017 141099 450669 489917 1335025 1321747 540475 562181 125126 111113 126689 127986 138250 134108 129787 129986 87157 86498 342121 296604 867406 866967 220979 219035 278320 279761 327888 316969 340452 342902 358835 365480 335207 373374 924887 968753 614830 499210 296789 293056 342719 342794 360979 367825 366673 372779 422661 422143 765613 793263 40.05 69.3 2
11:05:16 2023-10-12 457536 455526 87812 85487 139178 140734 151945 150257 120618 122876 124805 130388 141038 140120 454532 489881 1337400 1322688 544270 558946 125299 111113 126723 127699 138250 133982 129787 129629 87243 86439 340932 296186 869955 868118 220290 219070 278320 279761 326794 319670 339353 342830 361006 363548 335242 372811 923542 981240 616579 505617 297518 291202 342816 341951 360907 365621 369407 374893 419932 422594 756172 792485 40.05 69.2 2
11:05:17 2023-10-12 458221 455297 87752 85484 139173 141190 152431 150257 120604 122876 124566 130470 140970 140442 450705 491998 1328070 1319031 547445 558982 124714 111113 126305 127877 138114 134738 129520 130304 87090 86225 337224 297526 858528 870962 219569 219035 278712 279761 326864 317929 342064 342902 360172 362389 336548 373976 922430 972879 616393 500696 296221 290595 344937 341205 359532 365611 367813 373306 418202 421218 764454 790869 40.05 69.2 2
11:05:18 2023-10-12 455883 454526 87513 85487 138791 141290 151626 150740 120062 123046 124446 130594 140774 140617 454744 490087 1342268 1322577 540785 558838 124376 111499 125788 128020 137591 134865 132913 131277 86936 86498 337632 297875 848872 866353 220290 219000 278320 279761 330278 319882 338401 344842 358799 364604 335748 373976 924924 965225 617955 499952 296300 292405 342961 342239 360979 365681 367261 371619 421137 421514 762216 793190 40.05 69.2 2
11:05:19 2023-10-12 461286 456248 87573 85456 138984 140634 152148 150807 120177 122756 124599 130388 140872 140218 454098 486729 1332115 1320807 543425 558910 125092 111036 126723 127577 138250 133881 129876 133102 87103 85589 337901 294514 868290 869999 220290 219035 277929 282234 326794 317964 340177 341794 361006 363512 334494 369452 922200 979128 614830 502615 297771 292066 342961 341758 360979 365435 367261 373944 418897 421550 759108 789712 40.05 69.2 2
11:05:20 2023-10-12 457609 454783 88021 85524 139233 140992 152469 150706 120733 120640 124944 128085 141516 139485 454855 493391 1328084 1311508 544049 562848 124614 111045 126446 127877 138023 134108 129722 130193 85395 85800 340932 297029 862685 871232 220290 218354 278320 279761 325616 317004 338401 341194 361006 364349 335836 373338 921776 969439 614244 501477 297734 291467 342961 342275 359856 366792 367225 373944 418897 419928 760524 790309 40.05 69.2 2
11:05:21 2023-10-12 461082 453220 87537 85447 141214 144496 151904 150257 120209 120758 124599 130470 139463 140218 453416 487017 1333097 1330106 546169 558982 124748 111036 126446 127699 138250 134074 129609 129807 87056 85832 336135 296186 863984 866353 219784 219070 277929 279761 325388 317039 339684 342902 358835 362389 334494 372212 923579 979967 619095 505976 295668 290524 342961 340403 362803 366542 371371 371401 418719 422333 753458 792485 40.05 69.2 2
11:05:22 2023-10-12 462231 456930 87628 85514 138756 140928 151208 150257 119998 120758 124499 128195 140970 140316 450741 485162 1336828 1320807 544049 559018 124681 111113 126271 127911 137797 134108 132780 129897 87090 85864 337224 297601 853712 869999 220255 219530 276689 279761 329111 316491 339938 342830 359376 362968 335539 371651 922430 974328 617955 498470 296789 290630 342190 339661 363021 366792 366122 372779 418897 422810 763334 788594 40.05 69.2 2
11:05:23 2023-10-12 455484 454307 87389 85445 138405 140801 151208 150257 120030 122841 124156 130470 140872 140351 450705 490159 1348629 1323630 537409 558946 124748 110959 126514 127611 138250 133637 129787 132894 87157 85504 337224 295074 867611 863687 221324 217676 277539 281344 327414 317999 338365 342830 359665 365487 337080 369271 926220 974947 611594 503967 296645 291339 341625 342650 360472 365001 368332 372479 422661 419928 757486 794180 40.05 69.2 2
11:05:24 2023-10-12 454810 454171 87545 85293 139072 141190 152047 150120 120439 120590 124156 128119 140940 140359 454532 487125 1337400 1324332 545818 561517 124714 111113 126305 127911 138119 134074 129609 130638 87090 86012 337224 296607 864309 868732 219605 218659 277929 279761 326794 318927 337345 342588 360174 362424 336786 371651 920896 979967 614830 506422 297453 289982 342961 340690 360979 365763 369033 373342 417616 421218 753035 788557 40.05 69.2 2
11:05:25 2023-10-12 458814 453884 87509 85430 138371 144496 151945 150605 120636 121177 124499 128297 140965 140344 450597 486945 1328354 1320884 547297 558946 124476 111113 126271 128021 137834 134040 129431 129901 87056 86044 337224 297949 856617 871232 218886 219035 277929 279761 325950 316969 338401 342552 358835 361305 336311 373374 920627 970099 616393 499952 295596 290630 342961 339661 360979 367308 366158 372479 416340 421514 763334 787368 40.05 69.3 2
11:05:26 2023-10-12 457582 457914 87325 85450 138487 140728 151208 150257 119998 120674 123937 130388 140821 140203 450669 487089 1346546 1324573 537791 558910 124748 110806 126480 127312 138058 133637 129609 132917 87056 85441 342121 295136 867973 863287 220361 217676 276689 279761 324956 320065 338365 342830 358583 364675 340663 369452 924905 972879 613268 503007 296336 290630 340376 342433 360979 365143 367225 371401 422410 420599 755496 793079 40.05 69.2 2
11:05:27 2023-10-12 457390 456284 87509 85388 138779 140726 151701 150056 120406 120674 124156 127942 140774 139695 453566 486945 1329250 1320807 545504 561578 125232 110806 126514 127278 138250 133670 129609 129451 85197 85620 341344 296186 869025 868118 219569 218354 277539 279761 324956 318668 338092 341517 359919 363286 335836 369560 923656 980547 614595 504544 297698 290118 342961 340690 360979 365214 368959 373342 418238 420886 754793 787999 40.05 69.2 2
11:05:28 2023-10-12 457380 454561 87210 85360 138371 144496 151590 150257 119769 122841 123752 130380 140774 140582 453416 489881 1337290 1318929 539706 559018 124481 111113 125768 127911 137424 134108 132728 129811 86903 85620 337224 297103 849703 865738 220255 217711 277025 279761 325985 315978 338092 342866 356681 362968 335836 371651 920860 964959 611594 501032 297404 291339 340784 341062 360219 365585 366995 369348 420595 418866 764454 790869 40.05 69.3 2
11:05:29 2023-10-12 457317 454176 87476 85388 139245 144425 151626 150223 119965 120674 124499 128195 140740 139695 450633 487161 1346546 1320809 537409 558874 124714 110806 126480 127312 138023 133545 129520 132859 86970 85447 337224 294927 870164 863455 220326 217641 276689 279761 324739 317004 340260 341794 358259 364675 335836 369416 922889 974292 613268 502971 296300 290595 339862 342516 360075 364084 366931 371619 421438 419044 754140 792955 40.05 69.3 2
11:05:30 2023-10-12 457508 454207 87325 85297 138405 143887 151208 149296 119965 120590 123752 128333 140579 139987 450741 491303 1324197 1313169 546668 558946 124305 111113 125889 127489 137667 133973 132769 129718 86963 85557 339159 297663 851954 871288 218511 218167 277253 279079 328182 318978 341058 341650 358152 360911 333767 372103 920975 971066 614830 499952 295317 289713 342961 339661 359568 366542 368743 369492 416012 419008 762833 789783 40.05 69.2 2
11:05:31 2023-10-12 457182 454530 87110 85382 138440 144425 150972 150538 119851 120758 123633 130298 140626 140216 450705 486729 1337290 1317018 539061 558946 123896 111113 125648 127733 136897 134108 132573 129897 86870 85679 342121 297663 863358 864511 219605 217676 277344 279240 325915 316370 337345 342902 356681 362424 335836 371723 920896 962429 610055 498470 294945 291198 341443 340175 360399 366792 368221 369420 418897 419008 761711 793012 40.05 69.3 2
11:05:32 2023-10-12 458060 455842 87078 85488 137972 141485 150830 150881 119737 121094 123685 128653 140798 140547 452057 484139 1342814 1328450 539048 558874 124648 110806 125923 127312 138372 134019 132745 132917 86903 85441 336135 295346 861042 862065 219758 218015 276265 279761 326794 316747 337819 342276 356109 363548 340663 369119 924924 972879 614830 501477 295847 291339 340376 340175 360979 364084 366122 369492 420147 420259 754177 790906 40.05 69.3 2
11:05:33 2023-10-12 457249 453176 87206 85250 138405 144118 151208 149296 119851 120256 124022 127588 140819 139648 450669 490123 1331883 1303923 537686 558982 124305 110806 125889 127312 137667 133637 132677 132767 86903 85505 342121 296186 859424 868769 219640 217303 277344 279564 326794 317521 338401 339411 358835 363548 333875 369524 920124 966663 613268 500025 296501 290313 340365 341470 358486 365300 369005 372634 419673 417585 761128 790794 40.05 69.2 2
11:05:34 2023-10-12 454763 454535 87110 85261 138388 144289 151390 150190 120194 120423 123533 130208 140579 139890 453158 490884 1342585 1320807 535497 558982 124681 110806 126305 127278 137526 133239 132745 132715 86963 85447 335280 295420 866377 864945 219569 216965 277344 279761 324956 317039 343182 341794 357720 363548 333839 369222 920933 971500 610143 503757 294766 290153 340963 341758 357693 363539 366966 369492 418861 417398 751282 790345 40.05 69.2 2
11:05:35 2023-10-12 458650 457221 87201 85314 138474 144303 150972 150120 119883 122671 123956 130208 140617 139786 450705 484139 1328107 1317018 544123 558946 123896 110806 125681 127278 137217 133670 132642 133171 86903 85447 342121 297029 865354 868769 218921 218694 276265 279367 325725 315061 341058 341470 357470 360805 336604 372252 921702 972151 613268 499610 295596 290877 341528 339626 360979 364631 367178 369528 420959 419937 758801 786254 40.05 69.2 2
11:05:36 2023-10-12 461226 454343 87082 85323 138336 144189 151036 149776 119737 120423 123718 130165 140579 139695 450669 488678 1329250 1311508 537791 558946 124271 110729 125889 127278 137572 133545 132728 132984 86903 85389 339831 296186 861332 866241 219605 217303 276724 279564 324956 315061 338436 340211 356418 363003 333911 369452 921122 965944 614830 498194 296789 289677 339898 340725 358772 365179 368221 372216 418897 417141 760488 787441 40.05 69.3 2
11:05:37 2023-10-12 455698 454561 86986 85316 138211 140631 151039 151586 119965 120668 123752 128297 140922 140046 450525 492694 1339653 1320807 540316 558910 124390 110832 125889 127211 137763 133235 132677 132859 85346 85674 342121 296818 860484 864511 218921 217303 277929 279367 324956 317004 339203 341794 356681 361375 333297 369560 923309 966663 610143 504544 295396 290153 340927 340175 357622 365179 367296 369456 417616 416521 755720 788594 40.05 69.3 2
11:05:38 2023-10-12 461286 456889 87046 85314 138452 144307 151174 149983 119769 120423 123567 127942 140532 139743 450705 484175 1333777 1315110 541082 558910 124305 110806 125889 127190 137572 133235 132711 132756 86903 85331 342121 294092 859044 869384 218886 217303 275420 279761 324956 317999 338330 340211 357756 361305 335836 368010 921030 977197 613268 495666 295883 289677 340927 339375 359820 363255 366922 371401 419733 418901 758958 788548 40.05 69.2 2
11:05:39 2023-10-12 460124 457075 87293 85367 138263 144215 151140 149742 119769 120423 123567 127983 141140 139528 453107 489436 1333777 1309612 537791 558910 124305 110618 125855 127190 137484 133545 132544 132733 86903 85447 337224 296260 861332 868732 219416 216965 276724 278974 324956 315757 338401 338708 357720 362968 333839 369452 919817 965944 613268 495666 295596 289713 339898 340725 358737 364667 367178 371655 418897 417727 761100 788557 40.05 69.2 2
11:05:40 2023-10-12 454837 453852 87110 85271 138396 140285 151208 149296 119851 120339 123870 127588 140579 139430 450705 487053 1333428 1323630 544270 560709 124271 110465 125889 127156 137346 133235 132711 132698 86870 85331 337224 296186 857860 866241 218206 217327 276229 279367 324956 317004 338245 341553 357756 360260 333622 372136 922209 976294 613268 504397 295955 288728 342298 338494 359676 364453 370317 369384 415139 419008 750215 789522 40.05 69.2 2
11:05:41 2023-10-12 459979 457536 87050 85260 138240 144088 151039 150123 119737 120423 123567 127942 140579 139695 450705 485575 1324271 1315073 545744 558946 123896 110806 125474 127278 136983 133239 132728 132892 86750 85389 337224 297103 860961 868118 218241 218202 275842 278938 324934 317290 337381 340761 356645 359184 335599 369488 921030 964606 616393 495630 294766 289713 340963 339560 360979 365763 367178 369456 415756 419669 762833 786254 40.05 69.2 2
11:05:42 2023-10-12 454883 455729 86799 85254 138144 144022 151036 149776 119737 120423 123500 127942 140579 139695 450669 491610 1341129 1318929 534742 558480 124476 110465 125889 126859 137606 133076 132711 132664 86903 85331 334835 295346 882495 866931 219205 216757 276475 279473 324920 319357 339130 340618 356217 362283 332648 369271 923656 969439 618166 503757 293832 289607 340891 340128 356583 363539 366673 369204 418202 416486 752425 788631 40.05 69.2 2
11:05:43 2023-10-12 453491 453888 87106 85279 138392 143952 151174 149330 119769 120339 123515 127765 140676 139660 454148 487053 1329287 1324369 544270 558910 124186 110729 125855 126893 137346 133235 132711 132790 85180 85447 339831 296186 858030 866205 218206 217676 275877 279367 324956 316491 337767 342866 356681 360258 333947 369119 922430 975779 614830 504150 294082 288904 341996 338091 359856 364631 366709 369118 417813 418759 750030 789522 40.05 69.2 2
11:05:44 2023-10-12 461440 457253 87078 85282 138776 140304 151039 149916 120015 120487 123533 127942 140510 139625 450633 487012 1330901 1314973 544341 558838 124072 110687 125580 127123 137087 133201 132573 133033 86863 85331 337224 296607 857589 868732 218546 217676 274927 278902 326794 315627 339684 340139 356074 359938 335836 368269 918339 972188 605440 498194 295360 288799 340341 338601 360653 362959 366067 369420 416340 419008 757914 788548 40.05 69.2 2
11:05:45 2023-10-12 455526 458193 87331 85282 138312 144145 150729 149776 119769 120423 123500 127942 140510 139625 453564 491538 1341129 1320807 535876 558838 124271 110397 125855 126791 137526 132633 132700 132595 86803 85273 333595 295346 870197 865738 218851 216223 276653 278902 324956 316712 338933 340690 356074 361340 332252 368269 922430 968497 616579 502715 296774 291628 340197 340546 356177 363071 368968 369204 419770 415981 751467 788521 40.05 69.2 2
11:05:46 2023-10-12 463191 453852 86863 85314 138168 143799 151417 149263 119818 120339 123922 127751 140511 139266 453453 487017 1333777 1324573 544233 558838 124034 110397 125821 127035 137221 133201 132728 132814 86836 85331 342121 296396 860825 866168 217984 217606 275522 278902 324739 316455 337419 341241 356645 359149 333839 368269 921122 972879 611705 504471 296142 288562 341407 338055 358737 363503 366673 368792 417404 417691 746841 787988 40.05 69.2 2
11:05:47 2023-10-12 462755 454561 86831 85303 137991 143926 150898 149875 119704 120423 123382 127942 140498 139716 450633 490283 1331883 1305923 537791 558874 124034 110431 125821 127001 137183 133134 132608 132814 86803 85389 345883 296396 856972 868732 218886 216745 275842 278686 324775 318006 341021 338387 356503 361994 333117 369271 918257 967124 613268 499610 295596 286950 339862 339661 356583 364453 367699 369456 416304 415832 758616 787169 40.05 69.3 2
11:05:48 2023-10-12 455937 454597 86894 85219 138116 144118 151002 149709 119737 120423 123515 127853 138323 139625 450633 490159 1332079 1317018 540400 558444 124238 110397 125821 126825 137522 132917 132821 132595 86803 85331 337224 296186 866244 864511 220572 216292 276724 278047 324727 316013 338448 340175 355539 360225 331480 369380 922430 966590 610825 503720 293797 289510 340376 339590 356512 363503 366086 368792 416304 415179 754793 788325 40.05 69.2 2
11:05:49 2023-10-12 460246 454530 86799 85129 138105 143917 150689 149776 119704 120339 123264 127853 140315 139548 450633 483691 1328328 1315248 540133 558946 123863 110584 125821 127035 136966 133239 131062 131783 85355 85447 337632 296251 866700 869433 218746 217887 274330 278491 324956 315843 339684 338673 356074 360225 333370 369989 917103 970099 611705 495364 296848 291628 339862 338055 360907 363539 365479 369384 416304 419008 760740 788548 40.05 69.2 2
11:05:50 2023-10-12 461369 454330 86835 85303 137875 144154 150656 149709 119607 120736 123315 127942 140315 139625 450633 491303 1331963 1305814 537791 558910 124034 110431 125821 126973 137083 132883 132544 132808 86836 85273 337224 296607 857084 868081 218886 216745 275842 278047 324956 315843 337819 338091 356645 361340 332792 368269 919546 961035 611705 495630 295955 291422 338552 339889 357372 363220 366476 369312 418060 416017 761748 788131 40.05 69.2 2
11:05:51 2023-10-12 455821 457253 86708 85240 137973 144153 150656 151126 119704 120423 123230 127765 140349 139673 452168 492584 1335320 1316944 537918 562375 124238 110397 125821 126475 137183 132566 132573 132715 86803 85273 342121 295980 861379 864511 218206 216768 276689 278047 324498 315978 337694 340175 355005 360190 331247 368824 922430 965871 610143 503892 293527 288799 338838 338566 356547 364596 368221 368201 416012 415214 756356 786811 40.05 69.2 2
11:05:52 2023-10-12 460899 455657 86649 85271 137965 143843 150898 149196 119607 120256 123264 127588 140384 139487 450403 482672 1330938 1315248 541245 558444 123863 110431 125407 126825 136863 132600 132389 132595 85104 85215 342121 294927 859976 868732 218171 216594 273285 279564 324956 315843 339444 338423 355860 360763 333622 369202 918249 974947 619753 499256 295181 290395 339409 337913 357622 361008 364996 369190 417151 419405 754103 786310 40.05 69.2 2
11:05:53 2023-10-12 457508 454171 86708 85159 138109 143847 150898 148520 119689 120089 123500 127377 140413 138938 450597 491303 1326402 1305648 541082 558051 123863 110321 125407 126791 136867 132875 132544 132531 86770 85099 333998 296186 857707 869999 218171 216257 275842 277584 324956 315735 338208 338126 356681 360190 331480 368269 916940 961035 611705 498506 295360 293291 338873 338601 356261 362959 366622 369420 417994 414053 757914 787428 40.05 69.2 2
11:05:54 2023-10-12 456052 454557 86960 85285 137753 143817 150656 148794 119607 120423 123197 127765 140315 139660 452020 485198 1331172 1329123 541245 558874 124238 110321 125614 126441 136897 132065 132355 132715 86770 85099 337224 295240 856866 865092 219907 217315 274593 277903 324583 315807 338308 341338 353763 359114 333803 367126 921686 972193 614830 499952 294466 289510 338873 336529 359267 362676 366622 366801 417404 417727 755869 787988 40.05 69.2 2
11:05:55 2023-10-12 453585 454207 86708 85144 137883 143847 150757 148824 119607 120339 123230 127588 140315 139166 453261 483351 1330942 1313376 541245 558015 123863 110211 125407 126475 136734 132499 132355 132653 86650 85099 337224 294927 860276 868732 217528 216292 273039 279367 323646 315843 339444 338126 355290 359114 333911 368193 916417 971470 616579 497840 293797 293022 338838 337581 357622 360509 365221 372066 417740 419109 753311 786162 40.05 69.2 2
11:05:56 2023-10-12 454561 454481 86620 85176 137745 143917 150622 148891 119607 120256 123197 127588 140086 139395 450597 489896 1333428 1315073 541208 561977 124072 110160 125687 126340 136950 132090 133098 133085 86875 85409 337224 296325 870447 863899 217528 215887 276265 277620 323862 315943 337382 339423 354472 359149 331001 368161 921122 963826 608580 502615 293562 288325 338802 338566 355441 362415 367699 367683 417994 413947 750263 787428 40.05 69.2 2
11:05:57 2023-10-12 454911 454561 86644 85148 137969 143738 150622 148858 119541 120089 123230 127554 140371 139236 450669 485575 1331883 1324622 544233 558444 123830 110211 125441 126407 136768 132987 132263 132561 86650 85215 342121 295765 866063 865936 217155 216745 274542 278011 324956 315843 335793 340486 354507 358007 332756 369092 921686 974110 610143 502825 295093 288761 340233 336387 359764 362238 368110 369170 414984 416450 746993 787988 40.05 69.3 2
11:05:58 2023-10-12 459695 456056 86553 85233 137432 143686 150280 151020 119607 120256 122994 127499 140121 139201 452057 484103 1323346 1311508 543241 557230 123117 110287 125027 126441 136416 132156 132194 132595 86497 85324 337224 296818 854613 866241 217493 217268 274087 277194 324956 315843 338724 338637 355290 357757 333609 367715 917140 968031 614830 497840 293304 288124 338564 337072 358772 361366 364408 368273 418021 417727 758581 786310 40.05 69.3 2
11:05:59 2023-10-12 454514 454343 86608 85212 137466 143917 150173 149030 122663 120256 123064 127588 140218 139395 450597 492548 1332830 1315248 539706 558874 123830 110211 125407 126407 136876 132090 132544 132623 86531 85099 335430 295156 856474 864511 217528 216687 276174 277014 324210 317630 336522 339518 354330 359009 330567 369199 920975 963020 610143 501513 293115 290359 338552 337439 355441 363468 367178 367131 417404 414989 754140 787428 40.05 69.3 2
11:06:00 2023-10-12 454339 454561 86517 85109 137869 143799 150207 148486 119607 120089 123112 127377 140371 139275 450633 484820 1333777 1324332 543006 558051 123830 110177 125407 126441 136768 132065 132355 132411 86650 85041 342121 295346 860713 864511 217155 216745 274087 277815 324498 315843 336668 340689 353374 357757 332792 366574 919817 970099 610143 498470 293841 288360 338873 336529 358449 361872 365808 366028 415056 416521 752165 787169 40.05 69.2 2
11:06:01 2023-10-12 459869 453852 86521 86873 138089 143791 150207 148486 119444 120089 123097 127377 138254 138818 450597 488678 1328107 1304064 536109 557622 123863 110058 125373 126441 136937 133067 130971 131049 86835 85099 337224 295976 861332 868816 220572 216119 274821 276980 324006 315843 339444 336600 354472 360119 331247 367090 915732 960998 603907 498194 294945 292877 338291 338601 355441 362415 365513 369384 415104 413982 755720 786310 40.05 69.2 2
11:06:02 2023-10-12 456207 457582 86462 85229 137653 143742 150173 148553 119444 120089 123028 127588 140218 139166 452094 490159 1337290 1315073 535497 556838 123830 110025 125441 126407 136832 131974 132360 132531 86531 85041 337224 295420 873028 863899 217493 214919 275613 277194 324233 314805 336668 338637 354188 359149 329782 368719 919780 965225 611901 501477 295586 290359 341074 338352 355050 361190 367068 369170 417296 414664 750859 787280 40.05 69.2 2
11:06:03 2023-10-12 454080 454561 86616 85081 138085 139878 150763 150738 119607 119888 123197 127201 140803 139152 450489 486259 1328107 1322688 544270 557194 123745 110058 125287 126407 136416 132181 132360 132531 86590 84983 337224 295346 856750 865738 216969 216257 274122 277194 324042 315843 333722 338673 354779 356974 331785 366024 918477 972188 610143 503007 293115 293084 340376 336258 357622 361331 367699 367131 414984 416450 748803 786310 40.05 69.2 2
11:06:04 2023-10-12 461369 454557 86521 85112 137466 143860 150207 148655 119444 120256 123064 127588 140086 139311 449927 491796 1328033 1302209 535497 560746 123660 110025 125027 126407 136416 132156 132321 132468 86557 84983 337224 296186 856081 868769 217563 215794 274542 277194 324042 315663 338468 339117 355825 360518 331139 369202 917109 962228 610143 500098 296352 288725 338802 338019 355227 362415 364996 371802 415056 413947 757374 785752 40.05 69.3 2
11:06:05 2023-10-12 455335 457280 86643 86960 137432 143646 150207 152450 122629 120256 123064 127411 139955 139201 450597 491303 1331883 1315248 539706 558480 123660 110245 124994 126441 136492 132156 132360 132623 86497 85099 339159 297738 850083 862065 217493 215621 274507 276080 324956 315433 336156 339661 352386 358613 331283 368305 921030 960297 611705 498506 293914 287923 337817 339320 356297 363539 366067 366028 417404 414053 757374 787428 40.05 69.3 2
11:06:06 2023-10-12 460899 454561 86462 86869 137544 143799 150173 148420 119362 120006 122895 127201 140036 138827 450633 483387 1328107 1313102 540475 557230 123745 109687 125373 126286 136454 131883 132452 132342 86868 85157 338439 293492 867180 869433 219131 216119 273144 277903 322844 314379 338541 336930 354437 358042 332288 366818 914070 971470 611705 497840 293527 292877 338291 336458 356405 359140 364996 368273 414984 414018 749150 784043 40.05 69.2 2
11:06:07 2023-10-12 457508 453888 86708 86856 137787 143141 150925 152133 119737 119488 123264 126715 140315 138255 453453 491303 1318887 1303923 541923 558015 123997 110025 124994 126407 136416 131974 132103 132376 86497 84925 337224 296607 856579 869999 217306 214988 275580 276310 324006 315843 337180 337652 355574 358764 329782 367162 911817 961035 603907 495594 293694 288355 338873 336564 357476 362132 364705 370713 414804 414989 756282 783896 40.05 69.2 2
11:06:08 2023-10-12 457604 455592 86398 85201 137302 143917 150039 149196 122561 120423 126078 127588 139955 139695 452057 483387 1332115 1326553 537950 560746 123868 109889 125340 126272 136537 132156 130697 132757 86722 84983 336135 295136 861444 862065 217155 216072 275510 277334 322665 315843 336704 338601 351296 360644 332792 367635 919817 969439 614830 495666 294466 288904 336799 336258 357658 360756 364996 365992 415104 416159 749732 787428 40.05 69.3 2
11:06:09 2023-10-12 460899 458033 86517 85193 137458 143446 150274 152238 122629 120089 123064 127377 140184 139070 450633 485575 1328070 1313392 539442 559269 123830 109721 125407 126199 136450 131792 132355 132124 86531 84857 334302 293676 863578 868499 217155 215587 274122 278083 322498 315398 338161 336564 354472 359811 331498 366525 917035 974676 608580 499965 295756 288761 338659 336387 358745 360075 366659 368237 415020 415214 746620 785889 40.05 69.2 2
11:06:10 2023-10-12 458221 454526 86521 86856 137783 141301 152065 148277 122629 119722 126217 127167 139989 138779 452057 488416 1322637 1302209 541119 558480 123117 109721 125027 126407 136522 132065 132360 132439 86531 85097 333998 296260 855635 868769 216818 214919 274963 276310 324042 315621 337180 337380 355574 358042 330482 366868 911780 960998 610143 495630 293527 287949 338327 336564 354410 361366 364408 367942 414328 412755 756393 784043 40.05 69.2 2
11:06:11 2023-10-12 457376 454601 86345 86949 137306 143799 149659 148453 122527 120089 126008 127499 139931 139500 450597 483387 1335357 1323630 539669 557266 123627 109687 124994 126199 136416 131883 132171 132347 86497 84982 338439 294932 873204 863863 219131 216536 273039 277051 322880 315512 336522 338530 354484 359883 332851 366968 919128 971500 608580 495630 294450 288763 337236 335481 357658 360251 364923 367790 415056 415249 750711 786310 40.05 69.2 2
11:06:12 2023-10-12 460255 454202 86398 86885 137302 143346 149659 151988 122629 119722 122895 127603 139858 138973 451752 481282 1327220 1309612 540860 555628 123117 109949 125027 126199 136416 132153 132103 132342 86464 84836 336135 293676 858048 869999 217120 214953 272416 277851 322988 314919 337767 336564 353445 357757 332792 366003 914368 972632 614830 497487 293562 292465 337781 336529 355512 359105 364408 367166 414732 417300 751319 786660 40.05 69.3 2
11:06:13 2023-10-12 454919 454601 86398 86881 137229 143503 149625 148420 122561 120006 126078 127201 139858 139070 451379 489881 1328194 1311508 539432 558051 123051 110050 124893 126205 136143 132645 130333 132607 86569 85099 335430 297875 851217 863862 218976 215552 273285 274622 324042 315621 333469 339808 352315 358007 330513 367198 918376 960297 616579 495666 293633 292986 336799 336258 355477 362450 364996 368161 415056 413982 755869 786310 40.05 69.2 2
11:06:14 2023-10-12 457508 454597 86361 86927 136996 143646 149932 148755 122392 120089 126043 127499 139828 139430 452278 483763 1337400 1324573 538902 556802 123084 109653 124994 126199 136450 131792 132137 132216 86378 84857 335280 294927 858307 862065 216818 215922 272833 277000 323023 314919 336156 338399 351225 356974 331821 366844 919128 970592 610143 501032 294888 288658 337776 336458 356476 360075 364814 369170 418549 415073 748507 786310 40.05 69.2 2
11:06:15 2023-10-12 458473 454557 86612 86726 138111 143241 150488 151886 119607 119488 123064 126546 138323 138467 453453 491961 1318739 1309650 542581 561254 123018 109856 124927 126165 135936 131792 132011 132250 86345 85041 337631 296755 856133 869999 216145 214919 274628 275464 323489 314919 336668 336635 354472 356407 328982 366574 913210 960998 610143 498194 293841 292671 338588 334472 355477 361402 363857 366028 412475 413982 757914 782858 40.05 69.2 2
11:06:16 2023-10-12 458943 456334 86357 87013 137156 143743 149625 148525 122358 120006 126008 127377 139824 139201 450740 487053 1328194 1307745 537409 556802 123051 109687 124582 126199 135842 131883 132103 132342 86405 84804 337224 295346 859034 864511 217120 214953 273285 276096 323958 313675 336377 338257 352020 357937 330639 368083 917761 957365 593459 496782 293841 293363 335751 336564 357476 360615 360343 365921 413908 413368 759474 787428 40.05 69.2 2
11:06:17 2023-10-12 456243 454441 86394 86852 137422 143590 149899 148116 122392 120087 125902 127167 137809 139139 449927 489917 1337781 1312442 534328 556410 123745 109653 125234 125923 136450 131610 132137 132090 86497 84794 338439 294092 865051 864511 217493 214517 273321 277159 322045 315843 335646 337344 352315 359149 329782 366854 916870 965225 614992 499989 293841 292671 335751 337581 354126 359140 364996 365992 417404 411533 745745 786820 40.05 69.3 2
11:06:18 2023-10-12 460632 456170 86357 86800 137297 143494 149899 148116 122595 119888 126043 127080 139914 138818 449963 482672 1323259 1310575 542790 556802 123084 109687 124908 126199 136004 132247 130571 130958 86682 85041 338439 296186 855560 868199 218667 216119 272241 276132 323826 313639 337180 336600 352350 356691 332540 367895 912989 966700 607018 496782 295167 289343 336799 335516 356619 359140 360681 366872 415020 415214 754607 783451 40.05 69.2 2
11:06:19 2023-10-12 460777 454521 86357 86831 137173 143541 149659 148284 119379 119688 122895 126749 140018 138675 450403 491303 1325459 1300321 537409 558015 123051 109620 124960 126132 136159 131883 132068 132457 86681 84857 337224 295976 855858 868081 217120 214850 273285 275851 322988 314919 336595 334543 354437 360862 328715 368156 913210 960297 608580 499610 294821 287697 339693 338840 356718 361014 363675 369698 413529 414953 755063 785401 40.05 69.3 2
11:06:20 2023-10-12 466498 455657 86180 87009 136501 143747 149451 148858 122493 120055 126008 127466 137591 139132 452168 486323 1339368 1319031 537259 559196 123645 109518 124927 126118 136245 131792 130606 130684 86550 84831 337224 294092 864037 862635 219286 214884 274573 277159 320713 315140 335975 337545 351260 358543 331480 366521 917103 965188 608580 495594 294466 293291 336822 336222 355976 358819 363820 368124 417404 413947 749335 785715 40.05 69.2 2
11:06:21 2023-10-12 459920 454495 86357 86756 136940 143241 149899 152133 122561 119688 122895 127338 140018 138675 450597 486981 1326402 1311485 541045 557158 123830 109250 125407 125543 136518 131546 132544 132255 86431 84699 337224 293744 866486 868732 218050 214884 273215 276310 320773 314919 336084 338397 355990 358728 330228 365820 915807 973212 614992 501032 294675 287954 337603 337405 354907 359105 366067 367095 413385 414881 747321 783649 40.05 69.2 2
11:06:22 2023-10-12 461282 456102 86180 86912 136675 141477 149558 148691 119397 119918 122828 127208 137522 139027 451552 486873 1330180 1305923 536373 557194 123051 109653 124860 125958 135902 131701 132034 132531 86312 84951 336135 295351 875515 864511 216783 214850 273024 275851 322988 313009 337180 339086 351225 358007 329711 367114 914400 961657 614830 495339 294466 288761 334741 336494 353843 360889 360609 367095 417404 414989 759659 784007 40.05 69.2 2
11:06:23 2023-10-12 457349 454566 86357 86883 137159 143420 150002 150316 119466 119688 126008 127134 139888 138783 449891 491303 1333504 1313376 531662 557194 123117 109653 125404 125958 136416 131520 132160 132273 86431 84857 338439 295309 866322 865092 218976 214746 274628 275938 320927 315735 333505 337403 354734 359883 328148 367304 915769 963020 607018 502102 293498 288761 337483 335481 353312 361014 364960 367603 414948 412461 749696 784007 40.05 69.2 2
11:06:24 2023-10-12 454911 456329 86349 86823 137186 143341 149625 152133 122527 119972 126008 127134 137591 138710 449927 483387 1328107 1322688 541702 556374 123051 109620 124754 125958 136064 131610 132360 132182 86371 84825 337224 295586 863051 863287 218014 214953 272416 275886 322045 314661 333613 338126 351528 357863 330746 366558 915769 969439 607018 498194 293010 287792 336221 334508 356547 359105 363566 366789 414768 417890 751430 783859 40.05 69.2 2
11:06:25 2023-10-12 458943 454207 86552 86692 137432 142942 150173 152028 119526 119488 122979 126749 140052 138535 450244 490956 1315003 1305923 542691 561977 122952 109754 124826 126064 135868 131792 130242 131014 86503 84920 335430 297029 853608 868732 216823 214699 273285 274586 322737 314739 335573 336564 352350 357863 331119 369055 912562 963020 613268 495328 293841 288205 338291 334472 353843 361008 362432 368124 411823 414697 756356 781675 40.05 69.2 2
11:06:26 2023-10-12 457508 455612 86239 86819 136948 143411 149113 152203 122527 119964 125937 127167 137919 138938 449222 487017 1328429 1310575 537791 558408 122817 110287 124173 126171 135585 132065 129610 132531 86279 84831 337224 296676 854913 863287 216632 214884 273215 275464 324498 313697 333685 337617 350945 356940 329479 367638 918376 957844 605440 497396 293633 288852 337537 336905 356971 360040 360393 367456 414984 414989 759038 784043 40.05 69.2 2
11:06:27 2023-10-12 455489 457221 86243 86633 137394 143132 149659 151745 122595 119415 122994 126479 137836 139039 450489 486494 1328289 1312953 542790 559159 122985 109586 124721 125577 136252 134821 132176 130684 86503 84794 337224 295411 862743 865738 218358 214884 272798 275428 320548 314703 333613 335552 352386 357863 329479 366521 914331 971500 605469 499952 293914 287508 336764 334508 354410 358604 364960 366543 413055 412685 744725 781121 40.05 69.2 2
11:06:29 2023-10-12 457508 454526 86243 86760 137173 143041 150270 151780 122561 119888 126043 126749 137591 138675 452094 487089 1315040 1304849 543921 557230 123453 109653 124582 125958 135821 131635 132176 132347 86279 84857 335430 296818 855579 868081 216787 214746 273614 274758 322737 313782 335464 336423 352209 356396 329035 368605 913136 963020 594952 497487 294404 287949 339693 336453 355441 360720 360573 367863 411823 414881 756430 779389 40.05 69.2 2
11:06:30 2023-10-12 460899 454566 86167 86794 136497 143341 152646 152203 122290 119972 125903 127134 137400 138938 448590 487017 1326113 1305923 535087 558478 123018 109620 124582 125871 136029 134889 129971 132347 86245 84762 337224 295415 858952 864511 216748 214666 272833 275428 322498 312095 337461 336293 350699 356974 329213 366818 911780 960027 608580 495339 293841 288445 334706 336258 356701 359140 360573 366028 415056 414405 760192 785685 40.05 69.2 2
11:06:31 2023-10-12 453260 454566 86271 86641 136983 142942 149285 151851 122358 119571 125938 126627 137591 138579 449927 484103 1326150 1320807 542691 558873 123051 109468 124549 126017 136125 131792 130117 130593 86417 84762 339159 295411 856029 864203 216823 214781 272276 275428 322009 313962 332987 337344 354661 356574 329675 366521 914473 969169 608580 499952 293083 287949 337781 336215 357476 359105 364335 366489 412113 412755 744983 783735 40.05 69.2 2
11:06:32 2023-10-12 458814 457545 86180 86752 136807 143232 148980 151886 122493 119688 125973 126715 137591 138579 449258 482636 1322637 1307708 541245 558083 122901 109620 124139 125958 135492 131545 132085 132347 86245 84866 335430 295346 850412 866205 217896 214953 271136 275464 322988 313009 335646 335552 352033 357863 330983 366521 913210 963826 600824 495046 294257 287733 337739 337167 355869 358429 360429 368051 413529 414989 754682 782821 40.05 69.2 2
11:06:33 2023-10-12 454561 454561 86121 86752 136526 143141 148946 152098 122290 119688 125903 126749 137591 138660 452278 490319 1330325 1311519 537988 559628 122952 109485 124516 125823 135766 131701 129971 132055 86186 84866 335430 297875 854137 862065 218050 214517 272798 273747 322880 313962 333306 337344 350210 357863 328489 368193 914400 954735 608580 495594 292803 288359 334776 334508 353843 360216 363527 366526 414328 414697 750831 783414 40.05 69.2 2
11:06:34 2023-10-12 457508 454601 86121 86794 136501 143372 148880 152133 122290 120006 125903 127167 137404 138938 449258 483011 1331883 1320918 538482 558873 123018 109434 124754 125577 136029 131727 132176 132347 86279 84736 335430 294996 858811 863016 216823 214919 271551 275886 321070 313711 336678 339357 351776 358619 330603 364750 918413 968570 608580 498901 293637 288852 336347 334543 354375 357999 362468 368014 415020 414989 747210 786310 40.05 69.2 2
11:06:35 2023-10-12 458294 457582 86475 85026 137158 140687 150106 151960 119379 119518 122895 126546 137843 137698 454226 490464 1317129 1303975 541886 559482 122919 109510 124549 125837 135611 131636 129610 132320 86245 84768 339159 296892 853264 869729 216823 214517 272833 274551 322045 313962 333325 335552 352315 356859 327724 367895 911915 961035 608580 498194 293010 288039 337272 335741 354410 360756 360573 367082 411173 412720 757486 781121 40.05 69.2 2
11:06:36 2023-10-12 459920 455688 86058 86726 136488 143341 148710 152238 122256 119722 125728 126782 137400 138744 451958 486981 1326155 1304993 535124 558083 123018 109544 124206 125784 135714 134916 129971 132021 86522 84982 339159 295272 863734 865125 218358 214597 272276 275286 322319 311881 336212 336423 351992 356974 329217 366003 916287 960297 608580 495339 293425 288355 336786 338121 353277 359105 360537 368831 415020 413821 757914 783451 40.05 69.2 2
11:06:37 2023-10-12 455884 454597 86184 86760 136450 143141 148946 152133 122324 119688 125973 126857 137591 138482 450347 490956 1328194 1310575 535124 558873 123051 109434 124582 125577 135936 134804 132034 131838 86338 84668 333998 294927 859568 862635 216823 213556 273321 275200 320513 314919 333577 336058 351225 356407 327194 366558 914437 959240 603893 499636 293010 288039 334776 337644 354848 360889 364410 366972 413565 412479 747062 782311 40.05 69.2 2
11:06:38 2023-10-12 460632 454566 86121 86641 136535 143141 148777 151886 122324 119571 125938 126627 137400 138482 449927 482636 1318887 1310548 543526 559086 122952 109485 124482 125857 135505 131610 130117 130502 86350 84794 337631 295415 870344 866205 216823 214746 273217 274971 322760 312095 333685 337411 353984 357863 329782 365966 912454 963826 608580 495376 293425 287225 334741 334437 355477 360345 360501 367603 413346 413333 753184 781121 40.05 69.2 2
11:06:39 2023-10-12 461277 453857 86121 86641 136501 143141 148846 151921 119206 119654 125938 126627 137400 138220 452278 490609 1322364 1296555 535124 558873 122985 109434 124579 125543 135526 134786 129971 131838 86160 84668 335430 295346 856081 866241 218050 213556 272833 274622 321070 313485 333649 336252 352315 359269 330489 366527 914165 956652 608580 498194 294257 286521 337341 337644 354957 359000 360573 368161 411209 414139 752128 781496 40.05 69.2 2
11:06:40 2023-10-12 457648 454593 85994 86785 136140 143424 150579 150246 119284 120092 122629 127208 137162 139114 451847 482529 1337944 1313265 534940 558873 123018 109250 124549 125749 135920 131429 129971 131987 86219 84605 342121 294092 857307 860844 218050 214185 270723 275464 320548 313009 333577 334543 351992 356407 329711 364308 914167 961035 614992 498194 292876 287746 335872 335516 352289 356966 360681 366786 415020 413821 746077 783017 40.05 69.2 2
11:06:41 2023-10-12 455771 454526 86121 86604 136983 143153 149219 151711 122358 119289 125938 126540 137591 138171 449258 485575 1322637 1310575 541045 558653 123018 109250 124549 125543 135714 134786 129971 132021 86127 84605 337224 295136 864194 866894 218050 216350 272170 274900 319437 315254 333433 337441 354985 357469 328573 365525 913210 969439 611818 501745 293388 286889 336728 335741 353843 358068 364371 366935 411209 414405 744946 781121 40.05 69.2 2
11:06:42 2023-10-12 463256 456284 86125 86780 136995 141081 149588 151057 119218 119518 125903 126715 137627 138255 451379 489663 1322637 1297513 535124 558873 123328 109417 124173 125577 135526 134804 129610 132163 86186 84668 335430 295351 858752 866205 218050 213556 272708 274586 321070 313044 333649 335777 352069 356691 327688 365966 911915 956122 607018 498194 293631 286463 335751 334508 354456 359105 360609 368124 411534 412623 752388 779463 40.05 69.2 2
11:06:43 2023-10-12 454557 454561 86030 86641 136501 142942 148844 149967 122205 119688 125903 126540 137400 138289 450383 487089 1324358 1309612 537409 556802 122817 109417 124415 125756 135510 131792 129575 132320 86198 84825 335430 297663 852310 864203 216823 214482 271586 272946 321723 313485 333054 339117 351956 357863 328219 367635 914331 956560 605440 497840 291975 288558 336822 334472 355350 359140 359958 365676 414328 413821 756393 784043 40.05 69.2 2
11:06:44 2023-10-12 457609 457012 86030 86641 136367 143320 150299 150211 122239 119654 125728 126749 137278 138534 447959 483763 1333428 1311508 534255 558083 122934 109434 124549 125509 135526 134752 131851 131804 86219 84688 342121 293676 857476 861454 216446 214185 270723 275428 319579 313485 333577 334543 350210 356691 328986 363757 914437 962873 605455 499182 293019 287495 336311 337644 354707 359367 360501 366047 414768 412407 746040 784043 40.05 69.2 2
11:06:45 2023-10-12 466023 454566 86046 86600 136599 143020 150720 149792 122290 119571 125728 126540 137475 138519 451269 484582 1317129 1305923 544341 558763 122919 109485 124039 125823 135237 134940 129610 132090 86093 84668 335018 296801 849673 864945 216823 214884 273604 274338 322045 312023 333613 334543 350174 355467 327759 366003 911915 960297 610143 495376 292668 287104 336822 333852 354943 358569 359958 366526 412439 412144 754682 780568 40.05 69.2 2
11:06:46 2023-10-12 461443 454557 86026 86633 136278 143141 152646 151886 122172 119654 125762 126749 137209 138579 449258 487125 1324518 1298473 535992 558873 122934 109250 124139 125543 135492 134717 129610 131838 86127 84636 335430 294927 853101 865738 216823 213522 271586 274338 320785 313198 335392 336059 351992 358871 327352 364750 911768 957917 616579 494806 293841 286700 336347 334508 353956 360672 360465 368124 413055 412297 749076 782534 40.05 69.2 2
11:06:47 2023-10-12 454365 457326 86172 85227 136616 140679 148677 151995 122493 119483 122662 126546 137392 138440 449222 482636 1326150 1317018 542254 557936 122784 109283 124106 125336 135398 131454 129936 132072 86093 84599 331782 294301 863151 861454 216823 214517 271136 274586 320099 313009 332567 336564 351726 356287 328485 364565 911780 965261 614992 497840 291357 287954 335872 333852 354410 356966 360573 364312 413745 411533 747210 781712 40.05 69.2 2
11:06:48 2023-10-12 454196 454339 86054 86447 136269 142807 152646 151605 122290 119289 125762 126298 137209 137871 448942 481282 1322637 1303923 539706 557293 122934 108915 124139 125163 135590 134616 130117 130014 86462 84689 333595 294094 860544 866967 216823 213487 270583 275322 321800 311916 333397 335777 350210 356859 328485 363173 910181 966663 614992 496430 293425 286504 337501 335741 352289 356150 360609 367082 411209 413530 747321 778250 40.05 69.2 2
11:06:49 2023-10-12 460124 456186 85962 86723 136085 143141 152469 151780 119284 120008 125693 126715 137209 138482 450028 486007 1326270 1304064 535124 558083 122648 109250 124139 125456 135305 134717 129610 131804 86127 84625 336135 295346 859837 863899 216823 213556 271586 274586 322045 311760 333649 334578 351497 357863 327724 364859 911780 953388 605440 495339 292595 287746 335872 335291 354707 358033 358874 366526 414656 412623 756158 780568 40.05 69.2 2
11:06:50 2023-10-12 457349 458372 85994 86570 136371 140822 148953 149443 122121 119323 125640 126749 137278 137935 447923 489917 1332038 1309575 533277 558369 122985 109115 124139 125030 135578 131263 129936 129958 86350 84599 342121 294092 867837 862065 216823 215141 272001 274551 319096 313962 332567 337644 351992 356407 325787 364344 911817 960297 605455 499499 292255 287140 334706 335741 351965 358033 362758 364900 412149 411357 747210 780568 40.05 69.2 2
11:06:51 2023-10-12 453541 457572 86016 86604 136406 142907 148946 151640 122290 119289 125762 126332 137209 138255 448942 482672 1324234 1316082 540626 558083 122817 109283 124106 125336 135271 134717 129610 131804 86093 84678 335430 294509 853935 861454 216823 214219 270723 274166 320063 312459 331525 336058 351740 355503 328502 364310 916287 965754 607018 498194 291248 288503 336786 333420 354410 356966 360573 364276 412510 414809 750353 781121 40.05 69.2 2
11:06:52 2023-10-12 457609 454303 86121 86418 137348 140225 149798 149478 119444 119017 123022 125989 137556 137664 452168 489772 1316119 1303083 541082 558873 122615 109174 124449 125635 135593 134717 129610 131712 86034 84542 337631 296496 856631 868081 216823 213522 272156 272911 320513 312023 333036 334508 351752 356287 325752 366521 909904 957511 608580 496782 292803 287104 336221 333816 352253 359105 360501 365934 409302 413821 753459 779276 40.05 69.2 2
11:06:53 2023-10-12 459594 455881 85994 86630 136042 143106 148772 149967 122188 119537 125833 126715 137209 138675 450703 485539 1325459 1304064 535050 558083 122652 109216 123565 125389 135050 134870 129610 131769 86120 84568 335430 295198 850483 865092 218050 215435 273686 274409 321830 310935 333397 337680 351564 357720 327423 364787 913210 951934 602391 494272 291854 287711 335872 334437 354957 357999 361584 366193 414292 412551 756393 781085 40.05 69.2 2
11:06:54 2023-10-12 455937 456284 86125 86605 136649 140589 149185 151606 122426 119221 125868 126298 137209 137978 449771 485238 1322637 1313376 543878 558873 122784 109250 124106 125303 135458 134804 129610 131861 86060 84625 336135 294932 854310 864511 216671 213522 271101 274131 320028 313926 331256 334508 350210 355752 328187 364271 913210 963826 614595 499210 292182 286338 335445 333852 354957 356966 362722 365639 409721 413494 742202 778250 40.05 69.2 2
11:06:55 2023-10-12 458943 454521 86021 86626 136372 142772 148677 151816 122392 119255 125693 126492 137175 137802 448870 482636 1316193 1303938 542403 558221 122685 109350 124039 125515 135135 131636 129575 130320 86165 84699 335430 296607 849441 866205 216823 214517 270723 273711 321497 311738 333505 336489 351992 355218 328715 365488 910586 963020 611705 494952 292803 287104 336584 333852 354339 356966 358838 365971 411788 414989 752351 781347 40.05 69.2 2
11:06:56 2023-10-12 454525 457577 86089 86593 136320 142881 150299 149652 122222 119518 125693 126473 137269 138298 448554 490609 1324518 1305814 539048 558478 122784 109250 123868 125423 135237 134811 129610 131987 86060 84599 335430 297029 852373 861454 216823 213487 271551 272840 320548 311631 331489 338637 351992 356824 325752 366521 914331 951934 605455 498194 291421 287508 335872 333852 354456 360889 359958 363982 412439 412587 751282 779426 40.05 69.2 2
11:06:57 2023-10-12 469263 454561 85831 86663 135918 143141 152223 152133 122019 119982 122599 127073 136522 138888 450310 484262 1331772 1313392 536109 558763 122919 109082 123987 125130 135267 134616 129610 130104 85015 84568 331817 294092 861485 860235 216823 215891 269864 274551 319096 312023 332567 336252 350719 356859 328219 362391 914507 963020 613405 497487 292182 286700 333947 334437 354456 356364 360501 365417 414328 412587 744381 781085 40.05 69.2 2
11:06:58 2023-10-12 457508 453848 86026 86533 136372 142772 148846 151535 122290 119138 125903 126090 139766 137767 448906 485539 1322637 1307671 541133 557688 122985 108881 124106 124752 135436 134616 129862 131552 86060 84562 335430 294583 863560 864511 216823 215739 273217 274302 320435 313419 331884 333492 353984 355610 327546 364089 910402 968497 598620 495630 292255 285352 336822 335523 353811 358610 360573 366489 409625 412300 744381 779276 40.05 69.2 2
11:06:59 2023-10-12 461406 457973 85926 86705 135910 140679 148577 152101 122357 119483 125869 126546 136727 138413 447852 486638 1323577 1302209 533876 558083 122414 109032 123835 125202 135130 134804 129610 131552 86060 84562 339159 295201 862483 862065 216823 213339 270723 273711 320548 310606 333613 336252 350907 356859 326700 363720 911269 954735 605455 493094 292182 287005 333947 335741 353956 356896 361311 365971 413673 411321 755247 779426 40.05 69.2 2
11:07:00 2023-10-12 456243 457243 85930 86537 136273 143007 152576 149478 122138 119255 125658 126506 136985 137802 447923 489917 1328033 1307708 533534 558083 122985 108881 124106 125063 135476 131210 129936 129889 84956 84678 335430 294509 862751 861991 216823 214680 271410 274373 318766 313303 331489 334472 351992 357613 327246 363427 914331 958866 602362 500321 291769 286665 335872 333492 351965 356966 360573 364570 411209 410095 748562 779389 40.05 69.2 2
11:07:01 2023-10-12 461111 454135 85952 86504 136136 142742 150579 149406 122188 119221 122553 126298 137148 138170 449844 480500 1318887 1304993 538173 556469 122615 108848 123631 125010 135221 134459 129610 129597 86027 84614 342121 292845 859088 866967 216823 213191 269676 274586 319060 311078 333577 333888 351992 355788 328449 360546 907972 965188 614992 494952 292668 285989 336347 333852 354689 357854 359958 366489 409984 412261 746040 779276 40.05 69.2 2
11:07:02 2023-10-12 458865 453857 86093 86356 136535 140197 149255 151220 122290 119022 125938 125642 137209 137282 451416 489627 1315323 1299372 541245 556360 122516 109006 123768 125289 135323 131273 129575 129958 85909 84505 335430 295346 855301 868081 216671 213157 273991 272840 320889 311845 332495 335777 350980 355717 325681 364859 907293 955446 614992 496782 291969 286226 335715 333816 353956 357999 359379 364864 408119 411357 751932 778169 40.05 69.2 2
11:07:03 2023-10-12 456311 454539 85984 86575 136021 142872 152506 151570 122019 119255 125623 126332 136795 138255 447888 485162 1322637 1303938 535087 558083 121714 109174 122779 125303 134660 134804 129126 131769 85876 84625 335430 295415 845842 861794 216671 213191 270688 272876 321034 310135 334894 337644 350643 356003 328623 364677 910439 950776 603901 494382 291248 287086 333947 333852 351749 356931 357758 363984 412295 411321 755869 781404 40.05 69.2 2
11:07:04 2023-10-12 453491 454267 86152 85093 136258 140190 148982 149269 119252 118920 125939 126365 137038 137888 450200 483959 1322637 1310548 541045 558083 122685 109014 123498 125130 135050 131274 129610 129597 86165 84510 336135 294927 852880 865738 216213 213522 270499 272911 319096 313229 330487 336252 351992 354685 326700 363464 910586 964892 607018 498470 291769 285450 336822 333852 353956 356647 360609 364828 408692 411646 738193 778462 40.05 69.2 2
11:07:05 2023-10-12 458257 454557 85867 86381 136017 142539 152506 149637 122188 119255 125570 126298 136761 137767 447888 486323 1309667 1302209 541813 558083 122180 109165 123033 125303 134609 134682 129395 131769 85968 84662 335430 296744 853553 866967 215989 214116 272447 275106 320370 310935 332387 336215 351992 354117 325752 364859 909978 959277 611705 494915 291769 286503 335872 333528 355962 356966 358297 364864 410884 413821 752351 777112 40.05 69.2 2
11:07:06 2023-10-12 456183 456284 86021 86647 136193 140694 150299 149338 122172 119255 125570 126237 137008 137845 450887 489917 1324518 1308717 537409 558083 122246 108848 123202 124752 135050 134616 129610 129597 86027 84531 335430 295351 865635 860844 216518 213191 272191 272424 319801 312498 330987 336489 350966 355752 326771 363980 911915 953315 613405 495594 291357 286226 336244 333852 351965 356931 360537 363725 410020 409164 744087 778250 40.05 69.2 2
11:07:07 2023-10-12 453523 454517 85925 86414 136263 142912 152328 151430 122053 119056 125658 126177 136795 137802 450028 481282 1321698 1315268 542678 556178 122483 109014 123465 124996 134915 134695 129575 129597 84839 84531 332518 294854 853594 861454 215909 213522 272411 272805 319025 311514 330487 334508 351231 354401 327194 362622 911768 961035 614595 498194 288865 287104 335872 333816 352253 356115 359126 362590 409913 412623 746077 778250 40.05 69.2 2
11:07:08 2023-10-12 457284 453817 85962 86356 136244 140527 150932 149094 122256 118823 125693 125883 137209 137272 447923 489917 1313391 1294677 539097 559269 122180 108881 123202 125010 134889 134459 129429 129854 85909 84447 338324 295586 854360 866205 216518 213087 271515 272840 319096 311514 332027 333888 350699 355752 326481 364271 906614 953315 605455 497568 291357 285396 334741 333852 351965 357749 360997 364828 407548 411032 751363 778169 40.05 69.2 2
11:07:09 2023-10-12 464037 455301 85803 86529 135884 142673 152293 149792 119155 119690 122497 126445 136624 138117 449354 485395 1322489 1304013 534940 557542 121649 109250 122863 125163 134664 131429 129257 131953 85876 84614 335430 295411 865694 862635 216671 213191 269899 272911 321070 310562 331561 334508 349908 355788 325752 363720 912562 951155 611705 494602 291151 286817 333947 333675 353956 356931 357220 363725 412439 411357 758974 779426 40.05 69.2 2
11:07:10 2023-10-12 457508 454557 85984 86414 136055 140394 152293 151570 122138 119255 125605 126298 136795 137802 450248 487089 1332147 1305777 531951 556141 122817 108698 124073 124719 135271 134424 129610 129597 86027 84583 333595 293676 876576 862635 216823 214473 272832 274302 317066 311916 331417 336252 350786 357505 328623 360366 910586 959618 602362 497972 291756 285940 335872 335741 351929 355832 360537 364276 412985 409449 739738 777112 40.05 69.2 2
11:07:11 2023-10-12 459484 457075 85970 86519 135910 140580 148475 149478 122391 119085 125588 126056 136795 137767 450726 483432 1316906 1302209 541208 557688 122031 109040 122948 125097 134609 134424 129215 129597 84824 84531 335430 295346 859006 864511 216213 213556 269641 272876 320063 310100 332531 333888 351744 355241 327724 363171 907738 960297 600824 493480 291975 286266 335872 333852 352289 357854 357722 365111 409948 413203 746878 778722 40.05 69.2 2
11:07:12 2023-10-12 461226 454272 85892 86326 135611 142738 152365 151430 122053 119138 125448 126090 136761 137767 449317 487125 1318850 1292910 533498 557688 122213 108881 123854 125188 134847 131129 129506 129597 84604 84583 332518 295346 855594 866967 216823 214228 270653 272876 318801 311265 332567 333564 351492 356824 331134 362658 907701 955205 611818 495376 292182 284481 335872 333852 351965 356682 358874 365971 408728 408875 748507 777064 40.05 69.2 2
11:07:13 2023-10-12 457508 454561 85846 85151 135553 141314 152188 151816 121952 119605 125647 126479 136590 138482 449427 481211 1328070 1313376 534255 556469 122498 108773 123202 124719 135127 134459 129519 129597 85909 84583 335430 293676 854038 858982 216518 217604 269043 272946 318097 311042 331525 333888 348818 355788 326736 360474 911915 961657 603893 496430 291357 286025 333712 333852 353689 356850 359126 363725 412439 411357 742764 779389 40.05 69.2 2
11:07:14 2023-10-12 458935 453180 85930 86284 136055 139904 150720 151255 122138 119056 125483 125849 136936 137560 450740 487012 1320881 1305885 539632 557147 122919 108530 124106 124585 135424 134428 129610 129237 85909 84520 335430 294092 862943 864511 216213 217380 272411 273499 318787 312059 331525 333888 351992 354685 325716 360510 907972 963826 607056 498194 291553 284574 335872 333780 351965 358358 360537 364570 407512 410131 740030 777064 40.05 69.2 2
11:07:15 2023-10-12 460899 457258 85824 86541 135568 142690 149949 149548 121851 119289 125273 126090 136632 137802 449317 486295 1318887 1296597 533120 556506 122180 108698 122948 124719 134643 134389 129429 129597 85816 84372 335430 294927 855524 863287 216823 217228 269899 272876 318578 309630 333306 333888 349944 356323 325456 360546 907936 951970 605065 492361 292182 285392 333947 333852 351965 355867 358081 365676 412174 409520 750831 777112 40.05 69.2 2
11:07:16 2023-10-12 456207 457312 85957 85252 136112 140297 150228 149198 122222 119119 125799 126331 136667 137737 450175 487125 1324518 1303938 536461 557395 122582 108773 123413 124719 134643 130984 129575 129507 85816 84488 335430 294509 871422 862065 216213 214077 271361 272840 317172 312059 330522 335777 350966 355218 324933 362622 910623 956942 602330 495594 290946 286025 333947 333852 351645 357854 360501 363689 409661 408552 740659 778499 40.05 69.2 2
11:07:17 2023-10-12 450904 453875 85824 86229 135824 139904 152293 149184 122019 118857 125536 125883 136761 137541 449354 485598 1318887 1311508 540662 556506 122213 108947 123033 124719 134609 134424 129305 129528 84604 84646 336135 294780 856468 861991 215837 215284 270914 275106 318436 311118 329524 336489 350966 353621 325716 360258 913141 963020 615190 498194 288793 285904 335836 332805 353956 357854 358333 360479 408406 412297 746606 777112 40.05 69.2 2
11:07:18 2023-10-12 459192 456284 85957 86315 136216 139904 150299 151044 122053 118900 125782 125729 136761 137186 447959 487161 1315221 1292910 537882 556506 121947 108698 123033 124719 134609 134428 129215 129507 85757 84488 335430 294932 853310 864945 216213 214077 270723 272043 319577 310171 331256 333888 351992 355503 326771 362332 905295 946543 613405 495376 291141 284281 336786 333545 351965 356433 358333 363468 406871 411640 749166 777064 40.05 69.2 2
11:07:19 2023-10-12 454951 454561 85738 86389 135611 142439 152117 151430 122019 119255 125448 125883 136537 137767 447573 485198 1321698 1305876 537259 557863 121093 108781 122610 125030 134546 131148 129057 130139 84546 84625 335430 296255 849667 860235 216213 214644 269899 271972 320028 310135 330522 335777 349142 355752 325226 363757 910623 948468 608580 494252 290535 286396 333947 333816 351965 358358 359372 360551 410020 410131 750831 777149 40.05 69.2 2
11:07:20 2023-10-12 453491 454846 85856 86200 135935 139869 151003 148715 122138 118775 125483 125675 136795 137316 448999 484103 1318887 1306779 541245 556506 121980 108514 122948 124685 134609 134389 129429 129417 85757 84520 335430 294509 867077 863287 215606 217263 269864 272649 317172 312095 329524 333888 351992 354153 325681 360582 909978 963020 605455 495630 291357 284583 335872 333816 351965 357854 360537 363725 407512 410131 741677 778169 40.05 69.2 2
11:07:21 2023-10-12 465355 456175 85860 86389 135640 142439 150299 149478 119188 119216 122599 126163 136659 137698 450884 485979 1311583 1304013 542197 558083 121714 108881 122863 124752 134407 134616 129126 129597 85783 84520 335430 296075 862355 864511 215606 213225 269864 272008 319579 309852 331525 333888 350719 352597 325716 363720 907776 956122 599285 493516 291151 285352 333947 332769 352253 355902 357220 364276 409338 411971 751574 778169 40.05 69.2 2
[truncated: 156,241 more chars]
