# Supplementary material for: Methods for Estimating the Detection and Quantification Limits of Key Substances in Beer Maturation with Electronic Noses
Source: Sensors (Basel). 2024 May 30;24(11):3520. doi: 10.3390/s24113520 (PMC11175341; doi:10.3390/s24113520)
Supplement: Supplementary file 1 [file sensors-24-03520-s001.zip › Data/Diacetyl/raw data/Day 1/0,1ppm3.txt]

Time Date R01 R02 R03 R04 R05 R06 R07 R08 R09 R10 R11 R12 R13 R14 R15 R16 R17 R18 R19 R20 R21 R22 R23 R24 R25 R26 R27 R28 R29 R30 R31 R32 R33 R34 R35 R36 R37 R38 R39 R40 R41 R42 R43 R44 R45 R46 R47 R48 R49 R50 R51 R52 R53 R54 R55 R56 R57 R58 R59 R60 R61 R62 T01 H01 Phase
11:13:00 2023-10-12 396822 397083 92392 90382 139186 141506 148283 147123 122258 123955 124156 130298 141776 144478 423664 461429 1313391 1296517 512053 531869 131962 114236 122779 124685 133106 133364 127707 128418 86441 88198 314659 278484 785058 790814 231216 229254 292172 293708 346878 336124 360402 366547 391346 396673 374167 415265 936293 980350 590860 497840 313543 306222 359865 360749 384941 387254 399435 404539 459225 457330 763919 805606 40.05 69.1 1
11:13:01 2023-10-12 396889 397083 92553 90255 141665 141781 148421 146330 122492 123835 124189 127942 139137 144241 423700 458359 1312459 1298473 516610 531869 132437 114124 123117 124685 133511 131328 127796 128028 86500 88198 314659 276514 793622 795034 230533 229254 292137 295981 342983 335569 360654 363082 389236 394101 377092 415302 931650 984895 593760 492361 312494 309128 359901 358040 384400 389439 396556 404899 456088 459373 770267 799982 40.05 69.1 1
11:13:02 2023-10-12 400984 397083 92553 90449 139178 141815 148111 146584 122258 124041 123633 130526 138847 144614 423700 456120 1317914 1306742 514270 530301 132253 114124 122948 124685 133591 131280 127768 128145 87003 88134 314659 276514 789657 792083 231434 229916 290665 295435 344923 336471 362731 366439 387533 395692 374204 414048 931988 984895 587469 498818 313062 308379 360988 358004 382641 386547 401031 406050 456770 457330 760524 797725 40.05 69.1 1
11:13:03 2023-10-12 400094 396723 92685 90160 141829 141315 148628 146213 122492 123680 124599 127588 139170 143868 423700 462723 1304145 1289163 517881 531458 132162 114236 123033 124685 133310 133329 127619 128063 86500 88198 314659 276906 786537 797890 231216 229218 293511 293850 345411 334022 363830 365720 389236 395863 373048 414376 932720 977888 593760 491629 315292 308488 358530 359917 384941 389618 396412 403497 457718 457187 773857 802225 40.05 69.1 1
11:13:04 2023-10-12 399175 397083 92295 90569 139590 142837 147658 146619 121691 124317 123467 130628 141800 145121 423628 455366 1322637 1304064 511446 531048 132253 113889 123033 124685 133231 133329 127619 127994 86500 88138 309426 275926 797498 790961 232009 229218 290842 295937 342983 334291 362731 365012 388047 392931 374204 413720 932720 987024 593760 497487 312176 309360 360444 358004 382945 387701 401351 404899 456052 457366 758874 797762 40.05 69.1 1
11:13:05 2023-10-12 399212 397079 92553 90255 139173 141781 148111 146330 122090 123921 123989 130255 138847 144276 423628 458323 1323577 1297513 508907 530301 132437 114236 123465 124480 133457 131053 128041 128028 86500 87925 316549 275340 792033 792752 232534 229183 291728 297613 342767 337387 362989 366841 387795 395836 377249 417075 936958 986841 593760 495895 312619 310004 359901 357179 383214 390124 401096 403643 456052 458332 759412 799376 40.05 69.1 1
11:13:06 2023-10-12 402426 397079 92553 90448 141601 141781 148214 146689 122123 123835 123904 127942 142067 144276 423700 455688 1302077 1294752 516426 531048 131802 114426 122694 124719 132797 133364 127374 128329 86382 88198 315528 276906 787135 794899 231216 230290 290568 296264 345655 333870 364932 365041 388963 394723 373048 414448 929011 977717 602440 494252 313507 305794 360988 358580 382769 387736 398872 404119 456825 455974 768919 798770 40.05 69.1 1
11:13:07 2023-10-12 402225 397083 92425 90415 141554 142050 148214 146517 122090 124007 124056 130298 141938 144377 423700 454371 1312459 1294752 513579 530301 131996 114268 122948 124685 133231 133179 127768 128145 86939 88069 314659 275731 791808 796484 231109 229077 291995 296627 342875 335723 364344 363118 388656 394723 377396 418523 931650 983474 588183 493863 314247 308307 359901 356391 380928 388894 398627 404612 453060 455974 769686 798770 40.05 69.1 1
11:13:08 2023-10-12 396961 397083 92396 90321 139178 141552 148283 146807 122123 124076 123956 130388 141938 144478 423628 458000 1313391 1295674 511810 531869 131494 114537 122441 125010 132764 133492 127374 128754 86323 88230 314659 277496 788901 791001 231252 229897 292172 294449 343506 334561 360618 365304 387569 396175 374852 415302 934078 981276 592310 497487 313507 309129 359613 360461 386307 387254 399363 404752 459534 459193 765083 802262 40.05 69.1 1
11:13:09 2023-10-12 402933 396763 92362 90255 141562 141519 147937 146446 122393 124007 124089 128210 141973 144342 423556 455894 1309667 1295674 514380 531084 132437 114046 123117 124685 133231 131459 127830 127994 86559 87925 313345 274756 794921 797728 231054 229932 292172 295901 342983 334596 363830 363118 388656 394101 376156 414412 931650 982006 598110 492434 311801 305794 360190 356391 384941 390021 396592 404899 455589 458010 770231 797725 40.05 69.1 1
11:13:10 2023-10-12 400660 396799 92554 90288 141593 141357 148214 146485 122291 123800 123937 130222 142003 144342 423700 458288 1311527 1298436 515110 530301 132437 113368 124106 124309 133704 131053 128075 127783 86729 87925 314659 275340 794284 795634 231216 229932 291560 295657 342983 334561 364408 366062 391826 396916 376049 414340 931576 983407 589613 492215 313952 306464 359865 356391 382677 389439 396628 404605 455589 458332 769938 796559 40.05 69.0 1
11:13:11 2023-10-12 399585 396975 92392 90280 139264 141516 148162 146379 122090 123955 123567 130298 142084 144447 425715 458252 1313391 1296597 512053 531084 130230 114459 122694 125130 132764 133620 127374 128789 86382 88263 314659 278088 792506 791001 231252 229289 293269 294100 344505 334561 360618 365340 387569 396488 371932 415302 934078 982006 593760 496782 314572 306257 359901 360531 383250 387124 398944 403350 458543 459373 762216 802410 40.05 69.1 1
11:13:12 2023-10-12 396668 397083 92421 90288 139178 141586 148197 146860 122090 123903 123666 130165 142067 144513 425715 460084 1315258 1296592 512815 531869 130914 114268 123033 124719 133231 133329 127796 128213 86880 88343 314659 278484 782959 792083 231470 229148 294299 293957 346878 336435 362550 365340 388656 394136 371897 416298 936293 980547 590860 497487 313952 308488 360156 360785 382069 387088 399826 403350 459261 457366 761100 801877 40.05 69.1 1
11:13:13 2023-10-12 400907 396817 92538 90288 141671 141586 148005 146587 122291 123869 124156 130346 138749 144276 423700 457285 1313391 1296555 515110 531869 132529 113368 123598 124480 133800 130962 128342 127606 86618 87833 314659 274562 794897 795634 231252 229254 292172 295092 342983 334561 364700 363082 388691 394101 376156 414448 931650 982006 593760 492397 311801 305759 360156 357215 385486 389773 398763 404789 456234 457866 774056 800093 40.05 69.1 1
11:13:14 2023-10-12 400943 396822 92553 90288 141563 141187 147901 146277 122123 123835 124457 130298 138522 144351 423700 458359 1315323 1299259 515731 532916 132582 113524 124106 124552 134112 130984 128294 127824 86852 87893 314659 275340 802133 797161 231003 229254 292137 294470 342983 335605 360402 364067 389853 394136 375328 415339 930989 984895 595210 492397 312749 305794 360444 358616 384976 389439 396556 404899 454122 459733 772681 797762 40.05 69.1 1
11:13:15 2023-10-12 400972 397083 92392 90288 139178 141848 147524 146860 121723 124110 123685 130594 141869 144680 423435 459328 1313391 1292910 509812 530337 131962 114236 122948 124719 133198 131053 127619 128028 86863 88198 314659 276122 793451 792156 231612 229254 292413 294999 343541 333520 362731 366189 391826 396952 374587 416483 935627 982747 583895 497082 313729 308524 360264 360749 382105 387124 400109 403387 459332 457330 761100 802446 40.05 69.1 1
11:13:16 2023-10-12 400943 396493 92614 90190 141499 141349 148214 146328 122291 123869 124123 128167 141973 144179 423700 457285 1309667 1296597 515110 530301 132283 113446 123868 124309 133700 130962 128075 127783 86677 87925 314659 274950 798984 795634 231252 229254 292377 295937 342983 337148 364123 363663 388691 394136 375892 414448 932061 979164 589613 492434 311801 306536 360444 356952 382641 389475 396628 404899 453977 458046 771126 796523 40.05 69.1 1
11:13:17 2023-10-12 402188 396759 92425 90288 141464 141552 148283 146863 122123 124011 124123 130208 141973 144276 423664 454189 1311508 1294752 514380 530301 131996 114079 123117 124975 133231 133144 127707 128028 87003 88069 313345 274999 806932 796688 231434 229790 290736 296663 344923 335723 364787 364720 389236 394723 374239 414520 931429 979128 589613 493866 311801 305794 360736 357215 380928 388894 398908 406086 453768 455974 768016 797160 40.05 69.1 1
11:13:18 2023-10-12 396227 396799 92553 90288 141464 141781 148214 146622 122123 123869 124056 130199 141973 144658 423628 462723 1313141 1296555 512090 531639 132180 114268 122948 124719 133198 133364 127830 128625 86441 88263 314659 277262 784883 788734 231287 229932 293959 294064 345411 334596 360654 365304 389283 396523 373012 415339 935439 983431 586754 496782 311801 306257 359358 360497 386581 387454 399854 403570 458435 459949 763186 801693 40.05 69.0 1
11:13:19 2023-10-12 396858 397079 92553 90288 141516 141529 148283 147067 122090 123869 123752 130208 141968 144276 423700 462723 1316981 1299259 515155 533672 132352 114203 123202 124619 133440 131420 127871 128282 86820 88198 314659 276514 804175 789848 231525 229077 293959 294963 342983 334631 360654 366033 387569 396488 374204 415339 935476 982527 593760 495376 311801 306644 357990 358040 384400 387701 398944 402465 454512 459733 765650 801158 40.05 69.0 1
11:13:20 2023-10-12 401656 397065 92553 90445 141559 141418 147936 146688 122123 123835 123515 130208 142055 144351 423664 454760 1309667 1294752 512815 529892 131962 114236 122948 124719 132831 133179 127619 128063 86559 87957 314659 275340 790137 795634 231287 229289 290701 296555 343436 333870 364417 367100 393566 395728 374596 414376 931576 978434 585324 495193 313952 306270 360916 360169 383310 387736 398908 404119 460996 457366 768919 798930 40.05 69.0 1
11:13:21 2023-10-12 396894 397079 92484 90382 141464 142050 148008 146415 122090 123869 123956 130208 141938 144509 423628 459688 1316943 1296592 509092 530337 132437 113446 123117 124480 133541 131053 127952 128028 86500 88078 314659 275731 796679 790217 231252 229289 294697 293886 342983 334631 360618 365112 388691 396523 374204 413138 935476 982564 593760 496078 311801 306257 358241 359409 384436 387736 399544 403072 457218 459733 765613 801729 40.05 69.1 1
11:13:22 2023-10-12 396542 396155 92540 90419 141499 141431 148283 147067 122123 123869 123937 130298 141968 144412 423700 461429 1313391 1296592 512090 531905 132253 114236 123033 124719 133244 133271 127796 128452 86559 88464 314659 278484 788003 791828 231307 229630 292511 293708 346878 336709 360546 366547 388656 394136 371861 413174 934078 983103 590860 497840 313507 306257 359936 360497 383107 386547 400109 404899 459944 458368 762252 803519 40.05 69.1 1
11:13:23 2023-10-12 399276 396479 92621 90193 141700 141455 148214 146330 122324 123663 124223 130132 142136 144039 423700 459943 1309667 1296592 516647 531494 132437 113368 123202 124599 133541 133144 127830 128063 86559 88230 317942 276317 793653 793349 231252 229967 292413 295981 342983 335640 363280 363918 389853 394722 378200 414048 931650 984895 598110 492434 312749 308656 360988 358076 384996 389773 400325 405540 457307 459985 771286 800093 40.05 69.1 1
11:13:24 2023-10-12 395634 397079 92523 90255 139558 141781 148421 146791 122291 124007 124123 130312 142067 144443 423628 456729 1315258 1307742 518421 534356 132410 114550 123498 124877 133532 131568 127837 128247 86880 88375 315528 276514 789601 792083 231018 230365 292094 295650 345411 334490 363280 367249 390841 393756 374168 414340 934299 990523 568667 498194 311801 306572 360988 358544 383214 386783 398908 404083 458751 458691 764996 797688 40.05 69.1 1
11:13:25 2023-10-12 399739 397029 92553 90410 139459 141614 147901 146379 122291 123973 124156 128119 138617 144500 423628 460084 1307699 1286355 512090 531833 132146 114236 122948 124685 133231 131594 127884 128028 86559 88198 314659 276906 790912 796029 231216 229218 293511 293850 345655 334490 363830 363876 389817 399198 376291 417594 936293 981821 595210 490753 315292 308924 358602 359483 384941 389986 396520 403680 458543 458332 774371 802263 40.05 69.0 1
11:13:26 2023-10-12 396894 397043 92553 90507 139233 142303 148214 146993 122291 124007 124156 130312 138719 144443 423628 457522 1324518 1300284 509631 530265 132437 113857 123202 124652 133650 131328 128007 128028 86618 88106 313345 275340 791376 791001 232697 229254 291693 297861 342983 334525 363793 365268 387498 393791 375292 414340 934042 986987 593760 497840 312619 310004 360952 358004 383214 388859 402525 405474 457417 459373 758874 798893 40.05 69.1 1
11:13:27 2023-10-12 396858 396817 92617 90288 141661 141815 148214 147012 122291 124076 124223 130346 139299 144579 423592 459796 1318850 1298399 508660 531458 132306 114236 123835 124685 133633 133237 128007 128028 86852 88138 317942 276477 792000 793208 231688 230113 293567 295020 345411 337443 360474 365197 392454 397494 374204 413720 936802 984859 589613 496686 313952 309106 358746 360241 385247 388576 400109 403643 458255 460057 765576 801272 40.05 69.1 1
11:13:28 2023-10-12 401860 397074 92617 90410 141700 141684 148214 146826 122258 124007 124123 130255 138847 144680 423664 454614 1313391 1296597 513579 530674 132146 114426 123117 124685 133415 133422 127796 128329 86618 88198 315528 275340 785997 795464 231576 229897 292172 297727 342983 334256 364969 364493 389544 393516 376457 416865 931650 982590 589255 492397 313952 306257 360988 357430 382069 390355 399818 405179 457093 457187 773306 799866 40.05 69.1 1
11:13:29 2023-10-12 395634 397079 92681 90459 141927 141684 148628 146587 122492 123955 124513 128119 139428 144241 423700 456892 1313391 1305923 518321 534393 128855 114484 123768 124963 133566 131603 127871 128282 86944 88134 317942 276906 788178 792716 231018 230290 292618 295650 345899 335534 360618 364465 391019 396952 377396 415302 931650 989744 593760 494567 313702 305759 360988 358580 385554 388824 396592 405762 456825 460057 767980 799945 40.05 69.0 1
11:13:30 2023-10-12 402415 396484 92553 90288 141567 141911 148490 147012 122291 124041 124189 130478 138811 144680 423628 459760 1309630 1287272 510136 531048 132180 114236 123117 124891 133415 133457 128007 128418 86618 88230 314659 276906 791332 796197 231973 229218 293305 295350 345655 334525 364932 363882 387498 396140 375998 419455 935479 976331 585579 492251 313952 309967 358638 359483 385486 390736 401242 404252 460126 458010 768919 804665 40.05 69.1 1
11:13:31 2023-10-12 399449 396763 92612 90441 141798 141815 148419 147043 122646 121039 124671 128297 139362 144812 423556 457339 1304960 1296523 517894 531012 131928 114459 122863 124977 133465 131717 127551 128631 86441 88230 314659 277694 784168 793386 230497 231367 292582 294827 344540 334256 364380 364756 391604 396488 375685 414448 931650 975779 595210 492434 313738 305998 359901 360749 382910 388859 396556 405474 461199 458691 773661 802410 40.05 69.1 1
11:13:32 2023-10-12 399212 396822 92553 90321 139269 142779 147660 146481 122375 124041 124189 130412 142059 144548 423592 457250 1324518 1300193 509993 531084 132248 114236 123565 124752 133666 131494 128041 128329 86912 88138 317895 275340 798066 795464 232212 228936 293404 295507 344923 335934 363134 365161 390206 396312 376313 414340 935476 989122 595210 496136 314845 308081 358746 358292 386581 388824 400849 403643 454405 460057 763334 801000 40.05 69.1 1
11:13:33 2023-10-12 401270 396452 92553 90412 141700 141815 147936 146826 122375 124041 124056 130289 141938 144443 423664 454472 1305846 1295674 516426 531048 131894 114426 122863 125010 132831 133550 127619 128452 86500 88378 314659 276906 782127 794472 231252 231205 292137 294999 343541 333754 363830 364756 391604 395898 373012 414412 931650 975706 589613 494602 315516 306789 360444 360749 382641 388859 400041 405828 458973 458321 773513 802375 40.05 69.0 1
11:13:34 2023-10-12 400980 396488 92553 90569 141657 141815 148371 146860 122492 124041 124189 130346 138913 144513 426927 454508 1307773 1295674 515620 534393 130596 114517 123117 125202 133348 131787 127871 128617 86944 88407 312333 276906 788519 795597 231612 231205 291286 295657 347369 333690 364638 365268 391055 396214 375988 419455 931650 979273 595210 495339 312275 306789 360988 360169 381766 389404 400109 405065 458579 456937 769465 800063 40.05 69.1 1
11:13:35 2023-10-12 396858 396488 92553 90412 141567 142241 148214 146860 122459 124076 124797 130346 138946 144680 423628 462397 1315040 1298162 510607 530301 132214 114268 123802 124685 133889 133144 128041 128295 86916 88230 314186 276514 792103 788661 231576 228827 293994 295657 342983 335605 362731 365304 387569 396523 375856 416298 939658 986937 595210 495932 313952 307544 358350 359932 384797 388682 399645 403607 455435 460057 768361 801729 40.05 69.1 1
11:13:36 2023-10-12 396592 396488 92681 90569 141665 142344 148214 146412 122361 121107 124499 128229 138913 144812 423520 462741 1316119 1300298 514734 534430 132329 114459 123202 124719 133448 131717 127768 128384 86852 88198 317942 277694 787706 790814 231775 229932 292129 294064 344540 336356 360654 365340 389817 397670 374168 416631 937195 983431 593760 496782 312494 306257 358817 360785 385554 387736 400711 404612 459261 460057 764454 802446 40.05 69.0 1
11:13:37 2023-10-12 402509 396488 92617 90288 141794 142487 148214 146860 122375 124041 124189 130380 142037 142500 423664 453835 1312459 1296597 513615 533184 132437 114268 123380 124719 133750 133364 128041 128418 86884 88230 313345 274562 792283 797728 231525 230374 292365 297117 342911 334490 364859 364578 390293 396952 376349 416720 931650 981276 589613 494567 315068 309142 360662 357394 383214 390057 400896 405651 454086 458727 770304 797160 40.05 69.1 1
11:13:38 2023-10-12 399003 396822 92553 90321 139178 142143 148214 146860 122291 120944 124056 130470 141869 144513 423664 458610 1313376 1296597 511655 531869 131894 114649 122779 125308 132797 133654 127496 128878 86441 88295 317942 277694 781927 789812 231612 229932 292618 294100 345059 334561 360654 366146 389853 396523 373572 413756 935439 984126 598026 497487 311801 306257 360988 360785 384976 387701 400711 405540 459656 461365 765083 802299 40.05 69.1 1
11:13:39 2023-10-12 398436 396799 92553 90445 141665 142044 148214 146826 122123 123869 124123 130413 141938 144478 423664 458574 1315040 1297476 512053 533599 130411 114550 123117 125308 133348 131787 127748 128617 86559 88561 312333 279003 786046 790961 231739 229897 292618 296641 347369 335650 364126 366955 389236 395275 371932 414448 936218 980661 589410 498194 313729 306292 359866 360749 382069 387701 401314 405474 459908 456972 761136 802446 40.05 69.1 1
11:13:40 2023-10-12 396858 395827 92681 90288 139847 141516 148238 146243 122492 123869 124223 130208 138973 144320 423664 457285 1312459 1298436 516244 531048 132467 113889 124106 124599 133700 131053 128342 127994 86559 88230 317942 276122 802263 793349 230967 230290 292129 295901 342983 336346 363902 364173 389853 395275 376492 414412 931465 986200 589077 492142 314845 308524 360844 357897 384797 390462 398690 405976 453732 460057 772527 797725 40.05 69.1 1
11:13:41 2023-10-12 395634 395894 92681 90165 139886 141090 148142 146312 122529 120877 124704 128072 139296 144526 423592 457142 1313317 1302061 518042 533672 132502 114426 123117 124719 133231 133364 127803 128391 86618 88198 314659 276122 788593 793208 230967 230487 292618 294677 343436 336075 360654 364173 390435 395275 375328 413720 931650 987722 589077 492397 314845 306222 360988 359662 385590 390057 396592 406050 457182 460057 772527 800100 40.05 69.1 1
11:13:42 2023-10-12 403095 396484 92425 90445 139173 142274 148111 147339 122535 124110 124089 130447 142136 145029 423628 458646 1315258 1292910 509020 531494 132031 114268 124302 124719 133666 133457 128075 128452 86916 88263 315528 276514 788712 793313 232248 229684 292775 295650 346388 335723 365930 366847 391346 395722 374061 418008 936933 975706 595210 497840 313284 309397 360844 359626 381462 388859 402598 405474 457075 457330 764454 801235 40.05 69.1 1
11:13:43 2023-10-12 395629 396763 92681 90463 141932 141684 148524 146384 122492 123835 124599 129985 139170 144241 423664 458856 1312459 1304064 517439 531048 132180 114426 123117 124719 133264 133364 127918 128452 86852 88230 314659 276317 788593 792156 231252 230128 292618 295901 344923 336618 360618 364173 390709 394998 374204 413138 931650 986937 592310 492397 313481 306644 360698 358616 385554 389475 396628 405762 459800 459841 773819 802155 40.05 69.0 1
11:13:44 2023-10-12 395966 396452 92553 90448 141734 141418 148524 146619 122291 123835 124123 130298 142042 144478 423700 457412 1313391 1303923 518522 531084 132180 114517 123768 125102 133499 131752 127905 128528 86820 88166 314659 276710 788830 792392 231074 230648 291516 295127 343471 335569 360402 367100 391604 395275 375292 415339 934299 991151 589410 495376 313702 305794 360988 359409 385554 387701 396592 403798 457182 458014 767436 801121 40.05 69.1 1
11:13:45 2023-10-12 401474 396817 92681 90288 141696 141815 148421 147012 122324 123869 124189 130380 138913 144443 423330 459724 1309667 1285440 509776 531869 132180 114268 123033 124752 133448 133364 127918 128452 86559 88230 312333 276710 791213 795634 232009 229254 294692 295350 345655 334561 365005 364173 387533 396488 376291 416901 931465 975565 592471 494567 313952 309967 359721 360061 383143 391046 401169 404392 460053 458691 765810 801877 40.05 69.0 1
11:13:46 2023-10-12 399212 395499 92681 90193 141962 141151 148628 146112 122492 123594 124910 127983 139362 142101 423628 459976 1304034 1292799 518079 533672 132376 114550 123117 125010 133231 133364 128041 128452 87035 88496 312440 276906 787885 796761 231252 230006 293994 293886 343541 334561 364123 363882 388726 396523 374204 414484 934740 975779 586754 492013 312749 309834 359611 359698 383250 390949 399790 404612 459800 458727 769104 802446 40.05 69.1 1
11:13:47 2023-10-12 399276 397079 92557 90443 141494 141815 148214 146895 122291 124110 124156 130504 142067 144680 423628 453835 1318887 1307745 513032 530337 132031 114426 123117 124719 133574 133399 128041 128576 86884 88230 314659 275926 788830 789841 232044 230400 291925 296555 345826 335463 364271 368242 391899 396394 376049 418300 936293 986863 598110 498194 313062 308379 360808 358833 384094 387736 402561 404119 455791 458439 761100 798770 40.05 69.0 1
11:13:48 2023-10-12 399844 396308 92572 90475 139454 142779 148141 146446 122393 124249 124532 128669 138617 144539 423664 457321 1327482 1301283 510356 531084 132248 114236 124106 124719 133666 133271 128075 128063 87040 88198 314708 275145 795280 792010 232534 229183 293099 295614 342983 335605 363573 365340 387498 396211 376528 414412 935512 989041 595210 495376 311801 308151 358817 358292 384436 388859 401351 404612 454477 460057 762252 801766 40.05 69.1 1
11:13:49 2023-10-12 401059 396484 92553 90288 141700 141815 148421 146963 122156 123869 124123 130380 141938 144513 423664 456157 1309667 1293721 513615 530265 131939 114550 123531 125222 133499 131752 127768 128316 86820 88166 317942 276710 788465 795487 231795 231189 290842 296218 344540 334022 364417 368142 392225 395275 375951 414520 930012 978434 595210 495376 313225 305963 360988 360785 382641 388894 396628 404119 459751 458046 772564 801272 40.05 69.0 1
11:13:50 2023-10-12 396894 396817 92425 90321 141692 142385 147936 146379 122291 123869 124089 128545 142059 144539 423664 460048 1322637 1298336 507548 531458 132248 114046 123802 124719 133666 131459 128075 128028 86559 88138 317895 274950 792810 792752 233096 229218 291925 296390 342983 334596 363316 365304 387498 394998 376492 414448 935476 989471 598110 495083 313729 310273 360300 357897 386309 388753 402985 405327 457527 460058 759949 799828 40.05 69.0 1
11:13:51 2023-10-12 396966 396822 92137 90635 138980 142505 147767 147578 121756 124231 124185 129011 138782 141205 426623 454437 1322563 1305848 511446 533672 132479 114393 123617 124719 133868 133399 128041 128418 86618 88343 315746 275340 788830 789841 233096 229932 292370 296843 342983 334561 363866 365340 387533 394136 376492 414448 935476 987722 595210 497840 313062 307685 360988 358292 384364 388894 402598 406086 454477 459409 760554 798930 40.05 69.1 1
11:13:52 2023-10-12 400414 395890 92681 90321 141932 141586 148628 146622 122291 123990 124123 130289 142042 144311 425903 459328 1300447 1292910 518890 531084 132253 114301 123033 124752 133536 133434 127830 128452 87046 88263 314659 277694 787184 795634 230533 230325 293745 294677 346878 337148 364419 365197 392083 398454 374061 414376 934299 977706 593760 492397 314215 306008 359936 360461 385486 389404 396556 405474 459944 458727 776618 801877 40.05 69.1 1
11:13:53 2023-10-12 400414 396191 92614 90475 139562 141977 148593 146722 122393 124283 124532 128297 138913 144478 423737 455894 1305068 1296523 519222 531869 132162 114426 123465 125222 133344 133527 127619 128542 86500 88263 314659 276906 781331 793349 230533 231240 292689 293850 345059 334561 364417 364756 391055 396558 373607 414520 930049 977888 589613 493863 314215 306043 360444 360785 383250 389475 399756 404899 459944 458691 773697 802483 40.05 69.1 1
11:13:54 2023-10-12 396925 396817 92264 90602 138984 142304 148077 147580 121756 121027 123818 130538 142003 144843 423664 454579 1324648 1302209 510319 531494 132214 114459 123631 125347 133902 131717 128192 128391 86884 88134 313345 275340 789893 790961 232917 229077 292922 297261 344923 336356 363902 365340 390924 395204 376457 414448 937933 989122 595210 495376 313062 308151 360480 358328 384400 389439 403205 404899 454512 460057 759986 800100 40.05 69.1 1
11:13:55 2023-10-12 399848 396524 92617 90445 141624 142582 147936 146414 122291 123903 124123 130388 142244 142780 423700 457250 1303219 1294752 518116 531711 132031 114649 123033 125130 133264 133434 127830 128564 86559 88263 314659 277496 781713 793349 230497 230684 292334 294135 344540 334561 363866 363918 393296 396558 374168 414484 932757 979273 586754 493161 316190 308924 359613 360605 383143 389915 396448 404752 459117 459406 772380 802446 40.05 69.1 1
11:13:56 2023-10-12 399248 395885 92617 90321 139660 141586 148524 146860 122324 123903 124223 130413 139362 142742 423448 458394 1303997 1294634 518779 534809 132433 114550 123650 125375 133608 133736 128007 128631 86559 88230 314659 278484 784656 795034 230462 230648 293916 295865 345023 334561 364380 364138 390983 397670 374168 414484 934042 978581 594666 491629 315516 306935 359575 360749 383214 390568 398835 404899 459189 459373 772491 802410 40.05 69.0 1
11:13:57 2023-10-12 400139 396722 92358 90727 139066 142976 147420 147232 121691 124456 123633 130719 141904 145135 423664 454508 1325459 1304993 510319 531422 132306 114459 123631 124977 133633 133515 128007 128418 86618 88198 321146 275850 789420 788722 232697 229897 291560 296757 345535 337625 364089 366225 391346 396952 376313 417371 936958 988239 595210 498083 312915 307900 360699 358544 386581 389535 403095 406050 455435 459049 760554 802300 40.05 69.1 1
11:13:58 2023-10-12 399669 396164 92675 90471 139532 142174 148558 146722 122393 121024 124704 128653 139329 144645 423592 460048 1325459 1302053 508265 531797 132529 114236 123987 124685 133960 131328 128041 127994 86971 88230 313345 275655 808293 790964 232861 229183 293305 295579 345485 335569 363866 366403 387533 396175 376457 417557 935402 987722 595210 496078 313729 308116 359565 358544 384941 389404 402561 405474 455435 459038 761100 800630 40.05 69.1 1
11:13:59 2023-10-12 400094 396822 92681 90507 141909 141815 148524 146826 122459 124041 124566 130470 139296 144478 423664 455858 1305999 1296597 518373 531833 132253 114616 122948 125097 133792 131752 127768 128817 87067 88561 314659 277694 794173 795464 231545 231189 291374 295722 344988 334525 364932 366110 392225 396952 374132 416829 931650 978581 594666 495932 313702 306789 360988 360821 383214 391228 398835 405009 459045 458691 773624 802410 40.05 69.1 1
11:14:00 2023-10-12 401547 395499 92681 90507 139629 142559 148454 146826 122459 124041 124223 130380 139170 143323 423664 453163 1309593 1295674 513359 530301 132437 114616 123033 125097 133541 133585 128007 128452 86820 88230 314659 276514 790646 795034 231454 231007 291693 297059 345023 334525 364969 365375 392225 395863 373607 414484 931650 977160 594666 495339 313666 306789 360988 360785 382910 389439 396592 404688 459981 458691 773661 801235 40.05 69.1 1
11:14:01 2023-10-12 399571 395890 92617 90474 141657 141815 148524 146826 122582 124007 124189 130560 139137 142600 426320 459040 1327482 1302154 510356 533672 129084 114550 124612 124963 133969 131603 128397 128418 87067 88198 314186 275193 801630 792646 231902 229148 292985 295543 345302 338619 363830 366110 387498 397670 377023 414412 937466 987722 598110 496078 313952 309907 359575 358580 385247 389439 400958 404539 455471 460057 764491 800063 40.05 69.1 1
11:14:02 2023-10-12 400373 395890 92553 90507 141626 141626 148490 147067 122291 124041 124599 130413 139155 144478 423664 454153 1305846 1296597 519163 530265 131962 114649 123033 125097 133231 133771 127905 128631 86618 88263 314659 276906 781002 794472 231216 231403 292582 295657 345059 337148 364641 369115 392838 396417 374061 416756 934299 978398 595210 494069 314514 306789 360916 360857 383214 389760 400610 406086 459908 458727 774246 802446 40.05 69.1 1
11:14:03 2023-10-12 400129 396164 92671 90814 139657 142207 148558 146722 122426 124283 124532 128297 139362 144848 423484 457376 1304145 1294677 518853 534809 132437 114649 123117 125097 133302 133620 127768 128907 86559 88263 314659 277694 785598 793097 231937 231367 293278 295127 345023 334525 364932 365304 392225 396488 373607 416865 931650 977607 595210 495376 314179 306608 360988 360857 383214 389712 396592 404119 459981 459373 774796 802300 40.05 69.1 1
11:14:04 2023-10-12 396822 397038 92681 90573 141696 142044 148524 147114 122408 124041 124223 130560 142072 144579 423628 459760 1318850 1298436 508660 531048 132529 114426 123868 124685 133666 133364 128404 128357 87402 88464 314659 276122 792560 792083 231830 230309 293979 295399 345899 336440 363243 366403 389853 398263 375856 417260 938131 983358 598110 496430 312714 309507 359035 360495 385590 388894 400675 404252 460126 460057 765650 802410 40.05 69.0 1
11:14:05 2023-10-12 396750 396786 92583 90474 141696 141815 148524 147043 122328 124180 124480 130470 138749 144680 423628 462741 1322637 1298436 507548 531048 132529 114268 124073 124719 133998 133422 128342 128329 86916 88078 313345 275340 792270 790928 232733 229218 293511 297198 344923 336311 363830 366403 387533 396488 379729 414448 937503 989122 595210 496430 313952 310882 360408 358580 385554 389748 402561 404899 458102 460057 761136 801235 40.05 69.0 1
11:14:06 2023-10-12 400995 395894 92617 90522 141773 142779 148246 146515 122375 124076 124189 128551 138617 144548 423664 457522 1307859 1298336 517931 533672 132376 114583 123202 125289 133532 131972 127837 128707 86559 88263 314659 277496 784755 795219 231937 231169 292102 295335 345059 334525 364823 365340 392225 396140 373870 414484 931650 977680 589613 495376 313738 306789 360988 360821 383214 389439 396556 404119 459981 458655 773661 802300 40.05 69.0 1
11:14:07 2023-10-12 396822 395863 92681 90507 141790 142109 148421 146869 122291 124041 124189 130569 138880 144482 423592 459796 1318850 1298436 509056 530301 132432 114236 124020 124752 133700 133329 128041 128063 86916 88198 312440 275340 803613 790961 231973 230290 294443 295414 345411 336311 363282 366704 393566 398295 376313 417075 938020 984750 593760 496283 314845 308198 359540 359626 385554 389439 400994 404282 458751 460057 766663 802410 40.05 69.0 1
11:14:08 2023-10-12 396817 395602 92671 90591 139691 142567 148558 147352 122426 124352 124532 128564 139329 144812 423484 462288 1318813 1298473 511329 533599 129182 114517 124106 124719 133683 133364 128342 128391 87342 88230 316549 276122 791347 790961 231973 230613 294479 295035 343471 336618 363830 366439 389236 397670 377036 414448 938870 987722 595210 496782 312749 307926 359611 359662 385590 389748 401314 404899 456954 457979 767282 802446 40.05 69.1 1
11:14:09 2023-10-12 400450 395858 92617 90445 141834 142779 147901 146515 122492 124041 124223 128580 138712 144548 423664 454153 1309630 1294677 516023 531048 132180 114649 123117 125336 133448 131994 128007 128665 87035 88557 314659 276795 785037 795353 231830 230471 292031 296340 346878 337185 366485 366110 390745 394101 375292 418781 931429 982590 592310 495339 312749 308924 363543 359409 382033 390057 400711 405367 457182 458010 767980 801729 40.05 69.1 1
11:14:10 2023-10-12 401438 396002 92546 90410 141696 141815 149573 146860 122361 120974 124599 130569 139299 144478 423628 454469 1315258 1296597 513579 530301 132437 114537 123117 125097 133750 133585 128041 128418 86820 88230 313345 274950 787148 795427 231973 230648 292653 296555 344923 334596 366076 365883 391019 395310 377625 418153 932024 984836 591042 493480 313225 306970 360988 358544 383250 391223 400392 404119 454477 458727 771396 799945 40.05 69.1 1
11:14:11 2023-10-12 400129 396763 92553 90573 139264 142779 147901 147251 122291 124076 124189 130478 138522 144751 423664 460885 1318137 1298336 512829 531725 132066 114616 123033 125322 133315 132156 127748 128920 86729 88230 311441 276906 781952 790961 231759 230451 292618 296663 345543 334490 364123 367435 389853 395863 375117 414412 935402 981970 589613 498194 312494 309566 360988 360893 383250 387701 401351 406197 459728 459409 762216 802483 40.05 69.1 1
11:14:12 2023-10-12 400022 395306 92617 90280 141696 141739 148421 146722 122291 123869 124223 130388 139203 144280 423592 457285 1313391 1296555 515606 531084 132375 114268 124106 124719 133700 133329 128465 128028 87099 88138 315528 274367 797438 795071 231973 230613 294490 297716 344923 335569 366076 367871 393566 396952 377906 418526 935627 983251 589613 493297 315292 308234 360844 358401 383214 391534 401031 406086 458138 461660 770267 798770 40.05 69.1 1
11:14:13 2023-10-12 401542 395885 92681 90810 139691 142837 148279 146820 122426 124249 124566 128297 139395 144812 423520 455938 1313280 1296555 513615 531833 132437 114550 124073 125063 133763 133364 128075 128329 87434 88343 313345 274367 797587 795464 231612 230290 293546 296347 344923 336111 365005 365077 391055 396488 377625 416901 930012 983994 591042 492397 313445 307185 360988 358544 384400 391223 400675 404119 454512 460057 772527 799945 40.05 69.1 1
11:14:14 2023-10-12 401089 397079 92553 90602 141576 142976 147901 147456 122090 124145 124189 130594 138617 145033 423628 457678 1315003 1294752 511810 531458 132088 114459 123531 125097 133482 133527 128041 128452 86912 88496 314659 276832 786845 793208 232917 230148 293369 296663 346878 336709 366744 367364 389509 396488 375892 418781 936802 979801 595210 497840 313729 310273 360988 360461 382641 390021 403205 406234 458255 457366 765613 802483 40.05 69.1 1
11:14:15 2023-10-12 401474 395997 92542 90694 139269 142976 147901 147491 122090 124196 124499 129011 138427 144954 423664 458323 1317198 1292910 509380 531833 132437 114517 123565 125130 133666 133620 128041 128452 86884 88230 314659 276122 788475 792156 232009 230451 292334 296434 345023 333754 364417 367579 389853 396488 376591 414484 935476 981240 590860 498194 311801 307185 360988 360857 383250 387736 401351 406197 460017 458727 762756 804231 40.05 69.1 1
11:14:16 2023-10-12 400077 395858 92617 90321 141700 141815 149364 146860 122375 123835 124480 130388 138913 144276 423628 457250 1312459 1301906 516205 533599 128940 114203 124139 124619 134120 131385 128507 127892 87466 88134 314659 274950 799766 796491 231937 230365 293640 296483 344923 334631 365747 365012 390912 395310 377625 418153 932684 982468 591042 492434 312749 306755 360988 358040 383831 391223 400109 406197 454477 459733 772491 797762 40.05 69.0 1
11:14:17 2023-10-12 402493 395580 92849 90654 140013 142680 148177 146550 122492 123990 124223 130388 138973 144548 423664 454579 1313391 1297513 513943 530674 132248 114459 123954 124752 133666 133364 128075 128418 86916 88230 317895 274173 790071 795634 231973 230290 291516 297716 343471 333789 366076 365375 390471 394101 374239 418190 931650 980547 596660 495376 312749 306970 363066 359698 382641 390057 401351 405403 458507 458010 769243 800100 40.05 69.1 1
11:14:18 2023-10-12 396227 395858 92617 90445 139917 142370 148454 146924 122361 124283 124532 128297 139263 144848 423254 462578 1319004 1298399 512815 531120 132437 114236 124073 125135 133746 133550 128075 128452 87381 88496 314659 276122 795643 790400 232009 230684 294479 294963 343541 336582 363830 366439 389853 398667 376492 414412 938204 986326 593760 496078 312749 307650 359358 360241 386169 389748 401314 404612 457182 458014 767827 802446 40.05 69.1 1
11:14:19 2023-10-12 401356 395530 92617 90321 141734 142143 148628 146895 122408 123955 124223 130413 138979 144478 423664 454009 1309667 1296555 514307 531084 132437 114616 123598 125336 133562 133585 128007 128665 86820 88263 314659 276599 785588 796595 231866 230506 292031 297644 346633 337247 366485 365967 390877 394101 376192 418190 930012 981209 590863 494565 312714 307185 360988 359397 383072 390675 401031 405367 458573 458368 770267 800100 40.05 69.1 1
11:14:20 2023-10-12 403000 396637 92708 90471 139761 142241 148628 146895 122291 120898 124480 128496 139461 144680 423664 453163 1313391 1296597 513178 530301 132065 114616 123202 125097 133448 133434 128041 128452 86852 88230 316549 275926 789995 795634 231973 230684 291728 297297 344540 334291 365817 366403 392225 394998 374168 417858 931650 978581 589613 495376 313225 306008 363066 360821 382677 390057 401067 405367 460017 458691 770267 801877 40.05 69.1 1
11:14:21 2023-10-12 396858 396817 92617 90540 141730 141848 148524 146895 122492 124041 124189 130413 142171 145270 423664 460120 1318887 1300186 511446 533636 129182 114393 124139 125030 134036 131603 128294 128282 87067 88166 313345 275340 791803 790961 232009 230487 293979 295543 345655 336618 363866 366475 393296 398645 376457 414376 938168 984895 589613 496430 312785 307185 359901 360821 386749 390021 401351 404899 458579 459334 765650 802483 40.05 69.0 1
11:14:22 2023-10-12 396506 395899 92681 90569 139660 142075 148421 146722 122291 123955 124599 130388 139203 144517 423700 462723 1317914 1298436 512489 531458 132283 114459 123565 125044 133700 133492 128376 128665 86916 88230 313345 276122 793934 788697 232009 229967 295379 295937 343471 336346 364711 366439 388963 397670 377625 414520 938204 989122 586218 496078 312749 308186 359901 358616 385590 389748 402561 404899 455791 460057 762252 801272 40.05 69.0 1
11:14:23 2023-10-12 399499 395858 92681 90536 141713 142005 148175 146990 122393 121006 124566 128653 139068 144676 423592 456875 1307857 1296560 518005 531494 131996 114649 123033 125342 134448 133771 128007 128878 86820 88295 314659 277815 783314 793313 231252 231728 292744 295657 348084 334561 366076 366439 393124 396453 374168 419455 929976 978581 586989 495376 314179 306008 363166 360893 383286 390057 398944 405045 460017 459791 774246 802446 40.05 69.0 1
11:14:24 2023-10-12 396930 395571 92681 90602 141948 142237 148628 146895 122291 123955 124599 130413 139263 144680 423628 460120 1322413 1298473 504621 530301 132621 114268 124139 124752 134356 133399 128465 128063 87131 88230 315528 275889 797140 793208 232232 229113 294024 297687 345899 337019 364235 366811 392176 398157 377590 414484 938204 987024 591766 496709 313225 308151 359611 359698 386477 389879 401351 404899 456504 458014 767282 802446 40.05 69.1 1
11:14:25 2023-10-12 396817 395710 92742 90628 139859 142404 148628 146929 122291 123903 124599 128619 139986 145665 423592 458646 1324197 1302079 511153 531869 132467 114301 124106 125044 133700 133399 128364 128452 86916 88263 313345 275340 790110 788734 232796 229218 294236 296807 344923 336618 363866 368142 388691 397706 377625 414448 938204 987722 596660 496078 313225 308151 359901 359121 385590 389476 402240 404899 455863 460057 764491 801877 40.05 69.0 1
11:14:26 2023-10-12 400377 395890 92681 90540 141730 141848 148524 146895 122291 123990 124123 130413 142136 144513 423700 454544 1305883 1294714 519163 534014 132341 114583 123117 125322 133474 134075 127905 128741 87067 88561 313724 277694 781457 793349 231287 231728 293305 295650 345614 334561 364969 366439 392261 397706 377129 416901 932061 978581 595210 492470 314694 306644 360988 360893 384400 390057 398908 403514 459656 459409 774870 802483 40.05 69.1 1
11:14:27 2023-10-12 400377 395818 92676 90602 141730 142274 148593 146895 122408 123990 124256 129873 139170 144513 423700 454189 1307773 1296597 516060 530301 132253 114649 123033 125336 133244 133654 128075 128878 86559 88295 312440 276906 781835 793386 231810 231403 292653 295657 345336 334561 365005 366439 392261 396558 374239 416938 932024 977888 595210 494288 314694 306644 360988 360857 383286 390092 396628 404119 459692 459409 774833 802446 40.05 69.1 1
11:14:28 2023-10-12 396664 396520 92553 90617 141709 142779 147968 147127 122361 121009 124499 128297 138973 144676 423186 456428 1325385 1303083 510082 530301 132283 114459 123987 124752 133935 131752 128041 128418 86916 88230 317895 275230 791559 789841 233096 229254 293305 295650 344923 336111 364675 366726 388691 395898 377661 414484 937540 986900 595210 496078 311836 308222 360988 358616 384976 390057 403490 405474 455827 460057 760561 801729 40.05 69.1 1
11:14:29 2023-10-12 399248 396223 92681 90445 141730 141815 148421 147149 122324 124076 124223 130323 139203 144412 423664 456120 1307773 1294677 515657 531048 131996 114649 123033 125370 133264 133841 128041 128878 86820 88295 317942 276906 788062 796595 232284 230921 291925 296829 346878 335979 366485 366260 390912 396952 375185 418781 929976 979164 598110 495979 313702 309798 363030 360785 383214 390092 401059 405403 458291 458727 768053 800136 40.05 69.1 1
11:14:30 2023-10-12 401474 395463 92806 90628 139848 142972 148244 146550 122492 123903 124599 130323 138522 142782 423556 453163 1313391 1294677 514659 531869 132283 114570 123565 125130 133574 133527 128075 128789 86884 88230 317895 275340 785285 795071 232009 230684 290701 297464 344540 334596 366076 366475 392261 394998 376291 418190 930049 979967 593760 495376 312785 308656 363066 360857 383214 390092 401387 405403 459728 458727 770267 801877 40.05 69.1 1
11:14:31 2023-10-12 398143 395885 92681 90509 141726 142443 148524 146619 122408 124110 124223 130323 139395 144680 423556 462889 1318887 1298399 509812 535152 129009 114517 124415 124996 134301 131787 128473 128282 87283 88407 314659 276122 793278 790701 231937 230290 294479 295127 346352 337457 363793 367278 390983 398578 376735 417594 937466 983994 595210 496782 313189 307185 359865 360713 386713 390021 401314 405474 458543 460057 767827 802338 40.05 69.0 1
11:14:32 2023-10-12 398143 396416 92681 90536 141786 142274 148628 147166 122393 124041 124480 128724 138880 144680 423628 462723 1316193 1298436 512017 531048 132398 114459 123835 125097 133666 133585 128075 128452 87067 88263 314659 276514 788884 790701 231973 230648 294407 295823 345059 336618 363793 366697 390983 398858 376457 414412 938168 985391 590860 496430 313225 307185 359829 360459 386713 389439 401314 405474 458543 458014 767282 804054 40.05 69.1 1
11:14:33 2023-10-12 402529 395822 92672 90573 141782 142779 148211 147662 122613 121074 124877 128585 139164 144671 423484 455294 1315323 1296485 514734 533672 132364 114616 123565 125097 133666 131901 128192 128507 86976 88230 317895 274950 785875 796595 231973 230648 293511 297500 344923 335569 366631 365304 391568 395310 377590 418744 932684 980547 599560 493829 313666 309785 360988 358544 383250 391773 400994 404083 458787 459373 771360 798893 40.05 69.1 1
11:14:34 2023-10-12 401556 395813 92681 90606 141932 142241 148628 146977 122492 124041 124633 130380 139038 144680 423628 459796 1313391 1297476 515110 530265 132621 114517 124173 124719 134204 133329 128678 127994 87563 88198 313345 274562 794778 795597 231973 230648 293511 297234 344923 336075 366113 365304 391019 396175 377834 418744 932684 982006 591042 493480 313702 309785 360988 358544 384364 392084 401278 407672 458206 459805 774408 801233 40.05 69.1 1
11:14:35 2023-10-12 399067 396227 92580 90786 139757 142626 148523 147371 122393 124214 124480 130594 139170 144918 426320 458323 1317129 1296597 512629 531833 132376 114682 123033 125543 133231 133841 128007 128878 87067 88263 314659 276514 779987 790964 232697 230648 293546 296562 346341 335569 364380 368421 390983 398263 374168 414448 935439 984687 593760 498194 313225 309251 360988 362935 385554 388859 401351 404119 460053 460057 764454 804665 40.05 69.1 1
11:14:36 2023-10-12 396858 395854 92681 90602 141927 142143 148628 146550 122492 124007 124599 130470 139299 144478 423592 458820 1313391 1296555 514708 530265 129364 114517 124707 125068 134445 131603 128720 128282 87466 88134 314659 275340 796346 795464 231937 230613 294692 296483 344923 337859 364787 365233 391843 396488 377590 414412 936293 987722 596660 492397 314143 310004 360988 360205 386713 391808 400675 404688 459475 459299 773661 799459 40.05 69.0 1
11:14:37 2023-10-12 396451 395566 92931 90536 142125 142305 149113 147012 122932 120941 124805 130298 139399 144276 423628 458820 1315258 1304064 518153 531869 132437 114550 123802 125303 133666 133585 128431 128754 87131 88505 314659 276514 788593 792716 231937 231205 293546 297061 343506 336653 365485 365304 391604 396488 378245 416901 932684 984859 598110 493480 313702 307185 360988 359121 385554 392084 400711 404119 455791 458014 772527 799459 40.05 69.1 1
11:14:38 2023-10-12 396700 395818 92681 90602 141700 142308 148524 147339 122291 121120 124704 128798 139362 143767 423448 457822 1317129 1300042 512866 534430 132307 114682 122948 125509 133415 133841 127768 129031 86944 88505 317942 277694 782637 790696 231723 230648 293511 296224 345614 336075 363821 367249 391055 398893 375029 414448 937466 984859 592310 497840 314845 307650 360988 360893 386713 389404 401387 406086 460053 459299 765033 802483 40.05 69.0 1
11:14:39 2023-10-12 395966 395858 92681 90602 141897 142274 148628 146895 122492 124076 124599 130594 139299 144817 423628 462723 1315973 1300321 513178 531869 132621 114649 123835 125130 134082 133585 128465 128754 86976 88537 314659 277496 790274 790961 232498 230648 294372 294999 345578 339098 363830 367507 391019 398893 376421 414448 940870 984895 595210 496782 313481 309038 359901 360267 386713 390021 402525 405474 461249 462515 768423 805813 40.05 69.0 1
11:14:40 2023-10-12 401401 395117 92866 90690 139859 142500 148870 146722 122426 124352 124566 130380 139170 144478 423628 457522 1315258 1296555 513579 530301 128996 114550 123868 125097 133889 133585 128342 128418 87099 88230 313345 274562 794320 795634 232009 230329 292653 297536 343506 334525 366928 366403 391019 394687 375328 419410 930012 980584 598110 495009 313666 309069 363579 360495 383179 391223 401882 405403 460126 458727 769104 801235 40.05 69.0 1
11:14:41 2023-10-12 396556 396781 92681 90602 141816 142779 148246 146584 122459 120928 124513 130569 138973 144751 423628 462723 1318850 1298436 513579 531458 132283 114517 124415 125308 133935 131752 128294 128617 87164 88500 314659 276906 793049 792083 232518 231007 295343 294677 344540 337372 364383 367069 390709 398858 377590 414484 939783 987722 598110 496430 313225 308116 359829 360205 386713 390057 402240 405474 457182 458014 767827 802446 40.05 69.1 1
11:14:42 2023-10-12 396664 395566 92769 90569 141897 142274 148628 146895 122459 121125 124566 130560 139299 144715 423628 457214 1324648 1302209 509631 531048 132621 114616 124106 125128 133704 133585 128465 128452 87228 88230 316549 275340 797946 790964 233460 230451 292689 297987 345411 336075 365005 366991 389544 395310 377625 416901 936802 989122 595210 498194 313729 308186 360988 359626 385247 390639 404385 404724 456504 459805 761063 800063 40.05 69.1 1
11:14:43 2023-10-12 396894 395885 92681 90445 142135 141418 148384 146414 122459 120941 124790 128496 139164 142707 423520 459868 1305925 1294634 518779 534430 132806 114616 123802 125303 133675 133620 128041 128817 87310 88537 308289 277694 785022 795634 231688 230885 294122 295657 345578 335569 365522 364756 391019 398858 375628 417527 935439 978581 594666 492361 314845 308116 360988 360821 384400 392430 400109 405762 459944 460057 771980 804231 40.05 69.1 1
11:14:44 2023-10-12 399103 395257 92681 90602 141948 142241 148628 146860 122492 124007 124838 130380 139296 144478 423628 460084 1309630 1285431 512126 531833 132437 114616 123868 125336 133666 133620 128342 128754 87067 88263 317942 276514 789010 795634 232873 229932 294892 296448 344540 335569 367188 366955 389853 397670 375892 419446 935476 975779 587647 496078 312714 308186 360988 360785 383214 390903 403776 404119 459261 458439 767568 805813 40.05 69.1 1
11:14:45 2023-10-12 398571 396308 92742 90632 139946 143075 148210 146446 122393 120974 124738 130569 138782 144742 423628 454508 1320807 1309606 516133 531048 132340 114550 124329 125130 133700 133620 128075 128665 87099 88263 317895 276242 788475 789841 232009 231403 292174 296275 346878 336075 365005 368687 392190 395275 376492 418858 934078 990523 588183 495594 314401 306257 363680 360785 385554 388894 401314 405403 459225 460433 768919 801272 40.05 69.1 1
11:14:46 2023-10-12 395586 395571 92681 90445 141932 142143 148628 146826 122689 123835 124633 130255 139395 144377 423664 456571 1313800 1305923 518153 531458 132437 114616 124039 125130 133700 133527 128075 128754 87131 88263 317942 276122 790019 790964 231973 231007 293511 297477 344798 337634 364969 365268 391604 396488 378158 416598 932024 986937 591042 494567 316190 307544 360916 360061 386605 392216 400849 407783 456682 460336 774210 800063 40.05 69.1 1
11:14:47 2023-10-12 399248 396484 92769 90691 141893 142471 148628 147578 122459 124283 124566 130628 138946 144918 423664 457929 1315003 1296597 511385 531869 131996 114682 123446 125509 133264 133841 128041 128754 87099 88263 313724 276514 784816 792752 233060 230648 293226 296490 345023 334525 366076 368977 391019 396523 373905 418117 938204 982590 592310 498194 312749 307650 360988 360893 383250 388894 403168 404119 460089 458727 763334 805813 40.05 69.1 1
11:14:48 2023-10-12 395962 395571 92681 90288 142164 142108 149113 146977 122492 123835 124944 128195 139399 142600 426320 458746 1316156 1305885 518005 534430 128898 114583 124073 125303 133666 133620 128342 128754 87466 88505 314659 276514 792348 792156 231937 231118 293191 296708 343506 337126 365005 365304 391914 396523 378474 417527 934042 987024 598110 492434 313738 307891 360988 359373 386749 392084 400711 404119 456918 458014 773661 800063 40.05 69.1 1
11:14:49 2023-10-12 396659 395885 92809 90602 141932 142044 148628 147012 122525 123869 124599 130289 139461 144478 423664 458820 1315258 1305814 518116 531458 132248 114583 123868 125303 133666 133620 128342 128754 86948 88263 315528 276122 788593 790961 231937 231403 293546 297198 344540 337126 363536 366439 392261 396488 376206 414412 931365 988229 595210 495339 314694 307425 360988 360749 387603 390021 400109 405331 459679 459913 771545 804092 40.05 69.1 1
11:14:50 2023-10-12 401556 397796 92903 90786 139950 143170 148279 146889 122393 121074 124738 128587 138973 144553 423294 460048 1313414 1287272 509020 531869 132283 114649 124039 125342 133700 131937 128075 128665 87067 88263 314659 276122 788475 796595 232498 230290 294928 295579 344540 335569 367188 365340 389853 397706 376457 419446 935439 977888 596759 492434 314737 308186 360988 360821 386307 392466 403776 406086 459944 460057 765773 804802 40.05 69.1 1
11:14:51 2023-10-12 401510 395544 92784 90590 141897 142274 148628 146895 122291 124110 124394 130594 139203 144715 423628 460012 1313391 1288247 510534 531869 132340 114649 123802 125097 133666 133585 128075 128665 86948 88263 314659 276122 788357 795634 233460 230451 294443 296390 344505 334291 367188 367543 389853 396558 376156 419483 938204 977680 588183 498009 314845 310712 360916 360641 384669 390807 404202 407204 459081 458547 767266 802446 40.05 69.1 1
11:14:52 2023-10-12 394450 394701 92937 90591 142044 141614 148419 146379 122492 123869 124910 128496 138973 144548 423471 456571 1315258 1300189 516647 531458 132248 114682 123902 125163 133700 133620 128465 128665 87533 88263 317895 276122 787824 790964 231973 231240 292334 296843 344505 337634 364969 365340 392225 397410 378763 416865 932720 987722 596660 492434 314179 307185 360988 359698 386785 392395 400711 404760 456504 459334 774796 800100 40.05 69.1 1
11:14:53 2023-10-12 399280 396488 92681 90760 141734 142837 148421 147232 122492 124179 124599 128922 139362 141107 425715 459360 1317129 1296560 511334 534430 132226 114616 124039 125303 133738 133806 128075 128754 87040 88650 316723 276122 783265 790964 232733 230719 293951 295614 346377 335814 364417 368132 391604 397670 374204 414520 937933 984126 589613 498194 312785 307220 360988 362935 385554 389748 402598 404724 462728 460057 764454 804802 40.05 69.1 1
11:14:54 2023-10-12 396263 395894 92681 90602 141734 142274 148628 147339 122408 124110 124633 130447 139203 144715 423628 458856 1316943 1298436 512053 531905 132031 114715 123202 125577 133231 133910 127918 128878 86852 88751 314659 278606 778422 790400 232697 230684 293226 296843 348354 334291 366668 368687 390435 396523 374239 418781 937540 979128 598110 495594 313952 309433 360772 362935 385247 389167 402561 404724 462728 459841 766077 805687 40.05 69.1 1
11:14:55 2023-10-12 400984 395571 92839 90628 139980 142241 149043 146757 122796 121140 124944 128564 139428 144715 423664 457321 1315323 1300284 515147 530301 132621 114268 124860 125308 134457 133364 128767 128063 87531 88230 313724 274562 798681 795071 231688 230719 293994 296483 344923 336346 366928 365304 391604 396488 378496 418781 932024 983431 590506 492434 314621 307220 360988 359121 385554 392430 401351 404724 455827 458014 773697 800100 40.05 69.1 1
11:14:56 2023-10-12 399776 395849 92681 90602 142062 142779 148384 146584 122492 123903 124633 130413 139986 144539 423628 457285 1313391 1298473 516205 531458 132546 114459 124754 124752 134462 133364 128617 128028 87379 88230 314659 274756 794540 793386 232183 231403 293262 297117 344923 336653 366113 365375 391604 396523 378763 418153 932720 982700 589077 492179 316190 310053 360808 359519 385447 391692 401205 407783 456325 459985 773513 800063 40.05 69.1 1
11:14:57 2023-10-12 399003 396479 92681 90760 139921 142501 148759 147682 122492 124110 124599 129011 139320 144883 423664 458323 1317914 1298436 512539 531458 131962 114715 123033 125577 133231 134241 128041 129057 86916 88569 314659 277421 778290 790442 232733 231205 294479 296390 348577 334596 365558 368687 391055 396558 374168 419455 937503 981970 598835 498194 313517 307936 362581 362935 384400 389748 403205 404760 462728 457754 763370 804802 40.05 69.1 1
11:14:58 2023-10-12 398894 394705 92681 90602 142013 142241 151238 146929 122525 124076 124838 130504 140064 142636 423412 458036 1316156 1302154 515731 531689 129182 114550 124688 124996 134327 133457 128499 128329 87131 88295 314659 276122 793474 793349 232183 230684 293745 297536 344923 337634 366076 365340 392225 396523 378763 417822 932720 984932 589077 492434 314215 307650 360988 359409 386169 392430 401031 405045 456504 459369 773661 800100 40.05 69.1 1
11:14:59 2023-10-12 396930 395297 92809 90602 142077 142143 148628 146895 122492 123869 124838 130470 139296 144478 423664 457285 1313391 1298473 515110 531084 132621 114301 124582 125097 134369 133213 128678 128452 87196 88295 313345 275340 811452 794509 232510 231403 294201 296699 343231 336111 367188 366439 392225 395898 378763 420113 933381 983431 599016 493866 313773 307685 360988 359373 384400 391524 401387 405367 456504 460057 774371 802375 40.05 69.1 1
11:15:00 2023-10-12 400065 395607 92802 90790 139848 143174 148279 147163 122393 121072 124771 131022 139068 145130 423664 457965 1317914 1299222 512539 531833 131905 114715 123033 125543 134169 134241 128041 128878 87040 88295 314659 276634 780015 790442 232733 230684 293262 296843 347153 336111 364417 368132 391950 398893 374239 418858 937503 984932 593760 498194 313702 307685 362799 362935 386169 389475 402598 405045 462728 459109 764491 804802 40.05 69.1 1
11:15:01 2023-10-12 397588 395894 92681 90598 141946 142274 148212 146929 122492 124110 124599 130594 139461 144786 423628 457321 1317914 1298473 512090 531941 132214 114682 123117 125543 133448 134241 128041 129057 86820 88723 314659 278088 776777 790400 232733 230719 294443 296879 347189 335605 365005 368687 391914 398263 374239 419455 938204 984859 592310 499573 315516 310273 363459 362862 385447 389606 403022 407783 463236 462392 764306 805946 40.05 69.1 1
11:15:02 2023-10-12 400341 394741 92681 90602 140039 143174 148384 146515 122525 123955 124599 130413 139986 140849 423664 457250 1313391 1298473 514659 531084 132806 114616 124549 125097 134154 133399 128617 128452 87563 88230 311584 274562 799570 795634 232546 231043 293226 297536 344923 336111 366928 365375 391950 396523 378799 419446 934078 983431 587870 493866 313738 307220 360988 358616 384976 391524 401387 405331 456504 460057 773697 800100 40.05 69.1 1
11:15:03 2023-10-12 400377 395297 92813 90602 142141 142274 151133 146929 122525 123990 124838 130323 139329 144513 423664 457285 1313141 1298473 515147 531905 132621 114537 124582 125130 134365 133585 128767 128363 87595 88170 316549 274950 800890 795634 232546 231043 294236 297489 345863 339098 366634 366189 392083 396453 378655 418968 935627 985538 591935 493297 313738 307220 360988 359156 385283 394004 401059 405331 455827 457979 773231 799989 40.05 69.1 1
11:15:04 2023-10-12 398571 395854 92681 90602 141959 142308 148419 147373 122291 124110 124480 130538 139170 144751 423664 457285 1318850 1298436 510570 531494 132253 114715 123117 125543 133549 134241 127918 129057 86559 88723 314659 277815 776502 790961 233096 231043 293816 296843 348847 334561 367188 369278 391639 397706 375029 421401 938204 980661 573317 495594 313261 307720 362618 362935 384976 390021 403205 404760 462728 459109 764491 804543 40.05 69.1 1
11:15:05 2023-10-12 401270 395566 92901 90654 142369 142404 149043 147166 122796 120991 124944 128653 139872 145408 423592 457214 1315258 1302053 515036 530229 129182 114426 124754 124977 134378 131498 128857 128206 87531 88230 314659 274950 796227 795034 232510 231007 293959 297702 345411 336618 366631 365340 392154 396523 378763 418781 932684 984859 589077 493480 313702 307185 360988 359373 385554 391763 401314 405331 460605 460057 773624 800063 40.05 69.1 1
11:15:06 2023-10-12 395598 395598 92937 90569 140285 142044 148628 146791 122492 123886 124805 130436 139395 144443 423628 457214 1315258 1302209 516610 531833 132398 114649 124073 125303 133666 133713 128308 128844 87067 88505 314659 276710 794366 792679 231652 231007 293959 296843 345655 337634 364932 365304 392190 397670 378727 416865 932684 989122 594666 492397 316116 310053 360808 360497 387150 392216 400529 408073 457003 462660 772344 802375 40.05 69.1 1
11:15:07 2023-10-12 401911 394665 92681 90727 141798 142635 148419 147647 122459 124248 124189 130809 139428 145121 423592 458610 1316906 1291954 508983 531458 132529 114649 123987 125097 133960 133841 128431 128754 87196 88505 314659 276634 788475 792119 233424 230613 293200 295579 347615 334490 367708 368355 390435 397670 376492 422266 938168 979967 595210 498194 313956 308151 360736 360785 383179 390057 403813 404119 459225 458368 765576 802446 40.05 69.1 1
11:15:08 2023-10-12 402452 395854 92681 90602 141927 142702 148628 147339 122319 124162 124599 130628 139395 144918 423628 460048 1315920 1289163 509380 531833 132529 114649 124374 125423 133780 133748 128431 128754 87099 88505 314659 276122 790857 795034 233460 230648 294443 295614 345023 337387 367748 368399 393287 398122 377144 420525 938020 978361 589613 498120 314845 308151 360988 360785 382910 391223 404665 404688 459908 458727 767282 804092 40.05 69.1 1
11:15:09 2023-10-12 396447 395885 92809 90602 142031 142274 148628 147304 122492 124041 124805 130594 139283 144680 423664 454544 1315040 1307708 518792 531048 132432 114616 124020 125303 133666 133620 128508 128844 87067 88505 313345 276122 787588 790400 232796 231728 293511 297297 344540 336311 363830 368032 393400 396488 376492 414448 934042 991060 593760 498194 314658 306292 363030 360785 386713 390342 400711 405403 459225 459299 770012 801198 40.05 69.1 1
11:15:10 2023-10-12 401328 395256 92769 90687 140004 143174 148244 147094 122393 124283 124944 128832 139296 144954 423448 460775 1315258 1289163 511735 534356 132467 114682 124139 125303 133700 132156 128404 128878 87164 88505 317895 276514 805910 795634 233424 230613 293674 296347 345059 334561 367708 368651 390435 397985 376492 420671 938168 978581 586754 498194 312714 310932 360988 360785 383214 391808 404709 404724 459620 459373 765613 802483 40.05 69.1 1
11:15:11 2023-10-12 396786 394674 92681 90727 142018 142779 148384 147301 122492 124007 124838 130569 138973 144548 423592 459652 1309630 1287272 512053 531458 132621 114649 124139 125336 133683 133620 128465 128754 87131 88505 314659 276514 785093 795634 233224 230290 293674 297613 344782 335605 367708 366991 389853 397706 376206 420671 935439 975743 596660 495376 311836 309550 360736 360533 385486 392252 404202 406878 459570 459193 768807 802299 40.05 69.1 1
11:15:12 2023-10-12 396747 395782 92809 90507 142031 141815 148904 147027 122492 124007 124566 130502 139395 144680 423520 455858 1316193 1307742 517749 531048 132621 114649 124039 125130 133759 132082 128075 128754 87067 88505 316549 276122 788475 790964 231775 231367 293520 295614 344782 338144 363502 365340 392225 396523 378727 414448 932720 989552 598110 493480 314658 307185 360988 360749 387357 392395 400711 405331 457182 459841 773661 800963 40.05 69.1 1
11:15:13 2023-10-12 400341 394665 92844 90606 141932 142274 148628 146895 122291 123955 124394 130380 139203 144680 423592 457250 1313391 1298436 514344 530265 132559 114616 124173 125130 134103 133585 128678 128631 87563 88230 314208 274367 800461 795034 232697 231367 293226 297789 345655 339098 368297 366704 391976 396382 378655 419300 936293 985538 591042 493646 315741 307975 360988 358580 384400 392395 401948 408363 456468 460057 773306 798893 40.05 69.1 1
11:15:14 2023-10-12 397014 395571 92681 90606 141816 142976 148142 146958 122375 124041 124566 130569 139164 144852 423471 458216 1315003 1298436 512904 531833 132306 114649 123465 125303 133633 133620 128041 128878 87261 88537 314659 278088 780001 790400 232697 230684 293959 295579 346620 336346 364417 368651 391879 399822 375292 414448 938168 984822 589613 497840 313702 308116 360988 362935 386713 389712 402240 404724 462691 459299 765576 804802 40.05 69.1 1
11:15:15 2023-10-12 395598 395854 92873 90760 142061 142505 148628 146895 122492 124076 124599 130594 139428 140991 423628 462723 1316906 1298473 512815 535188 132375 114649 124139 125336 133700 133620 128493 128907 87466 88650 313885 276906 799150 790961 232554 231038 295128 295865 345956 337457 364932 367507 391604 399804 377324 418858 940202 986987 596660 497922 313702 308010 360408 360857 387603 390878 402232 406050 459981 460371 767827 802483 40.05 69.1 1
11:15:16 2023-10-12 401351 395575 92681 90727 142075 142976 148349 146584 122291 124167 124599 130388 138712 144751 423592 452492 1313376 1296555 513615 531458 132340 114649 123954 125508 133666 133841 128041 128789 87067 88537 317895 275926 784534 795597 232697 231367 291925 297753 345614 334596 366631 367507 394580 396453 375292 418781 931988 979967 596660 495376 313702 306356 364535 360605 386581 391666 400885 405331 459908 458941 774408 802262 40.05 69.1 1
11:15:17 2023-10-12 398709 395674 92681 90602 142157 142274 148350 147059 122697 124180 124599 130560 139299 144715 425715 459832 1324518 1300321 507548 531458 132621 114426 124549 125130 134099 133492 128465 128452 87315 88263 313724 275340 791389 790961 232697 230487 296145 296490 343506 337362 365781 367543 389591 398578 378799 417527 939536 988192 595210 496078 313702 309121 360988 360241 386713 391188 403776 407100 457218 459691 764491 802446 40.05 69.1 1
11:15:18 2023-10-12 395319 394670 92676 90602 142146 142274 148628 146895 122492 124041 124599 130594 139329 144715 423592 460120 1317878 1300358 512489 531048 132621 114537 124106 125097 133981 133585 128342 128452 86916 88263 313345 275926 790847 790400 232774 231007 294229 295657 344782 337634 364677 367292 393287 399240 378619 416756 939425 987613 586218 496283 315516 308909 360408 360749 387294 389738 402561 405828 458041 459978 767827 802446 40.05 69.1 1
11:15:19 2023-10-12 400709 394978 92769 90569 142161 142274 148315 146653 122492 124076 124599 130504 139071 144751 423592 453163 1313391 1296555 514889 530265 132437 114649 123498 125509 133633 133841 128253 128878 87067 88295 314659 276514 785366 793313 232697 231890 293064 297477 346915 335569 366113 367507 393990 398263 375292 419177 932720 979967 596660 496078 315173 306222 360988 360893 384670 391188 400073 405367 462691 460057 774884 802483 40.05 69.1 1
11:15:20 2023-10-12 396664 395261 92937 90416 142165 142385 148869 146842 122557 123594 125011 127942 139296 144096 423664 459724 1306927 1291991 517786 531869 132340 114682 123902 125336 133666 133748 128342 129031 87434 88804 314659 277694 786171 796651 232590 230542 294671 296528 347615 336440 365930 365304 392225 398928 377932 418526 936884 981356 589613 492013 314694 310004 360699 360893 385247 392430 400711 406086 459728 460057 774246 804802 40.05 69.1 1
11:15:21 2023-10-12 396894 395580 92617 90917 141601 142837 148317 147232 122123 124145 124123 130877 142067 145298 423592 454687 1322637 1306742 510319 530265 132529 114649 124106 125303 133901 133620 128465 128665 87164 88295 315528 275340 787942 789577 233460 231205 293099 297897 343541 336346 366113 369538 392190 395898 377590 418153 935439 989707 596660 495630 314436 308524 363984 360497 385303 389464 401205 405295 458794 460057 768770 802151 40.05 69.1 1
11:15:22 2023-10-12 398804 394490 92971 90569 142164 142241 151379 147079 122932 120875 125011 130255 139461 144241 423628 459760 1309630 1287295 515549 531833 132340 114583 124106 125336 133700 133654 128342 128878 87008 88295 313345 276514 786763 795634 232733 230684 295343 296218 345059 336111 367188 366110 389888 398299 377036 420076 936802 975779 593901 493866 312749 309798 360988 360821 384400 392430 403813 403798 459751 459733 765773 804231 40.05 69.1 1
11:15:23 2023-10-12 400139 394701 92681 90602 141932 142274 148628 147216 122492 123955 124599 130504 139104 144478 423628 459724 1309667 1287272 512090 531905 132529 114583 124106 125370 133717 133620 128342 128665 87067 88295 314659 276514 791213 795634 233460 230648 295343 297631 345059 336111 367969 367292 393566 398295 380044 420598 936618 975633 596660 495895 314845 308945 360880 360785 383250 392430 404709 404119 459692 460057 768919 802483 40.05 69.1 1
11:15:24 2023-10-12 394137 396187 92937 90687 142096 142143 148628 146895 122492 124076 124633 130053 139428 144715 423628 455502 1315040 1306808 516573 530301 132283 114682 124073 125130 133666 133782 128342 128878 87164 88569 313345 276122 790019 790696 231937 231403 293994 296843 345059 338144 364419 366146 393400 396523 377625 414484 932720 982368 596660 493866 314694 307220 360988 360821 387682 392084 400711 405367 458579 460013 772564 801272 40.05 69.1 1
11:15:25 2023-10-12 396894 394674 92809 90602 141958 142274 148628 146895 122492 123955 124480 130380 139170 144478 423592 457250 1313391 1298162 515110 530301 132713 114268 124582 124719 134445 133364 128767 128028 87711 88343 314659 274841 811712 793203 232554 231063 294300 297284 345899 338545 367078 366955 392190 397706 378835 419410 938280 984859 599560 493480 314179 307685 362885 361725 385590 392466 401387 405331 456504 460057 774833 800063 40.05 69.1 1
11:15:26 2023-10-12 396596 395266 92809 90727 141966 142640 148628 147339 122408 124076 124513 130628 139299 144751 423592 457250 1315040 1298436 512053 531084 132214 114715 123202 125543 133264 134241 127918 129237 86761 88723 314659 278088 779363 790400 233060 231043 294443 297297 346655 336075 365005 368687 392190 398299 374239 416938 938168 984895 592310 498046 313702 307685 360988 363486 385882 389773 403763 407783 463236 460057 764306 805798 40.05 69.1 1
11:15:27 2023-10-12 399876 395153 92870 90569 142018 142680 148280 146550 122408 121107 124857 130478 138973 144751 423628 457412 1316156 1298436 513615 530265 132621 114649 124173 125130 134103 133364 128678 128329 87439 88230 321146 273786 794184 795634 232498 231043 293021 297536 343231 335344 367188 366991 391639 395275 377324 420076 931791 981276 596660 495376 313702 307900 364093 360241 383250 391808 402561 405439 457862 459733 770304 800100 40.05 69.1 1
11:15:28 2023-10-12 400159 394741 92809 90602 141958 142274 148628 146895 122393 123955 124599 130413 139428 144513 423592 452809 1313391 1296555 512852 530265 132437 114682 124106 125303 133708 133654 128075 128789 87131 88537 316549 275340 786100 793349 232733 231403 292653 296699 346393 334596 366113 367292 394329 399198 377932 419958 934299 978471 596660 495193 315741 308524 364057 360713 384094 391259 401031 405439 462401 457979 773711 802483 40.05 69.0 1
11:15:29 2023-10-12 396592 394737 92931 90687 141932 142308 148628 147339 122291 123903 124599 130413 139461 144715 423628 460012 1324518 1298473 508392 530265 132501 114616 124549 125130 134103 133527 128554 128452 87228 88263 316549 275145 798387 788697 233460 229967 293932 297753 343506 336618 366113 369273 389888 395898 378496 417858 935476 986863 586754 498194 311801 310273 363030 360205 385590 391223 404996 405403 457218 458014 761100 801158 40.05 69.1 1
11:15:30 2023-10-12 396664 394670 92425 90913 141468 142698 148283 147888 121723 124317 123822 131051 141869 145285 423294 453870 1324518 1302053 510356 530265 132283 114649 123868 125336 133700 131989 128075 128665 87164 88617 313345 275230 791808 792083 233717 230542 293404 297644 346633 336476 365893 367399 389853 396488 378496 418190 936839 990377 596660 498194 311801 309121 360988 360207 388781 391223 404996 405367 457218 458014 761136 802174 40.05 69.1 1
11:15:31 2023-10-12 396930 395301 92685 90602 142066 142680 148419 146550 122375 124041 124599 130413 138617 144751 423664 458646 1304145 1294752 518153 531084 132437 114682 123802 125336 133666 133654 128075 128878 87099 88751 314659 276906 784656 793349 231612 231043 294122 295865 345578 336346 366113 365304 391639 399804 377023 418781 935476 973584 596660 492397 316415 308151 360988 360569 385303 392181 400739 406050 459908 459588 772417 804617 40.05 69.1 1
11:15:32 2023-10-12 399985 394397 92681 90602 141747 142182 148698 147477 122324 123903 124599 130594 138716 144680 423399 460048 1313414 1290774 511772 533599 128963 114616 124106 125442 134002 132064 128329 128707 87533 88561 313885 276317 788121 795634 232974 230400 294051 296807 345059 334631 367708 367292 393566 397706 377058 420744 938204 977888 596660 496136 312749 308222 360988 360821 383214 391844 404709 404724 460784 459409 767827 802483 40.05 69.0 1
11:15:33 2023-10-12 394445 395908 92937 90602 142001 141848 148628 146860 122525 120898 124805 130323 139428 144513 423664 456535 1313141 1305814 517675 530301 132437 114682 124106 125336 133922 134054 128465 128878 87099 88537 313345 276122 790675 790406 232044 231728 294236 297897 345023 338180 364969 366439 393150 398016 378510 419455 935627 989085 596660 492251 314993 307759 362994 360641 387876 392430 401031 405367 457969 463604 773661 800667 40.05 69.1 1
11:15:34 2023-10-12 400413 395297 92681 90819 141730 142736 148524 147578 122291 124110 124156 130662 142037 141055 422996 461254 1315003 1294752 510356 531675 132375 114649 123954 125336 134011 133689 128465 128811 87099 88295 316549 276122 784191 791001 233260 231403 294443 297333 346620 334631 365042 369242 391713 397741 374239 417563 938204 983431 593760 498194 315329 308151 360988 362935 384976 390021 403776 405367 463381 459013 764491 805946 40.05 69.1 1
11:15:35 2023-10-12 396858 395894 92681 90635 142008 142505 148628 147373 122408 124110 124599 130628 139329 144786 423628 457965 1316943 1298510 511655 531869 132253 114748 123117 125577 133654 133945 127918 129147 86916 88958 313885 277854 779726 792047 233066 231063 293818 297702 347000 335934 365376 369062 392225 398263 375064 417858 938204 986200 591766 498194 313738 307936 360988 360641 385303 390057 403490 405367 463381 458049 763370 804802 40.05 69.1 1
11:15:36 2023-10-12 400709 394705 92809 90635 142101 142274 148419 146895 122408 123903 124633 130413 139299 144513 423628 456892 1313141 1297513 514380 531084 132570 114459 124788 125130 134356 133399 128767 128063 87439 88230 313345 274680 793624 793386 232733 231240 294129 297789 346364 336653 367188 366475 392261 397706 378871 419191 934078 983468 591042 493866 314472 307685 362618 359662 385339 392181 402269 407999 456397 462392 772380 801233 40.05 69.1 1
11:15:37 2023-10-12 401285 394115 92681 90602 142200 142044 148212 146895 122291 123990 124599 130447 139461 144513 422996 455965 1313141 1300223 515836 533636 129182 114616 124516 125202 134255 131787 128754 128494 87499 88407 316549 273786 798665 795071 232733 231118 294345 297897 344762 335569 367708 367543 391976 395898 377625 421405 931365 981313 596660 495376 313773 307900 364093 360495 384130 392430 402598 405475 458543 460057 770564 801877 40.05 69.1 1
11:15:38 2023-10-12 394450 395575 92681 90635 141863 142308 148628 146929 122408 124041 124599 130447 142042 144715 423294 460120 1315077 1298473 514073 531869 132317 114682 124106 125456 133700 133782 128499 128789 87099 88537 313885 276906 793911 790400 232769 231403 293709 295657 346655 337670 364969 369013 392011 400433 377374 418858 939425 989013 595210 497450 314036 309689 360808 360749 387912 390604 402883 403834 460089 463604 768361 804665 40.05 69.1 1
11:15:39 2023-10-12 401314 394705 92681 90720 139921 142304 148698 147062 122291 123869 124633 130388 138907 144513 423664 457846 1314108 1297550 513615 530301 132501 114649 124206 125130 134137 133620 128678 128699 87595 88263 313345 273786 793166 795071 232733 231403 294030 297572 343506 334631 367708 367284 392225 395310 376206 420040 931988 982736 596660 495376 314179 310662 364093 360749 383250 391808 402525 405475 460779 460057 770267 801235 40.05 69.0 1
11:15:40 2023-10-12 401356 394674 92681 90606 142018 142779 148384 146550 122291 124076 124599 130478 138973 144751 423592 452492 1313391 1296517 512815 530229 132248 114649 123987 125509 133700 133841 128431 128844 87131 88718 314659 275975 787989 796595 232917 231225 293369 297320 346878 336440 368119 366811 392083 395863 378763 420708 932720 985427 598110 494179 314179 307900 360988 359662 384257 392430 401919 405367 457182 460057 771360 800063 40.05 69.1 1
11:15:41 2023-10-12 394450 395598 92735 90602 141962 142274 148628 146895 122375 124076 124599 130053 139137 144715 423556 460012 1315040 1301122 512852 531458 132432 114649 124073 125336 133700 133748 128075 128878 87131 88537 314659 277694 782758 789570 233060 231205 294443 295901 346655 337599 364408 368096 392190 400085 376421 414484 938168 984895 595210 497487 315292 307900 360988 362935 387042 390629 402875 407093 462510 463313 765465 804654 40.05 69.1 1
11:15:42 2023-10-12 395634 395629 92813 90760 141962 142505 148628 147339 122492 124076 124869 130628 139461 144751 423592 460120 1318887 1303975 513269 534772 129453 114616 124516 125442 134272 132112 128473 128707 87499 88622 316549 276122 788747 790961 232733 231367 297189 295363 345265 337670 365005 367543 394123 400433 378763 416901 939590 989122 588183 496430 313738 308186 360988 360785 387603 390878 402561 406050 460526 460013 767531 802483 40.05 69.1 1
11:15:43 2023-10-12 400709 394670 92873 90602 141932 142274 148628 146895 122459 124041 124599 130628 139203 144715 423362 453127 1309667 1294677 513359 530265 132214 114682 123802 125509 133666 133841 128041 128878 87533 88537 314659 276122 799509 793349 232697 231890 293064 297261 346377 335605 366668 367543 394616 398295 376206 419155 935516 979857 589613 497396 315251 308960 364057 363339 384797 391773 400675 405439 462728 460057 777172 802410 40.05 69.1 1
11:15:44 2023-10-12 396786 395270 92681 90760 140557 142567 148628 146895 122492 124162 124599 130628 139299 144781 422996 459328 1326113 1301283 509631 530674 132535 114649 124549 125163 134356 133492 128767 128754 87407 88263 313345 275145 790473 790964 234190 230487 294443 297789 343541 337372 366668 369206 391019 396488 378763 418781 937933 982634 596660 498194 311836 308222 363066 360495 386441 391223 405571 405403 457862 459334 762216 801235 40.05 69.0 1
11:15:45 2023-10-12 399276 395894 92873 90760 141927 142736 148524 147681 122328 124231 124223 130752 139170 145192 423258 453198 1324518 1307745 511810 530265 132621 114682 124139 125303 133792 134054 128465 128878 87131 88263 313345 276048 788948 789657 233537 231225 293404 297680 347518 336476 365930 369322 390841 396312 378727 420090 936802 989122 589613 499610 312714 308151 363716 360205 385882 390975 404996 405439 457218 460075 762216 800063 40.05 69.0 1
11:15:46 2023-10-12 399571 394674 93065 90507 140543 141815 151484 146826 122492 123800 124924 130255 139461 144241 423628 460012 1304145 1292910 516684 531084 132409 114715 124139 125423 133700 133782 128342 128878 87067 88295 317942 276906 787412 795634 231688 231205 295379 296354 346098 336582 366668 365340 391055 399804 377058 418817 936839 978581 596116 492361 315516 308186 360988 360857 385590 393320 402269 407056 459692 460057 771249 804654 40.05 69.1 1
11:15:47 2023-10-12 402135 394674 92681 90760 141932 142603 148628 147062 122525 124110 124633 130662 139263 144786 422960 460048 1313391 1290774 512264 534809 129186 115090 124139 125442 134129 134110 128541 129010 87499 88715 317942 276906 788357 795071 233496 231043 295093 296966 345543 334596 365617 368651 391055 398751 377590 421675 938204 979801 596759 497840 313225 309121 360988 360857 383250 392395 404996 404724 459944 459733 767827 804802 40.05 69.0 1
11:15:48 2023-10-12 394137 394710 92937 90602 142096 142274 148628 147323 122408 123955 124805 130413 139461 144715 423664 457021 1315003 1305851 517786 531084 132529 115203 124139 125543 134116 133841 128465 128878 87131 88650 315528 276122 787824 789812 232009 231728 294692 296699 345023 338180 364932 366403 393436 398609 378547 419455 934852 990487 596660 492985 315029 309834 363543 360677 387767 392252 401314 405367 458579 460730 776618 802410 40.05 69.1 1
11:15:49 2023-10-12 400341 394674 92809 90602 141962 142601 148904 147404 122562 120974 124977 128297 139395 145068 423254 455787 1316119 1300298 513579 530265 132621 114649 124206 125342 134129 133678 128644 128665 87565 88263 315746 274342 802658 794509 232697 231403 294030 297897 343506 335569 367708 367579 392225 395310 377625 420708 930012 983431 589613 494199 314401 308151 364093 360749 384400 392395 403168 405475 458579 460057 770304 801235 40.05 69.1 1
11:15:50 2023-10-12 395319 394991 92809 90719 141932 142837 148628 146619 122492 124041 124599 130504 139299 144715 423628 459688 1315040 1298473 512815 531048 132535 114682 124106 125423 134145 133841 128465 128878 87164 88569 314659 277496 794761 790851 232810 231260 294051 295794 346513 338321 364823 368471 392047 400504 378122 414520 939931 984895 596660 497487 313738 310090 360988 360893 387912 390629 403168 403798 460053 460694 767827 804802 40.05 69.1 1
11:15:51 2023-10-12 401016 394710 92809 90635 141997 142308 148628 146929 122324 123903 124599 130594 139428 140924 423664 452492 1313391 1296592 513579 533636 132437 114682 124106 125336 133792 133654 128342 128878 87164 88263 317160 275340 791094 795071 232733 231180 292653 297428 346098 335569 367188 367615 393703 396488 375328 419483 930012 979967 589613 496511 314215 306292 364093 362935 384400 392109 404511 409818 462401 459949 772380 802299 40.05 69.1 1
11:15:52 2023-10-12 396930 394710 92937 90760 139917 142274 148628 146929 122291 124076 124599 130413 139428 144715 423628 453835 1307736 1296555 518792 534430 128953 115249 123920 125476 133784 134110 127939 129010 87407 88715 317160 276906 784190 793313 231688 232053 294201 296555 346513 336075 366928 367579 394580 399520 376241 419446 934078 979967 587647 494638 315726 306935 360988 362935 385554 391808 400109 405367 463381 460057 774870 804231 40.05 69.1 1
11:15:53 2023-10-12 398719 394728 92873 90760 142066 143174 148419 147027 122730 124076 124666 130538 138973 144751 423294 456928 1328033 1302209 507548 531048 132621 114616 124206 125336 134103 133620 128678 128754 87471 88263 317895 274950 795223 789848 234190 231205 293262 297789 345317 336653 366668 369835 391604 396952 378474 419552 939628 990487 596660 499610 313952 308081 364057 360605 386533 391046 404996 405439 458579 459334 764435 802338 40.05 69.1 1
11:15:54 2023-10-12 396696 395571 92617 90951 141665 143295 148315 148058 122160 121200 124156 131104 139071 141272 423150 456229 1326365 1305848 510356 531048 132409 114649 124206 125635 134340 133806 128465 128754 87499 88295 312440 275852 787882 788722 234190 231043 293932 297789 343541 336653 366668 369835 391604 396211 378496 418190 935476 989122 596660 495630 314215 309106 364093 360821 385626 389475 403776 405475 460126 458014 765650 801272 40.05 69.1 1
11:15:55 2023-10-12 396894 394701 92941 90683 141997 142274 148628 146895 122492 123955 124838 130413 139461 144711 422996 460048 1309630 1287295 513382 531120 132283 114682 124173 125456 133918 133654 128465 128878 87196 88569 316549 276832 788357 797728 232447 231118 294914 296699 346235 337255 366744 366841 392083 399942 377288 419077 938204 977643 596660 494215 314658 310236 360988 360893 385590 393320 402415 404119 460089 458014 772564 804665 40.05 69.1 1
11:15:56 2023-10-12 396664 395858 92617 90951 141503 142803 148214 147953 122058 124490 124089 130843 142042 145192 422960 455798 1322464 1302209 509993 531084 132409 114682 124173 125336 134011 133654 128499 128878 87196 88295 312333 275340 789302 788722 234190 231043 293788 300793 343541 336618 366668 369799 391639 396488 377906 418817 935476 989122 596660 495666 313738 310004 364093 360821 385590 389475 403483 409527 459462 459913 765465 799952 40.05 69.1 1
11:15:57 2023-10-12 396664 394710 92681 90918 142075 142976 148280 147232 122291 124110 124480 130696 138522 145126 422996 453198 1322637 1310575 513120 533599 129005 115057 124654 125442 133910 134017 128541 128775 87499 88897 317895 276122 788712 788722 233496 231403 293546 297219 347615 336618 366891 369763 391055 395933 378510 419410 936839 988192 588183 495666 315741 307220 364093 360821 385626 390057 403813 405475 459261 459769 765613 801272 40.05 69.1 1
11:15:58 2023-10-12 396894 394705 92878 90635 142061 142274 151379 146895 122525 123955 124958 130413 139461 144377 423628 460084 1307736 1289238 514782 531084 132437 114649 124020 125456 133885 133654 128109 128878 87131 88476 312333 276514 788003 795634 233060 230719 295942 296699 345578 336618 367969 366991 390745 398928 377374 420750 938280 977717 601010 493719 313594 309449 360916 360677 385447 393427 404239 404688 459981 457979 768150 805813 40.05 69.1 1
11:15:59 2023-10-12 400907 394701 92681 90760 141864 142976 148419 146924 122393 124283 124857 130931 139164 144936 423448 459868 1313391 1287059 509056 532015 129061 114616 124139 125423 133700 133689 128499 128638 87466 88569 308289 276122 788077 795071 233496 230719 294158 296699 345578 337625 365104 368687 391055 398613 377625 421377 940870 978581 592310 497840 313225 310273 360988 360303 383250 392430 404996 405367 461438 459733 768645 804231 40.05 69.1 1
11:16:00 2023-10-12 394190 394710 92809 90602 142001 142352 151379 146860 122525 123835 124633 130289 139461 144680 423664 455894 1314071 1305851 516647 530301 132437 114682 124139 125456 133813 134054 128465 128878 87164 88569 314659 276122 788593 792572 232411 231554 293598 297399 345436 338275 364823 367399 394436 398401 378014 414484 934078 990397 592310 495083 315654 309798 363030 360857 387984 391259 402538 409527 460017 461412 770267 802483 40.05 69.1 1
11:16:01 2023-10-12 401620 395270 92681 90822 141765 142837 148524 147405 122291 124145 124599 130662 139203 144786 423628 459796 1315040 1291991 509056 531458 132529 114682 124106 125577 133708 133782 128465 128789 87164 88569 314659 276122 787470 792789 233496 231403 294479 296699 345301 334596 367188 369835 391639 398613 376192 420744 938204 979967 589613 498194 313481 308186 360988 360893 383286 390675 404128 408326 459764 459805 763223 804654 40.05 69.1 1
11:16:02 2023-10-12 396592 395297 92681 90760 141847 142779 148177 146584 122315 124024 124633 130447 142042 144927 422996 456928 1315040 1298473 512539 534430 128757 115282 124202 125890 133566 134180 127939 129327 87347 88747 317942 277694 792254 790961 233460 231240 294479 296483 347172 336111 366076 369502 391914 398299 375328 418044 938204 984126 589613 495557 313773 309798 360988 362935 387330 390128 403490 405367 459800 460049 766248 804802 40.05 69.1 1
11:16:03 2023-10-12 400373 394710 92681 90687 141966 142308 148628 146929 122492 123903 124633 130413 139170 144513 423628 453870 1314324 1296555 513382 531084 132529 114682 124139 125163 134015 133654 128499 128665 87196 88295 313345 273786 806439 795071 233096 231403 293994 297464 344540 334631 367708 367579 392297 396175 377058 420452 934188 986015 590864 495229 314550 308081 364572 360641 383951 391977 402985 407805 459944 460057 769722 802375 40.05 69.1 1
11:16:04 2023-10-12 401242 394665 92941 90760 142143 143174 148349 147127 122730 121089 124910 128937 139296 145037 423448 454437 1315110 1300042 515469 531422 132651 114682 124173 125303 134137 132090 128404 128686 87531 88537 317895 274562 794797 797215 233060 231728 293226 297789 344505 335534 366858 367543 393365 396453 377590 420708 932684 983126 598110 495339 314658 310309 364608 360749 386858 392395 403168 407805 459225 458296 771943 802138 40.05 69.1 1
11:16:05 2023-10-12 396451 394674 92937 90885 142256 142471 148419 146895 122492 124041 124599 130594 139428 144715 422924 460120 1316906 1298399 513269 531048 132621 114682 124139 125509 134074 133806 128431 128720 87407 88686 317160 276906 793439 790814 233137 231443 295021 296490 346756 338512 364823 368435 392634 400540 377978 416756 940870 987722 600968 497487 316640 310273 360988 362935 387948 391188 403197 407019 462691 463176 767827 804765 40.05 69.1 1
11:16:06 2023-10-12 397014 394490 92903 90786 139956 142635 149008 147371 122492 124093 124599 130628 139395 141104 426350 460048 1318887 1298436 510570 533599 132535 114616 124173 125303 134070 133620 128465 128754 87565 88537 310579 276122 791190 790961 233060 231728 295021 295865 345301 338144 365781 368355 391019 400085 378763 417490 940202 989122 596660 495046 314179 309051 360952 360785 387876 391223 403168 406086 459261 460730 768919 802446 40.05 69.1 1
11:16:07 2023-10-12 400113 394051 92681 90760 142130 142837 148628 147027 122492 124041 124599 130233 139428 144715 423592 453332 1309667 1296597 515101 533562 129117 115249 124073 125722 134066 134110 128329 128920 87499 88715 314659 276906 785286 795464 233388 231403 293064 297392 345543 338645 367859 368060 393990 396488 375892 420415 935402 979164 596660 496430 314658 307900 364608 362667 384364 392395 403168 407805 460053 460057 770231 802446 40.05 69.0 1
11:16:08 2023-10-12 395598 394701 92937 90822 142160 142554 148628 147578 122459 124041 124599 130628 139428 143037 423592 460084 1318850 1301283 512090 534356 132621 114682 124173 125336 133994 133620 128554 128878 87439 88658 313345 276122 790548 790961 233224 231541 296246 296354 346098 338382 365817 368651 392225 400682 378799 419753 942307 989744 588183 499337 314514 308081 360844 360713 387767 391630 403336 407167 459981 460730 768919 804802 40.05 69.1 1
11:16:09 2023-10-12 395634 394674 92809 90727 142174 142505 148628 147304 122529 121105 124877 128798 139395 144848 423448 459904 1322763 1302154 511082 533672 132713 114649 124549 125336 134208 133620 128617 128631 87531 88230 313345 275731 790706 792646 233060 231403 296038 296562 345059 338144 366076 368615 391019 400085 378835 418117 939536 989822 587647 496782 315741 309555 360988 360785 387912 391773 403454 406086 458543 460694 767827 802483 40.05 69.1 1
11:16:10 2023-10-12 400709 394710 92864 90826 142130 142505 148628 146653 122492 124162 124805 130594 138880 144680 423592 453127 1313391 1295634 515469 529820 132437 114715 123902 125543 133700 134335 128219 129147 87164 88537 313345 276514 782759 795464 233173 231641 293262 297572 348577 335934 368716 368248 392910 396312 378280 423398 934299 982006 598110 495376 314658 310236 364818 360713 384328 392466 403454 410110 458973 459073 770267 801840 40.05 69.1 1
11:16:11 2023-10-12 401843 394522 92903 90786 139956 142536 148904 147371 122594 124214 124805 130594 139428 144715 425715 455439 1316193 1297513 513615 530265 129100 114649 124139 125389 133885 133841 128431 128878 87439 88537 313345 275460 793561 795071 233260 231728 292378 297789 348354 335569 368230 367543 393365 396175 378496 420379 932720 982700 591042 495376 315741 308186 365051 360749 384976 392430 403776 407769 460163 459805 771396 801235 40.05 69.1 1
11:16:12 2023-10-12 394450 395598 92873 90885 140187 143075 148349 146584 122291 124076 124599 130594 139068 144839 423628 460048 1315003 1300358 512815 531458 129182 115249 124449 125602 134213 134110 128630 128920 87499 88747 314659 278484 784883 790924 233388 231367 294479 295579 347178 338370 365193 368651 392190 400682 376492 417490 940966 987722 589077 497840 314401 308151 360988 363704 387912 391223 403490 404724 462728 460730 765650 805946 40.05 69.0 1
11:16:13 2023-10-12 400383 394352 92877 90602 142031 142505 148628 146895 122492 124128 124633 130413 139395 144680 423628 453163 1315258 1297476 513579 529856 132467 114682 124173 125336 134137 133841 128465 128754 87499 88537 315528 274367 790730 794472 233260 231565 294490 297789 346044 335569 367708 367543 392812 396453 376492 421704 934151 984031 598110 495083 314550 308045 365087 360677 384221 392216 402985 408272 459908 460057 769753 801235 40.05 69.1 1
11:16:14 2023-10-12 400984 394674 92817 90855 141971 142174 148419 147267 122492 121137 124910 128585 139432 142836 423448 455974 1315184 1296523 514734 532916 129117 114649 124516 125509 134200 133841 128678 128783 87651 88505 313345 274367 791718 795034 232774 231403 293546 297500 344540 335569 368230 367579 392225 396488 376965 421304 932684 982006 598110 496430 314658 310882 364608 360821 384400 392430 403490 407769 459620 460057 770304 802446 40.05 69.1 1
11:16:15 2023-10-12 394414 394642 92681 90756 142160 142492 148628 147131 122408 124196 124805 130628 139428 144715 423628 460120 1316943 1301283 512945 531084 132467 114682 124173 125423 134070 133841 128465 128878 87164 88537 312333 276906 787588 789841 233137 231641 295021 296023 347416 338512 365634 369353 393222 400821 377482 417971 940759 986790 596660 498194 314658 309307 360772 363704 387912 391223 403813 404688 464036 461376 765650 806388 40.05 69.1 1
11:16:16 2023-10-12 396115 395396 92903 90947 139960 142618 149113 147888 122393 121006 124633 130628 139098 144843 422960 457678 1315936 1298436 511293 531869 128823 115282 123202 125543 133448 134132 128007 129237 86884 88751 313345 277496 777857 790701 233460 231403 294479 296555 347142 336346 366113 369763 392225 398263 375292 417527 938204 982527 593760 498194 313738 308186 360988 363704 385590 390057 403776 405367 464036 459299 764491 806388 40.05 69.1 1
11:16:17 2023-10-12 395598 394656 92937 90602 142165 142779 148419 147149 122492 124007 124924 130388 138973 144144 423592 457162 1313391 1301283 516573 530265 132616 114583 124415 125515 134306 132341 128541 128741 87499 88654 314659 276122 791730 793208 232192 231367 294407 297500 345578 338690 365820 366991 393365 398263 378474 418153 934151 989122 588398 493131 315173 310004 363030 360821 387948 393294 401387 405367 460126 460730 774833 800100 40.05 69.1 1
11:16:18 2023-10-12 400145 395261 92681 90884 141932 142837 148628 147232 122090 124196 124189 130628 138913 144887 423330 458783 1315040 1296555 511446 531833 132248 114682 124139 125543 133733 133876 128465 128878 87196 88537 315528 275926 786049 790814 233825 231367 294479 297937 345578 334596 367188 369799 392225 398578 375856 420076 938168 983774 595210 499536 315741 308945 363030 362790 384221 390462 404812 408363 463527 460057 763334 805813 40.05 69.1 1
11:16:19 2023-10-12 398985 395266 92809 90822 141966 142736 149364 147544 122090 124110 124790 129254 139362 141239 423484 457106 1319004 1298181 511698 534430 132410 115202 123802 125543 133759 132267 128075 129057 87711 88537 313345 276122 784256 793313 233460 231621 294336 296519 347701 336582 364641 369799 393088 398893 375892 417527 938204 986754 598110 498194 314179 308151 363030 363961 386740 390639 403813 405367 464036 459805 765033 805673 40.05 69.1 1
11:16:20 2023-10-12 399175 394084 92809 90602 142187 142274 148419 146895 122525 123955 124805 130413 139395 144513 422996 455930 1314324 1298436 513615 528739 132535 114649 124754 125097 134171 133399 128857 128452 87715 88230 313724 274367 797438 794472 233060 231443 296188 297572 346633 337528 368193 367105 392981 398157 378727 420562 936958 984859 591042 493480 316640 308151 363434 360569 385554 393570 402561 408215 458824 462660 773661 800063 40.05 69.1 1
11:16:21 2023-10-12 400414 393905 92937 90786 142254 142536 148801 146515 122426 124283 124944 130560 139167 144513 423399 456928 1316156 1298399 514344 530301 132621 114550 124860 125097 134440 133492 128857 128329 87870 88263 316549 274562 808977 793349 233096 231403 294443 297428 343471 336111 367969 367579 392261 396228 378799 421340 932684 982006 588398 494989 314436 308151 363579 360205 384364 392466 403168 405403 458184 460057 772491 800063 40.05 69.0 1
11:16:22 2023-10-12 394221 394347 92809 90631 141932 142274 148628 146895 122291 124041 124513 130594 139170 144715 422996 460738 1315040 1298473 512053 531833 132467 114682 124415 125635 134306 132434 128404 129168 87407 88686 312333 278484 791304 790364 233081 231225 294443 297059 347701 338428 365005 368954 393365 400646 377023 417527 939931 986937 590860 498194 314436 308151 360988 363961 387912 391223 403776 405367 464036 460730 765650 805946 40.05 69.1 1
11:16:23 2023-10-12 395090 394705 93029 90720 142242 143075 148419 146993 122375 123869 124566 130594 138973 144843 423628 462723 1318850 1300358 512815 531458 132501 114682 124139 125543 133977 133841 128465 128878 87164 88569 314659 278088 793561 789841 233296 231728 294479 295163 347422 338144 365781 368687 393400 401316 377625 417527 939536 987722 598110 497487 314436 308151 360663 362935 387948 391259 403776 404724 463381 463859 765650 804802 40.05 69.1 1
11:16:24 2023-10-12 400413 394665 92877 90855 142191 142505 148628 147339 122324 123955 124910 128619 139362 142943 425715 455585 1315184 1299372 514001 533672 128996 114649 124106 125509 133897 133654 128465 128878 87651 88650 312333 274950 799993 795071 233260 231783 294279 297536 345578 336075 367708 367579 393436 396523 376492 420708 932720 980584 598110 496078 314694 307900 364866 360893 384400 392395 403490 407841 460053 460057 769686 802483 40.05 69.1 1
11:16:25 2023-10-12 396668 394670 92877 90822 142187 142603 148419 147339 122408 124076 124719 130628 139461 144715 423294 460120 1318887 1298473 512815 531084 132535 114682 124549 125456 134137 133689 128678 128878 87563 88537 313345 276122 795527 789841 233260 231403 295995 296519 349245 338168 365376 369098 392118 401138 377446 419903 939389 984713 590860 498194 314694 308151 360542 363780 387042 391188 403813 405045 463381 464356 768361 804802 40.05 69.1 1
11:16:26 2023-10-12 396484 395014 92903 90694 139956 142437 149043 147166 122631 124283 124738 128653 139395 144614 422365 460012 1318892 1298436 512904 531084 132437 114715 124329 125635 134070 134054 128342 128878 87131 88569 314659 277694 784062 788722 233296 231403 294479 296598 347224 337634 365558 368723 393436 400718 377023 420052 938204 987024 586754 497840 314436 308186 362799 362935 387948 390949 403813 405331 463709 461833 765613 804802 40.05 69.1 1
11:16:27 2023-10-12 400377 394392 92873 90606 141941 142779 148419 146550 122291 123955 124599 130594 139793 144751 423628 452845 1313391 1297513 513157 530265 132529 114682 124549 125515 134357 132156 128713 128817 87531 88654 314708 274488 804882 794888 232801 231550 293155 297536 345059 335605 367969 368391 393150 396347 377023 421042 932982 982006 589613 495376 315815 308151 364866 360857 384400 391882 403205 407841 459981 460057 770267 802446 40.05 69.1 1
11:16:28 2023-10-12 400094 394665 92809 90720 140241 142469 148628 147304 122291 124076 124413 128619 139362 144715 423294 452492 1313391 1296555 512945 529892 132437 114682 124173 125543 133885 134241 128465 128878 87164 88630 313345 275340 785560 793386 233096 231728 292653 298122 346341 335569 367188 368132 395207 396558 376457 420410 932720 981891 596660 496430 314694 307185 364350 362935 384976 392119 403205 407841 463709 460057 772527 804092 40.05 69.1 1
11:16:29 2023-10-12 395966 394674 92864 90859 142165 142976 148419 147286 122291 124076 124633 128832 139296 140946 426018 463399 1317129 1300298 513269 533294 129084 114649 124482 125442 133885 134054 128678 128878 87260 88682 314659 276906 798720 789841 233260 231403 295508 297081 346620 338180 365005 368687 392225 401316 377338 416901 939536 987024 598110 497487 314215 310955 360988 360893 387948 391223 403490 404154 459764 461412 767827 804231 40.05 69.1 1
11:16:30 2023-10-12 400413 394450 92873 90888 141992 142379 148698 147682 122324 124076 124633 130628 139399 144839 422996 452845 1313391 1297513 512815 530301 132437 114715 124139 125456 134023 133910 128678 128878 87379 88537 313345 275340 784141 793171 233296 231565 293994 297392 346878 337385 368083 368242 393257 396417 378727 421492 936958 986089 599560 494565 314694 308222 363030 359698 387129 393427 402525 405367 457218 460057 774408 802155 40.05 69.1 1
11:16:31 2023-10-12 401270 395939 93093 90819 142452 142668 149043 147232 122426 124283 124977 131068 139461 144817 423628 457285 1315258 1300042 514307 531048 132604 114649 124874 125375 134441 131897 128857 128576 87747 88295 312333 274950 807222 796197 233460 231728 295522 297789 343541 336653 367712 367579 393400 396523 378835 421340 934115 984663 599560 494989 314694 308151 363030 360241 385039 393606 403168 405403 457862 459049 772564 801606 40.05 69.1 1
11:16:32 2023-10-12 396742 394705 92809 90789 142191 142505 148315 147578 122123 124076 124223 130628 139428 144715 422960 460012 1316943 1300358 512053 531869 132283 114715 123987 125456 133935 132156 128404 129031 87434 88780 314659 278088 782489 790961 233281 231585 294051 296908 347701 337634 365817 369502 393150 400433 376457 417822 938204 987024 596660 498120 316640 308222 363066 363704 387912 391223 403850 408215 464036 460730 765650 805946 40.05 69.1 1
11:16:33 2023-10-12 396705 394674 93001 90855 140249 142336 148869 147544 122123 123990 124666 130538 139498 144715 423628 460084 1316943 1300358 512053 531905 132621 114715 124206 125543 134234 134147 128678 128878 87228 88569 314659 277694 786586 788722 233424 231403 294265 296390 347701 337670 365558 368687 392225 400753 377058 417527 939536 984895 588183 497487 316141 308151 360988 363448 387948 391223 403813 407056 463381 460765 765613 804802 40.05 69.1 1
11:16:34 2023-10-12 400413 394486 92681 90793 141962 142505 148628 147339 122324 123869 124869 130447 139362 142943 425715 456193 1316156 1299372 513269 533294 129061 114649 124516 125442 134272 133841 128678 128878 87196 88537 313345 274379 788180 795034 233424 231403 292405 297753 345578 335605 367708 368132 393124 396523 377058 421377 932982 982006 598110 495376 314694 308186 362194 360893 384976 392430 403205 407841 460017 460057 769827 802446 40.05 69.1 1
11:16:35 2023-10-12 400980 394123 92882 90760 142001 142492 149782 146722 122324 123955 124633 130447 139428 144517 423330 453234 1313141 1298510 513178 531084 132501 114715 124549 125577 134137 133782 128678 128789 87531 88537 315528 274367 789760 795071 233096 231565 294697 297789 345059 336111 371717 367615 392261 396488 377625 421377 932757 983431 589613 495376 314436 308186 364608 360857 384436 392466 403776 407877 459944 457979 771545 804092 40.05 69.1 1
11:16:36 2023-10-12 396793 394414 92964 90819 142215 142668 148628 147440 122393 124283 124738 128653 139395 144817 423399 459292 1316010 1302079 513269 531458 132283 114715 124139 125577 134002 133945 128376 129057 87533 88723 314659 278088 781694 788722 233460 231728 294158 297579 347737 337126 365558 369538 392848 401125 376492 417858 938204 987024 595210 498194 314694 308186 363066 363961 387639 390949 404422 405475 464036 460730 765613 805946 40.05 69.1 1
11:16:37 2023-10-12 399807 394342 92937 90793 141966 142505 148628 147339 122324 124041 124666 130447 139428 144715 423664 456607 1314108 1298473 514417 531084 132621 114649 124582 125336 134504 131972 128685 128604 87803 88440 312080 274562 808186 794363 232917 231585 294336 297392 343506 336356 365068 367579 393436 399198 378691 421639 933845 984163 588398 495229 314694 308186 364093 360785 384706 392502 403813 407841 458579 460201 772564 801272 40.05 69.1 1
11:16:38 2023-10-12 400660 394361 92937 90756 142100 142601 148454 146860 122375 124041 124838 130594 139362 142936 423592 453163 1316193 1297476 513579 530301 132501 114649 124549 125423 134137 133748 128644 128878 87471 88505 313345 274292 808164 793349 233060 231728 293994 297789 347591 336582 368230 367507 393088 396453 378871 421011 934078 983395 598110 494602 314694 308151 363680 360205 384941 393294 403454 405439 458184 459717 772527 800100 40.15 69.1 1
11:16:39 2023-10-12 394414 394634 92873 90760 142211 142702 148939 147304 122492 124041 124838 130628 139395 143043 425715 461318 1320959 1302154 513232 533672 129028 114649 124106 125442 134078 133841 128397 129147 87164 88723 314659 278484 781181 789841 233173 231890 294229 296591 347452 337634 365781 369763 393088 400682 376492 418117 939536 987722 594666 498194 314658 308151 363030 363961 387330 391188 403776 405403 464036 460694 765613 804802 40.05 69.1 1
11:16:40 2023-10-12 394450 394670 92800 90826 142031 143174 148384 146993 122291 124076 124599 130628 139811 144852 422960 457250 1316943 1301283 513120 531869 132340 114715 124106 125543 133666 133969 128330 129237 87131 88845 314659 278286 778351 789841 233724 231403 295100 296519 347701 336618 365817 369402 392225 400049 376156 418153 939536 984859 589613 498194 314658 308222 363030 363961 387330 391581 404385 405403 464364 460013 765033 804665 40.05 69.0 1
11:16:41 2023-10-12 399003 394351 93093 90724 142357 142635 149043 146757 122426 124214 124944 128297 139395 144777 423222 455894 1315258 1298473 516205 530265 132788 114616 124582 125097 134356 131787 128857 128665 87196 88537 312440 275731 794917 792156 232733 231403 294479 296555 343506 337126 368230 367543 393436 397670 378871 420744 935402 984859 593901 494602 315173 310273 363030 360205 385590 393606 403454 405403 459475 458014 774246 801272 40.05 69.0 1
11:16:42 2023-10-12 394450 395257 92804 91013 141962 142736 148628 147339 122408 124041 124805 130628 139428 144918 422960 457214 1315040 1298436 511655 531869 132437 114682 123954 125750 133666 134638 128192 129334 87434 88958 314659 278286 794900 790701 233281 231189 294015 297392 347559 336582 366113 369799 392225 399488 376206 418117 938168 986127 593760 498194 314586 308186 363030 363961 387294 390639 404422 405439 464036 460049 764996 805813 40.05 69.1 1
11:16:43 2023-10-12 396894 396187 92937 90922 141962 142736 148800 147335 122258 124248 124566 130696 139170 141107 425715 457250 1316943 1296446 510319 531048 132031 114748 123698 125543 133700 134167 128075 129057 87347 88691 316549 276122 782606 790733 233424 231403 295343 297753 347701 337090 365784 369799 393365 399768 376421 418153 939536 986057 593760 498194 314401 308222 363066 363961 387646 390949 404422 405439 464693 460013 766285 805946 40.05 69.1 1
11:16:44 2023-10-12 400139 394674 92873 90822 142259 143075 149097 146584 122408 124041 125044 130594 138973 144751 426018 458820 1319077 1300298 514197 533294 129437 114583 124927 125289 134475 131787 128857 128384 87747 88263 317895 274562 805675 795597 233224 232053 295128 297789 346878 337528 367969 367579 393400 398893 378871 420410 934740 984859 596759 493866 316640 308186 363030 360495 386749 394160 403490 408252 459475 460013 773697 801235 40.05 69.1 1
11:16:45 2023-10-12 400017 394352 92937 90855 142164 142505 151379 147339 122492 124041 124924 130594 139494 144680 423435 456892 1315258 1298510 515073 530301 129448 114649 124754 125130 134449 133620 128857 128452 87870 88537 313345 275340 794769 793276 233388 231728 295135 297789 343541 337161 368230 367543 393400 396558 378871 421340 935439 983468 592471 494567 314694 308186 363066 360495 385590 393606 403490 405439 459511 458049 773697 801272 40.05 69.1 1
11:16:46 2023-10-12 397014 396678 93029 90720 140332 143174 148279 147231 122426 124318 124944 128832 139296 145059 423114 457214 1316943 1298473 513232 533599 132306 114715 124039 125577 133666 133910 128329 129237 87099 88845 314659 278088 789676 789841 233460 231728 294479 296519 347737 339308 366113 369835 393088 400085 376457 418153 940870 984895 598110 498194 314694 308186 363030 361699 387603 391223 403813 405403 461589 460694 765613 806519 40.05 69.1 1
11:16:47 2023-10-12 400984 394388 92937 90756 142164 142505 151273 147339 122492 124041 124805 130628 139494 142952 423628 457250 1315258 1298473 514745 533184 132754 114682 124788 125336 134356 133585 129043 128604 87803 88617 312333 274525 794472 795487 233317 231398 296145 299401 346878 337492 368230 367579 393990 398299 381087 421047 934703 984822 592471 495106 315173 308081 363030 360459 386441 393606 403483 405439 458220 459369 774246 800704 40.05 69.1 1
11:16:48 2023-10-12 401556 394012 92873 90756 142255 143113 148624 147059 122459 124007 124805 130594 138973 144874 423448 451822 1313391 1296555 512815 529627 132501 114682 124173 125423 134103 133748 128465 129163 87531 88691 317895 274562 789601 793349 233296 231728 292370 297789 345578 336111 368230 368687 394315 396523 377590 421675 932684 982006 598110 495376 314694 308186 363246 362935 385247 392466 403490 407841 460053 457979 770267 802446 40.05 69.1 1
11:16:49 2023-10-12 396940 394087 92937 90918 142195 142591 148628 147131 122646 124110 124532 130628 139428 144715 426320 459832 1323668 1304013 513269 533672 129009 114682 124516 125409 134529 134110 128596 128878 87563 88569 314659 276710 788942 790961 233424 231890 296354 296598 349071 338548 366928 369538 393400 401352 377058 420052 939536 987722 603911 498194 315173 308222 363716 363961 387912 391223 403813 405403 464036 463202 765650 805946 40.05 69.0 1
11:16:50 2023-10-12 395364 394522 92873 90855 142066 143075 148423 146993 122685 123869 124838 130447 139068 144742 423628 460084 1315040 1298510 512815 531084 132467 114682 124747 125543 134103 133876 128678 128878 87531 88537 314659 276906 786292 788722 233460 231728 295379 295579 347178 338417 366076 368687 393400 401316 378496 417822 939536 987722 589613 497135 314436 308186 360988 362935 387948 391808 403813 404724 462728 460765 767827 804802 40.05 69.1 1
11:16:51 2023-10-12 400377 394419 93029 90720 140241 142601 148939 147405 122426 124283 124944 128653 139395 144918 423150 451822 1315258 1296555 514110 533636 132621 114682 124173 125543 133700 133876 128465 129044 87439 88569 315528 274950 791332 793386 233260 231728 294283 297789 346098 335840 367969 368391 394580 396523 376492 420744 932720 982003 598110 496430 314658 307900 362738 362935 384976 392430 403813 408454 462728 460057 769104 803519 40.05 69.1 1
11:16:52 2023-10-12 400413 394048 92937 90793 142096 142505 148628 146929 122375 123869 124599 128758 139428 144715 422329 451858 1314324 1296555 513579 530301 132437 114715 124173 125543 134078 132341 128499 128878 87563 88569 313724 274562 786345 794899 233260 231728 294443 297536 343541 335605 365874 367579 393088 396488 378496 421377 930049 983260 596660 495376 314436 308186 365087 360533 386581 392145 403629 407696 459081 459985 772756 802299 40.05 69.1 1
11:16:53 2023-10-12 396461 394208 92873 90918 141966 142505 148628 147339 122361 124076 124599 130594 139395 144786 423628 459868 1316943 1298473 512053 530301 132529 114682 124173 125456 134103 134241 128465 128878 87563 88873 314659 276710 789180 788722 233460 231728 295830 295901 346655 338382 365042 368687 393088 401316 378763 418153 940870 987722 595210 496782 315741 308222 360988 362935 387984 391844 403776 404154 459692 463249 767827 804802 40.05 69.1 1
11:16:54 2023-10-12 400413 394665 92912 90760 142075 142976 148384 146584 122408 124041 124633 130447 138973 144329 422996 454475 1315323 1300186 514367 533294 128907 114649 124482 125442 134154 134075 128507 129044 87439 88658 317895 275340 785387 795464 233460 231728 293200 297428 345094 336075 369004 368391 393124 396488 377625 421675 932720 982006 590506 495376 314694 308186 364866 360893 384976 392466 403776 408742 459981 460057 771034 802446 40.05 69.0 1
11:16:55 2023-10-12 399812 394383 92931 90635 141927 142505 148628 146929 122324 123817 124663 130504 139428 144715 422365 454620 1309667 1297513 513178 530337 132437 114682 124173 125577 134007 133876 128109 128878 87196 88569 314659 275731 786939 793349 233424 232053 293511 297327 346620 336075 367188 368391 395800 398299 376492 419483 932982 979967 588183 496078 315173 306292 364093 363448 385554 392430 401351 405475 463381 458014 776618 802520 40.05 69.1 1
11:16:56 2023-10-12 396277 394084 92901 90720 140039 143174 148752 146515 122426 124249 124771 128564 139296 144751 425567 458466 1325459 1298510 504657 531226 131722 114583 124549 125389 134356 133654 128857 128817 87771 88295 314659 274562 792425 790400 233496 230648 296607 296762 344540 337670 366928 368687 390745 398295 378907 419113 939536 988229 598110 496782 313225 310060 360988 360821 387639 392430 405858 405137 458579 460730 762793 802520 40.05 69.1 1
11:16:57 2023-10-12 396668 394674 92937 90951 142065 142814 148628 147373 122291 124076 124633 130628 139461 144786 422365 456571 1324197 1300358 508907 531602 132478 114682 124582 125370 134137 133654 128678 128665 87439 88295 313345 274562 795890 788734 234520 231083 294479 297613 345059 337362 367188 369871 391914 396523 378799 419446 936839 989822 596660 500283 312785 308222 365087 360533 387042 391524 405092 407732 459117 462660 763223 801693 40.15 69.1 1
11:16:58 2023-10-12 398709 396396 93194 90569 142449 142680 148904 146379 122763 124076 125011 128221 139296 143899 422996 460126 1306772 1291991 516684 530301 132437 114682 124139 125423 133893 133817 128499 128878 87164 88691 317895 276906 788716 794509 233096 231403 295057 296699 346134 336653 367188 366991 392225 400120 378194 419483 936839 975816 598189 492434 314694 309555 360988 360893 386749 394160 403813 405045 460089 460049 770267 804802 40.15 69.1 1
11:16:59 2023-10-12 396038 394674 92873 90855 142001 142603 148628 147373 122291 123990 124805 130628 139203 144786 422960 452845 1320807 1313354 516205 533294 129084 114649 124482 125442 134108 134075 128507 128920 87531 88537 313345 275731 788357 788455 233209 232018 293511 297789 345336 336653 364750 369582 394942 397706 378496 417563 934777 991133 590860 495594 316415 307470 363579 360893 387984 390949 401314 405475 460017 462095 769141 802446 40.05 69.1 1
11:17:00 2023-10-12 395634 394079 93127 91021 142199 142274 151379 146895 122408 123869 124838 130380 139428 144276 422365 455894 1315258 1300358 516338 530301 132581 114682 124549 125336 134356 133782 128678 128699 87164 88630 314659 275926 809179 790406 232733 231403 294479 297789 343506 337398 367969 367579 393990 397706 378907 420744 934115 984219 576096 493866 314694 308186 363066 360241 385590 393606 403205 405403 457254 457979 772564 801158 40.05 69.1 1
11:17:01 2023-10-12 396263 394115 92807 90720 140035 143174 148436 147456 122225 124318 124566 130931 139068 145059 422816 458710 1315003 1296555 511810 530301 132491 115341 123117 125577 133264 133945 128041 129237 87099 88780 314659 276906 776283 788722 233460 231403 294479 297234 347701 336111 366113 369835 392261 398893 376170 418190 936839 984895 598110 498194 314215 309329 360988 363704 386749 390949 404422 405439 462081 460371 765613 805946 40.05 69.1 1
11:17:02 2023-10-12 393860 394392 92809 90855 142200 142308 148315 147339 122324 123817 124599 130447 139428 144583 422365 459292 1315040 1298473 510570 530337 132437 114682 124073 125543 133712 133689 128109 128878 87099 88569 314659 277694 782078 788722 233296 231403 293951 296562 347422 337634 365005 368651 393365 401281 377554 417785 939536 986253 595210 497487 316640 308151 360988 363780 387659 391213 403483 406871 463563 463968 769946 804580 40.05 69.1 1
11:17:03 2023-10-12 400853 393869 93004 90852 142130 142702 148628 147304 122291 120908 124910 130617 139428 144680 422329 454299 1315285 1297476 513269 529447 132713 114682 124139 125543 134078 133841 128431 128844 87347 88658 313345 274562 786590 793276 233060 231565 293511 297428 346098 336040 368230 368651 394580 396523 376457 420671 931988 981356 599016 496078 314658 307185 364608 362935 384941 392430 403740 408417 463381 459661 770885 802410 40.05 69.1 1
11:17:04 2023-10-12 395005 394039 92873 90723 141927 142274 148628 147304 122291 124007 124599 130628 139395 144715 423362 459940 1323630 1302041 511772 532916 129271 114616 124774 125409 134445 132064 128596 128672 87805 88658 312333 275340 793049 790400 233137 231585 296246 297897 345023 338144 366891 369322 391019 401018 378871 418781 940870 990523 596660 496430 313738 310060 360988 360785 387912 392084 404996 405295 459225 460694 764454 802446 40.05 69.1 1
11:17:05 2023-10-12 396506 394356 92681 90852 141683 143719 147901 147507 122090 124283 124223 130843 138617 143582 422293 453198 1324197 1302209 508833 533184 132621 114682 124516 125423 134108 133806 128678 128844 87347 88537 317895 275145 788414 788722 234520 231209 294443 297428 344540 337599 367188 369835 392190 396523 378799 419446 938131 990523 598110 500958 312714 308186 364093 360785 386677 391188 405276 407769 459225 460013 763875 801272 40.05 69.1 1
11:17:06 2023-10-12 396664 393815 93065 90591 140642 142106 149390 146550 122796 122194 125011 128297 139428 142101 422816 459832 1307817 1292910 516684 531833 132467 115169 124139 125688 133885 134147 128431 129057 87228 88715 315528 276906 787530 795634 233060 231367 296354 296807 346098 336618 367188 366919 391639 400085 378158 420671 937503 977852 595330 492434 314215 309555 360988 360857 386405 394437 404385 405009 460017 459877 770231 804802 40.05 69.1 1
11:17:07 2023-10-12 398399 393454 92937 90885 142164 142274 148835 146860 122492 123973 125011 130470 139494 144276 422924 460012 1309630 1287258 513615 530301 132621 114715 124173 125543 134200 134241 128644 129057 87439 88691 314659 277027 799922 795634 233460 231205 295057 296483 348354 337362 367188 366955 392225 400682 378460 421965 938168 978581 596660 493480 316190 309555 360736 362681 386461 394463 403483 408289 462546 463059 772380 804617 40.05 69.1 1
11:17:08 2023-10-12 398426 395732 92998 90786 140285 142702 148628 147544 122375 121087 124910 130990 139428 145192 423592 453163 1323503 1311508 513269 530265 132621 114682 124173 125543 134322 133841 128857 128878 87411 88537 314659 275731 788712 788722 233989 232053 293959 297789 345614 337634 367188 369907 394580 397985 378799 420076 936802 993938 593216 495666 315690 307900 364866 362935 387912 390320 402846 408417 460017 462059 770012 802446 40.05 69.1 1
11:17:09 2023-10-12 394769 394096 92937 90602 142259 142976 148730 146515 122492 123835 124838 130478 139164 144654 423592 455538 1317129 1305814 517881 529856 132559 114682 124173 125543 134103 133876 128678 128878 87531 88691 317895 276122 787352 790961 232661 232053 294443 296937 345614 338690 365005 367867 394920 398609 378474 420052 936958 993973 588398 495193 315545 308010 364057 362498 387984 392395 401351 405439 460017 462926 771906 802300 40.05 69.1 1
11:17:10 2023-10-12 401556 394356 92937 90819 140518 142736 148628 147491 122291 124041 125044 130594 139461 144715 422329 458359 1313391 1288210 508265 530301 132713 114682 124139 125509 134133 134147 128431 128878 87131 88691 313345 276122 788003 793313 234190 231367 295343 297198 345614 334631 366131 369799 392190 398893 378474 421974 939536 979967 585324 498194 313702 309834 363030 360893 384400 391808 405858 405403 462388 460057 765613 804194 40.05 69.0 1
11:17:11 2023-10-12 395329 394410 93070 90687 140339 142370 149182 147027 122426 124042 124977 130762 139428 144777 423412 455715 1317055 1302970 516573 530301 132501 115057 124654 125509 134103 132267 128678 128878 87563 88747 316723 276122 788357 793313 233060 231890 295343 297789 345059 338690 366858 367507 393990 398893 381087 419446 934740 987453 592471 493829 315395 308151 363579 360749 387393 394160 403132 405439 457862 463104 774246 799792 40.05 69.0 1
11:17:12 2023-10-12 396822 395005 92882 90760 142393 142505 148628 146895 122492 124041 125011 130594 139494 144513 423592 456892 1315258 1302209 515110 530265 129537 114616 124960 125303 134576 133620 128857 128720 87715 88537 315528 274950 794194 793313 233424 231728 295526 297789 344505 336653 365838 367543 393400 396523 378871 421675 934078 983431 599560 494989 315173 308186 363579 360749 385339 393909 403483 409527 458399 460021 774221 801693 40.05 69.1 1
11:17:13 2023-10-12 396558 394173 93032 90753 140856 142702 148628 147544 122492 124076 124910 129011 139461 144918 423326 459292 1319077 1302209 512053 531458 132432 114715 124139 125543 134103 133910 128431 129147 87533 88845 314659 277891 781376 788722 233424 231728 295343 297261 347701 337634 366076 369763 393365 401281 376492 418153 939536 987722 596660 497229 314694 308222 363066 363961 387912 391223 404385 405439 464036 461412 765650 805946 40.05 69.1 1
11:17:14 2023-10-12 396631 394634 92937 90885 142164 142736 148939 147339 122375 123955 124633 130628 139428 144931 422329 460084 1318813 1300321 512904 531567 132529 114682 124549 125509 134208 134147 128767 129163 87228 88691 314659 276122 788247 788722 233424 231728 296354 296354 346620 338655 366113 368651 392922 401031 378547 418822 940092 987576 596660 496709 314772 308945 360844 360713 387767 392359 403813 404724 459981 465282 770745 802446 40.05 69.1 1
11:17:15 2023-10-12 400414 394414 92937 90720 140347 142603 148628 146895 122613 124007 124599 130504 139428 144513 422960 454299 1312459 1296597 514367 530265 132437 114682 123954 125543 133666 133876 128342 128878 87164 88569 313345 276122 782420 793313 233460 232053 294201 297789 348487 336618 367708 368687 395800 400049 376492 421070 934740 980661 588183 496782 315690 307185 363836 363961 386133 392430 401351 405475 464036 459299 776387 804231 40.05 69.0 1
11:17:16 2023-10-12 398153 394039 92937 90760 139921 142601 148904 147507 122361 124249 124944 128653 139395 144883 424508 456392 1328289 1302209 509358 529483 132535 114649 124826 125409 134322 133841 128678 128665 87531 88505 313345 274562 795139 790961 233989 230451 294158 297789 344540 338108 367188 369237 391019 398299 378871 419446 938204 991151 596660 498194 312749 310024 363836 360785 387294 392430 406146 405439 459225 460371 762179 802338 40.05 69.0 1
11:17:17 2023-10-12 396977 394039 92937 91042 142160 142837 148628 147027 122291 124041 124805 130628 139428 144817 422996 458134 1326150 1302209 508907 530301 132570 114682 124582 125543 134356 133876 128857 128878 87595 88537 316549 274950 793776 790814 233989 230684 294814 297789 344540 338180 367188 369242 391604 398578 378871 419410 940202 994159 588183 497840 312749 310095 363030 360821 387042 392145 406864 409235 458973 463641 763186 804654 40.05 69.1 1
11:17:18 2023-10-12 396709 394490 93032 90786 140347 142736 149782 146895 122375 124041 124633 129011 139461 144715 423592 456892 1304145 1297409 518042 531458 132437 114715 124139 125750 133981 134241 128342 129147 87164 88934 314659 276906 780939 793276 231973 232053 295830 295614 347178 337362 367188 366955 393436 401281 377625 419483 936802 979164 598110 492397 315401 308222 360988 363448 386713 394160 402240 405331 463709 459877 774833 805374 40.05 69.1 1
11:17:19 2023-10-12 399062 393499 92804 90918 142065 142736 148628 146895 122408 124076 124633 130594 139428 144715 423362 460048 1313391 1287332 509056 531084 132409 114715 124173 125543 134011 133969 128678 128878 87565 88691 314659 276122 789545 793349 233989 231205 295379 297753 346134 336346 366682 369502 392225 399800 378547 422652 940966 978434 589613 497396 315292 309883 363030 362754 384221 393258 406146 405439 460053 460057 769280 804765 40.05 69.1 1
11:17:20 2023-10-12 394769 393770 92937 90760 141053 142837 151379 146619 122525 123955 125011 130413 139461 144513 423592 456084 1315040 1303923 516610 530265 132535 114682 124582 125543 134171 133969 128678 129057 87439 88691 313345 275926 791332 790961 232733 232053 293709 297789 346134 340240 365522 368132 395764 398928 378799 418153 935168 991060 598110 494989 315726 308116 363836 360893 388020 392430 402561 405511 460017 462130 771943 802483 40.05 69.1 1
11:17:21 2023-10-12 400409 394392 92906 90918 141932 143030 148454 147747 122361 121137 124566 131013 139362 141388 422816 457786 1318966 1294634 510356 531639 132529 114715 124549 125930 134449 134335 128644 129342 87531 88845 313345 276514 788239 790964 234190 231403 295379 296973 346620 335605 367188 369871 393400 399804 376492 421340 940202 982006 590506 495594 315741 309086 363579 361925 387330 391223 404709 405439 461301 460730 765576 805946 40.15 69.1 1
11:17:22 2023-10-12 396502 394674 92873 90951 142065 142769 148835 147578 122291 124110 124838 130843 139952 144989 423592 458856 1316943 1298436 510822 531494 132437 115335 123954 125991 133905 134167 128075 129237 87228 88845 313345 276906 778646 790961 233702 231728 294158 297789 347701 336582 367188 369907 393400 399488 376457 419483 939536 984895 593216 495630 315137 309086 363579 363961 387948 393169 404738 409527 464474 461953 765502 807019 40.05 69.1 1
11:17:23 2023-10-12 400565 394495 93130 90819 142354 143174 148730 146993 122854 124076 124838 128922 139872 144954 423258 453870 1315258 1300186 513579 529856 132570 114715 125072 125577 134263 133910 128857 128878 87563 88537 321146 273786 793724 794509 233260 231728 292985 299473 345578 335569 368230 368651 393400 396523 377625 421974 932720 982006 589613 495376 316227 310273 363282 360893 384976 392466 403850 409067 459764 458014 770267 802446 40.05 69.1 1
11:17:24 2023-10-12 400094 394079 92937 90760 142096 142603 148628 147251 122375 124076 124805 130628 139494 144513 423628 454760 1313391 1296555 512852 530301 132621 115249 124173 125543 134230 133910 128465 128878 87379 88658 314659 275731 797859 793349 233460 231890 293511 297270 347142 336618 365068 368687 395764 397423 380044 421718 936218 981356 596660 496320 315029 307544 365087 363925 386261 392288 403454 408454 464036 459334 776065 804665 40.05 69.1 1
11:17:25 2023-10-12 394781 394043 92937 90855 142065 142668 148419 147339 122291 124110 124805 130694 139395 144786 422365 460120 1318887 1302053 512815 531084 132529 114715 124582 125577 134559 132267 128767 129057 87563 88691 313814 276514 799740 790961 233460 231728 296980 296562 346655 338690 366668 369502 392848 401352 378871 418781 940870 988852 596660 496782 314694 309086 360988 360893 387429 392430 404709 405009 460017 463835 769465 804529 40.05 69.1 1
11:17:26 2023-10-12 396592 394079 93203 90918 142389 142736 148419 147578 122375 124076 124838 130662 139428 144715 422329 458288 1324234 1302209 508907 530265 132570 114682 124788 125577 134356 133876 128857 128878 87715 88569 313345 274950 798031 793171 233209 230759 295369 297680 345436 338548 367588 369062 392011 398751 381051 419410 940202 990360 596660 496562 313702 310095 363030 360821 387948 392181 406723 405367 458579 460730 762142 802446 40.05 69.1 1
11:17:27 2023-10-12 396894 394079 92906 90793 142096 142736 148628 147476 122291 124076 124838 130628 139428 144715 423471 455894 1305999 1294677 518079 531084 132529 115222 124139 125837 134217 134241 128465 129237 87565 88784 314659 276906 786939 792156 232009 232053 295830 296066 347737 337398 367708 367543 394616 401971 378194 420708 938168 981276 598110 492434 315762 309086 360988 363961 386749 394160 402269 408326 463782 463241 776962 806445 40.05 69.1 1
11:17:28 2023-10-12 396520 395418 92870 91102 139863 143621 148698 148301 122090 124300 124513 131302 139399 141820 422960 454651 1326247 1303923 510133 531084 132535 114715 124582 125577 134171 133876 128857 128878 87563 88691 313345 275340 793843 788722 234851 231565 294514 299262 345059 338463 367188 369907 392261 398299 378871 420410 939264 990523 589613 498470 314694 308186 364866 360893 387021 391188 404996 408454 460017 460730 765650 801877 40.05 69.1 1
11:17:29 2023-10-12 393782 394705 94804 90855 142362 142736 151379 147578 122492 123903 125011 130662 139494 144786 423592 455476 1318887 1311508 515694 531084 132443 114682 124549 125577 134356 133945 128678 129057 87563 88569 313345 276364 785650 788722 233460 232053 293674 297789 346134 337670 366149 369871 395836 398613 378547 418230 939628 996157 593760 498194 315582 309689 364647 362790 387767 391046 402561 407805 460017 464624 768016 804092 40.05 69.1 1
11:17:30 2023-10-12 396822 393449 92937 90635 142195 142501 149305 147477 122408 124041 125011 130447 139440 144412 423294 460084 1309667 1288247 513652 531084 132621 114748 124549 125577 134154 134132 128678 129057 87471 88569 317942 276514 787648 795071 233496 231240 296038 297117 347178 337670 366167 368132 392225 400156 378799 423282 938204 977888 591935 495376 314215 310060 360988 362935 385590 394160 405858 405403 462691 458014 768016 804802 40.05 69.1 1
11:17:31 2023-10-12 400413 394392 92937 90855 142160 143174 148454 147267 122324 124110 124838 130662 139986 144927 422365 459688 1315003 1291072 510207 531084 132621 114715 124754 125871 134360 133945 128617 129057 87563 88723 314659 276514 788357 796595 234116 231154 296592 297284 346513 337528 369276 369062 392083 400540 378655 422946 939536 978581 587870 495785 316526 310095 363030 362935 385626 393873 406146 405403 462728 458049 768016 804802 40.05 69.1 1
11:17:32 2023-10-12 396180 394705 92937 90793 142199 142501 149175 147682 122525 123938 125044 130662 139440 144883 423664 454544 1318887 1309644 516500 531084 132570 114715 124549 125577 134171 134335 128857 129057 87563 88723 313345 276242 790256 789841 233460 232053 294022 297789 348600 337670 367708 369907 395207 398299 378835 419155 935512 993975 586510 495630 315726 308151 364818 362935 387984 391844 402912 408813 462438 464327 772206 802336 40.05 69.1 1
11:17:33 2023-10-12 401117 393936 93130 90823 142503 142702 149043 147681 122492 124110 125011 130662 139395 141007 424508 459256 1313141 1289201 510244 534393 132621 114715 124549 125577 134360 133910 128678 129147 87531 88784 313345 276122 788357 793386 234368 231403 296038 297536 346655 336346 366718 369835 393365 400085 378835 423319 940202 979128 593216 498194 314436 310060 363066 362935 384976 392109 403077 405475 460089 458014 768373 805946 40.05 69.1 1
11:17:34 2023-10-12 400413 394665 92873 90918 141894 142576 148698 147888 122123 124110 124838 130786 140388 144976 422662 457965 1315077 1292910 510207 531494 132621 114715 124754 125577 134491 133945 128651 129057 87466 88784 316549 276122 790438 792192 234404 231728 295830 297536 346655 336346 365874 369943 393400 400120 377360 421718 941001 984031 596660 499610 314072 309484 364057 363302 384833 391739 406073 405439 464036 459334 765650 806297 40.05 69.1 1
11:17:35 2023-10-12 397870 394043 93130 90855 142466 142736 151448 147440 122792 124076 125078 130538 139494 144715 423592 456571 1313800 1302209 516684 531084 132621 114715 124646 125784 134171 134428 128857 129147 87595 88723 313345 275926 795615 791037 233496 232053 294345 297897 344576 338690 368230 367615 394338 399804 382237 421377 935476 987722 601010 494602 315690 308222 363836 360821 387948 394437 403813 405475 458579 461412 774870 801309 40.05 69.1 1
11:17:36 2023-10-12 399776 394115 92937 90793 142053 143075 148800 147456 122492 124076 125044 130662 139296 144742 423628 457522 1314108 1300358 515147 530301 132604 115090 124754 125750 134542 134004 128857 129057 87867 88691 317895 274367 801368 797161 233173 232364 295787 298916 346878 339608 368716 368471 394436 399942 381422 421602 936802 989822 601010 494602 315654 309479 364093 360785 387984 394714 403161 410110 459620 462095 775970 802410 40.05 69.0 1
11:17:37 2023-10-12 396822 394670 92937 91075 142195 142837 148628 147611 122459 124283 124805 130843 139461 144989 422960 458458 1318850 1297476 511810 531422 132253 115302 124173 125958 134070 134428 128465 129327 87439 88751 313345 276122 784589 790814 234190 231728 295343 297789 347666 336547 367708 369907 393400 400085 377023 420708 940202 985538 585324 495630 314694 309086 364093 364734 386970 391808 405571 410110 465204 464953 767134 808817 40.05 69.1 1
11:17:38 2023-10-12 399963 393900 93130 90786 142655 142668 149252 147611 122459 124041 124838 130413 139494 141007 423484 455858 1316193 1298436 513579 533672 129271 114682 124960 125543 134576 133841 128857 128878 87900 88718 314208 273786 797563 794472 233424 232053 294957 299473 345023 336618 366682 368651 394267 396558 378871 422048 934042 984859 591042 496078 316866 309086 365124 360857 385590 394160 404996 408706 459908 459697 772527 802446 40.05 69.1 1
11:17:39 2023-10-12 400748 393485 93065 90918 142397 142769 151684 147681 122525 124162 125044 130662 139494 144817 425715 451822 1314071 1298436 513579 530674 129296 114715 124754 125871 134356 134004 128857 129147 87715 88812 315528 274562 801905 793349 233460 232053 294666 299473 346098 336653 366131 369206 394267 398312 378763 422352 936830 986900 591042 496320 315509 311115 365641 362790 385447 393391 404525 409646 462655 459334 771396 803519 40.05 69.1 1
11:17:40 2023-10-12 396414 396087 93065 90885 142195 142736 151379 147232 122627 124110 124924 130662 139461 144786 423628 459976 1316943 1301246 512017 531869 132621 114748 124549 125837 134103 134097 128678 129237 87531 88845 314659 277694 786402 789841 233989 232053 294158 296555 348787 338891 366631 369871 394580 402481 378194 418817 940870 989122 593760 498194 315431 309555 364093 362460 387984 392395 404996 405475 461948 462130 767827 806519 40.05 69.1 1
11:17:41 2023-10-12 394486 394951 92937 90918 142195 142837 151379 147232 122492 124076 124924 130752 139428 144786 423294 458097 1316943 1301283 511655 531869 132529 114748 124139 125958 133885 134428 128075 129417 87164 88877 314659 277694 782751 790851 233866 231839 295508 297212 348608 338249 367041 369727 393811 399907 376879 419264 939931 987722 595210 498194 316415 309307 364093 364734 387912 391808 405283 405367 462633 460730 765650 807093 40.05 69.1 1
11:17:42 2023-10-12 400077 394084 92929 90918 142259 142976 148765 147222 122492 124041 124838 130538 139296 144870 422365 456535 1315258 1298473 514344 531567 129360 114682 124994 125543 134609 133841 129215 128983 87867 88537 317895 274367 811572 793349 233460 232053 294158 297789 344540 336618 366131 368687 394351 397670 378907 422946 935439 986326 599560 495339 315654 309086 364608 360857 385590 394437 404709 410732 459692 462587 776065 802299 40.05 69.1 1
11:17:43 2023-10-12 400643 394048 92924 90918 140481 142736 151519 147578 122525 124076 124838 130628 139461 144715 422996 454615 1316193 1298473 514380 532052 129360 115282 124860 125722 134508 134110 129091 128741 87835 88561 315209 274294 797994 795464 232902 232053 295379 297789 345023 338405 369276 368355 394302 398578 381662 421718 935476 984895 590506 494952 316190 309338 364093 360785 386785 394714 403813 405475 459225 460049 774246 801235 40.05 69.0 1
11:17:44 2023-10-12 396742 394079 92937 90918 142264 143174 148419 147232 122689 124024 124805 130752 139296 145130 422329 457214 1318578 1300358 512174 531084 132621 114715 124382 125991 133889 134132 128465 129417 87164 88877 314659 277694 788309 788722 233825 231890 295379 297146 349295 337599 366928 369907 393436 400682 377324 420104 941636 989041 598110 499610 315029 309413 364057 364992 387731 392216 405423 407660 465021 460730 767379 806519 40.05 69.1 1
11:17:45 2023-10-12 400144 393204 93130 90885 142199 142519 149113 147682 122712 124076 125044 130628 139560 144715 422996 456571 1314071 1298473 515606 530265 129360 114649 124994 125543 134609 133654 129215 128665 87900 88569 313345 274756 801272 795071 233460 232053 295794 297613 345023 337362 366682 368687 394580 397706 381087 422946 935439 983994 592471 495376 315431 309121 364093 360821 385590 394437 404422 407805 459944 460013 774833 804092 40.05 69.1 1
11:17:46 2023-10-12 400109 394115 92941 90793 142247 143174 148765 147027 122492 123990 125011 131051 139296 144751 422996 455930 1315003 1298336 514344 530265 129182 114682 124754 125543 134483 132267 128857 128878 87807 88569 318021 273786 799142 795634 233537 231839 294807 300211 346878 338037 369276 368543 394436 398716 381480 422462 938168 987453 596759 495025 315690 309776 363948 360749 386916 394437 404422 410110 459764 460694 774870 802446 40.05 69.1 1
11:17:47 2023-10-12 395005 394705 92937 90855 142096 142576 149916 147888 122408 124145 124838 130752 139440 144879 422365 455894 1317914 1301283 512904 531833 132437 114748 124139 125958 133666 134167 128465 129417 87164 89031 314659 277694 780178 789841 234025 231890 295021 297789 348751 337634 367188 369871 394025 400682 377058 419446 940202 987722 581351 495630 315135 309555 363066 361960 387984 392430 404996 408907 465204 465282 767568 808241 40.05 69.1 1
11:17:48 2023-10-12 395609 394079 93001 90918 142393 142769 151344 147681 122525 124110 124924 130662 139461 144786 423399 460120 1317878 1301283 512053 531869 129448 115282 124860 126138 134407 134180 128754 129168 87925 88780 313885 277694 790256 790961 234010 232053 294571 296699 348506 339202 366894 369835 394544 403422 378799 419446 942307 989122 596660 498194 315654 309555 363030 361925 388020 392430 404996 405439 464036 462815 767827 805946 40.05 69.1 1
11:17:49 2023-10-12 401356 393721 93001 90951 142199 142736 151379 147784 122492 124076 124924 130662 139461 144817 422365 452845 1315258 1298436 513615 531869 132437 114715 124549 125577 134449 134241 128678 129057 87595 88569 313345 274562 787522 795071 233496 232053 293932 299256 346377 337882 366131 369242 394616 397706 378496 422982 936648 986900 588398 496562 315509 309197 366158 362826 385447 393427 404812 409790 459872 459299 770304 802446 40.15 69.1 1
11:17:50 2023-10-12 395889 394423 93093 90918 142393 142736 151379 147784 122492 121072 124924 130696 139494 141088 423294 460120 1318887 1302209 512090 534430 132662 114748 124754 125784 134322 134241 128857 129057 87563 88784 313885 276906 789364 788722 233496 232299 296246 297283 347737 339476 366928 369799 394616 402517 378835 418817 940870 987722 589613 497922 315431 309590 360988 363961 388020 392430 404738 405331 461265 462815 767827 805946 40.15 69.1 1
11:17:51 2023-10-12 394450 394079 92933 90955 142259 143174 148904 147267 122492 124110 125044 130662 139296 145135 422996 460120 1318887 1302209 513215 531048 132604 114682 124754 125610 134483 133910 128767 129147 87595 88691 314659 276122 792663 789841 233537 231875 296901 296340 347452 339298 367078 369655 394159 402056 378727 419264 940833 989122 589077 497487 316415 309776 360808 362935 388020 392466 404996 405331 462546 463430 766894 804802 40.05 69.1 1
11:17:52 2023-10-12 399854 394079 92937 90918 142376 142736 149043 147784 122525 124110 124838 130481 139461 144786 423294 451822 1315258 1298473 513215 531048 132535 114715 124582 125871 134356 134004 128767 129237 87563 88784 312333 275731 787675 793313 233825 232053 294515 297789 348487 336618 365104 369502 396394 398613 377661 422675 934078 979164 598110 496782 315654 309834 363282 363961 386441 393606 404422 409682 464511 462551 773867 806388 40.05 69.1 1
11:17:53 2023-10-12 398980 394043 94800 90918 142160 143174 148869 147232 122492 124110 124838 130662 139296 144931 422996 453332 1312459 1298473 514853 530301 132317 115282 124740 126084 134247 132703 128754 129417 87531 88780 317895 276710 788273 794899 233645 232053 293994 297572 347178 336618 368903 369358 395764 398263 377625 422048 936958 980584 596759 496782 315654 310273 363282 363704 385590 393606 404709 409682 462401 459334 770304 804231 40.05 69.1 1
11:17:54 2023-10-12 394486 394079 92937 91075 142195 142769 151273 147784 122408 124076 124838 130662 139428 144751 423294 460120 1320760 1302209 511893 531494 132621 114715 124788 125577 134356 133910 128857 128878 87595 88691 315528 276122 790040 789841 233532 232053 296872 297897 346655 339476 366928 369641 393436 402270 381051 419446 941636 993214 598110 498009 315401 309954 360952 363375 387912 392288 404849 408363 459908 462779 767980 804665 40.05 69.1 1
11:17:55 2023-10-12 401280 394397 93127 90852 142251 143174 148661 147732 122492 120974 125323 130662 139296 144760 423294 454760 1314324 1298436 513652 530265 132570 114715 124754 125577 134263 133945 128767 128878 87563 88691 321146 274367 786241 793386 233861 232053 293262 299943 346377 336618 366167 369799 394616 397706 378438 422946 934777 984895 598110 496782 315654 309834 363317 362935 385590 393606 404996 409719 463441 459334 771396 802520 40.05 69.1 1
11:17:56 2023-10-12 398944 394392 92937 90918 142484 142736 148419 147062 122324 124076 125044 130719 139263 144715 422996 453127 1308738 1297513 516463 531084 132191 114748 124139 125871 134011 134241 128499 129237 87379 88877 312333 276906 780461 792752 233096 232962 294950 297500 348501 337528 367932 369394 395656 401102 378050 421157 936618 981240 589613 495376 317547 308151 364020 364734 386749 393606 402525 410110 465204 462095 777073 805946 40.05 69.0 1
11:17:57 2023-10-12 396227 394392 92937 90946 142190 142769 148628 147784 122408 124110 125248 130696 139461 144786 422996 455894 1326150 1304993 508907 530301 132638 114715 124874 125543 134466 133876 128857 128878 87595 88691 313345 274562 792758 790961 234190 231078 296038 297789 345371 338690 367188 369799 392190 398928 381123 420744 939628 991096 598110 498194 313738 310566 364093 360893 387948 393606 404249 407841 459981 464624 766625 805239 40.05 69.1 1
11:17:58 2023-10-12 396263 394445 92873 90793 141997 142803 148628 147784 122324 124076 125075 130628 139428 144786 422365 454579 1326288 1303923 509631 531084 132570 114748 124893 125789 134924 132434 128954 129168 87835 88780 312333 275109 796036 790400 234577 230865 295550 299582 345336 338417 367188 369546 392225 398858 381087 420708 939536 991781 598110 495594 314436 309086 362992 362935 387948 391259 403041 409067 460053 460765 767266 802483 40.05 69.1 1
11:17:59 2023-10-12 396668 394084 94808 90635 142268 142505 151589 146653 122726 123835 125284 130380 139428 144241 422960 460048 1307736 1291991 516684 531494 132443 114715 124549 125958 134137 134241 128767 129057 87837 88784 314659 276906 786887 795071 233496 231403 296246 297789 347178 338180 366131 367615 392261 401316 378799 422048 939536 980497 596759 494455 315143 309989 363030 363925 387494 395270 405460 408363 462510 463313 770267 805946 40.05 69.1 1
11:18:00 2023-10-12 401351 394670 92937 90951 142165 143571 148454 147541 122324 124110 124944 129011 139296 141388 425715 458502 1317129 1292788 509919 531459 129182 115236 124688 125837 134171 133945 128678 129342 87678 88991 317895 276122 788357 792156 234190 231839 294950 297789 346691 336346 366167 369943 393761 400120 377661 422982 940870 982006 596660 495630 315173 309807 364093 361995 386785 391844 406146 407841 462668 460407 765650 804574 40.05 69.0 1
11:18:01 2023-10-12 399571 394397 94738 90951 142466 143174 148904 147267 122806 124110 125044 130628 139296 144927 423628 457285 1318578 1301283 515915 531494 129626 114682 125446 125543 135050 133724 129215 128878 87900 88723 321146 275340 793131 793349 233496 231875 294842 297572 348084 339978 369014 368248 395064 399978 382362 422790 936618 989012 596759 494638 315726 309157 364093 360605 388020 394714 404422 407841 459944 465282 776521 802446 40.05 69.1 1
11:18:02 2023-10-12 396664 394705 94669 90984 142199 142803 151203 147819 122492 124145 125011 130549 139952 145059 422996 457285 1318887 1298510 511223 531905 132437 115256 124173 125991 133922 134167 128499 129417 87715 88845 312333 276317 791703 791522 234232 232053 295312 297897 347666 336582 368230 369907 393954 400085 377288 421974 940870 984822 600417 495630 315395 309519 364093 362722 387912 391488 405571 407805 462633 463896 768938 806870 40.05 69.1 1
11:18:03 2023-10-12 395885 394638 93057 91191 142397 142769 149043 147784 122492 124248 125011 130809 139494 144954 422960 461466 1318850 1302209 512945 531833 132570 114748 124860 126104 134407 134555 128919 129472 87743 89023 314659 278484 786881 790364 233974 231946 294985 296973 349278 338690 367188 369582 395028 402481 378691 419373 940870 991724 589613 498194 315654 311188 363066 364992 387984 392395 405283 405475 461948 462779 767827 806964 40.05 69.0 1
11:18:04 2023-10-12 396858 394043 93065 90918 142393 142736 151625 147594 122525 124076 125044 130843 139527 144918 423592 458820 1315003 1302209 515878 531048 129537 114682 125373 125543 135016 133841 129215 128878 87900 88691 312333 274950 797410 793313 233989 232053 296354 300549 345023 337634 366975 369206 394580 398263 381335 423246 936802 986863 599560 495046 315401 310455 364829 360677 386569 394643 404812 408813 459534 463313 774722 802483 40.05 69.1 1
11:18:05 2023-10-12 400377 394634 92937 90885 142393 142769 149480 147784 122492 124076 125011 129011 140197 141107 425715 454905 1317092 1300298 514734 533672 129260 115315 124860 125924 134415 134132 128857 129237 87595 88958 313724 275731 787744 795634 233953 232053 294051 299896 347701 336618 366682 369799 396394 398893 378727 422609 936839 982006 586989 496782 315171 308186 363827 363961 386441 393606 405283 410007 464036 460049 770231 804194 40.05 69.0 1
11:18:07 2023-10-12 396643 394356 92941 90918 142458 143174 148869 147472 122525 124196 125248 130843 139296 144931 423628 460084 1322637 1304993 512126 531833 129360 114715 124994 125837 134813 134097 128857 129057 87715 88845 317895 276122 789473 790961 233989 232053 297257 296757 349342 339942 367078 369691 394472 402374 378655 419264 940759 990413 598110 498194 315654 309590 363030 364882 389961 392359 405571 405403 464693 463465 769458 806519 40.15 69.0 1
11:18:08 2023-10-12 400094 394661 93065 90951 142393 142769 151590 147784 122492 124248 125044 130752 139527 144954 423362 451858 1316193 1298473 514344 530265 132621 114715 124549 125958 134360 134132 128857 129237 87925 88845 313345 274562 801659 794472 233989 232053 294201 299219 346655 336618 366682 369763 395764 398578 378460 422946 934740 984126 598110 494973 315654 308186 363246 363704 385554 393883 404996 409972 464036 459369 773819 805813 40.05 69.0 1
11:18:09 2023-10-12 399175 394397 93065 90946 142393 143314 149043 147784 122492 124110 125011 130843 139494 143144 423592 454942 1313391 1298473 515469 534735 132621 115414 124206 126138 134483 134708 128830 129459 87743 89023 313345 276710 786397 795464 233810 232447 294692 300108 347142 337126 366167 369799 396106 398893 378727 422946 935402 984126 598110 498983 315690 308186 364082 363961 386441 394160 404738 410298 464036 459978 770231 804802 40.05 69.0 1
11:18:10 2023-10-12 396560 394674 93001 90942 142397 142769 151414 147784 122525 120959 125044 130696 139494 144989 423294 460084 1320770 1302209 512163 531833 132638 114748 124960 125956 134576 134241 129036 129237 87715 88845 313345 276122 799498 790400 234154 232053 297081 297753 347142 339715 367188 369799 393990 401388 381087 419446 940870 988192 598110 498046 315437 310246 362849 363375 390106 393427 404849 408363 459872 465136 769938 805374 40.05 69.0 1
11:18:11 2023-10-12 398436 394361 93065 90918 142376 142769 149252 147784 122525 124110 125011 129190 140197 141138 425715 459724 1328289 1302061 510356 534430 129541 114649 125186 125789 134643 134241 128857 129057 87747 88926 313345 275193 798624 790961 234190 231728 297608 297572 348330 339715 367188 369799 394025 402517 381051 419118 940870 988192 589613 497487 315690 310060 362581 363448 390215 393294 405283 405331 460089 464613 767980 805946 40.05 69.0 1
11:18:12 2023-10-12 399212 394365 93065 90951 142444 142736 151625 147784 122525 124196 125078 130843 140197 144989 423592 451822 1313391 1298436 512779 531084 132621 115222 124549 125958 134335 134132 128857 129237 87595 88845 314659 276122 796529 793313 233637 232706 294407 297536 348465 337895 368605 369618 396844 399978 378050 421828 936958 983407 589077 497487 315762 308151 365124 364476 387042 393141 403132 409646 465350 460694 776814 806519 40.05 69.0 1
11:18:13 2023-10-12 398399 394356 92937 90918 142359 143174 148834 147232 122492 124076 125044 130843 139296 144927 422662 459652 1328107 1302209 504657 531048 129271 114682 124994 125750 134542 133910 128857 128878 87807 88784 317895 275070 789703 790961 233825 231403 296067 297428 348354 339715 367188 369799 393088 401916 381662 421401 940870 989661 596660 497487 315741 311002 362849 362935 388020 393606 405571 405367 460017 465940 767605 805687 40.05 69.0 1
11:18:14 2023-10-12 398436 394352 94837 90951 142584 142769 148834 147784 122525 124283 125044 130786 139494 144989 422365 458610 1328107 1304064 509631 531458 129271 114715 124994 125577 134813 132434 129257 129031 87803 88747 313345 275340 791665 793208 234010 231550 295816 297644 348577 339715 367188 369835 391976 401209 381625 422642 940870 991060 588398 497693 315654 310748 363166 362935 388020 393329 405283 405403 459981 465013 767827 804802 40.05 69.0 1
11:18:15 2023-10-12 399212 394638 94804 90955 142526 142576 149113 147888 122525 124110 125078 130752 140544 144980 423592 453799 1313391 1300358 516426 531869 132621 114748 124173 125958 134137 134354 128857 129417 87563 88845 313345 276710 789860 793349 233637 233034 295586 297536 348715 338144 366131 369835 397025 401316 378727 421974 937503 981970 589077 497266 317331 310273 365087 364992 387731 393177 403022 409175 465350 463968 778657 805946 40.15 69.0 1
11:18:16 2023-10-12 396858 393490 93070 90918 142393 142736 151625 147681 122525 124041 125044 130628 140197 143402 425715 459796 1311583 1290946 514364 533672 129182 115315 124688 125857 134441 134097 128857 129237 87563 88784 314659 276832 787766 795634 234190 231728 296246 297644 347701 338144 367269 369533 392225 400999 378835 423920 939536 977680 577486 495376 314658 310784 363030 363448 386441 394714 404213 405439 463381 459334 768016 806964 40.15 69.0 1
11:18:17 2023-10-12 395670 394661 92937 90922 142449 143174 148765 147697 122375 124110 125011 130786 139068 145033 423294 454511 1321698 1313376 514926 530301 129271 114748 124788 125958 134576 134132 128857 129237 87807 88845 317895 275731 791213 788722 234190 232706 294336 299751 348847 338441 368605 372607 395064 398751 378763 421194 940722 993298 589613 501032 315101 309705 363282 362935 387984 392145 407301 410262 459764 462130 765650 802336 40.05 69.0 1
11:18:18 2023-10-12 398780 394387 92964 90885 142357 143596 149043 148109 122426 121153 125011 131252 139428 145192 423258 457522 1328107 1307742 510096 531833 129186 115249 124994 125958 134588 134367 128857 129237 87807 88845 313345 274950 793419 789841 234851 231728 296354 299907 345614 338690 368230 369907 393365 398893 380797 421340 940202 991060 598110 495666 315137 309329 363317 362935 387948 392119 403929 409682 462098 461735 767282 802483 40.05 69.0 1
11:18:19 2023-10-12 396822 394410 94804 90760 142190 142698 149426 147682 122525 123869 125078 130413 139646 144311 423330 460048 1309630 1291697 515915 531869 132662 114748 124582 125958 134407 130903 128651 129369 87771 89056 314659 276906 788536 796418 234010 231585 296973 297608 347666 338382 369952 368651 393124 401031 378510 423246 939536 978311 605514 494806 314694 310748 363066 363704 387646 394714 403608 405439 463381 460049 769141 806519 40.15 69.0 1
11:18:20 2023-10-12 394226 394361 93065 90938 142397 142769 149098 147267 122525 124231 125044 130662 139428 144887 425715 453835 1318887 1311508 516537 531833 129780 114748 124874 125958 134322 134428 128767 129237 87747 88845 316549 276122 789900 789841 233989 232706 295057 297789 347142 338417 366668 369907 396709 399804 378871 418781 938204 996159 588362 499182 319083 308874 365863 363780 387876 392252 403629 411867 462546 463323 772206 802299 40.05 69.0 1
11:18:21 2023-10-12 395848 394039 94804 90918 142631 143174 149112 147232 122726 124076 125078 130662 140054 140946 423218 458820 1319077 1303990 516500 531761 129804 115315 125306 125823 134915 134062 129036 129237 87990 88845 317895 276440 811899 792119 233460 232053 295057 297536 347861 339990 367969 368651 395207 401053 382778 420744 936839 989122 596759 493902 315762 309121 364093 360893 388020 394714 404422 408417 459908 463176 774870 802446 40.05 69.0 1
11:18:22 2023-10-12 396858 394374 94738 90951 142195 142769 151379 147819 122492 124283 124805 130877 139494 145192 423628 457285 1318887 1300321 511810 531869 132340 115448 124139 126374 133918 134202 128499 129507 87563 88845 313724 276906 779675 789848 234190 232053 296354 297789 349308 339678 366931 369618 394472 402374 378619 419337 940487 988275 588183 499610 315654 310024 364093 362503 388020 392145 405313 407805 462668 463104 767266 808817 40.05 69.0 1
11:18:23 2023-10-12 396719 394414 93161 91161 142825 143571 149042 147403 122866 121037 125183 131203 139296 145250 423592 459256 1318887 1302079 514697 531869 132621 115256 124788 126165 134373 131030 128678 129237 87595 88877 314659 277694 782245 790400 234190 232053 296038 296937 349254 338690 367188 369943 394616 402553 378194 419784 940870 989122 598110 495594 315690 309590 362799 363961 390215 393606 405571 405439 464036 463501 769533 805946 40.05 69.0 1
11:18:24 2023-10-12 400256 394084 94808 90984 142397 142769 151625 147784 122525 124196 125044 130696 139952 144786 423628 453441 1315040 1298510 514218 531905 132713 115222 124788 126199 134453 134579 128954 129493 87803 88991 313345 276122 786293 794925 234224 232670 294086 299111 348572 337599 366167 369835 396988 399800 378510 423246 936802 982006 597566 497303 317543 308186 364118 363961 386749 392109 404996 410298 461984 460013 772527 804802 40.05 69.0 1
11:18:25 2023-10-12 395962 394674 94776 90951 142281 142576 149113 147888 122492 124110 125078 130752 139399 144839 422996 460120 1322637 1304064 509812 531941 129360 114748 124994 125577 134609 134039 129126 129237 87807 88877 312440 275731 790478 790400 234190 232053 297500 297789 347178 339990 367969 369871 393400 402517 381968 420708 941862 992534 589613 497487 316640 313586 364572 362681 387876 394052 407880 407696 462417 462637 765428 804654 40.05 69.0 1
11:18:26 2023-10-12 396822 394075 94738 90984 142199 143663 151308 148438 122525 124231 125044 130696 139494 141336 425715 460600 1330106 1305885 509882 531725 129537 115315 125099 125857 134508 134367 129126 129237 87867 88966 316549 275230 796009 789812 234851 232053 295379 299896 346513 338726 366131 372561 394616 399488 381123 421675 939536 991133 589613 499247 315437 308222 363827 362935 387948 392430 404996 411723 462728 462130 768919 802520 40.05 69.0 1
11:18:27 2023-10-12 396889 394084 93207 90951 142592 142769 149356 147784 122557 124110 125078 130662 139494 144786 423664 460084 1313391 1291991 513652 531905 132604 115335 124788 126025 134576 134167 128857 129237 87715 88877 313345 276906 788121 795634 234520 231728 297081 297789 347452 338952 370853 369510 393846 401174 378727 423809 940759 980551 595509 495156 315137 311002 364093 363704 387366 395683 404249 405475 463709 460730 771545 808241 40.05 69.0 1
11:18:28 2023-10-12 401551 396659 93161 91287 142557 143219 149322 148301 122712 121054 125183 131294 139399 145121 423628 460048 1314071 1291072 513269 531905 129271 115335 124874 126165 134617 134402 128857 129417 87595 88877 313345 276317 786241 795634 234520 231728 296246 297789 347666 337917 367305 369871 393713 401316 378907 424221 940598 979128 591042 497840 314658 310784 363836 363961 386133 394714 404285 405511 463709 460013 769141 806519 40.15 69.0 1
11:18:29 2023-10-12 393860 394670 95001 90984 142497 142803 151695 147681 122777 124145 125078 130696 139527 141219 423664 457595 1318887 1311508 519591 531711 132638 114748 124788 125991 134576 134520 129078 129607 87803 88991 313345 276514 789364 792083 233846 233425 295651 299401 347559 339441 366928 369871 396700 400120 378619 419410 937503 994048 596660 496782 317996 308222 362738 363448 390215 392466 404438 409104 462728 463537 770304 804802 40.15 69.0 1
11:18:30 2023-10-12 400898 394665 92941 90951 142350 143571 148765 147541 122525 124145 125044 130911 140054 145064 422996 458682 1318887 1292910 509020 531869 132535 115222 124994 125991 134449 134108 128857 129417 87595 88877 314659 276597 791332 793349 234685 231890 295048 297789 347416 336618 367305 372036 394302 401035 378835 422951 939128 987024 593760 495666 315401 309812 364818 365730 387876 392288 405822 407732 465350 462637 767097 807056 40.05 69.0 1
11:18:31 2023-10-12 394221 394079 94800 90951 142532 143174 148904 147369 122525 124145 125078 130877 139296 141141 425715 459868 1323705 1302098 514734 531761 129360 115315 124893 126064 134508 134367 128857 129237 87840 88816 317895 276906 792247 789841 234154 232053 296872 296483 348644 339751 367188 369871 394616 402553 381087 419483 941636 990523 589613 497840 315690 309843 360988 362935 388020 393606 405571 405439 459836 463501 768016 805946 40.05 69.0 1
11:18:32 2023-10-12 399248 394392 94808 91128 142458 142576 149322 148094 122557 124145 125044 130696 139399 144843 423628 452845 1311245 1300358 514474 531084 132535 114748 124582 126025 134171 134167 128857 129237 87747 88877 313345 276122 785715 793386 234190 232706 294479 297789 348501 338168 369165 369546 396772 400259 378619 421864 935292 984650 598110 497766 315618 308151 363282 362468 387366 393873 403556 410298 462633 460730 777073 806297 40.05 69.0 1
11:18:33 2023-10-12 399276 394070 93326 90753 142787 142736 149250 147680 123031 124249 125390 128653 140263 144777 423294 460084 1309667 1292910 516463 531905 132627 114781 124788 126199 134356 134579 128685 129237 87595 88877 313345 276710 787648 795634 234190 231728 297081 297789 347701 338726 366975 368687 393436 401388 378907 423920 940296 979967 589807 495376 315431 311002 363066 363704 387984 392923 403929 405511 464036 460730 772132 804538 40.05 69.0 1
11:18:34 2023-10-12 394472 394665 94841 90951 142466 142837 151695 147819 122525 124179 125284 130820 139527 144989 423471 454189 1321698 1313376 516500 531905 132673 115256 124908 126025 134609 134708 129078 129493 88046 88991 313345 276514 789364 790961 234082 233034 294015 299896 347523 338690 367188 372036 397061 400455 378619 420562 939536 996864 593760 495630 318936 308222 364608 363448 390766 393329 403850 409104 464036 463537 772564 804802 40.05 69.0 1
11:18:35 2023-10-12 396786 394280 93194 90951 142548 143170 149110 147504 122862 124248 125337 130809 140054 143228 426320 456892 1315003 1304064 516610 531869 129715 114715 125407 125750 135237 134004 129395 129147 87900 88845 321146 275731 798334 793313 234154 232706 295021 299473 345578 338655 367269 369763 395171 398893 382778 424184 939499 987722 591935 495376 317091 309989 364608 360821 387294 394714 405571 408742 459981 461376 774796 802483 40.05 69.0 1
11:18:36 2023-10-12 396742 394665 93194 90951 142423 143199 151625 147990 122525 124456 125044 130877 139527 145192 426623 460048 1323630 1303952 514367 531761 129364 115587 124860 126239 134512 134684 128822 129597 87715 89153 314659 278210 784571 790961 234484 232053 296408 297789 349554 339155 367708 372036 395485 403083 378727 420342 940870 989822 596660 499256 315654 310024 364818 363011 389940 393258 406146 409031 463318 464613 767827 805678 40.05 69.0 1
11:18:37 2023-10-12 400017 394629 93194 90951 142642 142769 150516 147784 122862 124248 125457 130696 140131 144786 423592 454579 1316869 1302209 515110 531048 129526 114748 124994 125958 134824 134284 129215 129147 87932 88784 313345 274367 798066 795634 233966 232706 296246 300320 346098 337859 370289 369510 395512 398716 380942 424411 936958 986107 591042 496635 315545 310024 364302 362935 386713 394499 405925 410298 460017 460659 773661 804194 40.05 69.0 1
11:18:38 2023-10-12 399771 394383 93127 90753 140631 143769 149180 147368 122796 121022 125356 131294 140970 141044 423448 453091 1315258 1301283 517605 531725 129005 115414 124754 126374 134483 134389 129011 129493 87867 89092 317895 276514 783644 794472 234190 233361 294122 299473 349278 338655 366682 369510 397061 401281 378799 423246 938204 983395 598110 497487 317584 308151 364338 363011 387603 394450 403776 409972 463354 460730 778178 805946 40.15 69.0 1
11:18:39 2023-10-12 396506 394356 94935 90951 142591 143431 151625 147611 122693 124283 125424 130877 139527 145192 423258 460775 1328033 1304993 508624 531869 129186 114715 124994 125871 134715 134428 129472 129369 88108 89080 309426 275731 794613 792646 234376 231946 297919 299364 347000 340289 368752 369907 393400 401352 382778 421828 943545 992498 589613 498194 315690 311591 363579 363448 390215 394160 404819 405475 459692 463501 767827 806519 40.05 69.0 1
11:18:40 2023-10-12 398709 394670 94930 90988 142462 143199 151625 148023 122525 124456 125424 131002 139527 144989 425715 457142 1328102 1305923 510356 531905 129448 115269 125287 125958 134609 134097 129215 129237 87867 89027 313345 274950 790956 790964 234851 232053 295794 299896 346620 338690 368752 372561 393954 399768 381625 421938 940870 991060 605541 499952 315401 309121 364082 363704 387984 392359 403608 410298 463381 463786 767827 802483 40.15 69.0 1
11:18:41 2023-10-12 396885 394629 93461 90918 142466 142769 151906 148025 122895 124248 125491 130752 140330 144817 423592 459760 1314349 1294597 515036 531797 129679 115348 124927 126239 134475 134555 129147 129597 87867 88877 313345 276906 785509 797728 233953 232379 295959 297789 348506 338441 368930 368651 394580 402517 378835 421938 940870 980547 598110 493866 315726 311002 363836 364476 387984 393472 404996 405475 464693 462095 772196 805678 40.15 69.0 1
11:18:42 2023-10-12 396822 394710 94873 90988 142596 143199 151625 148128 122492 124352 125044 131093 139461 145298 425903 453799 1324197 1313376 513269 531833 129186 115381 124994 126165 134668 134616 129036 129417 88083 88877 313345 275926 788830 788722 234851 232543 295937 299896 347422 338690 369165 372870 396106 400768 380942 421828 940092 996157 591042 501032 317354 309413 364338 363448 387948 392395 403644 410043 463345 462744 768919 804802 40.05 69.0 1
11:18:43 2023-10-12 394137 394383 93419 91161 138868 143494 149460 148127 122829 121137 125390 131286 140037 143579 423484 455257 1321698 1313376 517307 534930 129543 115381 124960 125991 134576 134428 128857 129597 87867 88999 316549 276122 791808 789841 234190 233025 294158 299473 347457 338690 367188 372036 397025 400401 381014 420040 939536 996864 593760 499720 317621 309086 365124 363961 391042 393606 404430 409682 464036 464841 772564 805946 40.05 69.0 1
11:18:44 2023-10-12 401295 394670 93065 90984 142449 143769 148869 147850 122693 124386 125078 131002 139296 145329 423628 459292 1318887 1294752 509740 531905 129360 115414 124994 126286 134576 134354 128857 129459 87803 89113 317895 276339 790793 795464 234779 231982 296412 297356 347559 338512 368377 369871 394267 401316 378871 424300 942875 981356 596759 497840 315137 311444 364244 363961 386749 395270 404819 407805 464036 463204 770267 804501 40.15 69.0 1
11:18:45 2023-10-12 402139 394450 93134 90951 142394 143199 149252 148058 122763 121168 125337 131059 139527 145192 423628 459040 1322637 1294752 509776 531869 132788 115414 124960 126165 134576 134354 129126 129417 87807 88877 313345 276634 791332 793313 234851 232053 295579 297789 347921 337126 367269 372036 394580 401316 378835 423588 939128 987024 596660 495666 315690 310060 364866 363047 388020 393294 406146 408742 463318 463465 768919 805714 40.15 69.0 1
11:18:46 2023-10-12 399739 394079 94800 90951 142492 142769 151625 147784 122726 124196 125044 130877 140104 144918 423628 457522 1320959 1303938 516228 534430 129537 115348 125306 126205 134881 134520 129361 129348 87900 88845 313345 274562 799413 795487 234340 232706 295379 300320 346620 337385 370326 369641 395764 398893 378907 424221 936802 986863 589613 496782 315726 310060 364409 363704 386749 394714 405858 411571 463381 460694 773661 805813 40.15 69.0 1
11:18:47 2023-10-12 394405 394701 94898 90984 142466 143769 149112 148076 122525 124317 125424 130911 140054 145064 423294 461429 1318887 1304064 513215 531905 132604 115448 124874 126199 134542 134389 128857 129597 87807 89092 314659 278484 784290 790400 234685 232543 295787 297572 349841 339715 367748 371782 395512 403400 380625 420562 942838 990487 589613 500321 315545 312649 365124 363556 390215 393294 403644 409391 466559 463430 768919 805714 40.15 69.0 1
11:18:48 2023-10-12 396705 394387 93127 91283 140828 143969 148972 148075 122796 121069 125183 131411 140730 141532 423448 460085 1321698 1302209 512539 535188 128996 115766 124549 126407 134356 134616 128857 129958 87900 88877 317895 276906 795297 789812 234520 232706 295472 299024 349841 339202 367708 372036 395485 403119 378510 420708 940870 990523 593760 495630 315690 310740 363066 362503 390766 393883 406146 405475 463055 463501 767980 805107 40.15 69.0 1
11:18:49 2023-10-12 400413 394670 94902 90951 142440 143571 149216 147472 122492 124145 125078 129399 140633 145135 423628 451822 1315040 1301283 513579 531869 129182 115414 124960 126199 134576 134520 128857 129459 87835 89113 317895 275620 788656 795918 234046 232507 295859 299570 346478 337966 370326 369835 395800 398858 378907 423920 939628 989122 596759 496782 315726 310060 366677 363448 385846 394714 405858 410335 462691 460730 774210 805946 40.05 69.0 1
11:18:50 2023-10-12 396750 394490 93360 90922 142601 143199 149252 147645 122763 121120 125303 130843 139494 144751 423294 456120 1309667 1301283 517601 531905 132535 115448 124549 126199 134322 134389 128678 129417 87595 88877 313885 276906 779528 792119 233460 236412 296246 297789 349278 338417 366167 369871 397061 402517 378799 422011 938217 983395 591042 494989 318106 308186 364093 363011 387912 394437 403490 407841 462633 461771 778282 807093 40.15 69.0 1
11:18:51 2023-10-12 398058 394670 92937 90984 142199 143564 151484 148438 122525 124317 125078 131093 139527 145192 423399 456510 1332038 1309612 511810 531725 129537 115348 125340 126151 134508 134367 129361 129562 88111 88845 313345 275340 788230 790851 234815 231890 295228 299473 346377 339441 369276 372036 393990 400736 382237 422011 940870 992534 598110 498506 315618 309555 363792 363704 387984 392466 404249 410335 462728 462779 767827 804802 40.05 69.0 1
11:18:52 2023-10-12 394164 394419 93161 90979 142397 143199 151695 147784 122557 124145 125337 130877 139527 145241 423628 454508 1321698 1313376 518005 531639 129275 115414 125027 126286 134698 134428 129036 131728 87807 89186 313345 276514 793129 789841 234190 233034 294957 299473 347701 338690 367188 369943 396795 400120 381087 419446 939536 996864 593760 495630 315437 309121 363282 363961 391042 394160 404422 409357 464036 464877 774246 804802 40.15 69.0 1
11:18:53 2023-10-12 401351 394674 93127 91320 140539 143960 149285 148403 122990 121168 125390 131354 139461 141239 423484 460195 1318850 1294752 511446 531905 129537 115633 125366 126132 134576 134132 129215 129493 87867 88877 312333 276122 788357 793313 234851 232053 296358 297789 347701 337362 366718 372561 394616 401316 378496 422982 939128 989822 598110 495630 315726 310282 363579 362793 390215 393606 406146 405511 465241 463537 769465 804538 40.15 69.0 1
11:18:54 2023-10-12 400368 394075 94804 91234 142496 143199 151554 148128 122726 124145 125457 130911 139560 145024 423664 453163 1318850 1302209 515110 531905 129186 115414 124994 126286 134668 134428 129036 129493 87835 88991 313345 275230 790556 794888 234211 232706 294300 299781 347559 337966 369276 369835 396988 398893 378799 422988 938204 985391 588398 497487 315762 310932 367197 364476 387330 394714 405571 410335 461948 460730 772527 807093 40.05 69.0 1
11:18:55 2023-10-12 398993 396396 95033 90951 142596 142727 151695 147747 123031 124318 125836 130809 140233 144751 423628 459904 1312459 1292910 516684 531905 132797 115381 125027 126199 134779 134522 128857 129507 87747 88877 313345 276906 787132 796197 234520 232053 297081 297428 347737 338726 367269 369799 393990 402234 378871 424522 940966 980661 595445 495376 315654 311474 363836 363961 388020 393507 404249 407805 464036 460765 773231 807093 40.05 69.0 1
11:18:56 2023-10-12 395816 394674 94841 90984 142264 143131 149355 148025 122777 124145 125078 130911 139432 145192 423435 457162 1324648 1316207 517931 534051 129360 115348 124927 126239 134508 134402 129181 129597 88050 88877 315528 276122 790256 790851 234190 233197 295758 300005 347422 338726 367635 372036 397025 400682 381087 419446 939536 996864 588183 498046 317621 309086 363282 363961 390215 392430 404422 410262 463709 463537 771396 804802 40.05 69.0 1
11:18:57 2023-10-12 395145 394342 93194 90951 142627 143619 149390 147267 122895 124110 125457 130696 140633 143108 423664 456535 1317914 1306779 518116 534809 132731 115414 124994 126025 134609 134202 129036 129417 87900 88877 321146 276317 788357 792119 233861 232990 295264 297789 346691 340779 366682 369799 396430 401316 383319 422646 939536 988229 593901 496511 315798 310060 362992 362935 390215 393782 404702 409393 460017 463537 777073 804231 40.05 69.0 1
11:18:58 2023-10-12 396894 394907 93165 91320 140736 143519 149425 148403 122796 121256 125356 131354 139428 141535 423448 457750 1322845 1301283 512539 531905 129051 115733 124516 126514 134225 134616 128767 129889 87867 88909 313345 276906 781683 790961 234685 232053 296771 297789 349278 337634 365874 372036 395485 401352 378194 422011 939165 989822 589613 495630 315726 310060 362885 362468 390766 393606 406146 405475 461984 466600 767436 804538 40.05 69.0 1
11:18:59 2023-10-12 400984 394084 94808 90984 142432 143131 149112 148128 122525 124231 125078 130877 139551 144887 423628 451822 1315040 1301283 515110 531869 132638 115414 124960 126165 134668 134428 128857 129493 87803 89113 313345 275975 804293 794888 234412 232706 294300 297392 348608 338002 369276 369871 397061 400085 378799 422688 938204 981970 589077 497135 315762 310273 366418 362503 387639 394714 404996 410335 463354 460730 777073 805946 40.05 69.0 1
11:19:00 2023-10-12 399706 394177 94898 91268 142566 143233 151660 147745 122932 121105 125424 130843 139428 144786 423294 461106 1313391 1289238 512889 531869 132621 115414 124994 125991 134685 134428 129126 129417 87900 89031 313345 276710 789782 795464 234355 232053 297081 297613 348470 338726 367234 369242 394616 403119 378907 423920 940870 983399 598189 495376 315726 311510 363579 364476 388020 393817 403929 405475 464693 462130 772564 806907 40.05 69.0 1
11:19:01 2023-10-12 395670 396227 93065 91017 142497 143233 151695 148023 122557 124352 125251 130945 139527 145090 423628 455865 1324648 1317147 516315 531761 129448 115381 124960 126272 134898 134590 129181 129597 87900 89060 313345 276122 788593 790814 234412 232706 295343 300175 347422 339476 368752 372561 397025 400120 378583 421377 940870 998276 587960 495666 317621 309869 363282 363961 390766 393329 404709 410008 464424 464514 771980 804802 40.05 69.0 1
11:19:02 2023-10-12 395889 394123 93194 90951 142636 143174 149390 147507 122726 124076 125457 130696 140633 144764 423664 456571 1317914 1303960 516573 531084 132638 115335 124994 126199 134609 134424 128857 129507 87867 89060 317895 276122 792293 792752 234025 232543 295057 297789 345649 340229 366975 369278 395836 401316 383049 423282 938204 982634 593901 495376 315437 310060 362738 360893 388020 393507 405571 409067 459981 464486 776521 802520 40.05 69.0 1
11:19:03 2023-10-12 396632 394105 93262 91224 140543 143395 149460 147781 122829 121087 125270 131354 139263 141403 423448 457106 1318887 1304993 513215 535188 129186 115481 124549 126441 134428 134710 128767 129958 87683 89186 313345 277694 778898 790400 234520 232053 296354 297789 349841 338690 366453 372036 395764 401316 378763 421675 939128 990523 589613 498194 315726 310060 364093 363082 390215 393606 403077 407841 463354 463537 768361 805714 40.05 69.0 1
11:19:04 2023-10-12 400377 394079 94833 90951 142462 142795 149530 148198 122525 124110 125078 130820 139560 145042 423471 452527 1316943 1302209 515110 531869 129360 115256 124994 125991 134614 134167 129126 129493 88352 89113 313345 274962 788180 795487 234046 232706 294051 299854 347559 337966 370326 369871 396430 399858 378871 422988 939536 984859 599560 497487 315762 309590 366937 362468 387330 394714 405571 410335 464693 460730 772564 804802 40.05 69.0 1
11:19:05 2023-10-12 396750 394490 94902 90951 142497 143233 151695 148025 123134 124213 125251 130877 139527 141253 423664 454401 1309667 1302209 519628 535188 132570 115481 124788 126407 134576 134616 128857 129597 87747 89031 313885 277496 780121 793349 233460 233754 296246 297789 349559 338690 366167 369835 396700 403119 378835 422982 939536 984163 591042 495808 318592 309626 364093 363082 387984 394714 403821 408454 463389 462130 778178 805714 40.05 69.0 1
11:19:06 2023-10-12 396853 394701 94772 91017 142251 143969 148800 148194 122525 124421 125111 131484 140054 145431 423330 457198 1333973 1307635 510170 531725 129537 115348 125306 126239 134881 134367 129485 129597 87900 88877 321146 275230 788886 788576 234706 231728 295579 299256 347178 339751 369202 372561 394302 400120 382237 422011 939128 994011 598110 499283 317543 309157 366900 363961 388020 393606 405571 410335 463709 465282 769104 804802 40.05 69.0 1
11:19:07 2023-10-12 394186 394383 93228 90984 142700 142803 151941 147819 122957 124145 125457 130820 139560 144989 423664 455894 1318615 1311508 517675 531905 132613 115335 125197 125958 134690 134335 129215 129417 87807 88877 313345 276122 785458 790400 233861 236080 296038 299473 348523 340504 367188 369871 397025 400753 381087 420141 938204 996159 596660 496782 317657 309157 363027 361925 391319 394160 404709 409719 464036 464912 772564 805946 40.05 69.0 1
11:19:08 2023-10-12 401016 394392 93131 91320 140740 143528 149425 148403 122796 121135 125390 131172 139461 141559 423520 458502 1318850 1294752 510301 531941 129537 115381 124994 126199 134626 134428 129036 129493 87867 88909 316549 276122 788121 792752 234851 232053 296246 299582 347737 337634 367269 372820 394652 401316 378799 423920 939128 986937 595210 498506 315762 310131 362159 363082 390215 393606 406146 408742 463354 463537 768919 806907 40.05 69.0 1
11:19:09 2023-10-12 399807 393521 94902 91017 142549 143258 149530 149258 122557 124145 125078 131211 139560 145042 423664 456229 1316980 1301283 515110 531905 129271 115633 125287 126199 134643 134237 129215 129528 88076 89113 313345 274804 792639 795487 234448 232706 295057 301327 347279 338002 370326 369871 395836 398928 378353 423625 938204 987722 599560 497487 317618 310095 365362 363961 387603 392888 406146 410952 464036 460765 773697 804802 40.15 69.0 1
11:19:10 2023-10-12 396777 394486 93194 90951 142765 143199 149460 148025 122932 124283 125424 131115 139527 145090 423628 456875 1312459 1302209 519111 531905 132570 115414 124841 126407 134542 134612 128857 129597 87867 89092 313345 277299 786126 793313 234154 231627 295959 297789 349769 338655 366940 369871 397061 403119 378799 423282 938168 984090 586989 496430 318482 309086 365124 363011 387984 394714 404385 411611 463354 462744 779285 807093 40.05 69.0 1
11:19:11 2023-10-12 396786 394674 94972 90979 142466 143769 149320 147815 122862 124317 125455 131059 140054 145232 422960 458495 1332001 1311485 511297 531725 129715 115348 125340 126239 135119 134778 129575 129528 87900 88845 321146 275340 791915 792572 234779 231692 297081 297536 346620 339715 369128 372000 393954 400085 382778 421974 941636 993236 596759 498194 314694 311983 365124 363448 388020 394714 405497 409031 460053 463465 767266 805946 40.15 69.0 1
11:19:12 2023-10-12 396822 394996 93036 91397 142393 143630 151484 148436 122459 121367 124924 131343 139494 141834 423592 454723 1328070 1307671 511082 531869 129448 115414 124994 126165 134609 134167 129215 129417 87900 88845 316549 275340 789420 788722 234851 232053 295794 300320 347142 340479 366682 373088 394616 400049 382201 422011 940598 993938 598110 499952 315726 309121 364338 363961 387984 392430 406146 410298 463709 462744 770012 804802 40.15 69.0 1
11:19:13 2023-10-12 396853 394325 93419 91224 140740 143528 149774 148024 122998 121105 125597 131286 140263 141354 423448 459868 1315258 1291035 513215 531675 129537 115222 124960 126253 134576 134354 129126 129987 87867 89153 313345 276906 785631 795634 234851 232053 297081 297789 347701 338690 368377 369871 394267 402481 381051 424522 939092 981970 589077 495594 315654 310060 364866 362976 387294 392430 404249 408706 463389 461700 765613 805678 40.15 69.0 1
11:19:14 2023-10-12 396849 394665 93065 90951 142466 143769 149112 147988 122777 124352 125044 131093 140583 145334 423592 457250 1318887 1302209 513157 531905 132432 115640 124549 126407 134322 134612 128790 129597 87807 89153 321146 277496 780069 790928 234685 232543 295644 297789 349841 339715 367969 371746 395764 403403 378835 421304 940870 988192 596660 495630 315726 310095 363579 365435 391137 394463 406827 405367 464328 464698 771657 808041 40.15 69.0 1
11:19:15 2023-10-12 400232 394450 93194 90918 142696 143431 151906 148231 122895 121153 125390 130843 140200 144887 423592 455894 1319942 1302209 515841 531869 129453 115302 125027 125958 135011 134428 129395 129417 87932 88845 316549 274562 794490 795634 234520 232706 296038 301097 346655 338144 367269 369871 395764 399453 378547 424522 938168 987722 596759 496782 315726 310420 364921 363704 387603 395270 406146 410916 462365 460694 774759 804802 40.15 69.0 1
11:19:16 2023-10-12 396447 394670 93194 91326 142432 142900 149530 148357 122525 124231 125424 131093 139560 145245 423628 459652 1322726 1307742 516167 531761 129360 115315 125219 126272 134881 134684 129181 129562 87867 88999 314659 276906 788948 790701 234634 233090 297081 297183 349559 340743 367969 371746 395620 403686 381051 420671 941826 993975 598110 498194 315726 311474 363543 363704 390215 394714 406146 405475 462691 463501 769465 805107 40.05 69.0 1
11:19:17 2023-10-12 396817 394075 93336 90885 142596 143199 151765 147784 122525 124231 125251 130877 139494 145192 423592 457250 1328111 1305814 510356 531905 129537 115381 125287 125958 134643 134354 129215 129417 87900 88845 313345 275340 795398 790406 234851 232053 295057 300320 347386 339679 366453 373088 395485 400085 382237 422946 940870 993236 595330 499599 315726 309555 364373 363961 388020 392430 403929 410335 463709 464880 769458 804802 40.05 69.0 1
11:19:18 2023-10-12 398106 394039 94968 91224 138997 143494 149879 147988 122829 121054 125771 131195 140297 141007 423254 459868 1315147 1291954 515147 531977 129238 115633 124960 126132 134576 134389 129036 129597 87990 89056 316549 276906 789308 795634 234520 232053 297081 297789 348470 338690 368377 369871 393990 402517 381087 424522 940870 980661 593901 494936 315618 311474 364093 362468 387603 393472 405140 407841 464693 460730 770231 807093 40.05 69.0 1
11:19:19 2023-10-12 401620 394356 94804 90984 142393 143494 149426 148301 122525 124317 125044 130911 139560 145245 423592 458646 1318850 1294752 509776 531941 132673 115414 124994 126286 134576 134389 129036 129417 87867 88999 313345 276514 789246 793313 234851 232053 296246 297789 347701 337599 367269 372036 394616 401352 378835 424221 941160 989122 586989 500995 315690 310784 365124 366544 387659 393284 405704 409500 467330 461953 765465 809355 40.15 69.0 1
11:19:20 2023-10-12 399276 396396 93194 91227 142626 143228 151871 147784 122895 121170 125530 129280 140104 145121 423628 457214 1320018 1304064 516610 531869 129894 114748 125614 125958 135271 134062 129519 129147 87932 88784 312333 274950 797829 793313 234190 232543 296358 300108 346341 338441 367305 369871 395800 399488 382778 424522 940870 988422 592471 496078 315762 310060 363246 363693 387603 395270 405571 410262 460053 461412 776800 802483 40.15 69.0 1
11:19:21 2023-10-12 395779 394670 93065 90988 142596 143481 151660 148231 122525 124352 125044 130911 139560 141370 423592 460048 1320770 1305876 515761 534967 129537 115507 125099 126272 134915 134684 129147 129597 87835 89178 314659 276837 786468 789841 234520 232739 295888 297789 349841 340468 367969 371709 395656 403686 378871 420708 941160 991060 589255 495328 315690 311983 363579 362935 390215 394714 405231 405475 460053 463501 765650 805946 40.05 69.0 1
11:19:22 2023-10-12 398709 394638 92937 91320 142604 143930 148869 148645 122492 124594 125078 131093 139390 145227 423592 455218 1328107 1305814 511446 531869 129537 115414 125407 126165 134643 134202 129215 129417 87900 88877 313345 275340 790676 789841 234851 231890 295508 300108 347142 339715 366131 372036 394616 400085 382778 422011 940870 993236 597203 498470 315690 309807 364409 363704 388020 393294 404855 410916 463381 462779 767827 804802 40.15 69.0 1
11:19:23 2023-10-12 396628 394051 95001 90753 138938 143969 149681 147504 123056 124283 125771 128969 140827 144909 423484 459904 1313451 1293831 516684 531869 129360 115666 125472 126374 134609 134202 129126 129597 87900 89056 311441 276906 789663 795634 234520 232053 296865 297789 348506 339679 368081 369502 394302 403119 381087 424522 940870 979128 595330 495339 315690 311474 364093 364219 387984 393507 404249 407805 461589 462095 772527 805107 40.15 69.0 1
11:19:24 2023-10-12 400304 393726 93070 90988 142393 143422 151448 148231 122492 124231 125078 131002 139527 145192 423294 459652 1315003 1291991 510136 531869 129182 115256 124994 126374 134609 134354 129126 129417 87747 88877 309426 276317 790256 794509 234851 232053 296663 297613 347737 337634 368341 372561 394616 401352 381087 424522 939128 984895 588183 498506 315726 310455 363246 366544 387731 393284 405999 409537 467514 463323 769571 809355 40.15 69.0 1
11:19:25 2023-10-12 400947 393864 93194 91382 142665 143233 151695 147817 122726 121153 125390 130843 140104 144786 423628 458134 1320881 1301283 515110 531869 129537 115222 125287 126165 135016 134167 129429 129237 87900 88845 312080 274562 792086 795427 234190 232543 296246 299623 345614 338726 367269 369799 395800 400120 383049 424522 938870 986900 599560 495376 315798 310095 365124 362935 387912 393472 405858 409067 460053 461412 774870 804665 40.15 69.0 1
11:19:26 2023-10-12 396227 394351 93130 90984 142277 143765 149112 147953 122525 124317 125078 131120 140054 145329 422960 457250 1320807 1303975 514697 535188 129019 115733 124721 126724 134221 131263 128754 130048 87743 89333 317895 277694 778360 790961 234851 232563 295708 299219 349805 338655 366131 371746 395656 401316 378763 422011 939128 990523 596660 495630 315726 310775 363066 364219 391042 394437 403608 405475 461003 464514 767980 807093 40.15 69.0 1
11:19:27 2023-10-12 396227 394123 94829 91224 143377 143296 149620 147747 122693 124145 125251 130911 139494 144989 424471 459328 1328070 1304993 508301 531833 129902 114748 124994 125958 135105 134335 129215 129237 87900 88845 316549 275145 790538 790961 234190 231728 298424 297789 346620 339715 365104 369907 393400 400999 382778 421675 941160 993236 596759 499210 315496 309590 364373 363704 387984 392430 403929 411301 463381 462779 772148 804802 40.15 69.0 1
11:19:28 2023-10-12 398709 393485 94968 91161 138872 143262 149774 147885 122829 124318 125390 131104 140297 144918 423448 459868 1315323 1291954 513652 531869 129186 115633 125219 126165 134656 134616 129036 129417 87867 88995 313345 276514 788374 795634 234851 231890 296872 297464 347701 338405 368377 369871 394616 401352 381087 424522 941826 982006 598110 495630 315654 310095 364608 363047 387603 393294 404213 409031 464367 461412 767282 805714 40.15 69.0 1
11:19:29 2023-10-12 394226 394084 94968 91017 142466 143465 151695 148128 122525 124317 125078 131093 139527 145192 422996 460048 1322637 1304064 513615 531458 132823 115302 125027 126286 134694 134616 129036 129597 87807 89092 314659 278484 790019 790400 234520 232706 296246 297789 349841 340504 367708 369943 395836 403686 378907 420708 941160 991096 588398 497840 315726 311038 363398 363780 391137 394499 405999 407696 462546 467224 771657 806982 40.15 69.0 1
11:19:30 2023-10-12 399067 394182 93194 91165 140722 143165 151589 148128 122693 121069 125530 130877 139527 144989 423628 453163 1317129 1301283 516426 531869 132604 115448 124788 126407 134483 134424 128857 129597 87715 89092 313724 276906 780121 793313 234190 236317 296354 297789 349805 338690 366167 369907 397061 403083 378835 423282 939536 983431 594666 496430 318628 309051 364866 363047 387984 394714 403813 409393 463354 462095 778178 807093 40.15 69.0 1
11:19:31 2023-10-12 397913 394392 95001 91017 142397 143564 151729 148231 122730 124145 125457 130911 139527 145024 423592 455894 1332987 1309612 510170 534809 129615 115348 125340 126239 134915 134719 129361 129597 87900 89023 316549 275145 796745 788697 234851 232706 296246 300320 348243 339751 366718 373470 395656 400718 382237 423648 939536 992534 599560 499210 315762 309590 364409 361925 388020 393294 403041 411243 464036 463140 769104 804802 40.15 69.0 1
11:19:32 2023-10-12 394764 394084 94972 90852 142600 142837 151729 147784 122693 124110 125457 130786 139494 144989 423628 454544 1318887 1311508 518079 531905 129360 115414 124994 126165 134609 134202 129126 129417 87900 89060 313345 276122 786712 790961 233532 236080 295021 299473 347737 340504 367188 369871 397061 401316 381123 420374 939536 995455 598110 496782 317294 309555 363282 363961 391319 394714 404709 410008 464036 467194 774246 804802 40.15 69.0 1
11:19:33 2023-10-12 401336 394043 93203 91320 140543 143826 149425 148541 122426 121087 125270 131388 139461 141905 423412 457786 1320881 1296597 510534 531869 129364 115633 125239 126340 134681 134616 129126 129597 87900 89056 316549 276514 788357 793313 234851 232053 296067 297536 348751 337634 367558 372825 395485 401952 378799 424221 941160 989822 588183 495666 315762 310530 364608 363082 390766 394160 403644 408454 463354 464877 767568 805714 40.15 69.0 1
11:19:34 2023-10-12 394486 394154 94866 91300 142462 143431 151906 147817 122810 124231 125457 130945 139560 144989 422996 459292 1324518 1304064 511366 531905 129453 114748 125200 126165 134719 134241 129215 129237 87932 88877 313345 275926 809036 789841 234520 232053 297955 297789 347701 341582 368230 369943 394302 403119 382778 421675 942963 994011 596759 498194 315431 311764 364608 363523 389997 394499 409042 408922 459908 463358 765465 804654 40.05 69.0 1
11:19:35 2023-10-12 396745 393342 93194 91227 142665 142803 151695 148231 122525 121153 125390 130877 139494 145241 423330 455894 1310650 1298473 519628 531639 132570 115414 124908 126407 134483 134424 128857 129974 87747 89186 315528 277694 780651 793349 233460 232706 297189 297789 349313 338726 367011 369242 396795 403403 378907 422982 940870 984163 599560 493866 318367 310095 364093 362757 388020 392923 404709 407841 462668 462815 777073 804574 40.05 69.0 1
11:19:36 2023-10-12 400013 394079 94869 91017 142677 143431 151800 148231 122557 124145 125371 130911 140197 144989 422996 460012 1315040 1291991 510570 531941 129437 115448 124994 126407 134829 134389 129036 129507 87900 89031 313345 276514 789663 795634 234440 232053 296872 297789 347737 337670 368377 372036 394329 401067 380797 425242 943545 984141 589077 499610 318028 311332 365087 364734 386713 394428 405461 409067 464693 463932 767980 807093 40.15 69.0 1
11:19:37 2023-10-12 394186 394084 94875 90753 143050 143174 149390 147507 123089 124110 125457 130877 140827 144931 423664 456571 1318887 1310575 519259 531905 129360 115414 125486 126199 134643 134389 129215 129597 87932 88909 317895 276122 790019 792119 234190 233034 295716 299473 347737 341571 366131 369835 397025 401352 383319 421377 939536 991133 593901 495376 317621 311593 363282 363704 390766 393507 404996 409067 459800 463537 777073 804802 40.05 69.0 1
11:19:38 2023-10-12 396993 394670 94808 91320 140543 143528 149460 148506 122459 121200 125270 131354 140375 141437 423448 457106 1323705 1300321 512390 531905 132437 115666 124927 126340 134673 134616 129252 129417 87900 89056 313345 276122 785949 792156 234585 232053 296246 299473 348470 337634 366975 372307 395800 402234 378799 423319 941862 989122 598110 495666 315762 310095 364093 363082 391319 393606 403929 407877 465892 464877 767980 806260 40.05 69.0 1
11:19:39 2023-10-12 394486 394387 94837 90984 142540 143456 149530 148094 122726 124179 125078 131142 139646 145285 423628 460120 1324518 1303938 512126 531941 129537 115222 125287 125991 135050 134332 129215 129417 87900 89031 313345 276122 787771 791001 234520 232053 297500 299473 347178 340504 367972 369943 394302 401388 383049 422048 941862 995185 596759 498542 315690 310060 364921 364330 389730 393044 408133 411133 463273 463394 767716 804617 40.15 69.0 1
11:19:40 2023-10-12 399202 393342 93457 91227 142899 142803 149984 147819 122927 121087 125771 130809 140330 144715 423628 460084 1313280 1292910 516684 531905 132705 115256 125027 126407 134732 134616 129126 129597 87900 89031 313345 276906 789010 795634 234685 232379 297811 297500 348787 339715 368117 369835 394616 403119 381968 424559 939128 982006 592471 498194 315532 311510 364866 362503 387330 392923 405497 409195 464693 460730 770267 804574 40.15 69.0 1
11:19:41 2023-10-12 400182 394670 94772 91426 142466 143943 151483 149377 122525 124386 125078 131161 139428 145298 423628 457285 1318887 1298436 511810 531905 132731 115256 125027 126407 134643 134428 129126 129507 87900 89153 315528 276122 793627 791037 234851 232527 296776 299473 349877 338690 366131 371782 396106 401948 378547 421718 943545 989048 596660 500921 315545 312034 365641 366026 388020 393606 404285 409682 466877 465282 767827 806893 40.05 69.0 1
11:19:42 2023-10-12 396858 393805 94870 91294 142592 143233 151729 147611 122726 124145 125491 130911 139560 144989 423628 458097 1317914 1304064 516281 531869 129715 114748 125614 125991 135509 134132 129610 129237 87964 88816 313345 274950 813815 795071 234520 233034 296872 299756 346655 338690 368377 369907 396430 400120 382778 424522 938204 989122 600647 496430 317621 310095 363827 362935 387948 393507 403964 410335 462728 461735 776521 804802 40.15 69.0 1
11:19:43 2023-10-12 395368 394701 94902 91320 142894 143528 149669 148506 122829 121004 125390 131172 140070 141272 423484 459868 1322763 1304993 513579 531941 129271 115633 125272 126407 134576 134424 128857 131587 87807 89088 315433 278088 783485 789841 234520 232706 295924 297789 349877 340504 365068 372036 396430 403686 378907 420744 941862 990397 589077 495594 315798 312019 363836 363448 390766 391793 404249 407841 462728 464550 768373 806519 40.15 69.0 1
11:19:44 2023-10-12 396777 394634 94964 91254 142665 143769 149216 147815 122810 124456 125457 131093 140730 145440 423592 457250 1331883 1305814 509868 531869 129626 115414 125373 126340 135270 134319 129395 129417 87932 88877 317895 275145 790002 792646 234851 231890 296621 299183 347666 340432 366646 372294 393954 400963 383319 422909 941789 993114 599560 499952 315690 310060 364921 364294 389925 393284 407153 411388 463927 463323 768807 806276 40.05 69.0 1
11:19:45 2023-10-12 398993 394454 93521 90786 143094 142769 152188 147732 123181 121072 125703 130594 140330 144715 423628 462904 1313451 1298436 518890 531905 129275 115414 125253 126407 134668 134616 129036 129597 87900 89153 314659 277694 786380 795634 234190 232706 297709 297234 349559 339715 367198 369502 395764 403686 380761 423246 940870 981970 596759 494602 317584 311756 364608 362468 388020 394092 405858 407805 463091 463465 774870 805678 40.05 69.0 1
11:19:46 2023-10-12 400304 393490 94964 90984 142591 143199 149620 148231 122777 124352 125457 131059 140104 145121 423592 459652 1316906 1292910 509740 531869 129360 115414 125200 126407 135016 134616 129215 129597 87932 89153 313345 276906 789364 795634 234851 232053 296865 299582 348715 338417 368896 372561 394884 402231 381335 425544 944216 985538 578876 500321 317947 311769 365087 364992 387258 394714 405497 410694 464438 463968 770012 807093 40.05 69.0 1
11:19:47 2023-10-12 395324 394361 95006 90852 142864 142803 152047 147990 122895 124076 125522 130696 140330 144786 423592 457089 1318850 1311508 518116 531833 129448 115414 125287 126374 135000 134389 129215 129597 87900 89031 316549 276514 789128 790964 234154 232706 296246 299473 347737 340779 366131 369799 396988 402199 383319 422011 936810 991060 593901 495376 317584 310095 363246 363448 391042 394057 405571 409646 460017 464877 777727 804765 40.15 69.0 1
11:19:48 2023-10-12 396894 394674 94869 91320 140832 144168 149110 148227 122426 121102 125270 131320 139872 141532 423290 458710 1322763 1304064 512779 531941 132535 115986 124927 126407 134542 134518 129036 129597 88143 89211 321146 276122 787052 792083 234851 232053 297081 297536 349032 338108 366975 373088 395764 402855 378799 423282 941789 990523 603911 495594 315726 310748 364093 363047 391319 394714 406146 407805 463354 464877 770012 807093 40.15 69.0 1
11:19:49 2023-10-12 396451 394048 94907 91347 142656 143397 151906 148231 122525 124317 125044 130843 139494 141421 423258 460012 1325459 1304064 510570 531603 129541 115302 125373 126165 135122 134616 129395 131334 87932 89153 313345 276122 790592 790961 234685 232706 297955 297789 347701 340779 366167 372036 394315 403119 383319 421974 943197 994011 598189 498194 315137 311983 365124 363486 389961 394499 409042 410732 462546 463323 765428 805189 40.05 69.0 1
11:19:50 2023-10-12 400060 394490 93452 91227 142795 143233 151906 148231 122891 121168 125390 131024 139494 144954 423628 457929 1311308 1298436 519222 531905 129360 115448 125239 126407 134576 134424 129215 129597 87900 89186 315528 277694 792824 793313 233789 233034 297612 297789 349576 339715 367234 369799 397025 403686 381087 423611 940870 984859 599560 494565 319079 310713 364093 363047 388020 394057 404672 408417 463354 463104 778178 805714 40.05 69.0 1
11:19:51 2023-10-12 396853 394356 95162 90918 143025 143174 149844 147973 123181 124041 125838 130628 140827 144742 423664 459724 1309667 1290969 513670 531941 129271 115448 124994 126407 134609 134424 129215 129597 87900 89186 321146 276906 787648 797325 234520 232706 297284 299447 349242 339715 367269 369799 395512 403471 381117 424227 943545 983444 599618 495193 315582 312490 364572 364992 387948 394057 404213 407805 463091 465282 774759 808241 40.15 69.0 1
11:19:52 2023-10-12 395355 394670 94964 91287 142955 143564 151941 148231 122777 124386 125424 129648 139494 145320 423628 453163 1322637 1314312 515694 531905 129364 115448 125407 126407 134702 132668 129215 129597 87932 89031 316549 276122 788357 790701 234851 233034 296354 300320 347701 339715 366131 373088 397061 400682 382237 422011 940870 1001307 592310 498470 318294 309555 364338 364476 390476 393606 404996 410298 464036 464877 772491 807093 40.15 69.0 1
11:19:53 2023-10-12 400961 394039 94968 91320 140740 143490 149949 148715 122796 121218 125270 131320 140251 141574 423448 458466 1320881 1292910 510136 531905 129360 115633 125239 126374 135253 134389 129215 129597 87900 89452 313345 276514 788239 793313 234851 232053 296872 299473 348715 337634 368377 373088 395207 402481 378907 424522 941826 989122 589613 498470 315473 310530 363246 363847 390766 393606 406146 410732 464367 464841 768919 806285 40.15 69.0 1
11:19:54 2023-10-12 394445 394629 94968 90984 142665 143431 151941 148231 122810 124525 125457 131127 139527 145263 423435 460012 1321698 1304064 513579 531905 129360 115640 124994 126407 134609 134424 129215 129597 88143 89308 314659 278088 785856 789841 234851 232706 296872 297789 350616 340743 368230 372825 396709 402571 378871 421377 941160 989625 598110 498194 315762 310966 363836 362757 391450 394535 407190 410110 465350 465423 772206 809392 40.05 69.0 1
11:19:55 2023-10-12 400232 396673 93198 91386 142696 143630 151906 147920 122810 124317 125703 131320 140200 145192 423628 453332 1319077 1304064 515878 531905 129360 115448 125027 126407 134643 134389 129215 129597 87932 89186 316549 275926 785560 795634 234520 233034 295343 300320 349278 339451 367305 369943 397061 400682 378835 424221 939264 984895 599560 497840 315762 309121 365469 363047 387948 392888 406146 411571 463389 462095 777073 806519 40.05 69.0 1
11:19:56 2023-10-12 398436 393454 95001 90984 142786 143431 151976 148231 123089 124283 125457 130786 140363 144989 423592 460048 1313391 1292910 514380 531905 129182 115335 125366 126374 134643 134389 129215 129597 87932 89092 314186 276710 786999 795634 234851 232053 297500 297631 349278 339715 368968 372036 394329 402833 381640 425544 943545 983444 591042 497414 315545 313364 365087 364992 387912 394092 405461 408742 463855 464624 771943 808241 40.05 69.0 1
11:19:57 2023-10-12 394769 394351 94968 91165 143046 143765 149634 147747 122895 124352 125457 131059 140054 145126 423628 454508 1318887 1313376 519355 531941 129448 115448 125373 126374 135016 134424 129395 129597 87932 89153 321146 276514 790675 790961 234190 236187 296246 299256 348470 340229 367708 372557 397061 402199 382201 420744 940870 996046 598110 498194 318592 311152 364373 362468 391319 394160 404996 410335 461948 465566 773661 805813 40.15 69.0 1
11:19:58 2023-10-12 394764 394084 95071 91313 142700 143233 151941 147817 122895 124317 125457 130911 139527 145157 423664 456047 1318887 1311508 518116 531905 129448 115414 124994 126407 135084 134424 129215 129597 87932 89031 316549 276869 791149 790515 234082 233361 295608 299074 348328 340564 367561 369727 396880 401281 381931 419446 938204 1000363 609981 497487 318069 309807 363282 363961 391872 394160 404996 410298 464693 465566 774246 806964 40.15 69.0 1
11:19:59 2023-10-12 400268 394392 94936 91017 142497 143431 151660 148249 122726 124352 125251 131093 139527 144989 423294 459688 1315040 1292910 510570 531941 129448 115448 125287 126441 134609 134424 129215 129597 87932 89186 310579 276514 785458 795634 234851 232053 297189 299658 348751 338417 368932 372036 394616 402553 380761 425914 941862 984895 596759 499599 315762 310966 363282 364138 387731 393909 407806 410007 465311 463323 768845 809392 40.15 69.0 1
11:20:00 2023-10-12 399272 393311 93388 91290 142959 143431 151906 148128 122927 124317 125530 131104 140363 145090 423628 457250 1318850 1305783 516684 531869 129898 115222 125648 125958 135339 134241 129610 129147 87996 88723 313345 274562 795988 794801 234520 232706 296663 300138 346655 338690 371107 369907 396673 399804 382778 424559 938204 987722 596759 496782 317543 311002 364373 363448 387912 393507 403041 410335 462691 461412 774870 804802 40.15 69.0 1
11:20:01 2023-10-12 399175 394075 94902 90984 142665 143431 151835 148231 122895 124317 125691 131036 140137 145192 423628 453481 1315003 1301935 516426 531905 129182 115481 124994 126441 135021 134424 129215 129597 87932 89092 314186 276906 784656 793349 234685 231984 296246 299473 349841 338334 367305 372036 399126 402833 378619 423625 940854 985538 599560 498194 318897 309449 366677 366361 388020 395548 404996 410335 464729 466270 780577 807093 40.15 69.0 1
11:20:02 2023-10-12 396227 394670 95006 91393 143473 143630 151941 148231 122927 124352 125457 131127 140137 145263 423258 459328 1331883 1305923 509020 531905 129537 115414 125407 126320 135050 134389 129429 129507 87964 88909 316549 275340 809364 790964 234851 232053 296246 300320 347422 340743 366975 372825 395171 400718 383049 423282 940870 994011 596938 501745 315654 310646 364373 363961 390215 394714 405533 410335 459728 463501 767282 804802 40.05 69.0 1
11:20:03 2023-10-12 393860 394710 94940 91008 142631 143571 149634 147988 122927 124231 125457 131002 140827 145183 423592 454508 1322637 1314312 517601 531639 129537 115448 125407 126441 134643 134389 129305 131585 87932 89186 311584 276832 790611 790887 234412 233361 296103 299111 347630 339536 367895 371891 398931 401316 381931 420410 940202 1000410 591578 498194 318592 309121 364082 361925 391319 393606 404996 410335 464036 465239 772527 804802 40.15 69.0 1
11:20:04 2023-10-12 401023 394356 94833 91017 142367 143663 151800 148438 122891 124265 125078 131093 139527 145263 422365 459328 1318615 1294752 510173 531905 129448 115448 125446 126407 135016 134459 129215 129597 87932 89186 315528 276514 788593 793349 234851 232379 297194 299473 349295 337907 368412 373088 395485 402553 381087 422790 941826 989122 589613 498506 315798 311038 363282 364173 390548 393909 407190 410043 466522 464734 768845 809392 40.05 69.0 1
11:20:05 2023-10-12 400947 394486 93194 91183 142661 143397 151729 148231 122927 124231 125617 130911 140104 145192 423628 454579 1317841 1304064 516375 531869 129364 115448 125407 126407 135126 134616 129215 129507 87964 88877 314208 274562 794320 795634 234851 232706 296246 300138 347701 338690 368412 369943 396988 400120 381123 424559 939536 989041 595330 497135 317621 310784 365505 361960 387948 393507 404213 411862 464693 462095 774246 806964 40.05 69.0 1
11:20:06 2023-10-12 399212 394361 94932 91017 142596 143431 151906 148231 122843 124352 125251 130978 139527 144989 423628 452492 1314071 1302053 515073 531869 132604 115448 125027 126407 134609 131184 129126 129597 87932 89092 313345 276514 783265 796761 234520 236151 295379 301102 349877 338726 369165 372036 399126 402267 378583 423926 940092 984444 599560 498194 318410 309413 367197 366804 387321 395548 404996 411571 464729 463932 779285 806819 40.05 69.0 1
11:20:07 2023-10-12 396533 394678 94997 91320 142756 143969 149704 148023 122810 124352 125457 131002 140633 145126 423294 460048 1329998 1305923 508660 531905 129537 115414 125441 126320 135271 134237 129395 129417 87964 88877 317895 275340 793233 791001 234851 232053 295995 298268 347178 340229 366975 372825 394652 400718 382778 422946 939165 993975 605541 499989 318810 309843 364373 362432 390215 393606 405858 411664 464693 463537 770267 804802 40.15 69.0 1
11:20:08 2023-10-12 396858 394450 95001 91017 142696 143576 150516 148128 122810 124317 125491 130911 139560 145090 423628 457250 1318850 1304064 516684 533562 129894 114748 125735 126199 135505 134428 129610 129237 87964 89113 313345 275926 800461 795464 234448 232783 297045 299896 347035 340600 370326 369655 396808 402553 380759 424221 939536 992631 603549 494622 317657 311593 363282 362717 390142 394092 406146 409682 459692 463537 777073 804802 40.15 69.0 1
11:20:09 2023-10-12 397588 395634 94902 91426 142726 143769 149390 148229 122810 121191 125457 131484 140440 145440 423628 457285 1321698 1303136 513579 531941 132754 115833 124788 126441 134449 134623 128857 131804 87747 89341 317895 278088 781027 790961 234851 232706 297081 299256 350935 339965 366167 372561 396394 402517 378871 422011 940890 989661 589613 495594 315798 311002 363836 361960 391763 394535 407190 410110 463964 466600 772206 808241 40.15 69.0 1
11:20:10 2023-10-12 399067 394208 93194 91260 142674 143769 149634 148023 122726 124265 125703 130911 140633 145236 423664 453127 1318137 1302209 514926 531941 129271 115481 124994 126441 134609 134459 129215 129597 87900 89186 321146 276514 790847 795071 234520 231627 294193 297536 349877 338690 367234 369943 397061 402234 378871 423920 938204 984859 590506 497487 318592 309121 364373 363627 387984 392888 404709 410952 464403 462779 777121 804538 40.15 69.0 1
11:20:11 2023-10-12 396858 394388 94968 91017 142700 143465 151941 148231 122895 124265 125457 130945 140405 145192 423664 457929 1309630 1300358 518962 531977 132797 115448 125027 126441 134647 134459 129257 131587 87900 89153 314659 277694 781256 792716 233637 233034 297081 297536 349877 339751 367011 369835 396772 404360 381640 423625 940833 984750 592471 494455 318933 310860 364829 366026 390215 396218 404996 408454 463389 466270 779248 806285 40.15 69.0 1
11:20:12 2023-10-12 396628 394701 94837 91638 142725 144164 151554 151009 122886 121367 125111 131411 139527 142165 423628 454472 1328107 1310575 510534 531905 129537 115448 125640 126374 135237 134424 129519 129597 87964 89031 314186 275731 789302 788722 234851 232706 295508 298304 347701 340229 367269 373088 395800 400718 382778 423282 940870 994011 599560 499989 315798 310060 364956 361995 390215 393606 404249 411607 464036 463537 767980 804802 40.15 69.0 1
11:20:13 2023-10-12 395041 394084 95071 90984 142899 143465 151976 148231 122960 124110 125664 130696 140396 144887 423628 456664 1318850 1303960 516573 531941 129537 115448 125407 126407 134706 134424 129215 129597 87932 89337 313345 276869 795112 794899 234082 233361 295852 299896 348644 341668 369276 369655 396880 402517 380795 421974 938870 996157 591578 495376 318330 311002 363282 361960 392149 394092 405858 410335 463709 465965 778178 804802 40.15 69.0 1
11:20:14 2023-10-12 400413 394705 93332 91426 142497 143697 151906 150975 122525 124351 125078 131195 139560 145298 423592 458829 1322637 1302053 511329 531941 129541 115448 125027 126441 135049 134428 129215 131552 87840 89031 316549 276317 785160 791037 234851 232706 296067 297536 350369 338726 366453 373088 396709 402553 378871 423282 941160 991060 598110 495666 315798 311073 363836 363082 391763 395091 407190 410881 465350 465423 769753 808817 40.05 69.0 1
11:20:15 2023-10-12 399940 394495 93194 91323 143055 143869 149669 148023 122927 124352 125737 131354 140827 145329 423399 452527 1318887 1303136 515184 531905 129360 115481 125027 126441 134643 134459 129215 129597 88175 89153 317895 275731 787323 795634 234685 232706 294193 298304 349313 339476 368377 372036 397061 400753 378943 424559 938204 984932 591042 497656 315834 310060 365540 363047 387984 392923 403929 412227 463389 462130 774796 806519 40.05 69.0 1
11:20:16 2023-10-12 396894 394087 95064 90984 142774 143571 149879 147507 122927 123938 125785 130696 141021 144548 423628 460084 1312459 1291006 516684 531941 129360 115481 125027 126441 134609 134459 129215 129597 87840 89092 314659 276906 787885 796761 234685 232053 296865 297789 348787 339751 368117 369871 394365 403471 381677 424264 943545 982747 589279 495229 317543 311841 364829 364992 387840 394127 404855 408742 462668 463251 772454 806285 40.15 69.0 1
11:20:17 2023-10-12 396742 394674 94936 91320 142795 143429 149390 148231 122557 124265 125078 130945 139551 145059 423294 453870 1323296 1313169 516500 531905 129453 115448 125200 126441 135118 134616 129250 129597 87932 89092 313345 276634 786363 788722 234851 236115 296354 298268 347487 340264 366131 373088 397061 401316 382237 420452 940870 998276 587290 498542 318853 310060 366890 362503 391319 394160 405571 410335 461660 467450 772564 804802 40.15 69.0 1
11:20:18 2023-10-12 401280 393458 94968 91017 142864 143564 151906 149169 122862 124231 125457 130877 139428 145090 423258 455894 1318813 1302209 515878 531048 129630 115414 125407 126286 135330 134616 129395 129417 87964 89174 312440 274804 793692 797728 234779 233361 297189 300108 346964 340050 368788 369691 396988 401281 380759 424522 940870 990450 602460 496430 317621 311154 364082 363486 387840 394057 406146 409972 459728 462779 777073 804194 40.15 69.0 1
11:20:19 2023-10-12 394414 395598 94964 91446 142696 143663 151906 148231 122693 124352 125424 131093 140104 145192 423556 457893 1322637 1304064 513345 531905 132638 115448 124960 126407 134576 134518 129036 131587 87807 89341 314659 278286 780211 790400 234851 232706 296872 297613 350616 340193 368230 372561 396394 403686 378835 421377 941826 992561 598110 495557 315798 311948 364093 364476 391137 394499 407190 410402 463236 464734 772206 809355 40.15 69.0 1
11:20:20 2023-10-12 396506 394075 93461 91021 142696 143233 151906 148438 122895 124352 125457 131093 139560 145192 423258 458610 1330325 1309612 511735 535188 129804 115381 125633 126306 135323 134555 129575 129597 88141 89023 319819 275340 792388 791001 234851 232563 296520 300102 347666 340229 366975 373088 395028 401281 382778 423282 939128 996828 582761 499952 318069 309590 364921 363743 390215 393606 405858 411534 461948 464514 772057 805946 40.15 69.0 1
11:20:21 2023-10-12 399694 394039 95001 91393 142665 143530 151906 148231 122726 124317 125457 131093 139527 145192 423399 460012 1315040 1291991 510534 531941 129537 115448 125027 126374 134652 134616 129215 129597 88175 89092 313345 276906 789246 795634 234851 232053 297500 300217 349278 338726 368968 372036 395476 403116 381947 425581 944887 984141 592471 497472 315545 311805 365087 364992 387566 393747 405497 409031 461948 464588 771943 808241 40.15 69.0 1
11:20:22 2023-10-12 394769 394082 95133 91294 143734 143233 151941 147817 122895 124110 125457 130877 140233 145090 423628 458646 1318887 1311508 518116 531905 129537 115448 125200 126441 135016 134389 129215 129597 87900 89092 313345 276317 785997 790961 234190 231823 295472 300108 348751 341270 368230 372036 397061 402234 382237 420708 940598 997570 596660 497840 318628 310060 364373 362468 391872 394714 404996 410335 461948 466257 773661 805946 40.05 69.0 1
11:20:23 2023-10-12 400984 394043 95063 90984 142839 143571 149355 147850 122525 124317 125457 130911 140633 145338 423664 455930 1318887 1302209 515878 531869 129626 115414 125407 126374 135271 134354 129610 129417 87964 89113 314708 275740 798473 797728 234577 233197 297045 297392 349342 341596 369276 369655 397025 402481 381597 423282 940870 993335 595330 495376 318069 310530 366122 363816 391872 394092 405858 410262 460089 464626 778178 804802 40.15 69.0 1
11:20:24 2023-10-12 396889 394701 95001 91393 138931 143697 151906 148542 122525 124386 125044 131252 139560 145298 423592 457250 1321698 1302209 511810 531905 132535 115799 124874 126441 134833 134553 129215 131644 87932 89186 313345 276710 783298 791001 234598 232706 297081 299473 350935 340229 366167 373088 396988 403686 378871 422048 941862 991096 589077 495630 317621 311038 364093 364330 391763 395117 407190 410732 464985 466114 772762 808204 40.05 69.0 1
11:20:25 2023-10-12 395661 394638 94997 91360 142700 143564 151941 148231 122726 124317 125457 131127 140241 145192 423294 460084 1328429 1307742 512904 535188 129983 115620 125720 126272 135390 134684 129575 129597 88141 89056 313345 276122 792270 790964 234851 231875 297565 300320 347701 340779 367011 372036 394436 401352 380795 423319 941826 996864 605722 499989 315798 310060 365469 364476 389925 393606 405176 411571 464036 463501 769465 806246 40.15 69.0 1
11:20:26 2023-10-12 398993 394043 94936 91017 142696 143431 149634 148025 122895 124110 125491 130786 140321 144786 423592 460048 1313391 1292910 515184 531905 129679 115640 125200 126441 135050 134616 129215 129597 87932 89276 315528 276906 789010 796761 234851 232543 298027 299473 349278 340229 368932 369835 394884 403435 381983 425544 943545 982747 595330 496672 317996 311841 365087 365508 388020 394127 405497 409031 465168 464998 772491 806819 40.15 69.0 1
11:20:27 2023-10-12 394450 394087 93466 91294 142622 143594 151941 147541 122927 124265 125457 131093 140233 145192 423628 454508 1322637 1316045 516500 531977 129626 115448 125287 126441 135050 134494 129215 129597 87900 89092 316549 276122 789601 790400 234851 236151 296246 300320 348787 340229 366453 373088 397061 401316 382237 422011 940870 999691 595210 499247 319079 310060 364082 362503 391872 394714 404996 411243 461984 466293 774408 806519 40.15 69.0 1
11:20:28 2023-10-12 396822 394087 95006 90984 142696 143465 151941 148128 122895 124110 125457 131002 140233 144989 423628 457250 1318887 1304993 516684 531941 129983 115222 125735 126199 135492 134167 129610 129417 87932 89113 313345 276122 807141 795464 234412 233361 295852 299296 347559 341632 370326 369691 396988 402481 381329 423920 940870 991781 593901 495376 317621 310784 363827 363511 391006 394127 405858 410298 460053 464841 777073 804802 40.15 69.0 1
11:20:29 2023-10-12 398143 394352 94968 91393 142466 143697 151871 148438 122525 124265 125111 131127 140104 141779 422960 457285 1321698 1302209 510570 535188 132621 115799 124582 126737 134449 134710 128857 132163 87747 89308 316549 277496 789531 790961 234851 232826 296872 299896 350616 338690 366682 373088 396430 402553 378835 423282 941826 991060 596759 498239 315798 311002 364093 363082 392353 395091 408187 410732 466338 466114 771657 809392 40.05 69.0 1
11:20:30 2023-10-12 396556 394388 94902 91393 138846 143655 149740 148301 122810 124231 125457 131302 139646 145082 422996 460048 1324344 1307742 512904 535188 129804 115381 125720 126306 135356 134590 129575 129597 88141 89056 309478 275731 790224 790961 234397 233290 297883 297789 347737 341295 366718 372036 394365 403686 380759 422982 943233 994048 590506 498194 315690 312055 362738 363704 390215 394499 405533 409067 462728 464877 765650 807093 40.05 69.0 1
11:20:31 2023-10-12 396664 394701 95001 91300 142596 143697 151835 148231 122525 124179 125457 131127 140233 145192 423628 455894 1309667 1301283 519591 531941 132638 115481 124994 126407 134626 134616 129126 131587 87900 89186 309426 277496 781292 792156 233496 231627 297081 298122 349877 339715 367269 369871 396808 404644 380833 423625 940833 984713 599560 494455 319158 312698 365087 366026 387876 395270 404996 409067 466559 463251 778546 806893 40.15 69.0 1
11:20:32 2023-10-12 396664 395854 94738 91426 142526 144064 151519 151009 122492 124628 125251 131229 139560 145471 422996 454189 1328107 1307745 510228 531869 129537 115448 125441 126374 135050 134424 129215 129597 87964 89031 316549 275340 790848 789841 234851 232053 295959 298268 347701 340264 367234 373347 395485 400999 383319 423282 939128 993225 591042 499989 317657 309590 364665 362468 390215 393606 405571 411571 461265 464841 770267 805813 40.05 69.0 1
11:20:33 2023-10-12 394764 394079 95031 90984 142774 143571 149634 147507 122895 124110 125457 130877 140633 144720 423628 455858 1318887 1311444 518853 531941 129537 115481 125407 126407 135050 131050 129215 129597 87932 89186 321146 276869 788593 792936 234268 233690 296004 299111 348644 341355 367601 369763 396952 402338 382237 421340 939536 997300 596759 498194 319042 310060 364373 362503 392676 395548 405571 410952 461984 466293 774833 805946 40.05 69.0 1
11:20:34 2023-10-12 401016 394084 94936 91050 142575 143579 150497 148715 122525 124265 125078 131484 139646 145263 422996 458610 1318887 1295674 509380 531941 129437 115414 125200 126441 135016 134237 129215 129597 87932 89186 313724 276514 785215 793349 234851 232706 297111 299896 349278 338144 368377 373088 396115 403119 381123 422721 941899 989122 589613 498506 317389 311038 363282 364173 391042 394499 407227 411008 467992 464769 769383 809392 40.05 69.0 1
11:20:35 2023-10-12 395889 394701 95035 91017 142661 143579 149740 148508 122895 124265 125491 131302 140233 145095 423435 460120 1322637 1307742 515799 535188 129894 115733 125547 126340 134915 134730 129575 129597 88292 89366 313345 275953 802763 789841 234851 232870 296722 297392 350333 341259 365874 372036 396988 404824 382237 422011 944607 993975 598110 498046 317621 311983 364093 361925 391319 392923 404249 408454 459728 465602 770304 805107 40.05 69.0 1
11:20:36 2023-10-12 399243 395625 95001 91300 142700 143564 151729 148231 122557 121042 125491 130945 140233 145024 423628 451822 1314071 1302209 514853 531869 129271 115481 124994 126441 134631 134616 129215 131587 87932 89186 313345 276710 787552 795634 234851 231823 295830 300217 350899 339487 367305 372036 396312 401913 378619 424300 941361 984713 599560 498194 317960 309413 366937 366026 387804 395270 404996 411571 464765 462815 779099 808241 40.05 69.0 1
11:20:37 2023-10-12 395634 394392 94875 91017 143173 143596 151941 148231 122726 124265 125491 131127 139560 145179 422960 460012 1328107 1304993 509020 531675 129715 115335 125407 126286 135050 134202 129429 131460 87964 89125 313345 275340 799534 791001 234851 232053 297081 298304 347701 340779 367269 372036 395485 401316 380724 423619 941862 993975 590506 500025 318106 310060 364956 362503 390215 393606 403077 411607 461948 463501 769141 804802 40.15 69.0 1
11:20:38 2023-10-12 398143 393485 95035 91287 142778 143380 149949 148301 122759 124145 125698 130911 140330 144839 423628 455930 1318850 1303960 517844 531941 129715 115448 125407 126233 135050 134202 129395 129597 87964 89031 316549 276832 795835 795464 234304 233361 296836 300320 348644 341668 369276 369461 396880 402517 383862 422946 939536 990377 595330 495193 318106 310748 363317 363961 391173 396943 403041 410298 462728 465239 778178 806388 40.05 69.0 1
11:20:39 2023-10-12 400486 394351 94907 91430 142640 144164 149390 148333 122525 124300 125284 131484 140054 145444 422996 458820 1318887 1294677 509812 531905 129448 115448 125407 126441 134643 134459 129215 129597 87932 89125 317895 276514 789246 792752 234851 232706 295995 299296 349313 338655 367822 373088 396430 403119 378907 424522 941862 988229 593760 498506 315834 310963 362738 364173 391173 394499 407227 409717 467699 465459 771221 809392 40.15 69.0 1
11:20:40 2023-10-12 395670 394423 94862 91267 142519 143579 149530 148508 122525 124352 125424 131302 139560 145196 423628 457285 1322637 1305876 514330 535188 129182 115766 124893 126757 134475 131338 128967 130229 87835 89366 313345 277891 789421 790961 234851 232706 296513 299147 350899 339679 366167 373088 396745 402410 378835 422683 941862 990360 589613 495666 317621 311756 364093 362757 391319 394714 404855 407841 463091 466257 769141 805714 40.15 69.0 1
11:20:41 2023-10-12 399521 394119 95039 91017 142661 143429 149425 148438 122895 124265 125371 131159 140128 145095 423628 453163 1318887 1302041 515147 531905 129448 115481 125407 126407 135050 131184 129429 131495 87964 89186 315528 276122 794300 796761 234851 236044 296145 298304 349841 338726 370326 372036 399307 401067 378619 424300 940966 984481 591042 498194 317476 309918 365362 366026 387285 393472 404249 412190 463425 464573 774685 806819 40.05 69.0 1
11:20:42 2023-10-12 399003 394079 94965 91017 139096 143494 149879 147884 123134 124352 126005 130922 140197 144883 423520 459940 1313243 1295399 516684 531941 129360 115448 125479 126306 135653 134612 129215 129597 87964 89218 315528 276906 785702 796761 234851 232543 298032 299473 349242 339393 368896 369835 395171 403686 382201 425729 942307 980547 603910 496078 315726 311983 365124 365399 390215 394954 405461 409031 462633 462779 774796 806856 40.15 69.0 1
11:20:43 2023-10-12 394450 394414 95001 91393 142661 143630 151941 148438 122895 124317 125457 131059 140330 145192 423592 453799 1322637 1315248 518005 531905 129537 115414 125373 126374 135016 134612 129395 129597 87932 89153 315746 276795 791031 790814 234634 233690 296103 300532 348644 340289 368679 373543 396916 401281 382165 421639 940870 998990 595210 500810 318519 311593 364885 364476 390215 393981 406146 411497 463055 465531 772491 805946 40.15 69.0 1
11:20:44 2023-10-12 401280 395005 94939 91393 142665 143969 149355 148056 122693 121158 125424 131002 140730 145338 423592 460012 1318813 1292910 510534 531905 129537 115799 125407 126374 135016 134518 129395 129597 87900 89153 317895 276906 788475 795634 234851 232706 296621 299473 348751 338382 369228 372825 395171 402517 382201 423317 941826 986289 589613 499210 315726 311002 365124 364138 387695 394463 408096 410043 467992 465172 768261 810545 40.15 69.0 1
11:20:45 2023-10-12 396631 394670 94997 91393 142864 143969 148973 147953 122525 124525 125457 131093 140827 145431 422960 460048 1322637 1308676 515431 536710 129894 115892 125513 126690 135229 131196 129451 129597 87867 89333 314659 278805 790976 790961 234851 233034 296722 297320 351105 341499 366131 372825 396988 404824 381662 421608 943865 992498 596660 498194 317621 311002 364597 362757 391872 394714 404855 408417 462633 465993 770267 805678 40.05 69.0 1
11:20:46 2023-10-12 400377 394638 95033 91267 142882 143530 151941 148438 122777 124317 125631 131093 140599 145192 423628 452774 1316906 1302209 514622 531833 129453 115448 125373 126374 135220 134616 129403 129597 87964 89186 313724 276122 790544 795597 234404 233361 295794 300138 349841 338726 368341 372036 399307 401031 380761 424264 941636 986937 588398 498194 317476 309883 365326 366544 387804 395647 406146 412154 464658 462744 778620 807093 40.15 69.0 1
11:20:47 2023-10-12 396858 394356 95170 91153 139320 143030 150299 147885 123167 124283 125805 128969 140620 144848 423484 459868 1313451 1296517 518617 531941 129537 115607 125566 126764 134982 134577 129215 129597 87932 89308 315528 277891 800044 796761 234851 232706 298032 299473 349805 340743 367269 369605 395800 403686 382237 424522 942875 984762 599618 495339 317584 311983 364608 363011 390215 395266 404819 409031 463354 463501 774833 808019 40.15 69.0 1
11:20:48 2023-10-12 396853 395261 95001 91426 142700 143663 151871 148559 122492 124317 125424 131127 140233 145298 423628 456120 1326402 1315248 514561 531905 129537 115792 125407 126407 135016 134424 129395 129597 87932 89153 315746 276403 793843 790814 234706 233361 296139 300719 348608 340564 370326 374108 396880 401281 382450 423319 940870 998990 577123 500696 319042 310740 364629 362757 391726 394714 406146 411534 462370 466222 773661 806519 40.15 69.0 1
11:20:49 2023-10-12 400980 394634 95067 91456 142696 143697 151941 148438 122895 124352 125457 131376 140330 145298 423294 459976 1318887 1292620 510570 531941 129537 115607 125407 126407 135016 131184 129305 129597 87932 89186 313345 276906 788357 796761 234851 232543 297500 299473 348751 338655 371380 373088 396079 403119 382508 423353 941826 987453 598110 499989 317584 311002 363827 364173 390556 394463 408424 410043 466002 464698 769391 810545 40.05 69.0 1
11:20:50 2023-10-12 395779 394665 95001 91485 142691 143697 151906 148231 122810 124317 125522 131127 140363 145298 423628 459976 1322637 1310548 515431 536329 129894 115733 125513 126690 135153 134824 129451 129958 88108 89366 314659 278484 788953 790961 234851 233361 296614 297428 351393 341259 366131 373088 396700 405395 381051 422609 944323 992534 595210 498470 317621 311510 364608 363082 391872 395548 404855 409031 463354 466293 772094 806856 40.15 69.0 1
11:20:51 2023-10-12 400413 394315 95128 91552 142765 143964 149390 147988 122895 124317 125457 131093 140827 145431 423435 452809 1318850 1303136 515147 531869 129537 115640 125320 126407 135016 134553 129395 131644 88175 89186 317895 275926 795209 795634 234851 233197 294814 298721 349841 338726 368412 372036 399307 401031 380797 425544 942307 984713 601010 497472 317476 309883 365362 366544 387804 394022 404855 412482 465095 462779 776618 807093 40.15 69.0 1
11:20:52 2023-10-12 396858 394387 94997 91360 139188 143956 150089 148506 122932 121203 125597 131320 140297 141819 423484 457522 1313451 1305923 519591 531675 129360 115833 125272 126690 134982 134706 129395 131837 87932 89496 312333 278088 795835 793349 234190 231984 297608 299473 350899 340229 367269 369871 399039 403686 381087 423920 940870 984859 599560 495339 319304 310060 365124 363847 388020 395270 404996 409682 464729 463501 779285 805678 40.15 69.0 1
11:20:53 2023-10-12 398709 394607 93065 91552 142393 144030 151625 151009 122492 124594 125044 131343 139494 145706 422960 453835 1331883 1307671 509740 531833 129537 115448 125407 126407 135050 134459 129395 129597 87932 89092 315746 276364 788706 790814 236477 232706 297045 300958 349838 340600 370326 371891 394436 402020 383319 423282 941826 993929 584170 499952 315762 310095 367968 362432 389997 394437 404855 412154 464036 465266 769465 805946 40.05 69.0 1
11:20:54 2023-10-12 396822 393654 95006 90984 142981 143224 151941 148231 122810 124110 125491 130877 140617 144989 423592 460012 1315258 1292910 514380 532013 129615 115448 125287 126407 135142 134424 129215 129597 87932 89186 313345 276710 786712 795634 234477 232053 297709 299473 349313 339715 369488 372036 395485 403403 382237 423353 939128 983395 598110 498470 315726 311256 363282 364138 387659 394539 408461 410043 467772 462962 768807 810545 40.15 69.0 1
11:20:55 2023-10-12 394137 395629 95006 91283 142596 143663 151906 148231 122525 124300 125457 131093 139527 145294 423592 459904 1322637 1307742 514750 535188 129804 115892 125219 126690 134915 134848 129326 129958 87867 89333 314659 278286 784353 789841 234851 232870 296161 297613 350863 340707 368230 372825 396106 405395 381051 421974 943901 992658 589613 498194 315798 311038 364093 362503 391319 394714 404249 407841 464693 465602 769649 806893 40.05 69.0 1
11:20:56 2023-10-12 400709 394084 95001 91017 142826 143869 149390 147988 122557 124317 125457 131002 140730 145338 423592 451822 1315040 1302209 515073 531905 132673 115640 124994 126407 134923 134459 129215 129597 87932 89370 314708 276514 787061 795071 234851 231984 295021 299896 350899 339441 367269 372036 396312 402797 380797 424300 942307 984713 591042 498194 319359 309883 366937 366544 387840 395827 404996 411571 465419 464556 779136 807093 40.15 69.0 1
11:20:57 2023-10-12 399891 394075 95001 91393 139100 144368 149598 148227 122932 121120 125390 131354 140827 141434 423290 459832 1320881 1294752 510534 531941 129448 115448 125479 126588 134982 134577 129215 129597 88175 89186 317895 276710 788357 795634 234851 232706 296830 299896 349313 338690 369524 373088 395800 403422 382508 423353 943233 987722 598110 500958 315726 311474 363282 363847 387948 394714 405497 410298 465419 462779 768919 806893 40.05 69.0 1
11:20:58 2023-10-12 396227 394051 95100 91017 142960 143571 149739 147988 122895 124196 125457 130786 140827 145236 423628 458060 1318887 1303923 517381 531941 129894 115481 125580 126407 135364 134424 129610 131587 87932 89186 317895 276869 796749 795464 234634 233361 297500 299817 349170 342474 370063 369691 396880 403083 381865 423282 940598 993929 596759 495339 318555 311038 364373 364219 392426 394678 403644 410335 463381 466257 776572 805946 40.05 69.0 1
11:20:59 2023-10-12 396925 394665 95001 91493 142600 143663 151906 150975 122525 124386 125251 131252 139527 141951 423592 457250 1322637 1302209 511655 534755 132673 115799 124994 126825 134871 134682 129215 131894 87932 89341 315528 276710 782442 791001 234851 233034 297608 300108 351429 340229 366718 373088 397025 403686 378871 423282 941826 991060 587870 495594 318330 311948 364093 362503 391763 395683 407806 408813 464985 466114 773306 808817 40.05 69.0 1
11:21:00 2023-10-12 395629 394075 95001 91393 142934 143697 152047 148438 122726 124265 125457 131127 140605 145298 423628 460084 1331026 1309612 511549 535188 130072 115540 125754 126306 135612 134695 129904 129597 88447 89272 312333 275731 797872 790964 234851 232053 298027 298930 347701 340779 367269 372271 394329 401352 380759 423920 941862 993236 616597 500732 318069 310530 365540 362503 390766 394160 404855 412519 463746 464877 769686 805813 40.15 69.0 1
11:21:01 2023-10-12 398709 394356 95199 90955 142964 143380 150159 148094 123214 124041 125872 130662 140717 144715 423628 461540 1313391 1295634 518522 531977 129537 115799 125373 126475 134643 134494 129395 131769 87964 89186 309426 276906 788773 796761 234851 232870 297955 297613 349841 340504 368081 369871 395512 404680 382523 424264 944887 984141 586347 495229 317439 312504 365087 366026 390657 395266 405461 409646 465168 463251 777073 806856 40.15 69.0 1
11:21:02 2023-10-12 400984 394352 95001 91489 138959 143960 149879 148800 122932 121135 125597 131354 140297 141370 423448 461429 1320881 1294752 511082 531905 129537 115826 125653 126690 135016 134612 129395 129597 87932 89186 313345 276906 790019 793349 234851 232706 297500 299907 349278 338655 369264 373088 396394 403119 380797 422721 943938 989822 589613 498506 317584 311474 364373 364685 391319 394714 404855 410335 465419 465566 768919 806893 40.15 69.0 1
11:21:03 2023-10-12 399776 395005 95001 91267 142730 143564 151941 148231 122525 124231 125491 131002 140330 145192 423664 454579 1318850 1302041 514708 531458 129626 115448 125441 126374 135458 134616 129610 129597 87996 89092 316549 274962 795035 797454 234670 233197 297500 300745 347279 340050 372099 371854 396844 401281 381865 423353 940870 990878 593901 496782 318294 311038 364373 363704 387502 396943 404249 410335 463381 463501 777073 805946 40.15 69.0 1
11:21:04 2023-10-12 399067 394266 93452 91419 143046 143969 149809 147988 122927 124265 125491 127922 140831 145435 423592 453163 1316943 1304644 516463 531905 129360 115481 125027 126791 135050 134682 129126 131804 87964 89186 317895 276906 787190 795071 234851 232019 295472 299473 350899 339429 368117 372561 396312 403686 381087 424522 940870 984859 599560 498194 319079 311152 364409 366793 388020 393507 405571 411571 467208 463501 779165 805714 40.15 69.0 1
11:21:05 2023-10-12 396632 394397 95071 91426 142765 143675 151729 148335 122810 124179 125457 131093 140137 145263 422662 458610 1331883 1307742 510971 533720 129898 115633 125754 126306 135501 134898 129575 129597 88294 89056 313345 275340 798711 791001 234851 232926 296901 300490 347701 340743 367305 373616 396394 401174 383319 424221 939128 999691 599560 500500 318592 310095 365212 362757 391319 394437 403984 412190 461984 466257 772527 806519 40.15 69.0 1
11:21:06 2023-10-12 400341 394397 95001 91393 142765 143969 149390 148023 122777 121158 125457 131393 140730 145276 422996 460048 1319077 1292910 510534 531941 129537 115720 125407 126757 135050 134459 129429 131552 87932 89218 321146 276514 788121 795071 234851 232543 296621 299473 349313 338726 369524 373088 395800 403152 382487 426526 946157 985538 599560 500676 315545 311841 366158 365508 387767 395548 405533 410335 463354 464588 772094 809355 40.15 69.0 1
11:21:07 2023-10-12 398436 394674 95001 91426 142670 144020 150159 149027 122792 121200 125390 131354 140251 141770 423484 458710 1322216 1304013 512017 531941 132570 115833 124860 126885 135174 134717 129036 131838 87900 89341 315746 277694 777697 790961 234851 232706 297081 300108 351731 339476 366718 373616 396988 403119 378907 423949 941862 989661 591042 495630 315798 311038 364093 362793 391319 394714 404249 407841 461948 465930 770267 805107 40.15 69.0 1
11:21:08 2023-10-12 399207 394084 95001 91393 142700 143663 151941 148438 122810 124317 125457 131093 140405 145263 423628 452492 1316943 1303136 515394 531941 129360 115481 125441 126441 135084 134494 129472 131587 87932 89218 315528 276832 784065 796595 234188 233361 296139 301280 348644 338548 368788 371891 396880 401138 381087 423055 939536 987722 591935 498194 318069 310748 366311 363047 388020 395503 404249 412848 463389 462744 773697 806519 40.05 69.0 1
11:21:09 2023-10-12 396813 394177 93452 91472 143146 144177 149704 148023 122810 124265 125491 127922 141118 145329 423628 454508 1312459 1303990 520834 531977 129182 115720 125027 126475 134879 134623 129215 131769 87932 89435 314659 277496 785495 793349 234190 232019 295959 297789 350935 340025 367822 371768 399307 401671 381087 424522 940870 985464 599560 496078 319304 310060 363282 364138 390215 392923 404996 410335 465454 463537 778296 806870 40.05 69.0 1
11:21:10 2023-10-12 396858 394705 95035 91050 142497 143930 151729 148698 122726 124265 125457 131127 140363 145095 423592 459113 1331883 1310548 511223 535188 129898 115826 125547 126340 135450 134992 129575 129597 88294 89211 313345 275340 791021 790406 234851 236044 296103 301461 348572 340743 367305 371649 396988 401031 382955 423920 939128 997257 590860 499599 318592 310060 364956 363011 391319 394714 405858 411607 462668 466293 773697 805946 40.05 69.0 1
11:21:11 2023-10-12 401295 394388 94936 91489 142665 143969 149390 148229 122525 124179 125491 131484 140633 145338 422996 458646 1318887 1294634 510570 531905 129448 115481 125320 126441 135050 134459 129429 131461 87932 89186 317895 276710 789128 795364 234851 232706 296621 299473 349313 338726 369042 373616 396430 403152 381947 426223 946157 986237 601010 501032 317317 311805 366158 364992 387767 394714 405497 410298 463318 462130 770557 806856 40.05 69.0 1
11:21:12 2023-10-12 396849 394701 94936 91426 142713 144020 149949 149027 122932 121400 125623 131422 140330 141820 423484 457106 1322526 1303641 512053 531941 132535 115833 125027 127007 135687 134682 129215 131804 87964 89402 314186 276906 780409 790406 234851 236080 296872 299473 351429 339942 366167 373088 397061 404539 381123 422048 943397 991060 598110 495666 317621 311073 364093 366026 391872 392888 404891 409031 463389 466293 771433 806893 40.15 69.0 1
11:21:13 2023-10-12 398885 394397 95067 91426 142696 143960 151976 148231 122810 124352 125491 131127 140233 145192 423628 451822 1318850 1302209 515110 531905 129537 115481 125287 126441 135050 134494 129429 131552 87964 89186 315528 276085 799258 797728 234706 233361 296836 301920 348608 339298 369380 372716 396880 401138 382778 423390 939536 988229 592471 497935 318106 311983 366605 362468 388020 396664 406864 412811 461948 463140 774870 806519 40.05 69.0 1
11:21:14 2023-10-12 399276 394522 93457 91453 143055 144028 152047 148438 122895 124213 125664 131537 140297 141403 423628 454544 1312459 1304013 520368 531977 129271 115799 125027 126859 134643 134529 129215 131804 87932 89341 313345 277694 784738 793386 234520 232053 297081 299473 351429 340264 368412 372036 396312 404255 382237 424559 940870 987024 601010 496782 319530 310095 364118 364173 390215 393507 405571 411279 465782 464877 778883 806929 40.15 69.0 1
11:21:15 2023-10-12 398993 394351 95064 91522 142579 144364 149425 148229 123134 124386 125664 131393 140827 145338 423628 457285 1332446 1308605 511735 535188 130061 115826 125754 126724 135390 134730 129575 129597 88294 89304 317895 275731 803170 791001 236013 232706 296197 300988 349541 340743 367305 371389 396394 401209 380759 422456 941196 998984 591042 499989 318853 310095 365505 363011 391319 394714 403644 412519 463029 465930 772527 805946 40.05 69.0 1
11:21:16 2023-10-12 401270 393485 95035 91050 142700 143663 152011 150765 122895 124248 125491 131161 140170 145095 423628 460012 1318887 1292910 511060 531977 129537 115753 125441 126441 135050 134459 129429 131587 87964 89186 316549 276710 788121 795634 234851 232706 297745 300108 349877 338762 369596 373088 395836 403471 383101 426866 946194 986089 601010 499610 315618 311841 365899 365508 387767 393507 405569 410298 463354 462095 770084 809257 40.15 69.0 1
11:21:17 2023-10-12 399572 394674 93466 91585 142665 144194 149879 148818 122763 121400 125597 131422 140167 141602 423520 457142 1324444 1304013 510534 531941 129364 115640 125407 126622 135373 134710 129485 131587 87964 89186 313345 276710 787376 791001 234851 232706 296693 299292 351465 339715 367041 373352 397061 403119 378943 423319 941862 991096 586989 495666 317621 311073 364093 363047 391872 392923 404855 408454 463029 466293 771545 806856 40.15 69.0 1
11:21:18 2023-10-12 399248 393802 95001 91426 142674 143869 149774 148229 122927 124386 125664 131302 140827 145073 423471 452492 1318850 1302209 515147 531905 129360 115640 125320 126441 134643 134616 129215 131587 88175 89218 321146 276906 789202 796595 234706 233361 296139 300952 348680 339298 369380 372489 396880 400911 382201 423055 940202 989122 596759 498194 318069 311510 366347 363082 387731 396385 404891 412884 462993 463140 774870 807093 40.05 69.0 1
11:21:19 2023-10-12 396786 393864 93452 91419 143189 144347 152190 148645 122895 124525 125631 128016 140197 141599 423592 453835 1315258 1303952 518742 536329 129271 115799 125027 126825 134614 134804 129215 129958 87900 89402 316549 276906 784877 793313 234685 234413 297081 299809 351429 340468 368081 372825 399017 404255 381931 424522 940870 986987 599560 497922 319530 310024 364338 364138 390215 393782 405616 411534 466110 463501 778259 806893 40.15 69.0 1
11:21:20 2023-10-12 396592 394034 95067 91393 142864 143663 152012 148542 122895 124352 125457 131093 140330 145192 423258 457250 1333782 1309612 510933 535188 129983 115699 125720 126306 135356 134813 129575 129597 88294 89272 313345 275047 801248 790964 236013 232706 296830 301170 347701 340707 367269 374144 396952 401138 383319 424522 942875 993975 599560 499989 317996 310060 367978 362468 390766 394437 404855 412154 465021 468033 769649 805946 40.05 69.0 1
11:21:21 2023-10-12 396822 394030 95006 90988 139168 143663 152047 148438 122927 124317 125457 131093 140330 145192 423592 459364 1316193 1292910 513215 531905 129626 115448 125407 126441 135016 134647 129305 129597 87932 89308 316549 276710 789900 796761 234706 232706 297320 300108 349805 340743 369524 372036 395800 403435 382793 426866 944739 984839 597566 498157 317580 312754 365899 366026 387804 396799 405533 409972 463318 463140 772344 806856 40.05 69.0 1
11:21:22 2023-10-12 400413 394634 94968 91552 142696 144294 149879 149095 122932 121567 125597 131605 140263 142199 423448 458430 1324648 1300261 512264 531977 129630 115799 125547 126764 135369 134710 129485 131735 87964 89247 313345 276906 790374 793313 234851 233034 297500 299678 349559 339405 368412 372241 397025 403686 381051 425766 943197 992561 589613 499210 318069 311983 363282 364941 391872 395270 405461 410298 465746 466257 767943 809243 40.15 69.0 1
11:21:23 2023-10-12 400368 394670 95162 91393 142973 143969 149809 148179 122895 124525 125664 131666 140827 145440 423628 454281 1318850 1304064 515110 531869 129804 115806 125580 126441 135271 134710 129610 129597 88205 89268 321146 274962 792877 797728 234706 233361 297709 300915 347594 340564 369380 372416 396880 402020 382478 423390 940870 990523 596759 497840 318258 311510 364338 363961 387731 396943 404855 411534 464036 463501 778178 806519 40.15 69.0 1
11:21:24 2023-10-12 399017 394454 93452 91386 143194 143663 152118 148438 122895 124386 125664 129550 140230 145396 423399 453127 1315973 1302061 514853 531905 129448 115833 125373 126441 135050 134682 129215 131769 88175 89218 315528 276906 784107 795071 234851 231984 296358 300108 350616 339715 368081 372825 399307 403119 381051 424522 940202 984859 599560 496488 319042 309772 364921 364685 388020 393782 405858 412519 465782 463501 778222 805678 40.15 69.0 1
11:21:25 2023-10-12 396506 394087 95071 91456 142895 143630 151941 148023 122895 124352 125457 131127 140330 145396 423258 460122 1331883 1309612 511008 535188 130162 115733 125754 126306 135390 134695 129575 129597 88415 89178 313345 275340 798356 790964 236179 232706 297356 301207 347666 341510 367305 373352 396358 401773 383862 424522 942926 996864 599560 500732 318592 310095 365505 363047 391042 394714 404249 412482 462633 464877 770267 806519 40.15 69.0 1
11:21:26 2023-10-12 396106 394674 95071 91393 139482 143528 149844 148438 122895 124179 125457 131127 140321 145263 423664 454579 1324518 1314312 518853 531941 129626 115720 125441 126441 135237 134518 129485 131552 87932 89308 313345 276634 788239 790961 234851 231984 296872 300320 348501 340707 368491 372825 399307 402553 382778 421011 940870 999691 599560 495594 319304 311002 366926 363047 392426 394092 406146 411534 462957 468805 778178 807093 40.05 69.0 1
11:21:27 2023-10-12 401016 394991 94972 91426 143060 143930 149879 148781 122932 121483 125771 131514 140324 141900 423448 457106 1324406 1300298 511810 531941 129615 115720 125653 126306 135543 134612 129575 131587 87964 89308 313345 276906 799198 793313 235803 233197 297500 300108 350333 338690 368081 373880 396988 403686 381087 424559 944607 991060 598110 498506 317621 311729 362956 364173 392149 396011 405140 409682 464729 466293 770231 808074 40.05 69.0 1
11:21:28 2023-10-12 399818 394048 95006 91489 142899 143663 151976 149377 122895 124317 125664 131127 140197 145263 423628 453163 1321698 1304064 515147 531977 129626 115720 125441 126441 135364 134647 129519 129597 87964 89186 309426 275193 802444 797728 234670 233361 297500 301170 347559 339536 369380 371854 396844 401102 383319 423353 940202 989822 593901 498194 317584 311408 365469 363961 387695 396943 404855 412482 462401 463104 774870 806519 40.15 69.0 1
11:21:29 2023-10-12 401280 394490 93521 91419 143194 144232 152118 148438 122895 124352 125457 129370 140617 145298 423556 454942 1317878 1304918 515841 531977 129364 115799 125407 126441 135122 134804 129395 131678 87932 89460 313345 276514 799001 795597 234851 232019 296246 299715 350899 339715 368377 372036 396347 402553 381087 424522 939536 984859 588398 498194 317222 310060 365505 364173 389940 393782 406146 412811 466110 463501 779285 806893 40.15 69.0 1
11:21:30 2023-10-12 396191 394445 93591 91393 142843 143655 149949 148715 122895 124317 125457 131484 140417 145059 423294 460048 1328194 1309500 512174 535188 130443 115699 125720 126306 135356 134730 129575 129597 88354 89211 313345 275340 803984 791001 234851 232053 297775 300994 347701 340743 367305 373088 394884 402056 381597 424522 943197 994011 596759 500732 318330 310784 365540 364846 390766 394437 404855 412811 462633 465239 771508 805946 40.05 69.0 1
11:21:31 2023-10-12 393235 395216 95133 91489 143050 143858 150054 148508 122810 124265 125457 131393 140137 145263 423664 456220 1323577 1315248 518816 531941 129715 115720 125614 126475 135237 134553 129519 129597 87964 89341 313345 276317 788830 790961 234851 231984 296872 298721 349278 341546 366131 373088 399307 402553 383319 421974 940598 999691 599560 495666 319304 310784 364409 363047 392426 393782 406146 411571 463318 467314 777073 805678 40.05 69.0 1
11:21:32 2023-10-12 400445 394075 95001 91552 139067 144294 149879 149234 122932 121301 125563 131548 140263 142577 423484 458466 1323466 1300284 512539 534792 129715 115607 125653 126724 135331 134804 129610 131088 87964 89402 315746 276906 788239 793349 234851 233034 297500 300429 349841 338690 368932 371353 396759 403403 381087 423055 943901 991096 596841 499247 315437 311764 363282 364720 391872 394714 405461 410298 465782 466293 769104 808683 40.05 69.0 1
11:21:33 2023-10-12 399782 394084 95071 91393 142730 143655 149949 148508 122895 124352 125457 131093 140417 145188 423592 454544 1322637 1304993 516244 531905 129715 115481 125614 126441 135271 134459 129610 129597 88205 89186 316549 275777 794558 797728 234670 233361 297500 301170 349838 341632 369047 369727 396880 403686 382436 423019 940870 991781 595330 496782 318519 311729 366640 363704 391173 395577 404249 410335 463381 464555 778178 804802 40.05 69.0 1
11:21:34 2023-10-12 399030 394454 93448 91453 139225 143697 152153 148438 122810 124317 125631 128007 140230 145294 423664 453163 1316943 1304918 517968 531905 129448 115833 125200 126825 135050 134682 129395 131769 87932 89435 312440 276906 794443 795071 234851 232053 296663 300108 350935 340229 368412 373088 396347 403686 381662 424522 940870 986326 599560 498194 319304 309741 365177 365233 390215 394057 405858 412190 467955 463537 778259 806893 40.15 69.0 1
11:21:35 2023-10-12 396533 394670 95031 91397 142665 143969 149879 148229 122810 124352 125664 131484 140970 145440 423592 460048 1331888 1309612 513392 535188 130509 115733 125754 126340 135484 135087 129939 129958 88354 89333 316549 276514 791005 790961 234477 233197 297919 297608 349278 342293 367269 372825 395512 405395 381632 423282 944607 996864 596759 498194 315762 313444 365124 364476 391319 393833 405569 409067 464036 466257 767827 805107 40.15 69.0 1
11:21:36 2023-10-12 396781 394670 95001 91552 138980 144028 151800 148542 122810 124386 125491 131484 140363 145298 423628 457412 1331883 1309644 511810 531905 129715 115673 125614 126441 135364 134612 129429 129597 87996 89247 316549 275340 791441 790814 234851 232543 297500 299175 348506 341295 367269 373088 395800 402553 381900 424522 942529 996864 600647 500732 318592 310784 365540 363047 390512 394437 404855 412848 462668 464912 770267 805408 40.15 69.0 1
11:21:37 2023-10-12 396822 394361 95166 91489 139287 143860 150299 148541 123134 121168 125805 131320 140717 141239 423484 459868 1317129 1294752 514745 535059 129715 115640 125687 126798 135237 134804 129575 131678 87964 89525 316549 276906 790256 796761 234851 232706 297955 300217 349841 340779 369560 372036 395800 403686 382778 423426 941826 984859 592471 498506 317294 311983 364338 364138 388020 394714 405569 410007 466145 463501 769465 808074 40.15 69.0 1
11:21:38 2023-10-12 395634 394087 93721 91426 142964 143528 150221 148536 123096 124317 125664 131002 140417 144989 423664 457285 1318887 1307783 518153 531905 129894 115481 125614 126441 135458 134494 129610 131712 87964 89308 313345 276869 801189 795464 234670 233690 296901 300532 349697 342668 370053 369727 396952 403403 382741 423282 940870 996120 593901 496782 319304 311256 364409 363047 392426 395301 403964 411571 464036 466293 776777 806519 40.05 69.0 1
11:21:39 2023-10-12 399913 394534 93582 91419 139279 143736 150832 148023 122927 124265 125664 129370 140230 145263 423592 454579 1318887 1305885 516647 531941 129804 115481 125648 126441 135364 134424 129610 131518 88358 89092 314208 274756 794751 795634 234851 236115 297081 299210 348751 339429 369524 372825 397061 401316 382778 423390 940870 988192 592471 497840 318330 310718 366605 365461 388020 394127 404855 412811 463091 463501 776800 806519 40.05 69.0 1
11:21:40 2023-10-12 396414 394638 95039 91552 142969 144708 149390 148229 122895 124179 125457 131484 140730 145440 423628 460120 1322637 1309612 516205 536710 129894 115733 125720 126690 135356 134824 129575 129958 88261 89366 321146 277694 791570 790961 234851 236080 297847 297248 350863 342329 366718 373088 396736 405680 383049 423282 945983 996864 599560 498239 315726 312968 363282 364476 391319 393507 408931 409682 464036 465930 767827 805678 40.15 69.0 1
11:21:41 2023-10-12 398719 394670 94833 91618 140600 144396 151554 151255 122525 121367 125371 131411 139527 142132 423294 453870 1331883 1310538 511810 531941 129541 115448 125614 126441 135360 134616 129610 131769 87964 89186 316549 275340 789302 790400 236179 232706 297081 299175 348751 340779 367305 371910 397025 401388 380795 424522 941160 999691 587870 499989 319079 310095 365505 363047 391319 394463 403041 412482 462668 467314 772132 806519 40.15 69.0 1
11:21:42 2023-10-12 400341 393490 95096 91426 139287 143960 150089 148541 123134 121135 125597 131354 140297 141437 423448 459832 1320881 1295674 510570 531941 129453 115448 125687 126798 135347 134804 129519 132072 87964 89373 312440 276906 789900 795634 234851 232706 297500 299256 349841 338726 369524 373616 396430 403403 383049 423390 943901 989122 598110 500025 317657 312705 364373 365012 391042 394714 405497 410952 467302 465566 766894 809257 40.15 69.0 1
11:21:43 2023-10-12 399171 394079 95100 91489 142930 143969 149879 148194 122895 124265 125664 131233 140827 145440 423664 457250 1318887 1303975 516647 531941 129894 115448 125735 126407 135492 131017 129610 129507 88238 89031 311584 274999 798224 797728 234851 233361 296839 299781 347594 340600 369380 371854 396880 402481 381900 423353 940870 991510 596759 496782 318555 311510 364409 363704 390026 395336 404855 411534 463709 465282 778178 806246 40.05 69.0 1
11:21:44 2023-10-12 398990 394173 93687 91419 143194 143655 150011 148715 122810 124352 125737 131477 140326 144892 423628 453163 1314108 1305848 519111 531941 129360 115833 125200 126825 135172 134682 129215 131712 87932 89341 316549 276906 784755 793386 234685 232019 297081 299473 351429 340504 368081 372561 396347 403686 381123 424522 940870 987024 586989 496782 319530 310095 364118 364720 390215 393782 405571 410952 465454 464550 779099 806893 40.05 69.0 1
11:21:45 2023-10-12 396858 394705 95035 91426 142596 143930 151729 150940 122843 124317 125457 131070 140233 145298 423471 457595 1331883 1309538 511698 535188 129894 115733 125720 126340 135390 134992 129575 129597 88417 89211 313345 275340 802839 790961 234851 232053 297356 300988 347737 340815 367822 373352 395512 402748 381329 424221 941899 997570 599560 499989 318628 310095 365505 363047 390215 394714 404249 412519 463746 465930 771396 805946 40.05 69.0 1
11:21:46 2023-10-12 399202 394075 95166 91426 143289 144032 152011 148438 122895 124265 125872 131161 140396 145227 423628 457285 1318887 1304993 516647 531941 130608 115448 125855 126407 135970 134202 129610 129417 88391 89092 315528 275145 810498 795634 234851 236151 297608 299210 347737 340229 369560 372036 397061 401352 381365 423426 938428 990523 579745 497840 315437 311073 366605 363592 388020 393817 405461 413470 463389 463465 774833 804538 40.15 69.0 1
11:21:47 2023-10-12 396742 394956 95039 91430 138997 143926 150264 148950 122825 121102 125597 131388 140251 141594 423448 459940 1328015 1303923 513689 532013 129715 115481 125967 126441 135458 134518 129610 131370 87964 89300 315746 276122 794228 790400 234851 236080 297955 297789 349044 341883 367269 372825 396394 401671 381597 422988 946019 996864 595330 498194 315762 312968 364111 363961 391042 393507 405642 410298 464036 465930 767282 804538 40.15 69.0 1
11:21:48 2023-10-12 396858 394087 94940 91618 142656 144207 151941 148702 122525 121200 125457 131484 139560 141802 423294 454687 1328107 1315248 513269 531941 129626 115481 125614 126441 135177 134459 129429 131495 87964 89186 313345 276122 788475 788722 234851 236080 295508 300885 348787 340779 367822 371649 397061 401352 382778 424221 939128 999691 596660 495666 319079 310811 364409 363047 392390 396277 405962 411278 466069 467171 776999 807093 40.05 69.0 1
11:21:49 2023-10-12 401270 394486 93194 91579 142760 144030 151695 151009 122525 121135 125617 127970 140104 141636 423628 457965 1322637 1300117 510570 531941 129537 115481 125407 126475 135050 134529 129429 131587 87932 89218 316549 276710 796208 791887 234851 236044 297081 300108 351429 339715 369989 371353 397025 403119 378907 423619 941862 991133 599560 495666 317657 311510 364608 363047 391872 395548 404891 409031 462668 466293 770267 806322 40.05 69.0 1
11:21:50 2023-10-12 399248 393802 95035 91426 142730 143697 152011 148438 122726 124265 125457 131161 140363 145192 423471 452809 1315040 1304013 516904 535188 129537 115926 125373 126933 134957 131296 129395 129958 88352 89366 313345 276710 786939 793349 234851 234349 296592 299364 351393 340264 368081 373088 400153 401974 381662 425611 940870 984895 592471 498194 319530 310060 364409 364720 390215 393782 405571 411571 465818 463537 778296 806893 40.15 69.0 1
11:21:51 2023-10-12 396894 394079 95072 91483 143238 143769 149879 147953 122927 124110 125872 130911 140827 141391 423700 460120 1315040 1293758 516684 535188 129626 115640 125441 126859 135271 134616 129429 131587 87964 89373 321146 276710 786467 795634 234851 232990 297565 299896 349841 340779 369560 372036 395234 403686 383049 423426 941899 984895 598110 498979 317397 311764 364373 364173 388020 391793 405340 410371 466181 463501 768919 808720 40.15 69.0 1
11:21:52 2023-10-12 396191 394084 95138 91426 139291 143860 150299 148541 123134 121102 125805 131320 140750 145896 423484 457070 1320612 1304993 516610 531941 130072 115666 126069 126239 135714 134424 129610 129597 87964 89300 313345 275850 793131 793349 234851 236151 297536 298721 347189 340264 369560 372036 397061 401388 381632 426866 940870 988229 593901 496782 318592 311764 365242 363961 388020 394713 404855 411571 464036 463274 777073 805946 40.15 69.0 1
11:21:53 2023-10-12 398944 393731 95067 91393 142899 143697 151941 148438 122924 124352 125457 131093 140363 145294 423592 453835 1312870 1304064 518742 531941 129275 115720 125404 127035 134719 134804 129215 131769 87932 89402 316549 276906 782001 793276 234520 232019 297081 297536 351429 340229 368377 372036 399307 404539 381968 424522 940870 986987 596759 495376 319530 310530 363246 364685 389961 396592 405350 410043 465639 464698 779285 810545 40.05 69.0 1
11:21:54 2023-10-12 398143 394445 93198 91787 142591 144364 151660 151220 122525 121284 125617 131666 140297 142165 423294 453835 1331976 1311508 512264 531941 129715 115720 125614 126407 135271 134553 129610 129597 88205 89186 315528 275731 789066 789841 236179 232706 297081 301280 347737 340743 368081 372502 396988 401316 380759 424522 941160 1000410 589410 498506 319079 310748 365469 363011 391872 394714 406146 412190 462633 467278 774246 805650 40.05 69.0 1
11:21:55 2023-10-12 400971 394629 95170 91426 142947 143655 149740 149675 122525 124317 125457 131484 140330 145298 423592 458323 1318887 1298336 512792 535188 129537 115952 125633 126690 135135 131229 129575 130048 88141 89333 313345 276514 789488 793313 234851 233290 297356 298879 349769 338690 369228 373880 396844 403403 381067 423019 943233 989625 598110 499247 317621 311474 363282 364720 391872 394714 405425 410298 465419 466293 769104 806929 40.15 69.0 1
11:21:56 2023-10-12 395598 394087 94993 91424 143189 143528 150109 148812 122895 124317 125664 131484 140330 145298 426018 460048 1328194 1303960 509020 531905 130724 115448 125788 126407 135492 134389 129610 129597 88205 89092 316549 275340 792929 792083 234851 232706 299126 300320 348751 341812 367269 372561 395171 402514 381900 424522 943233 996159 591042 499599 315798 311038 365505 362503 390766 394714 405497 412577 461948 464877 769571 806519 40.15 69.0 1
11:21:57 2023-10-12 398993 393454 95166 91320 139420 143960 150299 148506 123115 121039 125805 131195 140750 141239 423448 459904 1317055 1294752 516318 531977 129626 115986 125513 126865 135203 134647 129610 131587 87964 89300 315528 276710 789619 796761 234851 232706 298032 299896 349841 340456 369560 372036 396394 403686 383049 423426 944607 984859 596759 499563 315798 311948 364082 364685 388020 394714 405533 411243 466145 463501 768919 808074 40.15 69.0 1
11:21:58 2023-10-12 395966 395598 95006 91418 142934 143731 152188 151080 122810 121372 125457 131217 140363 145298 422960 457285 1322637 1305923 514344 531977 129360 115833 125287 126825 135033 134804 129215 132163 87900 89496 314659 278484 779683 790400 234851 236080 297081 300108 351961 341546 366718 373616 397061 404824 381662 423282 942963 992534 599560 495594 318106 313409 364608 364330 392353 396241 408424 409391 464985 468033 771657 808779 40.15 69.0 1
11:21:59 2023-10-12 396750 394177 93452 91424 142895 143697 152011 148542 122927 121334 125737 131354 140233 141681 423628 454153 1316156 1304064 519554 536710 129448 115833 125287 126859 134643 134898 129395 132163 87932 89402 313724 276906 786126 793349 234520 234413 297081 299473 351429 340468 368412 372561 399053 404539 381931 424559 940870 987722 600647 496511 319530 310530 363827 364976 390215 393782 405616 411243 465782 464841 778847 808074 40.15 69.0 1
11:22:00 2023-10-12 396853 394634 95035 91552 142700 144164 151941 151220 122557 124559 125664 131308 140338 145298 423294 456120 1333973 1311444 511586 535188 129894 115766 125754 126724 135356 131182 129575 129958 88415 89333 313345 275193 790291 790961 236179 232926 295995 299175 348470 341295 368377 373616 396529 402517 381597 424522 943233 999691 599560 499989 317258 310095 368239 363047 390766 394437 404249 412482 463029 465971 772527 804538 40.05 69.0 1
11:22:01 2023-10-12 394776 394084 95170 91419 143334 143969 150089 148229 122957 124145 125872 131093 140827 145024 423628 455894 1322364 1313376 519628 531941 129715 115753 125472 126475 135271 134682 129610 131587 87996 89341 321146 276514 788357 792156 234851 231984 296830 300320 349805 342848 367822 369943 397061 403686 382472 424221 940870 993975 602460 496430 319079 311983 364921 362757 392426 395301 404249 411571 463709 466293 779285 805946 40.05 69.0 1
11:22:02 2023-10-12 396966 394674 95039 91642 139192 144228 150194 149026 122796 121284 125684 131605 140263 141932 423484 457106 1324406 1304064 513345 532013 129275 116019 125272 127001 134706 134804 129215 132163 87932 89366 313345 276906 783692 791001 234851 236115 297745 299926 351997 341535 366718 371388 397061 402514 381662 422946 943901 993973 591042 495630 318106 312933 364608 362757 392426 393782 405461 409393 461984 466293 770341 806907 40.05 69.0 1
11:22:03 2023-10-12 398143 394670 95100 91585 142761 143697 151976 150975 122895 124386 125698 131036 140233 145263 422996 455858 1333777 1310548 511446 532013 129719 115448 125441 126441 135573 134564 129610 131587 88238 89341 313345 275340 788824 790696 236179 236080 296663 301097 348787 340779 371116 371945 397061 401352 383319 424522 939128 999444 593760 499599 319530 311002 365212 366026 393538 395369 405999 412336 466338 467500 774648 807019 40.05 69.0 1
11:22:04 2023-10-12 400798 395418 93452 91453 142834 144268 149599 148471 122557 121400 125684 131484 140827 145440 423471 458646 1322526 1296555 510534 531941 129626 115481 125407 126825 135237 134682 129519 131678 88357 89341 321146 276514 789128 793349 234851 233034 296865 298268 349877 339715 369524 371910 397061 401974 381662 423390 944643 991060 596660 499989 318592 311983 364082 365304 392149 392923 405497 410335 466181 466986 769141 808683 40.05 69.0 1
11:22:05 2023-10-12 401067 394118 95100 91426 142934 143928 152258 148542 122927 124265 125664 131127 140363 145263 423664 454366 1322726 1305876 516942 531797 129715 115733 125547 126690 135356 134765 129575 129958 88294 89308 313345 274950 806728 795634 234706 233361 295579 299175 349805 340000 369488 373015 397061 401352 381968 423353 938823 984859 592114 498194 319304 310060 365505 364976 390215 394092 406146 412811 466145 464841 778847 806929 40.15 69.0 1
11:22:06 2023-10-12 396853 393494 93582 91349 142969 143697 152011 148438 122810 124179 125698 131127 140363 145192 423628 460048 1318850 1294752 515184 532013 129626 115640 125614 126737 135271 134459 129610 131587 87964 89435 313345 277384 783777 795634 234851 232706 297919 300108 350293 340779 369596 372825 396709 403686 383319 426829 944607 984895 592114 499247 317621 311983 364950 364720 388020 394714 405569 411243 466838 464514 768919 808683 40.15 69.0 1
11:22:07 2023-10-12 398069 394075 93582 91353 139541 143960 150299 148611 123200 121137 125805 131354 140959 141370 423484 457106 1322637 1304886 516389 531941 131454 115666 125821 126407 135731 134616 130043 129597 88294 89337 313345 275340 796180 793349 234851 231627 297536 301280 347737 340779 369560 372570 397061 402234 382472 423426 939128 988192 592471 498194 318592 311510 366640 363047 388020 395042 405461 413763 462668 463537 777073 807093 40.15 69.0 1
11:22:08 2023-10-12 399276 394670 95100 91590 142929 144298 150089 148438 122810 124352 125664 131195 140321 145298 423700 454687 1313391 1304064 519591 531977 129360 115833 125320 126859 134677 134717 129215 131838 87964 89435 313345 277694 792813 793134 234851 232053 295472 299931 350935 340229 368412 372561 397494 403686 381968 422721 940870 986900 584170 498194 319530 310095 365505 367584 389997 396592 405962 412372 466038 464734 781505 810429 40.05 69.0 1
11:22:09 2023-10-12 397009 393900 93452 91456 142899 143731 152011 148733 122726 121301 125664 131183 140330 145298 423628 459724 1329376 1303923 510570 531905 129894 115633 125821 126441 135526 134424 129610 131587 88391 89186 315528 276122 796295 791001 234851 232543 298027 299020 348787 341812 368412 373088 396394 403119 385152 424522 943938 996159 606944 500732 318367 310784 365540 363047 391319 394714 405497 412848 462668 465930 770267 806519 40.05 69.0 1
11:22:10 2023-10-12 396822 394132 95134 91426 142964 143969 150094 148194 122895 124145 125491 131120 140827 145073 423471 456928 1318887 1303923 516684 531905 130608 115448 125889 126407 135842 134424 129610 129507 88604 89125 314708 275340 795721 794509 234851 236187 296865 299175 347737 340779 369560 372607 396772 402003 384877 426941 940833 991928 599560 497766 318410 311841 367197 364476 390215 394989 405176 412482 463818 463358 778178 806519 40.05 69.0 1
11:22:11 2023-10-12 395373 394087 93582 91486 142934 143630 152011 148645 122927 124386 125664 131161 140396 145502 423628 461429 1324518 1306779 515147 532049 129719 115833 125441 126859 135368 134804 129610 132072 87964 89373 314659 278286 784941 790961 234851 236115 297536 299473 351997 342582 367234 373616 397061 403464 382778 423282 945749 993975 596759 495630 317621 313921 362992 362468 391319 393817 405606 410008 464036 466293 768919 806322 40.15 69.0 1
11:22:12 2023-10-12 396894 394397 93711 91353 139325 144194 150089 148645 122862 121185 125805 131388 140620 141880 423520 457522 1315258 1304064 519591 535188 129719 116052 125373 126825 135143 134804 129429 132163 88173 89431 317160 278088 780373 793349 234520 234413 297500 299256 351749 340815 368412 372036 399053 402549 382237 422127 939128 984932 591042 495808 319079 312019 363282 364138 391042 395889 405195 410298 464765 465602 776023 808683 40.15 69.0 1
11:22:13 2023-10-12 396894 394079 95064 91426 139305 143731 152046 150765 122843 124265 125664 130945 140396 145192 423330 460084 1315040 1294752 513652 531941 129537 115833 125441 126508 135398 134710 129610 131587 87996 89341 313724 276906 790137 795634 234670 232706 297955 300429 350405 340779 369596 372036 396394 403686 383049 423462 943938 984895 589077 499247 317621 311983 364409 367584 389997 394839 409042 411424 466730 463358 769388 810545 40.05 69.0 1
11:22:14 2023-10-12 399571 393900 95362 91489 142934 143621 149949 148508 122957 121203 125771 131484 140251 145059 423700 457321 1322327 1303960 516647 531941 130853 115448 126270 126441 135936 134237 129610 129507 88391 89125 313345 275145 803581 795634 234851 236115 297536 299175 347737 340264 369524 372561 397061 401352 381329 423390 940870 989661 602460 497840 318592 311983 365540 361925 388020 394713 405176 412848 464693 463537 778178 807093 40.05 69.0 1
11:22:15 2023-10-12 396925 394741 95191 91459 142869 143731 152011 150823 122927 124455 125698 131195 140363 145298 423664 455310 1313391 1304064 520368 532049 129360 116073 125373 126859 135271 134821 129429 131964 87996 89611 313345 277694 784339 793349 234520 232053 297500 299473 351749 340815 368412 372036 400008 405287 381983 424337 943545 987613 584170 495229 320399 311332 366158 365090 390766 394127 406146 410371 467992 464662 778847 808074 40.05 69.0 1
11:22:16 2023-10-12 396858 394705 95001 91705 142591 144164 151871 151431 122693 121367 125664 128046 140233 142297 423592 454508 1331883 1310548 511446 531869 129715 115799 125701 126791 135458 131364 129610 129597 88205 89341 313345 275340 789657 792083 236179 233034 296830 299175 348751 341259 368377 371910 396952 402481 381597 424522 941826 999421 592471 499952 319530 311002 365469 363047 391603 394714 404213 412774 463318 467643 773661 807093 40.15 69.0 1
11:22:17 2023-10-12 400870 393967 95166 91605 139320 144185 150318 148852 122998 121200 125771 131479 140297 141535 424287 459796 1322763 1296597 511655 531905 129983 116019 125720 126757 135237 134647 129610 129597 87964 89333 313345 276906 788239 795634 234851 233197 297811 300320 349841 339441 369560 373880 396637 403686 383319 423390 944607 990523 598110 499563 318324 311983 364921 365304 391872 395270 405497 412504 466802 466257 768622 809257 40.15 69.0 1
11:22:18 2023-10-12 394414 395279 95133 91585 142929 144160 152082 148542 122895 124525 125838 131252 140363 145263 423592 462397 1326402 1306742 515878 531977 129894 115799 125701 126791 135492 134682 129610 131804 88238 89341 313345 276906 805895 790961 234851 233218 297775 299473 350899 342848 367234 373088 397061 403464 381329 423246 946653 998276 599560 499499 318555 313886 365124 362503 392390 396871 409327 410043 465314 467171 771108 809392 40.15 69.0 1
11:22:19 2023-10-12 400709 394826 93582 91642 139382 144268 150089 148298 122895 121289 125771 131354 140827 145542 423628 453835 1314312 1307742 520293 531977 129537 116026 125373 126973 135016 134752 129485 131987 87964 89496 321146 277694 781369 793349 234851 232053 296830 299896 351961 340779 368896 372561 396347 405539 382201 425729 939128 987722 601010 495339 319530 311983 363246 364138 391319 395854 404177 409972 465419 466600 776535 808646 40.15 69.0 1
11:22:20 2023-10-12 401023 394043 95170 91552 142977 144368 149704 148436 123016 121168 125457 131666 140827 141636 423592 458610 1325459 1298436 510570 531977 129882 115799 125701 127035 135271 134682 129610 131987 88238 89463 317895 276906 788357 792156 234851 233034 296865 300320 351411 339715 368932 371945 397061 404039 381371 426519 946194 990487 596660 501745 318149 312498 367197 367064 390034 395270 405569 411571 467531 464841 769271 810405 40.15 69.0 1
11:22:21 2023-10-12 396750 394079 95265 91489 139383 144232 152258 148645 123129 124352 125872 131127 140686 145192 423628 458614 1322637 1306779 519317 531977 130755 115448 125855 126441 135987 134710 129610 131735 88205 89341 316549 276710 795142 793313 234851 231627 297500 300138 347701 341295 369524 372820 397061 402517 382472 423390 939092 991151 592471 497840 318592 311983 366605 363011 388020 395266 405461 413726 462633 463501 777073 806260 40.15 69.0 1
11:22:22 2023-10-12 395885 394634 95199 91585 139487 144194 150299 148974 123134 121284 125805 131514 140620 141733 423484 462288 1326290 1307671 515110 535023 129898 116019 126069 126933 135543 134992 129610 132072 88238 89496 313345 278286 787410 791522 234851 231984 297955 299411 351677 342848 367234 373352 397061 403746 383101 423883 947361 996864 596759 499610 319079 313657 365124 363047 392426 394057 405497 409646 462370 467679 770304 806893 40.15 69.0 1
11:22:23 2023-10-12 396223 394638 95208 91489 143033 143930 152223 150975 122927 124386 125872 131161 140363 145298 423628 460084 1328051 1307708 511728 531977 130072 115720 125821 126441 136063 134459 129610 129597 88238 89493 316549 276122 791761 792083 234851 231306 297847 299896 349559 342848 368117 373088 396394 402830 382472 424522 945983 996864 601010 495630 315473 312019 366605 363047 391319 396277 410792 414224 465168 466114 769938 807056 40.15 69.0 1
11:22:24 2023-10-12 398993 393864 93947 91323 139737 143562 150299 148231 123332 124076 125906 129011 140944 141111 423628 460048 1315258 1302079 519591 531977 129537 115833 125614 127035 135364 134717 129610 131804 87996 89463 316549 277496 788655 796761 234851 236115 297919 299896 350899 341295 369222 369907 397025 402830 383049 426482 943197 984859 602460 498194 317584 313409 364338 364138 388020 395301 407900 410298 464729 463501 774371 806893 40.15 69.0 1
11:22:25 2023-10-12 397014 395584 95166 91456 142925 144130 152188 151009 122810 121340 125664 131252 140363 145369 423592 457250 1322637 1305923 513579 531941 129271 116026 125027 127156 134923 134881 129215 132090 87900 89529 314659 278484 780786 790961 234851 236115 296865 298304 351961 341546 367234 371614 397061 402233 381640 423625 947266 995451 598110 501032 318446 311841 367197 366189 392426 395791 405497 411534 467202 466257 770960 811054 40.15 69.0 1
11:22:26 2023-10-12 399699 394039 95204 91585 142934 143697 152579 148542 122895 124265 125664 131217 140363 145298 423628 455894 1318887 1305923 516647 531905 129898 115720 125821 126441 135581 134616 129610 129597 88391 89186 314208 274756 795701 795634 234851 231627 297081 301773 349278 339751 369560 373088 397061 401316 383049 423426 940870 989625 598189 498194 318446 312019 367414 363082 388020 394678 405461 413726 463354 463537 776521 807093 40.15 69.0 1
11:22:27 2023-10-12 396668 394674 95170 91544 142960 143954 150369 149027 123134 121284 125737 131388 140444 141770 423484 459940 1330180 1309650 515878 531977 129894 115799 125821 126825 135698 134710 129610 131769 88238 89341 316549 277421 790023 790961 234851 231823 297955 299473 350899 342848 367305 373616 397061 403464 381900 423920 947398 998276 601010 495630 315762 313665 367707 362503 391319 394092 408549 412154 461913 468109 767827 807093 40.05 69.0 1
11:22:28 2023-10-12 398436 394665 95133 91585 142994 144164 151976 151220 122895 121284 125664 131377 140363 142000 423592 453835 1328107 1316981 513469 531941 129894 115866 126022 126825 135492 134717 129610 131769 88391 89435 314186 276514 789838 790961 234851 231984 297081 299210 349841 341535 368377 372467 396312 402517 380759 424522 941826 999691 596116 498506 319530 310753 365469 363847 390921 394092 407190 412481 465936 467392 777514 808241 40.15 69.0 1
11:22:29 2023-10-12 400907 396678 93452 91583 143189 144530 150938 148436 122693 121200 125457 131666 140233 141998 423484 457893 1322637 1298436 512882 531833 129626 115833 125735 126859 135467 134710 129610 132163 88391 89402 313345 276906 789147 792156 234851 231627 297955 300854 351429 339715 368377 372763 397061 403686 381087 424559 944607 993225 598110 499210 318592 312019 363246 364720 390612 394057 405497 410008 465454 467679 771396 810433 40.15 69.0 1
11:22:30 2023-10-12 396227 395005 93595 91552 142964 144030 152082 148645 122895 124421 125751 131161 140396 145298 422996 460048 1333777 1309644 509020 531941 130072 115833 125855 126825 135808 134804 129971 131678 88358 89186 316549 275731 792441 791001 236179 233034 297955 301280 349313 341812 368662 371874 396709 402553 384296 425544 946157 998990 601010 500196 317924 311586 366462 366026 391836 395476 407791 413396 462993 466257 769827 806907 40.05 69.0 1
11:22:31 2023-10-12 398944 394634 95331 91489 143103 143697 148634 148541 123247 124317 125906 131127 140817 144989 426927 460120 1316193 1295674 516684 531977 130757 115833 125441 126825 135364 134682 129610 131838 88238 89435 313345 276906 789246 797325 234851 233034 297617 300108 350369 341295 369596 372561 396988 406133 383319 423462 943233 984895 598110 499210 317657 312019 364921 364173 388020 392923 405606 411534 466110 463465 767436 809257 40.05 69.0 1
11:22:32 2023-10-12 394445 394075 95199 91552 142969 144054 150159 149027 122927 124386 125698 131575 140417 141914 423628 460120 1325459 1307708 516281 534792 129804 115833 125855 126825 135492 134717 129610 130065 88238 89529 313345 276906 797852 792010 236107 234019 297919 299437 350791 342704 367974 373843 398931 405966 384369 423883 947398 998276 595330 499536 318446 313629 365124 363047 392149 394092 407791 410298 464693 467314 766894 806322 40.15 69.0 1
11:22:33 2023-10-12 400139 394079 95130 91589 143064 144030 152223 148645 122927 124421 125698 131161 140590 145400 423664 454189 1314071 1304993 520330 532013 129448 116026 125407 126859 135016 134804 129215 132163 87964 89529 313345 278210 784571 794472 234685 232053 296901 300429 351672 340779 368932 372561 396347 402830 382778 424264 940458 987722 592471 495376 319530 312457 364147 364720 391319 396479 407190 410043 467992 465742 779285 810545 40.15 69.0 1
11:22:34 2023-10-12 398143 395077 93457 91675 143094 144253 152404 151185 122777 121200 125491 131445 140372 142331 423520 453799 1328107 1316008 514584 535188 129894 115833 125821 126825 135492 134682 129506 131712 88205 89341 313345 276122 794388 790961 236543 231823 297081 299210 349877 341571 368412 372503 399307 402553 380759 424522 941862 999408 598110 499247 319982 311729 365505 364138 390921 395042 403929 412190 463389 468410 778178 805714 40.15 69.0 1
11:22:35 2023-10-12 400413 395037 95199 91585 142960 143954 149949 148715 122927 124352 125872 131415 140417 145298 423628 453163 1318887 1303938 516610 531977 129715 115833 125614 126859 135492 131364 129610 131804 87996 89496 313345 276122 788779 796761 234851 231984 296246 299210 350899 340229 371380 373088 397494 403119 381947 426526 940685 989332 601010 498901 318446 310424 366426 365090 390135 396943 407301 413433 466181 465947 778259 809006 40.05 69.0 1
11:22:36 2023-10-12 396488 394638 95170 91581 142969 143964 149982 148608 122895 124334 125872 131195 140197 145502 423628 460084 1331883 1307708 509812 532013 129983 115753 125855 126441 135714 134616 129610 129597 88238 89186 316549 275340 791717 791001 236179 232706 297811 301280 349313 341812 368377 371910 396952 402517 381900 424522 943233 998984 601010 500768 319261 311002 366569 363627 391319 394714 404249 413822 463354 466293 771987 805714 40.05 69.0 1
11:22:37 2023-10-12 400085 394075 95204 91519 143068 143731 152223 148645 122927 124334 125664 131195 140363 141516 423628 455930 1320760 1303923 516684 534792 129898 115833 125855 126825 135615 134804 129610 130065 88451 89186 315209 274950 793256 797728 234706 234083 298027 301170 348608 341151 369452 372716 398627 402338 385223 423390 939128 988192 596759 498083 319304 311983 367156 363592 389940 394989 405389 414093 463389 465282 775970 805107 40.15 69.0 1
11:22:38 2023-10-12 395705 394084 95208 91585 143064 144054 150054 148715 122895 124300 125698 131484 140417 145298 423664 460120 1326256 1306779 515878 531977 129894 115673 125821 126859 135271 134588 129610 131621 88238 89218 316549 276869 795297 790406 234851 236044 297955 298268 349313 342606 368377 373088 395836 403686 382472 424522 944643 996864 586989 499247 317621 311510 368490 363047 391042 392888 409624 413432 465204 467163 769975 807056 40.15 69.0 1
11:22:39 2023-10-12 396750 396115 95428 91419 140029 144130 150299 147953 123214 124110 125906 130911 141005 145192 423592 460012 1315258 1295674 516610 532013 129719 115866 125614 126859 135585 134616 129610 131678 87964 89373 313345 276906 788891 796761 235839 232706 297955 299292 350405 341295 369560 372561 396709 401671 383319 423462 943233 984895 591042 498506 318069 312019 364409 364720 388020 395382 405569 411571 466181 463537 769465 808074 40.15 69.0 1
11:22:40 2023-10-12 394486 394701 95166 91552 142969 143969 149879 148436 122726 124282 125664 131484 140827 145440 423664 460120 1326150 1306779 514819 532013 129983 115481 125821 126475 135530 134588 129610 131587 87996 89435 317895 276514 798224 790701 234851 236151 297955 297500 349877 342848 367269 373088 396430 402268 384877 423625 948252 998227 596759 499610 318446 313522 365899 364992 392426 396943 405497 409972 461948 467314 769141 810353 40.15 69.0 1
11:22:41 2023-10-12 401280 394629 95265 91585 142969 143930 150299 149079 122895 124300 125664 131286 140363 145196 423628 455439 1318850 1304064 515915 531977 129626 115833 125441 126825 135398 134752 129610 131655 87996 89435 316549 276710 787552 795634 234851 232019 296246 300708 351465 340779 368968 373088 397494 403686 381371 422757 940870 987722 592471 498194 319530 310455 365540 365304 390215 394127 403077 412884 469320 466270 779435 806929 40.05 69.0 1
11:22:42 2023-10-12 396664 393485 95199 91493 142969 143731 152011 150835 122927 124352 125698 131127 140396 145263 423664 460084 1318850 1294752 513652 531977 129626 115833 125648 126825 135364 134717 129610 132163 88238 89370 316549 276906 790493 797728 234742 233326 297703 300320 350226 340672 369380 371891 396844 405359 383247 423390 943233 984859 601010 499610 318222 312933 364373 364138 388020 394162 408295 411243 463389 465002 771980 806929 40.15 69.0 1
11:22:43 2023-10-12 395329 394106 93857 91426 143168 143969 150194 147988 122960 124179 125872 131393 140827 145236 423664 455538 1322637 1312237 519628 531941 129715 115799 125648 127035 135492 134752 129610 131804 88391 89435 317895 276514 789483 792156 234851 231823 297320 298721 350369 342884 368377 372036 397061 403686 383045 424522 939128 990360 602460 496782 319079 312019 365212 362468 390766 395889 408133 411897 463818 465316 781064 807019 40.15 69.0 1
11:22:44 2023-10-12 396728 394490 93452 91424 143259 144268 149739 148229 122726 124421 125664 131484 141216 142216 423435 459256 1324234 1305851 516205 531977 129626 115866 125441 127068 135237 134786 129610 131872 88417 89529 314659 278484 782151 790961 234851 236187 297356 299715 351997 341848 367269 371389 397061 403804 382237 423920 944680 994011 591042 499108 319079 312019 363246 364465 390373 393817 405497 409682 464729 467715 771396 806966 40.15 69.0 1
11:22:45 2023-10-12 396853 394670 94969 91778 142700 144398 151976 151324 122557 121367 125491 131593 140396 142098 423628 454544 1333777 1311508 511810 532013 129719 115833 125855 126859 135607 134710 129610 132072 88238 89373 313345 275731 790074 790400 236179 236115 298027 299245 349313 341848 368968 372503 396795 402553 384604 424940 946157 998167 592471 500977 318933 310931 367013 366026 391872 395512 405497 414056 463354 466257 771545 808093 40.15 69.0 2
11:22:46 2023-10-12 399496 394043 95233 91585 142960 144419 150369 148715 122957 124386 125906 131484 140417 145196 423664 460120 1318615 1294752 513652 535059 129894 115833 125720 126859 135526 134717 129610 131872 88270 89435 316549 276906 789364 796761 236179 236080 297955 298268 351447 340815 369632 371389 397061 402268 380795 425699 946019 988422 588398 500025 318628 312055 365212 365340 390766 393507 405606 412190 467567 465566 768016 809293 40.15 69.0 2
11:22:47 2023-10-12 399276 396799 95394 91942 139778 144769 149219 147838 123247 121531 126531 131849 141605 142660 426170 459854 1337105 1314312 513652 538274 131198 116816 127177 128224 137572 133168 132677 132698 89072 90236 317895 278088 800104 797743 238528 234679 299496 302586 351961 345799 373338 377194 399449 405966 386277 427848 951041 1009277 595210 505866 323172 315322 370002 369502 396331 398742 410431 414452 469102 472949 782867 813680 40.05 69.0 2
11:22:48 2023-10-12 405835 398733 96206 94366 142485 147345 152182 150982 124211 122644 128072 130341 142980 144795 430970 464832 1341203 1315073 517708 540883 132668 117914 129120 131909 141486 135977 131881 132514 89849 91323 317389 279473 800104 807058 237776 235002 301516 304400 356578 345481 377424 381100 403579 410229 386034 431179 959088 1009990 605360 504643 323646 316965 372920 373962 400409 404671 416437 420057 476822 476488 789342 825527 40.15 69.0 2
11:22:49 2023-10-12 410581 405228 96558 93151 144483 149138 154686 153250 124878 122911 129385 131882 144041 145705 432444 462015 1344724 1332837 527399 545663 133285 118555 130879 129598 139735 137772 133612 134289 90536 91701 321657 281958 802887 813917 237847 237191 302699 306694 359851 348581 376762 381639 406074 412649 387740 432439 960109 1006322 608259 504140 324595 319370 374240 372990 400409 405222 416363 419045 473631 475185 790878 827401 40.15 69.0 2
11:22:50 2023-10-12 409178 407235 95992 92446 144481 148619 155289 154274 124468 122845 129420 131503 143909 145468 432678 473122 1352295 1333899 525867 546507 132822 117650 131062 129865 140383 137806 134066 134508 89849 91352 323948 284508 810362 811545 239544 236223 303072 302941 356614 349425 377424 378812 399871 408366 387488 429378 964776 1014211 603906 510305 324091 318487 375832 372943 396781 403094 415072 418121 469066 472986 784053 820230 40.15 69.0 2
11:22:51 2023-10-12 414001 407596 95593 91904 143816 148101 155289 153778 124666 121862 129454 131158 143642 144191 432642 469098 1341129 1320807 525641 546121 131198 116916 133056 129691 139919 137892 133729 134356 89538 90815 320549 282829 810714 818542 237575 234932 300952 303740 355508 345965 377424 378474 398680 406189 382472 427207 959310 1003054 602460 504607 322714 317480 372095 373052 395387 399760 411339 416635 471430 469071 779435 820886 40.15 69.0 2
11:22:52 2023-10-12 412520 409775 92937 90760 142426 146627 154189 152758 122927 124421 128284 130553 141796 143324 429997 465486 1352295 1326253 518074 540919 129537 115414 130229 132471 142449 136836 132810 133072 88820 89928 321657 280873 821952 815113 238528 234069 297919 300927 351853 345275 369452 374863 396772 401281 378835 420708 950090 1010969 593760 506694 321529 312933 369373 367220 394654 394678 406146 412224 461948 465566 779435 814048 40.15 69.0 2
11:22:53 2023-10-12 416358 408490 92392 90222 141118 145643 153199 152267 122492 124196 127970 129708 141305 142398 429749 466213 1332042 1314312 519628 540883 132375 114682 129368 132184 140582 136423 132311 132764 88238 89496 318401 281090 809124 815648 237518 232053 298032 300320 351677 340779 369524 373880 393400 400682 375892 419410 948889 991060 598110 505617 318069 312019 365469 366368 387731 394499 405962 410732 465350 460021 773120 811556 40.15 69.0 2
11:22:54 2023-10-12 412958 410414 91841 89685 140289 144932 153028 151258 122090 123766 127410 128656 140330 145245 429156 462699 1333936 1316981 523488 538838 132248 113290 129403 131681 141949 135464 132278 131835 88357 88845 317389 278543 817359 816226 234851 232053 296246 300108 347666 340193 367269 369799 392225 395275 375292 414484 940458 989625 596759 502102 315762 311813 366311 363011 386749 394714 403168 407805 460779 458655 777073 806893 40.15 69.0 2
11:22:55 2023-10-12 412884 407596 91365 88946 143433 144164 152639 150740 121691 123320 126774 131764 140128 144680 430970 466213 1324518 1304064 521232 539253 131425 113057 128658 131857 141490 135566 131029 131868 87228 88537 319819 279473 811606 816226 234851 232706 295794 296483 347701 338690 368752 367543 390648 396952 373420 416298 943545 984141 606809 500321 314036 310353 364314 363889 384941 393606 402525 404899 456468 455688 772491 808817 40.15 69.0 2
11:22:56 2023-10-12 409792 412186 90831 89064 143364 144092 152182 150740 121528 123286 126706 131849 139494 144720 431275 462723 1331976 1322688 525756 537666 131266 112902 128480 131498 141382 135464 131025 131868 87347 88658 318401 279473 807658 811545 234154 236115 294697 297507 348207 340468 364932 365340 389544 394066 373939 411952 940870 994011 603911 498194 315690 308151 364093 363448 387912 392430 396592 405474 453131 458727 779285 805946 40.15 69.0 2
11:22:57 2023-10-12 414813 411039 90765 88792 143233 144164 152639 151293 121459 123526 126740 128373 139494 144680 429429 459760 1326265 1314312 524046 540847 131266 112902 128480 131749 141417 135909 131058 132299 87196 88926 318401 281667 809189 819704 234779 233855 292263 296982 348572 337492 365893 366811 389817 394066 369497 411603 939628 986937 595210 499599 315690 307926 360988 364476 384941 391188 396448 403643 456918 455583 778259 806929 40.05 69.0 2
11:22:58 2023-10-12 414552 412560 90732 88946 142934 144620 152182 151887 121061 123800 126497 128897 139440 145281 429735 461691 1339845 1322658 520368 540883 131425 112902 128906 131749 141683 136171 131848 132481 87466 88691 320635 279473 822662 814800 234851 233034 292689 297753 345614 337907 365230 368651 388656 394169 372022 411238 940870 998435 596555 504113 316640 307650 364608 362681 386461 389464 399188 405651 457203 457151 774648 806982 40.05 69.0 2
11:22:59 2023-10-12 419779 413860 90765 88792 143438 144428 153024 151022 121691 123560 126774 128438 139527 144786 431546 464259 1333973 1320918 526334 543943 129687 113057 129196 132104 142310 136354 132211 132597 87683 88658 321657 279437 818469 820661 234268 232926 292582 297146 345578 336864 366076 366260 388047 392439 369193 411566 940598 990523 606853 499989 314694 306292 364866 363961 383250 390057 395890 404899 455791 453879 779399 806929 40.15 69.0 2
11:23:00 2023-10-12 417191 415074 90765 88796 143338 144632 153130 151258 121691 123594 126774 128470 139527 144989 431317 468293 1346510 1320807 518879 544088 131494 112747 129368 132040 142109 136075 132494 132514 87563 88691 320635 281126 817686 818235 234851 232053 293064 296519 345336 337634 364675 368363 387686 392154 369533 410184 944887 996718 595330 505470 315741 309616 365087 360713 384328 387701 396520 404899 456086 455618 772491 805678 40.15 69.0 2
11:23:01 2023-10-12 421731 414520 91133 89060 139973 144701 153199 151989 122086 123766 127194 128688 140330 144989 432818 471788 1334452 1307745 522783 545314 131642 113057 129487 132407 142298 136508 132311 132893 87563 88877 320635 283703 812725 824809 234851 232053 294443 296031 347438 336618 367188 366991 388011 394723 369489 412573 945983 990523 599497 505976 313738 308186 364093 361925 384364 388824 396556 403357 456468 454588 770267 810442 40.05 69.0 2
11:23:02 2023-10-12 419482 416092 90798 88978 140355 145171 153658 152726 122090 123835 127370 129016 140827 145236 432714 472534 1346546 1324573 522007 546930 131928 113057 130013 132035 142449 136423 132776 132764 87835 88958 324464 282610 823171 822913 234851 231982 293155 297378 346878 338512 364198 366225 386232 393615 369569 407873 950278 999618 606853 503007 312714 309086 365087 360569 384941 390639 400109 404289 454304 454552 773026 806893 40.15 69.1 2
11:23:03 2023-10-12 421670 416464 91365 88792 141084 144667 154472 151955 122525 123680 127615 128535 140817 144887 435886 471564 1331883 1318089 531125 548164 131460 113213 129403 132407 142247 137538 132743 133608 87747 89153 323948 285315 819179 829472 234520 232706 295379 295335 346655 337634 364677 364173 387393 394723 368637 409063 944607 987722 605382 502971 313445 309086 363030 362681 384941 389773 399217 402282 455875 454557 771796 811700 40.15 69.1 2
11:23:04 2023-10-12 419852 421610 90831 88978 140783 145368 154047 152758 122492 124248 127615 129545 141216 145431 437192 473734 1347133 1327966 529393 549645 131905 113213 130091 129088 138915 137217 133076 133499 87867 88999 324464 285315 832878 824809 234634 233034 294158 295937 345543 338405 363026 365710 385689 394446 369489 405470 950090 998702 602440 505976 312749 308186 365124 362667 384400 388894 398872 403680 453663 453243 771396 808683 40.15 69.1 2
11:23:05 2023-10-12 423961 418946 91307 88914 141541 145137 154472 152267 122927 123714 127649 128623 141044 141155 437883 473698 1329360 1313169 529962 550351 131676 113213 130104 132390 142449 137225 132810 133834 87867 89153 323156 285720 823286 832201 234685 232442 294479 296390 346620 337670 366076 367621 388809 394472 368090 409568 947251 990450 603911 506584 315516 308945 364057 363704 382641 387736 396592 401531 457454 451867 771360 811703 40.15 69.1 2
11:23:06 2023-10-12 423287 420201 91266 88946 141675 145171 154411 152758 122525 124076 127649 129325 140850 145263 438850 472788 1342585 1326290 531920 547399 132253 113057 130697 132499 139458 136905 133612 133415 87900 89186 323948 284508 835198 829813 234355 232706 293959 296490 345317 337634 366076 365012 388011 391817 368673 409446 944643 994011 603911 503757 314658 307220 363246 363448 382945 390057 395890 403680 453096 451867 781684 811666 40.15 69.1 2
11:23:07 2023-10-12 427503 422152 91240 89133 141503 145677 154437 153526 122726 124265 127649 130130 140850 141834 439513 476286 1340907 1316981 526792 548278 132070 114406 130697 129335 142718 137792 133712 134390 88229 89599 324980 286903 828717 834488 234851 232018 293638 296131 346478 336440 365930 366368 385689 392439 366971 410143 950090 993938 604279 507413 315292 310712 364057 361960 384670 387736 396448 401219 454086 450863 773661 814048 40.05 69.1 2
11:23:08 2023-10-12 428216 423863 91365 88982 142043 145575 154579 153250 122693 124231 127683 129643 141216 145648 440443 470938 1344564 1330106 531878 549014 131871 113213 130879 132643 139828 137546 133645 133666 87996 89092 321034 284508 844107 835744 234520 232706 292370 297789 345336 336582 365843 365304 387429 390065 365326 407837 944607 992534 611375 505617 315690 307185 364829 364330 385486 389773 396608 402282 456234 454557 787017 813286 40.15 69.1 2
11:23:09 2023-10-12 430829 423858 90831 89194 141114 146152 154472 153778 122726 121340 127649 130308 140850 142297 440443 477155 1344539 1324660 528863 549788 132157 114058 130740 129586 139994 137668 133729 134188 87932 89218 324980 286940 828128 834818 234779 232706 293546 296598 345614 335605 364271 366403 385689 391817 363614 405434 950090 998276 603910 504607 313738 308151 360988 363961 385590 388824 395261 399695 455912 456166 776521 814048 40.15 69.1 2
11:23:10 2023-10-12 431130 424120 91207 89011 142071 145914 154970 153318 122927 124352 127683 129708 141175 145573 445847 469134 1343769 1332001 532705 549932 131745 113368 130879 129598 139798 137875 133679 134070 87964 89341 328371 286126 833519 836416 234520 232706 291445 297753 346620 336582 364677 367100 387722 390638 366640 405326 945836 994745 597566 506620 315545 308010 363030 363961 383286 389464 395545 399868 455589 451515 785410 814048 40.15 69.1 2
11:23:11 2023-10-12 429226 427122 90831 89320 141151 146494 154579 154309 122895 121316 127683 130553 140709 142861 446039 470938 1358656 1335563 530030 549968 132070 113290 130879 129513 139828 137918 133792 134175 88205 89341 321841 286126 837044 832201 234851 232706 292618 296519 345578 337362 363280 366733 387429 390065 365291 404756 948743 1006006 606896 504607 315654 310053 363836 360893 385590 388859 395802 401219 450751 453915 782867 811666 40.05 69.1 2
11:23:12 2023-10-12 432047 427423 91244 88978 141541 145914 155113 153778 122927 124628 128072 130130 141175 142067 438996 470537 1346510 1330106 533498 549968 131528 113213 130879 129509 139994 137841 133914 134340 88382 89517 324980 287756 829586 839308 234082 232706 291995 296663 346478 336440 363536 364209 387702 390030 364942 407089 945946 992534 609882 504544 315135 310236 360988 362935 382641 389748 395241 400513 453663 450531 783460 814048 40.15 69.1 2
11:23:13 2023-10-12 429879 425282 90835 89137 141093 146389 154472 154274 122525 121400 128004 130855 140817 142894 441290 471635 1355766 1342814 531920 550041 131711 113213 131062 129598 140834 137841 133990 134289 88238 89341 327328 287348 832207 833970 234190 232706 292413 296843 345578 336653 360654 365375 386847 390030 364196 404931 946157 1007431 605403 504643 315431 309834 364020 360641 385303 387595 395692 400753 450895 453065 782740 811482 40.15 69.1 2
11:23:14 2023-10-12 433783 427667 91207 88978 141837 146973 155358 153957 123129 121340 128106 130097 141268 142017 440198 474925 1347447 1335959 534940 553007 131974 113368 130992 129675 140868 137703 134200 134070 88238 89186 326765 286126 837010 842425 233953 232053 292413 297507 343541 337662 364126 363118 384498 387710 363069 404150 944643 993236 606853 506694 315173 306222 363030 363448 382069 387736 394366 400013 453663 450755 786319 811740 40.05 69.2 2
11:23:15 2023-10-12 431135 427523 90868 88978 141866 146117 155255 153812 123129 121200 128072 130341 141175 141966 440616 476623 1361555 1335600 530407 553188 131978 113135 131062 129513 140380 137953 134196 134204 87964 89186 329108 285837 835105 836930 234685 231728 291728 295579 343506 338619 360402 367882 384212 387463 366122 404784 948632 1005823 609400 510305 316452 308960 363030 360821 383286 386512 394352 399868 450577 450812 778259 810479 40.15 69.2 2
11:23:16 2023-10-12 436093 430761 90831 88978 142009 146183 155220 154060 122957 121168 127949 130524 141410 141929 440018 478075 1350103 1322688 530337 553970 131711 113135 130888 129598 140480 137875 133712 134322 87964 89218 327849 287495 833019 840748 234520 231403 291925 294963 345075 334561 362767 364244 383312 389176 363800 405847 950090 998276 612999 507571 312749 307185 360988 362935 382945 386547 395802 396461 453663 449236 774833 813471 40.15 69.2 2
11:23:17 2023-10-12 432052 433655 90802 88950 141080 146389 154755 154309 122927 124663 127683 130130 140850 142162 440962 475176 1360588 1335813 531920 554006 132070 113213 131062 129598 140571 137892 134319 134361 88289 89517 328371 287756 840490 839308 234046 231982 290701 297059 346388 336205 360546 364209 382131 387097 362525 403565 949416 1006006 606896 508324 315741 306753 363030 360785 381766 385363 394050 400798 448958 449166 777121 811666 40.15 69.2 2
11:23:18 2023-10-12 437893 429471 91114 88978 141770 146152 155255 154167 123129 124317 128072 130341 141175 142331 441692 481532 1350376 1324369 531538 555647 131711 113213 130971 129687 140546 137875 134116 134542 87964 89218 327328 288378 832302 843729 234190 231403 291969 294963 344540 334057 363634 363118 381863 387780 364057 405506 950090 994011 599497 509079 311801 309397 360808 362681 384396 385258 395411 396317 450931 450935 774259 813900 40.15 69.2 2
11:23:19 2023-10-12 432660 431202 90831 88824 141251 145997 155289 153957 122960 121372 128072 130130 141170 142115 444936 483468 1358723 1337594 531804 554680 131974 113213 131428 130043 140901 137737 134420 134103 87932 89031 328371 287567 841156 841197 233388 230451 292413 294963 344923 338619 362108 361995 380421 387780 365087 401251 950090 1002382 608389 507534 312619 306257 360988 358616 382769 384790 395802 396461 448775 448747 771980 809257 40.15 69.2 2
11:23:20 2023-10-12 432876 430490 90798 88396 141897 145407 155324 153318 123332 124110 128408 129027 141305 141482 441439 479826 1337032 1322452 536327 557813 131494 113057 130879 129687 140513 138294 133990 134716 87932 89186 328371 288450 833215 846124 232897 230684 293660 294064 343506 337662 360366 362717 382813 387639 362849 402921 948632 990450 606853 508856 313729 306935 360952 359698 381150 385094 395545 396353 449202 447701 773661 811740 40.15 69.2 2
11:23:21 2023-10-12 434153 433829 90835 88674 141995 145669 155757 153778 123167 124386 128284 129610 141208 145298 441764 478075 1350376 1335563 539706 555647 131676 112980 131062 129513 140380 138398 134091 134423 87932 89186 330779 288527 846725 843729 232733 231403 290877 293850 344656 336618 359424 362971 382202 386556 364057 400654 944643 996864 606853 505259 311801 306222 360988 358292 381150 386547 393493 396425 447141 447701 779174 808110 40.15 69.2 2
11:23:22 2023-10-12 432912 432876 90802 88670 141541 146050 155289 154034 122927 124421 127683 129708 141077 141966 444299 477787 1340177 1330106 540860 556506 131243 113057 130879 129691 140283 138520 134221 134847 88076 89300 328371 291419 832343 848528 231434 230992 291960 295383 346878 336108 359388 362971 382703 387639 360483 401032 944570 991060 608389 503720 313952 309529 359575 359626 382228 387053 393419 396830 447955 448016 779285 811703 40.15 69.2 2
11:23:23 2023-10-12 432543 433066 90699 88638 141508 145643 155220 153992 122895 124525 128004 129675 141044 141602 441728 476515 1351815 1345364 540475 556469 131391 113057 131062 129513 140380 138575 134154 134631 87900 89186 330779 288509 842360 843458 231937 231565 290365 293644 345411 334525 359945 364512 382972 385337 360880 396493 947325 1002786 608389 506335 313952 306248 360663 358833 384396 386371 391462 397958 447118 449523 783733 810545 40.15 69.2 2
11:23:24 2023-10-12 437356 432701 90732 88638 142009 145777 155255 153992 122895 121135 128038 130166 141410 145648 444636 478509 1349055 1333824 541096 556287 129507 113290 130923 130043 140314 138769 133645 134508 87900 89153 327849 290975 837879 848528 231775 231565 289888 293133 346878 335639 359388 362971 381792 384157 358530 399973 944570 989625 606896 505976 311801 306789 358493 359373 381150 385328 389807 395705 448947 447037 781721 811593 40.15 69.2 2
11:23:25 2023-10-12 449543 433223 90546 88946 140876 146284 154721 154772 122777 121498 127615 130945 141118 143239 444927 476551 1361555 1343322 532899 558603 131608 112902 131062 129687 140513 138259 134082 134716 87900 89153 331306 288450 841878 843132 231973 231007 289079 294028 342983 336636 361080 364882 382468 386267 360663 398663 946231 1001745 608389 511758 313507 306321 360988 357968 381689 385209 390728 398524 444832 447999 777036 808074 40.05 69.2 2
11:23:26 2023-10-12 440232 432831 90641 88606 141118 145643 155220 154240 122927 121168 127915 129975 140850 145502 441548 481175 1348629 1322688 533534 557688 131334 112902 130879 129513 140054 138350 134053 134605 87807 88909 330779 290419 837826 847936 231973 229218 290365 292821 344998 335759 359424 360857 379033 385337 359396 402660 947361 989822 608389 507498 312176 306789 359599 358544 378934 384668 392198 396267 446889 446382 770231 811666 40.15 69.2 2
11:23:27 2023-10-12 432912 443243 90699 88363 141499 145640 155255 153752 122927 124525 127649 129708 140783 145502 444299 484422 1354219 1333555 537372 558083 131642 112825 131062 129513 140380 138449 134382 134441 87835 89080 330085 290519 842612 843656 231434 229042 290665 294964 342839 334490 359036 360857 378120 385911 359940 397843 949416 1000150 608389 507413 311734 305998 359865 356391 381150 385751 393141 396267 445273 445675 767943 806929 40.15 69.2 2
11:23:28 2023-10-12 439974 435579 90732 88331 141966 145373 156117 153318 123129 124283 128038 129335 141272 145263 446295 481246 1341129 1330350 541045 558083 131391 112902 130879 129513 139828 138584 133969 134643 87715 89153 330779 292022 837492 852626 230856 229932 290806 291796 342983 333870 359908 359952 379817 385337 358027 396421 944607 988852 608389 504507 311075 308452 359810 357718 378826 387384 391739 394365 446936 444213 776925 812857 40.15 69.2 2
11:23:29 2023-10-12 437351 436734 90417 88363 141084 145880 155220 154167 122810 124455 127615 129708 140653 141568 446004 482712 1356485 1333862 536535 558800 128865 113213 130488 130480 139470 138890 133700 135037 87563 89092 331833 291640 834080 847325 231216 229254 289009 291796 346071 333402 359036 362971 379033 385760 355807 395755 948743 996864 608389 504643 311955 306573 356306 357430 381689 384668 389843 393287 442928 445711 774210 809257 40.15 69.2 2
11:23:30 2023-10-12 441545 436512 90417 88359 141080 145643 155255 154026 122895 124386 127615 129675 140817 141981 446295 477967 1346546 1333899 539322 559395 129465 112825 130971 129602 139828 138376 134074 134716 87747 89092 330779 291116 839258 851690 231216 229897 288942 292206 344778 333582 359982 360497 380706 383384 356307 396312 942765 993298 585060 507340 312841 304922 359323 358292 378898 384959 387326 396230 445180 444385 781721 809281 40.05 69.2 2
11:23:31 2023-10-12 441998 437633 90534 88448 141436 145540 155117 154137 123115 121236 127901 129610 141382 141535 444600 483387 1343731 1322688 537568 558873 129327 112670 130971 129420 140060 138121 134340 134289 87747 88845 331833 291012 858757 852293 231216 228472 288939 291317 342983 333870 357193 358329 378428 385760 356378 396385 944607 987722 606896 508856 311073 306357 357667 356391 376627 384134 390430 394475 446486 441777 769104 809867 40.15 69.2 2
11:23:32 2023-10-12 437011 437565 90537 88303 141558 145330 155186 153671 122927 124231 127649 129237 140717 145250 445265 481872 1346675 1334577 541245 558083 131391 112593 131062 129331 140707 138017 134285 134340 87771 88958 328425 290939 848708 850941 230356 229042 290987 291647 340734 335759 358020 358616 379033 384677 358459 396788 941789 993236 616030 505259 312176 306069 358781 355570 376627 385209 387542 395108 441737 441850 779285 805678 40.15 69.2 2
11:23:33 2023-10-12 438545 436394 90384 88549 140989 145605 155255 153778 122927 124386 127615 129675 140709 145298 445338 485503 1352550 1335526 538136 558873 131209 112593 130971 129509 140350 137841 133679 134289 87595 88877 331833 291981 855309 847700 230497 229148 289642 290432 342983 333870 357513 360241 379033 383889 356378 395738 947398 998702 603910 507413 310232 306644 359045 357390 380075 384525 390873 393104 441809 444868 769938 810545 40.15 69.2 2
11:23:34 2023-10-12 438471 436736 90291 88174 141118 145643 155220 153855 122810 124352 127615 129675 140197 141733 446453 477823 1352326 1348980 541171 559196 129293 112747 130923 129598 140413 138095 133645 134116 87595 88877 331833 291658 845721 848528 229746 229218 288942 291317 342284 333834 357243 360241 379033 382917 355308 395457 941826 999408 609968 506694 311734 305030 356627 355570 379006 384938 386272 393323 441989 445050 780245 805678 40.15 69.2 2
11:23:35 2023-10-12 442799 436482 90104 88331 140621 145472 155117 154274 122525 124559 127404 129675 140330 141918 446366 481211 1350588 1332001 536609 559665 128968 112593 130697 129509 139994 137875 133679 134289 87837 88845 324980 291460 836500 849847 230497 228472 288133 290467 342767 332302 358307 360533 377715 384270 356475 396825 947577 991854 611484 511031 310853 304958 356627 357466 378329 382051 389916 392103 445638 442348 770231 811663 40.15 69.2 2
11:23:36 2023-10-12 440113 439911 90406 88202 141014 145506 155117 154171 122829 121218 127513 129610 140717 142082 446963 484820 1359622 1335959 534181 558603 129327 112373 131062 132608 140704 137599 134082 134293 87595 88751 330779 290843 848910 848009 230497 227024 288942 291317 340399 333870 356971 358580 375860 383257 356128 395140 944607 998276 603910 507534 308665 304530 358241 354255 377760 381229 387542 393287 441259 440423 768016 807093 40.15 69.2 2
11:23:37 2023-10-12 442315 436771 90413 87997 141084 145036 155255 153250 122957 124041 127649 128744 140817 144715 446999 485162 1340561 1322688 537918 559269 128879 112593 130561 129331 139669 138047 133788 134344 87618 88958 331833 291836 841500 856531 229962 227589 290576 292054 342428 332823 357513 356427 376725 384391 356980 395466 943901 984859 608389 505829 309975 305460 356056 355001 375198 383213 387578 391512 441701 440535 770267 805714 40.05 69.2 2
11:23:38 2023-10-12 438857 438063 90326 88101 141080 145137 155255 153284 122810 124076 127615 128874 140686 144887 448303 480500 1350376 1338452 542347 558873 128968 112361 130662 129331 139961 137806 133645 134196 87471 88723 330779 291981 846928 852293 229069 228437 288942 290220 340949 333870 355853 357273 378464 382076 354206 392726 939128 994597 612868 504177 310232 304457 358029 355766 376183 383410 388257 391643 439113 441922 779248 807019 40.15 69.2 2
11:23:39 2023-10-12 442620 438724 90262 88026 140596 145171 155220 153778 122525 124283 127527 128995 140363 141437 448010 481994 1343942 1333862 544123 559665 128618 112593 130397 129598 139570 137841 133612 134322 87164 88751 333595 293382 850508 854106 228288 228278 289158 292054 342417 331852 357749 357501 378730 382344 354967 394544 940870 987722 593613 505976 311734 304030 354171 355286 376627 382944 386334 389748 442061 442197 777919 806929 40.15 69.2 2
11:23:40 2023-10-12 442485 439377 89914 88239 143507 145677 154579 154309 122492 121284 127228 130130 140233 142199 448704 480852 1359622 1342268 536117 558873 128968 112252 130697 132643 139973 137772 133662 133977 87565 88537 330779 291496 846370 847973 229069 228278 288093 290925 340352 332572 356426 359411 376017 380799 355971 393766 943545 996681 585060 511031 310414 303106 356556 354184 376062 380341 387432 392066 439005 442030 772527 804506 40.15 69.1 2
11:23:41 2023-10-12 442966 440631 90187 87929 140557 145373 155117 153641 122796 120974 127513 129105 141216 143442 448303 481175 1349417 1334052 541245 556929 131175 115080 131062 132540 140834 137565 134082 133838 87499 88263 331306 290227 851880 855318 228678 227411 288824 290397 338313 332859 356971 355856 376138 381203 354774 393949 940870 991060 608389 505259 309975 303142 355521 354621 374373 382336 387157 390887 438603 439153 778178 805946 40.15 69.2 2
11:23:42 2023-10-12 439028 439413 90104 87993 140596 145171 154970 153778 122525 124265 127228 129302 140363 145227 448339 486259 1353257 1333592 539706 558015 128879 112275 130571 132675 140021 137733 134011 134416 87310 88747 331833 294720 847499 850941 228892 227589 288906 290919 340734 332859 354776 357501 375596 382937 354894 393345 944643 996864 608389 507303 309538 304994 354193 354871 376627 380927 386308 387448 437951 442030 767827 804538 40.15 69.2 2
11:23:43 2023-10-12 443114 440418 90104 87993 140819 145171 155005 153778 122810 124231 127404 129027 140929 145059 449611 481211 1340177 1332001 545508 558444 128576 112438 130264 132596 142696 137918 133633 134407 86916 88751 334302 293740 838892 855318 227580 227729 288738 290517 341706 330813 355853 358440 377557 381203 351938 393041 940870 984895 585060 506510 311147 302821 355971 357390 375055 381931 384749 387339 442169 438974 779248 809392 40.15 69.2 2
11:23:44 2023-10-12 445736 439444 90009 88130 140429 145137 155113 153778 122525 124231 127404 129027 140363 141336 448681 485288 1344539 1322770 537098 560856 128618 112406 130488 129331 139961 137737 133645 134103 86916 88537 331833 293004 846632 856531 229033 226322 288738 291848 339706 331314 357007 356164 373279 380633 353965 393949 941826 983994 577820 504643 308592 303177 354419 353652 373181 378958 385115 387484 441606 439095 768373 806907 40.15 69.2 2
11:23:45 2023-10-12 442582 440723 90071 87721 140823 144701 155220 153526 122693 124110 127493 128874 140396 144989 448974 483123 1344803 1331661 541082 557230 128968 112352 130662 132407 139861 137602 133645 133700 86916 88650 334302 292845 856728 855318 228128 227024 288093 295002 337554 332572 354485 356921 374328 378826 355702 390810 939389 993335 608389 504324 308338 302645 353887 353621 374075 381890 386061 387448 436309 439440 777073 804654 40.15 69.1 2
11:23:46 2023-10-12 445639 442975 90154 87929 140753 145026 155121 153641 122796 121039 127445 129325 140297 145192 448999 482894 1337327 1334052 544969 558015 128269 115023 130229 132643 139378 137806 133210 134103 86559 88537 333595 294301 839610 855318 227228 227059 288532 288775 340878 329813 354776 355357 376124 378967 351794 390919 939536 984895 585060 505976 310145 302185 354752 353157 374075 380056 384006 390099 439005 438988 778731 804538 40.15 69.1 2
11:23:47 2023-10-12 442966 440050 89664 87997 143547 145373 154189 154167 122090 124351 127065 129643 140054 145648 448974 480852 1358656 1342091 537335 557230 128611 115035 130264 132574 140395 137599 133881 133902 87466 88593 331306 291836 855723 850302 228218 226884 287050 291642 338278 330545 354525 357501 373314 378925 353965 390331 942307 993975 609968 510305 308592 301232 354454 354726 374337 377759 385241 389712 437951 439476 772491 804802 40.15 69.1 2
11:23:48 2023-10-12 446702 441336 89791 87689 143573 144692 154721 153318 122492 124110 127106 128744 140137 144989 448339 485575 1346510 1320807 536646 557230 128364 115000 130264 132223 142610 137775 133532 133943 87229 88263 330779 293324 846860 856531 228323 225622 287890 290517 338824 329849 355314 354219 371866 378707 351866 392135 940870 979164 603910 505360 306460 302821 355720 354726 374194 378782 387120 387231 436295 436171 769391 805798 40.15 69.2 2
11:23:49 2023-10-12 440323 441755 89758 87689 143307 144692 154721 153318 122408 124110 127072 128776 139494 141336 449390 485979 1348406 1333862 538025 561254 127982 112438 129625 129509 138819 137841 132776 134137 86382 88537 331833 294706 839026 852293 227580 225971 287283 288595 340220 329315 351605 355357 372720 377767 349675 387443 939128 989661 598871 507413 306784 302185 351974 353870 374373 378322 385477 385599 436003 440750 769104 805946 40.05 69.1 2
11:23:50 2023-10-12 447270 442079 89791 87689 143573 144701 154755 153284 122525 124110 127160 128809 139551 144989 449292 480852 1349564 1330106 543177 558051 128029 115035 129832 132591 142519 137806 133419 133977 86618 88263 328425 293602 855205 855878 227580 227024 286476 288775 339599 328533 353449 357426 374293 376502 350553 390497 937319 986237 619287 506547 309538 300036 355003 353122 372100 378782 382541 387339 441113 436869 776572 806482 40.15 69.1 2
11:23:51 2023-10-12 450767 441827 89874 87657 140203 144899 154975 153676 122712 120974 127390 128776 140263 144918 449611 486981 1346510 1322733 537372 558838 128186 115046 130229 132574 139278 137580 133244 133633 86618 88443 330779 293260 845541 857125 227969 225238 287283 288775 337803 329315 353703 353157 371015 377802 351263 390331 940870 979164 614515 504507 306909 302185 354002 353870 373138 378622 386061 385870 435896 435503 766894 804802 40.15 69.1 2
11:23:52 2023-10-12 442088 441088 90064 87386 140000 144568 154970 153037 122525 124076 127194 128285 140054 144742 449611 481246 1346546 1339484 543847 558051 128186 114886 130013 132356 139170 137565 133482 133902 86944 88198 331306 293394 857387 857139 228887 226112 287063 290336 336786 330813 351267 352134 373017 378925 350445 386754 937503 993975 609882 504003 306784 302010 354752 351880 373776 378958 383155 386214 435534 438787 776618 802483 40.15 69.1 2
11:23:53 2023-10-12 448113 441475 89697 87629 143229 144897 154764 153250 122459 123990 126984 128503 140197 144984 448681 480852 1344761 1331053 539479 558051 128152 114932 130229 132407 142618 137355 133428 133541 86559 88230 331833 291496 852917 857125 227228 225587 285597 290685 336786 327966 353703 353193 371606 374336 351546 389744 938204 987722 619287 505976 306712 299338 353887 354102 373138 377759 383228 387375 436687 435467 772491 804231 40.15 69.1 2
11:23:54 2023-10-12 440597 442142 89451 87418 143438 144432 154579 153284 122492 123990 126808 128447 139527 143068 449390 486765 1355294 1333862 536609 562664 128405 112168 130125 132518 139894 137286 133394 133465 86559 88078 331833 292382 852880 855318 227193 224634 286879 288595 335596 329813 351285 353688 371968 377239 351866 386790 939128 993236 592142 507413 304810 301021 355003 351844 372065 376599 385514 386758 440677 435289 765650 801877 40.15 69.1 2
11:23:55 2023-10-12 445639 442147 89758 87116 143408 144164 154970 152758 122557 123714 127194 131729 139560 144245 448974 487053 1341129 1320807 541155 558087 128063 114852 129437 132223 142285 137350 133210 133637 86441 88230 330779 293908 844827 859627 226841 224855 287283 288788 339199 328533 351352 353689 370944 377627 349496 387263 939389 981282 608453 502432 305706 301268 351794 351880 370953 378817 384314 386512 435015 437315 769141 804691 40.05 69.1 2
11:23:56 2023-10-12 449285 441926 89562 87597 139453 145000 154120 153535 122586 124352 127024 128809 139461 145683 449292 484103 1346546 1324660 534706 558838 128118 114773 130350 132407 140003 137329 133302 133616 86559 88078 334072 293532 864519 855924 227228 224855 286441 288879 336751 325853 351677 353723 369354 376047 349639 387515 940870 980584 622642 504643 306468 299162 354002 351880 372611 375478 383192 384985 436144 434034 765576 804802 40.05 69.1 2
11:23:57 2023-10-12 446263 442147 89447 87525 143368 144398 154686 152758 122291 124007 126774 128373 139494 144443 447973 483351 1340834 1330106 542383 557230 128542 114681 130229 132184 139229 136855 133881 133306 87003 88037 331833 291872 859984 857748 228402 225064 286043 288631 334657 328480 351533 354639 369942 377751 351330 387062 935476 986863 617748 503892 307341 301202 351974 350427 373666 377723 381659 387335 433201 434212 774210 799907 40.15 69.1 2
11:23:58 2023-10-12 449468 444648 89415 87386 143238 144432 154618 153148 122258 124059 126950 128722 139461 142836 447900 480852 1344527 1328450 541245 558874 127940 114784 129403 132407 142605 137276 133281 133486 86500 88045 330779 292018 847999 859627 226173 224820 283830 288883 335737 326731 351569 354406 369907 375739 349112 387371 934042 986020 617748 505259 305706 300731 355003 351880 372870 376599 381965 385870 433933 432820 771360 802446 40.15 69.1 2
11:23:59 2023-10-12 450904 442147 89415 87354 143364 144398 154583 153144 122291 123835 126740 128373 139461 142836 448743 486765 1352326 1331889 537372 562050 128016 115011 130056 132575 139278 136958 133177 133348 86559 87925 331833 292139 854642 855318 228240 223503 286164 289410 337523 328782 349415 354657 370020 376012 350167 387790 940870 991797 608453 505976 304546 301268 351974 350710 373138 376266 384006 386531 433012 435126 762796 800100 40.15 69.1 2
11:24:00 2023-10-12 445212 442142 89353 87120 143438 144164 154544 152652 122090 124007 126354 128373 139461 144478 449427 486259 1335320 1326253 544344 558874 127695 114750 129368 132287 138724 137191 132743 133633 86323 88106 334302 294927 844381 859590 227115 224473 286450 287010 338719 329477 350750 353653 371464 378658 347394 387642 937648 984141 616210 502041 305204 300248 351974 351807 372875 378916 380779 385344 436766 433413 774408 804654 40.15 69.1 2
11:24:01 2023-10-12 450746 446163 89529 87469 139391 144530 154549 153182 122426 122707 126936 128591 139428 144777 449611 487017 1340907 1316981 537297 558838 127695 114784 129368 132223 142432 137307 133277 133616 86323 88013 330779 293740 851771 859590 226173 223503 285530 287981 334728 327228 351533 351916 370020 374370 347536 386790 939264 979273 609968 503720 305672 300073 351974 351240 369993 375478 383119 385381 435534 439551 767827 802446 40.15 69.1 2
11:24:02 2023-10-12 443114 445390 89447 87052 143233 143954 154579 152516 122492 123800 126740 131849 139057 142373 449354 482672 1344724 1334577 543425 558680 127695 114750 129403 132253 142414 137114 133319 133922 86559 88069 331833 294055 853922 857748 227596 224716 284951 288152 337523 328746 348291 351916 373056 376268 348300 385923 934005 991060 608453 502971 306468 298884 351974 349617 373666 376599 378565 385964 432939 433857 774796 797762 40.15 69.1 2
11:24:03 2023-10-12 449739 445267 89325 87052 143064 144428 154583 152969 122058 123921 126531 131706 139892 144923 450997 481532 1345021 1326253 541867 558051 127484 114522 129368 132218 142414 136871 133197 133164 86264 87833 334302 291981 850431 859627 227435 223503 283322 288775 334693 325292 350472 351591 368768 374052 347221 386173 932720 983431 617748 504507 305598 297563 351974 351771 369993 375220 378565 387097 436235 439365 770231 800026 40.15 69.1 2
11:24:04 2023-10-12 446074 441859 89231 87056 143134 143969 154082 152969 122291 123835 126531 131940 138973 142693 450064 486729 1356485 1331199 536572 562050 127982 114897 129840 132288 139028 136734 133177 132797 86323 87741 331437 293004 854926 856531 227757 222745 284805 288296 336333 327719 348852 353906 368907 376532 348305 386270 939536 988229 609968 505976 302675 300036 351974 349617 372086 374362 382541 385381 431326 432890 761063 798893 40.05 69.1 2
11:24:05 2023-10-12 447127 444644 89231 87090 143233 143697 154223 152267 122291 123749 126531 131547 139428 144276 449611 486981 1333428 1322415 544344 558910 127308 114556 129368 132223 142251 136995 132743 133495 86205 87925 334302 294996 844005 861410 225837 223503 285566 286848 337762 328546 351834 353422 373093 376160 347838 387642 935627 983177 606938 505434 305562 297458 351974 351807 369993 374362 377780 386512 434030 439402 774833 802338 40.15 69.1 2
11:24:06 2023-10-12 448809 447009 89521 87443 139710 144219 154017 153148 122225 124042 126638 128518 139399 144812 449317 480464 1329250 1326290 547460 561143 127240 114715 129154 132161 141984 137114 132643 133415 86146 87893 333595 295136 840758 857637 225837 224507 283826 286736 334728 325747 348852 351916 369907 375475 345101 386544 932024 981194 621595 505259 305741 297528 350948 351807 369993 374327 377320 384182 435534 431574 774833 802483 40.05 69.1 2
11:24:07 2023-10-12 445904 445596 89011 87084 142665 144432 153233 153216 121691 124076 126322 128470 141973 144715 449611 480500 1355730 1333899 536572 558444 127695 114522 129368 132132 142216 136875 133319 133557 86323 88248 331833 292736 854625 854069 227757 223365 283189 287715 335859 325747 348327 353906 369463 373492 349567 385230 938168 988229 614671 507054 304547 298326 351974 349090 369993 375730 380815 385381 431762 438545 761100 797725 40.15 69.1 2
11:24:08 2023-10-12 444050 446536 89105 86869 142969 144032 154828 153075 122258 123886 126706 131729 142136 144276 450592 481211 1346510 1340358 544123 557230 127594 114556 129334 132040 142242 136715 132743 132902 86087 87833 330779 293740 869177 855318 225837 223503 284414 286656 335859 325747 346720 351916 368768 373243 345414 383092 932720 991096 611594 506694 304775 297667 351443 349617 373138 376259 376789 385111 432976 432820 770267 797762 40.15 69.1 2
11:24:09 2023-10-12 449776 445409 88828 87052 142696 144164 153658 153037 121691 123869 125939 131729 142037 144680 449097 485288 1342555 1323556 537679 561254 127471 114738 129230 132230 142444 136734 133779 133039 86087 87833 331833 294703 856548 857748 227115 223244 283614 286741 336224 326404 349415 353906 368907 374649 345137 386544 939536 979967 613133 507413 302923 300167 350948 351542 369956 374640 378565 383060 435534 433016 761674 801840 40.15 69.1 2
11:24:10 2023-10-12 446993 445949 89105 86865 142969 144368 153940 153003 121723 120832 126322 131849 142248 144346 447888 484139 1347133 1330106 537845 558874 127030 114704 128906 132530 141949 136905 132311 133415 86029 87925 331306 296186 840935 855318 225837 223124 283472 285187 334728 324767 346755 351916 368943 374649 345876 385413 937933 981970 610055 507413 302888 297528 350665 350746 369993 374640 378492 383023 435534 438750 762216 801272 40.15 69.1 2
11:24:11 2023-10-12 451882 447132 89219 86988 139196 143928 154051 152901 122025 124042 126517 128285 139137 144552 448889 480837 1340834 1326290 541096 561779 127240 114454 129368 131818 142216 136389 132710 133566 86205 87621 331833 291981 856111 860844 225837 222779 282099 287855 333969 324540 348852 350782 369754 372375 346455 386270 932024 982006 616210 503757 302923 299777 351974 348599 368808 375730 377888 384799 431650 431798 768919 797725 40.15 69.1 2
11:24:12 2023-10-12 446590 444328 89105 86691 142964 143697 154082 152618 122328 123749 126322 131695 141973 144241 447573 489917 1349417 1329160 540475 558910 127308 114363 129244 131818 142216 136457 133009 133214 86323 87852 331833 294509 861311 857748 225837 224398 284516 286320 335591 328546 349347 351880 368943 375739 344341 384940 938168 984859 613133 505976 304732 300095 348537 348599 372086 374676 377924 381527 430513 439055 765650 799496 40.15 69.1 2
11:24:13 2023-10-12 445790 445613 89076 86655 142765 143697 153940 152905 122053 123766 126497 131513 141938 144241 449427 489808 1346238 1330106 541245 558910 127308 114329 128907 132040 142048 136448 132747 132818 85970 87741 334302 294927 856184 856531 225837 222745 284694 285196 333969 325782 348852 351844 368611 375475 345876 383651 936839 984126 619095 507413 302888 297667 349890 350710 369993 374640 377924 383023 433332 438746 762216 801272 40.15 69.1 2
11:24:14 2023-10-12 446199 444957 89011 86501 142934 143697 153940 152652 121756 123680 125973 131479 141938 144004 447888 483468 1347133 1328242 541852 561652 127383 114590 129196 132127 142418 136819 132676 132731 86087 87589 331833 292054 853838 861991 225837 222711 282028 287113 333969 324604 348745 350970 368907 371262 345414 385450 930049 982006 614671 503044 304589 297077 351974 348563 368253 375466 377356 384218 431856 431258 769465 796994 40.15 69.1 2
11:24:15 2023-10-12 452075 446981 89162 86952 142735 143697 153975 152267 121723 123629 126322 131445 141938 144039 447923 482743 1341633 1326253 542383 558480 127308 114137 129368 132040 142049 136092 132906 132697 86087 87437 332542 292082 859598 862065 225837 226936 282099 287095 333734 324540 347278 350234 368647 372375 345414 384794 931365 982527 617748 502615 302675 297077 351726 347514 367736 375730 377054 383910 429049 430611 767400 797598 40.15 69.1 2
11:24:16 2023-10-12 444836 450947 89064 86806 138964 144228 154051 152384 121658 124042 126221 132032 138749 142342 450850 487483 1344527 1326290 539706 558910 127037 114590 128871 132223 141752 136647 132378 133432 85938 87621 333595 296186 843548 854597 225837 226936 282925 284471 333969 324712 347865 351880 367834 372969 344901 384831 936839 978581 609968 507413 303869 297703 349854 350181 368844 373519 377356 382446 432687 431463 761063 800100 40.15 69.1 2
11:24:17 2023-10-12 450746 444988 89011 86721 142761 143564 153727 152267 121723 123629 126322 131445 142067 144039 447888 484103 1340683 1326290 541119 558480 127695 114103 129437 131857 142614 136066 132906 132597 86441 87580 331833 292726 868851 861344 225837 224241 282579 286043 333319 327156 350339 349424 368907 372375 344859 381865 934299 985391 613133 501477 302675 297847 349711 346398 369400 375730 375923 381869 427738 431798 769686 796428 40.15 69.1 2
11:24:18 2023-10-12 446053 448118 88974 86753 142765 143431 153940 152267 122160 123801 125939 131445 142067 144004 448590 485635 1343611 1333629 545080 558910 126889 114329 128906 131749 141949 136011 132531 132764 85906 87589 334302 294092 863889 857125 225202 222556 282064 285227 333969 324767 347619 351650 368907 371818 343308 381326 930049 991855 608517 506694 304732 297775 349890 347550 369993 373519 377414 382446 430490 433016 767827 797635 40.15 69.1 2
11:24:19 2023-10-12 453352 445680 88796 86442 142665 143697 153586 152930 121691 123714 125906 131666 141869 144004 447959 486729 1343299 1319031 538062 561652 127051 114476 128803 131944 142310 136587 132610 132664 86029 87589 331833 294574 868717 861454 225765 223504 282064 284902 333969 324568 347278 349263 365558 372969 349723 382478 932757 975816 619095 500732 303008 300270 347750 348038 368844 375730 377392 378542 430684 430768 765650 797762 40.15 69.1 2
11:24:20 2023-10-12 449482 445649 89068 86256 142964 142736 154223 152269 122090 123320 126356 131070 138473 141244 450028 486837 1329250 1318929 544307 558910 126855 114137 128693 131658 141752 136011 132344 132764 85811 87589 331833 295136 865265 862065 225519 223454 282925 284403 333969 324857 348358 349688 368943 372411 342961 382748 931650 975816 613133 504150 304732 297329 347750 348599 367736 374043 376346 380720 432042 430174 771396 797725 40.15 69.1 2
11:24:21 2023-10-12 449771 448077 88642 86926 140729 144568 153419 153045 121593 124145 125838 130092 138237 142289 449244 484948 1352400 1331016 536609 558838 126821 114623 128871 131612 142078 136177 132494 132697 86087 87492 331306 293260 856743 855794 225837 223768 281205 285824 333463 324857 348358 349653 364938 371191 343343 381289 932684 989744 613133 504507 302867 296593 349783 346398 368772 373483 377888 381797 427367 430571 760199 797585 40.15 69.1 2
11:24:22 2023-10-12 449445 445684 88768 86320 142596 143564 153658 152726 121691 123766 125906 131593 141998 144416 447888 487358 1331883 1324573 545818 558874 126437 114816 128480 131715 141781 136389 132278 132764 85869 87700 333595 296075 862007 863863 224389 224398 281923 284746 333897 324748 348705 349473 368835 370118 342528 383019 930989 981282 601857 503683 303438 297011 350383 348313 366968 373483 377950 382373 431992 429161 770012 797820 40.05 69.1 2
11:24:24 2023-10-12 452297 448805 88885 86351 143377 143397 153658 152233 121691 123646 126503 131639 142067 144135 448554 482672 1342305 1325274 541045 558051 126821 114035 128871 131464 141936 136036 132494 132481 85965 87462 334302 292068 861254 862065 225202 223140 280742 285316 332688 324857 348852 347550 367174 371227 344306 381253 930989 981970 608453 500696 303438 297775 347715 345356 367370 374605 377414 378470 426387 429161 770012 796687 40.15 69.1 2
11:24:25 2023-10-12 448138 447010 88610 86378 142496 143329 153233 152267 121691 123800 125872 131627 141800 144205 447923 485539 1343574 1328463 539483 562811 126201 114590 128308 131978 139799 136734 131781 133064 85811 87764 333595 296186 840662 856856 225202 223468 281655 283414 333681 324821 347536 350710 365273 371050 342852 383019 932684 975437 619518 505976 303008 297775 347715 347199 366554 372331 376188 378470 429968 427992 760740 797688 40.15 69.1 2
11:24:26 2023-10-12 454265 446974 88795 86134 140731 143562 153445 152233 121691 123646 125872 131411 141998 144069 447888 487053 1341129 1315036 536291 558910 126437 114227 128658 131857 141923 136079 132278 132697 85806 87286 331833 294574 851233 862065 225678 222827 281796 284356 333734 324857 349076 346991 364974 371783 342888 380679 931650 978581 613133 499563 303008 297775 346633 346920 367664 374605 377147 378362 429049 429197 768361 796523 40.15 69.1 2
11:24:27 2023-10-12 448869 447010 88642 86197 142496 143494 153951 152520 121560 121940 125805 128035 138138 142037 450556 483578 1348853 1339615 542790 558910 126813 114035 128480 129622 140190 136359 132245 132664 85843 87405 331833 294477 855352 857139 225043 226793 283238 284316 333463 324857 347546 350746 365522 368979 344901 378501 932024 987722 611594 507054 304347 297775 349818 345392 367664 371774 376188 382756 426767 429890 760199 795556 40.15 69.1 2
11:24:28 2023-10-12 449445 447639 88610 86161 142066 143131 153552 152233 121691 123680 125906 131377 141869 143969 449661 485539 1354219 1326253 536265 558874 126821 114000 128906 131464 141945 136024 132245 132265 86087 87254 334302 292909 855970 857052 225837 222515 280315 284410 331681 324857 346773 348319 363335 371203 344901 378393 932720 982006 621080 504544 303008 296593 345556 345044 367700 372034 377157 380238 428777 430190 760740 797746 40.05 69.1 2
11:24:29 2023-10-12 453726 448257 88699 86303 142730 143769 153522 152233 121658 123560 126281 131575 141891 141375 450703 482212 1337327 1324298 542640 558910 126369 114103 128411 131646 141694 135977 132187 132514 85806 87373 334835 294509 848757 862065 224533 223140 279511 283847 333969 323379 347865 347514 365266 367843 342888 380715 930292 981356 619287 500696 302794 296650 348765 346650 365496 373483 376346 378398 427675 427921 769646 795556 40.05 69.1 2
11:24:30 2023-10-12 449849 448353 88610 86260 142264 143769 153199 152267 121292 123766 125872 131666 141887 144276 448993 485162 1343991 1324573 539322 562811 126167 114657 128205 131944 139604 136510 131839 133064 85969 87460 342121 295235 843206 857089 224849 222984 280407 283414 333789 323871 346773 349617 364427 370966 342816 381719 932982 972879 621080 504507 302152 297775 347156 346398 364876 371183 375587 378398 427738 426615 759363 797820 40.15 69.1 2
11:24:31 2023-10-12 450491 449102 88577 86102 142596 143244 153199 152030 121625 123526 125872 131161 141869 141512 448906 487125 1332299 1313376 541082 560709 126437 114035 128445 131464 141652 135977 132287 132481 85737 87254 333595 294927 869292 863287 224533 222614 281170 283378 332958 324592 346773 346469 365558 371227 342262 378465 930329 975017 609968 502460 305271 294985 346633 346955 365460 371774 374039 378398 429049 427612 769068 797820 40.15 69.1 2
11:24:32 2023-10-12 448736 449702 88456 86098 142397 142769 153199 152094 121927 121770 125771 128048 138299 141803 450887 486945 1352624 1328354 536535 562050 126787 113966 128480 131213 141781 135498 132568 132199 85837 87190 335367 293260 874426 860187 225202 221856 280280 284285 330947 324591 346492 347550 363880 371227 342925 377221 934042 981240 611594 504507 302794 296823 345036 345356 367700 371253 376880 377190 426133 430441 762179 797820 40.15 69.1 2
11:24:33 2023-10-12 450413 448309 88214 86134 142397 142803 153165 152267 121658 123736 125872 131593 141800 144205 449222 485539 1343345 1324573 538939 558910 125987 114227 127898 130125 141285 136474 131633 132731 85705 87254 333595 295411 841415 858982 224533 222827 280280 283079 333969 322889 346528 349125 363335 369530 342539 380715 930012 971470 613133 504113 301298 297356 346633 345392 363783 370145 377950 378059 430065 428818 759977 797598 40.15 69.1 2
11:24:34 2023-10-12 447018 449565 88605 86134 142808 143174 153522 152098 121625 123491 125838 131484 141891 141670 449258 483959 1336921 1332949 545818 562398 126584 114249 128445 131464 141550 135943 132096 132564 85742 86984 342121 294509 867222 859590 223638 222878 279950 283144 331951 324363 342663 348563 364945 367878 342503 378393 930329 984859 611594 507141 302794 296175 347715 345115 366267 369521 375177 378434 426468 427885 762179 795556 40.15 69.1 2
11:24:35 2023-10-12 452708 447674 88488 86012 142496 142769 153199 151989 121691 123410 125872 131161 141800 141547 452278 489917 1336828 1313376 541045 558946 126437 114429 128274 129952 139994 136184 132178 132631 85774 87341 333595 295346 852190 865738 224354 222203 281135 282514 332490 323907 346482 348271 365558 369754 340712 378465 930054 975743 613517 502971 303008 295966 347435 346469 365424 371218 374039 378398 428712 426579 767980 796687 40.15 69.1 2
11:24:36 2023-10-12 454837 447953 88601 86255 142393 142736 153165 151989 121491 121770 125805 131161 141800 143697 448590 480500 1341129 1322688 541045 558910 126403 113843 128480 131339 141683 135720 132187 132265 85774 87016 334302 292589 854353 864511 224375 222515 279198 284281 331448 322889 347865 345427 364136 368979 342925 376956 929011 982006 611594 499989 302152 295673 346633 343286 366524 372366 375209 378059 426469 429838 769465 793263 40.15 69.1 2
11:24:37 2023-10-12 450678 450450 88186 86042 142065 142862 152952 152131 121260 123594 125703 128254 138397 141966 450445 486115 1336884 1323556 539632 562848 126302 114180 128233 131396 141451 135913 131881 132265 85811 87158 333677 295141 854435 859590 224375 222408 280049 282550 333499 322364 346810 347550 363583 369014 341780 378538 931650 970099 614671 500696 300581 297356 345591 345079 363237 371253 377414 377226 426218 425313 759949 797254 40.15 69.1 2
11:24:38 2023-10-12 459426 448376 88247 86012 142281 142769 153165 152094 121658 123560 125872 131252 141800 143981 451379 485539 1328107 1321747 545818 558680 126195 114069 128021 131373 141507 136058 131848 132647 85673 87286 333595 296681 849111 863899 222939 222827 280084 281773 332994 322925 346211 346504 366395 367295 340162 378465 926308 978581 621080 502579 301116 295128 347750 345392 364329 371218 375209 378434 427703 425349 768910 795260 40.15 69.1 2
11:24:39 2023-10-12 450024 450521 88541 86133 142578 143571 152858 152098 121593 123697 125771 131354 141882 141499 448554 490609 1340944 1326253 541245 558910 126437 113843 128480 129622 142472 135720 131881 132083 85737 86952 338439 295074 858798 857162 223831 222359 281280 281654 330665 324821 342699 347514 363299 370083 340162 377257 931650 979967 610055 505976 301938 296067 348344 346433 364364 369005 376346 377190 427774 428818 758581 797820 40.15 69.1 2
11:24:40 2023-10-12 456582 448376 88218 85948 142199 142769 153058 151989 121292 123560 125698 131195 141534 143733 447923 487053 1337327 1313376 537409 558910 126195 113843 128144 131248 141451 135498 131848 132083 85758 87016 337224 295074 850430 862065 224533 221892 280049 281724 331399 322925 346846 344873 362247 369530 340712 377221 930329 974328 610055 498470 302042 296017 347422 348235 364478 370004 372729 380153 430101 428745 769975 796576 40.15 69.1 2
11:24:41 2023-10-12 451158 449711 88214 85854 142251 143571 153062 151894 121292 123491 125491 131302 141887 141344 449244 487125 1350376 1324332 536646 558874 126403 113730 128445 130998 141648 135464 131881 131868 85646 86952 331306 293260 857975 859627 223867 221129 279511 282946 329911 323643 344638 346469 362755 369530 341780 375525 931650 980661 610055 503757 300871 296067 345913 344837 366560 369521 374076 375493 427103 427719 758801 795556 40.15 69.1 2
11:24:42 2023-10-12 457341 449441 88182 85826 142255 143174 153199 151745 121560 123354 125664 131302 141891 143781 451416 485635 1343299 1322614 542790 562050 126336 113988 128308 129477 139799 135678 131881 131835 85742 86952 334835 292845 865287 864511 223132 221892 279329 283414 329435 322746 346247 344873 363299 367878 342816 377628 928316 983431 614671 499952 301938 295823 346371 345293 367111 370145 372911 377190 424869 427694 767827 793263 40.15 69.1 2
11:24:43 2023-10-12 451914 451335 88154 85858 142191 142603 152892 151884 121459 123354 125457 131127 141534 143697 447959 484139 1352295 1324332 536646 558874 126282 113651 128233 131122 141636 135587 131881 132050 85673 86952 334302 293474 858084 857089 224569 221665 278544 283048 329399 322925 344638 346190 361093 367878 342262 378191 931650 979128 617955 503757 301298 296937 346586 343321 366302 369521 374076 377318 424035 426965 759949 795556 40.15 69.1 2
11:24:44 2023-10-12 453527 449168 88480 86101 140329 142635 153062 151853 121227 123560 125563 131320 137916 141371 451527 483578 1337290 1322688 541119 560709 126215 114067 128021 131304 141542 135780 131881 132439 85800 86952 334302 293324 854855 864511 223167 221701 279928 283498 330679 321875 346247 345115 362791 366782 342780 376089 928316 973620 613133 499952 301298 295615 345314 344806 365496 371218 373474 376094 424070 427254 767827 792065 40.15 69.1 2
11:24:45 2023-10-12 450566 451094 88150 85980 141734 142706 152673 152131 120896 123560 125078 131484 141534 143745 449354 482333 1348667 1326253 536461 558644 126282 113651 128021 130998 141701 135502 131848 132273 85694 86952 334302 293680 856579 855841 223867 221856 279928 282514 329644 322435 342699 345427 363477 366782 341744 377922 931650 982006 610055 503007 297518 296937 343555 345111 367671 369275 373552 377244 423926 426472 760080 793079 40.15 69.1 2
11:24:46 2023-10-12 455558 452108 88117 85916 142121 142501 152918 151191 121292 121770 125390 131484 141731 141384 450028 480873 1332986 1320807 541245 558946 125953 113843 127632 131122 141220 135498 131091 131868 85577 86952 334302 294890 867923 862065 223096 221856 279534 281724 329626 320901 345441 344873 362247 365365 341504 376655 926308 978581 611594 499599 300157 295615 346855 344806 365496 370145 372874 376058 424070 426695 767827 792102 40.15 69.1 2
11:24:47 2023-10-12 454514 450381 88154 85948 141927 142769 152673 152094 121260 123474 125371 131195 141372 141840 447959 487017 1339405 1319031 538865 564176 126268 113988 128096 129297 139702 135678 131781 132285 85641 87098 333595 294927 855694 862065 223674 221382 279892 281654 329947 320901 346773 345150 363600 367586 340197 376089 929011 964570 609968 499720 300447 295257 346157 343321 364073 371253 373479 377355 427373 425091 765650 795556 40.15 69.1 2
11:24:48 2023-10-12 453482 449359 88182 85826 139921 142668 152918 151326 121260 123320 125457 130911 141436 140970 452097 480500 1333864 1320807 541245 558716 125779 113809 127598 131213 141186 135498 131025 132318 85545 86920 337224 294301 852524 864511 222783 221164 279534 281724 329983 320640 345441 344355 364296 367317 341263 375789 926271 977888 614671 499720 300945 294921 343555 342866 364038 370109 372915 375493 423293 425015 765650 790906 40.15 69.1 2
11:24:49 2023-10-12 450904 450863 87877 85826 141661 142668 152960 152064 121361 121886 125390 131388 141628 141406 451637 486458 1341387 1321827 537754 558910 125572 113775 127598 129374 139039 135652 130959 131868 85598 86952 333595 295749 845828 859627 222747 221164 279928 281229 331484 320188 342627 345463 360553 365690 339648 377257 930057 969439 610055 501513 299673 295615 346402 343251 364048 369005 375209 377318 426469 422761 759027 793300 40.15 69.1 2
11:24:50 2023-10-12 452329 449712 88150 85704 141966 142308 152918 151292 121177 123376 125078 130945 141338 141349 451958 487053 1328429 1317018 545892 558982 125606 113651 127598 129334 141186 135498 131025 131868 85470 86952 337224 296186 846757 864511 221705 221200 278579 279942 329983 320936 342627 344873 363299 365655 337603 376125 924653 972229 617955 501513 301849 293333 345036 344319 362150 368970 369407 379123 428813 426365 767716 793079 40.15 69.1 2
11:24:51 2023-10-12 449372 449298 88089 85830 139956 142713 152748 151258 121061 123320 125044 130911 137945 141272 449222 489917 1342621 1323630 538173 560709 126161 113460 128021 128938 141229 135022 131757 131046 85481 86683 337224 294301 878488 858982 222435 219780 278614 281618 327994 322925 342591 344873 361129 367913 338659 376282 929011 978581 611594 503892 300520 294300 343519 344355 364364 367286 372911 377355 425203 425099 758042 795556 40.15 69.1 2
11:24:52 2023-10-12 454314 449355 87997 85708 141734 142143 152673 151258 120863 123149 125078 130696 141436 141011 452006 489917 1336452 1309644 536291 558910 125572 113538 127598 128938 141186 135370 131058 131835 85480 86802 337224 295136 857967 863287 223096 220286 278350 280761 329448 320972 342699 344842 361199 369615 337603 377969 927612 972041 610055 500977 301724 295343 345632 346760 364563 368536 372167 378934 427373 422169 764454 793263 40.15 69.1 2
11:24:53 2023-10-12 450193 449837 88001 85673 141730 142274 152673 151786 121227 123234 125488 130911 141338 141011 448942 490956 1343036 1322415 537991 558874 125987 113617 127598 128938 139542 135162 131058 131079 85566 86651 334302 295001 856394 857125 222088 219789 278614 280906 327923 321946 342037 344390 360841 367878 338624 376282 926344 978581 594952 503793 300235 294265 344937 344319 363273 366738 372611 377355 424687 424682 755757 793300 40.15 69.1 2
11:24:54 2023-10-12 450868 449712 88017 85605 141734 141815 152673 151258 121361 121432 125323 129011 137781 140842 450223 485431 1335674 1322770 543565 561254 126195 113515 128055 128759 141537 134801 131752 130881 85608 86320 337224 292702 862680 864511 222088 220475 279928 281777 327428 321459 342663 345329 361129 367691 338624 375676 925615 984859 608517 501550 300157 293781 343519 344806 364329 366773 369587 375829 424034 425015 759363 792102 40.15 69.1 2
11:24:55 2023-10-12 450471 450735 87845 85821 141734 142274 152673 151258 120863 123320 125078 130911 141338 140912 449029 489917 1343806 1323630 536265 558946 125987 113460 128055 128849 141242 135022 132105 131046 85539 86561 337224 293468 858476 859627 222783 219719 279731 281421 327923 321911 342314 343392 360014 369646 338659 375676 929011 977888 611594 502260 300023 293908 342961 343286 364329 367321 371787 375979 426469 427607 758359 795313 40.05 69.1 2
11:24:56 2023-10-12 455298 450519 87933 85763 139854 142174 152748 151576 121162 121094 125044 130900 141303 140814 448554 484875 1337781 1320496 541245 558802 125953 111732 127564 128849 139216 134988 131116 131046 85577 86620 334302 292845 861493 864511 222017 220405 279105 281636 327923 319539 342627 345329 361093 367576 339374 373939 922135 981240 610055 498470 300447 293709 345913 344806 363747 366703 369515 377853 423962 424021 760443 790869 40.05 69.1 2
11:24:57 2023-10-12 452062 450345 88092 85763 141700 142274 152605 151258 121227 123286 125044 130877 141367 141011 448870 487089 1344947 1324573 534706 558910 126161 113549 127987 128938 141361 134988 131058 131621 85630 86651 337224 294161 873271 859590 222172 219070 279928 281291 327888 321875 342253 344319 360014 367295 338552 375640 928974 978581 616393 503427 299945 293944 342961 346515 364809 368862 372130 377134 427603 426401 755683 794954 40.15 69.1 2
11:24:58 2023-10-12 459915 450696 88057 85853 139867 142224 153167 151123 121227 123166 125337 131022 141436 140814 450666 485162 1331135 1322688 543847 558874 126161 113436 127987 128849 141382 134894 131058 131046 85502 86651 337224 294927 865721 862065 221670 220440 279587 280726 326864 322626 342278 345329 361164 367317 338588 376282 926234 984090 614830 504507 302687 292157 346402 344806 362658 366703 373474 378427 423293 422761 755869 790272 40.15 69.1 2
11:24:59 2023-10-12 449482 451052 87845 85704 141786 142779 152639 151711 121260 123406 125044 131059 141381 141296 448906 489881 1337327 1322688 540860 558910 125539 113583 127441 128938 139022 135056 130959 131868 85438 87008 335430 297237 849135 858946 221670 220405 279928 281831 329662 320651 343563 347779 360970 367798 337425 378422 928790 969256 610055 503537 297626 294193 345424 344806 364048 371733 373402 375571 423998 422099 758838 793042 40.15 69.1 2
11:25:00 2023-10-12 450602 451089 88001 85704 141665 142241 152499 151258 120831 123406 125044 131093 141303 141547 450666 481246 1340834 1332074 542790 558910 125572 113549 127598 128938 139022 135022 131058 131835 85534 86620 331833 294932 858303 860574 221670 221129 279141 280761 330044 320865 342303 345392 361006 365772 338624 376245 929011 981665 617955 503720 297128 294193 346647 342830 365595 367578 371750 375040 422625 422871 755856 792737 40.15 69.1 2
11:25:01 2023-10-12 455261 452801 88057 85853 139752 142429 152537 151610 121227 121094 125356 131070 141756 141237 449186 481175 1334725 1319831 543565 558838 125539 113549 127387 128938 139022 135456 130992 132092 85438 86890 337224 295346 849466 864511 221550 220440 278320 280823 329413 318963 342627 345573 360014 366801 339897 375640 922200 978581 610055 495630 299987 293745 345668 342866 364329 367834 369479 376783 423962 424052 763334 790906 40.15 69.1 2
11:25:02 2023-10-12 458807 450273 87985 85704 141858 142206 152639 151191 120863 123251 125044 130843 141491 141015 450028 489917 1337119 1322688 536291 558874 125920 113358 127598 128759 141348 134894 130992 131013 85470 86653 337901 294509 859352 859590 221670 219035 279928 279907 326899 320936 341483 343286 359727 365690 337815 373976 928279 977888 616393 502934 297446 293908 342780 346160 364490 368754 371605 376030 427301 423966 755063 793079 40.15 69.1 2
11:25:03 2023-10-12 451730 450836 88057 85551 141700 141781 152639 151090 121394 123046 125217 130719 141303 140582 450383 485395 1335357 1320772 544270 558910 125833 113358 127564 128759 139022 135213 131025 131103 85438 86620 337224 295351 864658 863628 221324 220097 279141 280299 325950 321875 343563 344842 360805 366544 337568 376209 924887 984822 613405 504113 300520 292405 345668 342866 363609 365611 372911 377318 422328 422099 754140 790869 40.15 69.1 2
11:25:04 2023-10-12 450733 451093 87752 85631 139178 141815 152499 151224 120798 123200 125011 130752 141269 141011 449222 491303 1337327 1321752 539442 558946 125539 113583 127353 128759 138937 135358 130926 131711 85438 86802 337224 296681 857466 859357 221324 219719 279928 279761 327923 320901 342551 346723 360790 366551 338420 377276 928132 972115 614830 504287 297266 293567 344901 344806 360654 367321 372874 375040 423339 423406 759659 793227 40.15 69.1 2
11:25:05 2023-10-12 460994 451052 88021 85641 141665 141781 152182 151224 120863 123166 125044 130730 141269 140814 450703 482672 1337327 1331053 544159 558874 125572 113392 127353 128759 138828 134894 130893 131367 85465 86621 333595 294509 856743 859590 220326 220405 278320 280039 327888 319634 339902 344319 359979 365444 337059 375108 924196 980661 613133 504507 297626 291748 345913 342794 364048 366447 372911 376177 421402 422134 751932 788594 40.15 69.1 2
11:25:06 2023-10-12 454225 451089 87849 85763 139691 142140 152820 151123 121079 121094 124977 130888 141559 140870 452168 486323 1326365 1319031 545855 558946 125419 111930 127041 128938 138635 135068 130549 131103 85375 86738 333595 296612 851426 864240 220101 220440 279534 281344 330278 318963 342230 345329 361006 364604 336551 376816 923579 974292 610055 498506 297807 292851 346402 342239 364453 367834 369515 375910 420111 422099 763334 788287 40.15 69.1 2
11:25:07 2023-10-12 452334 450904 87820 85551 141661 141815 152182 151086 120831 123166 125044 130876 141269 140912 450997 484139 1348853 1321714 536646 558874 125572 113358 127564 128547 139022 135009 131025 131013 85406 86289 337901 293676 857147 860844 222208 219530 278320 280761 326899 319894 340967 345329 361006 365655 337603 373374 928974 976207 616393 501513 297807 294514 342961 344806 364048 367646 369335 375351 426179 424002 755100 795163 40.15 69.1 2
11:25:08 2023-10-12 454911 450913 88053 85677 139761 141748 152639 151641 120831 123132 125011 128922 141559 141459 449891 487703 1335357 1322733 542691 558444 125953 111593 127898 128547 141280 134547 131029 130304 85470 86108 333595 293744 864487 863899 220979 219719 278908 282397 325879 320415 341483 342902 360014 365736 336551 372811 923579 981276 613268 503007 297482 292157 344937 342866 363534 366792 369587 376783 422661 424002 756356 788557 40.15 69.1 2
11:25:09 2023-10-12 451536 451125 87573 85551 141550 142385 152148 151086 120766 123166 125011 130786 141193 141000 448906 486729 1337290 1320807 540475 558874 125332 113549 127143 128759 139022 134988 130860 131621 85459 86620 338439 297029 852379 859590 220979 219719 279731 279761 327888 320379 339902 343321 361006 366286 334494 375915 929033 972005 611594 504324 297626 292015 344901 344697 360799 368862 371605 375003 422661 422179 755757 792975 40.15 69.1 2
11:25:10 2023-10-12 450659 453455 87752 85461 141661 141586 152435 151224 120831 123217 125011 130628 141269 140617 449258 484103 1337290 1326290 545545 558910 125419 113515 127353 128759 138937 134894 130737 131046 85406 86470 337224 295415 855910 862065 220290 219754 278712 281344 327623 320379 339389 346454 361006 364640 336551 374806 926271 979967 616393 505259 297410 292405 345668 342794 364048 369008 372575 374509 420738 424002 751932 788594 40.15 69.1 2
11:25:11 2023-10-12 456207 451093 87541 85524 139264 142779 152009 151191 120471 123320 124599 130877 141189 141613 449222 486638 1337290 1314312 537160 558874 125452 113358 127231 128581 138828 134801 130615 131046 85395 86320 342121 295136 855041 861454 221267 219473 278997 282067 328277 317823 341893 345258 359775 366658 338696 373793 927686 969439 616393 498194 297410 293049 342888 342866 363021 368459 367261 375076 423854 423406 765576 789712 40.15 69.1 2
11:25:12 2023-10-12 453945 451125 87605 85514 141665 141815 152182 151224 120931 123080 124838 130628 141073 140912 447888 487125 1345518 1320807 536646 558910 125539 111593 127475 128368 139022 134708 130992 131187 85491 86193 333595 293676 871371 860844 221324 218319 278320 279907 326674 319930 340416 344842 361006 367576 335539 372148 926271 975017 608517 503720 297771 292405 342478 344806 360979 367308 369587 374774 424034 424595 755757 794746 40.15 69.1 2
11:25:13 2023-10-12 453469 452269 87780 85488 139649 141284 152748 151123 121195 121094 125011 130388 141381 140229 448590 487012 1335875 1322688 544270 558910 125332 111654 127143 128759 138732 134894 130582 130980 85438 86289 342121 295136 866287 862065 220290 219530 278320 281344 325651 320640 339938 342902 360293 364640 336044 373976 923579 979128 614992 504507 297843 291481 344937 342552 363021 367308 371787 376213 420738 423406 752886 787405 40.15 69.1 2
11:25:14 2023-10-12 450478 451161 87541 85547 139169 141815 152182 151258 120471 123320 124805 130662 141073 140970 451958 486259 1337400 1320807 539406 561949 124748 113392 126723 128849 138250 135056 129787 131920 87157 86651 337224 296818 848942 859627 220326 219035 278320 279761 328649 318445 339389 343286 359631 365736 334494 376245 926308 968753 613268 503943 296984 292808 342961 342650 360871 369642 373491 373725 422482 421370 758433 790869 40.15 69.1 2
11:25:15 2023-10-12 452260 451161 87509 85677 139547 142385 152148 150982 120471 123341 124633 130931 141414 141005 449222 482636 1338415 1330106 542892 558910 125419 113358 127143 128514 138925 134894 130336 131013 85375 86320 338439 294509 856021 859627 220101 219754 277929 281344 325985 318927 339389 343321 361006 364349 336044 373939 923309 978581 606978 504507 297698 291374 344937 341758 363534 365646 371750 373907 419816 423704 750795 788594 40.15 69.1 2
11:25:16 2023-10-12 456207 450566 87449 85546 138980 141781 152009 151224 120209 123234 124480 130843 141004 141011 448590 487017 1335357 1315248 537409 558480 125332 113212 127143 128547 138661 134767 130459 130980 87190 86289 337224 295346 863796 862065 220326 218847 278320 279761 330044 318195 341268 342650 358692 365558 337739 373529 927027 966445 616393 499256 297698 293056 342719 342312 360979 368235 367225 374473 423962 422179 765650 793049 40.15 69.1 2
11:25:17 2023-10-12 452334 450017 87692 85451 139160 142050 152148 150982 120521 123166 124633 130143 141073 140617 447959 489917 1342621 1320807 536646 558838 125539 113167 127387 128156 139134 134581 130893 130528 85491 86135 337224 293744 862006 860844 220979 217676 278320 279872 325915 319894 339938 342902 360752 366801 334530 372811 924924 972916 613268 503757 296919 291960 342961 344806 360979 366792 369515 373944 423962 421550 751969 792065 40.15 69.1 2
11:25:18 2023-10-12 455262 451125 87541 85423 139264 141418 152148 150948 120798 123029 124805 130628 141193 140705 449029 486602 1322321 1315073 545781 558910 125126 113470 126933 128849 138250 134801 130638 131703 85226 86556 342121 297029 848698 866353 219464 219578 279069 279689 327781 318785 340416 342902 360752 364087 334530 375383 923474 971470 610055 498506 297734 292263 345424 340725 363021 366738 368368 374807 418861 423406 762216 786218 40.15 69.1 2
11:25:19 2023-10-12 454914 451161 87545 85550 138984 141815 151904 151224 120503 123200 124663 130662 141038 141011 450028 486295 1329250 1317018 538173 558874 125126 113279 126757 128547 138531 134988 129965 130848 87250 86289 336135 295346 868310 862065 220326 218694 278320 279761 328649 317004 340452 344842 358871 365736 334530 373675 924269 965944 609968 495594 296544 292157 342744 342541 362840 368754 369791 373197 423149 422630 764538 793049 40.15 69.1 2
11:25:20 2023-10-12 454911 454348 87504 85488 138975 141815 151932 151224 121162 123080 124838 130594 141269 140617 451736 483995 1345518 1322688 536646 558874 125504 113167 127143 128492 138828 134581 130827 130569 87257 86193 334302 293676 864496 857162 221324 218694 278056 279446 325879 318481 339424 342902 359412 365772 336280 371687 926271 974292 619753 501477 297577 292440 341719 342866 363021 366535 369219 373615 423998 423406 753569 790906 40.15 69.1 2
11:25:21 2023-10-12 455558 451161 87845 85293 141696 144461 152435 150257 120896 120590 125044 130165 141269 139695 449258 490609 1325173 1310575 543462 558910 125159 113201 126723 128547 138250 134581 130304 130848 87157 86166 337224 296186 849593 866353 219947 218354 279390 279761 328646 317964 339938 342902 360826 364356 336568 374816 922356 971426 606978 499879 298892 290454 344901 342336 360943 365611 368403 374774 418861 420931 759375 787368 40.15 69.1 2
11:25:22 2023-10-12 450606 451161 87712 85646 139139 141418 152148 150982 120439 123115 124599 130594 141189 140705 449258 487017 1337290 1320807 539706 558946 125126 113392 126723 128759 138250 135022 129876 131079 87123 86470 335430 297452 847236 860844 220326 218882 278320 279761 327959 318445 339674 344842 359376 364640 334530 375145 923579 964956 606978 499989 295740 292405 342961 342552 362754 366738 369515 372216 421438 422810 758838 790906 40.15 69.1 2
11:25:23 2023-10-12 457572 451161 87541 85483 139178 141357 152148 150740 120651 123046 124599 130447 141073 140617 449258 481246 1333777 1317147 541045 558874 125159 113167 127055 128156 138250 134581 130516 130470 87130 85864 335367 293248 877232 866659 220044 218249 277201 282140 328182 316898 343778 342650 360318 364207 335974 369488 922430 979697 608517 495666 297698 290630 342961 341758 362803 366685 366966 373980 420738 422810 758581 787135 40.15 69.1 2
11:25:24 2023-10-12 464051 451161 87541 85446 139169 141519 152182 150740 120568 123080 124633 130413 141073 140484 450703 489917 1328107 1305851 537882 558946 125126 113358 126933 128190 138358 134581 129965 130881 87123 86289 337224 295420 867452 864511 220326 217676 278320 279761 325915 317964 339938 341794 361006 365736 334234 373374 922430 968068 608642 499989 297410 290595 342478 342866 360943 365067 371107 374820 422077 420599 760125 790794 40.15 69.1 2
11:25:25 2023-10-12 451803 453640 87513 85518 139143 141616 152013 150948 120536 123046 124566 130504 141362 140477 449222 490956 1337290 1319031 541133 558946 125126 111284 127055 128156 138250 134772 130144 130503 87123 86076 337224 295346 857485 861184 219912 218354 278944 279761 325424 318963 340501 342902 358871 364640 335836 373976 924960 970812 606978 503793 297987 291960 342961 342275 358486 367308 369551 372779 420738 419044 754177 790309 40.15 69.1 2
11:25:26 2023-10-12 455526 453450 87449 85356 138967 141324 151904 150740 120241 122961 124189 130660 141004 140484 450703 482297 1328194 1315230 543277 558480 124714 113235 126723 128581 138250 135043 129787 130914 87030 86044 336135 295976 849934 863723 219605 219070 276760 279761 327393 316969 339460 342902 359412 362424 335539 372520 922172 975984 611594 499256 297099 291374 342888 341614 364048 366685 369267 373725 420111 423406 758838 787765 40.15 69.1 2
11:25:27 2023-10-12 459815 450723 87321 85427 138877 140825 151870 150807 120586 122995 124189 130447 140993 140692 448942 486765 1333777 1306779 534706 558910 125126 113089 126757 128156 138250 134209 129965 130503 87123 85981 342121 295346 853608 863287 220290 217711 277539 279351 325651 317039 340488 341517 359665 365188 335836 372248 922430 966627 605440 498194 297410 290180 341996 342830 360399 366792 367261 374774 421402 419079 758455 786291 40.15 69.1 2
11:25:28 2023-10-12 451264 451165 87357 85324 139264 140631 151904 150602 120955 122876 124633 130388 140993 140567 451527 483763 1333193 1326253 544233 558874 125126 113167 126905 128156 138250 134175 129965 130470 87123 85864 342121 295136 855078 862065 218921 218790 277288 279581 328377 317858 340166 344806 358728 362247 337226 373425 926368 978581 606978 503793 295883 290595 345084 340690 360979 366792 368959 371655 417651 422996 750178 786291 40.15 69.1 2
11:25:29 2023-10-12 455521 451161 87361 85476 139074 141324 151904 150740 120209 123046 124223 130413 140877 140617 450703 482636 1327252 1315073 544086 558051 124748 113212 126514 128190 138154 134581 129787 130980 87157 86012 336135 295346 855423 864511 219701 219070 276724 279761 326899 316048 338436 342347 358835 361375 334565 372285 921122 970099 611594 498194 296789 290630 342478 340725 363021 365763 365095 372852 418897 422810 760592 788400 40.15 69.1 2
11:25:30 2023-10-12 450832 451161 87206 85356 138786 141601 151660 150740 120209 122944 124056 130413 140877 140302 449258 490609 1336341 1317018 540280 562412 125126 111113 126723 127884 138467 134632 130238 130683 85448 85949 333595 295346 855523 861410 219464 218239 278908 279761 324636 318704 337855 342902 358548 363370 333875 372811 923579 969439 613268 505293 295847 290463 342478 341241 360399 365102 368403 369528 419816 419079 760877 787999 40.15 69.1 2
11:25:31 2023-10-12 450161 450872 87174 85373 138782 141290 152009 150773 120030 122995 124156 130413 140877 140617 449294 482672 1329397 1326327 542618 558874 124781 111250 126723 128156 138358 134175 129876 130393 87063 85859 337224 294583 859983 859627 218921 218847 276724 279761 324934 318219 337345 342902 356717 361375 340254 369560 926344 977197 605440 502102 297196 292567 341949 342920 363534 365621 369267 369348 421258 422630 756209 791357 40.15 69.1 2
11:25:32 2023-10-12 458814 450723 87453 85386 138405 141385 151979 150948 120604 122910 124223 130233 140877 141064 449294 482333 1332830 1315073 540699 558874 125126 111284 126757 128156 138250 134142 130055 130103 87123 85832 334302 293260 867831 863687 219416 218202 276724 284841 324934 317004 340213 341794 359665 363548 334530 369416 921122 977888 605440 495630 297243 290630 342719 341481 360979 365179 366122 373606 418897 421514 755720 788548 40.15 69.1 2
11:25:33 2023-10-12 450758 454104 87325 85388 138984 140759 151870 150740 120241 123012 124566 130380 140970 140582 449661 491303 1334725 1316981 540475 558838 125006 111113 126723 128122 138250 134513 129965 130569 85235 86103 337224 296186 858864 859554 219534 217641 278320 278902 326794 320789 340223 342577 358513 364200 333695 373493 924220 967124 606978 502788 295614 291198 341924 340690 359278 366792 371371 371474 418861 418607 754140 787368 40.15 69.1 2
11:25:34 2023-10-12 450868 454195 87325 85324 139071 140728 151870 150602 120209 122892 124223 130388 141008 140194 449222 482636 1334725 1325311 544233 558838 125006 111113 126689 128122 138267 134108 129787 130348 87056 85769 338439 295136 856589 861454 218851 218319 276653 279761 325353 319430 339444 342902 358008 361270 336786 369488 922172 975779 614830 501477 295360 290595 342961 339304 360979 365727 368036 369456 416959 421514 751245 788548 40.15 69.1 2
11:25:35 2023-10-12 459468 451161 87142 85392 138873 140728 151870 150706 120144 122961 124663 130478 140910 140626 449222 487089 1331883 1305814 537409 558444 124748 111113 126602 127999 138400 134108 129698 130225 85395 86162 338439 295235 860770 864511 220149 217502 277360 279617 327718 319430 340273 340546 358799 364313 333911 369524 921686 965606 614830 498194 297374 289677 341960 341578 359278 365763 366673 373871 420147 418973 757914 788548 40.15 69.1 2
11:25:36 2023-10-12 451845 451165 87174 85351 138791 140995 152044 150706 120112 122927 124089 130380 140970 140351 450666 491303 1335674 1316981 540475 558838 125304 111113 126723 127911 138250 134074 129876 129986 87056 85800 333595 295346 860660 859590 219381 217606 277841 278902 324409 318187 339684 342830 357720 362424 333839 372511 920860 965907 614830 502615 297196 290560 341924 341434 358990 365478 371371 372035 418719 418207 755219 788474 40.15 69.1 2
11:25:37 2023-10-12 456207 453713 87174 85289 138975 141257 152190 150706 120177 123046 124223 130380 140970 140351 450703 482636 1327220 1317147 544191 561143 124906 111388 126588 128287 137995 134446 129965 130881 85480 86012 332518 295346 858912 864511 218886 218755 276031 279725 328377 315978 338401 341794 358548 361199 334494 369524 921122 970063 611594 498194 295668 290321 341960 340690 363021 365435 368221 371655 418825 421550 759120 787988 40.15 69.1 2
11:25:38 2023-10-12 459543 453717 87142 85382 138478 140825 151870 150602 120144 122927 124089 130626 141008 140644 449258 489881 1331883 1303938 535876 558408 124714 111113 126689 128122 138250 134568 129876 130225 87056 85832 342121 295346 857190 864945 219569 217233 277344 279761 324898 316934 339424 340690 358835 364320 335546 371397 922342 968180 614830 499610 296847 289537 341780 341578 359640 365585 366637 373606 418861 418678 757747 788206 40.15 69.1 2
11:25:39 2023-10-12 452223 454354 87142 85382 138366 141580 151979 150773 120177 122876 124156 130470 140872 140484 449222 491048 1334725 1316008 540860 558874 124714 111113 126723 128156 138181 134142 129698 130324 87023 85679 337224 297029 853953 860808 218886 217606 277929 278579 324898 319168 339684 342866 357720 362389 333839 372774 920896 965225 611705 502579 294784 290348 341924 340690 358772 366792 368072 369456 418861 418349 755683 786254 40.15 69.1 2
11:25:40 2023-10-12 458257 453500 87325 85356 138786 144491 151208 150290 120521 122841 124089 130380 140970 140316 450666 481246 1328194 1315248 540860 558444 124748 111113 126602 128122 138250 134142 129787 130503 87056 85769 334968 294927 861864 866242 219323 218040 275522 279653 327718 318078 341616 341302 358368 362247 337464 369380 919780 971470 611594 498194 295869 290877 341647 340175 360943 364049 368037 372334 418202 420850 756835 787428 40.15 69.1 2
11:25:41 2023-10-12 456931 453464 87138 85342 138873 144513 151626 150223 120030 120758 124123 130388 140813 140079 447923 489917 1328070 1305923 537613 558874 124714 111113 126514 127999 138154 134108 129698 129986 87023 85679 342121 295346 854855 865738 219381 216745 277344 279331 324636 318419 339115 340403 359629 364058 333875 369488 919030 965188 613268 499210 297243 289642 340927 341758 358737 365407 366158 373351 422153 418100 757652 788474 40.15 69.1 2
11:25:42 2023-10-12 451508 451161 87142 85319 138984 144364 151870 150257 120209 120758 124189 128119 141015 140120 452278 484103 1331883 1324573 546678 558874 124925 111251 126817 127849 138009 134074 130485 130225 85352 85917 337224 295346 856356 861918 218663 217641 276459 279761 326564 319430 338577 342433 357685 360764 335836 369452 922393 975017 604863 502934 295152 289497 342961 339113 360979 365727 367778 369420 416340 420590 747541 787988 40.15 69.1 2
11:25:43 2023-10-12 456802 453713 87261 85256 138791 144425 151626 150257 120636 120758 123937 130255 140774 140351 448554 481246 1326150 1313376 543626 558910 124271 111113 126271 128122 138105 134175 129609 130349 86996 85769 337224 295411 847828 864511 218851 218319 275842 278938 326639 315061 338330 341758 357720 360764 340458 372364 919817 972005 608517 498083 297828 290524 341528 340510 362985 365001 367552 372035 418683 422982 759659 787988 40.15 69.1 2
11:25:44 2023-10-12 460568 454737 86986 85293 138396 144496 151241 150156 119998 122892 123752 128195 139130 140271 450445 491961 1335762 1319002 540326 562050 124959 111045 126797 127965 138215 134108 129698 129897 86936 86008 336151 296755 858373 859627 218698 217362 278017 278011 327183 317004 339203 342275 357433 361375 333297 371687 922430 963789 614830 501513 294495 290118 340604 340139 358161 365763 367296 369420 418202 417398 755869 788548 40.15 69.1 2
11:25:45 2023-10-12 450125 453704 87046 85290 138396 144425 151208 150257 120062 120758 123904 130346 140774 140359 452278 482636 1334557 1325311 543737 558215 124748 111113 126480 127911 138154 134108 129609 130737 86963 85769 333595 295136 855301 860844 217984 217641 275944 279079 326722 319204 338947 342686 357063 360624 335727 369235 922319 977717 614830 499916 293769 289576 342719 338601 360690 365435 366960 369348 416340 420294 752961 788548 40.15 69.1 2
11:25:46 2023-10-12 458487 453708 87078 85345 138371 144259 151208 150120 119998 120758 123870 130165 140774 140120 449222 481246 1328107 1313376 542403 558874 124595 111113 126271 127911 137909 134108 129342 129901 86996 85679 337224 295913 848373 865738 218546 217641 274927 279331 327147 315026 338092 340725 357685 361052 336786 369416 918440 971500 610055 497487 295604 289713 340927 339626 360943 363503 367178 369528 417580 420886 756835 786051 40.15 69.1 2
11:25:47 2023-10-12 450868 454121 87046 85282 138405 144285 151174 150223 119998 122841 123904 130289 140970 140120 449258 490609 1333428 1315073 536291 558874 124714 110959 126480 127699 138227 134007 130055 130304 85378 85737 337224 295201 859047 861410 218746 216455 277360 279151 324884 319839 338724 341758 356645 362389 333153 369416 923656 968753 607018 501477 295181 289677 340927 340403 357658 364340 367261 369420 417580 416486 751245 786254 40.15 69.1 2
11:25:48 2023-10-12 451471 453717 87146 85254 138791 144289 151660 150120 120177 122841 124089 127942 140872 140120 450331 485539 1331883 1323630 544307 558444 124714 110959 126480 127822 138254 134108 129698 129897 85191 85504 333595 294927 855190 862065 218171 217303 276035 279331 324956 316969 338484 342588 357720 360475 333911 369416 921776 974292 613268 502971 293957 291628 342190 339101 360111 364489 370317 369118 418549 418830 746841 786162 40.15 69.1 2
11:25:49 2023-10-12 459796 453713 86863 85345 138577 140668 150867 150706 120062 123012 123600 130165 140774 140120 447923 486765 1333973 1309612 536535 560856 124648 111045 126500 127740 137947 134335 129722 129986 86990 85447 337224 295136 852068 863715 219464 216896 276368 278902 324703 315026 341616 340211 355574 362968 333839 369416 919817 963826 611705 496782 295668 289475 339624 340690 358701 364631 367699 372216 418861 417398 759537 787428 40.15 69.1 2
11:25:50 2023-10-12 450642 453713 86986 85224 138371 144224 151174 150257 120030 122841 123752 130165 140774 140120 447923 490609 1334373 1317147 535912 558051 124681 110959 126602 127699 138114 133670 129787 129811 86936 85447 337224 294792 855963 860844 218206 216107 277344 278938 324956 316969 339230 341230 356396 362649 332540 369308 922356 966212 610143 501295 296426 289977 340712 340690 358436 363539 366709 369456 420327 417035 750933 787428 40.15 69.1 2
11:25:51 2023-10-12 450832 453427 87412 85319 138795 144180 151911 149742 119998 120423 123837 127942 140774 139660 449258 484820 1330938 1322688 544307 557230 124562 110883 126305 127699 138023 133982 129609 129807 86903 85447 333595 294927 855190 862065 217528 216965 275522 278938 324956 316969 337730 341794 357720 359938 333875 369119 919817 971470 608642 501513 293868 288763 341996 338601 359856 364631 367261 369420 418289 418385 749335 786310 40.15 69.1 2
11:25:52 2023-10-12 458814 453713 86863 85282 138405 144461 151174 150498 119883 122876 123567 130255 140676 140120 447923 487053 1331201 1305814 536646 558480 124595 110959 126271 127699 137797 134335 129544 129897 86870 85896 333595 295198 856244 865092 218816 216791 275700 278794 326794 315807 341374 340032 356217 362932 333645 369416 919780 967014 598653 496782 296300 288834 338909 340690 358593 364631 368221 371691 419553 417398 759120 787428 40.15 69.1 2
11:25:53 2023-10-12 453546 453713 86831 85282 138366 144461 151208 150257 120030 122841 123718 130378 140774 140155 448942 490956 1334725 1315230 540475 558015 124681 111036 126480 127699 138253 134348 129609 129811 86996 85447 337224 295420 858845 862065 218206 216292 277344 278510 324956 316969 338724 340761 356645 361305 332558 369452 922430 965570 610143 501513 293939 289677 340652 340139 356583 364347 369193 372368 419697 416017 751208 788206 40.15 69.1 2
11:25:54 2023-10-12 456280 454498 86986 85335 138483 144395 151174 150223 119998 120674 123752 127942 140813 140212 448590 481246 1324234 1313376 546791 561180 124514 111174 126170 127863 137625 134074 129520 130225 85288 85647 338439 296149 850206 864511 218171 217641 274963 278419 327718 315843 339684 340174 356645 359149 335727 369416 917140 969439 606978 497487 294559 290064 340652 338637 360979 363220 366104 369456 416375 420259 757914 786310 40.15 69.1 2
11:25:55 2023-10-12 459192 454095 86799 85339 138405 144294 151208 150257 119883 122841 123600 130132 140774 140155 452938 487125 1328107 1304064 537409 558480 124509 110806 126305 127611 137814 133855 129544 129807 86903 85447 331817 295346 854855 863899 218733 216257 275842 278706 324956 315536 338330 338673 356717 362968 333839 372127 921030 965643 613268 498194 296401 290395 340269 340510 357515 364453 367849 371583 417580 416486 756393 787083 40.15 69.1 2
11:25:56 2023-10-12 453620 453713 86858 85240 138366 144189 151208 150016 120341 121025 124022 128161 138941 139980 451847 482529 1335637 1327370 544341 560856 124562 110959 125923 127699 137797 133788 129914 129991 86896 85447 337224 295074 856967 860698 217528 217268 274998 278510 324812 315757 338484 342347 355539 359149 333911 368269 922430 972916 603901 499210 292893 289475 340293 337581 360399 363574 367699 368237 415068 419008 750215 786310 40.15 69.1 2
11:25:57 2023-10-12 458677 453713 86899 85250 138483 144307 151174 150257 119883 122756 123600 127942 140723 140438 449294 480536 1328107 1311508 541245 558572 124476 110959 125923 127699 137797 133889 132745 130449 86870 85447 342121 295346 850680 864511 219907 217362 274294 278615 326794 315843 340407 340068 356324 361129 335691 370252 918413 972188 606978 497216 294766 291216 340748 339113 359820 362705 366329 369492 419770 419008 755247 786310 40.15 69.1 2
11:25:58 2023-10-12 457424 453713 86777 85240 138371 144224 151208 150257 119998 122862 123904 128289 140774 140022 447959 489917 1327482 1302209 537882 558910 124595 110959 126271 127598 137832 134116 129544 129807 86903 85447 337224 295346 855798 863687 218206 215922 276459 278083 324956 315096 339444 338673 358295 361375 332792 369119 918066 963109 613268 495666 295883 288233 340412 340414 357407 364631 367178 369528 416959 419109 757914 787083 40.15 69.1 2
11:25:59 2023-10-12 450868 454810 86827 85307 138392 144224 151039 150257 119998 122671 123600 127942 140774 140022 450383 482297 1331990 1322415 544123 558087 124476 110959 126486 127638 137782 133973 129787 129897 87129 85505 337224 295346 856967 861410 219286 217315 274927 278670 324956 316231 337767 342264 355574 359114 333839 368269 920896 974947 610055 498506 293115 289510 340927 338338 359856 363539 367178 367719 417404 419008 752910 786310 40.15 69.1 2
11:26:00 2023-10-12 458814 453717 86745 85271 138371 140743 151140 149983 119998 120590 123448 130132 140579 140022 451637 481175 1325210 1311508 540862 558480 124271 110806 125889 127312 137381 133670 132930 129807 86750 85447 337224 295136 847609 864511 217528 216687 273931 278047 324956 315843 339684 339697 355860 359184 333947 367715 917140 971500 610055 497656 296985 291216 340508 338494 360255 362817 365921 369312 419177 418830 754421 784080 40.15 69.1 2
11:26:01 2023-10-12 450940 454819 86831 85240 138366 144285 151411 149983 119851 120590 123567 127942 138743 140071 451836 491121 1335674 1315211 540823 561254 124956 110823 126379 127529 137660 133637 132849 133171 86903 85331 333595 295346 862179 860844 217563 215922 277275 277477 324727 316013 337767 340486 355574 360225 331247 369416 921776 963826 608517 501513 294717 288834 340376 339387 356583 363574 366122 371273 416375 415249 747578 786310 40.15 69.1 2
11:26:02 2023-10-12 450832 454358 87111 85240 138608 144189 150972 150016 119851 120423 123633 127853 140579 139917 449258 482672 1330938 1322415 544307 558051 124476 110806 126271 127312 137787 133889 132905 129633 86870 85331 337224 294996 855301 862065 217306 216628 274998 278083 324812 317593 337170 341506 355432 359009 333695 368161 919670 973530 613268 501295 293527 288763 340963 337581 359590 363255 369005 368201 415056 418385 746353 785961 40.15 69.1 2
11:26:03 2023-10-12 460744 454851 86826 85282 138095 140501 151073 150190 119965 120758 123600 128085 140930 139945 451527 487053 1328107 1303975 537223 558910 124271 110806 125889 127312 137888 133758 129609 129633 86870 85389 333595 295415 855078 864240 218206 215922 275384 278047 324956 315843 340019 338162 355040 361375 332828 368269 919128 963826 611705 496430 295639 288904 338838 339697 356619 363539 367178 369492 417323 415867 755757 787428 40.15 69.1 2
11:26:04 2023-10-12 450642 454354 86735 85240 138274 144189 151140 149776 119851 120423 123415 127942 140481 139695 448590 490609 1331883 1315248 537845 558480 124305 110729 125889 127278 137797 133670 132745 129986 85393 85832 337224 295309 878527 860187 217423 215968 276316 277441 324354 318528 337657 340175 355574 359973 331556 371306 920975 963789 610143 501122 293562 291011 339719 338673 355762 362451 368221 368273 415756 414053 750400 786310 40.15 69.1 2
11:26:05 2023-10-12 452013 454461 86640 85208 138396 143943 151174 149330 119769 120423 123533 127588 140544 139660 449258 483763 1328107 1318890 544307 558051 124305 110806 125889 127312 137796 133893 132905 129633 86870 85331 333595 294583 855413 863016 217155 216292 274998 278083 324956 315501 336340 340797 356109 358613 333333 367198 919817 972229 602362 501513 293733 293435 340676 339560 360019 363255 369267 368129 414912 417292 746989 786162 40.15 69.1 2
11:26:06 2023-10-12 459594 450764 86704 85192 138328 144390 151002 150086 119851 120758 123448 128119 140740 140120 449222 486981 1331274 1307742 537749 561180 124581 110789 126170 127441 137729 133885 129342 129811 86942 85447 333595 295201 859142 863287 219907 216084 274927 277975 324956 315843 339684 338125 355290 361270 332486 368233 919780 962356 611705 496782 295604 288500 338802 339626 356547 363432 367142 369456 417545 415214 756319 785715 40.15 69.1 2
11:26:07 2023-10-12 454154 454992 86744 85244 138336 144289 151174 149776 119883 120590 123448 127942 140583 140085 449222 490956 1331883 1314312 540860 558838 124271 110584 126271 127278 137729 133637 129431 129540 86803 85447 331817 295346 852723 861454 217493 216072 276229 277123 324727 315943 337657 340175 355005 360898 331229 371825 922319 965033 613268 500940 296134 291011 339409 338423 356083 363178 368221 368237 415721 414018 750141 786273 40.15 69.1 2
11:26:08 2023-10-12 457508 455140 86767 85271 138336 140559 151457 150089 120080 120620 123652 127874 140832 139848 451847 484605 1328252 1313392 544341 558015 124271 110959 125855 127638 137175 133855 132861 129807 86836 85331 337224 296755 862615 864511 217528 216931 274087 277584 324812 315843 339203 338673 355503 358578 333875 368233 917103 966663 614830 496782 294011 288282 340658 338055 360363 362415 364960 369052 415104 418349 756393 784043 40.15 69.1 2
11:26:09 2023-10-12 459920 454737 86613 85155 138193 144219 151140 149983 119786 120758 123382 128119 140544 140359 447923 487053 1328070 1303136 537027 558179 124443 110772 125855 127244 137445 133637 132913 130061 86803 85389 333595 295411 858864 865628 220218 216015 274821 277672 324884 315807 340612 338459 358756 361164 332342 368233 915732 960998 602362 497656 295038 288852 338838 339351 356512 363468 366395 369492 416340 415214 755247 784007 40.15 69.1 2
11:26:10 2023-10-12 453435 455640 86767 85250 138233 140980 151525 150019 119933 120590 123448 127942 140549 139805 452168 482636 1331883 1323630 542929 559335 124305 110772 125889 127244 137753 133423 133089 129544 86836 85331 337224 294583 855301 860844 216783 216989 274122 277815 324956 315843 337180 341241 354188 358042 333261 367126 921122 970063 611705 499462 294262 289713 338838 337273 359278 362380 366622 366801 415721 417762 753184 786310 40.15 69.1 2
11:26:11 2023-10-12 459979 453423 86617 85240 138302 144289 151174 149742 119769 120423 123382 127765 140642 139625 451958 481211 1324271 1311508 540475 559665 124481 110687 126311 127393 138359 133881 129520 129629 86976 85447 337224 293570 864459 866967 217458 216223 273250 278938 324956 315374 339611 338601 355503 359149 333875 368156 918249 972193 610143 496782 294909 293363 339314 338055 357622 361261 366363 369384 417404 416450 751245 784043 40.15 69.1 2
11:26:12 2023-10-12 456166 454675 86835 85148 138371 144018 151208 149230 120062 120256 123718 127554 140774 139166 451748 490609 1321698 1304064 541119 558444 124443 110806 125855 127278 137346 133545 132677 129540 85116 85331 334706 295346 854026 865738 217458 214953 275806 277159 324956 315843 338724 338637 356681 360898 331247 368269 915622 962837 605440 499499 296079 288761 340784 337676 356440 364418 366439 371088 414768 415214 758042 782821 40.15 69.1 2
11:26:13 2023-10-12 467455 454996 86644 85240 138332 144289 151208 149742 119933 120423 123856 127772 138743 139840 450482 485054 1341387 1319002 536117 560422 124581 110602 126379 127211 137993 133545 132905 132900 85372 85273 336151 294092 867288 859590 218206 216015 276329 278083 322701 315843 337730 339423 354472 361305 333297 368716 921122 970125 611705 498506 293035 288325 336764 339626 357658 361331 367178 368237 418167 416450 749335 787428 40.15 69.1 2
11:26:14 2023-10-12 462385 454354 86645 85176 138457 144136 151174 149263 119851 120423 123685 130048 140626 139686 450347 485539 1328033 1312342 542233 559665 124681 110431 126446 127035 137763 133472 129609 132883 86803 85273 338439 294927 863069 865738 217155 216072 274715 277760 322737 318492 337548 338494 356217 358974 332648 369202 918413 978182 614992 499563 294909 293254 339827 338280 357479 361296 367960 369384 417404 416450 746694 783687 40.15 69.1 2
11:26:15 2023-10-12 458917 456281 86794 85254 138062 140464 151073 150190 119901 120724 123500 128263 138736 140186 447923 486602 1328743 1311519 538027 557979 124186 110661 125855 127393 137522 133419 129609 129718 86803 85331 342121 295136 853286 862065 219637 215552 274735 277159 324956 315362 338724 340175 353409 360190 332252 367162 917140 960297 603907 496782 293115 288799 337781 338566 356583 362923 363820 367683 416959 415214 759659 786310 40.15 69.1 2
11:26:16 2023-10-12 455558 455498 86585 85202 138105 144145 150898 149742 119851 120423 123382 127765 140544 139625 447888 487053 1341129 1313376 535124 557230 124562 110397 126271 127035 137844 133502 129787 129540 85393 85273 333595 294865 864068 861344 219907 214815 274365 277868 323538 315843 337694 338673 355005 360764 332144 368156 918404 968716 608580 499210 295512 287923 338457 338637 356547 361261 366622 367942 417616 415214 749335 787428 40.15 69.1 2
11:26:17 2023-10-12 450940 454354 86767 85171 138478 143738 151140 149263 119998 120256 123515 127588 140528 139499 449222 484820 1326150 1315248 543462 557750 124443 110661 125855 127278 137537 133235 132913 129743 86803 85331 342121 294927 859836 863899 216818 215853 274122 277159 322988 315026 337694 338091 356097 358042 331785 366832 917103 974292 600768 499989 296352 288689 339576 339560 357372 361155 368472 369240 414876 416273 746694 783229 40.15 69.1 2
11:26:18 2023-10-12 458814 455640 86498 85275 137982 144307 150864 150120 119607 122927 123197 128119 140392 140043 450703 486729 1332987 1312380 537679 558802 124172 110823 125754 127529 137175 133754 129431 129807 86923 85331 338439 295136 857498 863250 217458 215967 274122 277159 324956 315182 338724 339661 352350 359149 331785 366574 919128 960297 610055 497922 294748 288799 337272 338091 356547 361366 362432 367166 416375 415249 760080 786310 40.15 69.1 2
11:26:19 2023-10-12 454568 453944 86613 85240 138109 144118 151036 149776 119737 120653 123297 127765 140447 139660 447923 487053 1335025 1313376 535087 557194 124509 110397 126238 127035 137832 133134 129520 132756 86803 85157 337224 293676 870179 860844 218171 214919 274122 278047 323514 314767 337402 339173 354756 361058 332378 368083 920322 967885 610143 501032 295512 290399 338659 339839 355477 361366 367699 369846 418512 413947 750127 786310 40.15 69.1 2
11:26:20 2023-10-12 457508 452609 86525 85307 138060 140304 151005 151373 119851 120556 123349 127751 141399 139451 452168 485291 1318813 1310301 545855 558051 124276 110636 125720 127278 137183 133637 132728 129629 86875 85505 331782 295346 846669 864511 218050 216223 274122 276310 324956 315146 337694 338637 354188 356974 331749 367974 914331 963826 605440 497135 293115 293363 338564 335516 358737 362959 364371 367683 415056 417434 757914 781712 40.15 69.1 2
11:26:21 2023-10-12 458943 455001 86466 85244 137879 144390 150925 150120 119704 120758 123230 127942 140349 140120 450703 487053 1328070 1304993 536646 557194 124645 110584 125855 127278 137432 133637 132728 129455 86803 85447 333595 295314 855524 864477 219286 215783 275402 277051 324547 315218 339611 338494 353728 360155 331480 366574 917103 962837 603907 495339 296711 293576 336799 338601 357983 361366 364665 369348 416340 414018 759108 784043 40.15 69.1 2
11:26:22 2023-10-12 453992 455640 86862 85208 138198 144048 151140 149130 119851 120423 123448 127649 140798 139361 449222 484103 1327091 1320884 544270 557230 124238 110618 125855 127035 137424 133239 132821 132808 86803 85504 333595 295001 855190 863287 216783 215887 274122 277159 324498 315026 335646 338673 355539 356974 333031 366574 917103 970812 611705 500732 293115 292877 339898 336529 357371 361366 367960 367131 414984 415832 746040 782821 40.15 69.1 2
11:26:23 2023-10-12 457499 454996 86580 85233 137883 143917 150898 149742 119737 120423 123230 127588 140349 139660 452938 482672 1318887 1310548 546678 561977 124362 110798 125754 127177 137046 134087 129278 129986 86875 85479 333595 297029 861337 864240 218050 216257 274122 276096 324920 315584 337366 338364 353940 358692 332234 367198 915769 966663 610143 496782 293115 293363 338564 336258 358737 362923 364408 367978 417404 417106 758042 784043 40.15 69.1 2
11:26:24 2023-10-12 459920 453599 86525 85148 137883 144189 150552 149606 119607 120423 123230 127853 140447 139660 448590 487017 1328070 1304064 536646 557230 124238 110729 125855 127123 137424 133239 132728 132715 86650 85414 333595 294996 856021 862065 217306 214884 274122 276345 324042 314919 339203 337652 353409 359686 331234 369092 918339 962837 610143 495193 294595 288852 337165 338459 355869 361225 364777 368792 416304 413982 757486 787083 40.15 69.1 2
11:26:25 2023-10-12 452186 454675 86644 85197 138362 143917 151002 152119 120144 120251 123619 127350 141038 139520 451847 483959 1329234 1320884 543277 559628 124238 110431 125855 127035 137320 133607 133098 129455 86770 85157 331817 294996 855413 864477 218050 214953 273285 276345 324042 315026 333685 338673 354472 356974 331516 365952 916454 970812 610143 500732 294539 288761 338873 336494 356619 361366 367178 367095 414948 415214 743670 782858 40.15 69.1 2
11:26:26 2023-10-12 457237 454996 86612 85132 137918 143917 150656 149296 119737 120423 123230 127588 140349 139430 449258 483387 1316943 1307745 545545 556802 123863 110695 125614 127244 136901 133603 132544 129540 86531 85215 337224 296190 849135 863863 218050 216536 273875 276060 324920 315771 337548 340773 354047 358871 331570 369727 915732 965225 603901 496782 292768 290359 338291 335481 358737 362930 363820 367131 414768 416521 758581 781712 40.15 69.1 2
11:26:27 2023-10-12 456993 457316 86640 85204 138151 140304 151039 149675 119965 120640 123230 127765 140349 139528 451637 491085 1333024 1313376 537918 557230 124271 110483 125855 126859 137346 133168 132642 132848 86770 85099 333595 295346 856919 860844 218667 214884 274998 276310 323059 315843 336120 338637 353714 358007 329213 366868 917103 963020 608580 499989 294257 292950 337817 337309 354410 360791 366918 366579 415056 412755 748803 784043 40.15 69.1 2
11:26:28 2023-10-12 460568 454996 86521 86933 138350 143817 150898 149163 119689 122624 123264 127588 140510 139528 449258 483727 1328429 1320807 542618 556374 124186 110431 125720 127271 137188 133607 129431 129455 86875 85215 333998 295201 855635 861918 218050 215449 273250 276310 323778 315843 333685 339447 354082 356940 331480 368193 916906 972115 591757 500732 294539 288761 339862 335987 356583 361331 367178 366801 414656 415214 744983 782858 40.15 69.1 2
11:26:29 2023-10-12 460641 453590 86430 86972 138454 144575 150656 149742 119607 120569 123197 127738 138358 139660 447923 487053 1326348 1302209 536646 556802 124067 110431 125735 127035 137424 133239 132728 132715 86650 85099 333677 295210 852109 862065 217155 214884 273321 276310 324006 315577 338724 336600 353374 359149 330746 368716 916454 961657 611705 495376 294011 292981 336764 338410 355441 361331 364702 368273 417994 413368 756671 783451 40.15 69.1 2
11:26:30 2023-10-12 450935 453185 86430 86960 137787 140285 150656 149263 119607 120339 123230 127588 138358 139416 452278 491085 1331809 1313265 539632 560856 124343 110415 125754 126987 137175 133168 132642 132664 86650 84983 336151 295346 860713 860844 216597 216347 274998 276060 323778 315843 336120 338399 352386 358042 328751 366024 917140 961035 605455 499599 293841 293084 337544 337581 353878 360756 366104 366543 415056 412720 747210 783451 40.15 69.1 2
11:26:31 2023-10-12 450868 455910 86398 87005 137879 143747 151106 149230 119704 120423 123197 127588 140349 139528 447959 483727 1327091 1317018 544307 557194 123896 110397 125614 126859 137406 133239 132821 133085 86683 85041 337224 295001 854925 862065 216823 214953 273285 276345 323754 315446 333433 339411 354330 359376 331139 368642 916903 970702 610143 501745 293667 293399 338838 335516 357371 361084 364814 368124 414948 415867 747025 784841 40.15 69.1 2
11:26:32 2023-10-12 460124 455600 86940 85236 137956 144048 150622 149202 119704 120354 123315 127418 138358 139459 449244 487089 1322637 1300358 537605 557230 124034 110397 125614 126859 137122 133201 132908 132756 86590 85099 337224 295136 856520 864511 217120 214701 273321 276310 324042 315843 338694 336058 354507 359149 329746 368826 913107 960707 605440 497487 293304 287949 337817 337581 357206 361331 364665 368273 414984 412755 751969 782587 40.15 69.1 2
11:26:33 2023-10-12 454228 452867 86398 85161 137865 143930 150488 149263 119607 120423 123197 127588 140414 139619 447923 489917 1328107 1312442 539706 558051 123896 110431 125735 127035 137217 133201 132642 129718 86868 85331 342121 297663 853039 859444 218667 214815 274537 275286 323862 315807 335609 338637 352386 358042 329248 370478 918413 960297 610143 499599 294047 288725 339693 336529 354943 362415 366104 372667 415056 412755 749076 784043 40.15 69.1 2
11:26:34 2023-10-12 460228 455603 86462 85197 137973 143738 150689 149027 119933 120354 123197 127377 140219 139279 452938 483126 1326191 1307783 540475 556802 124067 110321 125821 126825 137217 132883 132677 132664 86650 84925 342121 292845 870342 864511 218050 214884 272170 277194 323023 314697 337767 336564 353445 357009 331785 366003 911780 970812 611705 496078 293115 288558 337781 336293 356297 359175 364702 367683 415020 414053 750400 781158 40.15 69.1 2
11:26:35 2023-10-12 456133 453634 86589 86860 138274 143681 151140 148655 119883 120089 123382 127167 140481 138710 447959 489917 1320807 1301939 543177 561254 124172 110296 125754 126845 137046 133168 132874 129540 86842 85099 333595 295346 854633 865936 218667 214781 274087 275851 322772 315398 336377 337368 355432 357009 329248 366059 913210 955593 610143 498194 293841 287954 338873 335987 356466 361366 363857 366579 413091 412755 755284 782858 40.15 69.1 2
11:26:36 2023-10-12 462714 453185 86239 86960 137286 144189 150173 149742 119444 120423 122895 127909 140349 139695 449354 482672 1337327 1314312 534940 555628 123896 110135 125441 126441 137122 133070 132642 132664 86531 85041 333595 293676 857413 859627 216818 214884 272416 276964 322796 315843 336668 337617 351296 358578 331785 366595 919128 965606 602362 498194 293841 292675 334776 337344 355477 359175 364960 365992 416012 413982 744652 784841 40.15 69.1 2
11:26:37 2023-10-12 455484 454996 86462 86918 137918 140008 151005 152048 120112 120251 123382 127364 140704 139291 450592 486213 1326365 1311359 541045 558873 124271 110092 125855 126588 137929 132156 132700 132445 86531 85041 336151 294927 872214 863287 218050 214884 272833 276060 321070 315518 336430 336564 354507 356974 329782 367114 913107 971506 602330 498506 293115 287733 337817 336022 355512 359175 365808 367978 414620 413982 747321 779426 40.15 69.1 2
11:26:38 2023-10-12 454536 454354 86644 86741 138240 143446 151140 152203 119818 119756 123297 126816 138681 138779 451655 487125 1314108 1304064 542790 557230 123863 110397 125614 126859 137094 132883 132544 132698 86497 85041 337224 295765 854633 866931 218598 214746 273981 275322 323862 315290 336285 337474 354366 359629 329301 366539 913210 961035 610143 498009 294257 288761 339588 334508 355512 361402 364116 369170 413091 413693 755182 779463 40.15 69.1 2
11:26:39 2023-10-12 456281 456024 86548 85112 137819 143812 150588 151303 119689 120423 123097 127588 140303 139958 449097 485054 1335357 1311508 534292 559248 124395 110211 125735 126441 137381 132247 132711 129387 86564 85099 342121 293676 864627 859627 217341 214551 272833 277159 322081 315843 336704 337344 355990 359149 330746 366558 916454 966627 611818 495400 293841 292465 334776 337617 355477 359140 364399 366064 415104 413982 744652 784080 40.15 69.1 2
11:26:40 2023-10-12 455095 454358 86430 86858 137875 143743 150689 148422 119607 122420 123230 127588 140155 139236 450028 485198 1324648 1309644 541886 558873 124514 110126 126277 126797 137522 132156 129253 132861 86756 85041 337224 294301 867832 864475 218050 214850 272868 275922 321070 315843 336377 336423 353940 356974 329782 366854 918740 971506 603893 495666 293115 288039 337307 335552 355477 358569 364408 367131 414984 413693 748914 779426 40.15 69.1 2
11:26:41 2023-10-12 454619 454267 86639 85112 137780 144149 150173 149230 119444 120367 123112 127554 140281 139493 449991 486223 1324317 1307708 538136 559665 123117 110397 125200 127123 136382 133235 132321 129718 86397 85215 332518 296607 841423 859590 218050 214815 272798 274586 324727 315097 333649 338364 351471 356940 329711 366574 917067 954699 605440 498194 293010 293291 336693 336775 355156 361331 362686 367082 415056 413333 756121 783970 40.15 69.1 2
11:26:42 2023-10-12 456314 455640 86239 85197 137254 144136 149932 150086 122459 120590 122895 127704 138358 140110 451465 484948 1337580 1315173 536492 559592 124105 110194 125720 126407 137019 132247 132666 132561 85092 85215 338439 294092 855028 857089 218050 214850 273991 276203 322271 314919 335609 337273 351225 358284 331247 365966 917001 966590 608580 498194 293706 288761 337299 336529 355976 359105 364371 369082 418289 413947 747136 783970 40.15 69.1 2
11:26:43 2023-10-12 456782 455380 86402 86860 137753 143681 150656 148655 119655 120256 123112 127167 140281 139132 447923 485539 1324518 1309333 539406 558873 124271 109991 125889 126253 137537 131974 132896 132434 86736 84836 337224 293260 863087 864511 216823 214666 272798 276642 320820 314529 336853 337680 353798 359629 329640 365525 912806 972078 608580 499256 294675 287949 337509 335481 357476 359502 364960 367059 413709 413333 744725 782609 40.15 69.1 2
11:26:44 2023-10-12 465033 456211 86718 85144 137482 144144 150106 149539 119689 120320 123149 127717 138358 139485 449354 485503 1327091 1309606 538027 557979 123084 110584 125027 127244 136416 133754 131062 132917 86464 85041 335430 296186 846210 860844 218050 214850 273024 275235 324727 313962 336400 338364 350980 356974 329711 368679 914400 954431 608517 495339 293010 293291 335715 335987 357713 360720 360537 367603 417404 413298 757374 783735 40.15 69.1 2
11:26:45 2023-10-12 457182 455640 86398 86878 137432 143817 150173 148694 119607 120423 122895 127377 140281 139395 449354 482672 1329250 1313376 534634 558873 123863 110211 125701 126407 137087 132247 131337 129330 86895 85099 337224 293602 856638 859576 218667 214746 273954 276132 321830 314739 336084 337072 351225 358042 330746 365637 917030 963753 605440 498194 293633 289266 335715 337273 354375 359105 364371 368683 417994 413333 744836 784043 40.15 69.1 2
11:26:46 2023-10-12 456024 455638 86612 86876 138105 143537 151106 152203 120112 119688 123315 126715 140510 138675 449354 489627 1317841 1301283 541886 557194 123830 110211 125407 126441 136734 132247 132413 132687 86464 84982 336135 295346 854633 865738 216823 214036 273285 275428 322988 314697 335646 336022 354188 356940 328950 368156 913210 960297 605440 497487 293841 287144 338838 334508 354091 361296 363527 368124 412439 414989 753569 779389 40.15 69.1 2
11:26:47 2023-10-12 454985 453913 86357 86852 137505 143992 150173 148891 119607 120423 123064 127466 140362 139708 447888 485539 1328429 1311406 537950 559628 123731 110525 124927 127021 136279 133758 130697 129629 86596 85331 335430 297029 842341 860574 218050 216195 272572 274515 324270 314440 333325 338459 351260 356974 329711 366574 914437 956085 600824 498194 293083 293084 336493 335752 354907 361331 362686 367082 415020 412720 755247 784043 40.15 69.1 2
11:26:48 2023-10-12 457471 454996 86357 86819 137737 143747 150622 148486 119672 120256 123197 127167 140315 139035 448554 485162 1324518 1309612 541245 559269 124271 109687 125855 126374 137402 132636 132728 132531 86617 84836 333595 292909 867503 865467 216823 214517 272798 276274 320773 315362 335793 335516 353409 358871 329711 364896 913210 971470 614992 495594 294539 287949 336764 334508 356971 358534 363820 366801 414292 412720 747173 781675 40.15 69.1 2
11:26:49 2023-10-12 456508 454675 86430 86756 138060 141477 151005 148658 119965 119835 123315 126648 138358 138571 450850 486945 1319942 1298436 540243 557230 123745 110211 125653 126306 136795 132247 132636 132715 86464 85213 335430 295869 854521 866353 216823 213853 273285 274586 322760 314440 335609 335516 354188 356974 328453 368156 913210 960297 610143 497487 293841 287104 338564 334508 353843 361008 362722 368124 412439 414405 753569 779389 40.15 69.1 2
11:26:50 2023-10-12 450940 455640 86361 86980 137432 143847 150207 148858 119444 120339 123064 127377 140086 139395 447888 486223 1324197 1309612 538173 557230 123660 110321 124994 126825 136518 133607 132360 132808 86397 85215 335430 297940 856314 862361 218050 214448 272692 274024 323862 314775 336199 338186 353984 359629 328715 368679 915732 956798 605455 499256 292803 288852 336221 335516 354410 361084 363382 367082 415020 413044 755869 784043 40.15 69.1 2
11:26:51 2023-10-12 457426 456289 86548 85037 137711 144140 150830 148591 119689 120089 123064 127167 140315 139249 449885 484784 1324518 1307745 540674 559665 124271 109687 125855 126165 137351 131974 132913 132342 86650 84857 336135 293260 862680 865092 216823 214517 272416 276310 321034 315362 336631 335516 353409 356407 329711 365966 911744 971251 605065 495630 294466 288039 336764 335516 354907 358033 363820 367095 414328 412720 747136 779016 40.15 69.1 2
11:26:52 2023-10-12 464027 454996 86521 86794 137875 143511 150656 152133 119704 119688 123315 126715 140315 138681 449390 486693 1315003 1298473 541082 559482 123697 110126 125272 126555 136631 132247 132839 132861 86629 84983 333595 295309 854026 866967 216823 213853 273250 275144 322474 313460 335537 335516 353905 356940 327724 368046 911915 957547 593298 497487 293633 287350 337817 334508 353843 360756 362722 367863 411788 414405 752924 778250 40.15 69.1 2
11:26:53 2023-10-12 457270 456216 86180 85197 137021 143930 149625 149263 119434 120758 125973 127588 140133 139751 449427 481246 1333156 1314312 535124 558873 123863 110211 125653 126441 137124 132247 132481 132595 86497 84925 342121 294509 858138 857125 218050 214517 271586 275886 322270 314697 333685 336058 350210 356940 330710 364568 917067 965907 608580 498194 293706 288558 337232 336564 355441 359105 363271 368124 417404 414809 746606 782858 40.15 69.1 2
11:26:54 2023-10-12 456740 454996 86357 86794 137646 143446 150173 152273 119607 120099 123315 127283 138323 139117 451206 484677 1324444 1309650 541208 559592 124343 109822 125788 126165 137346 131817 132728 130958 86756 84773 333595 293676 861889 864511 218050 216043 272381 275851 320548 315398 336394 334578 356586 358367 329711 364896 911744 970063 613405 495666 294466 287954 336728 334543 355192 358033 364691 366543 413673 412755 747173 779426 40.15 69.1 2
11:26:55 2023-10-12 454514 453852 86298 86860 137432 139992 150173 148858 119607 120423 122895 127377 140086 139395 447923 485539 1326402 1307708 538173 557790 123084 110397 124874 126825 136193 132600 132103 132883 86279 85041 333595 296818 844778 859590 216823 216347 272191 274166 324042 313962 333649 337617 350210 356656 329177 368156 911780 954025 610143 496136 292803 288761 334776 335516 354375 360756 360537 366786 415020 414989 755757 783724 40.15 69.1 2
11:26:56 2023-10-12 456708 455915 86243 85249 137062 144180 149625 149675 119444 120522 122895 127418 140115 139590 447888 481246 1333973 1313392 534940 558083 123830 110025 125407 126306 136929 131974 132544 132715 86464 84773 337224 293740 856091 857089 216823 214185 271551 276274 321783 314330 333685 336564 350210 356940 330478 364859 917687 965225 603132 498194 293425 288445 336822 338600 354375 358569 363820 367603 417404 414989 746394 782858 40.15 69.1 2
11:26:57 2023-10-12 467803 454996 86353 86849 137432 143446 150723 152238 119607 120006 126041 126782 140281 139287 449427 484103 1322637 1307708 540243 558083 124238 109687 125735 126165 137072 132065 131062 131049 86828 84925 337224 293676 862284 864475 216823 214116 274536 275286 321344 314919 335573 334543 352386 358440 329106 364859 913210 971500 614992 499965 293841 287104 337272 334472 354375 359105 364996 369092 412439 412720 741347 779389 40.15 69.1 2
11:26:58 2023-10-12 458294 456143 86235 86856 137267 143795 151568 148625 119444 120423 126008 127499 140142 139464 450740 485994 1324197 1304993 535087 556374 123084 110025 124994 126407 136427 132156 132171 132561 86431 84982 342121 295136 844869 862065 216823 214036 272381 274622 324006 312095 333685 337072 350210 356905 329484 366262 911780 954735 614830 494989 293083 288766 334706 335481 353843 359140 360247 367082 417137 414405 756356 781712 40.15 69.1 2
11:26:59 2023-10-12 454837 452963 86243 84998 137432 143646 149932 152238 122629 120089 126043 127167 140052 138938 450383 487012 1337781 1312455 533387 557973 123797 109889 125547 126272 136731 132090 133098 132715 86405 84825 333595 293260 856585 857637 218050 213522 271361 275886 321034 314481 333649 336303 350734 357009 329479 364823 914473 962392 608580 498194 293010 288169 336347 336293 353312 357776 363527 367082 415056 413821 744418 781675 40.15 69.1 2
11:27:00 2023-10-12 457182 454814 86457 86819 137424 143646 150173 148420 122629 120089 122895 127167 140229 139070 451637 485162 1313391 1304064 544266 556374 123117 110211 124994 126441 136416 132156 130805 132629 86312 84894 337224 296186 848756 865125 216518 214219 272798 274166 323023 313485 333685 337607 351260 356573 327724 367635 910623 961657 601785 496430 293425 287949 336764 335741 355192 360756 360573 367082 411245 413333 753497 777699 40.15 69.1 2
11:27:01 2023-10-12 459181 453216 86361 85133 137158 140071 150039 149163 119444 120354 122895 127418 137939 139485 449207 485395 1325279 1304064 535124 558873 123697 110075 125027 126374 136416 132065 132355 132595 86629 84983 336135 295074 853553 861454 216823 213556 272001 274622 323227 312059 336156 336564 350210 356940 328715 366521 911780 954735 570429 493866 293010 288558 336238 335481 353807 359105 360247 367082 415056 414405 756393 781712 40.15 69.1 2
11:27:02 2023-10-12 452112 455140 86357 86726 137424 143302 150552 151956 119607 119964 122895 127167 140281 139166 448942 484067 1324611 1313376 542307 557230 123627 110025 125200 126548 136416 132156 132263 132468 86371 84862 337224 294927 853421 862065 216823 214185 271586 275007 321106 315398 333072 336058 352315 357361 329248 366003 911548 965907 608642 499247 293425 287104 337272 334472 357224 360889 364668 367903 412295 414989 745370 781525 40.15 69.1 2
11:27:03 2023-10-12 457426 455327 86398 85186 137381 139825 150139 148284 122493 120089 126043 127107 138247 139206 448906 484139 1313391 1307742 543425 558653 123117 110211 124994 126441 136197 132156 132360 132629 86312 84920 335430 296186 847201 864511 216213 215739 272001 274131 322988 313485 333649 335552 351787 356859 327759 367635 913210 961657 608580 494272 293083 287949 336221 333564 356011 360216 360537 367082 412439 413368 759250 777149 40.15 69.1 2
11:27:04 2023-10-12 459594 455489 86121 86889 136983 143716 149592 148520 122527 120423 126008 127377 140052 139528 447888 485539 1324518 1300186 534829 559086 123697 110050 125306 126306 136322 132090 132821 133085 86596 84888 337224 295346 854844 861454 216823 213556 272361 274480 322009 312387 336156 336058 351992 358764 329213 365966 912989 957547 608580 493131 293010 287949 336584 337296 353347 359105 359958 367603 415020 413821 756835 781712 40.15 69.1 2
11:27:05 2023-10-12 454600 455635 86467 86794 137466 143411 150521 148387 119575 120089 122895 126782 140218 138973 450997 483351 1323577 1314102 541849 558083 123117 110025 125200 126320 136450 131974 132355 132531 86431 84825 333595 294723 854249 860844 216823 214036 271586 274622 321783 314919 333275 336329 352033 356859 328715 365966 913210 966627 608580 498506 293010 287292 337272 333934 354149 359140 364665 367082 412149 412720 742238 778250 40.15 69.1 2
11:27:06 2023-10-12 466170 453180 86239 86852 137432 143490 150515 148724 119607 120016 123164 127107 138165 139062 450703 484605 1315184 1305848 543953 559196 123051 110058 124994 126407 136381 133000 130606 132715 86397 84920 335430 296260 865964 864328 216518 214551 272170 274166 322390 313044 333649 335516 351260 356859 328751 367114 913210 960977 610143 495376 293215 288039 335715 335741 356583 359964 360537 367082 412510 413333 754140 778286 40.15 69.1 2
11:27:07 2023-10-12 454204 454992 86184 86794 137428 143446 149313 148320 122595 120089 125973 126782 140086 139166 449036 489650 1328180 1307745 535124 558083 123863 109949 125441 126199 136897 131792 132544 132342 86431 84866 333998 294335 861543 859627 216823 217452 272833 274586 320548 314919 333577 336058 351260 356974 327462 364896 913107 961657 605440 495630 293010 288039 334776 336022 354707 358068 363857 367082 414076 412300 746432 783724 40.15 69.1 2
11:27:08 2023-10-12 453398 455644 86457 85291 137607 143572 150555 148387 119737 119918 122979 127128 140121 138744 450997 486323 1322637 1311407 541045 558873 123697 109974 125027 126286 136450 132536 132137 132503 86312 84862 337224 294509 857466 863899 216823 214036 271551 274622 321819 315362 332567 336058 352315 356859 328715 365966 913210 962873 608580 498506 293014 286933 336799 333934 354410 359105 364960 367082 411534 414405 742764 780236 40.15 69.1 2
11:27:09 2023-10-12 458028 453185 86239 86794 137337 143646 150036 148750 122527 120172 126078 127167 140309 139070 448942 485561 1313391 1303960 543462 556802 123084 110126 125239 126588 136309 132741 130697 129143 86417 84894 335430 296251 846711 864475 216518 214746 271965 274461 323059 313264 333649 338158 351260 356287 328449 367114 913210 962983 607018 495376 293010 287257 335715 333852 356011 360181 360501 367082 413091 413368 754140 778286 40.15 69.1 2
11:27:10 2023-10-12 455616 454339 86239 85186 137316 143708 150072 148351 119694 120089 126078 127242 140086 139201 449390 489917 1327922 1307745 534742 557194 123863 109721 125438 126320 136450 131792 132263 132376 86345 84794 337224 294509 858459 859627 216823 217487 272868 274586 320771 314919 333577 336058 351015 356940 326736 365710 914437 960297 613008 495630 292803 288039 336502 335987 353956 358033 363564 367082 413745 413556 746261 780568 40.15 69.1 2
11:27:11 2023-10-12 450904 454996 86239 86674 137320 143211 150173 152238 119607 120006 126112 126816 138193 138923 452278 486323 1324481 1315248 542544 559196 123731 110042 125306 126306 136416 131974 132171 132376 86345 84799 333998 295130 858079 862065 216526 213887 271551 274987 321819 314476 332531 336564 352055 356859 328485 364932 913210 965225 607018 498470 293010 287135 336799 333934 354410 358854 364665 366822 411245 412108 741640 778286 40.15 69.1 2
11:27:12 2023-10-12 463209 453176 86121 86823 136983 143681 149592 148553 122459 120089 126043 127201 140023 139159 447923 486295 1322637 1298473 535124 556965 123117 109687 124994 126199 136287 131792 132321 129032 86312 84794 337224 294509 852977 862065 216823 213522 271621 274586 321070 312059 336156 334543 351704 356940 330021 365744 912562 957511 608580 494718 293841 287746 336347 335516 352289 358604 360285 372667 414984 413239 752351 779426 40.15 69.1 2
11:27:13 2023-10-12 454906 455910 86416 85122 137158 143541 150139 150387 119478 120146 122895 126998 137973 139027 449207 489917 1326260 1305814 536461 556410 123830 109687 125027 125991 136450 132065 130879 132158 86279 84762 333595 294509 860624 859627 216823 217299 272416 274394 319579 314653 333072 335552 350210 356407 325752 364896 914437 960297 603893 495630 292182 287225 334741 336032 353956 357001 362758 366526 414328 412297 744932 781712 40.15 69.1 2
11:27:14 2023-10-12 456243 454814 86184 86674 136974 143246 149558 152168 122595 120006 126008 126816 139858 138744 447888 485575 1309667 1302209 542728 558083 123084 109721 124582 126199 136278 131883 132360 132531 86219 84731 334605 295420 855497 864511 216213 213191 271621 272946 321106 312723 333613 334578 351225 355788 326736 366854 910435 960297 610143 496078 292803 287225 339213 333636 356718 359970 360429 366935 409877 414624 753348 779238 40.15 69.1 2
11:27:15 2023-10-12 466360 456284 86239 86880 136906 143646 149592 148453 119607 120286 122795 127310 139984 139493 450395 487012 1324518 1304064 535050 559269 123051 109653 124754 126253 135902 131974 132068 132526 86648 84762 335430 294509 850405 860844 216823 213487 271515 274358 322952 311988 333577 336293 351992 358116 327724 365376 913210 953852 605440 493829 292740 288815 336584 334472 353277 358534 359379 366160 414912 414405 754533 780531 40.15 69.1 2
11:27:16 2023-10-12 457182 455640 86448 86756 137139 143341 150036 150387 122527 120055 122726 127012 138111 139132 448962 484820 1335875 1313288 534199 558763 123764 109856 125340 126239 136692 131883 130697 132654 86622 84736 337224 293468 870162 858069 218358 213487 270688 274971 320028 313705 333059 337680 351225 356905 328680 363171 913210 962804 605440 498194 292595 287711 336347 335951 354239 356931 362686 366749 414912 412225 742727 781441 40.15 69.1 2
11:27:17 2023-10-12 457499 455644 86239 86756 137261 143590 149899 152274 122595 119972 126061 127134 140018 138710 450567 481211 1313391 1303938 543388 557688 123018 109991 124549 126286 135936 133348 132360 132715 86212 84920 335430 295976 850125 864240 216061 214185 271551 273676 322009 312717 333325 334543 350210 355467 327688 366225 911915 961657 600824 495339 292595 287104 334706 333852 355192 359105 360211 366786 411498 412685 752998 778213 40.15 69.1 2
11:27:18 2023-10-12 459594 454272 86008 86794 136535 139974 149798 149096 119511 120183 122762 127208 137973 139256 450457 485359 1324648 1300261 534634 558083 123051 109653 124874 126171 136373 131974 132636 132531 86305 84924 337224 295304 858303 862065 216823 213339 271551 274586 320963 311733 335609 334543 351992 358367 328187 364859 913210 957474 607018 492397 293010 287220 335872 334508 354957 358534 359415 367603 414948 413203 755869 779389 40.15 69.1 2
11:27:19 2023-10-12 460088 455640 86231 86752 137294 143441 149899 152133 122629 119722 125973 126749 140052 138710 448962 483432 1321698 1314312 541045 558083 123117 109653 124960 125991 136416 131792 132286 132400 86338 84794 332518 294509 854026 861454 216213 213522 271136 274687 321034 313091 331489 336058 351225 356287 328184 364823 913210 963789 614830 495630 292182 286307 336728 335741 353843 358534 364080 366196 412985 414153 744309 780940 40.15 69.1 2
11:27:20 2023-10-12 459998 456284 86357 85259 137226 143807 150072 148251 119347 120055 126043 126749 140018 139152 450064 481211 1313391 1304064 544841 558617 123018 109653 124549 126374 135936 131974 132034 132468 86212 84857 335430 295765 853001 862065 216213 214185 271515 272911 322498 311631 333613 337607 350174 355752 327724 366521 908997 960297 602362 494565 292803 287791 336822 333852 355156 360381 359415 366489 411823 414989 752886 779276 40.15 69.1 2
[truncated: 156,706 more chars]
