# Supplementary material for: Methods for Estimating the Detection and Quantification Limits of Key Substances in Beer Maturation with Electronic Noses
Source: Sensors (Basel). 2024 May 30;24(11):3520. doi: 10.3390/s24113520 (PMC11175341; doi:10.3390/s24113520)
Supplement: Supplementary file 1 [file sensors-24-03520-s001.zip › Data/Diacetyl/raw data/Day 1/0,2ppm1.txt]

Time Date R01 R02 R03 R04 R05 R06 R07 R08 R09 R10 R11 R12 R13 R14 R15 R16 R17 R18 R19 R20 R21 R22 R23 R24 R25 R26 R27 R28 R29 R30 R31 R32 R33 R34 R35 R36 R37 R38 R39 R40 R41 R42 R43 R44 R45 R46 R47 R48 R49 R50 R51 R52 R53 R54 R55 R56 R57 R58 R59 R60 R61 R62 T01 H01 Phase
11:33:00 2023-10-12 396659 391521 91674 89869 137780 140532 145790 144957 120798 121601 122729 126965 141332 141371 418986 451107 1297662 1275839 505682 522891 131574 113057 125465 123598 132199 130117 126327 127117 85906 87437 311441 273326 776135 781910 229069 226831 289651 292001 341910 331852 360582 364650 387393 394446 373675 413720 923542 963109 582466 490515 310414 305890 355521 355286 378970 385069 396520 400579 454946 451198 755820 790869 40.15 69.0 1
11:33:01 2023-10-12 394498 388713 91751 89500 138213 143734 145852 144360 120798 123046 125938 126264 141389 140670 419651 453163 1289323 1267876 507192 522964 131460 113057 125465 123834 132117 130255 126361 127151 85970 87557 311441 273713 774532 786492 228323 227024 290771 291796 342706 333364 359931 363473 388047 392896 373147 414713 920860 966977 583895 487588 313062 304385 357486 358403 382228 387930 396890 399868 456234 453065 765083 792788 40.15 69.0 1
11:33:02 2023-10-12 394489 389613 91688 89631 137875 144189 145988 145026 120766 123217 125903 126749 141073 141011 419173 450075 1307736 1285440 503227 522964 131676 113057 122309 123598 132299 130005 126745 126698 85970 87405 314708 272519 782024 781767 228678 226322 290603 292206 340878 333870 358883 363998 387429 395279 372454 412514 926271 974328 583895 489441 311293 305530 354419 354219 383310 384755 395854 399376 450642 454588 756430 790309 40.15 69.0 1
11:33:03 2023-10-12 392536 389910 91717 89667 137883 144118 145755 145026 120798 123080 125938 126749 141073 141011 419318 450710 1296652 1279928 505953 522964 131391 113057 125256 123834 132125 130255 126294 127361 85869 87589 312728 275340 771734 781213 229033 227024 290249 292884 342983 333235 362108 366062 387758 394195 369749 413941 926368 969256 581036 492215 311257 305659 356306 356391 381150 385751 399188 400964 458065 453171 753459 793227 40.15 69.0 1
11:33:04 2023-10-12 391899 391364 91877 89718 138332 143817 146263 144360 121260 122961 126008 126332 141338 140617 419688 450320 1294899 1283612 511446 523000 131460 113057 125360 123834 131902 130255 126361 127029 85938 87437 312333 273326 781914 783914 228128 227535 289044 291957 341982 333870 358271 362971 388047 394169 373939 412186 922430 977680 585324 488974 312176 304994 356592 355286 382069 384790 394078 402107 454946 455974 761711 791809 40.15 69.0 1
11:33:05 2023-10-12 394206 389871 91591 89907 137986 144136 145549 144760 120798 123320 125728 127167 141193 143934 419355 448989 1304145 1289201 504301 522964 131676 113057 125360 123631 132208 130255 126711 127090 86205 87640 308289 272649 780211 780292 228963 227395 290987 293644 341731 333726 360076 363876 388011 392439 371897 413464 924924 974800 583895 493131 310195 305818 357559 354184 382228 384755 396592 402429 453663 453915 753720 788325 40.15 69.0 1
11:33:06 2023-10-12 394489 389597 91751 89635 138109 144127 146263 145060 120831 123166 125973 126749 141205 141244 419688 450746 1286566 1276147 511810 523000 131425 113213 125465 123867 131902 130290 126327 127151 85938 87589 307530 274950 787899 784197 227969 228472 289079 293795 342983 332859 360510 364512 387533 394169 372620 415007 922430 965907 589613 486652 311734 303780 357955 357215 381507 387894 396926 402889 457307 453065 765083 791881 40.15 69.0 1
11:33:07 2023-10-12 392666 391917 91904 89907 138336 144118 146263 144897 121328 123526 126008 126715 141303 141448 419724 457522 1300447 1283612 507464 526774 131676 112902 125395 123834 132332 130255 126745 126908 85970 87497 311441 273786 781493 781767 229033 227570 290877 290220 342742 333870 358378 362821 388047 393791 373411 412843 925615 971968 588719 490898 311293 305926 355236 356427 380928 384755 396484 400616 454441 455939 755720 794746 40.15 69.0 1
11:33:08 2023-10-12 394486 389324 91717 89635 137883 144224 145789 144931 120651 123320 125762 126816 141269 143733 419651 451107 1296652 1276128 503784 523000 131425 113057 125360 123749 132174 130290 126623 127029 85965 87557 311441 273556 780648 781874 229069 226989 289686 292241 342464 332355 360654 365202 387141 394508 373985 416964 927686 964669 583895 492460 311037 305386 358029 355642 379006 385363 396592 401182 455407 455060 755783 792410 40.15 69.0 1
11:33:09 2023-10-12 391164 389293 91837 89799 138213 143935 145988 145470 121061 123149 126008 126782 141137 141314 420318 449334 1298566 1291072 511446 526774 131585 113057 125482 123867 132117 130472 126745 127151 86087 87589 311441 273556 777260 780734 228678 227764 289009 294171 342464 333834 360256 364173 388047 393615 371897 415007 920896 979967 582466 493866 311734 304672 358781 355321 382228 385751 396205 403680 453337 454552 756356 789749 40.15 69.0 1
11:33:10 2023-10-12 392212 389593 91721 89663 138105 144118 146263 145043 120863 123200 125973 126715 141269 143697 419355 455798 1304145 1282699 502985 525623 131676 112980 122357 123716 132673 130130 126920 126908 86087 87405 311441 272457 794033 783358 228928 226919 290736 294546 341490 335723 359823 365028 387939 393791 371932 412880 926308 977680 585324 490133 311734 305803 354987 355820 384124 385059 396484 400013 455371 455974 757914 792664 40.15 69.0 1
11:33:11 2023-10-12 396166 388704 91751 89780 138109 143987 146263 144762 120831 123286 126008 126749 141269 141244 419688 450399 1294899 1278982 507427 522964 131494 113057 125395 123834 131902 130255 126327 127117 86029 87557 312333 270495 777700 783951 228678 227376 290646 293358 340914 333834 360618 363730 388047 393615 373048 413102 922430 971941 586754 488627 311734 304743 356592 353688 382083 387930 398905 402136 454293 453136 763994 790460 40.15 69.0 1
11:33:12 2023-10-12 394732 392195 91748 89968 138068 144189 146229 145330 120863 123354 122895 127107 142119 143898 419688 450782 1298529 1280681 504054 523000 131209 113213 125256 124071 131902 130688 126327 127538 86087 87589 311441 273556 779863 781910 229104 227376 289466 292849 342983 332355 360654 363118 388047 394723 371340 413756 926271 966627 582466 492397 310305 306306 356627 355820 379006 384790 396628 401219 456088 451867 754140 792065 40.15 69.0 1
11:33:13 2023-10-12 394206 387617 91755 89631 138371 143952 146501 144428 121292 122961 126008 126332 141436 140617 419724 453127 1289359 1270693 507548 525995 131494 113057 125325 123834 132332 130255 126745 127151 85970 87557 308921 273786 776456 786492 228128 227376 290497 291352 342983 333599 360256 363741 387569 396601 373456 415081 922246 966481 589613 488627 313062 305280 355878 357287 382769 387930 396926 401219 454477 453915 766720 793042 40.15 69.0 1
11:33:14 2023-10-12 393652 389871 91751 89635 138144 144219 146263 144897 120798 123115 126008 126749 141303 141244 419022 453659 1305809 1283612 502678 522964 131745 112980 122357 123664 132365 130255 126954 126908 86087 87437 307496 270567 782663 781910 229069 226322 290365 293794 340949 333870 359460 364650 387702 393516 373048 414125 926344 975779 583895 490169 311734 306789 355236 354787 380928 385104 396484 400013 453663 455298 755757 790906 40.15 69.0 1
11:33:15 2023-10-12 392540 392476 91751 89631 138101 144014 146026 144863 120798 123234 125832 126782 141141 141448 419355 451107 1296652 1279928 506436 525995 131300 113213 125256 123901 131868 130688 126327 127572 85811 87893 312728 275340 768211 781657 229534 227484 289783 292580 342983 332481 360474 366683 387903 394652 372439 415302 926271 969439 582466 493536 310671 306321 356592 356427 379006 383925 396448 401292 455791 452536 753605 793300 40.15 69.0 1
11:33:16 2023-10-12 391047 387626 91910 89537 138487 143935 146327 144560 121292 123080 126043 126540 141493 141005 419724 450780 1296652 1285468 511082 525995 131494 113057 125395 123834 132208 130255 126745 127151 86029 87589 314708 273363 777139 781910 228323 227764 289483 292616 342742 333870 358342 362538 387533 394169 371897 412514 920933 979967 583895 489478 312176 303673 357415 355286 380928 384183 396816 403064 453723 456365 760703 791921 40.15 69.0 1
11:33:17 2023-10-12 393652 390271 91591 89942 137688 144364 145789 145600 120439 123474 125762 127134 141171 143868 419022 449018 1305883 1284518 503227 525704 130320 113368 122863 124076 132697 130117 126819 126928 86205 87492 311441 271953 783945 782980 228998 226322 290294 292849 341382 333834 360220 363047 388011 393516 373607 413978 926308 975779 589613 490169 311734 306536 354454 355036 380928 385059 396484 400013 453337 457495 756430 790906 40.15 69.0 1
11:33:18 2023-10-12 395041 388748 91784 89713 138388 143987 146263 144863 120831 123200 125973 126749 141141 141244 419688 447971 1294899 1278073 507155 523000 131494 113057 125395 123749 132399 130597 126745 127185 85997 87529 310729 272904 779813 785936 229069 227411 288807 294100 341946 333599 360654 362821 388047 392475 373048 414048 922246 973020 586754 490364 311734 304528 357559 356632 381078 386371 399188 403174 453627 453243 761100 788363 40.15 69.0 1
11:33:19 2023-10-12 392280 391917 91717 89667 138371 144189 146127 145094 121195 123234 125973 126782 141269 143532 419059 450782 1299488 1281787 505990 526031 131243 113213 125291 124038 131868 130688 126327 127606 85843 87833 312333 275109 770817 781767 229069 227411 290646 293367 342983 332625 360618 363153 388047 394723 372884 413138 925615 969439 579607 493167 311293 306270 356663 356391 381150 384218 396592 401292 458138 453207 753605 793300 40.15 69.0 1
11:33:20 2023-10-12 393844 388744 91910 89631 138444 144110 145988 145218 121144 123115 126043 126627 141488 141116 419724 455476 1291227 1268814 505236 523036 131494 113135 125395 123867 132332 130290 126745 127151 85970 87557 311441 273363 780107 786492 229069 227484 291481 294964 342731 333798 360402 362899 388011 396394 374130 415191 926368 968068 587826 487588 312176 306055 358029 356427 382228 387088 394705 400899 457130 454445 762793 793300 40.15 69.0 1
11:33:21 2023-10-12 393369 389320 91654 89973 137787 144390 145755 144931 120503 123320 125728 126715 141269 141406 419022 451002 1307857 1286355 503944 522927 131676 112902 122441 123683 132332 130221 127008 126908 86087 87497 317895 270495 782546 782877 228998 226322 290806 293026 341634 333870 359931 362821 387975 393791 373572 414088 926271 974727 590860 490133 311955 306546 355485 354965 383310 385328 396448 399977 450642 455653 759650 792685 40.15 69.0 1
11:33:22 2023-10-12 392804 389258 91684 89911 138206 144118 146229 144863 120831 123251 125938 127100 141269 141547 419615 451070 1296616 1281750 505953 525995 131391 113368 125396 124452 132041 130809 126091 127722 85906 87916 311441 274731 769646 782877 229570 227589 292223 292474 342983 332319 360582 363947 387758 395279 372847 416224 924924 968460 587469 492361 311293 306321 356592 356356 381150 384183 396592 402107 455791 453207 753459 794709 40.15 69.0 1
11:33:23 2023-10-12 390147 388704 91940 89598 138384 143917 147158 144351 121260 123080 126043 126506 141303 141011 419651 451034 1298584 1285431 511082 522964 131551 113135 125395 123867 132299 130562 126677 127117 86087 87557 306468 273326 783357 781874 228643 228083 289651 293097 342947 333834 358847 363047 387533 394446 374203 412843 920896 980661 582466 493161 313284 304349 357955 356213 384124 386839 398055 403460 453759 456437 760629 789675 40.15 69.0 1
11:33:24 2023-10-12 394769 388673 91877 89631 138091 140204 146432 144828 121029 123166 126008 126715 141657 141011 419318 453127 1291190 1268740 506436 522964 131642 113135 125535 123801 132299 130255 126327 127117 86055 87557 310675 273326 776416 786492 228998 227341 290806 292971 342983 333834 360510 363473 388047 394066 374203 415302 923505 966940 585324 487588 312176 305065 355485 356320 382228 387666 394947 400862 454086 454552 762179 793012 40.15 69.0 1
11:33:25 2023-10-12 395885 387582 91844 89631 138414 144132 145954 144660 120831 123217 125938 126715 141632 141099 419318 447621 1294899 1278036 508275 522927 131642 113057 122240 123834 132265 130221 126974 127029 86029 87525 311441 270423 778783 786455 229238 227376 289888 293786 340627 333618 360366 363816 387975 394652 374061 416483 922356 973493 581351 488937 311955 305890 356627 354149 382228 387713 398621 402356 451039 453879 762216 790794 40.15 69.0 1
11:33:26 2023-10-12 394210 389285 91721 89848 138187 144311 145954 144760 120798 123320 125973 127134 140988 143903 419318 453659 1299414 1279891 505200 525922 131300 113290 125256 124124 131868 130688 126711 127538 86029 87589 314708 273519 772276 783016 230104 227059 290329 292651 342947 333834 362731 362468 388011 395279 371897 414412 926321 963072 586754 486616 310414 306789 356306 356070 381150 387088 396592 401219 454619 454127 758581 793012 40.15 69.0 1
11:33:27 2023-10-12 394206 388678 92029 89602 138371 143847 146705 144338 121227 123080 126008 126540 141338 141046 419651 454045 1287480 1277037 511446 525995 131642 113213 125395 123867 132208 130592 126771 127300 86146 87852 312728 274415 776858 785197 228023 228297 290701 294546 342911 332428 360546 362503 388656 395557 373420 415007 922430 966627 589613 489405 313507 304300 358206 357466 382228 385363 394078 403643 458787 453879 764454 792627 40.15 69.0 1
11:33:28 2023-10-12 392467 389324 91844 89907 138332 144118 146263 144828 120831 123251 125973 126715 141269 141547 419022 453163 1300447 1282699 502985 525995 131768 113057 122441 123716 132552 130255 126920 126908 86146 87557 311441 272134 782366 781403 229033 227570 290877 292064 341946 333870 359424 362785 388047 394136 372715 413758 926271 974016 583895 490515 311293 306069 357486 358658 384396 387657 396376 400433 456234 456437 757765 792863 40.15 69.0 1
11:33:29 2023-10-12 395324 389320 91717 90031 138075 144325 146229 144897 120798 123491 125973 127167 141269 143868 418103 454251 1300373 1279525 505382 522819 131722 113368 122441 124109 132539 130514 126576 127117 86087 87589 312333 273326 780107 783988 229927 226989 290126 291957 342983 333582 362586 362785 388011 393481 371897 414376 923542 964058 586754 488974 311073 306644 356056 355856 381689 387124 398872 401219 454619 453243 759659 791772 40.15 69.0 1
11:33:30 2023-10-12 393652 388748 91751 89631 138284 144189 146365 144863 120798 123286 125938 127134 141269 143733 419355 450719 1304145 1292910 507280 525958 131642 113135 122441 123834 132514 130562 126711 127151 86087 87589 306468 272904 784465 779554 229746 227764 288737 293822 342706 333870 360330 367100 387795 393882 375795 415228 926368 975633 585324 493683 311257 305172 358710 355214 382769 384218 398908 404568 453119 454552 753569 788594 40.15 69.0 1
11:33:31 2023-10-12 393917 391328 91904 89635 138431 143830 146360 144560 120831 123115 125973 126749 141381 141103 419318 453659 1288396 1277946 510301 525958 131460 113135 125465 123867 132299 130688 126327 127151 85965 87589 311441 274756 774728 784197 228128 228472 289686 291796 342983 333364 360582 364650 388691 394723 373675 415302 922430 966663 587647 486652 312176 304494 357702 357466 381958 386253 394078 403680 455791 453879 764454 792065 40.15 69.0 1
11:33:32 2023-10-12 395889 387622 91877 89631 138336 144118 146263 144897 120863 123166 126043 126749 141269 141011 419651 448989 1296740 1279928 508634 525958 131676 113057 122357 123834 132514 130653 127042 127117 86323 87700 310579 271909 783194 785197 228928 227624 290224 295034 340699 333798 360438 364467 390242 392931 374204 413720 924211 972879 588183 488974 312176 305890 359045 356632 382769 387441 396168 402429 451039 454588 763334 788594 40.15 69.0 1
11:33:33 2023-10-12 394352 388709 91721 89848 137905 144193 146845 144752 120733 123354 125938 127100 141137 143733 419022 450320 1298493 1278036 504411 522964 131209 113368 125291 123867 131935 130962 126745 127450 86029 87589 306468 273363 776985 781910 230104 227059 290329 292687 342983 333834 363280 364770 388011 392931 371897 414412 926271 963826 587290 486616 311073 305997 356306 358912 381507 390124 399217 401677 455153 453065 760005 793042 40.15 69.0 1
11:33:34 2023-10-12 394498 388717 91978 89667 138362 144189 147050 144692 121450 123200 126043 126782 141205 141244 419688 449622 1291942 1281482 512315 525741 129687 113368 122450 124176 132232 130731 126576 127402 86205 87884 312718 274525 781265 783606 229069 228847 288974 293133 342983 333599 360654 365767 391346 393615 374203 414340 922430 969439 585324 486652 312176 305460 359575 356356 381150 386477 396484 404899 454441 453207 758838 790869 40.15 69.0 1
11:33:35 2023-10-12 392230 388704 91910 89848 138371 144189 146501 144863 121061 123320 126008 126749 141338 141547 419022 453163 1298529 1283612 507192 527555 131676 113057 122324 123867 132332 130653 126920 127151 86029 87557 311441 274562 778756 780660 229069 227729 289924 291352 342983 333870 359460 364458 387831 396286 373420 413831 927686 973942 587469 491867 311955 305172 357237 357825 383310 384720 396556 402465 456504 455688 755247 793049 40.15 69.0 1
11:33:36 2023-10-12 393611 387586 92037 89993 138358 144132 146157 144560 121260 123080 126008 126749 141488 141103 419651 451070 1296740 1283612 509631 522964 131928 112902 122694 123716 132764 130255 127130 126908 86087 87589 311584 272591 784358 784197 228998 227764 289888 292821 342742 335759 359967 363998 387533 394723 373048 414088 920896 978581 593760 488974 313062 304636 357702 356106 382641 386512 395261 403643 455013 457366 763370 792028 40.15 69.0 1
11:33:37 2023-10-12 393127 389285 91721 90103 137883 144294 146229 145532 120536 123526 125938 127377 141269 144105 419059 450289 1303960 1289201 504338 523000 131676 113057 122441 123834 132490 130653 126920 127117 86029 87557 311441 272457 783061 780513 230608 227624 289783 294327 342320 333798 360438 366062 387831 394446 373572 415302 926271 977680 585324 493443 310853 306572 358781 355286 383816 386101 399790 403680 453373 455618 752924 790869 40.15 69.0 1
11:33:38 2023-10-12 394489 391223 91877 89631 138366 144149 146501 144863 120831 123200 126008 126749 141269 141244 419688 449622 1287459 1279891 512994 525995 131585 113290 125360 124124 131902 130871 126711 127572 85970 87741 309202 274488 771239 784197 229069 228508 289009 292920 342983 333364 360690 365720 388620 393615 373939 414376 922430 969439 585324 486652 311588 305460 359323 356427 381150 387664 400041 404642 457454 453100 760740 793049 40.15 69.0 1
11:33:39 2023-10-12 394498 388713 92033 89878 138478 144215 146293 144760 121061 123166 122895 126749 141685 141103 419688 451070 1296740 1283612 509860 525704 128901 113213 122863 123735 133097 130298 127204 126982 86323 87704 311441 272795 790873 784197 229033 227764 289924 293850 342947 335759 359424 362242 387533 395378 376061 413795 920896 977607 582466 488974 312619 304815 357702 356356 382373 386512 395261 403394 453977 457330 763334 790646 40.15 69.0 1
11:33:40 2023-10-12 396451 389341 91915 89848 138231 144390 146263 144897 120618 123320 126008 127134 141303 143934 419651 453659 1296652 1274313 504054 525995 131711 113213 122357 123867 132332 130688 126920 127361 86087 87589 311441 273133 778635 784197 229746 227376 290701 292849 342983 333870 360654 364255 388047 394101 375154 417260 927612 967810 588398 488974 311175 306464 356449 357251 383310 387560 396556 401182 456088 454624 759986 793116 40.15 69.0 1
11:33:41 2023-10-12 394210 388704 91877 89848 138336 144022 146291 145532 121361 121601 122979 126614 141736 141406 419542 451321 1291147 1281594 513232 527110 131517 113213 125360 123901 132381 130627 126677 127749 85970 87621 311441 274331 773065 783606 229104 228863 290249 292849 342983 333599 360654 362538 388691 393892 373675 414048 922430 968753 585324 486652 312176 304672 359358 357214 381958 386477 396520 404899 457454 453915 759949 790906 40.15 69.0 1
11:33:42 2023-10-12 391323 388709 92075 89993 138371 144289 146263 144897 121144 123234 126008 127167 141338 141582 419651 453870 1300447 1283612 507155 525958 131676 113135 122357 123834 132548 130688 126920 127151 86029 87589 311441 273786 778888 781657 229534 228032 293051 291851 342947 333834 360112 366311 390170 396952 373830 414676 924887 972005 582466 491629 312582 306753 357667 358544 382069 384790 400325 402889 456540 456652 759792 795313 40.15 69.0 1
11:33:43 2023-10-12 394475 387586 92037 89667 138483 144311 146191 145420 121144 123115 126008 126749 141689 141116 419059 450746 1295697 1281787 508907 522964 131962 112902 122694 123631 132797 130221 127462 126941 86205 87437 308289 270567 792860 784233 229069 227764 290365 294964 341946 333520 360003 364512 387533 392931 374168 414125 922430 977888 587826 488627 312619 305602 357702 356391 382945 387394 395854 403350 454437 457043 765083 791921 40.15 69.0 1
11:33:44 2023-10-12 393940 388709 91717 90131 137879 140801 145755 145368 121052 123560 125903 127377 141073 144105 418726 449652 1305846 1285440 502911 525969 130230 113446 122703 124076 132664 130549 127028 127050 86205 87704 312718 272566 786288 780623 230462 227376 289888 294064 342464 333690 360438 363047 388047 394446 373607 415081 925615 977888 581351 491629 310414 306789 357702 355286 383310 386207 399790 403035 454625 455974 751969 789712 40.15 69.0 1
11:33:45 2023-10-12 394622 387547 91910 89631 138595 144154 146263 144863 120831 123115 125973 126782 141338 141244 419688 449341 1289323 1279928 511535 525587 131460 113290 125325 124157 132399 130688 126361 127538 85965 87621 311441 274367 772315 783053 229104 228472 289009 292679 342983 333364 360654 362821 387569 394169 373939 414376 922209 970251 587647 491410 312176 305531 359757 357323 382156 386371 396412 404715 454477 453879 758838 792975 40.15 69.0 1
11:33:46 2023-10-12 394210 387626 91974 89631 138362 144154 146467 144628 120831 121432 123064 126897 137781 141230 418876 452320 1296666 1283423 509246 522747 132376 113057 122694 123631 132935 130255 127198 126880 86323 87497 313885 270567 784414 784233 228963 228118 289748 293794 341946 333555 360256 362277 387569 392931 374204 414713 922430 974764 586754 488627 312619 304600 357702 355856 382641 387124 395890 403357 454625 457009 763334 790683 40.15 69.0 1
11:33:47 2023-10-12 396668 388713 91910 89938 138213 144526 145954 145672 120798 123320 126008 127167 141124 143943 419059 450746 1296689 1274313 502985 523000 131676 113057 125464 123867 132332 130562 126745 127151 86087 87621 311441 273133 774854 781910 230139 227484 292844 295173 342767 333762 363427 365028 387975 396394 375795 418300 927686 965188 588183 486580 311293 306644 359045 358004 382228 387666 399508 402144 457093 453737 759659 793300 40.15 69.0 1
11:33:48 2023-10-12 393096 391332 92070 89881 138362 144215 146501 144897 120831 123354 126008 127167 141240 143733 419688 449652 1304145 1292910 508523 525995 131745 113290 122357 123867 132332 130597 126954 127151 86087 87589 311441 272711 782239 779554 229104 228472 289483 294100 342983 333870 360618 367611 389967 394169 373083 413138 924960 975779 589613 494602 311073 305926 358817 355820 383039 385104 399790 404289 451791 455653 755757 793012 40.15 69.0 1
11:33:49 2023-10-12 392276 387582 92011 89956 138401 144325 147050 144692 120896 123234 126008 127167 141240 143697 419059 453835 1300447 1283612 507192 526810 131745 113213 122863 124280 132664 130627 126961 127436 86264 87796 314659 273447 780104 782877 229640 228102 291693 291859 342983 335759 360003 366830 390961 395275 371897 414713 929011 976716 585324 491665 312176 306789 356663 358544 382641 385398 396592 403072 456861 457366 756430 795313 40.15 69.0 1
11:33:50 2023-10-12 394769 389380 92070 89975 138405 144224 146638 145060 121260 123286 126112 126782 141436 141448 419688 450710 1296652 1282699 509631 525995 132253 113057 122779 123749 132931 130290 127374 127029 86323 87589 311441 272134 786586 784233 229069 228118 290365 293331 341946 334022 360510 362031 387569 392931 374204 415007 922889 977888 579942 489942 313729 306068 358098 356284 382839 387560 398905 403497 455262 457187 765576 792065 40.15 69.0 1
11:33:51 2023-10-12 393369 388748 91877 89975 138109 144259 146263 145382 120651 123423 125973 127350 137687 142201 419396 450855 1307857 1290946 505382 522819 132031 113290 122694 124143 132548 130688 127164 127361 86205 87764 317895 272711 787122 781213 230533 227059 290630 295414 342742 333870 360582 363663 388047 393516 374204 415339 928316 978581 585324 490552 311734 306644 356627 355856 382069 386512 399826 401255 454050 457330 754213 792664 40.15 69.0 1
11:33:52 2023-10-12 395329 389068 92066 90017 138401 144224 146638 144931 121061 123183 126008 126782 141338 143733 419724 449015 1294899 1279928 507155 523036 131494 113368 125570 124038 132332 130688 126779 127450 86087 87621 314659 273133 774623 785380 229104 227799 289079 294534 342767 333618 363575 365534 390794 393436 373763 418300 924359 973942 589613 486616 312176 306789 359358 355286 382660 387560 396520 404863 454946 454269 765083 792723 40.15 69.0 1
11:33:53 2023-10-12 390512 391641 92158 90002 138687 144320 146636 144794 121509 121094 122979 126614 141756 141110 419688 450681 1296689 1293673 511349 522964 131711 113213 122441 124038 132448 130766 126954 127361 86146 87621 309202 273363 775095 780771 229033 228508 289924 292920 342983 333870 359460 365041 389271 392931 372786 414125 923579 981891 581036 492013 314208 305352 358853 356391 381498 384790 395890 404612 453768 457009 759659 791846 40.15 69.0 1
11:33:54 2023-10-12 393374 387555 92104 89930 138396 144259 146740 145060 121260 123115 126078 126749 141505 141011 419688 454760 1291227 1272501 504657 526774 131887 113290 122441 123867 132631 130753 126927 127477 86323 87796 311441 273603 782755 786309 228892 228102 291304 294964 342983 333834 360582 363998 388656 396916 372454 416520 925053 969439 585324 488789 313952 306270 356556 357466 383039 386477 395261 402107 458787 455939 765613 793263 40.15 69.0 1
11:33:55 2023-10-12 392139 388669 92004 90064 138457 144311 145954 144760 121227 123286 122862 126749 141779 141613 419318 451107 1307699 1285440 501418 525958 131894 113213 122610 123834 132731 130562 127130 127117 86205 87589 314708 270531 781741 781767 229746 227024 290842 293644 342428 335759 360546 364422 388047 394998 374168 415302 928279 977607 596297 490515 313062 306536 358029 358403 384941 386912 396412 401073 455517 457151 759650 792788 40.15 69.0 1
11:33:56 2023-10-12 392540 388704 91940 89910 138336 144390 146467 145333 121112 123354 126008 127167 141465 141547 419027 450782 1302172 1284339 506971 525813 129687 114360 122258 124519 132199 130949 126643 127837 86087 87861 313885 274221 771566 782877 230068 227729 290771 294207 344778 334184 362731 367611 388047 393481 371601 414412 926271 968716 585324 492361 311734 306789 357702 356391 381150 386218 399790 403357 455791 454198 755145 793263 40.15 69.0 1
11:33:57 2023-10-12 391397 387551 92037 89663 138401 144118 147050 144551 121260 123200 122979 126782 141534 141244 419651 448946 1299451 1291035 512539 525958 131768 113368 122441 124124 132548 130653 126920 127450 86205 87589 303566 273326 778714 781767 229033 228792 289888 293580 342983 333654 360294 367621 392381 395521 376061 415191 926368 983407 581036 492215 313062 304564 359575 356356 380928 385293 399756 404245 458651 456937 759659 790869 40.15 69.0 1
11:33:58 2023-10-12 392504 391255 92124 90026 138211 140631 146360 145162 121394 123611 123064 126998 141873 141446 419433 453973 1305809 1283612 501454 525668 132077 113213 122694 123834 132764 130562 127326 127314 86205 87589 314708 272062 782725 781286 229746 227341 292137 293026 342706 333987 360510 363627 388047 395275 374168 415302 929011 975779 585324 490515 312176 306428 356056 356391 382641 386512 396592 401219 455298 457330 758581 793263 40.15 69.0 1
11:33:59 2023-10-12 396747 390260 92070 89942 138371 144390 146603 144863 121260 123457 122895 126782 141465 141342 419651 449652 1296652 1281750 507192 522964 131676 113213 122441 124157 132548 130653 127130 127477 86441 88004 311441 270243 782826 786309 229640 228297 290701 294534 341971 335723 363500 362785 387533 393481 375328 417594 923505 974016 589613 488974 312619 306572 358602 355286 380928 387701 396520 403680 454231 455939 764454 791809 40.15 69.0 1
11:34:00 2023-10-12 394769 389653 91940 89914 138336 144425 146467 145532 120863 123526 125973 127377 141269 143969 418986 450710 1299451 1277946 503697 523000 131585 113213 122525 124124 132856 130688 127130 127538 86205 87861 314659 273363 783394 781838 230497 227764 290806 293743 342983 333834 363866 364173 388047 393481 373012 414448 928974 966627 586754 491629 311293 306379 357955 357180 382047 387930 400565 403174 457307 454091 758884 793042 40.15 69.0 1
11:34:01 2023-10-12 393652 387582 92070 89663 138756 144118 146774 144842 121292 123200 123064 126782 141731 143733 419688 454723 1291021 1281355 512427 525849 131905 114104 122525 124314 132631 130823 126994 127613 86205 87861 311441 274562 781896 783951 228822 229148 291639 293069 344923 333834 360402 366026 389817 393756 373347 414340 922430 966663 585324 490133 313062 305337 359575 358544 382769 387088 395890 405474 459800 454588 765576 793227 40.15 69.0 1
11:34:02 2023-10-12 391913 387586 92037 90096 138431 144311 146293 144760 120863 123371 122895 126749 141333 141613 419355 453163 1300447 1283612 506745 525995 132162 113290 122610 124157 132768 130688 127164 127327 86205 87621 311441 273326 780623 781403 229104 227764 291595 292206 342983 335759 360510 366830 390648 396952 375685 414860 928827 976791 585324 491447 312841 306608 356449 358256 383179 385328 396592 402429 458824 457151 758111 795313 40.15 69.0 1
11:34:03 2023-10-12 396447 389254 91974 90026 138129 141452 146464 145566 121195 123818 122895 127418 137929 142001 418804 450926 1301358 1276128 504947 526031 131768 113524 122441 124209 132731 130871 127272 127538 86441 87944 314659 273749 781190 784233 230472 227694 290701 293169 342983 333870 360618 364512 388047 394687 373012 414340 925579 966627 589077 488974 312066 306789 356592 357179 380892 390676 396556 402429 455471 455939 763334 795556 40.15 69.0 1
11:34:04 2023-10-12 393940 389254 91717 90160 138105 141324 146229 145840 121251 123594 125938 127554 141465 144205 419318 449658 1307736 1285431 503624 523000 132070 113368 122787 123867 132797 130688 127130 127538 86323 88004 312718 272420 779925 781620 231074 227624 290665 294577 342803 335723 360474 366322 388047 395557 375292 416224 926308 980497 585324 490826 311293 306222 357702 358403 384941 386547 400711 403035 454946 457294 753497 793190 40.15 69.0 1
11:34:05 2023-10-12 391472 391364 91941 90091 138198 144425 146705 145233 121227 123354 123064 127195 142317 141547 419651 451107 1300410 1285218 505916 525958 131460 113368 125464 124276 132299 131053 126711 127994 85970 87893 308921 275109 778822 781213 230104 228278 290806 293616 344923 333834 360654 365304 390242 393756 373939 414340 927621 970812 583895 493480 311955 305997 358241 358004 381958 385363 399508 403643 458353 454233 755247 795556 40.15 69.0 1
11:34:06 2023-10-12 390147 390265 92070 89848 138478 144110 146464 144760 121292 123080 122895 126749 141727 141510 419651 450998 1296616 1290834 512115 525668 130320 113446 122694 124143 132664 130766 127028 127402 86323 87916 308289 273290 778472 781874 229033 228988 292637 293644 342983 333870 359967 365041 389580 395692 373607 414713 923579 981891 583895 492361 313507 304636 359865 357179 382910 385363 396168 404863 454441 458010 758801 792975 40.15 69.0 1
11:34:07 2023-10-12 393647 388678 92070 89942 138371 144289 146740 145060 121292 123200 122895 126749 141534 141011 419688 454723 1291227 1270656 507464 525995 131894 113368 122610 124157 132548 130871 127164 127572 86205 87893 311441 273786 779406 786492 229069 228118 291516 292813 342983 333870 362731 361995 389236 396952 375154 417260 927575 970702 589613 488974 313952 306392 356449 358401 383310 387324 395818 403035 460113 455903 767761 794917 40.15 69.0 1
11:34:08 2023-10-12 395889 388065 92037 89881 138362 140761 146498 145094 121328 121601 122895 126998 141657 141406 418840 448805 1295708 1283423 507390 525958 131676 113368 125430 124280 132681 130653 126886 127572 86146 87741 309202 272795 776692 784233 229746 228278 289044 295235 342983 333870 363866 363118 387569 394723 374204 414448 922889 971470 586754 486580 312619 306572 358781 355820 382228 387701 396556 404576 454692 454624 763334 790906 40.15 69.0 1
11:34:09 2023-10-12 392276 388713 92070 90068 138371 144461 146501 145333 120798 123354 126043 127167 141338 143833 419022 451107 1300410 1282699 505916 526031 131300 113368 125291 124394 131902 131053 126327 127906 85970 88045 311441 274584 768978 781217 230053 228191 290560 293501 345411 333455 362586 364934 390170 396394 374203 414412 928316 968424 583895 493683 312176 306789 357954 357430 382228 387930 400109 403643 457146 454588 755247 796448 40.15 69.0 1
11:34:10 2023-10-12 393911 391088 92229 90122 138644 140568 146602 145198 121260 123115 126147 126749 141731 141265 419433 453127 1291227 1270656 506971 527146 131711 113290 122441 124157 132548 130653 127042 127572 86087 87621 311441 273556 773977 786492 229069 227764 291516 292687 342983 333870 360654 362785 388656 395310 372751 414340 924924 968424 589613 488627 313952 305530 356627 358004 380928 387666 396168 402429 456504 455939 765576 795313 40.15 69.0 1
11:34:11 2023-10-12 393091 387582 92037 89942 138371 144628 146298 145396 120863 123286 126008 126782 141269 141413 418394 450003 1308664 1285440 502868 525704 130411 113446 122948 124247 133097 130549 127326 127436 86441 87764 310204 271953 788746 781767 229782 227729 291516 293295 342731 336672 360510 364138 387533 395310 374168 415265 928974 975779 589613 490515 312176 306608 356056 356427 383214 386512 396592 402107 456770 458010 758581 793300 40.15 69.0 1
11:34:12 2023-10-12 395889 388457 92070 90101 138405 144224 146501 144897 121144 123149 122895 127167 141436 143733 419022 448322 1296616 1279928 507427 522964 131711 113368 122525 124276 132548 130871 127042 127538 86205 87861 311441 270495 778309 785936 229782 228472 290806 293886 341946 335759 363280 362821 387569 393516 375892 414412 926257 975253 581351 490364 313062 306717 358602 355179 384124 388717 396412 403497 454946 455974 763334 790683 40.15 69.0 1
11:34:13 2023-10-12 390215 387586 92070 89942 138371 144189 146740 144931 121528 121601 123164 126897 138506 141406 419506 449514 1302284 1294634 511438 525813 132031 113290 122525 123901 132731 130688 127312 127511 86205 87861 311441 272940 781482 781066 229988 229183 290365 294064 342983 333870 360654 367100 389544 394723 373607 413756 924831 980547 561503 493866 312914 305926 359901 356391 380963 387628 396592 405762 454086 456652 758042 790906 40.15 69.0 1
11:34:14 2023-10-12 393374 388065 92104 89631 139168 144035 146941 144360 121691 123046 123097 126540 141891 140705 419688 452492 1291190 1276184 510173 526774 132070 113368 122525 124242 132735 130688 127164 127572 86146 87833 311058 274367 791728 786492 228857 228936 291925 293438 345655 333834 362586 366062 390329 396952 375264 417371 924211 969439 585324 486688 313729 305602 358530 358544 383310 387088 395297 404576 458604 455939 765613 793263 40.15 69.0 1
11:34:15 2023-10-12 395885 390812 91970 89968 138267 140568 146602 145197 121394 123577 122895 126749 141338 143733 419022 451248 1296616 1281750 508907 522964 132162 113368 122694 124038 132856 130688 127164 127151 86205 87589 306468 270459 786637 784233 229104 228118 290806 294100 341946 335759 362731 362538 387533 393481 375328 414412 924057 972916 589613 488974 312841 306789 358781 355286 381766 388859 396556 403717 454946 457330 764491 790309 40.15 69.0 1
11:34:16 2023-10-12 394769 387591 91910 89942 138366 144395 146399 145368 120863 123491 125973 127167 141235 143969 418430 451034 1300410 1278036 504140 523000 131619 114026 122779 124485 132664 130718 127028 127436 86264 87828 307530 273374 777501 783988 230356 227589 290842 293204 342983 333870 363830 365500 388047 394652 373048 414484 926271 967087 586754 486616 311734 305724 357415 357466 382769 388859 399790 402502 456015 456239 757728 793012 40.15 69.0 1
11:34:17 2023-10-12 392549 390265 92124 89807 139365 143917 146740 144628 121260 123149 123149 126897 141546 141384 419651 453659 1288396 1276184 512464 525995 132070 113368 122357 124276 132548 130871 127062 127572 86087 87861 311441 274367 775331 784233 228809 229023 290731 292722 344923 333870 360690 364882 390709 394101 371897 414376 922999 968753 585324 489441 313507 305030 358817 358292 382769 387664 395297 404612 457218 454624 765650 793263 40.15 69.0 1
11:34:18 2023-10-12 391323 387551 91881 89663 138452 144311 146191 144760 120863 123234 126043 127073 137945 141362 418731 455585 1304071 1283500 502446 522819 132341 113368 122863 123867 132764 130472 127164 127151 86264 87852 314708 272062 784762 781213 229782 227764 292271 293026 342983 334022 360546 363627 387498 395310 374204 415302 929011 975779 585324 490552 312176 306572 356592 356427 383214 386512 396592 402107 456052 458368 759650 793300 40.15 69.0 1
11:34:19 2023-10-12 396069 390260 92070 89993 138371 144294 146740 144897 120831 123200 122895 126782 141338 141448 419355 448698 1294779 1279928 508273 523000 131711 113368 122441 124071 132548 130653 126954 127151 86205 87589 310729 272098 786993 784233 229782 228472 290701 295371 342417 333690 363575 363804 391070 395243 375185 418597 926368 973942 589613 486580 312619 306033 358781 357896 383274 387736 396556 404289 454946 457135 763186 790683 40.15 69.0 1
11:34:20 2023-10-12 391115 391015 92258 89844 138902 140532 147460 144957 121394 121094 123064 126614 141534 141244 419688 449514 1298529 1291072 511535 523000 131745 113368 122441 124209 132548 130688 126988 127450 86087 87621 311441 272940 774854 779633 229033 228827 290365 294064 342983 333870 360003 365041 389544 392931 373607 414713 922925 980497 590860 490935 313062 304636 359611 356391 383250 385363 396168 404899 454441 458691 758874 792975 40.15 69.0 1
11:34:21 2023-10-12 394393 390260 92070 89975 138371 144259 146603 145330 121061 123200 122895 126782 141436 141582 418394 454045 1294899 1270656 504521 523000 132070 113290 122441 124157 132631 130718 127136 127633 86441 87828 314659 273181 787768 786218 229962 227624 292031 295173 342983 333870 360654 361995 387533 396952 373012 414340 924924 968068 585324 488826 312619 306608 356627 358875 380928 388859 396556 402144 457490 455903 762793 794991 40.15 69.0 1
11:34:22 2023-10-12 393045 387586 92037 89938 138392 140601 146431 145279 121227 123320 122895 127167 137781 141336 419355 449334 1287495 1279854 511810 523000 131494 113213 122273 124276 132332 131053 126920 127906 86029 87833 311441 274525 774934 781874 229782 229218 289888 293367 344923 333040 362767 363118 389853 394723 371897 414412 922430 969439 589613 489441 312176 305086 359901 358292 382228 387088 396520 405474 459475 454624 763370 792102 40.15 69.0 1
11:34:23 2023-10-12 390807 388065 91978 90096 138371 144289 146501 144863 120831 123115 126008 126749 141240 141300 418731 455834 1305068 1282550 505126 522855 132123 113368 122779 124143 132856 130653 127130 127151 86087 87621 314659 272722 781546 779183 229746 227799 292484 292064 342731 333520 360256 363947 387533 395898 373607 415302 928316 974800 579607 490205 312176 306789 356342 357501 383250 386512 396592 401255 454512 458368 757914 795313 40.15 69.0 1
11:34:24 2023-10-12 395889 387591 92058 89942 138328 144294 146536 145330 120863 123115 126078 126782 141338 141448 419059 449762 1296652 1282699 507464 522927 132070 113290 122525 124276 132797 130871 127164 127484 86205 87621 309202 270459 778067 784270 229782 228472 290806 295442 342176 336124 363575 365767 391237 395836 376049 414340 925053 974947 589613 488974 313062 306306 358817 355321 380928 388611 400325 404576 454692 455974 764491 793012 40.15 69.0 1
11:34:25 2023-10-12 387731 390739 92225 89993 138867 140271 146395 145062 121426 121094 123064 126648 141972 141356 419506 450962 1298566 1291072 511586 526810 131802 113290 122525 124276 132764 130844 127225 127572 86205 87833 314708 273363 779120 780734 229104 229218 290806 293644 342983 333870 360582 365340 389888 393516 374204 415486 924960 981313 582466 492434 313062 305244 359936 357214 382069 385328 396520 405474 456015 457366 760199 792065 40.15 69.0 1
11:34:26 2023-10-12 393374 387551 92104 89942 138405 144390 146808 144931 121260 123234 122895 126782 141603 141349 419688 453198 1291227 1274313 504391 526031 131745 113290 122525 124276 132672 130871 127136 127722 86441 88037 313885 273603 789435 786346 229640 228332 292129 294207 344923 335723 362731 362892 389853 396175 373048 417594 924887 967014 589613 488627 313952 305853 357415 358616 381498 387701 396484 403680 457218 459232 765613 795313 40.15 69.0 1
11:34:27 2023-10-12 395572 390489 92066 89942 138396 144289 147050 145360 121162 123320 122895 127167 141338 143366 419355 449652 1295819 1281787 508634 523000 131745 113446 122441 124309 132365 130962 126954 127572 86205 87833 314659 273133 773689 784233 230139 228472 289483 295034 342983 333870 364417 366311 388691 394723 374239 414520 920896 971506 585324 486652 312619 306789 360444 356106 382228 388598 396628 405474 453096 454659 762793 790943 40.15 69.0 1
11:34:28 2023-10-12 391396 387622 92075 89975 138405 144294 146501 144931 120896 123354 126112 127377 141338 143833 418430 453173 1304101 1285218 505843 525849 131905 114170 122441 124433 132448 130984 126873 127858 86029 87925 308921 275145 768854 781103 230356 228278 290842 293651 343231 333690 360366 365304 387569 395275 371932 415339 926344 974364 583895 492397 312176 306572 358781 359698 382641 385937 398908 404612 460126 458368 755757 796687 40.15 69.0 1
11:34:29 2023-10-12 395889 391069 91837 90099 138371 144430 146298 145600 120831 123354 126043 127201 141338 143903 419059 450854 1299488 1276128 502592 523000 132070 113368 122525 124242 132856 130871 126920 127538 86205 87801 311441 273326 776936 782463 230497 227729 291657 293779 342983 333690 364638 363082 388047 394963 374132 416865 926271 966627 589613 486616 312176 308620 358206 357430 383039 388859 400675 403643 458426 454624 760740 795519 40.15 69.0 1
11:34:30 2023-10-12 392139 390260 92091 90217 138624 141156 146705 145231 121195 123611 122895 127208 141860 141803 419136 450289 1305999 1294752 507280 522964 130411 114058 122610 124242 132731 130871 127096 127450 86382 87741 309202 272904 779770 779183 230104 228792 290329 295848 342983 333870 360618 366176 388656 394723 374168 414340 925579 977607 585324 494565 312176 306789 360372 356356 381730 385328 400073 405762 454086 456937 755783 792373 40.15 69.0 1
11:34:31 2023-10-12 393091 388069 92070 89631 138984 144118 146808 144808 121459 123046 123064 126715 141731 141011 419318 454009 1287422 1277946 510356 525995 131768 113368 122441 124242 132639 130962 127042 127538 86441 88004 311441 274342 775331 786218 228892 228847 291304 295383 345899 333762 363098 366581 389817 395239 371897 414376 925562 970775 593760 489405 313952 305767 358495 359086 380892 387088 395854 404863 460126 455939 765613 794954 40.15 69.0 1
11:34:32 2023-10-12 395595 390260 92162 90091 138336 144425 146705 145279 121260 121601 123164 126715 141697 141441 418986 449652 1300373 1279891 507427 522964 131676 113368 122525 124276 132548 130962 127130 127572 86205 87833 311441 272482 778878 785343 230104 228472 290497 295335 342983 333870 364380 363882 388656 394723 375328 414484 924887 971470 578876 486616 313062 306572 358817 356356 383310 388824 396592 404863 455693 455974 764454 792028 40.15 69.0 1
11:34:33 2023-10-12 392504 390260 92037 89946 138371 140634 146498 145368 121144 123320 126008 127134 137962 143934 419651 451070 1302229 1284264 506563 525741 131974 113791 122779 124347 132664 130914 127381 127613 86441 88069 311441 273290 776400 781286 230705 228191 290701 293993 342983 333834 364675 365012 390206 394136 373572 416865 928974 966627 589077 492361 312176 305759 358206 357466 382228 387930 401314 404252 454477 454588 758581 793263 40.15 69.0 1
11:34:34 2023-10-12 393360 390260 92519 89663 139246 140435 147768 144551 121658 123046 123112 126627 141731 140814 419651 452456 1289286 1277946 511171 525995 131676 113368 122525 124242 132514 130871 126954 127572 86264 87893 314659 274173 794090 786492 229033 228792 291728 292892 344923 333870 360654 365041 389853 395275 371897 414376 923542 968387 587290 486580 311801 304564 358241 358580 380928 387666 396168 404289 457862 455974 765613 794746 40.15 69.0 1
11:34:35 2023-10-12 392181 390260 92070 89942 138371 140795 146498 145431 121328 121432 122979 127032 141761 141371 418212 454905 1307820 1285255 501418 522964 132253 113290 122779 124452 132764 130619 127394 127151 86264 87589 309426 270387 785290 781767 230104 227376 292377 294064 342983 334525 360618 364685 387498 396175 375328 414048 930329 978581 585324 490898 313062 306572 356592 357179 383250 387701 398908 402429 455335 458691 756657 793263 40.15 69.0 1
11:34:36 2023-10-12 395329 390274 92075 89942 138869 144311 146429 145062 121260 123320 122895 127134 141685 143794 418394 446956 1295697 1281787 508273 522964 131928 113524 122610 124276 132764 130871 127164 127572 86323 87893 311441 272192 791073 787335 230249 228901 290665 295092 342875 335723 363684 366311 391899 395207 375856 416829 923579 974127 581351 490364 313062 306428 358817 355820 383310 389156 398908 404863 453060 456010 763334 791809 40.15 69.0 1
11:34:37 2023-10-12 387772 390526 92220 90091 138837 140459 146636 144863 121459 123200 123064 126749 138106 141265 419615 450609 1299488 1289201 512264 523000 132253 113368 122610 124276 132856 130688 127164 127572 86323 87741 311441 272904 777542 781767 229069 229218 290806 294064 342983 335759 360546 367871 390709 393791 374168 415302 924887 981970 590860 492434 313729 306573 360154 358004 383179 386253 396520 406050 454441 458691 760740 793227 40.15 69.0 1
11:34:38 2023-10-12 393652 388065 92104 89942 138782 144325 146774 144897 121260 123166 122979 127134 141731 141244 419022 454009 1293979 1273406 507464 525704 130320 114137 122863 124380 132697 130949 127028 127613 86382 88069 309202 273603 789435 787049 229782 228472 292618 293367 345302 335723 362731 362793 389544 396453 376291 417594 925579 970812 585324 488974 311801 306608 357702 358616 381766 387701 396484 403680 460126 457294 765650 796687 40.15 69.0 1
11:34:39 2023-10-12 395182 389037 92070 90160 138873 144496 146429 146077 121444 123320 122895 127167 141677 143790 419651 449015 1294899 1281787 507427 522964 131711 113368 122441 124276 132672 131053 127164 127572 86323 87893 311441 272940 779473 784197 230139 228827 289924 296455 342983 333870 364380 364173 388656 394723 375029 416865 923579 972193 589613 489405 313136 306608 359901 356356 382769 388859 396628 406050 455729 455939 763334 792065 40.15 69.0 1
11:34:40 2023-10-12 390793 388673 92075 90220 138396 144395 146740 145231 121444 121685 123197 127317 137937 141406 418840 452209 1301358 1285255 506826 525813 131642 114091 122273 124480 132332 131053 126927 127783 86323 87893 311441 273326 776470 783988 231074 228472 291693 293850 344923 333870 364675 366691 387533 394687 374168 416901 929011 968424 585324 492434 312176 306608 358781 357501 382228 387394 401314 404612 455827 454624 758027 795313 40.15 69.0 1
11:34:41 2023-10-12 393374 390260 92358 90101 139081 144289 146808 144863 121575 123080 123112 126715 141800 140912 419355 451858 1291190 1276128 509056 526774 132070 113446 122610 124276 132735 130962 127130 127572 86264 87893 311441 273749 778393 786492 229069 228827 292377 292884 344923 333870 362767 363947 390709 396453 373012 414448 926271 971251 586754 488974 312714 306789 358241 358616 382033 387701 396484 404899 458291 457043 766986 796223 40.15 69.0 1
11:34:42 2023-10-12 393911 391092 92258 90124 138846 140925 147460 145683 121394 123406 122895 127167 141534 143733 418430 453827 1309593 1285440 502911 525958 128901 113914 122779 124242 132831 130871 127462 127450 86323 87833 314659 270567 782320 780771 230139 227570 292172 293779 342983 334525 360618 364720 387498 395898 375856 414340 930329 979273 587647 490935 313062 308415 356627 356427 383250 387666 398908 403035 455407 458727 758581 793227 40.15 69.0 1
11:34:43 2023-10-12 394769 388065 92070 89942 138371 144360 146774 145233 121144 123320 122895 127377 141615 143833 419651 446956 1296740 1282699 509002 522964 131836 114026 123033 124485 133214 130809 127415 127613 86382 87828 310204 270279 782966 785161 230563 228952 291657 294999 342983 334256 363575 363082 389201 394652 376457 414484 924905 977888 580823 486580 313507 306789 359611 356356 382945 390676 398872 405474 453060 458046 765613 791467 40.15 69.0 1
11:34:44 2023-10-12 392249 387591 92112 90099 138366 140801 146705 145368 121061 123560 123064 127588 141534 143868 419355 448989 1305999 1294752 509646 523000 132162 113368 122694 124276 132927 131053 127374 127783 86323 87893 311441 272940 780227 779554 230497 229183 290568 294999 342983 334022 362767 366698 389236 393516 375292 414448 927658 979967 586754 494989 311955 306789 360988 357214 382641 386547 401387 406050 454692 457974 756356 792410 40.15 69.0 1
11:34:45 2023-10-12 393383 387591 92231 89946 138873 144408 146464 145162 121260 123320 123197 127317 137945 141375 419396 450962 1291147 1281594 513232 525813 132123 114170 122779 124447 132672 131053 127164 127872 86441 88101 311058 274950 774093 783606 229746 229952 290877 293438 343471 335759 363573 364756 391055 396140 373048 414412 924211 970812 589613 486652 312714 306357 358781 359121 381498 387701 396448 404899 458543 456973 768373 795556 40.15 69.0 1
11:34:46 2023-10-12 396032 387586 92104 90099 138371 144294 146740 145209 121177 123320 122895 127167 141534 141582 418394 448380 1296652 1282699 507464 525958 131745 113524 122610 124480 132672 130962 127374 127783 86323 87893 309604 272062 790437 785936 230301 228827 290842 295650 342983 333870 364932 363663 389271 392931 376457 416901 924924 972916 589613 486652 313062 306681 359611 356391 381498 388894 398908 405474 456088 456652 767266 793049 40.15 69.0 1
11:34:47 2023-10-12 392285 391041 92229 90157 138259 141248 146636 145568 121227 123732 123064 127418 141697 143969 418726 451107 1301246 1284525 506363 526031 131425 114236 122441 124896 132332 133329 126745 128028 86146 87925 311441 274064 771572 781213 230462 228472 290731 294100 343471 333870 360690 366726 388691 394998 371932 414376 929011 974016 590860 493866 312619 306577 358817 359662 381766 386207 399790 404899 459261 457330 755869 797016 40.15 69.0 1
11:34:48 2023-10-12 391323 387551 92104 89975 138975 144259 146808 145060 121459 123200 123028 126782 141731 143597 419059 450284 1298529 1286355 510356 526774 132180 113368 122779 124485 133248 130879 127347 127756 86441 87981 311441 273603 800816 783988 229801 229042 291516 294641 342983 334561 360546 363882 393566 396952 374204 415339 924232 979164 589613 486652 311801 306608 359865 358040 384706 387736 396520 405474 458463 459733 763370 793263 40.15 69.0 1
11:34:49 2023-10-12 392540 388488 91974 90193 138121 140925 147050 146058 120766 123594 126008 127772 137806 144241 419059 451075 1307699 1291991 504411 523000 131928 113368 122694 124276 132797 130962 127198 127572 86264 87861 311441 272555 793548 779554 231252 228472 290603 295579 342983 335614 362767 365304 387498 393481 375292 414412 927658 979967 586754 493866 311734 308488 359901 356928 382677 387701 402240 405474 456125 458368 754177 793227 40.15 69.0 1
11:34:50 2023-10-12 393360 387591 92091 90138 138791 144496 146705 145368 121292 123354 122979 127201 138188 141732 419396 450039 1292985 1283423 513232 525849 132123 114360 122610 124585 132697 131053 127130 127994 86205 87925 311441 274657 774808 783570 230497 229932 290568 293708 345655 333870 363902 364529 390745 392931 373048 416901 923579 971251 570537 489478 313062 305602 360988 358580 380928 387701 399508 404119 457862 455974 762216 795313 40.15 69.0 1
11:34:51 2023-10-12 393616 388069 92104 90064 138786 144360 146774 144931 121292 123269 123064 127167 141534 141582 419688 450320 1296689 1283612 507464 522964 132253 113213 122863 124071 133235 130688 127585 127151 86500 87589 313345 270531 785353 783988 230139 228827 290701 293886 342983 334596 362767 363365 389271 394101 376457 414412 923579 977643 589613 488974 313507 306789 358817 356391 383286 389439 396592 404899 455589 459409 765650 791846 40.15 69.0 1
11:34:52 2023-10-12 395802 391328 92031 90058 138534 141388 146602 146022 121195 123732 123064 127418 141756 141803 418394 450746 1300410 1276184 505382 526738 131802 113524 122694 124480 132797 131018 127360 127606 86323 87893 311441 273556 781364 784233 231054 228313 291516 293815 342983 333520 364675 363118 387498 395310 374204 416901 928316 966627 588398 486580 312176 308452 358206 358040 382069 389748 400711 403717 458463 456616 759986 795556 40.15 69.0 1
11:34:53 2023-10-12 394036 388065 92100 90099 138405 144395 146774 145209 121320 123320 123064 127201 141338 143733 419651 448322 1290955 1281787 511045 523000 132070 113980 122694 124566 132677 131053 127076 127906 86146 87925 311441 274525 775370 783643 230497 229289 290365 294756 343281 333870 363866 364756 391604 394998 373048 416634 923579 970812 586754 490552 313952 306356 360699 359664 384396 387630 396484 406915 458435 458829 764859 793079 40.15 69.0 1
11:34:54 2023-10-12 391955 388065 92104 90099 138371 144294 146533 145465 121260 123286 122895 127201 141436 143632 419173 452492 1304145 1283612 506473 525995 132253 113290 122694 124190 132935 130688 127462 127572 86323 87833 311441 272748 779600 779596 230301 228827 293871 293169 342983 334596 360618 367611 389271 396488 374204 413720 929669 975816 593760 490935 312841 306789 356627 358544 384364 387441 398944 403072 456861 459409 759659 795556 40.15 69.0 1
11:34:55 2023-10-12 395889 390156 92070 89942 138491 144311 146464 145162 121260 123354 122979 127167 141689 143580 418435 448107 1300321 1285255 508435 522855 132008 113524 122863 124552 133097 130984 127238 127572 86382 87621 317895 270459 782948 785234 230462 229148 290877 295829 342983 337148 364823 363918 389853 394722 377058 414556 925615 975779 589613 486580 313507 306608 359358 356391 382069 389439 398908 405186 454728 457366 765650 790906 40.15 69.0 1
11:34:56 2023-10-12 389916 390260 92137 89942 138791 144259 146808 145195 121260 123149 126006 126816 141534 143532 419688 449406 1298529 1291072 511082 523036 131962 113524 122694 124309 132797 130871 127164 127606 86264 87861 313814 272977 777342 781322 229782 229254 290842 294677 342983 333555 360582 365340 391055 394136 374239 413138 926308 982006 579607 492434 311801 306306 360734 358040 383250 386512 396592 406086 458824 458552 760524 793263 40.15 69.0 1
11:34:57 2023-10-12 393096 389852 92158 90299 139000 141115 147665 145094 121625 123526 123112 127032 141933 141371 419173 455907 1294899 1270693 507192 525969 130411 114124 122779 124566 132764 130962 127198 127681 86441 87893 311441 273363 785163 786492 230139 228472 292653 293616 344923 335759 363609 363911 389853 396523 373905 414484 926308 971941 585324 488974 311836 306536 357738 358616 382105 389439 396592 403717 457862 458046 765650 796448 40.15 69.0 1
11:34:58 2023-10-12 394206 387586 92104 90026 138483 144311 146498 145162 121292 123354 123064 127201 141689 143851 419355 449015 1296740 1279965 509209 525958 131745 114124 122610 124685 132581 131053 127042 127906 86323 88045 311441 273713 773343 784233 230497 228863 291062 294677 344923 333870 364969 365041 389853 392931 374239 418153 923579 972005 586754 489514 313062 305333 360988 358293 383816 389192 399891 407204 455720 456508 762646 792863 40.15 69.0 1
11:34:59 2023-10-12 390902 391088 92224 90193 138791 140801 146808 145532 121292 121770 123197 127466 141534 143868 419059 453368 1304139 1285440 507464 526810 132070 113368 122525 124309 132768 131053 127164 128028 86264 87925 311441 275145 772228 779554 230533 228863 290701 293779 343541 334291 360618 365340 389271 396523 373048 413756 929011 975816 593760 492434 312841 308148 359394 359698 384094 387124 399826 404899 458973 459409 757914 795556 40.15 69.0 1
11:35:00 2023-10-12 394278 387551 92104 90133 138791 144294 146808 144931 121292 123149 122979 127080 141407 143768 419355 450320 1300321 1285255 509409 526629 132387 113368 123498 124176 133440 130514 127660 127314 86618 87621 312333 270531 785058 783988 230285 228936 290842 295848 342983 334596 362731 366311 393009 394998 376528 414412 926308 977717 589613 486580 313729 305333 359901 356463 384436 390057 396592 405511 453803 459733 765650 793049 40.15 69.0 1
11:35:01 2023-10-12 391432 387591 92104 90058 138844 140728 146429 145162 121260 123320 122979 127167 141685 143908 418986 452328 1304145 1294752 510008 522964 131928 113857 122779 124533 132764 131053 127374 127749 86323 87893 311441 272904 780665 779554 230301 229183 290771 293850 342983 334022 363830 367278 389817 393481 375292 414412 926271 980423 586754 494989 312841 306320 360988 357466 382606 386477 400994 406086 455755 458332 758027 792373 40.15 69.0 1
11:35:02 2023-10-12 393945 388065 92358 89848 139427 140862 147455 145292 121927 121094 123315 126614 138171 141138 419469 454578 1292985 1279817 511810 526738 131894 113524 122610 124519 133431 131053 127130 127749 86264 88045 311441 274269 776495 786455 229033 229183 291516 293779 345899 335759 363793 365012 391019 396417 373310 414448 924887 970812 581351 486616 312714 306270 358817 359626 382033 387701 396484 404899 458937 457294 767827 795556 40.15 69.0 1
11:35:03 2023-10-12 394512 390260 92070 90066 138401 144294 147050 145754 121260 123406 123064 127167 141534 143733 419318 449652 1296652 1281750 507390 522964 131894 113524 122694 124447 132764 130962 127164 127872 86264 87893 310204 272482 785691 784233 230462 228988 290771 295543 342983 335759 364969 364173 389782 395557 376457 417490 924887 972916 588183 486616 313507 306608 359829 356391 380892 389404 399499 405791 455796 456650 764886 792443 40.15 69.0 1
11:35:04 2023-10-12 391214 390812 92191 90327 138618 141190 146636 145333 121227 123526 122979 127344 141534 141931 418840 451034 1300410 1285440 507998 527839 131642 113524 122441 124566 132332 131053 127164 127749 86323 87893 311441 273290 772411 781910 231216 228437 291728 294100 344923 336233 365781 367621 387533 396175 375292 418781 928974 966663 588183 489405 312176 306257 358781 358544 383310 390652 402240 404863 456468 455939 758838 795556 40.15 69.0 1
11:35:05 2023-10-12 392212 388069 92392 90017 139165 144289 147457 144863 121691 123200 123230 126782 141800 141448 419688 454620 1290237 1279854 512264 525995 132253 114203 122694 124480 132764 131053 127164 127783 86264 88045 308289 274562 776858 785899 229069 229218 292137 293822 345899 335759 363573 365847 391914 395863 373048 414484 926916 973020 571927 491447 314621 305422 360264 359519 384941 388682 396376 405976 459225 457330 767827 796448 40.15 69.0 1
11:35:06 2023-10-12 391617 391088 92228 90227 138873 140728 146464 145875 121394 123354 122979 127344 141689 144008 419022 454723 1306927 1287272 504448 525958 132180 114046 123033 124361 133198 130871 127551 127572 86441 87893 308289 272519 787108 781767 230497 228508 293511 294792 342983 334561 360654 365304 389509 396523 375856 414340 931650 977888 592310 491976 313284 306572 357667 358544 384400 387701 400073 403643 458824 460057 760740 795556 40.15 69.0 1
11:35:07 2023-10-12 395609 388065 92231 90244 138791 140668 146808 145604 121560 121685 123230 127283 138106 141803 419506 449578 1302284 1285255 508450 522783 132249 113524 122779 124480 132797 131053 127523 127722 86441 87861 310204 270459 778146 786218 230356 229148 290701 295335 342983 334022 364675 363911 389544 394101 376492 416865 924887 974800 589613 486580 313062 305759 359829 356391 382033 389712 399472 405474 456234 457330 765576 793012 40.15 69.0 1
11:35:08 2023-10-12 387876 390260 92392 90220 139081 144461 147218 145333 121575 123234 123197 127134 141800 143833 419355 450962 1300447 1291991 511810 525958 131928 114013 122863 124480 132764 131053 127164 127749 86441 88045 312333 273326 778181 781403 229782 229218 290842 296056 344923 335759 360618 366176 391019 394101 374239 415302 926271 981136 583895 492397 311801 306789 360698 358004 384094 386512 396592 406086 458787 459769 762796 796133 40.15 69.0 1
11:35:09 2023-10-12 392394 390224 92224 90124 138876 141223 147045 145698 121394 121432 123097 127398 141731 141342 419022 455184 1296666 1273406 506745 525995 132253 114203 122863 124480 132764 131053 127164 127994 86441 87925 310675 273749 776657 786455 230497 228827 294283 295980 344923 335759 363793 363082 389853 396523 374168 414484 926308 970099 595210 488974 311801 306608 358206 359373 382641 389677 396592 403680 460126 457366 765650 796687 40.15 69.0 1
11:35:10 2023-10-12 394210 390671 92070 90103 138975 140693 146774 145368 121292 123491 122895 127344 141731 143833 419651 449260 1296740 1283612 509845 525995 131711 114236 122610 124652 132764 131420 127164 127994 86323 87925 314659 273713 777260 784233 230497 229183 290294 295579 345411 333870 364969 365012 389817 393481 375292 418153 924232 977643 589613 491760 313952 306392 360880 358149 383310 389298 399963 407167 457271 456794 763297 793227 40.15 69.0 1
11:35:11 2023-10-12 390219 390260 92075 90423 139391 140995 146740 145333 121177 123526 123197 127418 141731 143969 419318 454620 1300447 1285440 507155 526774 131894 114203 122779 124685 132764 131053 127340 127994 86382 88078 311441 275340 777019 780660 230497 229183 291728 293469 343541 334490 360654 366140 389509 396523 373345 414376 929011 976184 589410 492397 313062 306789 359611 360495 384364 387394 400073 404899 459225 460057 758996 797585 40.15 69.0 1
11:35:12 2023-10-12 393945 388065 92070 90066 138791 144680 147218 145347 121292 123320 123064 127195 138011 141265 419323 450638 1301358 1285255 509446 522783 132806 114058 123735 124242 133704 130871 127796 127538 87003 87796 313485 270495 785003 784197 230301 229183 291374 294677 342983 335569 363280 363882 390435 395275 377288 414412 924924 979967 589613 486580 311836 306379 359865 357501 384400 390021 398908 405762 457093 460057 767282 792627 40.15 69.0 1
11:35:13 2023-10-12 391105 387555 92295 90099 138984 140834 146705 145313 121260 123440 123064 127499 141534 143868 418430 450965 1304145 1294752 509919 525995 131962 114046 122779 124276 132764 130871 127374 127783 86323 87893 311441 272711 777380 779554 230497 229218 290701 295127 342983 333987 363830 367249 389888 394066 375328 414484 927584 981356 589613 495339 313062 306681 360988 358292 383214 386512 401031 404119 458138 458691 757747 794746 40.15 69.0 1
11:35:14 2023-10-12 392267 390152 92584 90216 139337 140501 147559 144760 121593 121094 123434 126965 141731 141208 419651 452809 1291190 1281750 512264 526738 132070 114203 122610 124585 132856 131053 127164 127872 86441 88045 312728 274562 776094 786492 229746 229254 292618 293616 343506 333520 363830 363911 391019 396523 374168 414484 926308 972632 586754 488974 313189 306789 358746 359662 382641 389167 396556 404576 459225 458010 767282 797016 40.15 69.0 1
11:35:15 2023-10-12 394352 390297 92104 90257 138869 140631 146464 145162 121459 123354 122979 127344 141887 143816 419022 447621 1296740 1282699 507206 522964 131711 114046 122610 124599 132764 131053 127042 127994 86264 88013 314659 273253 774778 784197 230497 229023 290365 294677 344923 333870 364969 365041 389544 393481 374239 417822 923542 975476 589434 492460 313952 306536 360772 357861 383310 389298 399645 407783 458175 456437 764548 794105 40.15 69.0 1
11:35:16 2023-10-12 390183 391296 92264 90099 138864 141282 146740 145569 121292 123560 123097 127588 141860 142390 419355 454897 1300447 1285440 507427 525958 131928 113889 122610 124480 132639 131053 127130 127906 86323 87985 311441 274950 775210 779554 230497 229023 290701 293708 343541 335578 360582 365340 389544 396558 373870 414340 929011 975779 585324 493161 313062 306644 358781 360241 384400 387394 400109 404612 458291 460057 758996 796687 40.15 69.0 1
11:35:17 2023-10-12 395623 390260 92104 90255 138371 141290 146740 145786 120831 123560 122979 127588 141534 144105 419022 450782 1300447 1277999 502948 525995 132253 114203 122779 124480 132764 131053 127462 127783 86441 88045 311441 273519 784681 781322 231252 228827 292172 294605 345546 335614 365784 368142 391346 395757 375185 418635 930182 968534 579942 492179 312176 309056 358817 358292 382769 389192 402240 405474 459800 456616 760199 797179 40.15 69.0 1
11:35:18 2023-10-12 387988 388452 92299 90253 138873 144478 146498 145162 121292 123320 123164 127201 141689 143798 419651 449658 1304145 1295674 510281 525995 131962 114124 122779 124447 132797 131053 127374 127783 86382 87925 311441 272904 780375 779554 230497 229254 290745 293850 342983 334022 363573 367278 390983 394101 375292 414484 927658 983362 579607 493902 313507 306789 360988 358004 383179 386477 399826 404119 455827 458368 758581 794180 40.15 69.0 1
11:35:19 2023-10-12 393911 387889 92446 89993 139152 140371 147524 145210 121625 121094 123400 126580 138188 140870 419022 455045 1291227 1276128 511008 527519 132111 114046 122779 124480 132764 131018 127374 127994 86323 87925 314659 273786 785754 786492 229104 229183 291925 293779 345655 335687 363866 363918 391055 396523 373870 414520 926308 970812 589613 488974 312714 306343 358781 359662 382069 387701 396520 404612 458291 457330 768474 795556 40.15 69.0 1
11:35:20 2023-10-12 394489 388069 92070 90099 138791 144496 146774 145313 121227 123354 122895 127377 141731 143934 418726 449652 1296740 1282699 507354 525995 132162 114236 122610 124685 132768 131053 127164 127994 86323 87925 312333 272904 773189 784197 230533 229023 290329 296066 344923 333870 365005 365012 389853 393516 375029 418153 923579 972916 595210 490205 313507 307931 360736 357754 384396 388717 399963 407204 457992 457151 765083 792443 40.15 69.0 1
11:35:21 2023-10-12 392230 390265 92070 90253 138791 144364 146602 145429 121509 123491 122895 127167 141534 143969 418876 454897 1300410 1285440 506671 526031 132253 113524 122694 124480 132764 131053 127164 127940 86205 88078 311441 275145 775451 780660 230533 229183 290731 294064 344505 334525 360690 366140 389817 397392 373607 414048 930329 976950 585324 492397 313062 306789 358817 359698 384400 387666 400109 404899 459261 460057 759108 795260 40.15 69.0 1
11:35:22 2023-10-12 394769 388065 92075 90255 138405 141324 146638 145840 121061 123594 122931 127588 141436 144140 419022 453659 1300447 1278036 504177 526031 131962 114046 122779 124480 132797 131053 127374 127994 86323 87893 311441 273363 781196 781322 231252 228827 292172 294963 344923 333654 365784 368283 391237 396952 375185 418635 929522 968607 595210 491447 312841 309178 359143 358508 380928 389795 402276 404892 457182 456616 758874 796121 40.15 69.0 1
11:35:23 2023-10-12 391128 391291 92285 90099 138791 144364 147562 145094 121260 123320 126147 127377 141534 143868 419355 449652 1303219 1294752 510281 523000 132146 114013 122779 124566 133081 131053 127496 127783 86441 87925 314659 272940 777583 779554 230533 229254 290842 295371 344923 334291 363866 367543 390983 394136 375364 414520 928316 981970 586754 495025 313062 306608 360988 358580 383250 387088 401031 404724 458102 458727 758581 793227 40.15 69.0 1
11:35:24 2023-10-12 392540 388457 92607 90361 139726 140568 147555 144794 121992 121094 123467 127032 138621 141336 419506 455549 1291190 1278982 511535 527464 130515 114438 122779 124652 132927 131228 127496 128179 86441 88045 314659 274562 776374 786492 229104 229967 292618 293295 343506 333520 363866 363663 391019 397670 374204 414520 927621 972632 595210 486544 313261 305759 358817 359662 382945 389439 396592 404899 460200 458368 767827 796428 40.15 69.0 1
11:35:25 2023-10-12 394764 387617 92295 90377 138984 141290 146808 145368 121292 123388 122979 127289 141731 143733 419022 446992 1295697 1283612 507427 526810 132162 114203 122610 124685 132856 131053 127198 127994 86441 87925 311441 273363 776064 783988 230533 229218 290806 295722 344923 333252 365558 365077 389853 393516 375928 418153 925615 974837 586754 489441 313507 306644 360988 357215 384396 389773 399854 407204 457527 457187 764306 794597 40.15 69.0 1
11:35:26 2023-10-12 390626 390812 92224 90099 138405 140995 146808 145821 121292 121685 123282 127466 141534 144004 419059 450746 1300299 1285440 507427 526774 132070 114426 122610 124685 132768 133144 127042 128028 86264 88198 309202 275340 770894 780660 230533 229218 292172 295235 343541 334022 360690 366439 389853 396523 375685 414412 929011 975816 583895 493516 313062 308874 359865 360785 383286 387124 400145 405762 459728 459733 758042 797254 40.15 69.0 1
11:35:27 2023-10-12 395889 390120 92108 90255 138396 141286 146740 145840 121144 123526 122895 127588 141731 144004 418430 453659 1300447 1275220 502948 526031 131836 113368 122610 124480 132797 131053 127496 127783 86323 87925 311441 273363 790519 781947 231216 228472 291516 293779 344923 334022 365817 364209 391237 396952 377396 419155 928863 966517 589613 490712 313062 309179 358602 358941 382033 390021 401387 404899 458824 457043 761711 795556 40.15 69.0 1
11:35:28 2023-10-12 392540 390260 92141 90306 138915 141193 146808 145604 121260 123388 122895 127499 141534 144004 419022 451687 1305999 1294677 508523 523036 131871 114236 122779 124514 132797 130962 127585 127906 86382 87957 311441 272940 789310 779554 230568 229254 290842 295901 344923 334291 363866 368162 389888 394101 376192 414484 929011 977680 586754 494989 312619 306536 360988 358004 383250 387088 402561 404760 455471 458763 755757 793012 40.15 69.0 1
11:35:29 2023-10-12 392226 387366 92328 90282 138873 140895 146533 145364 121491 123388 123064 127499 141694 143838 418394 451154 1309667 1285431 501491 525995 132214 113446 122948 124309 133198 130962 127619 127606 86500 87925 314708 271880 786055 783951 231003 228722 293404 295092 344923 335969 363391 365997 391899 397564 377023 414412 931650 980497 586754 493512 313729 307150 358241 358328 384976 389606 400748 404289 455827 460057 758874 796448 40.15 69.0 1
11:35:30 2023-10-12 395425 387555 92425 90255 138984 140868 147114 145786 121491 123474 123064 127377 141800 143969 419059 449762 1300447 1284525 508509 526031 131996 114236 122948 124685 132831 133202 127496 127994 86500 88045 311441 270531 779077 786492 230892 229254 291516 296275 342983 334561 366113 364756 391019 394998 377661 418190 926308 975816 588398 486652 311801 309033 360988 357501 383250 391223 400456 405865 457198 458439 765502 793079 40.15 69.0 1
11:35:31 2023-10-12 394219 391092 92258 90345 139012 141748 146636 145840 121260 123594 122979 127588 141731 142201 418876 451107 1303219 1282699 506549 527409 131996 114236 122863 124599 132831 131228 127496 127994 86382 87957 311441 273363 783718 783053 231612 228863 291516 294999 343231 333870 366113 367350 389271 395898 375328 418781 931650 970562 585324 493866 312914 308379 359901 358616 380892 388859 402598 405798 458751 457330 759120 795313 40.15 69.0 1
11:35:32 2023-10-12 393118 388065 92681 90129 141766 144390 147629 144931 121723 123115 123297 126749 141800 141046 419355 453163 1291227 1279928 509416 527182 132162 114124 122863 124685 132927 131053 127198 127940 86323 88045 311441 274562 776054 786492 229782 229932 293871 294100 343577 334291 364711 364493 391329 397741 375064 419455 930329 972410 589255 488974 315068 306753 358674 360061 383107 389844 398727 405474 459908 458727 767827 795297 40.15 69.0 1
11:35:33 2023-10-12 392249 390417 92396 90227 138975 141315 147252 145635 121625 123474 123064 127499 141800 144004 419059 451107 1309667 1285468 501527 525995 132214 113824 123033 124599 133264 131053 127830 127640 86559 87925 310204 270603 786113 781322 231252 228313 292334 295127 342983 335605 363866 366439 388691 397706 377625 414484 931650 979164 589613 491665 313729 309397 358781 358580 385012 389439 401031 404612 458138 460057 758911 795556 40.15 69.0 1
11:35:34 2023-10-12 393940 388709 92358 90255 138756 141056 147460 146109 121260 123611 123064 127588 141731 144205 419318 450710 1304145 1283612 504411 525958 131676 114616 122610 125097 132797 131420 127462 127994 86441 88198 311441 273326 772527 783951 231723 228901 292985 295156 345899 337185 366744 365967 392454 396347 375977 419264 930989 969439 588183 490133 313062 309324 358495 359590 382033 390914 403132 405504 460016 457330 761063 797820 40.15 69.0 1
11:35:35 2023-10-12 392540 391268 92295 90255 139090 141177 147460 146483 121459 123560 122979 127588 141731 144210 419318 448322 1306927 1296597 506934 523000 132146 114236 122948 124566 132831 131053 127585 127994 86500 88045 311441 273290 778103 780660 231541 229897 290842 295901 344923 334561 364123 368905 389782 394101 376457 416865 929011 981891 586754 495339 312176 306572 360988 357968 383250 387736 403132 404724 458824 459769 757914 796133 40.15 69.0 1
11:35:36 2023-10-12 393543 390812 92385 90289 139759 141385 147284 145631 121593 123783 123197 127466 141731 143934 419651 452209 1291153 1282624 512539 525995 130411 114550 122779 124685 132764 131328 127340 128028 86323 88198 308921 274525 775128 783016 230533 230613 291693 294963 344469 333987 364380 366110 392225 396488 374132 417454 924924 970812 586754 490898 313445 306464 360988 360749 383214 388859 396592 404083 459296 458332 768919 796687 40.15 69.0 1
11:35:37 2023-10-12 395609 388065 92392 90255 139178 141190 147218 145786 121459 123440 123197 127344 141731 143833 419651 448666 1298493 1284525 507464 525995 132345 114091 123117 124652 133235 131053 127762 127749 86559 88045 310204 270459 781014 786492 230497 229218 292377 295614 342983 335534 364932 364209 390709 395863 378158 416901 926257 980497 589613 491024 314510 308692 360518 357323 384257 390462 399608 405976 457271 460057 765613 793227 40.15 69.0 1
11:35:38 2023-10-12 395742 390079 92353 90652 138756 141650 146740 145875 121459 122025 123197 127853 141731 144342 419318 450638 1303219 1279891 504054 525995 132180 114236 122948 124685 133072 131053 127551 127960 86441 88198 309202 273749 777139 782729 231739 229183 292582 296264 345899 334022 366631 366691 389236 396523 375892 419446 930989 967014 589255 491592 313062 307185 359611 359121 381766 390057 403132 405474 457218 457294 759986 797585 40.15 69.0 1
11:35:39 2023-10-12 393652 388060 92358 90227 139260 140631 146464 145465 121459 123354 123197 127554 141887 144021 419651 451107 1291190 1279928 512629 527146 131928 114616 122863 124685 132797 131328 127462 128206 86441 88198 311441 274950 778029 783016 230497 230365 292299 295092 346878 336600 364823 368356 392669 395722 374061 417971 927686 972115 586754 490862 313729 306789 360988 360461 384941 389724 400109 405331 459908 458045 765576 795556 40.15 69.0 1
11:35:40 2023-10-12 390800 390260 92553 90288 139178 141781 147252 145512 121542 123526 123197 127466 141800 144069 419651 453835 1304145 1287272 507427 527110 132146 114203 122948 124685 133198 131053 127585 127872 86500 88045 309426 273786 790458 781213 231180 229183 292334 294064 343541 335569 362731 366403 390709 398578 376421 414412 931650 978581 586754 492361 313952 308415 358781 359662 385554 388859 401314 404899 458255 459373 761559 797561 40.15 69.0 1
11:35:41 2023-10-12 395609 387591 92358 90251 138883 141781 146808 146040 121260 123732 123064 127765 141731 144205 419615 450710 1303219 1277946 503660 525995 132253 114268 122948 124896 133465 131280 127646 128022 86559 88134 311441 273603 796405 783988 231759 229007 292476 295127 345655 334525 366631 366110 392381 396488 375820 419410 931650 968497 591042 489441 313062 309360 359575 359373 382033 390914 402561 405762 460126 457330 761063 796687 40.15 69.0 1
11:35:42 2023-10-12 392831 390260 92358 90459 138873 141223 146498 145465 121292 123560 123097 127588 141488 144179 419318 448954 1305846 1296597 508523 525958 132180 114426 122948 124652 132831 131053 127585 127994 86441 88045 311441 272904 777260 779554 231216 229254 291693 295335 345411 334561 364380 368386 389817 394998 376492 416865 929011 981194 595210 495046 313062 309360 360772 358401 383143 387595 403022 407783 455648 459877 756209 795880 40.15 69.0 1
11:35:43 2023-10-12 393652 389032 92392 90255 139611 141106 147218 145752 121575 123526 123112 127317 141860 143969 419651 450710 1291227 1283612 513269 527146 132146 114426 122779 124685 132764 131328 127374 128028 86441 88198 314659 274914 775248 784197 230497 230487 290701 295127 344505 334291 364675 366110 392225 396523 376254 416901 926234 964606 586754 490898 313666 306379 360988 360749 382910 388859 396628 404154 459656 458727 769946 796121 40.15 69.0 1
11:35:44 2023-10-12 395338 388065 92553 90255 139178 141324 147492 145604 121575 123354 123230 127466 141800 143969 419651 451070 1300410 1285440 509594 527182 132529 113446 123565 124480 133746 131053 128041 127783 86944 87893 309426 270567 787706 785936 230856 229218 291960 295614 342803 338619 364126 367100 391772 396347 378014 414340 929006 981282 593760 491061 313154 306572 360952 358616 385846 390903 399472 406663 457057 460057 768361 794844 40.15 69.0 1
11:35:45 2023-10-12 395889 390260 92358 90292 138873 141410 146498 145803 121260 123646 123097 127765 141887 144315 419022 453659 1300447 1276184 504929 526738 132214 114236 123033 124685 132831 131053 127585 127994 86500 88078 308289 273556 776054 784197 231973 229023 293511 294677 345899 334596 366076 366570 389236 396523 375892 418781 929011 969439 596660 486652 313507 307185 359575 359662 383250 391546 402525 405762 458543 458691 762756 797635 40.15 69.0 1
11:35:46 2023-10-12 393652 390084 92392 90255 139173 141282 146808 145604 121459 123354 123028 127588 141731 143969 419651 449622 1291227 1283612 512036 525995 131802 114268 122610 124719 132764 131463 127347 128357 86559 88343 311441 274342 777008 783988 231074 230471 290701 295271 346878 336233 365817 366440 392225 396880 377664 418744 925542 972193 588183 492810 313952 306789 360988 359662 382069 389795 401278 405367 459225 458368 763334 795556 40.15 69.0 1
11:35:47 2023-10-12 390183 387547 92392 90255 138988 141115 147665 146252 121658 123560 123097 127588 141800 144004 419022 455330 1304145 1285431 507464 527182 132214 114459 123033 124685 133198 133329 127585 127994 86441 88198 311441 274950 777825 780660 231216 229218 292618 293779 345023 336040 363280 366439 391019 398893 375856 414448 931650 978581 586754 492361 314621 308838 359071 360497 385447 388717 401205 405363 462089 459985 760042 797746 40.15 69.0 1
11:35:48 2023-10-12 395623 390260 92515 90410 139264 141090 147177 145364 121658 123491 123146 127588 141887 141820 418876 450638 1300447 1287272 509631 525995 132340 114203 123598 124685 133448 131053 128007 127660 86976 87893 317895 270495 787175 786218 230856 229254 292618 294717 342983 336582 364380 365041 391055 396488 378763 414484 926308 980497 596660 486616 312749 306222 360988 358580 385554 391188 399508 404119 455471 460057 767827 795313 40.15 69.0 1
11:35:49 2023-10-12 392176 387591 92286 90415 138984 141552 146705 145806 121260 123560 123064 127853 141731 144105 419022 448989 1307736 1296597 507243 526031 132345 114426 122948 124685 133231 133329 127585 127994 86441 88138 314659 272482 785630 779554 231252 229736 291693 295543 344923 337625 364383 368134 393566 395757 376349 417345 928863 981780 588183 495156 313062 308524 360988 358544 384058 387736 402875 408363 456468 460021 758157 795313 40.15 69.0 1
11:35:50 2023-10-12 393369 391088 92392 90255 139178 140834 147492 145685 121292 123526 123112 127588 141731 143969 419651 450746 1291190 1282699 512904 526774 131962 114459 122863 124719 132797 133364 127462 128028 86441 88198 307277 274562 775649 784197 230497 230648 292618 295235 344540 334525 364969 366110 393400 397670 374204 417490 926308 970099 586754 490169 314179 306343 360988 360785 383214 389748 398872 404119 459656 459014 766857 797254 40.15 69.0 1
11:35:51 2023-10-12 395471 388065 92392 90255 138984 141357 146843 145600 121260 123388 123230 127466 141800 144004 419651 449015 1300447 1285440 507464 525958 131996 114426 123117 124685 133198 131053 127796 128145 87035 88343 311441 270279 790769 785753 231109 229790 292334 296340 344887 337423 365893 365268 391019 395898 378460 419118 930329 977160 588398 486652 312714 308888 360808 357753 383250 391223 400711 404119 457454 460057 767827 794991 40.15 69.0 1
11:35:52 2023-10-12 393652 390707 92392 90507 139072 141773 146808 145875 121459 123594 123112 127942 141800 144377 419688 451107 1304145 1283612 506759 526738 131905 114426 122863 124719 132831 133295 127585 127994 86500 88230 314659 273749 780903 783053 231973 229183 292334 295693 343506 335759 367188 367544 389817 396523 376457 419410 931650 964606 586754 493866 313062 307185 360409 359917 384396 390094 403344 406013 458399 457187 761165 797142 40.15 69.0 1
11:35:53 2023-10-12 387808 390816 92617 90222 139182 141115 147768 146252 121593 121685 123230 127554 141800 143903 419688 450928 1304145 1296597 511810 526774 132180 114268 123033 124719 133198 133329 127619 128028 86618 88198 311441 273169 778309 781213 230856 230451 291728 295614 343471 334596 363316 367507 392261 395310 376457 414412 928316 984895 583895 493866 312749 308184 360988 359373 384364 387666 399508 405045 457575 460057 761100 795556 40.15 69.0 1
11:35:54 2023-10-12 392504 390265 92066 90602 138405 141848 146740 146330 121260 123800 122895 127942 141534 144377 419355 448071 1309667 1289201 503551 525995 132437 114268 123033 124685 133423 133237 127796 127994 86559 88078 310204 272098 783178 779554 232009 229183 292208 296483 344923 335569 364675 366704 391863 396952 377906 417381 931613 983444 586754 492179 313062 310589 360808 358544 384364 389439 403813 403798 458243 460057 755720 795556 40.15 69.0 1
11:35:55 2023-10-12 394585 390260 92446 90312 139178 141552 147287 145840 121575 123594 123230 127588 141800 144004 419688 449652 1294779 1285440 511772 527519 131962 114537 122863 124719 133139 133364 127585 128028 86441 88198 312333 273786 773876 783914 231252 229254 290842 297099 343541 334022 365817 366439 393400 395275 374239 418781 926271 972632 588183 490935 311801 306789 360988 360459 382641 390057 401067 405403 459981 458727 765083 797016 40.15 69.0 1
11:35:56 2023-10-12 395609 387591 92540 90386 139178 141409 147768 146511 121491 123526 123230 127588 141800 144004 419688 449333 1300447 1283612 508546 525995 131962 114268 122948 124719 133106 133329 127619 128028 86559 88343 311441 271844 780786 787551 231109 229790 292511 296376 344923 337662 366448 365997 391568 395310 378799 419446 929667 979539 592471 489369 314658 306257 360988 358041 383143 391223 401314 404119 454477 459409 767827 795313 40.15 69.0 1
11:35:57 2023-10-12 393652 387586 92392 90321 138984 141781 146808 146261 121260 123594 123197 127853 141603 144276 419355 450782 1304145 1283612 505200 528000 132162 114649 122779 124719 132927 133364 127585 128295 86441 88138 311441 273363 775302 783606 231973 229218 293099 295335 343506 335759 366668 367543 389853 396523 376457 419446 931650 970812 586754 493902 313062 309566 360444 359662 384396 389773 403197 405865 461106 457223 760740 797746 40.15 69.0 1
11:35:58 2023-10-12 393537 388065 92425 90259 139425 141324 146808 145821 121658 123474 123197 127588 141800 143934 419355 455403 1296740 1275877 506487 526892 132437 114484 123202 124824 133407 131695 127625 127892 86677 88134 310311 273749 779626 786492 231216 228972 293916 294863 343471 334561 365781 364209 391899 397670 377932 418781 930329 969439 596938 486616 313507 307891 359323 359698 383250 391534 401387 405474 460545 459409 763370 797820 40.15 69.0 1
11:35:59 2023-10-12 392540 391028 92104 90288 138791 141540 146774 146112 121260 123680 122979 127943 141534 144280 419318 449762 1309630 1296597 505843 527555 132437 114426 123033 124719 133340 131498 127619 127994 86500 88078 311441 272711 777380 779298 231973 229254 290630 296598 344923 334596 364711 367543 389509 396952 377338 419455 931613 980460 586754 495193 313062 309397 360880 358401 384185 388859 403813 404724 455827 458403 757914 795313 40.15 69.0 1
11:36:00 2023-10-12 393374 387551 92328 90193 139238 141508 146533 146027 121491 123388 123097 127588 141887 143882 419724 450674 1291227 1282699 511691 527555 131962 114550 122779 124719 132797 133364 127408 128452 86382 88230 311441 274562 775970 781910 230568 230684 292172 295565 344540 334525 365005 366403 393124 396558 377396 417527 927621 970099 589613 489478 315292 305536 360988 360785 383250 390021 396628 403834 459787 458727 769465 797254 40.15 69.0 1
11:36:01 2023-10-12 394769 387555 92544 90292 139169 141023 147665 145855 121575 123594 123197 127588 141800 143969 419688 448000 1300410 1285440 507427 526031 132253 114517 123033 124685 133248 131053 127830 128028 86559 88078 310204 270243 778706 787335 231327 229790 292378 297054 344680 335463 365893 365161 390877 396347 377870 418817 927658 977197 592471 489441 312458 309092 360988 357501 383286 391081 400711 404119 458138 459409 765650 793227 40.15 69.0 1
11:36:02 2023-10-12 394027 387582 92396 90443 138984 141781 146808 145875 121459 123594 123064 127765 141505 144377 419651 450714 1304145 1283612 505558 526031 132070 114649 122694 124752 132764 133364 127198 128418 86500 88138 311441 273326 776756 780476 231612 229254 292618 294713 343541 335759 364711 367579 390471 396523 374168 417527 930989 974800 586754 495376 313729 306327 360988 360821 383214 388611 402305 406767 459764 458583 756282 799866 40.15 69.0 1
11:36:03 2023-10-12 395889 387586 92392 90368 139169 141552 146843 145875 121491 123560 123182 127588 141603 144039 419059 453659 1300447 1277037 505827 527300 129174 114517 122948 124619 133407 131420 127660 127892 86820 88134 314659 273603 777542 786492 231252 229254 293546 294948 344505 334561 366076 365112 389544 397706 376349 419446 930329 968460 592471 486616 313507 309324 359611 359698 383286 391259 402561 405798 459225 459409 762793 797031 40.15 69.0 1
11:36:04 2023-10-12 393109 387586 92104 90321 138984 141848 146774 146040 121292 123594 123064 127853 141603 144276 419355 452047 1308701 1296597 505769 527182 132345 114268 122948 124685 133302 131053 127619 128028 86559 88078 314659 272904 778835 779554 231612 229967 290630 296519 345411 334631 364453 368391 389853 395310 377906 420090 931429 982637 595210 495229 313062 309493 360916 358436 384257 389298 403629 405331 458824 460057 757952 795260 40.15 69.0 1
11:36:05 2023-10-12 393543 387331 92396 90377 139264 141090 147111 145566 121292 123508 123097 127588 141694 144092 419724 451107 1291227 1283612 512945 528747 131996 114537 122863 125097 132831 133364 127585 128363 86500 88263 311441 274950 776012 783643 230927 230719 292172 294677 345059 334561 365042 366726 393400 397706 375029 418153 929011 975588 589613 490971 313738 306789 360988 360857 383250 390057 398872 404724 460089 459733 768016 797031 40.15 69.0 1
11:36:06 2023-10-12 395329 391056 92553 90288 141562 141544 147629 145840 121691 123423 123230 127588 141800 144004 419688 448322 1300447 1286355 510082 527591 132253 114537 123117 124719 133340 133364 127830 128274 86559 88170 313345 270531 778835 787895 231363 230042 293262 297608 344923 335463 366521 368393 391772 396347 378655 419264 929011 978581 584170 489441 314845 306720 360988 357968 383286 392167 400456 407204 455471 459733 767827 793300 40.15 69.0 1
11:36:07 2023-10-12 393652 387555 92425 90321 139075 142385 146533 145973 121491 123714 123112 127853 141694 144250 419724 451098 1304145 1283612 505916 525995 131779 114426 122779 124924 132831 133364 127619 128329 86500 88230 314659 273556 774336 783053 232009 229218 292689 295450 343471 333520 366668 367579 389888 396558 376492 419483 930012 970099 586754 493902 313062 309397 360444 359698 382069 389748 403813 406767 460996 458439 760592 797820 40.15 69.0 1
11:36:08 2023-10-12 393652 387331 92425 90288 141567 141357 147492 146058 121691 123388 123264 127499 141869 143969 419391 455476 1296652 1276128 507464 526928 128832 114550 123365 125102 133348 131420 127782 128316 86559 88166 312333 273603 782876 786346 231216 229254 293994 295235 343541 337662 364823 364173 389853 397706 378200 420164 930989 969439 596759 486616 311801 310004 359865 360241 383286 391844 401351 405798 458973 460057 767379 795433 40.15 69.0 1
11:36:09 2023-10-12 392053 387626 92425 90382 139081 141385 147287 145600 121292 123594 123197 127588 141800 144241 419688 449652 1306809 1294714 508833 526031 132180 114268 123033 124719 133198 133329 127762 127994 86618 88166 311441 273290 782474 780292 231576 230254 291516 295543 345655 334596 364932 368941 390983 395551 377590 417490 932317 984476 589613 496283 313507 309397 362958 358941 384221 388682 403593 408363 457111 460057 758581 795313 40.15 69.0 1
11:36:10 2023-10-12 391877 388065 92392 90339 139173 141552 147457 145840 121593 121770 123567 127581 138460 142037 419173 455907 1311583 1289951 503994 527373 128763 114236 123531 124685 133750 131053 128158 128145 86944 88166 311441 272519 783945 782766 231596 229183 294407 294713 345411 336582 363830 367243 391055 398893 378122 414520 932684 980497 578533 492361 312714 306685 358781 360205 386133 390021 401919 405474 458579 459299 759949 797561 40.15 69.0 1
11:36:11 2023-10-12 395342 388065 92519 90288 139264 141187 147146 146332 121658 123560 123264 127588 142089 144052 419651 448702 1303219 1285440 508870 527146 132398 114537 123954 125097 133415 133329 128007 128295 86884 88198 314708 270459 786693 786455 231327 229971 293226 297500 344778 336440 365893 365161 391772 396347 378583 418599 928132 978581 599560 489405 313189 309360 360699 358508 384634 391737 400711 404688 458494 459949 767827 793263 40.15 69.0 1
11:36:12 2023-10-12 394769 388417 92392 90443 138980 141815 146774 146213 121459 123766 123197 127942 141800 144443 419318 451034 1304145 1282662 504448 527519 132146 114537 123117 124752 133231 133388 128007 128418 86559 88198 311441 273556 777496 782174 231973 229218 292334 295127 343506 335759 366076 368355 390983 396488 375292 419410 931650 974053 586754 495339 313507 306685 360952 359662 382069 388824 403454 404083 459692 458403 758780 799715 40.15 69.0 1
11:36:13 2023-10-12 395889 390084 92519 90288 139269 141414 146906 145904 121658 123646 123264 127588 141891 144197 419318 451822 1300373 1276128 506436 527555 132180 114550 123702 125068 133499 131717 127837 128282 86971 88134 311441 273567 778835 786272 231561 229042 293959 294677 343506 334596 365784 366440 389817 397949 376457 419446 931650 972476 588398 489405 313729 309324 360408 359662 383250 391808 403132 406050 458543 458691 762756 797585 40.15 69.0 1
11:36:14 2023-10-12 392504 390260 92358 90412 139178 141815 147218 146040 121292 123766 123028 127942 141800 144377 419615 450289 1307699 1296597 507280 526774 132214 114616 123202 124685 133448 133329 127762 128028 86559 88198 311441 272940 777862 780660 231937 230254 292137 296483 345655 335534 365522 368651 390435 395863 377590 417822 930329 982600 588183 495083 313729 309179 360952 358436 384257 389262 403629 408363 458641 459913 755683 795556 40.15 69.0 1
11:36:15 2023-10-12 391913 390260 92553 90255 139269 141418 147043 146434 121658 123526 123619 127704 138522 142241 419360 454614 1311583 1287272 503158 526592 129051 114550 124073 124685 133549 131053 128007 127994 87099 88069 317895 272062 781970 781767 231252 228972 294300 296246 344923 336618 364380 366955 390745 398893 378158 414484 930012 981356 595210 492361 311836 309798 358781 359373 386133 389986 401387 405474 460126 458014 762253 797820 40.15 69.0 1
11:36:16 2023-10-12 395742 388065 92519 90435 139178 141519 147457 145840 121491 123526 123197 127588 141800 144004 419651 448979 1300447 1285440 508907 525995 132180 114459 123033 124719 133198 131236 127585 128028 86618 88198 313345 272062 779363 786492 231216 229897 292334 296793 344778 337625 366485 366033 392047 395757 378619 419264 928790 979576 586989 489405 312749 306935 360988 358257 383214 391188 401278 404083 455755 459373 767679 795313 40.15 69.0 1
11:36:17 2023-10-12 392536 390260 92358 90255 138984 141324 147252 145875 121459 123560 123112 127853 141800 144205 418690 451107 1304145 1285440 506708 527519 132070 114649 122610 125097 132856 133550 127164 128631 86500 88505 306468 274452 782761 781767 231775 229254 292618 295865 345265 334490 364932 368391 391019 396523 374204 417527 931650 978544 592310 495339 311765 306572 360988 360821 383286 388551 402561 404119 459764 459373 758322 799338 40.15 69.0 1
11:36:18 2023-10-12 396189 388069 92392 90288 139081 141815 147218 146296 121491 123800 123230 127942 141800 144443 419615 453368 1304145 1278944 504411 527555 132180 114426 123117 125102 133499 131590 127734 128357 86852 88134 311441 273410 782635 783988 231830 229042 292744 295579 343471 333520 367188 367507 392454 397529 378468 420374 931650 972188 586754 494565 313729 309129 360988 360205 382641 390057 403813 404724 458937 458691 758838 797820 40.15 69.0 1
11:36:19 2023-10-12 387952 388065 92540 90419 139182 141115 147871 146455 121658 123560 123264 127853 141998 144004 419688 451752 1305999 1295597 511810 527555 132437 114616 123117 124719 133545 133364 127796 128028 86559 88198 310729 272940 794882 780847 231216 230684 292137 295335 343506 335569 363830 367579 393400 396523 377288 414448 930989 986863 586754 494696 315741 308452 360808 360061 385447 388717 400885 408400 459045 462623 765083 797585 40.15 69.0 1
11:36:20 2023-10-12 392540 390715 92070 90573 138791 142291 146774 146620 121292 123835 123064 128299 138171 142805 419360 449406 1313317 1294634 505382 527409 128986 114583 124039 124996 134439 131647 128007 128028 86884 88106 310204 271844 783802 783322 231973 228827 292334 296663 344923 336547 364675 366991 389544 397706 378763 416901 930012 983994 589613 491976 311836 308151 359865 358616 385590 390057 403776 406050 456825 460057 758581 796523 40.15 69.0 1
11:36:21 2023-10-12 394489 390256 92553 90292 141813 141684 147595 145875 121658 123646 123349 127588 141899 144205 419651 449306 1292909 1285440 512904 527146 132111 114616 122948 125130 133198 133527 127585 128631 86500 88532 309202 274488 777924 784197 231612 230648 290877 295525 347615 336636 366894 366962 392083 396952 375749 419300 929006 977717 588183 490753 312714 306043 363030 360749 383214 390665 401919 405403 459908 458691 763334 795973 40.15 69.0 1
11:36:22 2023-10-12 395705 390703 92479 90496 139469 141714 147746 146177 121658 123766 123467 127806 138299 141803 418658 451070 1303219 1288931 509993 527519 129162 114426 123868 124719 133872 131603 128041 127994 87067 88198 313345 270495 786232 786492 231252 230290 293887 295937 342983 336618 366076 365304 392225 397670 378799 418153 928974 979967 589807 486652 315019 306292 360988 358580 385590 392395 401314 407056 455827 459334 768919 795556 40.15 69.0 1
11:36:23 2023-10-12 396378 387591 92442 90573 139178 142241 147252 146349 121491 123800 123264 128030 141800 144377 419651 451107 1305071 1282271 505200 527591 132248 114426 123117 124719 133415 131590 127768 128179 86971 88343 311441 273640 777018 783716 232355 229042 292886 295722 346633 336233 366931 366991 389853 397670 377338 420671 931650 969796 596660 494215 313952 307185 360988 360205 382987 390092 404422 404119 458579 458655 759412 797254 40.15 69.0 1
11:36:24 2023-10-12 387943 388065 92681 90288 139182 141115 147695 146455 121691 123560 123382 127588 141800 143973 419651 450291 1304145 1296555 511810 526774 132214 114426 123033 124719 133231 133364 127918 128329 86820 88230 314659 273363 779120 781767 231216 230648 291969 296390 343506 334596 363573 367543 393436 396523 377324 414484 930989 984859 589970 493480 316640 308452 360808 359917 386569 389298 400565 407487 459117 463313 764270 796539 40.15 69.0 1
11:36:25 2023-10-12 392258 387586 92557 90569 139178 141552 147767 145906 121691 123680 123297 127942 141800 144241 421020 450106 1309606 1300298 510896 527373 132629 114583 123531 125169 133532 131787 128007 128418 87381 88230 312333 273133 783314 781767 231902 230648 292484 297687 346388 335934 365558 369502 391914 396687 377625 418781 931650 981276 596660 496078 313729 306292 362774 359662 384976 388859 404385 405439 457898 460057 759120 795556 40.15 68.9 1
11:36:26 2023-10-12 393652 388065 92681 90288 141696 141257 147973 145739 122058 123594 123349 127588 141800 144039 420318 451787 1291227 1283612 512053 526774 132437 114649 123033 125097 133633 133585 127918 128452 86559 88263 311441 274950 774796 784233 230497 231403 294486 294999 345578 337407 366338 366704 394016 398787 376313 418635 931576 974947 588183 491061 314514 306608 360988 360303 384941 390604 399818 404724 461434 460057 769415 796523 40.15 69.0 1
11:36:27 2023-10-12 394769 390773 92607 90529 139479 141668 147460 146863 121625 123766 123533 127840 138525 142001 419506 448251 1298529 1286355 509808 527264 132146 114616 123117 125130 133198 133399 127782 128494 86559 88230 311441 273713 776300 785936 231612 230290 291693 296138 344505 337356 366113 366991 393990 395863 375856 419446 929011 972879 571927 491629 312785 305759 363066 360591 383214 390914 402240 405475 460017 460057 765613 797254 40.15 68.9 1
11:36:28 2023-10-12 389893 387555 92553 90288 141568 142728 147317 145904 121723 123714 123264 127942 141925 142165 419688 454508 1303960 1287295 507464 527264 132248 114616 123498 124719 133448 133364 128007 128391 87003 88464 311441 274342 778372 781959 231830 230258 294229 294470 347615 336405 364380 368060 391639 398928 375328 419455 931988 980661 586754 493536 312714 308965 360988 360893 386441 389404 402561 404119 459584 458014 758301 797124 40.15 68.9 1
11:36:29 2023-10-12 395889 388448 92617 90321 139178 141781 147732 145875 121691 123856 123500 127765 141869 144004 419651 449025 1304145 1287272 508907 527182 132437 114616 123531 125097 133474 133364 128041 128063 86852 88198 310204 270531 779397 786492 231612 230290 293305 297507 344923 337136 366668 366146 392261 397706 378871 419446 930057 979967 592471 489441 313225 307150 360772 358293 387129 391834 401205 407783 455684 459985 768770 794770 40.15 68.9 1
11:36:30 2023-10-12 392239 388065 92617 90288 141700 141552 147767 145875 121723 121923 123448 127588 141835 144105 419688 453136 1305838 1290834 512501 527409 129182 114393 124073 124994 133843 131603 128171 128158 86820 88198 311441 273786 783102 786428 231470 230451 292334 295901 343506 336618 364859 365340 392225 396558 378871 418153 929011 973620 592471 486688 313702 306720 360988 358616 386441 392430 401351 405331 455827 459334 768919 795556 40.15 68.9 1
11:36:31 2023-10-12 395329 387335 92413 90573 138971 142858 147768 147067 121491 123800 123230 127942 141800 144478 419059 450674 1305071 1282699 505953 526483 132437 114649 123202 125130 133541 133492 127796 128363 86559 88230 313814 273786 789068 781910 232009 229649 293305 295127 344505 334022 366338 368399 393844 397737 376206 420264 934299 974947 581351 497041 313952 307544 360844 360459 382641 390021 403124 407056 459728 458655 759659 796559 40.15 68.9 1
11:36:32 2023-10-12 395889 387331 92479 90654 139326 141972 147489 146450 121658 124042 123415 128085 138171 144860 418840 454227 1305999 1279891 504448 527323 128986 114616 123868 125303 133448 133492 127918 128385 86976 88263 312333 273786 776576 784233 232044 229254 293546 296850 344540 334291 367708 368427 391377 397985 377625 421042 930012 970099 586754 494602 313507 307685 360988 360749 382641 390092 404709 404724 459944 458727 759986 795396 40.15 68.9 1
11:36:33 2023-10-12 389626 388065 92681 90321 141700 141290 147767 145840 121723 123560 123600 127588 141869 143969 419688 451034 1305999 1294752 512539 527555 132248 114616 123446 124752 133541 133399 128041 128329 87035 88343 311441 273879 780227 783988 230912 230506 292334 296174 346732 337662 363941 367399 393954 396523 377590 417594 932317 986987 589613 493516 315292 306008 362885 360351 387330 388894 400711 405403 459621 462478 764491 796687 40.15 68.9 1
11:36:34 2023-10-12 393350 391088 92483 90591 139169 141815 147492 146349 121658 121009 123652 128433 141800 144715 419688 449341 1315305 1296555 506561 526810 132437 114537 123565 125010 133650 133364 127918 128063 86766 88198 310204 272649 779969 779554 232335 230290 292172 297297 343506 335569 366113 369242 393365 396211 378194 418781 931650 984859 588183 496430 312714 306292 362849 360241 385283 388894 403813 405475 458615 459769 758301 795556 40.15 68.9 1
11:36:35 2023-10-12 393369 390260 92809 90193 141966 141290 148214 145604 122123 123354 123718 127499 141973 143768 419724 453973 1294827 1285218 513120 528082 132444 114616 123531 125030 133474 131787 127871 128494 86944 88407 314659 274950 776214 786492 230497 230400 292405 294963 345543 335569 365817 365340 393257 398928 376492 418781 931650 974328 588362 486616 314694 308379 360988 360857 384976 391534 400711 404119 460089 460057 765773 797725 40.15 68.9 1
11:36:36 2023-10-12 392249 387591 92425 90635 138975 142274 146843 146826 121560 123869 123112 130289 141603 144715 419651 450719 1315258 1292910 505521 527591 132437 114537 123835 124752 133654 133399 128041 128063 86884 88230 310579 272519 788123 780660 233096 229932 294283 297117 346364 336346 366113 367579 393009 399198 378547 419866 933636 983286 589255 493719 313507 308045 360361 359194 385554 390878 404996 405045 457182 463336 757952 796687 40.15 68.9 1
11:36:37 2023-10-12 391032 390991 92553 90449 139497 141973 147695 146620 122229 123801 123533 127908 138233 144508 419506 456229 1309718 1289126 507464 527591 132437 114537 124073 124910 133897 133329 128041 128329 86618 88230 311441 273592 786869 780734 231973 229967 295135 294999 347345 336618 364969 367579 392225 400120 377590 419455 932720 979164 582466 493866 313225 307185 360397 360893 387021 390057 403205 403798 460089 461833 759949 797160 40.15 68.9 1
11:36:38 2023-10-12 393824 387582 92681 90540 141746 141781 147767 146315 122090 123629 123633 127853 138584 144039 419688 451687 1304145 1287272 509631 527591 132437 114616 123531 125010 133524 133434 127830 128418 86820 88230 310204 272264 782948 788455 232034 230345 292378 297608 345411 337662 367041 366260 392083 396488 378763 420708 929011 977717 590506 490406 314845 307150 360988 358580 386033 392252 402561 405367 456504 460057 767827 795556 40.15 68.9 1
11:36:39 2023-10-12 390038 390260 92870 90438 139915 141977 147973 145875 121723 123423 123600 127772 138815 142894 420914 451034 1304145 1298336 512815 527628 132437 114649 123868 125130 133587 133434 128041 128452 86884 88263 314659 273786 782153 781910 230932 230684 292334 296598 344540 336653 363866 366991 394025 396558 377625 414520 929011 984895 586218 490935 314251 306257 360988 360241 387603 390639 401067 405403 459621 460730 765650 795359 40.15 68.9 1
11:36:40 2023-10-12 396668 388065 92425 90602 139178 142274 147492 146109 121491 123749 123330 127942 141672 144276 419688 453659 1305999 1279525 506103 527264 128907 114583 123768 125030 133599 131695 127905 128494 86976 88440 312333 274571 780421 786492 231973 229289 294022 295525 346732 335534 366113 365304 391055 398645 377180 419150 931650 970136 588183 486652 313225 307900 359613 360821 385283 392502 401956 403514 459981 459805 767827 797725 40.15 68.9 1
11:36:41 2023-10-12 392540 389380 92617 90478 139410 142385 147180 145600 121575 123663 123382 127942 141895 144452 419724 449341 1309667 1298510 508796 527555 132283 114649 123902 125097 133574 133492 128041 128452 87067 88263 314708 273363 783468 780660 232009 230648 292653 296483 343541 336075 366113 369538 393400 396523 378474 419155 931429 987576 582232 495229 314845 308524 363800 360061 385411 389298 403132 405475 459261 458049 760554 797179 40.15 68.9 1
11:36:42 2023-10-12 393374 391296 92553 90664 139120 142775 147177 146378 121593 120974 123533 128297 138135 144954 419542 449478 1313243 1296485 506597 528301 132398 114649 123902 125097 133902 131937 128007 128384 86912 88230 314708 273035 784701 780660 233060 230290 292618 296937 343506 336040 366372 369763 392190 396488 378460 419077 931650 982006 580823 496782 313952 307150 363030 359662 385554 389712 404996 405403 459438 458014 758581 795556 40.15 68.9 1
11:36:43 2023-10-12 393720 390256 92685 90507 141760 141552 148214 145875 122053 123680 123382 127765 141899 144140 419651 453659 1294626 1283612 512053 529158 132621 114682 123939 125130 133507 133492 128007 128631 86884 88230 313814 274950 773939 787335 230967 231118 293369 295514 347016 337662 365966 366811 393811 399591 376313 419177 930329 974292 601047 491760 315857 306685 360952 360893 384976 390629 400529 405045 460053 460057 770557 797688 40.15 68.9 1
11:36:44 2023-10-12 396193 390833 92836 90438 139941 141809 147624 145870 122094 123766 123600 127942 142089 142272 420136 448286 1304145 1287272 510133 527555 132529 114649 123565 125216 133633 133434 128007 128452 86852 88263 317895 273363 779891 786492 231937 230487 293305 296937 346328 335569 367969 366955 392225 396488 378835 420342 930329 978581 591042 490515 313445 307185 360542 358580 384400 392395 402561 405403 456825 457719 768919 795556 40.15 68.9 1
11:36:45 2023-10-12 391935 388678 92617 90288 139178 141848 147524 146315 121691 123800 123382 127942 141869 144478 419688 453659 1306927 1287272 507427 528082 130411 115249 123117 125722 133440 134017 127782 128741 86912 88682 314659 274694 770977 781874 231973 230290 292780 296562 348354 334561 367188 369206 391962 398263 376457 421194 932684 974292 589613 495376 311801 307650 360988 360749 383214 390057 403813 405331 460017 459733 759659 797820 40.15 68.9 1
11:36:46 2023-10-12 390554 388069 92681 90288 141920 141552 147902 145875 121723 123560 123415 127588 142067 144048 419688 451034 1305999 1296597 513269 527964 132432 114616 123498 125097 133448 133399 128007 128295 86852 88230 311441 273556 777059 781838 231216 230684 293064 295937 347100 335569 364417 368391 393990 396523 377625 418598 932317 989744 590860 494455 314293 306428 363277 360605 386533 389262 400565 405295 459153 461797 763334 796687 40.15 68.9 1
11:36:47 2023-10-12 392016 387555 92681 90507 141700 141815 147732 146213 122127 124163 123989 127949 138683 144539 419542 450216 1311583 1300298 511661 527373 132398 114616 123835 125097 133666 133492 127803 128617 87008 88230 314659 273517 781599 781767 231973 230648 291925 296843 346878 336075 366113 369502 392225 396488 378194 420052 931650 984859 598110 496430 314398 306292 363984 360205 385554 388859 403813 405439 458543 459841 760199 795556 40.15 68.9 1
11:36:48 2023-10-12 393652 388421 92813 90288 139882 140768 148214 145604 122090 123320 123752 127377 142067 143733 419688 453127 1294899 1283612 512539 528747 132437 114616 123313 125130 133448 133434 128007 128631 86916 88263 311441 274950 777583 787895 230967 230759 294158 295614 346478 336205 366521 366003 393811 399942 377410 419264 931650 974328 589970 486616 314694 309834 360808 360821 385247 391808 400711 407056 462691 457979 767436 797725 40.15 68.9 1
11:36:49 2023-10-12 394764 390803 92614 90595 139761 142207 148040 146177 121992 123766 123567 127853 141869 144241 418731 450744 1298584 1287272 513269 528784 132444 114682 123117 125336 133264 133620 127796 128878 86559 88263 314659 274914 773813 784197 231937 231367 291516 296843 345578 334596 366668 367543 394616 397985 376156 419446 930329 974328 589613 492397 313702 305759 364093 360893 384400 391223 401351 405475 462728 460057 767980 796559 40.15 68.9 1
11:36:50 2023-10-12 391980 387591 92681 90606 141696 141848 147973 146349 122119 123714 123448 127942 141968 144276 420318 453163 1314985 1291035 505236 527591 129364 114550 124726 125188 134032 131695 128329 128316 87131 88166 310204 272795 792274 783988 231830 229897 295379 296354 344279 338858 365784 367507 390400 398299 378835 419177 935627 984126 588183 492434 312749 308186 360988 359662 386713 391188 404996 404083 458897 459334 756061 797820 40.15 68.9 1
11:36:51 2023-10-12 390176 391020 92675 90536 139469 141815 147732 146315 122086 124007 123448 127942 141998 144241 419688 454153 1305538 1289163 507464 528000 132437 114649 124039 125250 133633 133654 127918 128487 86618 88263 314659 275731 782394 781767 231973 230487 293959 295206 347403 336618 364969 368651 392225 400682 376457 417885 932720 979128 588183 494638 313445 307220 360988 362935 387639 390057 403168 404154 460089 460371 759363 797725 40.15 68.9 1
11:36:52 2023-10-12 396180 387591 92681 90511 141778 141614 147420 145904 121691 122025 123922 127949 138617 142289 419506 448215 1304071 1289070 511461 527373 128865 114616 123835 125130 133666 133399 128041 128570 87402 88230 314708 272062 779605 786492 231723 230309 293546 296973 343471 334596 367188 367867 392225 395863 377625 421340 928316 977643 589613 491629 313225 308815 363579 359698 383286 391844 402561 405475 458579 460057 767282 797016 40.15 68.9 1
11:36:53 2023-10-12 390771 389653 92676 90760 141597 142207 147455 146515 121691 123800 123415 127942 141968 144377 419688 450710 1305999 1289201 507427 528747 132214 114682 123202 125303 133448 133434 127796 128878 86820 88537 315911 275731 770164 781767 231973 230365 293709 296268 348847 337039 365930 369358 392083 398436 375749 418931 935627 980661 585324 495376 312749 310004 360772 362935 384941 389712 403776 405367 463091 459985 759659 797762 40.15 68.9 1
11:36:54 2023-10-12 396341 390812 92580 90727 139649 142976 147281 146276 121658 124007 123533 128208 141887 144548 419688 453659 1307859 1279891 505200 527964 132283 114649 124073 125130 133666 133620 128041 128665 86944 88263 311584 273749 796405 784197 232697 229967 294443 295614 344540 334525 367969 368687 391019 398263 377625 421377 932720 972193 589613 495376 311801 307900 360988 360785 383214 390949 404996 405331 459981 460057 759986 796559 40.15 68.9 1
11:36:55 2023-10-12 387916 387578 92685 90492 141927 141586 148214 145875 122090 123474 123718 127588 141968 144105 420616 451107 1304145 1294752 511784 527555 132340 114649 124039 125342 133902 131937 128192 128494 87067 88407 309202 273640 796959 783988 231398 230830 293511 297687 345059 338144 364969 366992 393739 397670 378727 417527 930329 986015 589613 489441 314694 308851 360988 360785 387948 392395 401351 405403 459621 460694 765773 796428 40.15 68.9 1
11:36:56 2023-10-12 387952 388709 92681 90689 139952 141506 148283 146817 121723 123594 123870 127874 138716 144004 420914 449967 1302114 1294677 512090 527591 132375 114682 123868 125130 133666 133654 128041 128665 87067 88263 307496 273556 780468 781583 231252 231043 293546 296282 344540 337634 364417 366991 394616 397706 378194 416901 929669 986863 591042 490898 314694 306292 360988 360785 387948 391808 400994 405403 459981 460730 767827 797598 40.15 68.9 1
11:36:57 2023-10-12 395337 387591 92681 90507 139264 142779 147420 146842 121723 123629 123567 128161 138522 142289 419396 454542 1304071 1279768 505447 528155 128842 114991 124073 125303 133666 133620 128041 128665 87008 88617 311441 274173 778783 785936 232534 229967 294336 297234 345023 336111 365068 367543 391019 398858 377906 422011 932024 964606 588398 492361 312494 309329 360988 360821 383250 392466 404996 405009 459787 460057 763370 797725 40.15 68.9 1
11:36:58 2023-10-12 387952 388457 92689 90443 141932 141815 148008 146112 121723 123629 123515 127853 141869 144105 420318 449262 1305999 1297513 513269 528374 132529 114682 124073 125336 133666 133434 128041 128452 87040 88263 312333 273786 778067 781620 231414 231403 293709 297897 347615 338619 364714 369394 394472 397564 378352 417676 931576 986716 592310 495376 313738 306257 363066 360785 385339 389844 402203 405511 459585 459369 763882 797585 40.15 68.9 1
11:36:59 2023-10-12 392285 391005 92448 90819 139134 142660 147353 146722 121593 124283 123315 128297 141800 144918 419724 450289 1313391 1296560 507082 527555 132467 114649 123902 125236 134545 133492 128342 128665 87040 88263 310204 272977 794826 779554 233260 230290 292334 297753 343541 336582 366631 369641 392225 396523 378799 419410 931650 983288 588183 496782 312494 308851 363579 360241 385626 390057 404996 405511 458579 459334 759659 797016 40.15 68.9 1
11:37:00 2023-10-12 393652 387608 92681 90602 141958 141552 148490 146109 121723 123629 123482 127942 141869 144276 420616 454402 1294899 1285440 513215 528337 132248 114649 123202 125130 133683 132156 127803 128638 87251 88593 311441 275267 774999 787335 231074 231550 293816 295887 346098 335605 366149 367026 393739 399836 376457 419410 931650 974328 581351 491760 315431 309566 360988 360893 385554 391259 400145 405367 462401 458014 769141 797725 40.15 68.9 1
11:37:01 2023-10-12 393652 387582 92681 90602 139497 141714 147938 146261 121723 123714 123567 127942 138621 144276 420914 453441 1294899 1285440 512815 528747 132437 114583 123531 125336 133675 133654 127918 128789 86884 88295 309202 275145 776315 785343 231252 231728 293546 296218 346377 335569 366668 367026 394616 400085 376206 419446 930989 974328 588183 489478 315173 306961 360988 360893 385283 391534 401031 405331 463768 458014 769177 797762 40.15 68.9 1
11:37:02 2023-10-12 393387 387591 92425 90602 139178 142274 147629 146860 121691 123800 123515 130197 138782 142600 419396 452172 1319004 1292620 506103 527446 129182 114616 124482 125202 134002 131897 128431 128487 87196 88263 317895 272457 786881 783878 232009 229289 295343 296340 346633 337670 365854 368132 391639 400156 378871 418485 933381 984895 596660 493516 313702 308186 360444 360785 386497 391259 403490 404119 458579 460694 761173 798893 40.15 68.9 1
11:37:03 2023-10-12 391115 387586 92681 90602 141499 142304 148283 147067 121723 123800 123482 130208 141869 144276 420616 454942 1307736 1290774 507427 529158 132283 114682 123531 125370 133574 133910 128041 128878 86884 88723 308289 275926 777908 781642 232534 230719 294201 296390 347178 336618 364714 369242 393124 400120 376528 417858 932061 981008 573317 495376 313481 307685 360988 362935 387682 390092 403850 405403 463381 460371 759949 800019 40.15 68.9 1
11:37:04 2023-10-12 393397 390739 92802 90683 140043 142779 148211 145971 122225 123973 123837 128085 138617 142382 420282 451107 1304145 1289201 510859 528301 129271 114268 124582 124752 134945 131603 128678 128329 87164 88295 311441 273399 789180 786492 232009 230719 293404 295614 343541 337398 367188 366475 393400 398893 381087 419483 930989 979164 588398 490169 315741 307220 360988 359662 386785 393606 402598 405439 457218 459913 768560 796687 40.15 68.9 1
11:37:05 2023-10-12 395889 388744 92815 90793 141631 142505 147767 146860 121691 123903 123448 130380 141869 144786 420318 451822 1307736 1285218 506745 528784 132621 114682 124139 125130 133733 131972 128226 128638 87434 88650 313885 274064 785131 785387 233317 230309 294265 297117 345436 334561 368856 369799 392190 398893 377942 422011 934042 974328 598110 496078 314584 308151 360988 360857 383250 390949 405571 405367 460017 460057 759986 797725 40.15 68.9 1
11:37:06 2023-10-12 397014 387551 92685 90635 141631 142176 147971 146415 121723 123835 123533 130132 141968 142500 419506 451858 1305999 1279655 505594 528337 132437 114682 123768 125163 133704 133654 128075 128878 87099 88295 314659 273786 781105 786492 232733 229289 294479 296843 345059 337625 368230 367543 391019 398893 378158 422011 934114 971470 591042 493480 312714 308186 360988 360461 384094 392430 405571 405331 459981 460057 765576 797124 40.15 68.9 1
11:37:07 2023-10-12 390503 387591 92685 90474 141915 142385 147660 145768 121974 123766 123704 127853 142046 144298 419990 450782 1309725 1300298 513269 527409 129061 114616 124073 125289 133750 131787 128171 128597 86976 88230 314659 273713 785441 782766 231739 231332 293269 296275 345301 337492 364675 367507 394580 398263 378424 416901 931650 987722 589613 493863 315137 308343 363030 360821 387948 391188 401351 405439 460779 460730 765650 797585 40.15 68.9 1
11:37:08 2023-10-12 391955 389293 92681 90569 141915 142779 147729 145768 121723 123680 123666 127942 141694 144482 420318 450645 1307699 1300321 512539 528852 132501 114682 124139 125336 133666 133620 128041 128894 87164 88658 311441 273786 778792 780734 231973 231403 293511 296519 345023 336582 364969 369242 395220 397706 378763 417527 931650 989122 589613 495376 314694 306292 363030 360785 386749 389950 401314 405475 459944 461376 764454 797820 40.15 68.9 1
11:37:09 2023-10-12 393360 390461 92769 90654 140152 142606 147866 146518 122025 123887 123989 127874 138880 142241 419433 453481 1300373 1278036 508907 528830 129188 114649 124106 125336 133700 133713 128192 128707 87099 88505 311441 274680 777542 788164 231937 230487 294229 295937 348354 336582 367188 366403 394580 400999 377661 422002 931650 975743 596660 489441 316415 307650 360699 360893 386405 392430 401314 405331 463381 459877 769104 798893 40.15 68.9 1
11:37:10 2023-10-12 393652 389289 92553 90918 141657 142769 147595 146860 121658 124128 123500 130594 141835 144918 419688 450327 1315040 1295674 505916 528337 132806 114649 124106 125303 133977 133620 128075 128604 87466 88650 313345 273108 782245 782877 233317 230506 293781 297608 346878 337457 366891 368615 391341 398020 378871 419191 934042 984822 581351 493480 315140 309449 360988 360205 386749 391808 405858 405331 457862 460336 758581 797820 40.15 68.9 1
11:37:11 2023-10-12 390865 390812 92681 90569 139847 142274 148111 146584 122127 124214 123685 128119 142032 144478 420616 455757 1307736 1289163 508907 529158 132529 114682 124073 125456 133675 133876 128041 128844 86944 88537 311441 275926 777665 781767 232009 230648 293191 296807 347178 337126 365042 368687 393088 400999 376457 418153 932684 980547 594666 495339 314845 307685 360988 362935 387566 390639 403776 405403 463709 460765 759949 798893 40.15 68.9 1
11:37:12 2023-10-12 395715 388065 92681 90569 141700 141848 148214 146109 121691 123594 123500 127853 141869 144205 420616 452324 1305997 1290774 509446 527446 128786 114616 124073 125202 134057 131787 128260 128460 87131 88230 313345 271831 782948 788455 231723 230648 294746 297789 346352 336618 368193 366991 393400 397706 378871 420045 930329 979967 592471 490133 315292 307900 362849 359662 385590 393606 403490 405403 457182 462515 770012 797254 40.15 68.9 1
11:37:13 2023-10-12 393090 388069 92903 90602 141932 141911 148490 146659 122058 123629 123937 127853 138778 144004 420914 451107 1305846 1291991 511810 528747 129271 114649 124549 125130 134103 133434 128554 128665 87099 88295 314659 274292 792201 784233 231775 231043 293959 296843 346878 338180 364969 366955 394616 398578 378763 418117 930989 987024 589255 490898 314694 307185 360808 360821 387984 392395 401351 405439 460017 463896 768919 796559 40.15 68.9 1
11:37:14 2023-10-12 393824 391260 92769 90687 139634 143170 147658 146412 121658 124249 123652 128297 138427 144874 419506 454548 1307857 1283612 505558 528747 129182 114616 123835 125303 133700 133620 128075 128631 87131 88295 311441 273786 793063 784197 233060 230290 294201 295614 345301 334561 365068 369763 392225 398893 377625 422011 932684 972916 589077 496078 312749 308151 360988 360821 383286 391223 405571 405367 460017 460057 759949 797124 40.15 68.9 1
11:37:15 2023-10-12 391055 388065 92681 90449 142070 141815 148214 145909 122283 123594 124089 127853 138979 144105 420914 451107 1303923 1296597 512779 528747 132467 114649 124541 125336 133700 133654 128342 128754 87499 88650 312333 273531 780620 783988 231470 231225 293404 297897 347615 336948 364492 368212 394580 398299 378460 416901 931429 989122 595210 493516 315778 306755 362885 360533 387948 390057 401351 405439 459981 461412 765008 797820 40.15 68.9 1
11:37:16 2023-10-12 394197 391092 92546 90753 139473 142308 147732 146826 122086 121041 123652 130346 141800 144786 419688 450609 1316856 1298399 505732 528374 132621 114682 124073 125130 133704 133748 128041 128631 87099 88263 313345 273363 778749 780660 233096 230648 292334 297789 345317 336582 366928 369835 393990 396523 378799 420438 931650 984895 588183 496782 313225 307185 363836 360785 385590 390021 404996 405511 458579 459334 760267 796687 40.15 68.9 1
11:37:17 2023-10-12 393090 388065 92873 90321 142177 141115 148490 146252 122090 123594 124089 127588 142067 143803 420914 453835 1296672 1287091 515192 528866 129019 114649 124106 125442 133910 132064 128171 128741 87067 88561 311441 274950 776033 787606 231054 231118 294051 295901 346655 336618 367188 367027 394472 400718 377625 419446 931650 976939 589613 489405 315654 309106 360988 360893 385590 392395 401351 405045 463381 458014 769104 798770 40.15 68.9 1
11:37:18 2023-10-12 394489 387551 92809 90481 139761 142274 148111 146553 121723 123800 123904 127942 142067 144377 420318 449658 1300447 1285468 512994 528374 132437 114715 123664 125543 133474 133841 128041 128878 86916 88569 311441 274562 775939 785936 232009 230684 292618 297753 345614 335569 367188 368421 395764 397670 376457 421340 930329 974837 588183 492397 313738 306292 364093 362935 384976 392119 403168 407877 463709 458014 768919 797598 40.15 68.9 1
11:37:19 2023-10-12 390771 387582 92681 90602 139921 142370 147971 146378 122127 124042 124022 128119 138913 144574 419506 457339 1310650 1291954 509631 529158 132621 114682 124449 125409 133780 133806 128431 128631 87164 88537 311441 274367 778489 781767 232498 230648 294929 295543 345614 337907 365817 368651 393124 401316 378474 418153 935476 981276 586754 493902 313738 310004 360988 360857 387912 391223 403813 404154 459692 460730 762793 797725 40.15 68.9 1
11:37:20 2023-10-12 391685 388709 92681 90602 141700 142143 148008 146330 121723 123800 123633 128078 141968 144478 419688 457089 1307736 1291035 508907 529158 132621 115090 123954 125370 133775 133654 128041 128754 87067 88537 314659 275340 775312 781213 232697 230684 294407 296046 347178 337634 365005 368687 393400 401316 377302 418153 935439 980584 588183 495376 313702 307962 360988 362935 387314 390939 404092 408326 464242 461629 762907 801804 40.15 68.9 1
11:37:22 2023-10-12 394343 391105 92806 90905 139952 141815 148076 146349 122090 123594 123718 128072 139065 144306 420616 451107 1304145 1292788 510356 528747 132570 114616 124549 125097 134583 133399 128499 128063 87407 88230 313345 272170 791821 786776 232009 230719 293262 296555 343506 337161 368230 367579 393990 398964 381087 421006 931650 980441 592471 490515 314215 307900 360988 359662 386169 393606 403168 405439 457218 459334 768016 797585 40.15 68.9 1
11:37:23 2023-10-12 394659 388704 92617 90760 141700 142274 148008 146772 121723 123921 123500 130346 141869 144715 419688 453368 1305883 1288931 507912 528866 129174 114583 124106 125409 134011 134075 128329 128707 87466 88561 311441 273603 778188 784270 233096 230290 294443 297608 345472 334596 366167 369502 392190 399240 380354 422011 932757 972916 588183 495376 312749 308975 360988 360857 383286 391808 405571 405367 459692 460057 760561 797725 40.15 68.9 1
11:37:24 2023-10-12 395889 390260 92681 90851 141696 142698 148224 147067 121723 123990 123533 130388 142067 144513 419688 453659 1305846 1281787 505990 529158 132501 114682 124073 125336 133700 133654 128075 128878 87164 88597 314659 273786 777139 784270 233296 230487 294479 296843 345578 334596 365104 369538 392225 398928 378763 422646 934078 974328 581351 495376 312749 308186 360988 360821 383286 391844 405571 405403 460053 460057 761100 797762 40.15 68.9 1
11:37:25 2023-10-12 390179 388065 92912 90598 142164 142140 148419 146550 122244 124111 124123 127908 139137 144438 420172 453606 1307820 1300298 513269 529158 132317 114682 124106 125375 134377 133923 128041 128844 87040 88295 314659 273567 779198 783643 231612 231403 293226 297507 345578 338453 365548 367543 394616 398928 378763 417822 931650 987722 586989 490935 315654 307220 363030 360857 388020 392395 402240 405475 460017 461771 767531 795396 40.15 68.9 1
11:37:26 2023-10-12 389984 390698 92937 90606 141966 141848 148421 146622 122291 123714 124089 127942 141973 144241 420914 451070 1304884 1296592 512090 528784 132409 114682 124173 125423 133700 133620 128253 128878 87040 88295 311441 273786 792352 781910 231810 231403 293717 296555 345336 338107 365005 368132 395521 398928 378763 417822 931650 987024 596660 492397 315395 307220 363066 360627 388020 390939 401984 409818 459728 464624 767716 798956 40.15 68.9 1
11:37:27 2023-10-12 395816 390224 92806 90690 139952 142453 148076 146791 121723 123869 123870 130132 139167 142587 419688 453763 1304145 1278982 506597 528456 132529 114715 124139 125370 133805 133960 128075 128789 87008 88295 311441 273786 781029 787606 232733 230400 295379 295722 345614 336653 366167 367543 392190 400120 378799 422011 932720 971506 593901 492810 313261 309121 360988 360893 385626 394160 404378 405367 460125 458049 765650 799496 40.15 68.9 1
11:37:28 2023-10-12 391717 388492 92689 90631 141833 142274 148214 146312 122090 124081 123666 130199 141938 144412 420914 450327 1311594 1302209 512315 528866 129182 115090 124449 125655 134028 134017 128329 128775 87499 88561 314659 273603 791608 781767 232733 231728 293546 297500 345472 336618 366076 369835 395800 398299 378727 419150 930049 989822 582466 496782 314658 307220 364093 360857 386749 390092 403776 407877 459981 460049 763334 795396 40.15 68.9 1
11:37:29 2023-10-12 393757 388704 92681 90951 141734 142736 147317 147027 121691 124076 123382 130538 141869 144989 419724 449694 1315040 1298473 506634 529158 132535 114682 124173 125336 133918 133689 128465 128878 87131 88537 310204 273517 785701 779633 234025 230719 293994 297789 346878 337398 366928 368723 391639 398334 380818 420410 934777 987722 588183 495376 311836 309590 362885 360785 387294 392395 403077 405439 459225 463204 760230 796559 40.15 68.9 1
11:37:30 2023-10-12 393652 391064 92809 90635 139908 142333 147937 146722 122127 120943 124380 128161 139137 144781 420767 450926 1297550 1287160 514734 529121 132621 114682 123868 125509 134032 132156 128260 129023 87067 88658 311441 275340 776064 786455 231973 232053 293923 296807 347142 336547 367188 368651 395800 400085 377554 420671 930989 974980 589077 492397 316640 306257 363030 362935 385554 392395 401314 405475 464364 460057 770231 797688 40.15 68.9 1
11:37:31 2023-10-12 394764 390260 92809 90569 139629 142241 147938 146553 121723 123800 123870 127942 138913 144443 420914 451038 1300410 1287295 512539 529121 132437 114715 123802 125543 133729 133841 128007 128878 87131 88537 314659 274562 773189 786492 231688 231007 291854 297753 346341 335569 367188 368355 395764 397670 377023 421639 930329 975706 587647 492397 314179 306257 364608 362935 384941 392359 403776 411723 463418 459841 768938 800056 40.15 68.9 1
11:37:32 2023-10-12 391955 390812 92806 90757 139956 142502 148040 146653 122086 123766 123822 128119 142067 142500 419396 454472 1309321 1291035 508870 528192 132501 114649 124415 125336 133700 133585 128397 128844 87067 88537 313885 274562 778787 781767 231973 230648 294122 295657 347159 338144 365781 369206 393365 401316 378763 419141 935402 980547 588183 493829 313666 307865 360952 360857 387912 391223 403776 404688 460017 461376 761600 797725 40.15 68.9 1
11:37:33 2023-10-12 391360 388997 92681 90760 142010 142779 147420 146688 121691 123800 123752 128119 142084 144548 419651 450746 1306772 1289163 507427 528337 132214 114715 123531 125543 133507 133876 128007 129237 86852 88751 311441 275926 776550 781767 232697 230648 294407 297081 347386 338619 366113 369799 393365 400049 376421 421401 936181 982600 581351 496320 315292 310846 362994 363889 386533 390426 404202 408944 464438 459978 758838 798856 40.15 68.9 1
11:37:34 2023-10-12 395324 388673 92809 90448 141897 142443 148214 146412 121992 123732 123633 127942 141938 144241 419688 450602 1304145 1289163 510319 529085 132627 114649 124516 125130 134137 133585 128644 128418 87531 88230 312080 270531 793499 786776 231973 230648 293959 297937 343471 336618 368230 367249 393400 397635 381051 421639 931650 980497 592471 490862 313738 307865 360988 359662 385518 393294 403454 405403 458184 460057 770012 797585 40.15 68.9 1
11:37:35 2023-10-12 392540 390679 92681 90727 141786 142976 147420 146481 122127 121076 124022 128195 138617 144909 419506 454325 1307820 1290909 507280 528939 132203 114715 123117 125543 133231 133969 127768 128878 86916 88686 317895 274415 779000 783988 233388 230648 294443 297081 346620 335569 366668 369799 392261 398858 376421 419446 934042 981356 589613 496782 313666 310443 360988 363704 385247 390057 404672 405403 463782 460057 760740 799459 40.15 68.9 1
11:37:36 2023-10-12 394996 388669 92681 90852 141700 142702 147767 146977 121691 124007 123633 130346 142196 144680 419688 454045 1306927 1279891 505200 528747 132621 114682 124139 125336 133969 133620 128397 128754 87228 88537 314659 273786 777218 784233 233260 230254 294336 296483 345543 335569 368752 369466 391914 399488 377870 422909 934078 972879 589613 495339 312714 309227 360988 360857 384058 392395 405858 405367 464063 459805 765045 800551 40.15 68.9 1
11:37:37 2023-10-12 390038 390812 92908 90909 139952 142174 148040 146619 122193 123904 123752 128119 142136 144377 419688 451421 1307699 1300321 513269 528301 129028 114682 124139 125423 133981 133620 128041 128754 87099 88537 310204 273786 778629 781403 231973 231728 292744 296555 345301 336618 364969 369502 395450 398578 378763 418117 931650 989744 595210 495339 315137 307150 363836 360821 387876 390057 402240 407805 459981 461700 765576 796957 40.15 68.9 1
11:37:38 2023-10-12 393652 389649 92685 90683 141927 142702 148111 146826 121723 124007 123448 130346 141998 144751 419688 449652 1313391 1300321 507008 528337 132593 114682 124139 125509 134103 133748 128431 128878 87196 88537 313345 273749 779848 781767 233460 231169 292334 297789 345059 336618 367188 369641 394580 397706 378835 420374 931465 988864 589613 497266 315741 308010 364572 360677 386605 390462 404849 408813 459764 459978 760488 797561 40.15 68.9 1
11:37:39 2023-10-12 393360 390079 93093 90595 142371 141650 148730 146058 122426 121770 124532 127588 139034 144105 420914 455403 1296740 1285440 513178 529158 132467 114715 124106 125509 133700 133748 128041 128878 87099 88691 314659 275340 777988 787606 231576 231728 294443 296031 347142 336618 367188 366955 395207 400999 378158 420374 929976 975743 573143 489369 315654 310004 360988 362935 385590 392430 401314 405331 462401 459299 769104 798893 40.15 68.9 1
11:37:40 2023-10-12 392540 390671 92553 90884 139169 142828 147457 146619 121491 121074 123533 128585 139071 141202 419173 450928 1317129 1296485 506976 528529 129360 114616 124549 125303 134137 133620 128465 128604 87711 88230 314708 272482 786409 782463 232738 229790 294443 296937 343506 337599 366928 369237 391019 398263 378871 419446 932720 985427 589613 495339 311801 309555 363030 360241 387294 392084 406146 405403 458543 460694 758581 797585 40.15 68.9 1
11:37:41 2023-10-12 391096 387582 92681 90855 141932 142640 148214 146415 121723 123886 123752 128119 138880 144443 419688 456084 1309593 1291035 509631 529121 132713 114682 124173 125336 134213 133713 128431 128754 87164 88537 313345 273786 787219 781403 232697 231043 296358 295127 345578 338655 366631 368946 392225 401281 378871 419113 935439 983921 588183 493866 314401 309051 360988 360857 387948 391808 404709 405045 459981 464953 764548 802118 40.15 68.9 1
11:37:42 2023-10-12 396341 391364 92903 90786 139956 142536 148282 146838 121992 123973 124123 128119 139170 144377 420616 448000 1309725 1289126 510356 529121 132621 114715 124482 125649 134103 133748 128465 128844 87228 88537 313345 272098 780090 787606 232534 231169 293674 297500 343506 336075 366131 368096 393400 397392 378510 422609 931650 980661 591042 492361 314179 310443 364093 360749 384941 393329 403813 407805 458937 460057 771597 797254 40.15 68.9 1
11:37:43 2023-10-12 393301 387587 92873 90602 141739 142779 148018 145971 122058 123680 124022 127853 138617 144307 420914 450602 1305999 1291991 511810 528711 129360 114649 124754 125097 134356 133585 128767 128452 87131 88537 308521 273786 791331 785936 231973 231205 294443 296483 344782 338655 367188 367543 393990 399488 381662 420671 931650 981172 588398 492810 316640 310090 363030 360315 387804 394329 402985 405295 460016 463968 768523 797820 40.15 68.9 1
11:37:44 2023-10-12 395889 387622 92681 91021 142326 142736 147697 146826 121691 124041 123922 128297 141968 144715 419688 453659 1305846 1285440 506040 528337 132621 114715 124139 125423 134015 133841 128554 128878 87164 88537 310204 273786 787134 784197 233424 230648 294443 296843 345578 334596 365068 369641 392225 398928 377661 422011 934078 976221 595210 496782 312749 308186 360988 360857 384364 390914 405571 405403 462691 460057 758874 799338 40.15 68.9 1
11:37:45 2023-10-12 395889 387582 92681 90921 139178 142837 147732 146619 121723 123835 123567 130208 141869 144478 419688 450746 1306927 1282699 505200 529121 132501 114715 124173 125423 133700 133748 128431 128844 87099 88537 313724 273786 777098 786218 233424 230487 294193 297536 348354 339338 369128 367953 392047 399942 378619 422426 934262 973942 592471 492460 313225 309519 360988 360893 385339 393981 405858 405367 460053 460057 765465 800551 40.15 68.9 1
11:37:46 2023-10-12 393720 388709 92685 90760 141734 142501 148283 146880 121723 124007 123633 130388 141973 144715 420616 449334 1313391 1302209 508759 529158 132535 115249 124173 125543 134011 133782 128431 128878 87131 88658 311441 273556 784646 781767 233260 231367 293511 297536 345301 337126 367188 369907 394616 397706 378474 420671 932024 989122 589613 496782 313738 310004 364093 360857 386749 390057 404422 408454 459692 459877 762833 797635 40.15 68.9 1
11:37:47 2023-10-12 393433 390700 93127 90471 142587 141614 148432 145971 122393 123732 124446 127663 139588 144048 420616 453835 1296740 1288931 513272 529085 132467 114715 124073 125722 134604 133876 128253 128878 87099 88537 311441 274950 775575 788722 231576 231403 294479 295579 346691 336618 367188 367278 394302 401281 378194 420708 930012 977643 589613 489441 315654 308151 360988 362935 386405 393606 401956 405367 463709 460013 769141 801121 40.15 68.9 1
11:37:48 2023-10-12 393652 387582 92809 90884 141932 142274 148214 146826 121723 123800 123956 127942 142101 144377 420914 451222 1296652 1288247 513395 529158 132437 114715 123598 125543 133662 134241 128041 129057 87164 88537 314659 275340 772261 783914 232697 232053 294102 296555 346655 336075 367188 368651 395800 399768 377625 421340 930989 976257 589613 493573 315401 308162 363727 363668 385447 392252 401205 407696 463891 460021 772756 801010 40.15 68.9 1
11:37:49 2023-10-12 391877 387582 92873 90727 141927 142601 148040 146703 122058 123714 123752 130255 139296 144848 419724 457522 1312459 1292910 507104 529158 132621 114682 124549 125303 134150 133620 128678 128844 87531 88537 310204 273592 783186 781910 232697 231007 295021 296483 345059 338690 366928 368687 392190 401316 378547 419446 935476 987024 588183 493866 314179 309515 360988 360857 387948 392119 404959 404760 459620 461771 759986 796559 40.15 68.9 1
11:37:50 2023-10-12 391323 389072 92864 90760 141927 142274 148214 146330 122090 123835 123752 130255 141973 144478 419724 456802 1309630 1291991 509631 529158 132593 114682 124206 125336 134103 133620 128465 128754 87164 88537 313345 273786 785408 781322 232534 230684 295021 295614 347861 339432 365784 369510 393882 401209 378655 418968 936958 985538 589613 495156 314179 310932 360988 362935 387984 391799 403519 405331 463418 462095 761100 801233 40.15 68.9 1
11:37:51 2023-10-12 395108 388065 92681 90855 141927 142174 147936 146587 121723 123800 123870 128119 138637 144276 420914 451070 1305999 1289201 510356 528374 132613 114682 124582 125336 134352 133748 128678 128754 87531 88537 313345 270567 792414 787606 232534 231043 294443 296555 343506 336582 366131 367615 393990 397706 381123 422646 931650 980497 585579 491629 314694 308151 363030 360241 385590 393606 403813 405439 458543 458014 769465 796428 40.15 68.9 1
11:37:52 2023-10-12 392317 391296 92931 90687 139761 142635 148075 146873 122025 124214 123718 128297 138815 144812 419651 450782 1305846 1288210 508275 528711 132432 114682 124173 125423 133918 134075 128342 128878 87164 88658 312333 273786 777227 784270 233424 230487 294345 296519 345614 335569 366167 369799 392225 399804 378799 422982 934078 972916 596660 495376 312749 310882 360988 360893 383286 391844 406146 405403 459728 460057 760561 797725 40.15 68.9 1
11:37:53 2023-10-12 394150 387586 92676 90822 141734 142599 148077 147067 121691 123869 123415 130298 141869 144680 419724 453659 1307699 1285440 505916 528374 132570 114715 124139 125456 133700 133841 128465 128878 87196 88718 314659 274367 787497 784197 233460 230684 294479 297297 345614 335569 365068 369907 393400 399804 377625 422646 934777 975779 589613 496782 315144 308874 362921 360569 386581 391117 406110 405331 463563 459985 761822 801804 40.15 68.9 1
11:37:54 2023-10-12 387808 388065 92991 90602 142066 142680 148175 146378 122058 123766 124089 127853 141665 144329 419360 451107 1305846 1300193 512852 527591 132437 114715 124139 125543 133893 133689 128075 128878 87131 88505 317895 273749 788222 783928 231973 231403 293994 296519 345578 338655 364677 367579 395485 398928 378835 418153 931650 987453 588398 491282 315654 307650 363066 360857 387754 392430 402240 405439 460053 462095 768919 796559 40.15 68.9 1
11:37:55 2023-10-12 390219 388065 92937 90321 141962 141848 148214 146213 122090 123560 124543 127853 142136 144039 419688 451070 1305999 1294752 512017 528784 132621 114715 124173 125370 134192 133841 128109 128878 87164 88537 313345 273786 784772 784233 231973 231403 293709 297753 345614 338477 366338 367292 394329 399662 381480 419300 931613 984677 589613 491760 315509 310236 363030 360893 388020 393606 402912 407841 459585 462059 769790 795396 40.15 68.9 1
11:37:56 2023-10-12 396465 388713 92681 90855 141734 142736 148058 146860 121723 123955 123752 130380 141968 144715 418731 451107 1307736 1287272 506708 528747 129013 114682 124173 125456 134002 133841 128465 128878 87228 88537 313345 273786 791059 784197 233460 230684 294158 297297 345614 335569 365104 369871 393088 399804 377324 422011 934078 977888 588183 496782 315741 308186 363030 360893 384941 391223 405571 408289 464036 460057 758301 799496 40.15 68.9 1
11:37:57 2023-10-12 392190 390739 93099 90687 140174 142207 148038 146450 122225 123887 124413 127874 139329 142136 420433 451107 1305999 1292910 512539 528046 132621 114649 124549 125336 134141 134054 128507 128789 87379 88537 313345 273786 781343 784270 232009 231403 294443 297507 345614 338726 367188 367579 394616 398928 381931 419446 931650 983468 595330 490898 314694 308151 363030 360857 388020 394160 402883 405475 461913 461447 769827 797254 40.15 68.9 1
11:37:58 2023-10-12 390147 388492 92941 90602 142096 142044 148421 146248 122090 123594 124629 127942 141973 144140 420318 451070 1304884 1296592 512815 529158 132593 114715 124173 125423 134120 133689 128376 128789 87379 88569 310204 273786 782474 784197 231973 231403 294443 297543 345614 338726 366113 367543 394652 399524 381051 418817 930989 986326 585324 490552 315173 310053 363984 360569 387731 393008 402415 405367 459836 461988 771659 799487 40.15 68.9 1
11:37:59 2023-10-12 396157 390260 92608 90855 141743 142505 147730 146619 121960 123835 123633 130289 141938 144513 420091 454796 1303960 1282699 505990 527591 132621 114682 124173 125543 133809 134054 128465 128878 87565 88537 311441 273786 777946 784270 233260 230487 294479 297297 346098 335569 366682 369799 393124 401053 378835 423282 934078 972916 571232 495376 313225 309086 360988 360893 384094 392430 406146 405439 460053 460057 762252 797725 40.15 68.9 1
11:38:00 2023-10-12 395329 387586 92681 90760 141722 143174 147455 146584 121723 123903 123448 130388 141904 144742 419688 453659 1305846 1285440 505953 528374 132535 114715 124139 125456 134011 133876 128465 128878 87439 88537 314708 274173 777621 783643 233496 230719 294479 296519 345649 335569 368605 369618 393150 399836 377942 422499 936293 975633 588398 496767 315516 310127 363030 360857 384400 391259 405858 409527 464026 460057 758838 800063 40.15 68.9 1
11:38:01 2023-10-12 390766 390752 92964 90602 142065 142304 148698 146659 122090 123856 123970 127942 142037 144039 420616 451107 1303960 1293831 511293 528747 132638 114715 124516 125336 134011 133724 128075 128878 87131 88295 313345 273786 781576 785380 232009 231403 294479 297753 345614 339487 367188 367543 394616 399488 381968 419446 931378 983431 593901 490898 315173 307685 363030 360785 387984 393606 403168 405475 458579 461771 768016 795359 40.15 68.9 1
11:38:02 2023-10-12 393652 388065 92937 90631 141966 142143 148214 146384 122123 123856 123904 130132 141973 144276 419688 450746 1305997 1291072 511810 528784 129364 114616 124874 125387 134575 133434 128767 128487 87711 88529 311441 272722 789838 786346 232391 231260 294929 297572 346878 338584 365930 367399 394580 399804 381123 419113 931429 987024 589613 490205 315209 307685 363434 360749 388020 393606 402598 405475 459261 463968 769141 795396 40.15 68.9 1
11:38:03 2023-10-12 392132 388709 92809 90789 141730 142769 148214 146860 121691 123955 123482 130380 141973 144786 419724 453659 1307736 1285431 507427 529158 132345 114748 124139 125543 133700 133689 128465 128878 87196 88630 313345 273786 780351 784270 233496 230684 295135 296031 345614 334631 366167 369871 393137 399804 378835 422982 934078 974364 589613 495376 313225 309121 360988 360605 386581 391559 405962 405331 459908 459949 761822 800093 40.15 68.9 1
11:38:04 2023-10-12 391115 390812 92903 90632 142031 142044 148214 146384 121756 123629 124380 128072 142136 144241 420616 451070 1309725 1300358 513579 528784 132501 114715 124206 125610 133918 133689 128342 128789 87379 88569 310204 274072 794583 783053 232009 231728 293959 297789 345614 338417 365854 368687 395800 398964 378835 418190 931650 989122 592310 492397 315690 307255 363691 360893 388020 392430 402561 407841 460053 465282 767827 796559 40.15 68.9 1
11:38:05 2023-10-12 390779 390260 92937 90727 142026 142207 148421 146553 122119 123766 123752 128030 138686 144377 420616 450998 1309358 1300321 512779 529121 132621 114682 124579 125543 134070 133841 128465 128844 87164 88537 311441 273749 776898 781838 232335 232053 293994 297753 346358 338108 365781 368687 396106 399800 378547 418886 933599 990450 592310 493334 315509 309908 364057 360713 387984 392048 402561 407805 460017 465282 764859 799524 40.15 68.9 1
11:38:06 2023-10-12 395255 390260 92873 90720 139921 142471 148214 146791 122058 123886 123904 128344 139085 144478 420616 455439 1304145 1279891 506376 529158 132621 114715 124139 125543 133985 134241 128465 128878 87499 88751 314659 274562 778903 788722 233137 230648 295758 297261 346620 337599 366167 367507 392812 401316 378799 423282 935439 972879 586460 490898 313738 311152 360988 362935 387294 394160 405571 405403 462691 460013 767827 800063 40.15 68.9 1
11:38:07 2023-10-12 394224 390260 92937 90602 142164 142274 148421 146724 122375 123714 124156 127942 139170 144140 420914 454508 1300410 1279928 510338 529158 132621 114748 124173 125543 134213 134054 128431 129057 87196 88691 311441 274694 777862 790139 232554 231225 295859 296167 347035 337457 367859 367364 393811 401316 378799 420708 932024 978841 589613 489405 315137 309086 360988 362935 387150 394714 403776 405367 463381 460659 767980 802300 40.15 68.9 1
11:38:08 2023-10-12 393652 389613 92681 90951 141696 142803 147767 147251 121691 124162 123567 130560 141968 144989 419688 449651 1315040 1295674 505916 527555 132535 114715 124173 125423 134011 133748 128465 128878 87563 88537 313814 272940 783413 781767 233989 230648 293226 297500 345059 337634 367188 369871 393088 398299 378547 420708 932684 984895 589613 497487 312749 309081 364093 360821 386461 391834 407190 410844 462672 463968 761165 798919 40.15 68.9 1
11:38:09 2023-10-12 393881 391088 93032 90943 139956 142471 148421 146826 121723 123800 123956 128161 139065 144579 420579 451107 1292909 1289107 513579 529158 132467 114715 124106 125543 133666 133841 128041 128878 87067 88691 312333 275340 785320 783914 231775 232053 294165 297727 347701 336618 367708 368427 395800 400999 377625 421340 931650 977643 598110 491629 317166 307185 363030 363704 386749 392466 401387 405475 464693 460013 770267 799945 40.15 68.9 1
11:38:10 2023-10-12 393652 387591 92809 90875 142048 142703 148213 147123 121723 123800 123870 128119 142072 144478 420914 450566 1294779 1288210 513542 529158 132467 114748 124139 125784 133700 134062 128075 129147 87164 88691 314659 275340 786145 783878 232733 232053 293959 296555 347422 336618 367969 369242 396394 400750 377906 421382 931429 977496 589613 492251 315582 309397 363543 363889 386261 392252 401314 405511 464036 459334 774371 799945 40.15 68.9 1
11:38:11 2023-10-12 392185 387551 92809 90602 142036 143174 147899 146842 122090 123800 123718 129938 141994 144548 419688 456084 1316193 1291991 504484 529121 132638 115249 124582 125336 134137 133620 128857 128754 87499 88537 317895 272940 784588 781910 233060 230451 295579 297234 345059 338382 367188 369242 392190 399488 381335 420076 935439 987722 588398 493902 313445 311212 360988 360785 387948 392430 403929 405403 459715 461412 757728 797725 40.15 68.9 1
11:38:12 2023-10-12 392827 387626 92809 90764 142036 142779 147901 147046 122090 123835 123904 128119 142101 144548 419724 456084 1313391 1292910 505236 529158 132638 114682 124874 125543 134322 133841 128857 128754 87595 88537 314708 273071 791754 783988 232974 230921 296139 297500 345472 338584 367041 369618 392047 400540 380724 420337 935439 987722 590864 494309 313738 310455 360988 360857 387948 393427 406146 405367 459656 461735 758874 797725 40.15 68.9 1
11:38:13 2023-10-12 393652 387335 92809 90863 141997 142182 148490 147067 121723 123835 123870 130208 142067 144412 420914 451752 1298529 1289163 513395 529158 132529 114748 123954 125837 133666 133910 128075 129057 87131 88784 314659 274950 774782 785659 232733 232053 293475 296973 347422 336582 368230 369242 396988 399768 378158 421974 931650 976184 589613 493866 315654 307185 364093 363961 385590 392466 402590 409391 465204 462515 773306 799833 40.15 68.9 1
11:38:14 2023-10-12 394769 389072 92873 90760 141927 142505 148421 146826 122090 123835 124022 130412 142042 144513 420318 449658 1304145 1288931 512643 528830 129117 115282 124073 125823 133784 132638 128329 129168 87407 88715 309202 274767 774313 788722 232733 231403 293305 299582 348847 336276 366131 368687 394267 397706 378691 423282 931650 979164 598110 492434 314436 308186 365124 360893 387129 393294 404422 409067 459981 458014 767827 797455 40.15 68.9 1
11:38:15 2023-10-12 390444 387591 92873 90727 142160 143174 147936 146379 122090 123749 124022 130298 141973 144539 419724 454544 1309667 1291991 509631 529907 132627 114748 124206 125543 134103 133876 128465 128878 87131 88537 317895 274562 786459 781767 233060 231043 295057 295092 346620 338690 366928 369242 393990 401352 378619 419155 938922 985464 595330 494492 316415 308945 360808 360713 387804 392216 404812 405295 460053 463859 763370 802338 40.15 68.9 1
11:38:16 2023-10-12 396451 390260 92844 90635 141966 142274 148315 146584 122090 123835 123818 127942 141973 144478 419688 448322 1305999 1291991 510356 528747 132501 114748 124173 125543 134103 133817 128465 128878 87196 88691 313345 272904 782049 786492 232697 231403 294479 297789 344576 336311 367005 368687 394025 396558 378835 422946 930989 980661 599560 493131 314694 308186 364866 360857 385012 393606 404709 409067 459981 458014 767814 796523 40.15 68.9 1
11:38:17 2023-10-12 395324 390974 92873 90793 141932 142471 148421 146826 122090 123835 123852 130165 141973 144478 420914 449652 1305999 1289163 509631 527555 132467 114715 124206 125577 134356 133910 128342 129057 87228 88723 312333 273786 781572 788455 232974 231443 294336 299582 345472 337230 369014 369062 394436 398122 378619 422946 931378 980661 588183 493863 316640 308151 365124 360893 385554 393606 404885 409682 462728 458014 767827 797725 40.15 68.9 1
11:38:18 2023-10-12 391047 390260 92809 90760 141962 142505 148214 146826 122090 123835 124123 130165 142037 142609 420616 454579 1309667 1292910 509993 528866 132604 114682 124549 125543 134137 134147 128767 128878 87563 88723 310579 274173 782367 781322 233096 231576 295508 296282 346377 338726 367188 369538 393436 402234 381123 419483 937503 984895 589613 495808 314694 309555 360988 360893 387984 392466 404738 408289 459728 465282 766625 801233 40.15 68.9 1
11:38:19 2023-10-12 391047 387582 92873 90822 141927 142505 148421 146860 122090 123835 124022 130289 141973 144513 419724 454579 1309667 1292910 509631 529651 129360 115282 124860 125756 134264 134239 128754 129168 87499 88715 311441 275109 779922 783016 233060 231403 294814 296598 348847 338405 367188 369835 395535 401916 378460 419337 935439 983431 598110 496430 314694 308222 363836 360913 387984 391844 404996 407805 461948 462095 762253 801235 40.15 68.9 1
11:38:20 2023-10-12 395471 387586 92873 90760 142065 142308 148214 146689 122058 123835 124156 130165 142136 144412 420616 451070 1305846 1289163 510356 528747 132570 114715 124549 125543 134230 133748 128678 128878 87531 88569 313345 272672 787353 788164 232697 231403 295135 297897 346878 338655 368230 367579 395207 400120 382237 421718 931465 984068 585579 490753 315509 308081 363545 360641 387767 394607 404202 407660 459225 463932 769141 797820 40.15 68.9 1
11:38:21 2023-10-12 395816 391150 92809 90918 142187 142761 148214 146860 122025 124041 123685 130413 142037 144852 419724 453659 1308664 1287295 507104 529158 132621 114748 124173 125577 134217 134241 128499 129057 87315 88691 310204 274367 778766 785936 234025 230684 295379 297897 346620 336075 366718 369871 393172 400718 378871 423920 934740 975743 591042 496078 313702 309590 363030 362935 385012 392466 403644 405475 460053 458014 761136 797762 40.15 68.9 1
11:38:22 2023-10-12 395885 388065 92873 90855 139921 142599 148283 147067 121756 123835 123718 130388 142042 144311 419651 451822 1305883 1282699 505200 529158 132535 114715 124206 125577 134044 133876 128499 128878 87164 88569 313345 273786 779505 785936 233173 230723 295588 297464 346549 336476 369276 369691 393222 400540 378655 424036 935439 974328 582232 495376 313702 309776 362885 360857 384976 393606 403077 409527 462583 458014 763370 798930 40.15 68.9 1
11:38:23 2023-10-12 391055 387586 92937 90602 142195 142274 148524 146622 122484 123800 124223 128078 139395 144276 419724 451034 1307736 1297513 512452 528747 132535 114748 124780 125577 134171 133876 128678 128878 87563 88569 310579 273786 783704 784197 232044 231728 293674 297327 346134 338726 366076 368391 395800 400120 378871 418781 931654 987722 591042 490935 315690 307936 363836 362935 389940 393606 402598 407841 459800 465282 769864 799982 40.15 68.9 1
11:38:24 2023-10-12 391120 389649 92809 90951 142057 142976 147901 146688 122090 123835 124056 130388 142059 144539 420616 449406 1309667 1302209 512539 528747 129360 115282 124860 125756 134373 134145 128630 128775 87563 88747 311441 273640 784937 782877 232917 231890 294201 297500 345649 337907 366634 369907 396358 399524 378547 419446 935627 988229 589613 496430 315395 310004 364093 360893 387639 391223 403813 409031 459764 462095 765613 796559 40.15 68.9 1
11:38:25 2023-10-12 395361 387551 92813 90921 141992 142801 148594 147123 121723 123835 124089 130388 138716 144412 419724 453368 1304145 1278982 507464 529158 132535 114715 124173 125543 134103 133876 128499 128878 87228 88569 310204 273786 778835 786218 233096 230684 295379 296347 346655 337634 366718 368687 392261 400156 378871 423920 935553 976022 592471 493863 313630 309954 363030 362862 386025 394607 406146 405331 462546 460057 765650 800551 40.15 68.9 1
11:38:26 2023-10-12 392540 391064 92931 90815 142234 143075 147936 146515 121756 120908 124089 130388 142063 144742 419724 448000 1313391 1302209 510356 528337 132570 114748 124173 125543 133918 133876 128678 128878 87407 88691 314708 273786 778792 781213 232733 231728 293994 297392 345614 337634 367188 369943 395836 398893 378907 419483 932720 989625 589613 496782 315654 309288 364093 360893 387366 391259 403813 409067 459620 460694 764996 795396 40.15 68.9 1
11:38:27 2023-10-12 392536 387626 92681 90784 142044 143075 147763 147046 122007 123903 123937 130388 142059 144751 420318 449334 1313391 1302209 510319 529158 132478 114715 124206 125577 134137 133910 128678 128878 87471 88691 308521 273592 781516 781767 233460 231641 293951 299183 348354 337528 367671 369799 394159 398157 378763 421194 935627 986987 588183 497840 313702 309046 365087 360893 387876 391188 403077 409067 459728 463932 760740 795396 40.15 68.9 1
11:38:28 2023-10-12 393652 388065 94734 90796 142160 142443 148524 146415 122291 123629 124599 127765 139461 144039 419724 455403 1300447 1282699 510607 529158 132443 114748 124173 125577 134137 133945 128465 128878 87260 88723 307496 274562 782274 788455 232009 231403 296246 296699 347178 337634 367708 367579 394302 401388 378835 422011 934078 977749 589613 489478 315173 309121 360988 363448 387366 394714 403813 405439 463709 463968 771582 802155 40.15 68.9 1
11:38:29 2023-10-12 394210 388725 92937 90950 142125 142702 148628 146826 122291 123973 124156 130346 139170 144715 420914 453659 1297572 1288173 514307 529158 132501 115302 124621 126104 134340 132527 128493 129348 87499 88869 313814 275657 778635 786989 232881 232635 293638 296973 347701 337362 368230 369510 396844 401245 378727 421974 930012 979576 591042 493866 315762 307650 364093 364476 387294 393570 402561 408417 462633 460694 772491 801084 40.15 68.9 1
11:38:30 2023-10-12 392249 388669 92937 90885 142164 142702 148524 147079 122258 123973 124089 130346 139170 144680 419651 456120 1315258 1293831 507464 529158 129360 115215 124754 125509 134542 133841 128857 128844 87595 88537 312333 273749 782437 783053 233260 231367 296663 297198 345578 338655 367188 369206 392225 401245 381298 420337 936765 986900 589613 494272 316715 311181 360880 360677 387840 392288 406036 408363 459534 461917 760488 798893 40.15 68.9 1
11:38:31 2023-10-12 391622 390260 92937 90818 142022 142505 148421 146826 122058 123973 124089 128462 139329 142800 419396 456229 1320881 1293682 505806 528975 129453 115202 124893 125509 134512 133806 128857 128844 87563 88831 313345 272904 787530 783016 233060 230487 296103 297392 345543 338655 367969 369763 392190 399768 382201 420671 935439 987722 595210 493866 315741 310095 363030 360821 387948 393570 404213 405439 459908 463495 760740 797725 40.15 68.9 1
11:38:32 2023-10-12 394485 390260 93037 90885 142130 142471 148524 146860 122291 124007 124156 130436 139428 144715 420914 451070 1298493 1291991 514963 529907 132621 115414 124139 125837 134103 134335 128465 129237 87260 88845 311441 275731 777595 786492 233224 232053 294024 297500 348465 339579 368893 369655 396880 401174 378619 422725 935590 978398 586989 494565 315726 309907 364608 364882 387042 393847 403095 409067 461948 460694 771908 799459 40.15 68.9 1
11:38:33 2023-10-12 392504 387551 92937 90918 142075 143174 148142 146481 122258 124007 123922 130388 138522 144649 420644 451822 1318850 1294752 505558 529158 129182 114715 124754 125543 134542 133841 128857 128878 87837 88537 317895 272977 785058 784160 233224 230451 296038 297146 345301 338382 367708 369763 392225 400419 381931 420708 936802 987722 588398 494565 314845 310060 363030 360821 387912 392982 404213 405439 459908 461376 760554 801121 40.15 68.9 1
11:38:34 2023-10-12 392504 387586 92937 90822 142259 143174 148107 146550 122090 123955 124123 130388 138973 142774 420914 454508 1315258 1292910 505200 528793 129271 114682 124960 125756 134373 132156 128830 128907 87803 88715 317895 273447 791218 783988 233081 231038 296520 296865 345507 338690 367969 369799 391976 400999 382165 420671 935439 987722 588398 496511 314215 310060 360988 360821 387948 392466 405962 405403 459944 462059 758838 797725 40.15 68.9 1
11:38:35 2023-10-12 394503 387586 92937 90760 142164 142702 148524 146826 122090 123977 124156 130346 138913 144715 420914 450645 1302229 1289201 513432 530282 132375 115414 124139 125889 133700 134097 128465 129417 87499 88845 312333 275340 776756 786492 233060 232053 293511 297897 347701 336618 368230 369763 396988 400682 378158 422011 931650 978581 591042 494309 315437 309834 365087 364440 386569 393427 402985 409500 465277 459733 773857 800026 40.15 68.8 1
11:38:36 2023-10-12 393684 388065 92873 90727 142164 142603 148421 146826 122090 123973 124089 130380 139329 142600 421253 453405 1300432 1290946 515836 528975 128996 115315 124482 125823 134070 134428 128431 129237 87196 88751 311441 275655 778635 785899 232009 232053 294229 297002 348465 337362 368230 369763 396673 401316 378763 421644 930012 978581 589613 491665 315726 307185 363680 364476 387294 393570 402561 405511 464693 461797 771943 800063 40.15 68.8 1
11:38:37 2023-10-12 393096 387622 92873 90885 141943 142769 148214 147544 122090 124007 124189 130255 139230 144478 419651 451034 1318813 1296597 505916 529158 132613 114715 124582 125543 134339 134241 128857 128878 87563 88658 313345 273363 795018 781322 234232 230648 294229 297536 348354 338441 368009 369655 392118 399978 382092 421194 938959 987576 589077 494565 313702 310530 363030 360821 387695 393427 404819 405403 459944 462095 758801 801121 40.15 68.9 1
11:38:38 2023-10-12 395508 388704 92941 90822 142164 142736 148524 146826 122258 124007 124223 130346 139104 144513 420616 449658 1305999 1291035 513232 529121 132283 115335 124173 125991 133885 133969 128342 129147 87434 88723 312333 275070 778842 787606 233260 231728 293511 297897 349342 336618 366167 369206 394616 398263 378835 423920 931650 980547 592471 493866 315137 310785 365604 360893 386441 393883 404996 409972 460053 462478 768919 799945 40.15 68.8 1
11:38:39 2023-10-12 396304 387582 93065 90885 142096 142471 148524 146860 122090 123835 124223 130255 138913 144478 420914 449658 1308664 1289201 509956 529121 132535 114748 124549 125577 134373 132341 128651 128996 87771 88747 313345 273371 779111 788649 233245 231585 295164 299401 347751 338108 366682 368687 395207 398609 382523 423246 932684 980584 593901 493161 315365 309086 363948 360785 387876 394714 404996 407841 459944 463532 769686 796523 40.15 68.9 1
11:38:40 2023-10-12 391981 388713 92937 90918 140312 142736 148524 146860 122090 123921 124123 130560 138946 144715 420914 453659 1309630 1292910 510356 529158 132806 115256 124173 125958 134099 134428 128041 129237 87196 88877 311441 276122 769847 781874 233424 231565 294345 297789 349278 338144 367188 369871 394652 401352 378460 420374 935439 983395 594666 496782 316640 309524 364241 364882 387804 392252 406073 408272 466009 462601 763994 802262 40.15 68.8 1
11:38:41 2023-10-12 394503 388713 92937 90918 140285 142769 148214 146895 122090 124041 123904 130504 138946 141007 420584 454902 1311508 1292788 508759 530172 132806 115348 124106 126031 134070 134461 128308 129417 87563 88845 313345 274621 789599 782980 233137 231367 295937 297789 347594 336618 367708 372036 394616 400682 378158 421675 935476 980547 584788 497487 314694 309086 363579 362468 386749 391808 406146 407805 462633 460013 760524 801272 40.15 68.9 1
11:38:42 2023-10-12 394498 387586 92937 90760 142195 142505 148628 146860 122652 124007 124599 130380 139461 144478 420914 453659 1307699 1292910 512053 529907 129537 114715 125399 125543 134652 133841 129215 128878 87867 88691 314186 273786 788542 787606 233060 231728 295343 297789 347861 340456 366894 368399 396106 400856 381786 419930 934299 988975 591042 491794 315545 308151 364093 362935 390215 393284 403483 408706 462691 463465 770231 799945 40.15 68.9 1
11:38:43 2023-10-12 396830 388704 92937 90918 141953 142576 148490 147477 122090 124041 124156 130504 138716 144715 419688 452456 1308664 1283612 507192 529158 132604 115256 124582 125871 134137 133910 128767 129147 87471 88845 310204 274173 779848 786492 233825 231007 296038 297789 346655 337362 367269 369641 393400 400999 378871 424522 937466 973456 591042 495339 313738 310060 363030 362935 385554 394160 404249 405475 462728 459299 765033 801121 40.15 68.9 1
11:38:44 2023-10-12 396451 387555 92937 91042 142057 142769 148524 146895 122090 123869 124189 130380 139428 144781 419724 454009 1305999 1281787 507464 529158 132535 114715 124582 125543 134137 133910 128651 129244 87771 88926 312333 274221 778551 788418 233317 231027 296067 297897 347000 338002 367234 369206 393400 401316 378583 423963 935402 976184 591042 492397 315741 312108 363030 362935 386477 394714 404249 405439 463381 458014 765650 802446 40.15 68.9 1
11:38:45 2023-10-12 390179 388713 92937 90760 142199 142603 148628 146826 122058 123835 124189 130255 139203 144412 420616 450998 1308701 1302209 513142 529158 132535 114748 124582 125577 134137 134004 128678 129057 87531 88873 313345 273786 777983 783016 232697 232053 293674 297789 346620 338144 366631 369799 396988 400085 378871 419410 931365 988229 589613 493866 315401 310273 365087 362681 389961 392288 403022 408922 462583 465181 767679 800093 40.15 68.9 1
11:38:46 2023-10-12 391132 388673 92937 90793 142199 142736 151122 146860 122291 123921 124599 130380 139395 144680 421253 452135 1313414 1305876 514734 528975 129651 115348 124774 125823 134407 134297 128720 129147 87715 88751 313345 273786 784819 783951 233060 232053 294865 297789 346655 338405 367078 369907 397025 399169 378907 419483 932720 988229 586754 496430 317317 308116 364608 362935 387984 392395 403813 411264 462691 463465 767282 797725 40.15 68.9 1
11:38:47 2023-10-12 395889 387591 92937 90918 141992 142736 148421 146860 122291 124041 124189 130380 138847 144715 419688 452845 1305809 1283337 507464 529158 132437 114748 124206 125543 134428 134241 128678 129057 87379 88569 310204 274367 790288 787606 233424 231007 296354 297753 346655 339338 370289 369474 393150 401031 378727 424073 938318 975597 593901 492948 314036 310388 363030 362609 386441 394714 403964 409527 464036 459299 767827 800100 40.15 68.8 1
11:38:48 2023-10-12 394486 390769 92935 90724 140234 143571 147900 146924 122025 124283 124156 128564 138712 144958 420433 453332 1309630 1283612 507464 528866 129537 115381 124582 125577 134137 133945 128617 129244 87595 88723 317895 274173 781190 786492 233861 231043 295794 297392 347178 337372 367269 369907 393436 401316 378907 424522 937232 975779 598110 496782 313738 310060 363579 363448 385554 394160 404249 407805 463381 459334 764491 800063 40.15 68.9 1
11:38:49 2023-10-12 390783 387586 94804 90851 142397 142505 148628 146826 122291 123714 124480 130165 139461 144526 420914 451107 1309630 1298473 513542 528889 132662 114748 124582 125577 134322 134241 128678 129239 87771 88958 312333 274573 784937 785659 232590 231982 294336 297897 347000 339572 367188 368651 396795 400401 378907 420415 932647 990523 591042 492361 315762 310273 365087 362935 390215 393606 403776 408417 463381 463537 769104 797762 40.15 68.9 1
11:38:50 2023-10-12 396378 387582 92873 90918 142191 142769 148005 147544 121756 124110 124056 130628 141973 144887 419724 451787 1309667 1287272 506745 529158 132713 115256 124582 125837 134327 134039 128767 129237 87563 88784 310204 274367 784465 784233 234190 231403 295021 297789 347153 336582 367269 369907 394025 401316 378907 424264 937503 977888 589613 496782 314215 309590 364818 363486 385303 393284 407301 407696 463273 462392 763889 802375 40.15 68.9 1
11:38:51 2023-10-12 396520 389341 92877 90918 141962 142769 148214 146895 122315 123903 124156 130380 139137 144715 420616 456230 1309606 1285255 506957 529012 129182 115315 124713 125823 134441 134204 128720 129134 87595 88719 314186 273786 782474 787335 234046 231332 294814 297789 347142 336582 367715 369871 393436 401035 381087 424221 937466 975816 596660 496782 313738 309807 363579 362935 385554 393606 404249 405511 463381 459334 763334 800100 40.15 68.9 1
11:38:52 2023-10-12 391115 390260 93065 90716 142397 142308 148628 146587 122291 123629 124256 130165 139170 144377 420914 451107 1309630 1297513 514036 529158 132806 114748 124582 125871 134432 134241 128857 129057 87563 88784 313345 273786 786167 784197 232534 232053 295522 297789 346655 339751 366338 369244 396142 401031 380797 419337 934299 989596 591042 491831 315618 308945 364572 362935 390215 394160 403813 408777 463964 463501 769068 799982 40.15 68.8 1
11:38:53 2023-10-12 390183 387586 93127 91164 140343 142635 148904 146757 122426 124076 124771 128297 139395 144812 420767 453680 1309593 1300358 513615 529158 129364 115348 124549 125924 134436 134241 128857 129147 87803 88691 310204 274562 777380 782729 232733 232053 294514 297613 346655 338726 366668 369502 397025 400120 381087 419446 932720 992672 596660 493866 315762 308151 364350 362935 390215 392430 403813 408779 463381 463501 768373 799945 40.15 68.9 1
11:38:54 2023-10-12 395885 387555 92924 90855 142100 142736 148421 147251 122123 123869 124189 130380 139203 144680 420318 455688 1304884 1279928 507464 529158 132570 115282 124788 125871 134356 133910 128678 129147 87711 88958 314659 274342 778870 788686 233317 231260 295364 297090 347523 338512 370326 369763 393400 401352 378583 424522 938255 975706 593901 492397 313773 310775 362921 363925 386713 392649 404249 405475 460357 460013 765650 801272 40.15 68.8 1
11:38:55 2023-10-12 390256 387626 92937 90918 142384 142736 148628 146860 122123 123869 124189 128635 139395 144513 420914 450926 1309667 1302209 513105 529158 132638 115414 124582 125991 134461 132527 128678 129237 87563 88845 310579 273786 793976 783322 233060 232053 295522 297536 346655 338655 366928 369871 396988 400120 381087 419446 932720 991133 588183 496430 315798 308151 364608 363230 389686 392145 404128 409826 462583 463394 767716 802375 40.15 68.8 1
11:38:56 2023-10-12 390807 387582 93105 90793 142195 142736 148421 146860 122090 123749 124189 130380 139266 144513 420914 450681 1313414 1307742 514255 529012 129186 115236 124516 125857 134534 134332 128754 129134 87683 88812 313345 273786 788763 781874 232810 232400 294229 297789 346655 338144 366917 369763 397025 400120 381087 419446 932720 990397 579942 495376 315726 308151 364866 362935 390215 392395 403490 409104 462691 463501 767266 797725 40.15 68.9 1
11:38:57 2023-10-12 395966 387591 92873 90922 142001 142769 148162 146895 122090 123869 124089 130143 139170 144751 419027 452845 1308701 1283612 507464 529158 129691 114748 124549 125577 134137 134241 128857 129237 87531 88723 313345 273786 778266 786492 233496 230719 295751 297789 346655 337362 367269 369546 393703 401031 378619 424264 935329 975597 586989 495193 316366 309918 363800 363375 385554 393606 404249 409818 463127 462660 765576 801272 40.15 68.9 1
11:38:58 2023-10-12 395368 387617 92937 91128 139952 143211 148436 147888 122025 124387 124123 128653 138968 145020 419214 454584 1311583 1287272 506708 529158 129448 115315 124582 125837 134322 134147 128678 129147 87803 88812 313345 274367 779626 784233 234190 231403 295508 297789 347178 336618 367011 369943 394025 401316 378871 423920 936875 978581 581528 496782 316141 309843 364093 362935 385590 392466 404249 410402 464693 460013 761100 801309 40.15 68.9 1
11:38:59 2023-10-12 391047 387586 94800 90859 142294 142505 148628 146826 122291 123714 124663 130165 139428 144342 420914 451107 1307736 1296555 512815 529158 132806 114748 124582 125577 134462 133945 128857 129147 87531 88958 311441 274112 784922 785789 232590 231982 294051 297680 347000 340050 367859 368543 395800 400718 382778 420708 932982 986937 605872 490898 315690 308186 364093 360605 389961 394714 404422 408454 459981 462815 772132 797160 40.15 68.9 1
11:39:00 2023-10-12 394064 390260 93134 90819 142393 142736 148628 146860 122123 123835 124974 130208 139395 144579 420616 453659 1309725 1294752 512539 529158 129537 114682 125027 125370 135085 133620 129036 128665 87807 88537 313345 272170 786233 786492 233096 231890 295379 297789 345094 338655 366167 368687 395207 400753 382778 423282 930049 982042 593901 491282 315431 308222 363836 360857 387984 394714 404996 408454 459908 460765 769864 796559 40.15 68.8 1
11:39:01 2023-10-12 392271 387626 92941 90918 142075 143174 148646 146584 122090 124041 124123 130388 142055 144539 419360 453659 1309667 1294634 510244 528866 129360 115381 124516 125857 134221 134402 128507 129472 87499 89056 308289 276122 777949 781358 233496 231478 295257 296901 349206 338382 366928 369871 395306 402481 378727 420337 935402 984090 582232 496078 316366 309086 363836 364476 388020 392359 405571 410110 465350 463430 761100 801840 40.15 68.8 1
11:39:02 2023-10-12 395889 390260 93001 90826 142160 142702 148524 146826 122258 124007 124491 128297 139428 144680 420579 450291 1307699 1292910 511446 529158 129271 115302 124754 125750 134449 134062 128857 129147 87715 88751 312333 272062 784095 788164 233224 231890 295343 300005 345023 337090 367198 369763 395476 398609 381335 423588 932131 983407 591042 493297 315473 309413 365863 360641 386677 394714 405571 410262 459981 463568 769790 799524 40.15 68.8 1
11:39:03 2023-10-12 395889 389001 93173 90918 140330 143093 149175 147682 122613 124214 124566 128297 139320 144812 420731 450854 1310650 1296597 511446 529158 129360 115302 125152 126050 134508 134028 128857 129057 87715 88812 313345 272098 789605 787606 233424 232053 294229 297789 345543 337599 367816 369799 395764 398858 382778 424522 932684 981970 592114 492361 315618 309086 364608 360821 386713 394714 405571 409646 459944 460013 771108 797688 40.15 68.9 1
11:39:04 2023-10-12 391032 388669 93065 90922 142362 142769 148384 146860 122291 124007 124480 130436 139395 144715 419688 454472 1309667 1294752 510319 530282 132621 115302 124549 125958 134322 134097 128857 129237 87563 88845 311441 275938 779188 783951 233645 231946 295751 297327 348608 339500 367561 369691 395584 403083 378835 420374 939536 986900 589613 496042 317317 309519 363030 364476 390106 393570 406146 409124 462633 463501 764454 801840 40.15 68.8 1
11:39:05 2023-10-12 391214 391369 93161 90819 140339 142736 148628 147304 122291 124041 124480 128585 139461 144817 421837 454299 1309667 1296446 510356 530657 132570 115414 124549 126165 134103 134389 128767 129507 87597 89060 311441 276122 772842 782877 233424 231728 294158 297789 349278 338655 367188 369907 395450 402855 378763 420671 936802 984822 595210 496782 315395 309555 364093 362468 387984 392430 405858 409031 462993 462779 762179 802410 40.15 68.8 1
11:39:06 2023-10-12 395604 390955 93065 90885 142362 142837 148628 146619 122291 123921 124513 130380 139461 144680 420914 449967 1307699 1294559 511624 529651 129541 115348 124927 125823 134559 134204 129147 129134 87835 88747 310204 272098 786345 788164 233224 231890 295508 297608 345507 338392 367234 369763 395764 399204 382778 424221 933111 981240 588183 492397 315654 309555 364608 360821 387021 394714 405571 409031 459981 460659 769104 797725 40.15 68.9 1
11:39:07 2023-10-12 391323 388704 93001 90922 142393 142769 148628 146860 122123 124007 124599 130560 139395 143117 420914 454472 1309667 1294752 509956 528439 132437 115222 124549 125958 134137 134616 128767 129239 87531 88877 311441 275926 778542 780734 233825 231790 295794 297507 348751 339405 367188 369871 395476 403116 378583 421047 939628 987085 589613 495932 315473 309630 363800 364992 390070 392395 405874 405475 462597 463465 766077 802410 40.15 68.8 1
11:39:08 2023-10-12 390771 388740 93130 90918 140308 142601 148419 147062 122328 121009 124532 128475 139362 144848 419506 456193 1312516 1294634 510356 530282 132621 115302 124549 125963 134331 134250 128733 129327 87531 88845 314659 276514 773977 782877 233424 231728 295758 297507 349278 338690 367188 369835 395171 403403 378799 420671 938168 984822 589613 496430 315395 309555 363030 364476 390215 392430 406146 407769 462633 463465 763334 802373 40.15 68.8 1
11:39:09 2023-10-12 396631 387555 92945 90885 142251 143174 148246 146584 122258 123835 124223 129938 138973 144751 420914 449622 1309630 1291954 511082 529121 132638 115222 124754 125837 134322 134428 128857 129147 87563 88751 314708 273189 782245 789577 233173 231641 294229 297392 348564 338275 370326 369582 395620 399346 383319 423515 932684 982700 585579 494215 316640 309086 364756 360821 387876 395512 405571 409031 459944 463896 770231 797688 40.15 68.8 1
11:39:10 2023-10-12 396438 390812 93194 90819 142660 143571 148349 146515 122291 124007 124599 130388 139164 144742 420877 451034 1308664 1290834 511698 529158 129271 115222 124874 125837 134576 134004 128857 129057 87715 88751 317895 272636 782124 788164 233060 231728 294850 297464 347861 338726 366940 369206 395800 401281 383319 422279 932684 983431 593901 491629 316640 309086 365051 360821 387912 394714 404996 408706 459908 464552 770267 797124 40.15 68.8 1
11:39:11 2023-10-12 392540 391581 93065 90951 140481 142685 149364 146722 122090 124007 124189 130298 138880 144720 420914 453659 1309593 1292910 510170 530401 129271 115633 124139 126031 134002 134402 128630 129597 87499 89056 311441 276440 782014 782877 233460 231890 295758 297212 349805 338346 367188 372036 394580 402481 378474 420671 936802 984859 586218 496782 315618 309555 364608 363011 388020 392430 406146 408417 463318 462744 762756 802410 40.15 68.8 1
11:39:12 2023-10-12 395471 390260 93065 90822 142251 143174 148280 146515 122652 123835 124633 130478 138973 144755 420914 451070 1307699 1292910 509740 529158 129360 115222 125159 125750 134576 133969 129036 128878 87747 88845 317895 272098 784313 788164 233424 231890 295794 297428 345301 338144 367269 369763 395800 399488 383101 424264 935532 984729 588398 492985 315545 309413 364829 360641 387150 395512 406146 408995 459944 460694 770231 799982 40.15 68.8 1
11:39:13 2023-10-12 395058 387591 93065 90913 142255 143174 148624 146785 122891 120908 124910 128297 139296 144927 420767 453550 1310650 1294634 513232 529121 129537 114748 125606 125543 135255 132341 129485 128844 87932 88691 317895 272940 788465 788722 233260 232053 296246 297464 345614 339202 366975 369799 395800 401316 383319 423883 932684 984126 588398 492013 315654 309338 364608 360857 387984 392888 404996 409031 461434 462095 771943 797725 40.15 68.8 1
11:39:14 2023-10-12 392536 389293 93130 91128 142177 142786 148698 147682 122291 124041 124223 130594 139002 145046 420914 451787 1312459 1292910 510082 530657 132501 115448 124173 126286 134103 134459 128465 129597 87531 89092 313345 276122 785473 785659 233866 231804 296170 297392 349134 338002 368193 371854 395028 401138 378583 421639 938168 983994 596660 498046 317317 309772 364608 363011 387948 392430 407012 409031 464367 462095 762216 804665 40.15 68.8 1
11:39:15 2023-10-12 396558 391364 93065 91227 142457 143329 148420 147437 122090 124076 124189 130594 139461 141239 421510 453296 1309630 1286355 507550 528866 129271 115335 124874 125871 134356 134073 128857 129237 87563 88877 313345 274562 780741 788722 233825 231403 295680 297392 347666 338655 367822 369799 393990 402199 381087 424522 935439 974800 593901 492361 314436 310748 363579 363448 386749 395270 404819 407841 464036 460694 767827 802338 40.15 68.8 1
11:39:16 2023-10-12 393652 391296 93065 90984 142199 142765 148628 147339 122090 124041 124189 130594 139137 144786 420914 449658 1315258 1305923 511772 530401 129626 115633 124860 126050 134475 134367 128754 129382 87835 89023 311954 274415 779353 781838 233953 232053 294443 299582 348847 338441 368230 372825 395171 399804 382237 423098 935439 987722 589613 498194 314622 310932 363282 362935 388020 392466 404855 409972 459764 462130 761063 797725 40.15 68.8 1
11:39:17 2023-10-12 393387 391881 92937 90918 142164 143233 148317 147697 122393 124041 124223 130775 139170 144715 420616 450746 1321698 1297513 507031 529907 129360 115302 124994 125958 134576 133945 129036 129147 87775 88845 313345 273363 792460 781910 234685 230719 295164 299678 346098 338690 365068 369907 393954 399804 381604 422011 935476 989122 599560 498194 316223 310455 364608 362935 387984 394160 405461 409682 459692 462779 760524 797725 40.15 68.8 1
11:39:18 2023-10-12 393652 387586 94902 90950 142462 143014 148869 146515 122730 120877 124910 128229 139296 144698 421102 454542 1301358 1290946 515836 530547 129271 115381 124788 125958 134449 134167 128830 129459 87715 88999 311441 275731 778999 789238 232774 232543 296038 296937 349278 338655 366167 369799 397025 403119 378871 422646 934740 980497 580266 490935 317621 308222 363579 364476 387948 394160 403776 407805 462633 462095 772527 804092 40.15 68.8 1
11:39:19 2023-10-12 393383 387626 93065 90926 142199 142736 148628 147216 122090 123835 124256 130413 139266 144680 419688 454439 1318887 1296597 505953 529158 129448 115282 124994 125750 134580 134241 128857 129057 87715 88751 313345 273399 785586 784197 233866 230723 295995 299156 345956 339298 369014 369691 393222 399942 382341 421828 938168 990523 598110 496078 313702 311471 364608 360857 387984 394160 405461 410732 459498 462779 758838 799496 40.15 68.8 1
11:39:20 2023-10-12 392981 391364 93130 90852 142655 142702 148558 147112 122393 124007 124599 130504 139461 144786 420616 455901 1318813 1296597 506708 529158 129804 115282 125027 125750 134609 133910 129215 129147 87900 88784 313345 273399 787648 784160 233496 230684 296872 297500 346098 339679 365874 369871 393677 401316 381910 422011 938204 988192 589613 494952 317124 311181 363579 360857 388020 393606 405140 407805 459728 462815 759949 799496 40.15 68.8 1
11:39:21 2023-10-12 393652 389345 93065 91032 142458 143212 148349 146584 122291 124076 124599 130413 138973 144760 421510 451107 1300410 1292910 515898 530657 129360 115633 124826 126171 134373 134625 128720 129597 87683 89056 311441 276048 792073 786346 233645 232706 295343 297428 349278 338144 369165 369727 397061 402199 378799 423282 936293 980497 596759 495339 317621 308151 364866 362976 387948 394437 403813 410298 463318 462095 773697 802338 40.15 68.8 1
11:39:22 2023-10-12 394769 391041 93093 90852 142449 143170 148419 146584 122375 121074 124877 128758 138973 144755 420914 450327 1304145 1292910 514123 530657 132627 115448 124549 126165 134137 134896 128767 129417 87563 88909 311441 274950 775939 787335 233460 232053 294201 297500 347701 337634 366718 369871 397061 400682 378835 423920 931329 979128 588398 495376 315690 308186 363827 362757 386425 394437 404996 410335 463318 461412 772491 802483 40.15 68.8 1
11:39:23 2023-10-12 392504 387626 94808 90918 142393 142706 148698 147477 122291 121074 124910 128619 139320 141007 420804 454401 1319942 1295562 506561 530547 129804 115348 124994 125958 134576 133910 129036 129244 87835 88962 313345 273592 786999 783643 233173 231478 297081 297789 346098 339715 368230 369871 393365 401352 382778 422011 938204 989122 590685 495339 315741 311038 363066 360893 388020 394160 405461 405475 460017 463465 760561 800100 40.15 68.8 1
11:39:24 2023-10-12 394485 387591 93207 90951 142199 142769 148628 147304 122291 124041 124599 130380 139428 144715 420914 450998 1300447 1293831 514926 530657 132720 115448 124549 125991 134137 134202 128767 129417 87563 88877 314659 275340 774718 786492 233496 232926 293979 297572 349027 338037 369004 369691 396952 402020 378655 423098 935627 979967 586989 494638 317584 307900 365087 364992 387876 394437 403490 409682 466229 462779 773194 801272 40.15 68.8 1
11:39:25 2023-10-12 395508 391110 93194 90852 142591 143097 148593 147166 122393 124249 124599 130560 139428 144715 421808 450781 1304101 1292910 513542 530282 132570 115733 124549 126286 134137 134202 128678 129417 87595 88877 311441 275340 776709 786492 233496 232706 293674 297613 349032 338071 366975 369907 397061 401316 378871 423883 934078 979967 591042 495339 315762 311627 363282 362821 387639 394714 404709 410335 463354 461735 773661 801840 40.15 68.8 1
11:39:26 2023-10-12 392540 388713 92937 90951 142388 143215 148628 147578 122492 124076 124599 130447 139428 143037 420616 454189 1318887 1295674 506745 528830 129541 115474 125446 125963 135114 132703 129181 129168 87835 88747 313345 273217 786586 785312 233810 230941 297081 297613 346341 339715 365874 369582 393400 401281 383049 422011 938870 990340 598110 495046 314694 311510 363579 360893 388020 394437 407153 405511 460053 463104 759986 800100 40.15 68.8 1
11:39:27 2023-10-12 393374 387582 93093 90753 141868 143174 148419 146584 122090 123869 124566 130413 138973 144742 420318 451107 1318887 1296555 505953 529158 132797 114748 124994 125958 134576 134132 129036 129237 87807 88845 317895 272940 786939 781947 234520 230684 296038 297464 345614 338726 365874 369907 393990 400156 383049 422048 937503 989822 589807 497487 313702 310566 365124 360893 388020 394160 405497 409357 460053 462779 759986 797762 40.15 68.8 1
11:39:28 2023-10-12 393725 387582 94837 90918 142350 142501 149217 147067 122492 123835 124910 128619 139320 142747 421625 456229 1302284 1290946 514197 531335 129448 115540 124893 126165 134356 134616 128857 129417 87803 89113 314659 275850 789723 788722 232697 233034 295859 297789 348991 338655 366718 369835 397061 403119 378907 422951 935439 980661 591042 492013 318106 309121 364818 362757 387984 394437 403850 408454 462993 463238 773697 802483 40.15 68.8 1
11:39:29 2023-10-12 394306 387622 94738 90951 142298 142769 148628 147339 122291 123869 124223 130628 139428 144786 421212 453659 1300447 1291072 515110 531033 132570 115448 124582 126199 134171 134202 128767 129597 87595 89031 312333 275850 776737 785936 233132 232706 294229 297897 348991 338180 366682 369871 397061 402553 378871 422915 932720 978581 591042 492434 317657 308151 364524 361960 387912 394160 403776 408454 462633 463238 775512 804665 40.15 68.8 1
11:39:30 2023-10-12 392840 390773 93194 90819 140477 143571 148319 147094 122393 124214 124566 128564 139068 144742 420318 453198 1322726 1296597 506745 530282 129537 114748 125272 125963 134643 133945 129036 129057 87747 88723 317895 272977 788003 784197 234025 231403 297081 297428 346655 339751 366131 369907 393400 401316 383049 422646 938204 988192 589077 495376 315741 311510 364093 362935 388020 394437 405497 407841 460053 463501 759986 800100 40.15 68.8 1
11:39:31 2023-10-12 394315 388744 94833 90984 142450 142862 149009 147580 122324 123955 124599 130478 139440 144879 420914 451070 1300447 1291991 514598 530657 132720 115481 124582 126171 134407 134649 128864 129528 87835 89088 311441 275814 775500 786309 233645 233361 294024 297789 349554 338417 366718 369546 396844 402199 378799 422951 932720 981891 591042 495376 317621 308186 365852 362503 387948 394714 404422 410335 463389 463238 773661 801272 40.15 68.8 1
11:39:32 2023-10-12 394498 387626 94808 91161 141147 142769 148628 147339 122520 124041 124599 128297 139428 144751 420914 451070 1300175 1292910 514963 530657 132621 115481 124991 126199 134246 134428 128767 129507 87595 88909 311441 275926 779221 786492 233460 232706 295526 297789 349576 338180 366682 369907 397061 401388 378871 423949 934078 979967 591042 494989 317621 308151 362738 363011 387948 394437 403813 410008 463354 461771 773199 801272 40.15 68.8 1
11:39:33 2023-10-12 392536 387595 93070 90955 142397 142769 148628 147339 122123 123903 124513 128708 140079 141007 420621 456230 1322763 1296597 507512 530584 129715 115348 125306 125857 134576 133980 129126 129237 87867 88958 313345 273786 786586 784197 233702 232053 296650 297392 347457 340264 365874 369943 394302 403403 383319 422048 939536 989122 589077 495376 315726 311002 363030 360893 390215 394160 404213 405475 460089 463501 763370 800100 40.15 68.8 1
11:39:34 2023-10-12 393383 388713 94808 90720 142397 142803 148628 147339 122324 123903 124123 130413 139428 144751 420616 454189 1318887 1296597 507192 530282 129537 115222 125027 125871 134765 134241 129215 129237 87900 88784 313345 273786 786939 784233 233861 231403 297081 297789 346655 340264 365874 371768 393436 402270 383319 422048 939536 989744 589613 495376 315431 310682 363579 362935 390215 394160 405140 405511 460053 463501 763994 802155 40.15 68.8 1
11:39:35 2023-10-12 396341 391935 93161 90889 142557 143131 149043 147403 122426 124249 124738 128653 139428 144918 420914 448071 1305883 1294634 511810 530282 132621 115414 124582 126171 134496 134428 128857 129507 87747 88877 313345 274367 774813 787606 233861 232053 294692 299963 347701 337670 367269 369871 397025 400120 378510 424522 932720 979200 591042 494638 315690 309263 364409 364219 387330 394714 403041 411279 465204 460765 769465 800704 40.15 68.8 1
11:39:36 2023-10-12 391666 388744 94800 91271 142397 142837 148628 147027 122408 124076 124480 130594 139461 144918 420914 456766 1315258 1296597 507548 530657 129537 115381 125200 125958 135000 132527 129223 129424 88076 89023 313345 274488 783772 783631 233810 231946 297919 297002 347666 340468 368230 369907 394329 403435 383319 421938 940870 989707 591042 495785 315690 310748 363030 363704 390766 394714 406146 405475 464036 464841 768474 802338 40.15 68.8 1
11:39:37 2023-10-12 391672 388709 93130 91216 140535 143262 149043 147509 122291 124041 124599 130594 139395 143144 420914 455502 1312459 1295674 510045 530282 129360 115414 124874 125991 134580 134428 128857 129417 87715 89031 314659 276122 779726 781874 233989 232053 296246 296973 349805 339715 367969 372036 395800 403686 381087 421340 939536 986900 588183 496782 315654 310060 363579 363011 390766 393606 406146 407841 463318 464841 765576 804665 40.15 68.8 1
11:39:38 2023-10-12 395885 387626 94837 90951 142496 142769 148628 147251 122492 124041 124599 130380 139461 143144 420621 454148 1313451 1294640 513232 529761 129719 115566 125306 125997 134987 134428 129215 129057 87932 88691 313345 272493 791085 788722 233789 232053 296771 299447 348600 340779 366131 369502 396988 401352 383028 422609 934078 987722 593901 492361 315762 309550 364866 362935 390766 393472 404996 409646 459728 463537 772527 797725 40.15 68.8 1
11:39:39 2023-10-12 391918 388713 93065 90918 142397 142736 148628 147251 122375 123955 124805 130504 139428 144715 420914 450710 1309667 1303136 514635 530657 129360 115414 124874 125958 134576 134132 128857 129417 87807 88845 313345 274562 788763 783053 233424 232706 295343 297500 347666 338690 367188 369907 397025 401316 378547 420374 934078 991060 588183 495376 315762 311396 365124 363961 391042 393258 404709 410298 464474 464514 768919 799945 40.15 68.8 1
11:39:40 2023-10-12 394439 391326 93127 91161 142621 143321 148939 147131 122426 124214 124824 128297 139395 144817 420914 454508 1305999 1283612 510734 530657 129275 115448 124874 125991 134690 134402 128857 129507 87747 88877 310204 274562 779746 788722 233789 231728 297081 297789 348470 338726 367234 369497 394616 403119 381662 424522 937503 977680 596759 492361 315690 311002 363066 363961 387984 393782 404249 407805 464693 462095 768016 804092 40.15 68.8 1
11:39:41 2023-10-12 393931 389557 93065 90984 142199 143199 148524 147732 122090 124317 124156 130843 139170 145298 420616 449967 1318850 1304064 507317 529907 129360 115414 124874 125924 134542 134579 129043 129424 87803 89113 313345 273640 785290 782877 234779 231946 294015 299957 347000 338655 369014 373088 396394 400120 381619 422315 935439 990523 599560 498194 315509 312390 363792 363448 387948 392466 404855 410916 462401 462779 762756 797762 40.15 68.8 1
11:39:42 2023-10-12 393506 388678 92937 90951 142195 143199 148419 147507 122090 124041 124156 130628 139203 145126 420955 450039 1315040 1304993 510281 529158 129360 115414 124960 125871 134576 134132 128857 129237 87747 89027 313345 273786 784819 781767 234190 232053 294479 299473 347178 338690 366167 373088 396988 400085 381931 422946 936802 992498 589410 497840 315690 309086 364082 363704 387984 392430 406146 410952 463709 464479 764996 799459 40.15 68.8 1
11:39:43 2023-10-12 393648 390265 93332 90951 142449 143174 148384 146584 122291 123921 124633 130388 139296 144755 420658 457522 1308792 1287235 511082 531748 129448 115540 124927 126205 134475 134461 129057 129417 87807 88877 314708 274562 780863 790400 233789 232053 296560 297428 348751 338548 367041 369502 394652 403686 381662 424221 936802 977888 595445 491629 315690 310748 363030 363961 387984 393782 406146 407805 461948 462779 769901 802483 40.15 68.8 1
11:39:44 2023-10-12 394173 390688 93065 90951 142397 142769 148628 147578 122324 124041 124633 130594 139461 144817 420914 453835 1305999 1283612 504657 530282 129271 115448 124960 125991 134576 134167 128857 129237 87867 88909 313345 274562 786107 788722 233825 231728 295959 297392 347737 339165 367234 369502 394616 403119 381662 424522 938204 975779 589807 492810 315173 311002 363836 362206 388020 394092 404285 407841 461948 462095 769465 802446 40.15 68.8 1
11:39:45 2023-10-12 391731 391328 93093 91128 140535 143380 149043 147543 122393 124352 124738 131036 139428 143303 420731 450962 1315258 1305923 512904 531985 129541 115414 124960 125958 134554 134335 128954 129369 87715 88845 313345 274173 778792 781286 233825 232527 294479 297613 347142 338690 367969 372036 397061 400999 381931 420708 934078 992534 593760 497266 315726 308186 363282 363448 388020 392430 403483 410298 464036 463501 767827 799496 40.15 68.8 1
11:39:46 2023-10-12 390183 387591 94833 90951 142445 143174 148419 146550 122291 123835 124599 130628 139164 144751 420914 451034 1311527 1304064 514344 529158 129360 115414 124874 125991 134584 134039 128857 129417 87715 88845 317895 274562 785347 783053 233096 232543 295379 297464 347701 339441 367708 369907 397061 401316 381931 420708 934740 991060 590506 495376 317584 309307 366122 364330 391137 393463 404849 410152 463964 464734 769938 801804 40.15 68.8 1
11:39:47 2023-10-12 395177 390260 93070 90951 142397 143199 148628 147404 122123 124007 124599 130594 139494 144715 420914 457522 1307736 1283612 504657 530657 129360 115448 124874 126165 134449 134132 128857 129417 87715 88877 313345 275070 777621 788722 233989 231403 296872 297789 347452 338690 368117 369242 394580 403119 381931 424190 937503 975816 596759 492397 316190 310784 364241 363704 388020 393507 404855 408454 464693 465282 768919 802483 40.15 68.8 1
11:39:48 2023-10-12 391396 389618 94869 90984 142936 143174 148419 146619 122090 123869 124838 130594 138973 144742 420914 450746 1315323 1307742 515469 530584 129537 115620 124927 126031 134475 134367 129147 129417 87807 88877 317895 273749 797758 783988 233953 232543 295343 297500 347701 339429 368046 372036 397061 401316 382237 420744 935439 992534 589077 496782 315762 308151 363317 363961 390215 392466 404996 410335 464036 464514 767827 798930 40.15 68.8 1
11:39:49 2023-10-12 390219 391916 93419 90955 142462 142685 149991 146722 122492 123869 124633 130413 139919 144715 421212 451070 1309667 1304064 514622 530657 129448 115448 124994 126165 134576 134354 129043 129417 87867 88877 313345 274367 788157 783016 233437 232706 294814 299473 347701 339715 367188 369943 397061 401316 382237 420708 934078 992498 589613 495376 317621 308222 363282 363704 391319 393284 404996 410298 463709 464877 768919 800100 40.15 68.8 1
11:39:50 2023-10-12 396304 391296 93161 91224 140339 143528 148939 147680 122393 124283 124566 128653 139428 145121 420767 456229 1309630 1285440 507464 530401 129630 115414 124960 126165 134698 134428 128857 129507 87807 88999 309426 274562 781394 787606 234190 231403 296872 297789 347701 338417 368377 369907 394616 402517 381968 425464 939536 978581 592471 495376 314694 310718 364093 363961 386749 393197 405497 409067 463782 460730 767827 802483 40.15 68.8 1
11:39:51 2023-10-12 395319 387622 93065 91017 142247 143571 148419 147027 122123 124076 124223 130628 138973 145029 420914 453163 1309667 1286355 507464 529907 129271 115414 124874 125991 134483 134167 128857 129417 87807 88877 317895 274562 782826 786492 234520 231728 296663 297500 347737 338180 368412 372036 394616 402553 381968 423055 939536 979967 588398 496430 316190 311435 365087 364330 386461 395091 408170 408922 464328 463313 765502 801088 40.15 68.8 1
11:39:52 2023-10-12 390002 391088 95000 91075 142466 142900 149113 147123 122361 123869 124805 130478 139399 144412 420914 450998 1309667 1302209 515110 529907 129271 115448 124994 125958 134841 134167 128857 129237 87747 88877 313345 274367 781106 783914 233460 232706 295164 297613 347701 340779 367708 369907 397061 401352 382237 420744 934777 990340 592471 493902 317621 309086 362992 363961 391319 394714 404996 410335 464036 464912 769141 802338 40.15 68.8 1
11:39:53 2023-10-12 396451 388704 94804 90984 142268 143571 148419 147456 122408 124076 124633 130628 139164 144931 420914 456157 1310538 1287091 508361 530584 129537 115620 124927 126272 134881 134590 129147 129562 87867 89060 317895 274562 787552 788455 233902 232053 297081 297536 347773 338726 371380 369546 394580 403119 380761 425162 937503 975743 587215 492397 315173 311435 364093 363961 387984 393507 405176 407841 464474 460730 767827 802446 40.15 68.8 1
11:39:54 2023-10-12 393374 387366 93194 90984 142466 143174 148419 147251 122291 123835 124599 130478 139296 144548 420914 457162 1305999 1283612 509056 530657 129271 115481 124874 125991 134576 134167 128857 129417 87747 88877 314659 274562 778835 788722 233825 231890 297081 297500 347737 339715 367234 369502 394616 403686 380761 423920 938168 978581 587215 492013 315690 311217 363579 363961 388020 394092 404249 407841 465168 463140 768053 802483 40.15 68.8 1
11:39:55 2023-10-12 393830 388744 93127 91357 142795 142900 149426 147944 122393 124111 124566 128790 139399 145020 421400 452209 1315003 1304886 512539 529158 129715 115666 124960 126165 134576 133980 129036 129417 87867 88877 313345 273786 792884 781029 234190 232053 295343 299296 347701 339715 366167 373088 397061 401035 382237 422048 935439 993225 590860 498194 315762 309121 364409 363961 388020 392466 406146 411243 464036 463140 765613 801158 40.15 68.8 1
11:39:56 2023-10-12 392212 389320 92937 91393 142096 143465 148421 147819 121756 124265 124089 130911 139203 145298 420914 448946 1318887 1302209 507390 529158 129360 115414 124994 126165 134609 134167 128857 129237 87715 88909 312333 273786 785701 781620 234851 232053 295379 300217 346899 339476 366167 373088 396394 400120 382778 423920 935476 989625 589613 498194 315173 309590 364082 363523 387731 393284 408461 410189 462583 463358 763994 802375 40.15 68.8 1
11:39:57 2023-10-12 394132 391088 93194 90819 142864 142976 148904 146584 122408 120976 124910 130388 139164 144447 420914 453163 1302209 1289201 514417 530657 132615 115448 124841 126233 134576 134202 128857 129507 87779 89060 314659 275340 780665 788722 232733 232870 296246 297219 349313 338690 366718 369835 397061 403403 378943 423319 935476 980661 588398 491665 317657 309303 364093 362503 388020 394437 403813 408454 463354 463932 772601 802483 40.15 68.8 1
11:39:58 2023-10-12 393374 388748 92916 91267 141988 143655 148594 147785 121756 124145 124123 130786 142042 145059 420616 451034 1323705 1304013 509002 530438 129894 115381 125306 126064 134915 134332 129181 129348 87867 89023 313724 272977 786704 784270 234190 231118 295888 297536 346655 339715 367041 369618 394016 401035 383319 423282 938204 988229 591042 496430 314436 311291 364866 362935 388020 394437 405533 409067 460089 463501 759940 800063 40.15 68.8 1
11:39:59 2023-10-12 393652 388740 92937 90852 142100 143598 148421 147784 122090 124076 124830 130628 139461 144989 420914 451107 1321698 1298199 505916 529158 129537 115414 124994 126199 135038 134073 129215 129237 87932 88877 312536 273592 782394 781947 234851 231403 296246 300217 346377 338726 366460 372561 394616 400718 383049 423319 939628 988192 591042 498194 314694 310566 363282 362681 388020 394714 405533 410335 462728 463572 762793 800100 40.15 68.8 1
11:40:00 2023-10-12 394503 387622 95035 91161 139067 142837 149460 147062 122829 124076 125011 128297 139461 144711 421400 456229 1302284 1289163 514380 528295 132557 115666 125152 126286 134322 134428 128857 129417 87747 89088 313485 275340 796094 788722 232733 232543 295508 297789 349313 338726 366718 369835 397061 403686 381123 423920 936839 979164 591042 493161 318142 309807 363836 362757 388020 392923 403483 408742 463389 463176 774246 802520 40.15 68.8 1
11:40:01 2023-10-12 394498 388065 94964 90880 142795 142702 149043 146515 122492 123732 125044 128119 139428 144455 421212 454508 1303182 1287272 512815 531139 129360 115448 124960 126165 134542 134616 128857 131425 87867 88999 313345 275340 778835 788722 232861 232053 297081 297753 348751 338690 366975 369206 396687 403686 381625 423246 936802 980661 591042 491592 315762 310060 363800 364734 387695 396556 405313 410732 465350 463323 773857 802299 40.15 68.8 1
11:40:02 2023-10-12 394473 391917 93190 91290 140439 143571 148349 147232 122328 124248 124704 129011 138973 145267 420914 450291 1320959 1306742 508722 530657 129537 115414 124994 126165 134614 134319 129126 129417 87900 88877 317895 273749 784937 781767 234685 232053 295343 299219 347153 338690 366682 373088 396988 400365 382778 423214 935402 991060 588398 498194 315654 309086 364914 363448 387984 392430 404213 411497 463709 463202 764417 797725 40.15 68.8 1
11:40:03 2023-10-12 393383 388673 94964 90984 142393 143199 148939 147578 122652 124214 124805 130628 139461 145192 420914 451568 1315040 1305923 513269 531033 129360 115414 125366 126165 134614 134354 129215 129417 87900 88999 314186 273749 780211 782877 234190 232379 294158 299473 347701 338726 366131 373088 397061 400995 381910 421681 938318 994745 593760 498194 315582 308945 366677 364403 387840 392395 406146 411534 464036 465282 767739 800026 40.15 68.8 1
11:40:04 2023-10-12 396147 387591 94902 91220 142491 142769 148628 147062 122459 124128 124805 130233 139263 144918 420914 454472 1307857 1283612 507997 530657 129275 115448 124960 126374 134660 134616 128857 129507 87900 88877 313345 274950 778827 788722 233789 231728 297194 297789 348470 339715 368081 369605 394580 403119 382201 424522 938168 977607 596759 492397 315654 310646 364093 364476 387984 394057 404855 408417 463018 461735 769465 802300 40.15 68.8 1
11:40:05 2023-10-12 393652 389613 93065 90984 142393 143494 148454 147541 122328 121039 124738 129217 139428 141239 420731 451815 1319004 1305773 510281 530657 129360 115414 124960 126171 135200 134284 128857 129417 87867 88877 309426 273640 788157 781767 234520 232053 294122 299896 347386 339441 366682 373088 397025 400999 382508 423883 935476 993200 590860 498194 315690 310273 364373 363961 388020 393294 403041 411243 462401 463465 765576 799459 40.15 68.8 1
11:40:06 2023-10-12 393652 391617 92937 91389 142195 143803 148628 147689 122090 124490 124123 131093 139170 145431 420914 451038 1318850 1302209 508907 530282 129537 115414 124994 126253 134609 134167 129126 129417 87900 88877 313345 273786 779353 781286 234851 232053 294158 299678 347142 339441 366682 373088 396358 400682 382778 423282 936802 989822 591042 498194 315173 310167 364338 363448 387948 393008 408424 411241 463527 464698 764586 801233 40.15 68.8 1
11:40:07 2023-10-12 394100 391088 93194 91231 142985 142635 151590 146791 122459 123835 124771 130413 140251 143530 421510 454651 1300410 1291035 516133 531409 129271 115414 124754 126374 134483 134261 128857 129417 87715 89092 312333 275731 775469 788455 232697 232706 296246 297897 349278 338655 366975 369799 397061 403686 381014 423883 935439 982590 599560 492361 318330 311445 364093 363011 387984 394714 404672 408670 463354 463104 773661 805946 40.15 68.8 1
11:40:08 2023-10-12 394769 388713 93401 90951 142492 142698 148835 147682 122459 124041 124805 130594 139440 144918 421510 454299 1300447 1292910 516170 531785 132823 115481 124960 126374 134449 134389 128857 129597 87807 89153 313885 275926 778807 787606 233460 233197 295057 297536 349805 338690 367558 372036 399307 403686 380761 424227 936884 981136 592114 493719 318410 308945 365087 366026 387767 394643 404959 409935 463389 463104 774408 804665 40.15 68.8 1
11:40:09 2023-10-12 393383 387555 93228 91226 142548 143571 149095 147264 122459 124076 124805 130594 139296 145029 419360 454437 1318813 1294677 507464 530657 130100 115302 125320 125958 135016 134428 129215 129237 87900 88877 317895 273749 785293 784197 234190 231890 297775 297464 347666 340743 366682 369943 394544 403403 383319 422946 940202 988192 589807 496078 315207 311729 363066 362935 390215 394714 405461 410110 462691 464877 762793 801235 40.15 68.8 1
11:40:10 2023-10-12 394769 388713 94902 90984 142492 142769 148904 147507 122730 120956 125147 128653 139461 145121 421400 450501 1304034 1294603 516205 530657 132705 115607 124754 126374 134945 131163 128857 129597 87715 89153 312333 275340 777512 788164 234190 232706 294443 299582 349559 338382 367234 369907 399025 402517 378871 424522 934978 979128 599560 495339 317584 310346 364373 363047 387948 394714 404996 411534 464041 462095 774333 801235 40.15 68.8 1
11:40:11 2023-10-12 394769 387582 94898 90984 142393 142803 148628 147544 122291 124041 125075 130594 139461 144918 420914 451107 1300410 1294752 514963 530657 132638 115414 124994 126407 134373 134616 128857 129597 87747 89153 311441 275926 787392 786492 233460 233034 295794 297789 349523 338655 367234 369907 397061 403686 381051 424221 934114 981356 591042 493902 318069 308151 364866 363011 387984 394714 404092 410043 467256 465282 774221 802299 40.15 68.8 1
11:40:12 2023-10-12 393867 391364 93194 90847 142725 143295 148887 147509 122258 124007 124599 130594 139428 143072 419323 451107 1322637 1297476 505953 529651 130048 115414 124994 125991 134609 134428 129215 129237 87900 88845 313345 273556 799972 784197 234851 231403 296412 299473 346620 339679 366718 372036 394544 400999 383319 423319 939536 990523 586989 497840 316366 311038 363282 362935 389940 394714 405569 409970 462691 463501 759949 799459 40.15 68.8 1
11:40:13 2023-10-12 394219 388709 92937 91393 142177 143579 149553 147886 122090 124317 124156 130877 138968 145391 419360 450998 1322637 1300321 507280 530657 129804 115448 125373 126199 134576 134428 129126 129417 87900 88877 310204 273556 796905 781322 234851 231890 295264 300108 347142 339441 366975 373088 395764 400682 382778 422988 939628 990303 592114 498194 317091 309954 366158 363595 387840 393427 408461 412454 462655 463465 761100 799945 40.15 68.8 1
11:40:14 2023-10-12 393990 390824 93298 90885 142453 143174 148427 146785 122361 124041 124599 130594 139296 144733 421212 453127 1300410 1291991 515878 530657 129271 115448 124960 126199 134576 134389 128857 129507 87715 89092 314659 275340 775469 788164 233260 232706 295057 297428 349805 338690 367041 369835 397061 403686 378871 423920 935402 981356 588398 491665 318330 309086 364093 362757 387948 394714 404385 408995 463354 462779 773857 802446 40.15 68.8 1
11:40:15 2023-10-12 393652 388452 93466 90951 142592 142736 149252 146895 122492 123766 125044 130346 139494 144241 420914 454544 1304145 1287272 512815 530657 129271 115414 124994 126199 134542 134354 128857 129417 87747 88877 313345 274950 779891 789577 233502 232364 296405 297212 348608 339262 370053 369618 396214 404467 381750 423699 937466 979967 586989 490898 315509 310753 364093 362432 387984 394092 405571 408308 462633 463465 771508 802446 40.15 68.8 1
11:40:16 2023-10-12 393397 388704 94869 91017 142298 143199 148628 147784 122123 124162 124599 130662 139395 145090 421538 450998 1316943 1305923 510319 529907 129364 115448 124994 126165 134681 134428 129036 129507 88143 88877 313345 273786 798732 781767 234190 232053 295794 299473 347666 338726 366940 373088 397061 401053 382778 423920 936802 993236 586510 498194 315726 309086 364118 363961 388020 392430 406146 411278 464798 466270 767266 802375 40.15 68.8 1
11:40:17 2023-10-12 394100 390838 93457 90819 142990 142660 149460 146688 122829 123938 125044 127942 139527 144843 421253 455938 1304145 1285158 513652 531602 129632 115448 124994 126199 134576 134354 129126 129507 87715 89064 313345 275340 782171 788722 233060 232543 296376 297789 349278 338334 367269 369242 396394 403686 381625 423920 939628 979164 591042 492013 317621 310748 364093 364882 388020 394092 404996 408742 463318 463465 774246 802483 40.15 68.8 1
11:40:18 2023-10-12 393648 388483 94804 90951 142596 142803 151414 146653 122492 120896 124805 130380 139428 144513 420914 454544 1305999 1283612 508660 530657 129360 115414 124874 126165 134576 134167 128857 129417 87747 88877 313345 274950 782948 788722 233989 232053 297081 297789 348751 339451 367234 369763 395485 403686 382237 424522 940691 980497 585825 494215 315582 311368 364057 364992 387804 396943 407301 408597 465350 463104 769104 802483 40.15 68.8 1
11:40:19 2023-10-12 392322 391296 93194 90951 142445 143571 148419 146993 122361 120974 124599 130628 139296 141293 420914 450998 1314071 1304849 513269 528439 129360 115414 124960 126165 134576 134202 129126 129634 87867 89060 317895 274562 780198 781874 233989 232769 295343 297500 347701 338726 368230 372825 396808 401316 382778 421675 935476 992534 589613 497487 315798 308222 364082 363961 388020 393606 405874 411243 464036 464841 767827 800100 40.15 68.8 1
11:40:20 2023-10-12 390219 388709 94898 90988 138882 143233 151379 147578 122492 124041 124599 130538 139494 144751 421510 451034 1313391 1305923 515000 530282 129537 115414 125027 126199 134609 134202 129215 129507 87867 89092 313724 274367 780333 781910 233537 233254 294807 299219 348363 339536 367895 371891 396952 401174 382056 421194 936765 992498 587647 496078 317621 309559 366158 363961 391319 393606 404996 410335 463818 465894 770012 800100 40.15 68.8 1
11:40:21 2023-10-12 397551 388709 94804 90984 142376 143431 148419 147681 122123 123955 124599 130628 139428 144989 420914 452809 1313391 1285440 507464 530657 129364 115448 124994 126165 134681 134428 129036 129417 87900 88877 310204 274875 786288 786492 234685 231728 296067 297789 348465 338144 368932 372036 394616 402553 382237 425507 940202 978581 592471 496430 315173 311002 364818 364219 386749 394714 405497 409067 465168 465013 767266 804665 40.15 68.8 1
11:40:22 2023-10-12 390938 390812 93194 90852 140875 143097 149043 147405 122426 124249 124599 130413 139428 144715 420914 452135 1313391 1304993 513469 530657 129715 115666 124994 125991 134618 134202 129126 129417 87867 89092 313345 274562 780333 783016 232938 232706 294158 299473 347701 339715 367188 369943 397061 401352 382237 420744 935439 991096 589077 495376 317543 309086 363317 363961 391319 394160 404996 410371 464036 465602 767980 801272 40.15 68.8 1
11:40:23 2023-10-12 390183 387586 94964 90951 142712 142803 151625 147339 122525 123869 125044 130413 140067 144680 421510 453659 1312459 1302209 514672 530282 129360 115448 124994 125991 134614 134330 129036 129597 87867 88877 313345 274367 780620 784233 232974 232053 295057 297789 347701 340779 367969 369871 397061 402234 382237 421974 935516 993225 583642 492142 317815 309918 365124 364476 391872 394320 405423 410152 465277 465894 771943 800100 40.15 68.8 1
11:40:24 2023-10-12 396668 391328 93127 90979 142458 143769 148384 147472 122123 124248 124566 130662 138973 145126 420914 451822 1313391 1289201 507464 530657 129360 115448 125027 126374 134609 134428 128857 129417 87840 89153 314708 274680 777862 786492 234851 232053 296067 297500 348465 337634 368377 372825 395800 402517 381123 424300 939536 981356 589613 498194 315690 311002 365593 364219 387639 394160 405497 409682 463354 463238 763370 802483 40.15 68.8 1
11:40:25 2023-10-12 395508 388709 94902 91017 142397 143233 148628 147784 122123 124110 124599 130843 139428 145192 420914 454620 1315258 1292910 508907 530657 132535 115481 124582 126407 134356 134616 128857 129507 87867 88877 310204 274680 776447 785380 234520 232364 295744 299292 351330 338512 369119 373052 395620 402976 382056 425020 940722 981356 588398 498194 316415 311038 365087 364882 387294 394714 405533 409719 462633 464333 765033 802483 40.15 68.8 1
11:40:26 2023-10-12 391047 388452 95001 90984 139133 142698 149426 147477 122492 123835 124924 130388 139440 144715 421510 451107 1309667 1300358 514708 530657 129448 115448 124994 126286 134609 134389 129126 129507 87840 88909 313345 274367 796472 785936 233296 232706 296246 299473 348506 341571 366095 369835 397061 402517 383319 422011 935439 988192 591578 492397 317621 310060 362992 363961 391319 393507 405571 410298 463381 465971 775643 802338 40.15 68.8 1
11:40:27 2023-10-12 397537 391364 93130 91356 142816 143969 148244 147403 122393 121089 124738 130719 139296 145126 420914 451858 1315323 1287272 507464 531409 129448 115666 125272 126199 134609 134202 128857 129417 87747 88877 311584 275070 783233 786492 234685 231728 296246 297464 349838 339441 368932 369907 394652 403119 382237 423390 938204 978581 585579 494638 315654 311510 365051 361925 387948 394092 405533 409067 461984 463932 767827 802483 40.15 68.8 1
11:40:28 2023-10-12 395404 388713 94808 91017 142255 143571 148384 147335 122283 124076 124599 130628 138973 145024 420914 451858 1312459 1287332 507550 530282 129364 115414 125058 126199 134698 134428 129126 129417 87715 89031 313345 274950 777983 787606 234520 231728 297194 297789 347773 338762 368968 369907 395207 403119 382237 423353 938204 977717 593901 495083 315365 311479 364829 364734 387186 396385 405389 409500 465314 461593 767827 802483 40.15 68.8 1
11:40:29 2023-10-12 390215 387617 94902 91209 142974 142769 149043 147339 122459 123835 125116 128619 139494 144715 420914 451107 1309667 1303136 514839 530657 129448 115448 124994 126286 134609 134202 129126 129507 87867 88877 313345 274367 783192 784197 233496 233034 295173 297613 348506 340779 367708 369907 397061 402553 382237 421340 935439 992447 589613 494252 318106 309590 363317 364476 391319 394714 405571 410371 461948 466293 769686 802375 40.15 68.8 1
11:40:30 2023-10-12 391091 387626 95006 91079 142600 142837 151379 146619 122492 123955 124805 130447 139494 144786 421212 450638 1312459 1304064 515147 530657 129537 115448 125027 126286 134631 134428 129215 129507 87900 88909 313345 274562 788884 783914 233496 232706 295995 299751 348501 340456 368046 369799 396952 402091 382669 421157 936958 994606 589613 494602 317657 309121 363282 363816 391726 394714 404996 410335 464693 465602 771108 802446 40.15 68.8 1
11:40:31 2023-10-12 394486 389166 94800 91017 142255 143769 148419 147766 122090 124110 124599 130752 138973 145126 420914 455403 1309667 1285468 507464 530657 129360 115633 124994 125991 134626 134202 129036 129507 87900 88909 317895 274562 780198 786492 234685 231890 296872 299024 348751 338180 368968 372825 395800 403119 382253 423390 940202 979967 588398 497487 315431 311792 364608 363961 386749 394714 405533 409104 462406 460765 767266 804092 40.15 68.8 1
11:40:32 2023-10-12 394486 389653 94743 90984 142440 143769 148454 147369 122123 124110 124633 130662 138973 145126 420914 453163 1309667 1286355 507464 530657 129537 115481 124994 126205 135034 134743 129257 129528 87900 89239 317895 274877 787310 787496 234779 231946 297464 297500 348751 338417 369524 372036 395512 403119 382778 423390 939536 978581 588398 497414 316640 311038 364866 361960 387366 392923 405533 409393 461984 463204 767282 802483 40.15 68.8 1
11:40:33 2023-10-12 389893 387622 93414 90984 142700 142803 151414 147373 122525 123903 124838 130504 139527 144715 421510 451107 1312459 1303975 515110 530282 129537 115481 124994 126286 134643 134424 129126 129597 87932 89031 312333 274562 791245 785666 233496 232706 296246 299582 348787 341331 368333 369943 402225 402553 382778 421974 935439 991133 600025 494696 319359 309847 366122 364992 391872 394678 405497 410189 465314 466114 772206 801272 40.15 68.8 1
11:40:34 2023-10-12 394522 391617 94833 91017 140543 143596 149733 147541 122291 124110 124633 129011 139395 144989 420658 452809 1309667 1285468 507464 530657 129651 115448 124994 126407 134609 134389 129036 129597 87900 89064 310204 274562 778387 786492 234851 232053 296600 297789 348787 337670 368968 372036 395800 401630 382508 423353 940202 979967 591042 498194 315532 311038 362738 362503 387603 394714 405533 412907 462019 462095 765613 802483 40.15 68.8 1
11:40:35 2023-10-12 394481 389285 94833 91050 142234 143598 148628 148025 122090 124231 124633 130696 139461 145227 421240 451858 1313391 1289163 507464 530657 129448 115448 124994 126199 134635 134428 129036 129417 88175 89064 313345 274562 788521 785936 234851 231890 296246 299328 348501 337930 371380 373543 395584 402338 381786 425692 940018 981209 591042 497193 315582 310748 364866 362468 387623 394643 405461 409935 465350 462024 765083 805374 40.15 68.8 1
11:40:36 2023-10-12 391287 390991 95103 90951 142834 143571 148834 146932 122459 123886 125011 130569 139296 144751 421808 450710 1309667 1298473 513579 531409 129626 115607 125167 126374 134609 134389 129215 129597 87900 89153 314708 274950 785583 786455 233460 232706 296246 297464 348715 342546 368230 369799 397061 402517 383862 422609 935168 989625 596759 492397 318294 310060 363246 364476 391595 393782 405858 410298 464036 465894 772491 802338 40.15 68.8 1
11:40:37 2023-10-12 390147 390251 94972 90951 142661 143571 149077 146958 122492 124098 125044 130594 139296 144742 422107 453659 1311471 1304064 515036 531785 129537 115607 125287 126514 135221 131129 129347 129493 88229 89178 317895 274841 780211 785942 233245 233034 296031 297356 348190 341463 368230 369871 397061 402231 382632 421602 934703 991060 588398 493683 318294 309807 363282 364476 391872 395270 405571 410298 464693 466222 770267 801804 40.15 68.8 1
11:40:38 2023-10-12 395332 388704 93130 90984 142397 143663 148628 147784 122090 124248 124566 130809 139461 145192 420914 451822 1312459 1288210 507464 531409 129537 115607 124994 126374 134576 134389 129215 129597 87900 89153 312333 274950 780090 786492 234851 232053 297081 299582 348996 338108 369488 373088 396407 403083 382778 423353 940870 980661 598110 498009 315401 311444 365604 364846 387150 394607 405389 409500 465277 464624 765392 802262 40.15 68.8 1
11:40:39 2023-10-12 391672 388673 95067 90984 142890 143494 149460 147304 122899 124007 125044 130560 140197 143007 421510 451107 1313391 1302209 513579 531409 129537 115720 124994 126374 134618 134354 129215 129597 87900 89031 313345 274562 787673 784233 233424 233034 295888 299473 348727 341776 368230 369871 397061 402517 383049 421681 935402 991060 592471 493480 318555 310024 364914 362468 392149 393472 405858 411206 461948 466685 771360 801235 40.15 68.8 1
11:40:40 2023-10-12 392198 388709 95001 90984 142895 142803 151625 147304 122553 124041 125044 130380 139527 144715 421510 453659 1313118 1302209 514307 530657 129626 115720 125404 126340 134609 134616 129126 129597 87900 89092 313345 274562 791245 786492 233460 232706 296246 299473 348727 341524 368568 369582 396808 402374 383283 422528 936958 990450 592471 492215 318337 310024 363282 362468 392149 396277 405925 410262 464693 465894 772527 802338 40.15 68.8 1
11:40:41 2023-10-12 397574 388709 94894 91393 142496 143431 148628 147784 122375 124162 124566 130809 139494 144989 421212 453799 1313391 1287272 509358 531409 129541 115686 124994 126286 134698 134616 129215 129417 87932 89060 313345 274950 780984 788164 234851 232053 297612 299473 348751 338726 369488 372820 395800 403686 382778 423390 940870 977643 593901 496430 315618 310682 365124 362468 387912 394057 405533 409682 462633 462059 768919 803481 40.15 68.8 1
11:40:42 2023-10-12 393807 387582 94972 91326 142458 143431 149043 147335 122492 124041 124924 130628 139461 144954 421510 456047 1307699 1283612 507512 531785 129541 115720 125287 126374 134723 131210 129472 129889 88196 89268 313345 275109 785494 790139 234010 231982 297919 297392 349099 339679 368081 369799 395207 403686 382487 425655 938168 977680 589807 493094 315545 311729 364093 362503 388020 394092 405425 409031 462633 463501 766857 805239 40.15 68.8 1
11:40:43 2023-10-12 393648 388713 94907 91393 142496 143663 148628 148111 122258 124283 124566 130877 139461 145298 421510 450638 1318850 1305923 509557 531409 129537 115986 125167 126374 134609 134354 129215 129597 87900 89092 311441 273786 779397 781874 234851 232706 295021 300828 348506 340468 367269 371910 397061 401352 383064 424522 938204 991760 591042 495630 317779 310273 366900 364882 389961 393463 407012 412007 465045 464662 768770 802375 40.15 68.8 1
11:40:44 2023-10-12 393506 390260 95001 90984 142795 143199 149425 147300 122492 123973 125044 128600 139527 145275 421552 454544 1305999 1286355 512090 531409 129541 115799 124994 126407 135101 131196 129215 129597 87900 89153 313345 275145 785252 790701 233789 232706 298027 297789 349523 339715 367269 369799 396988 404539 382778 424522 938204 980547 599560 492361 317621 311474 364608 363011 390215 394989 406146 409646 463354 463501 772527 806519 40.15 68.8 1
11:40:45 2023-10-12 395853 388709 93466 91393 142592 143199 149043 147784 122492 124162 124924 130719 139494 144887 420914 454472 1309593 1286355 508907 530657 129537 115607 125027 126407 134609 134424 129215 129597 87932 89153 313345 274950 781273 788722 234520 232053 296830 297789 349278 340217 372164 369582 395827 403615 382632 426637 939389 978398 588398 493297 315545 311948 364866 362722 390215 394127 409042 410844 462957 463501 769458 802483 40.15 68.8 1
11:40:46 2023-10-12 391111 388713 94972 90984 142496 143199 151484 147578 122375 124041 124838 130628 139494 144989 420143 449334 1313104 1305814 513432 531033 129541 115448 125027 126374 134715 134616 129215 129507 88143 89092 313345 274562 780198 781910 234190 233034 296175 299896 348470 339715 365874 373088 397061 403422 383319 422011 938204 993975 588183 497840 318069 309807 364409 364476 391042 394160 406146 411862 462633 465894 769465 801272 40.15 68.8 1
11:40:47 2023-10-12 391132 389258 94964 90988 142731 143174 148869 147267 122492 124041 124924 130719 140054 141293 421510 451070 1315258 1303923 514270 531189 129626 115448 125200 126199 134609 134616 129382 129528 88076 89268 314708 274452 789547 783988 234046 233374 296103 299111 348572 340050 368230 372825 397061 402481 382778 421718 937429 993975 598110 497922 318330 309666 364409 361925 391319 394437 405925 411571 461984 466257 768919 801235 40.15 68.8 1
11:40:48 2023-10-12 397014 391576 94968 91360 142566 143630 151379 147611 122492 124110 124924 130662 139527 144989 420914 455008 1309667 1286355 508907 530657 129715 115481 125287 126374 135020 134424 129215 129597 87900 89186 312333 274562 794219 788722 234851 232053 297500 299582 348751 340515 369228 369907 395800 403403 382778 423390 939931 978581 592471 493866 315654 311734 365087 364919 387695 396943 405425 409537 465350 462637 768807 802299 40.15 68.8 1
11:40:49 2023-10-12 396903 388673 94898 91021 142462 143663 149043 147819 122613 124196 124838 130843 139461 145192 420914 456157 1315323 1289852 507390 531785 129719 115699 125306 126272 134982 134992 129361 129597 87900 89186 313345 274950 788521 788455 234851 232053 297081 299473 349254 338441 372173 372561 395800 403119 382778 426489 940870 979967 601010 496782 315654 311729 363530 362468 387912 393507 405569 410298 462993 462517 767827 802520 40.15 68.8 1
11:40:50 2023-10-12 391681 387591 95006 90984 139047 142803 151625 147339 122492 123955 125011 130447 139527 144896 421808 453659 1313391 1304064 515110 528667 129537 115640 125320 126407 135016 134616 129215 129597 87932 89153 313345 274562 781637 784197 233102 233034 296246 299473 348751 341535 368046 369618 396808 402267 382669 421828 936958 994745 583642 494419 318904 309918 363792 362722 392149 392923 405571 411241 462957 466257 771396 801840 40.15 68.8 1
11:40:51 2023-10-12 396705 391613 93127 91393 142453 143869 148419 147472 122520 124283 124599 130877 139296 145431 420914 452809 1314985 1289163 507464 528703 129626 115640 125272 126374 134614 134389 129215 129597 87900 89092 317895 274562 788157 786492 234851 232053 296872 297500 349576 338180 368968 373088 395800 403119 382237 423160 940870 979164 588398 498194 315654 311474 365124 362468 387603 394714 405497 410298 462633 462059 764971 802446 40.15 68.8 1
11:40:52 2023-10-12 396451 389341 94907 90984 142462 143969 148730 148249 122492 124110 124633 130628 139164 145236 420616 454833 1313391 1285468 507464 528667 129626 115640 125027 126374 134609 134202 129215 129493 87835 89268 311584 274694 783436 788686 234815 231982 297428 299817 348608 339536 369380 372825 395800 403686 381910 426829 940870 979967 596759 496782 315654 311471 365087 362503 387912 393782 405569 409682 465204 462059 768919 802483 40.15 68.8 1
11:40:53 2023-10-12 390837 388744 95035 91301 142700 143233 151660 147027 122525 123869 125044 130628 139527 144817 421808 450674 1313391 1304064 515110 530657 129537 115448 125200 126286 134609 134330 129215 129597 87932 89092 312333 274562 779518 783914 233825 233034 296246 300258 348751 340779 368230 369943 397061 402553 383049 422011 935439 991818 588183 495303 318367 309807 366640 364882 392353 394535 406110 411388 465350 466114 772206 802114 40.15 68.8 1
11:40:54 2023-10-12 389966 388709 94997 91301 142579 143296 149322 147944 122492 124110 124838 130662 139399 145046 421510 451098 1318137 1309612 516167 531372 129804 115926 125306 126306 134881 134660 129361 129597 87867 89153 313345 274562 793005 782692 234268 233034 296246 299296 348751 340229 368230 373052 399025 402553 383319 422011 938204 996083 589613 497840 318367 309590 364373 361925 391319 394437 405858 412190 462633 466257 768016 802338 40.15 68.8 1
11:40:55 2023-10-12 393648 388713 94940 90988 142665 143571 148904 147732 122525 123869 125011 130478 140054 144927 421510 458495 1307736 1285440 509416 528703 129537 115906 125027 126286 135016 134271 129215 129597 87900 89092 317895 275340 781759 790400 234190 232543 297709 298988 349559 340504 368081 369582 396106 404644 382305 425390 939389 981319 595445 492251 315618 312966 365087 363011 390215 394989 405461 409067 467721 464698 770231 804802 40.15 68.8 1
11:40:56 2023-10-12 393652 389293 93194 91320 142592 143465 151484 147819 122291 124110 124805 129116 139494 145219 421510 450998 1317914 1306779 512904 530657 129537 115720 125287 126407 135016 134428 129215 129597 87932 89031 312333 274367 792884 783914 234520 232706 295830 300429 348787 340504 367269 371649 397061 402234 383319 423920 939536 996120 592310 495594 318592 310024 364373 362757 391319 394714 405858 412190 462668 466293 770012 802338 40.15 68.8 1
11:40:57 2023-10-12 393931 389602 94940 91426 142696 143465 151484 148025 122375 124110 124805 129116 139494 145263 420914 451034 1317878 1307708 512904 528703 129541 115720 125200 126475 135130 131174 129215 129597 87964 89268 313724 274767 788479 783804 234779 233034 295895 300066 348572 340325 370326 374144 397061 401352 383319 423920 939628 995899 589410 499256 317584 309590 364956 364734 390215 393883 404285 412190 461984 464877 765650 802483 40.15 68.8 1
11:40:58 2023-10-12 394498 388709 95035 91017 142700 143431 151414 147784 122492 124041 125044 130594 139527 144786 420914 454189 1307736 1285440 509812 528703 129537 115640 125200 126441 134643 134616 129395 131587 87932 89370 310204 275145 779518 789841 234190 232053 297745 297789 349559 339751 368081 369871 396394 401671 383049 425464 939536 979967 594035 492434 315437 311983 364608 365989 389997 396943 408424 409500 466338 465737 770121 804654 40.15 68.8 1
11:40:59 2023-10-12 397310 388713 95001 91393 142566 143663 151684 147784 122492 124283 124838 130662 139527 144989 420658 454189 1311508 1288931 509483 531189 130135 115733 125513 126306 135020 135087 129485 129597 87900 89211 313345 275145 780696 788722 234433 232364 297401 299473 349278 340264 369524 369582 396106 402797 383049 423426 940870 979967 601010 494638 315532 311983 365124 363047 388020 394127 405569 411301 463354 463140 767436 804802 40.15 68.8 1
11:41:00 2023-10-12 391083 388740 95001 91017 142696 143233 151448 147784 122525 124076 124838 130594 139494 144786 421510 451070 1315258 1305541 515110 530657 129537 115720 125287 126407 134656 134616 129215 131552 87932 89186 313345 274562 780772 784197 234190 236080 296246 299896 348787 341026 365068 372561 399689 402267 383137 422352 938811 993866 589613 498194 318410 309883 366677 364700 391872 394714 403041 412190 464839 466006 770231 802410 40.15 68.8 1
11:41:01 2023-10-12 396245 388713 95006 91407 142631 143769 148765 147541 122408 124110 125044 130843 140054 145135 420914 453835 1309667 1287272 507464 531033 129626 115481 125320 126407 134643 134616 129215 131495 87932 89186 317895 274950 781106 788722 234851 232053 297500 297464 349313 340264 369524 372036 395800 403686 383049 423462 940870 979967 596759 495009 315726 312019 362738 363047 388020 394127 408386 410298 463389 462130 768919 804802 40.15 68.8 1
11:41:02 2023-10-12 396209 388713 95001 91017 142466 143598 151414 148025 122525 124145 124924 130662 139494 145241 421510 453198 1309667 1285431 508546 528439 129626 115799 125320 126407 134677 134616 129215 131911 87932 89300 313345 275157 788877 788576 234815 232018 296758 299896 349380 340085 369380 371891 396263 403686 382778 423426 940202 981194 606050 495303 315726 312019 364866 365435 387695 394713 405569 410008 462993 462779 768919 804802 40.15 68.8 1
11:41:03 2023-10-12 391069 388740 95092 90984 142696 143465 151660 147578 122730 124110 125044 130662 139494 144989 421808 451070 1314071 1306779 514635 530657 129541 115753 125407 126441 135126 134616 129215 129597 87932 89186 313345 274562 784937 784233 234190 236080 296358 299896 349044 340264 366131 373088 396312 402553 383319 422279 938204 995455 589613 498194 318592 310060 365277 363047 392317 394499 405999 412518 465350 465921 770012 801693 40.15 68.8 1
11:41:04 2023-10-12 392271 389602 95031 91017 142834 143769 148904 147507 122886 124110 125044 130662 140633 145029 421808 451070 1315040 1309575 516167 532015 129715 115733 125539 126340 135173 134848 129575 129958 88141 89366 317895 274950 781637 784197 234190 236044 295501 299542 348751 340264 366131 373088 399089 402374 383319 422982 939536 995455 598110 498194 318142 309843 364956 362757 391042 394714 403644 412519 462668 466293 767436 802483 40.15 68.8 1
11:41:05 2023-10-12 396747 388744 95035 91316 142700 143697 151414 148961 122525 124145 125044 130662 139428 144989 420914 454544 1309667 1286355 508034 528703 129537 115720 125061 126441 134643 134616 129305 131552 87964 89186 312333 275145 779276 788722 234520 232053 297955 299582 349841 340504 369228 369677 396106 404360 382830 426223 940796 979654 596759 493683 315582 311841 365087 364992 390694 395266 405569 409682 463318 463287 769722 804665 40.15 68.8 1
11:41:06 2023-10-12 396465 387586 95001 91426 138968 143528 149425 147576 122730 124352 124977 131137 140070 141239 421698 454401 1311583 1285180 507548 528739 129541 115799 125446 126588 134719 131093 129215 129597 87964 89186 313345 274950 782536 789848 234851 232053 297500 297536 349841 339476 371909 372825 396988 403686 380724 423462 940870 978897 596759 496782 315690 311983 363282 363047 387393 394162 405606 410008 462993 463968 768919 804529 40.15 68.8 1
11:41:07 2023-10-12 390807 388744 95031 91426 142735 143233 149356 147681 122525 123990 125044 130662 139527 144786 421510 451107 1313391 1303960 515036 528703 129626 115481 125407 126441 135029 134271 129215 129597 87932 89186 312333 274962 792034 786218 233902 233361 295680 300429 349170 341391 369014 371891 399271 403083 383049 422048 936839 996157 591042 495376 318264 310060 364409 362503 392426 392888 405858 410007 462668 467350 769722 802483 40.15 68.8 1
11:41:08 2023-10-12 396596 389324 93466 91426 142466 143697 151379 148231 122324 124196 124666 130696 139527 145192 420914 453870 1313391 1289201 508907 528703 129715 115720 125027 126441 135050 134616 129215 131552 87964 89186 313345 274950 783315 788722 234851 232053 296412 299473 349313 338690 369366 372561 395836 403686 387276 423426 940870 979967 592471 496782 315690 312019 363282 362503 387350 396592 410208 410043 466522 462637 768845 804617 40.15 68.8 1
11:41:09 2023-10-12 396524 391219 94972 91556 142665 143697 149043 148231 122459 124283 125011 131024 139494 145192 421510 453127 1313391 1291697 509084 531602 129983 115892 125513 126272 135127 131115 129575 129958 88261 89333 313345 275145 785303 788164 234851 232053 297775 299296 349769 339094 369560 373088 396358 403579 383319 423426 940870 981356 592471 497840 315690 311948 363246 362785 387912 394057 405569 410298 463283 462095 767827 804802 40.15 68.8 1
11:41:10 2023-10-12 390735 389015 95133 90984 143029 143476 149320 147232 122777 124041 125044 130628 140633 145029 421808 453659 1313391 1305923 516133 529989 129715 115799 125407 126441 135029 134424 129395 129597 87932 89186 317895 274950 780939 785307 234154 233182 296246 299147 349278 341776 366131 372561 399307 403116 383101 422652 939628 996157 588398 496026 318897 310571 367197 365767 392982 395827 405239 411571 463318 466986 773981 804157 40.15 68.8 1
11:41:11 2023-10-12 390735 388704 95067 90984 142899 143494 149739 147541 122730 121074 125270 128969 140263 145121 421735 453495 1315323 1305811 515036 530657 129537 115448 125027 126555 135114 134389 129215 129597 87932 89153 313345 274877 779111 785307 233825 233034 295680 299896 349242 341812 366131 372036 399039 403119 383319 422609 937503 993236 592471 494602 318592 310495 364338 363011 392426 393437 406146 411534 462957 466950 771360 802410 40.15 68.8 1
11:41:12 2023-10-12 396631 388678 94968 91393 142665 143697 149043 148231 122375 124248 124805 130877 139461 145192 420914 454942 1315258 1289126 508907 528703 129719 115799 125407 126407 135130 134616 129395 129597 87900 89125 313345 274886 788577 788455 234670 232563 298082 300320 351579 340600 369416 372380 396214 403543 383319 426415 940870 979967 594079 495009 317091 311948 365863 362757 387984 396943 405569 409972 463318 465282 769465 804194 40.15 68.8 1
11:41:13 2023-10-12 390219 389032 95001 90984 139205 143431 151625 147784 122492 124076 125011 130809 139527 144989 421510 451034 1315258 1305923 515291 528739 129715 115799 125373 126441 135050 134424 129395 129597 87932 89186 313345 274950 795621 784197 233830 231306 295924 300108 349523 340743 368752 372561 396312 403119 383319 422909 938168 995418 589077 496782 318592 310060 364885 363011 392149 394499 405962 412189 465204 467171 772206 801656 40.15 68.8 1
11:41:14 2023-10-12 391323 389618 95001 90984 142911 143199 151871 147784 122777 124110 125044 130628 140197 144989 421808 451070 1315258 1303923 516942 531602 129983 116019 125513 126306 135229 134992 129575 129597 88141 89333 313345 274999 779474 784197 234067 236080 296067 300672 348501 341223 368752 372561 399307 402833 383247 422946 938204 995418 583642 496782 319304 310060 364921 363011 392426 393837 406146 412190 462633 466293 769104 802446 40.15 68.8 1
11:41:15 2023-10-12 397759 389289 95063 91393 142471 143969 149077 147712 122492 124196 125011 130843 140054 145126 421510 453835 1315258 1289163 508907 528703 129715 115720 125373 126407 135016 134612 129395 129597 87964 89186 317895 275070 779276 788722 234851 232053 296901 297500 349518 339715 369560 372825 395800 403686 383101 427177 940612 981319 596759 496672 315545 311876 366297 365767 387767 396943 405569 410262 463318 463925 768919 806388 40.15 68.8 1
11:41:16 2023-10-12 396668 388977 95001 91389 142497 143697 149425 148471 122730 121236 125289 131070 140070 141336 421400 455688 1315323 1290909 508796 532162 129715 115799 125407 126407 135255 134616 129395 129597 87932 89186 309426 275120 780651 788722 234851 232053 297284 300108 349805 340229 369560 373088 396430 404255 383319 423462 940870 980661 585579 496430 315726 311769 363282 363011 387948 394954 405606 410298 465241 463465 767980 804802 40.15 68.8 1
11:41:17 2023-10-12 391092 389597 95035 91012 142934 143431 150411 147681 122525 124076 125044 130809 140151 144989 422107 451107 1316193 1306742 516130 528703 129719 115833 125441 126441 135134 134616 129862 129597 87964 89186 313345 274950 788716 786218 234404 234019 297189 300745 349416 340636 369276 373251 399798 403543 383247 422909 939536 996159 589613 497656 319304 310060 364921 363047 391872 393214 406146 412190 463318 467314 769104 802410 40.15 68.8 1
11:41:18 2023-10-12 391210 391917 93452 91405 143246 143969 149215 147300 122492 124076 125011 130662 140633 141141 422034 451107 1315258 1306779 517403 528703 129537 115640 125407 126441 135237 134424 129215 129597 87932 89186 314708 274950 786462 784197 234190 233197 295995 299256 349278 340743 366131 372561 399307 403119 383319 422609 938168 995340 598110 496782 318592 310060 364373 362757 391872 394714 406146 411571 462633 467278 769104 802338 40.15 68.8 1
11:41:19 2023-10-12 394659 388704 95035 91489 142696 143663 151660 148076 122525 124128 125044 130662 140233 144887 421510 458134 1309593 1286355 508265 532015 129894 116019 125446 126588 135102 134992 129485 129597 88141 89366 313345 275230 786467 790400 234851 232053 297955 299219 349554 341510 368896 369871 396358 402233 383049 425692 940202 979967 598189 493866 315726 312383 364608 363047 390215 395301 405497 409646 466559 464550 770267 804802 40.15 68.8 1
11:41:20 2023-10-12 393105 389602 95071 91523 142830 143969 149112 147541 122525 124179 125044 129011 140054 145068 421808 451034 1316943 1307708 512705 531409 129715 115799 125407 126441 135016 134616 129215 129597 87964 89308 317895 274562 796905 783841 234685 233034 296246 300138 349032 340229 367011 373880 399307 402517 383319 423625 942307 1000363 589613 499610 317924 309954 365362 364992 391246 394294 407880 412774 462597 464841 767827 802338 40.15 68.8 1
11:41:21 2023-10-12 394315 389293 94972 91557 142566 143969 148419 147753 122361 121218 124910 129370 139296 141565 421400 451888 1322763 1308679 509734 531712 129804 115799 125407 126407 135016 131272 129506 129597 88205 89276 314659 274367 782124 783631 234851 232870 296246 300138 348787 340779 368412 371945 397061 402199 380759 424522 939536 993151 588398 495594 318106 309807 365212 362722 390766 394160 404249 412811 462993 465930 768919 802483 40.15 68.8 1
11:41:22 2023-10-12 395889 389032 95001 91393 142596 143663 151660 148180 122492 124283 125044 130843 139428 145192 421212 456193 1309630 1286355 508265 528739 129541 115833 125407 126441 135139 134804 129429 131552 87932 89186 313345 275145 786031 790253 234634 232563 298027 299424 349697 340600 369380 369727 396214 404788 383247 426941 940870 981356 598189 493866 315437 312863 365087 363047 390766 395577 405533 410043 466413 464550 769686 805946 40.15 68.8 1
11:41:23 2023-10-12 394732 391471 93582 91323 143189 143388 149669 147689 122862 124093 125078 130594 140363 144786 421290 455938 1307857 1287295 513215 532015 129809 115833 125407 126441 135122 134616 129395 131587 87964 89308 309426 275340 782948 790961 234190 233034 297955 299262 349877 340743 368081 369871 397061 402865 383319 425766 940870 982006 601010 492397 318628 311261 364866 363592 390766 395266 404213 410298 466632 464877 774833 805946 40.15 68.8 1
11:41:24 2023-10-12 393323 389871 95096 91601 142497 144064 151484 148438 122375 124352 124633 131127 139494 141703 421510 451034 1322637 1305814 510045 528703 130072 116019 125653 126798 135493 134992 129575 129958 88294 89366 313345 274452 798751 783988 234851 233034 296246 299175 348715 340492 368377 372763 397025 401352 380759 424300 940870 991151 591042 495630 317621 310060 365505 363011 390766 394437 404855 412811 463318 465566 767827 802338 40.15 68.8 1
11:41:25 2023-10-12 394206 388709 95199 91017 142973 143571 149390 147232 122810 123800 125457 130388 140827 144548 419191 455894 1306927 1289201 514417 530265 129626 115799 125407 126441 135143 134647 129395 131678 87932 89186 314708 275926 777862 790961 233496 233034 297955 297464 350616 340504 368377 369907 397061 402830 383049 424559 941636 986163 588398 494567 318897 311555 365087 364031 390933 396943 406073 409790 466889 464877 774833 805946 40.15 68.8 1
11:41:26 2023-10-12 394489 388704 95134 91393 142765 143431 151660 147784 122730 121105 125323 129011 140230 145121 421437 455395 1310650 1287197 511810 532125 129894 115799 125287 126441 135016 134616 129472 129923 87932 89460 313345 275340 784701 791412 234577 232379 297955 299473 349841 340779 368412 369907 396673 402233 383049 425464 940870 979967 598189 493866 317543 312019 362702 363047 390766 395301 405497 409682 463389 466795 771433 805374 40.15 68.8 1
11:41:27 2023-10-12 394210 389293 93466 91489 142830 143969 149077 147541 122525 124317 125044 130877 140054 145281 421510 450998 1318887 1310575 513269 528703 129715 115866 125407 126441 135050 134459 129519 129597 87932 89186 317895 274562 782901 781910 234670 233290 295474 300381 349134 340636 368039 374144 399198 402338 384097 424411 940870 996864 590506 495594 319079 310500 366900 363011 391872 394714 403644 412518 466009 466986 769206 802483 40.15 68.8 1
11:41:28 2023-10-12 391250 391690 93452 91419 143189 143562 149460 148024 122712 124214 125044 130696 139527 144989 421290 453495 1314966 1306779 515000 528739 129894 115799 125407 126407 135054 134616 129395 129597 87932 89186 313724 274562 783314 783606 234190 236080 296663 299337 348787 340515 365874 373088 396312 402553 380795 423282 939264 996864 598110 497840 318592 310060 364921 362757 391872 394714 403644 412811 462633 466293 767980 802410 40.15 68.8 1
11:41:29 2023-10-12 395926 388704 94997 91426 142566 143969 148869 147507 122492 124110 124838 130786 140054 145387 420914 454508 1313391 1287272 508546 529254 129983 116019 125566 126588 135255 134695 129485 130065 88141 89366 317895 275230 781227 788686 234815 232053 297955 299256 349841 339942 369344 372561 396371 403686 380759 423462 940796 980661 596759 495339 315726 312019 363246 363082 388020 394989 405569 410298 463354 463501 767980 804802 40.15 68.8 1
11:41:30 2023-10-12 390793 388704 95130 91426 142765 143579 149530 147888 122697 124076 125044 130696 139646 144879 421510 451107 1315040 1307708 515000 528739 129537 115833 125407 126441 135016 134459 129395 131552 87932 89186 313345 274562 780198 784160 234190 236376 296246 300108 349290 340504 366167 372825 396347 403119 383319 422352 940296 998990 591042 497303 318708 309954 365135 364992 392426 394643 406110 412336 466338 467378 769686 802446 40.15 68.8 1
11:41:31 2023-10-12 391717 388744 95162 91397 142929 143564 151554 147681 122891 120989 125289 129011 140230 141104 422070 453606 1316819 1305885 514926 532125 129719 115799 125438 126407 135130 134616 129215 129923 87932 89153 313345 274562 791791 784197 234082 236281 296358 299896 349576 341776 366167 372036 396312 403119 383319 422974 937503 994048 596660 495376 318853 310060 364409 362793 392149 392923 406146 412190 462993 466986 769686 802483 40.15 68.8 1
11:41:32 2023-10-12 396596 388748 94940 91489 142531 143697 151273 148025 122492 124145 124838 130696 139527 145126 421212 453163 1313391 1288247 508634 528703 129715 115799 125287 126441 135050 134616 129429 131552 87932 89218 313345 274950 781452 787606 234670 232563 297811 300211 349554 339298 369452 373611 395656 403579 383247 426941 940796 980497 593901 497487 315690 312019 366122 363811 387912 394057 405606 410335 466669 463465 767827 804665 40.15 68.8 1
11:41:33 2023-10-12 395319 390816 93582 91511 142994 143562 149460 147886 122796 124249 125044 130719 139560 144786 421510 456084 1309630 1287272 510534 528739 129715 115926 125340 126407 134643 134424 129215 131587 87932 89186 313345 275145 777983 790701 234520 232053 297320 297613 349595 340779 368117 369871 396709 402549 383049 423317 940202 980497 595445 493480 317621 311983 364866 363047 390766 395889 405497 409972 463425 464877 770304 806388 40.15 68.8 1
11:41:34 2023-10-12 394210 392163 94837 91585 142427 144026 148628 148438 122291 124248 124513 131036 139461 145369 420914 450998 1322637 1305923 508907 530657 129715 116052 125653 126588 135255 131196 129575 129597 88173 89243 311954 274258 784412 783988 234851 233034 296246 301067 347773 340540 367305 375168 397025 402481 380759 424522 939536 993335 591042 495630 317621 309776 365212 362793 390215 394437 404285 412848 465168 464877 767827 801272 40.15 68.8 1
11:41:35 2023-10-12 394206 389597 93452 91486 142665 143697 151379 148214 122408 124352 124977 130911 139494 145298 421510 450782 1318887 1306742 510319 528775 129719 116019 125407 126441 135134 134616 129429 129597 87932 89186 313345 274562 786467 781910 234851 233034 296246 300901 348787 340779 368377 371945 397061 402517 383137 424559 939536 994011 592471 495666 318592 310522 365212 362757 390766 394714 403964 412811 463091 466293 767436 802446 40.15 68.8 1
11:41:36 2023-10-12 395889 387644 95006 91426 142696 143697 151519 147819 122492 124110 125236 129124 140230 141272 421290 454401 1313451 1287235 510356 532916 129894 115892 125407 126407 135050 131184 129215 129597 88229 89304 312333 274950 783070 788539 234851 232706 297955 299582 349313 340779 369524 369943 396394 403686 383319 423462 940870 979164 593901 493902 315762 312019 365124 362793 387695 395301 405569 409682 463389 463537 768016 806519 40.15 68.8 1
11:41:37 2023-10-12 391391 388748 95138 91393 142700 143465 151554 147784 122492 124076 125044 130662 140137 144989 421808 449967 1315040 1307745 514598 530657 129537 115753 125407 126441 135287 134459 129215 129597 87964 89337 313345 274562 780077 783643 234685 233326 295501 300708 349272 340492 369014 373616 399871 403012 383247 422462 938020 995976 598110 497840 317403 311629 364956 365472 392149 394714 403077 412519 462668 468304 767980 801877 40.15 68.8 1
11:41:38 2023-10-12 392053 391913 95263 91390 143194 143596 152109 147680 122796 121006 125270 130752 140233 145090 421924 451070 1316981 1307745 514197 528703 130446 115833 125547 126340 135050 134616 129429 131587 87964 89218 313345 274756 780727 784197 234685 236080 296816 298268 348787 340504 366167 371353 396347 402833 380759 423319 939536 996864 596660 497840 318592 310060 364956 362757 391319 394437 403077 412577 462633 466329 769465 802446 40.15 68.8 1
11:41:39 2023-10-12 396732 387617 94997 91426 142735 143869 148765 147541 122408 124110 125044 130752 140054 145329 420914 454544 1312459 1286355 507464 528739 129626 115753 125479 126588 135259 131205 129541 129597 87932 89366 317895 274877 794546 788686 234815 232507 297919 297464 349313 340456 369560 372036 396106 404255 383319 423462 940494 981209 592471 498194 315726 312019 363827 363911 387984 393507 405642 410335 463354 462779 767009 802520 40.15 68.8 1
11:41:40 2023-10-12 394486 391581 94870 91575 143360 144028 149043 148023 122459 124456 125203 129370 140104 145298 420914 453973 1315258 1291035 508907 532162 129715 115799 125373 126407 135020 134616 129485 129597 87932 89308 313345 275145 788820 786492 234851 232543 297500 299896 349523 338428 369524 373616 396952 403686 383319 423426 940854 984859 589613 499256 315762 311439 363792 364138 387948 394714 405533 411206 466145 463465 764417 805946 40.15 68.8 1
11:41:41 2023-10-12 393908 390260 95105 91364 143064 143630 151837 147784 122525 124041 125044 128887 140230 143144 421552 454548 1313243 1300298 515469 531299 130967 115699 125754 126340 135424 134448 129610 129597 87964 89268 315746 275145 787271 788164 234190 233034 296268 299896 348470 341812 368341 369907 399039 403686 382776 424522 938131 990523 595330 493829 318555 311002 364338 363961 391872 395266 404213 411534 463381 466950 774796 801235 40.15 68.8 1
11:41:42 2023-10-12 394233 389258 95133 91393 142882 143663 151625 148231 122697 124283 125044 131059 139494 145365 421808 451822 1315003 1296597 510356 528703 129275 116106 124994 126791 134677 134992 129215 131769 87964 89186 313345 274950 779836 785899 234851 232706 297565 300423 352557 339155 369344 374144 396844 403579 383247 426607 943471 984141 591042 498194 315690 311948 366370 365989 387659 395827 405569 410335 463318 464577 765526 804802 40.15 68.8 1
11:41:43 2023-10-12 397611 391916 93452 91419 142990 144130 150516 147953 122792 121087 124977 131203 139527 145121 421510 453835 1315010 1289989 509631 528703 129804 115833 125653 126690 135016 134612 129395 129597 87932 89186 312333 274950 790396 788722 234851 232706 297955 300429 350634 340229 369560 372561 396394 404539 383319 425662 940870 980661 593901 495339 315690 312019 365124 363011 387948 395231 405606 410262 463389 463465 769458 804802 40.15 68.8 1
11:41:44 2023-10-12 391115 388704 95133 91456 142890 143465 151837 147784 122693 124248 125044 130752 139527 144989 422107 451070 1315258 1306742 516338 528703 129715 115799 125373 126588 135255 131215 129472 130104 88173 89366 313345 274877 793087 786218 234376 233690 295816 300320 349523 340779 366131 373875 400254 402231 383319 423246 939536 996010 595210 497487 319079 312034 365212 363011 392149 394714 403644 412774 462957 467314 769068 803481 40.15 68.8 1
11:41:45 2023-10-12 392540 389289 95170 91471 139155 143905 149252 147784 122408 124110 125044 129011 140070 145329 421808 451999 1318850 1307671 513889 528703 129715 115799 125407 126407 135237 134647 129575 129597 87932 89186 313345 274562 783436 783016 234851 233197 295021 298721 349278 340743 366718 371684 399307 402517 383319 423282 939536 994597 593760 498194 318069 311152 365469 362722 390766 394714 404249 412811 462633 465531 769533 802300 40.15 68.8 1
11:41:46 2023-10-12 394503 388669 95162 91393 142934 143431 151871 147507 122525 123835 125044 130594 140230 143007 421253 457193 1306853 1289107 513469 532916 129804 116052 125513 126656 134609 134612 129395 129597 87932 89186 312333 275510 778508 790400 234190 232706 297775 299993 350328 340743 368377 369835 397061 402795 381910 424522 940870 979164 592471 493094 318555 312128 365124 363047 390215 395301 404249 409972 467256 464877 772527 804802 40.15 68.8 1
11:41:47 2023-10-12 393652 389285 95067 91649 142860 143630 151379 147920 122375 124196 124805 131059 139494 145298 420914 449262 1321698 1307708 511045 531409 129715 115799 125407 126407 135245 134389 129429 129597 87932 89153 313345 274367 780364 783631 234851 233034 295021 301170 348501 340492 371380 375168 399198 402338 384369 424448 940722 998227 592471 498433 318519 310060 365212 362757 392114 394463 406146 412445 462633 466257 767531 802299 40.15 68.8 1
11:41:48 2023-10-12 394027 391881 93555 91453 142955 143630 149460 148024 122393 121137 124944 131161 139428 145294 420914 450645 1318850 1313317 513194 529447 129626 115799 125287 126407 135233 134992 129395 129597 87964 89186 313345 274562 783436 783016 234851 233034 295472 298686 349278 340743 368666 371945 399307 402517 380759 424522 939536 996123 582466 495630 319079 310060 365469 363047 391872 394714 403041 412482 463318 466950 769790 802446 40.15 68.8 1
11:41:49 2023-10-12 395332 388704 95035 91456 142600 143663 151684 148025 122492 124196 125044 130662 140137 145090 420584 453835 1313391 1287272 508907 528703 130413 115833 125373 126441 135127 131296 129472 129889 88229 89304 313345 275072 779759 788686 234815 232471 297365 299860 349523 340707 369524 372561 396394 404357 383247 423426 940870 981356 602460 495932 315690 311983 365124 363011 387948 395266 405606 410066 463318 462815 769465 804802 40.15 68.8 1
11:41:50 2023-10-12 396173 388713 94972 91493 142466 144474 148869 148197 122459 124248 124838 130843 140004 141403 420914 453127 1314324 1289163 508546 529953 129626 115833 125407 126407 135041 134616 129395 129597 87932 89186 313345 274950 781227 787606 234851 231768 297500 299473 349805 339679 369560 373088 396394 403686 383319 423462 940870 982894 591042 497972 315690 312019 363282 363047 387948 394057 409624 410298 463354 462779 768373 804802 40.15 68.8 1
11:41:51 2023-10-12 390735 391023 95162 91021 143029 143571 149355 147232 122726 124076 125044 130628 140827 141141 421887 453405 1315323 1305885 515694 531748 129804 115892 125513 126656 135114 134577 129395 129597 87964 89186 317895 275157 794527 785862 234190 236246 297081 299678 349662 342582 366167 372036 396312 403686 383319 423246 939264 994011 596759 495339 319304 310530 364373 363047 389791 393782 406146 412154 463318 467679 772491 802483 40.15 68.8 1
11:41:52 2023-10-12 392230 389613 95204 91493 142860 143670 149355 147369 122730 124076 125011 130843 140054 145126 421808 451107 1315040 1305814 514963 531409 129793 115833 125407 126441 135050 134553 129519 129597 87964 89218 317895 274562 786341 784197 234520 236447 296663 299219 349290 340743 366167 373088 396347 403403 383319 422915 938168 994011 596759 496782 319079 310060 365242 363011 392426 394714 406146 412774 463318 467414 769104 802338 40.15 68.8 1
11:41:53 2023-10-12 396734 391881 93582 91509 142973 143596 149356 148024 122426 121107 124977 128832 140230 145121 420914 454508 1309630 1286355 511008 529820 129715 115799 125407 126407 135050 134992 129575 131552 87932 89218 313345 274950 778991 788722 234851 232053 297955 299473 349805 340743 369488 369943 396394 404539 383049 423390 940202 980661 595330 493866 315762 312019 365124 363047 390766 395854 405533 410008 463354 464514 769141 805946 40.15 68.8 1
11:41:54 2023-10-12 391666 391894 95100 91426 142765 143969 149112 147507 122891 124248 125044 130662 140054 145342 421808 451070 1316672 1307745 514561 531409 129894 115799 125687 126441 135016 131286 129506 129889 88382 89300 314708 274841 800583 783988 234815 233690 296728 300029 350454 340707 366940 371910 397458 403403 384259 423654 940870 996864 589613 498194 319158 310095 365469 363011 391042 394714 404249 412811 463354 466293 769458 801840 40.15 68.8 1
11:41:55 2023-10-12 394407 389875 95039 91489 142665 143969 149006 147751 122492 124283 124805 130911 139296 145440 421735 451034 1318887 1307708 511810 528703 129715 115833 125407 126441 135050 134424 129575 129597 87964 89308 314708 274562 787353 781910 234851 233034 296246 300175 349278 340779 368412 371945 399307 402517 380759 424559 940202 996828 596759 495630 319079 310246 365469 363047 391595 394714 404249 412811 465131 467314 769068 802446 40.15 68.8 1
11:41:56 2023-10-12 397014 388748 95006 91586 142691 143697 151625 147784 122492 124248 125011 130752 139494 145090 421588 457522 1315285 1287272 509993 532162 129898 115892 125513 126656 135424 131115 129395 129597 87932 89186 313345 274950 791305 789577 234851 232053 297818 299296 349554 340492 369560 372036 396358 403686 383319 423462 940870 980497 599560 495376 315726 312933 363246 363047 388020 395301 405606 410335 463354 463104 770012 805813 40.15 68.8 1
11:41:57 2023-10-12 394549 391364 95166 91489 142730 143530 151625 147784 122492 124076 125044 129027 140233 144918 420914 454579 1309593 1286355 509020 528739 129541 115833 125407 126475 135122 131296 129395 129597 87964 89341 310579 275145 791524 790701 234685 232706 297955 297536 349841 340743 368932 369943 396988 402549 383319 423390 940870 979164 591217 493866 317621 312677 365124 363882 389925 395854 405533 410298 463389 464877 770304 807093 40.15 68.8 1
11:41:58 2023-10-12 392922 391886 93647 91479 139163 143630 149460 148024 122459 121105 124977 131161 140134 141306 421997 451034 1318887 1309644 513469 532015 129983 115833 125407 126441 135237 134710 129506 129958 87964 89554 313345 274562 794162 783606 234851 236115 296246 298721 349278 340779 367305 371910 396347 402553 380759 424221 939536 996864 593760 495594 319238 310060 365469 363011 392426 395270 403644 411205 463354 467715 769686 802446 40.15 68.8 1
11:41:59 2023-10-12 395598 387586 93470 91552 142787 143731 149252 148231 122492 124317 125011 130877 139527 145192 420914 453835 1313391 1289201 504657 528739 129715 115833 125407 126441 135050 134459 129506 129923 88382 89300 310579 274841 788447 788091 234851 232471 297385 299854 349626 340085 369560 373088 396988 404255 383101 428120 940870 979128 593901 497487 315401 312790 363827 363082 387948 394678 407900 411243 463354 463465 767531 804802 40.15 68.8 1
11:42:00 2023-10-12 397014 388709 95067 91489 142700 143697 151519 148264 122730 124283 125044 130911 139527 145192 421253 454189 1315258 1288890 508907 528739 129715 115799 125441 126441 135148 134616 129519 131552 87964 89341 313345 274756 789560 787606 234851 232053 297955 300108 349805 338370 369596 373088 397025 403686 380759 423498 940612 979128 593901 496782 315690 312055 363282 365694 387984 394127 407936 411534 463389 463501 769141 804802 40.15 68.8 1
11:42:01 2023-10-12 391681 388713 95158 91393 142973 143869 149355 147369 122525 124076 125078 130628 140730 144931 422107 453405 1317198 1308676 515694 532162 129894 115892 125547 126690 135102 134992 129575 129597 87932 89341 314708 274950 781227 787335 234190 233361 296872 299715 349805 342559 369276 372036 396347 403686 383319 423282 937503 994011 588398 495009 319079 310530 364373 363047 392426 393507 405313 412482 463354 467643 771396 802520 40.15 68.8 1
11:42:02 2023-10-12 391685 391088 95166 91017 142969 143233 151906 147578 122492 123921 125044 130628 140233 141477 421808 453659 1315258 1302209 515841 530036 129715 115799 125407 126441 135016 134616 129519 130065 87932 89186 313345 274950 788400 786492 234025 231730 295959 300320 349278 342606 366718 369943 399089 403686 381900 423282 936839 991096 591042 493516 318628 310784 364373 363047 389791 394127 403984 411899 461948 467679 774796 802446 40.15 68.8 1
11:42:03 2023-10-12 394450 391881 93452 91542 138964 144328 149252 148197 122426 121105 124944 131286 139461 141501 421363 454796 1317129 1293831 509631 532052 129898 115799 125407 126441 135130 134616 129519 129597 87964 89341 310204 275070 785420 785936 234851 232706 297243 299896 349554 338655 369524 371910 397061 403686 382237 426489 940870 984126 591042 495594 317584 311510 365206 364720 390215 394714 405533 411571 467495 465993 765576 806519 40.15 68.8 1
11:42:04 2023-10-12 393105 388740 95067 91489 142765 143697 151660 148025 122718 124110 125337 130911 139527 145192 420914 454299 1314071 1296555 509740 528739 129537 116026 125520 126825 134609 134682 129215 131804 87932 89496 312718 276514 776630 784197 234851 232706 296621 300108 351465 340779 367011 371353 397061 402233 381931 423920 940870 989822 597117 498194 317621 311474 366900 367584 391726 395683 405425 411388 466038 466150 765428 805835 40.15 68.8 1
11:42:05 2023-10-12 396747 391364 95133 91446 142799 143663 151695 147784 122730 121122 125044 130809 139527 144989 421510 453622 1313391 1296555 511422 530657 129898 115720 125614 126441 135598 134616 129610 131552 88270 89186 314208 272977 798943 788722 234520 233034 297612 298268 347701 340504 369524 372820 397061 402234 382508 423426 938204 986090 593901 494989 317657 310211 364409 363961 389940 395266 405461 411571 459728 463501 772564 801121 40.15 68.8 1
11:42:06 2023-10-12 393096 389341 95035 91585 142691 143697 151414 148025 122408 124145 125044 130911 139527 145263 420914 454786 1319077 1300193 511408 532162 129537 116119 124927 126899 134475 131429 129147 130320 87867 89463 313345 276122 772606 786218 234706 232706 296376 299890 351465 340743 369800 371353 397061 403686 381662 424221 940870 989122 589613 498194 317621 311435 364373 365012 391042 394714 405533 411571 469320 465930 765613 805946 40.15 68.8 1
11:42:07 2023-10-12 393374 392208 93452 91585 142821 143803 151625 147689 122492 124231 124924 130911 139527 145095 421510 450746 1313141 1296555 509020 528739 132638 116139 124960 127068 134576 134752 129126 131838 87932 89496 309426 276122 779478 784197 234851 232706 296412 300320 351465 339751 367305 371910 397061 403686 381968 424522 939128 988229 599560 498194 317621 311444 363353 365268 392426 392888 405497 410952 468655 466986 765650 805946 40.15 68.8 1
11:42:08 2023-10-12 396659 388748 93647 91706 139287 144368 149180 147746 122712 124318 125183 130931 140827 145250 422034 450890 1313391 1296555 512545 528295 130439 116019 125580 126407 135271 134616 129519 129597 88326 89186 317895 272711 785611 788722 234685 232706 297081 300175 347737 340540 369560 372820 397061 402199 382472 423462 938204 986900 586989 495376 318330 311510 365469 363961 388020 394989 405497 412482 464036 463537 773697 802338 40.15 68.8 1
11:42:09 2023-10-12 395329 388704 94969 91316 142575 143769 149112 147507 122492 123938 125044 130662 140054 145130 421510 454299 1312459 1296592 511820 528331 129983 115481 125821 126407 135364 134424 129610 129597 88238 89092 311584 272977 788414 788722 234520 232706 297081 299678 347701 340779 369524 371768 397061 402553 382508 423426 939536 986863 596759 493902 318106 311510 364373 364330 389997 396943 408133 411424 463927 464698 773550 802188 40.15 68.8 1
11:42:10 2023-10-12 394132 391917 93452 91552 142700 143697 151519 148111 122525 121170 125323 130934 139527 145298 421510 454760 1317129 1296592 508660 529483 132638 116059 124994 127068 134622 134710 129126 132163 87932 89402 313345 275731 789685 784270 234851 232706 296964 300175 351713 340504 367858 371649 397061 403686 380761 424559 940870 987722 596660 495630 317657 312449 364409 364976 391872 392888 405533 411571 467302 466293 765650 805946 40.15 68.8 1
11:42:11 2023-10-12 395889 388709 95067 91017 142765 143564 151660 148025 122525 124076 125044 128937 139560 145126 420914 451107 1315323 1300193 513157 532162 129894 116006 125754 126690 135356 133271 129575 129958 88415 89153 313345 272977 791608 788502 234670 233326 296621 299175 347737 340229 369596 372607 397061 402234 381936 423462 938204 989122 599560 495376 318106 311038 365469 363961 387695 394989 405461 412848 464693 463537 772564 804231 40.15 68.8 1
11:42:12 2023-10-12 395319 388744 93656 91490 142730 143564 151695 148025 122525 124110 125044 130662 139494 145192 421510 451034 1313391 1298336 512090 528331 129715 115833 125441 126475 135271 134616 129610 131644 87996 89218 313724 272940 781545 789570 234851 233034 297500 301840 347737 339715 369078 372561 397061 401388 381632 423462 937540 987722 593901 495376 315545 311510 365540 363961 388020 394127 405497 412848 464693 463537 772564 801877 40.15 68.8 1
11:42:13 2023-10-12 392276 388704 95096 91542 139196 144168 149618 147607 122712 124456 125011 130931 140827 141141 421107 456428 1317092 1298436 509776 530265 130658 116019 125687 126441 135016 134494 129519 131889 87964 89333 311441 276122 793207 783643 234851 232706 297689 297428 350935 341848 366718 373088 397061 405894 380795 423920 939165 991133 591042 496782 317657 312968 364608 361960 392149 393817 405497 409682 464036 466329 765650 802483 40.15 68.8 1
11:42:14 2023-10-12 393383 388744 95105 91426 142735 143697 151695 148128 122525 124110 125044 130786 139560 141418 420914 455894 1322637 1298510 507464 532015 129894 115720 125648 126407 135386 134616 129610 129597 88238 89125 313345 273786 788121 785936 234851 232662 297955 299896 348787 341848 367858 372825 395800 403686 382776 424559 941160 992571 592471 495364 315726 311510 365540 363047 391763 395719 408640 413176 465350 465786 764306 802299 40.15 68.8 1
11:42:15 2023-10-12 394416 391100 93647 91265 142964 143199 151764 147578 122843 120749 125617 128619 140330 144680 421510 457595 1305859 1289238 515184 529892 129715 115833 125441 126798 135177 134494 129429 131769 88205 89373 313345 275340 779726 789841 233825 236044 297955 299473 350652 340779 368412 369907 397061 402900 387349 423055 940202 983468 592471 492434 318628 312019 364866 363882 390766 395336 404855 410335 464765 465602 774833 805946 40.15 68.8 1
11:42:16 2023-10-12 393648 389320 95006 91585 142726 144168 148834 147953 122459 124352 125011 131093 140054 141981 421212 451034 1322637 1311485 510822 532499 129983 115926 125754 126690 135323 131229 129575 130232 88415 89366 317895 274562 783924 783016 234851 233290 296839 300775 349242 340779 368377 371945 399567 403083 381865 425464 940870 993938 588398 495630 318555 310060 365505 363011 391319 394714 404819 412848 463318 466293 770012 802446 40.15 68.8 1
11:42:17 2023-10-12 391128 389289 95162 91364 143194 143564 151837 148025 122492 124162 125044 130752 139986 145090 422107 451070 1316193 1307745 514180 531409 129793 115833 125441 126441 135470 134612 129610 131552 88205 89341 313345 274562 780243 783606 234634 231627 296143 298686 349805 340779 366975 373616 397458 403686 383319 423282 939536 996864 589077 498194 319304 310060 365469 363011 391872 394392 404249 413433 463354 467643 767980 802410 40.15 68.8 1
11:42:18 2023-10-12 396742 388713 95096 91556 139029 144568 149145 147779 122730 121039 124977 131113 140827 145431 421698 456229 1315323 1287272 508907 531409 129715 115833 125687 126791 135203 134647 129610 131552 87964 89333 314708 275340 783557 788722 234851 232053 297955 299219 350369 340779 369560 373088 396952 402198 383319 423462 940870 980661 588398 496430 315762 311769 363792 363592 388020 395266 407936 410335 465095 463465 767980 804802 40.15 68.8 1
11:42:19 2023-10-12 395889 388669 94997 91489 142760 143969 149355 148229 122492 124248 125078 130843 140633 145135 420914 457125 1309667 1287272 508624 528739 129626 115833 125407 126441 135250 134494 129395 131678 88358 89435 317895 274950 780333 788722 234851 232543 297955 300211 349841 340779 369560 372036 397025 402514 383064 423462 940870 981356 595445 494602 315762 312822 363282 363082 390861 396943 410208 410043 467000 464371 772875 805835 40.15 68.8 1
11:42:20 2023-10-12 392126 391369 93582 91545 142994 143693 149530 147944 122525 124076 125044 129011 140330 145042 421510 449931 1316193 1309650 514160 530265 129715 115799 125441 126441 135271 134710 129519 131735 87964 89341 313345 274562 781060 782729 234685 231627 296663 300320 349841 341259 366718 373616 397458 403686 383319 423319 938204 996120 595210 498194 319304 310060 365212 363047 391872 395270 403929 412811 463318 467643 769104 804665 40.15 68.8 1
11:42:21 2023-10-12 392053 389289 95162 91557 142700 143630 151625 147611 122492 124196 125044 130696 139527 145192 421510 449967 1317878 1309606 513395 531409 129715 115833 125407 126441 135364 134494 129395 131587 87964 89341 312333 274562 781303 782729 234851 236412 296246 301108 349559 340779 367269 371910 397494 403116 383987 423625 941636 995973 588183 499256 318446 310824 365362 365767 391836 394714 404819 413433 463354 466293 770960 804515 40.15 68.8 1
11:42:22 2023-10-12 394210 390991 95137 91393 142878 143969 149250 147507 122726 123903 125078 130628 140633 144843 421510 456047 1307699 1285431 512090 528703 129715 115833 125407 126441 135050 134682 129395 131587 88205 89341 317895 275340 796108 790400 234685 232706 297955 299256 350333 341295 368412 369907 397025 402865 380759 425914 940870 973620 591385 493480 317621 312611 365124 363882 391042 396166 405497 410298 467624 465930 771396 804802 40.15 68.8 1
11:42:23 2023-10-12 392285 389293 95133 91519 142726 144020 149530 148715 122730 121105 125011 131113 139791 141625 421735 452209 1320881 1311519 514367 531409 129894 115833 125407 126676 135255 134612 129575 131678 87996 89341 313345 274877 783680 782729 234851 236281 296663 300745 349559 340815 367269 371910 396347 403119 381329 424522 939536 998281 595210 495594 319304 311002 365469 363082 390886 393472 404249 412811 463354 467715 770267 804802 40.15 68.8 1
11:42:24 2023-10-12 391047 388709 93656 91017 142973 143769 149390 147232 122777 123903 125457 130628 140633 144931 421808 453659 1313391 1303923 515804 528703 129715 115833 125441 126441 135050 134459 129429 131552 87964 89341 314708 274950 794892 786492 234190 231627 297081 299926 349877 342848 367558 372036 396312 403686 381294 423920 937503 993975 588398 494252 319304 311002 364921 363047 390338 396907 406864 412518 466595 468230 774648 802336 40.15 68.8 1
11:42:25 2023-10-12 397009 391364 93452 91642 142994 144020 149530 148508 122492 124231 125044 131093 140330 145400 420107 454942 1315003 1292713 510319 528739 129804 115833 125407 126475 135364 134529 129519 131712 88450 89435 313345 274950 797636 786492 234851 232706 297709 300320 349841 338726 369560 371945 397061 402290 382778 423426 939128 987722 589613 495594 317621 311729 364338 365268 391872 392923 405497 411534 466181 466293 765650 805946 40.15 68.8 1
11:42:26 2023-10-12 391945 389293 95170 91477 142899 143697 151765 147819 122525 124110 125078 130786 139527 145139 421510 455894 1315040 1298436 511810 530000 129715 115833 125407 126475 135271 134588 129610 131837 87964 89529 313345 276514 793855 784233 234851 233034 296865 297789 351961 342606 367269 373616 396052 404063 383987 424264 944068 992631 592471 498194 317960 311841 365124 365090 393260 396385 405461 410298 466145 467679 765355 807056 40.15 68.8 1
11:42:27 2023-10-12 396940 387586 95195 91489 142964 143960 149460 148128 122730 124110 125251 130877 140233 145090 421808 448071 1315258 1296517 512539 528703 129630 115833 125441 126825 135151 134804 129610 131678 87964 89218 313345 273786 780167 788722 234851 236044 297081 299245 348763 339751 369596 373088 397061 402553 380795 428120 937503 987024 592471 496078 318330 311983 367480 363011 389940 394989 405533 414093 463318 464649 771943 802446 40.15 68.8 1
11:42:28 2023-10-12 391697 389289 95100 91459 142899 143697 149774 148264 122730 121069 125323 131104 140339 141239 421437 456392 1319004 1302154 511624 529856 129894 115833 125614 126475 135664 134992 129575 131769 88238 89341 313345 275584 788799 784197 234670 232706 297802 297789 350899 342329 367269 373088 397061 403464 381632 424522 941862 992534 582232 496782 318367 313444 365124 362214 392426 395647 407936 410335 461984 467022 765650 802520 40.15 68.8 1
11:42:29 2023-10-12 393091 388713 95166 91446 142899 143697 151800 148025 122525 124196 125044 130786 139527 145090 421510 453835 1325459 1298473 507192 528703 129987 115799 125735 126441 135564 134616 129610 131644 88298 89218 313345 273786 793436 786492 234851 232053 297356 300320 348751 341848 368412 373088 396394 403686 383081 424559 941160 994671 588398 498470 317621 311038 366605 363047 390548 394714 409624 413469 465899 465971 767134 804046 40.15 68.8 1
11:42:30 2023-10-12 394732 391088 93647 91419 139225 143562 151871 147784 122525 123990 125078 130662 140230 145435 421510 455502 1307736 1285468 511581 528703 129719 115833 125407 126475 135343 134804 129519 132072 87932 89525 313345 275340 779276 788722 234520 232870 298027 299473 349877 340779 368412 369943 397061 402865 380759 423390 940870 973620 592626 492434 315401 312055 363246 363882 391042 395889 405533 410298 463425 467048 770304 805946 40.15 68.8 1
11:42:31 2023-10-12 395634 389293 95039 91585 142696 144030 151625 148438 122525 124352 125044 131036 139560 145289 419517 453163 1315040 1291072 507512 528703 129804 115833 125441 126859 135492 134529 129610 131678 88450 89341 313345 274950 784465 787606 234851 232706 297320 298268 350369 339476 369596 371910 397061 402290 384259 428157 943397 984031 591042 498194 315618 312570 366677 366026 387840 396664 407936 411571 464403 463501 768436 805115 40.15 68.8 1
11:42:32 2023-10-12 390941 391219 95232 91426 142969 143465 152261 147403 122726 123990 125457 130662 140330 144989 421510 450890 1314324 1304064 515804 528703 129898 115833 125441 126475 135177 134616 129610 131769 88205 89373 313345 274950 784937 786492 234520 236187 297009 298304 349841 342618 367269 372036 396347 403686 382436 423920 939264 993236 591042 493902 319079 311474 364921 363627 390921 395266 404249 412227 463354 468410 774796 802520 40.15 68.8 1
11:42:33 2023-10-12 394450 388744 95100 91585 142696 143765 149425 148541 122730 121251 124944 131138 139461 141914 421102 455585 1317055 1294634 509882 531565 129804 115833 125407 126825 135869 131451 129485 131644 87964 89341 313724 274950 781622 786492 234851 233025 297500 299986 349877 339441 369560 371945 397061 403686 382237 423426 940870 984859 591042 498239 318106 311983 364373 365268 390766 394714 409350 411607 467531 465930 765650 806519 40.15 68.8 1
11:42:34 2023-10-12 391396 389293 95068 91522 139155 143697 151695 148231 122492 124145 125044 130911 139560 145059 421510 455585 1314071 1298436 511810 529519 129719 116059 125407 126859 135139 134804 129215 132163 87932 89529 313885 276906 774097 783643 234851 236044 298027 299292 351997 341812 367305 371874 397061 403464 382508 424221 940870 989822 586989 495594 315437 312019 362992 364138 390338 393472 409042 410043 467992 467392 768845 805872 40.15 68.8 1
11:42:35 2023-10-12 396516 391364 93582 91453 143064 144020 149949 148508 122730 124110 125078 130244 139555 141672 421808 451715 1313391 1294714 513269 528703 129882 115833 125407 126441 135050 134529 129429 131804 87964 89341 313345 274562 779564 788722 234851 236376 295579 299245 349290 339751 369560 373088 399307 402553 383319 426866 936802 984932 592471 496430 318367 311038 367480 363847 388020 394713 405533 414093 464765 464577 770267 802520 40.15 68.8 1
11:42:36 2023-10-12 394948 388713 95096 91430 142774 143969 149390 147885 122773 124145 125251 130911 140633 145126 421510 454299 1303872 1295674 516537 529519 129715 115866 125446 127068 135084 134658 129429 131838 87964 89496 311441 276122 786971 787606 234355 232019 296760 299292 351731 340779 369004 373088 397529 402865 382778 426630 941636 985464 588398 495229 319909 310642 366677 365090 391319 396943 406110 412154 466181 465602 777395 805687 40.15 68.8 1
11:42:37 2023-10-12 393931 388713 95133 91426 142571 143621 149576 148694 122525 124110 125044 130877 139560 145059 420914 451107 1324353 1302209 509358 527924 129894 115833 125648 126475 135398 134459 129610 131587 88238 89218 313724 273592 783826 783643 234851 232053 297081 300636 348506 341571 368377 372205 397025 402553 381900 422721 940870 992561 584170 495630 317657 311038 365540 363047 391042 394714 405606 414056 463354 466293 767282 804092 40.15 68.8 1
11:42:38 2023-10-12 394210 389324 95001 91683 142492 144028 151414 148229 122090 124386 124633 131484 139494 145440 420914 450219 1322637 1303960 509158 530657 129719 115833 125407 126441 135151 134616 129610 131980 87964 89341 313345 274367 783802 784748 236107 233326 297608 301170 349170 341151 368305 375204 398916 402374 384406 423353 940202 995340 592471 495666 319547 310530 365469 363082 391319 394714 407227 413763 463354 467314 767980 802375 40.15 68.8 1
11:42:39 2023-10-12 393940 387626 95039 91397 142735 143564 151695 148145 122525 124076 125044 130447 139560 144786 421510 457522 1307736 1285431 509812 529892 129715 116019 125407 126475 135084 134616 129519 131587 87964 89218 313345 274950 785910 788722 234685 232706 297955 299907 349913 340779 369524 369943 397025 402830 383101 423462 940870 981356 598189 493829 317584 313657 365124 363811 391042 395854 405569 410623 468385 464591 772094 805798 40.15 68.8 1
11:42:40 2023-10-12 390938 391100 93452 91545 139129 144168 149180 147642 122492 124214 125044 130843 140633 141434 421552 449895 1315040 1307671 514561 532125 129537 115833 125580 126441 135203 134647 129610 129597 88205 89308 317895 274562 795500 782692 234685 231788 297081 300111 349805 340743 366646 373616 397458 403686 381597 423282 938168 996120 588398 498194 319530 310748 365469 363847 392426 395548 404213 412774 463318 468338 769649 804628 40.15 68.8 1
11:42:41 2023-10-12 391396 389653 95038 91509 143021 143969 149216 147437 122492 124214 125078 130752 140730 145126 421510 451034 1317129 1307708 515935 531409 129894 115833 125614 126791 135364 134682 129575 131769 88205 89308 311584 274756 780696 784160 234851 231627 296872 299890 349805 341259 366682 371613 397458 403686 383319 422615 940966 998152 588398 498157 319384 310824 365326 366026 393260 395755 406975 412628 463354 468338 769649 804665 40.15 68.8 1
11:42:42 2023-10-12 396167 391881 95194 91519 142860 143528 149355 148179 122679 124196 125044 130752 139390 144989 421510 457809 1309667 1287272 509020 528703 129894 115833 125580 126791 135271 134647 129610 131769 88205 89463 313345 275340 789911 790400 234851 232706 297955 299926 350863 341776 369560 372561 397061 402865 381294 423498 940870 979128 598189 494952 317584 313086 363282 364138 391319 395889 407900 411206 467955 465239 770231 805946 40.15 68.8 1
11:42:43 2023-10-12 394489 389249 95162 91519 142795 143697 151906 148111 122693 124041 125044 130752 140330 144887 420914 457486 1309593 1287272 510173 531409 129804 115833 125441 126791 135245 134616 129610 129597 88205 89496 313814 275145 780122 789841 234634 233126 297919 300381 350719 341115 369380 371891 396808 405966 382918 427548 940870 981356 591217 494215 317331 313119 366158 364102 391319 396479 405569 410298 467809 465930 770267 805946 40.15 68.8 1
11:42:44 2023-10-12 392536 389562 95162 91590 143025 143969 149355 147953 122525 124145 125044 129370 140730 145338 421510 450998 1316906 1309606 514160 531409 129894 115833 125614 126859 135458 134682 129610 131769 88238 89308 317895 274950 782002 783914 234851 236281 295995 300350 349805 341259 367234 371910 398051 403686 381865 424221 940202 999691 589613 498194 319042 310748 365505 363047 391872 394714 404819 413433 467256 467356 771508 806964 40.15 68.8 1
11:42:45 2023-10-12 394453 391369 93647 91424 139196 143926 149879 148353 122796 124214 125424 130843 140330 144989 421212 458549 1308627 1285431 511293 528739 129894 116260 125441 127035 135254 134717 129610 131804 88205 89513 313345 275340 778749 790400 234851 232706 297955 299473 350616 341499 368932 372000 397061 402830 381602 423390 940870 981356 592626 493829 318330 312933 363282 364138 391319 396479 405533 410335 465383 466257 771943 806519 40.15 68.8 1
11:42:46 2023-10-12 396451 388713 95170 91589 142830 143697 149829 148231 122525 124162 125044 130843 140330 145192 420548 454544 1309667 1287272 507512 529483 130072 115833 125441 126441 135241 134588 129610 131735 87964 89402 315528 274950 786448 788722 234851 232706 297847 300429 350616 341776 369596 372825 397025 402830 381294 423498 942307 981136 586989 494659 319083 313265 366158 366026 390106 396026 407791 413043 467330 463465 767980 805946 40.15 68.8 1
11:42:47 2023-10-12 391685 392472 93818 91393 143064 143697 151906 147784 122525 121072 125044 130877 140330 145126 422107 451070 1315258 1309606 516097 528703 129894 115992 125614 126791 135458 134804 129610 132163 88205 89341 313345 274950 783436 784160 234851 231984 295959 298721 349805 341776 367005 373616 397494 403686 381597 424221 939536 996864 586989 496782 319530 311002 365505 363082 390886 393472 404249 413433 463354 468374 771471 802483 40.15 68.8 1
11:42:48 2023-10-12 392239 391576 95327 91456 143368 143630 151941 147920 122895 124076 125457 130662 140363 144887 421808 450710 1313391 1302209 515073 529483 129894 115992 125701 126859 135458 134682 129610 131804 88326 89402 315528 275340 788613 787606 234520 234019 297811 301280 350328 342582 370326 371927 400436 404752 386042 424374 939080 991760 593901 494602 319530 311729 367717 366026 390886 395854 405140 412774 465899 469071 774796 802446 40.15 68.8 1
11:42:49 2023-10-12 394450 389597 95166 91808 142895 144415 151554 148542 122525 124352 125044 131093 139527 141730 421510 453163 1315003 1296597 509956 532769 129715 116026 125614 126825 135458 134717 129610 131804 88205 89341 313345 275340 791037 787606 234851 233218 297919 299926 350652 339715 369632 372467 397061 402514 381597 423498 941123 984895 589613 499684 318330 312019 364921 365268 391872 393472 409933 412482 469320 466663 767266 806870 40.15 68.8 1
11:42:50 2023-10-12 396465 391364 95320 91453 143425 144268 149563 147814 122965 121039 125217 130934 140827 145329 421510 454439 1314237 1298362 512053 531409 130542 116086 125855 126441 135902 134647 129610 129597 88544 89308 311584 273494 787995 789841 234851 236246 297709 299926 348470 341535 369560 372561 399307 403686 383081 423462 940202 989822 596759 495339 318592 311983 366900 364476 390766 396166 405461 412482 464693 467407 774796 801840 40.15 68.8 1
11:42:51 2023-10-12 396631 388709 95166 91585 142934 143697 151906 148231 122525 124283 125078 130877 140233 145192 420914 451070 1315258 1296555 513269 531409 129894 115833 125855 126825 135364 134804 129610 131587 88238 89402 313345 273517 782853 789841 234851 236080 296865 299210 348465 340743 369596 373088 399307 402517 381900 427437 938204 989744 592471 495785 318526 311841 368715 364992 390106 396943 409042 413872 465277 466685 772491 802446 40.15 68.8 1
11:42:52 2023-10-12 391949 389249 93711 91765 143185 143897 151906 148231 122895 121170 125390 130877 140553 145298 422107 456571 1316906 1300321 512539 529483 129898 116026 125614 126859 135458 134804 129610 131769 88205 89463 311441 276122 782537 784160 234670 233197 297320 297789 351997 342848 367305 373880 397061 404063 381597 424522 941862 992498 588398 497487 318592 312933 365124 362757 389791 396835 405497 410298 465021 467679 768373 804194 40.15 68.8 1
11:42:53 2023-10-12 393096 388704 95166 91585 142929 143930 151941 148231 122525 124231 125078 130911 140233 145227 421510 454508 1325459 1300321 504391 531409 129983 115833 125788 126441 135722 134553 129610 129597 88358 89186 313345 273786 786409 785936 234851 232563 297559 301134 348501 342318 368528 373875 396529 403615 386042 425655 943508 994561 592471 496782 315726 312647 366900 364882 392149 394057 408874 411534 461948 467135 765033 804665 40.15 68.8 1
11:42:54 2023-10-12 396069 389285 95195 91585 142934 143954 149530 149099 122525 124317 125371 130911 140330 145241 421808 450320 1309667 1294677 515657 528739 129626 116106 125407 127068 135016 134905 129519 132021 87964 89496 313345 275926 776818 788722 234851 231788 296246 301097 351429 340743 369524 373616 398365 403686 383049 423426 938204 984859 593901 496782 318592 310455 366605 365233 390215 394678 404891 414093 469653 465280 777727 806964 40.15 68.8 1
11:42:55 2023-10-12 395145 389289 95195 91585 142964 143697 151941 148231 122693 124283 125078 130877 139527 145024 421510 452970 1309667 1296555 513359 528739 129537 116026 125566 127041 135255 131610 129506 130320 88173 89398 315528 275620 778646 788612 234779 233361 296246 302928 350899 340504 369488 373734 398680 403686 382778 423390 937466 985538 592471 496782 318592 310455 366605 365268 390766 395231 404891 414093 469320 464877 774833 804802 40.15 68.8 1
11:42:56 2023-10-12 393082 389249 95166 91679 142934 143829 151906 148023 122525 124317 125337 130877 140363 145192 420914 456084 1324518 1300321 508546 531409 130608 115799 125855 126441 135526 134494 129610 131552 88238 89341 313345 273786 798943 786218 234851 232053 297811 298721 348787 342329 368932 373616 397025 401671 383116 423019 941160 996157 592471 501032 315473 313122 366426 364992 391231 396943 409632 413542 465314 466806 765539 805946 40.15 68.8 1
11:42:57 2023-10-12 394210 389016 95398 91320 140421 143869 149844 147335 122927 123990 125703 131113 140827 144927 419780 455858 1305999 1296597 516684 529483 129894 116026 125614 127035 135492 134786 129610 132021 88238 89616 317895 276317 777379 790400 234190 232019 297955 299219 351997 341812 369488 372036 397494 404063 380759 423426 940870 984859 596759 493902 319989 311983 364373 365268 391319 395889 404249 411571 467531 465280 777073 806519 40.15 68.8 1
11:42:58 2023-10-12 394622 388709 95162 91618 142929 143697 151941 148231 122557 124196 125457 130911 140363 145192 419517 455538 1309667 1287295 509020 529856 129983 116059 125735 126859 135492 134658 129610 131929 88571 89496 313345 275340 782124 790961 234851 236080 299605 301134 350647 341560 369380 373015 396952 404582 384950 428953 943545 984141 598189 495303 318592 313921 364373 367584 392353 396479 408838 412190 466145 466329 771833 805678 40.15 68.8 1
11:42:59 2023-10-12 392536 393023 95394 91745 143342 144568 150089 148471 122927 124317 125751 131484 141216 145653 421070 453659 1322637 1315248 516537 531869 131165 116526 126305 127733 136450 131974 132194 132376 88792 90058 321146 276122 788360 788164 236179 233453 297811 302666 351997 342803 369560 373621 401102 405266 384806 423462 945712 997330 598189 497487 322028 314878 369669 367543 395387 400673 410104 414344 467531 470617 783696 811663 40.15 68.8 2
11:43:00 2023-10-12 405548 400313 96397 94697 143880 148334 153693 152233 124798 122878 128834 130855 143710 145266 429751 458252 1337327 1323630 524086 540883 133545 118704 130293 129687 139245 137565 133478 134281 90410 91954 318401 279256 797155 806948 237670 237050 301445 305759 360745 348653 377365 380810 406332 412170 390079 434431 959310 1005148 608259 501550 324367 319783 373226 373026 400692 405363 414583 419451 476375 475256 786857 824465 40.15 68.8 2
11:43:01 2023-10-12 404738 402998 96401 93215 144820 149557 155117 153318 124621 122944 129420 131470 144851 145507 429429 462723 1344761 1339405 528516 540991 133662 118671 131062 129865 140740 138521 134116 134576 90476 91890 320635 279437 801309 804776 237610 237226 302399 306262 359309 351862 376233 381100 406074 412359 392435 431179 959310 1014560 605336 504214 326636 318746 375364 374108 398881 405151 417436 421795 474393 473636 790281 820651 40.15 68.8 2
11:43:02 2023-10-12 403413 404847 96430 92864 144377 148998 155255 154026 124587 122878 129317 131470 143873 145708 428718 468394 1346510 1330106 524267 544124 132918 117948 133524 130612 140871 138749 134335 134609 90162 91894 317895 282865 802978 806486 237811 236423 303356 303013 358192 350764 376197 381100 402338 410229 387921 429813 960146 1015148 599618 504643 324782 316708 374382 373579 399280 403394 414183 419086 472793 472449 781131 817870 40.15 68.8 2
11:43:03 2023-10-12 411760 406056 95398 91618 143452 147860 155113 153284 123974 121647 129171 130978 143079 144191 431275 462050 1341129 1324573 524304 540883 131989 116640 133338 129513 141306 137879 134229 134086 89846 90499 320549 277724 810993 811545 236345 235449 301339 305469 355994 345026 376209 376362 400960 405966 384406 428306 952754 999691 611267 503784 321651 315802 371950 372380 394445 400709 410208 415306 468922 469071 786263 816061 40.15 68.8 2
11:43:04 2023-10-12 408276 405502 94804 90984 142221 147309 153940 152977 123129 121400 128284 130553 142025 143824 430055 459760 1349813 1324332 518890 540049 129894 116059 130697 132643 139458 137450 133557 133666 89101 90186 317389 278311 805940 807058 236675 234570 297955 303740 354488 343374 369668 375941 398680 403686 382778 422011 950090 1008145 599560 501477 322028 314878 369085 368615 394445 398920 405497 413763 466559 470251 785970 814017 40.15 68.8 2
11:43:05 2023-10-12 410371 406092 92066 89844 141076 145542 153165 151292 122375 123869 127404 128906 141044 145440 427484 456928 1328070 1311508 518879 539036 132437 115090 129521 128869 140598 136746 132427 133248 88173 89431 312440 279874 803538 811648 236513 233418 295794 299678 351997 341812 371380 372979 396358 400085 374239 417527 943545 989122 595330 499599 319530 311190 364956 365818 390215 393472 402561 405511 463818 460049 779435 808110 40.15 68.8 2
11:43:06 2023-10-12 408276 405542 91432 89598 143503 145917 152216 151745 121691 123800 126774 128744 140363 145298 427484 458646 1340177 1315073 516375 539799 132253 114236 129368 132040 142208 136083 132187 132514 87900 88877 317389 276837 823873 804776 236179 232019 295343 299292 349313 340815 366202 372820 392261 396488 374204 414412 943397 997516 598110 502715 317476 309666 365362 364992 387804 392252 402094 407696 458758 459299 770922 805813 40.15 68.8 2
11:43:07 2023-10-12 410296 405808 91484 89133 140048 144620 152435 150807 121691 123680 126984 131849 140367 144715 427484 463814 1318887 1298473 518916 539799 131745 113368 129120 131783 141752 135977 131881 132639 87715 88909 316549 278579 804543 810971 234851 232706 296246 297500 349032 340264 367305 369502 389817 397670 374550 414448 941862 984859 598110 500732 315173 310522 363027 363047 386133 392395 403850 404760 459823 458368 767827 805714 40.15 68.8 2
11:43:08 2023-10-12 409276 405213 90864 88978 143307 144530 153133 151157 121691 123594 126774 128430 139646 144883 427157 462735 1328194 1313376 520368 538874 130230 113290 129120 132223 141683 136397 131848 132701 87563 88877 319819 281090 799475 808202 234706 233326 296140 296519 349416 340672 365966 369098 389746 399089 375264 412696 946231 992498 603911 499247 315424 311225 364057 362935 387948 392466 402240 405778 457527 459733 767266 805946 40.15 68.8 2
11:43:09 2023-10-12 412520 406380 90864 88978 143573 144632 152812 151258 121723 123800 126774 128503 139560 144989 430055 460048 1318887 1311508 525720 540049 131403 113791 128940 132069 141717 136741 131881 132764 87595 89031 316932 281090 801771 812730 234190 232019 295526 297297 349841 338917 367188 367579 391019 396488 372620 414125 941862 987722 598110 497487 315726 310060 363836 362785 386749 394437 398944 404899 457933 458045 778546 809281 40.15 68.8 2
11:43:10 2023-10-12 412340 409462 91177 89226 140391 145171 153165 152128 122123 124115 127106 129325 140363 145573 430970 463421 1333973 1313206 521108 540955 130049 114517 129196 131691 140696 137295 132676 133633 87867 89243 318401 279365 801824 813956 234851 233197 295379 297428 350652 339429 365820 369799 389544 396453 369893 412222 946506 995455 605382 501477 315690 311038 363691 363961 388020 392466 401031 404899 455791 459409 772017 806893 40.15 68.8 2
11:43:11 2023-10-12 414521 412186 91399 89194 141051 145474 153693 152131 122492 124076 127404 128839 141118 145480 429997 462723 1328107 1317055 527215 540991 131996 114537 130013 132459 142251 137320 132743 133541 87900 89341 317895 281885 806589 817962 234670 232053 294122 297789 350899 339715 367188 369538 391604 396211 372620 414713 946157 990377 596116 502102 318446 308980 366158 364287 387150 393427 398727 407204 459836 458691 781721 809293 40.15 68.8 2
11:43:12 2023-10-12 415108 412273 91484 89284 141030 145677 153975 152652 122810 121037 127547 129367 140717 145573 430033 464832 1353412 1322415 519650 544124 132437 114426 130697 132583 139470 137458 133738 133742 88270 89341 319213 279279 817082 815648 236680 236281 295830 299256 348237 340779 367969 369943 389544 394101 371376 413794 948070 1006006 596555 505259 318330 309590 365248 363047 390215 392430 399826 405367 457218 458014 778178 808683 40.15 68.8 2
11:43:13 2023-10-12 419469 414454 91751 89602 141999 146152 154755 153534 123162 124455 128106 130130 141339 142398 432714 467347 1341203 1324573 528901 547390 132535 114616 131062 129509 140383 137806 133931 134103 88544 89496 320214 279545 817333 823059 236143 234514 294950 301754 349170 340121 369276 369691 390567 396394 373570 416446 948743 994011 598110 503007 319304 309847 365398 365268 387948 394714 399508 405331 459908 460057 785761 814048 40.15 68.8 2
11:43:14 2023-10-12 417931 415106 91751 89663 142024 146627 155113 153284 123332 121316 128106 130948 141829 143225 432755 468695 1355766 1331124 524304 548941 132797 114715 133338 129776 141126 138250 134335 134415 88698 89778 322445 282466 817245 820697 236847 232053 296038 300642 349595 342088 367972 372561 390709 394998 371932 414713 951004 1009009 595572 507413 319304 311038 366640 364209 391050 393606 401031 408326 458973 462551 783138 813937 40.15 68.8 2
11:43:15 2023-10-12 424402 418339 92037 89942 142887 147105 155974 154274 124027 121796 128710 130945 142221 143358 437156 469026 1346473 1331726 531464 548206 129898 115633 132130 131075 142284 139127 134978 135165 89064 90022 323457 282719 826199 830088 236680 233093 296663 301061 350616 343212 370289 369835 391019 394687 373939 416298 953738 999691 608324 505976 320435 311002 366605 367207 390215 393472 400994 405439 463345 460057 787377 815410 40.15 68.8 2
11:43:16 2023-10-12 421078 417341 92295 90066 143225 147307 156260 154772 124178 122311 129137 131371 142684 144406 437883 470572 1360836 1335600 527399 555067 129715 115799 133815 131103 141784 139400 135029 135221 89129 90153 321034 284306 827086 825393 235910 233557 295959 299175 350899 342848 367234 373616 394123 395863 372715 414712 957507 1014560 606896 510305 320435 311841 367565 365126 392426 395162 401169 407660 459908 462406 784053 816365 40.15 68.8 2
11:43:17 2023-10-12 426489 421000 92486 90222 142989 148101 156295 155307 124454 122812 129171 131437 142716 144291 439197 474400 1352913 1325237 527164 549932 129715 115833 133943 131169 141882 139629 135216 135458 89162 90467 323948 285854 825589 829741 235875 233059 297955 298721 351478 341812 369228 373616 391019 397670 374203 417557 959310 1006006 581351 509042 319530 313444 367709 368319 392149 393472 404996 405439 464036 460694 779399 820849 40.15 68.8 2
11:43:18 2023-10-12 424674 421856 92681 90569 143774 148724 157343 155779 124792 122944 129454 131470 143001 144701 438960 477155 1368868 1343224 528766 554789 131099 116106 134363 131960 142640 140124 136360 136125 89505 90782 326765 285518 831144 832448 238866 235840 297883 303002 351816 344787 368788 374144 391426 396347 376071 415191 959310 1017306 605360 511352 321271 313809 369929 367177 392426 393472 403483 409391 460053 462059 788557 819649 40.15 68.8 2
11:43:19 2023-10-12 428822 421559 92681 90602 143784 148619 157308 156060 125031 123486 130031 132047 143246 144996 439578 478039 1358656 1330100 531878 555610 131103 116219 134625 132390 142875 142935 136025 136785 89538 90847 322445 287756 826255 836659 236274 233487 297955 301024 351997 342848 369380 373616 391568 398893 372715 414448 961506 1007431 615854 511352 320435 314842 368853 369466 392149 394057 404702 410402 465168 463896 783275 824317 40.15 68.8 2
11:43:20 2023-10-12 423899 432340 92941 90889 144381 149035 158004 156853 125324 123689 130247 132295 143909 145266 440193 477751 1373121 1347707 531914 557395 131856 116681 131437 132756 143431 140713 136957 136692 89998 90965 326765 287348 849618 835744 237006 233487 297955 302451 351780 345385 369192 372432 391604 396523 373607 416298 962942 1018504 609795 513638 321344 313886 370002 367543 392426 394092 404672 409972 462329 462095 789679 820886 40.15 68.8 2
11:43:21 2023-10-12 432398 424124 93065 90918 144653 149452 158225 156610 125737 124097 130714 132694 143873 145753 441656 482212 1362941 1335489 535124 557750 131198 116801 134907 132856 143233 142971 136842 137511 90006 91352 329108 287500 829635 838893 236841 234174 297530 302133 353988 342884 369668 371945 394411 398893 374852 418858 967524 1011576 606853 513528 321344 315694 369785 369618 392982 396943 406036 408381 463318 462059 786319 827841 40.15 68.8 2
11:43:22 2023-10-12 428927 427725 94968 90951 144888 149452 158708 157117 125950 124373 130779 132843 144726 145873 441448 482858 1380600 1352438 535996 558015 131989 116916 131800 132981 144066 141384 137438 137355 90162 91352 330140 286678 838192 837635 237575 234208 297955 302880 351997 343303 369488 376531 394580 397670 373048 416224 964344 1023529 609882 513238 322256 313558 370002 368615 393266 396166 403813 409031 463381 463501 793273 825721 40.15 68.8 2
11:43:23 2023-10-12 435128 426548 94972 91393 144922 152429 161042 158099 125857 124539 131149 133193 144476 146214 445592 481958 1370814 1344761 536646 558910 132022 117030 131619 133541 143799 143571 137291 137729 90162 91637 325871 288450 847114 843490 239544 235449 300488 303684 355491 344787 369452 376002 393257 399311 373802 414340 968530 1018027 614361 514876 322256 315766 369409 369871 392990 396943 405962 405475 462668 463501 787971 827058 40.15 68.9 2
11:43:24 2023-10-12 433894 427496 95162 90984 145359 152322 161337 157361 126098 124539 131058 133068 144678 145976 446611 477294 1368868 1350831 541245 558946 132171 117063 131709 133541 144206 143619 137342 138085 90381 91701 329108 287936 843180 845853 236841 234967 297955 303740 352320 344824 371506 371910 395800 398228 374203 414412 962942 1011455 618840 512875 321651 315580 370002 369835 390957 399189 403483 410881 466559 465282 800103 829760 40.15 68.8 2
11:43:25 2023-10-12 431868 430190 95166 91585 145829 152570 161598 160575 126340 125154 131149 133536 145114 146283 448339 481246 1375189 1356707 541096 564449 132253 117645 131800 134365 143731 144438 137188 138821 90312 92208 328371 292553 826384 843132 237041 235495 298642 302666 355330 345374 369488 372503 393713 402195 374061 415302 969251 1023625 618840 513675 321117 315682 369785 368615 392127 396550 405497 409646 462691 465940 787437 826435 40.15 68.9 2
11:43:26 2023-10-12 433894 430450 95369 91573 146431 150396 161964 158021 126723 124950 131551 133632 145859 146158 447973 484067 1362941 1356522 546998 563880 132423 117650 131891 134103 144606 143912 137776 138601 90476 91954 329108 292845 845949 847973 236109 235729 299340 302451 354406 343409 369632 373088 393400 401031 375988 417260 971099 1013158 610715 512728 322028 317589 369893 369618 392426 399753 405461 409031 464036 460730 792732 829407 40.15 68.9 2
11:43:27 2023-10-12 433783 432384 95369 91683 146642 150923 160006 158650 126521 125262 131792 133872 145517 146621 449501 486909 1381962 1361875 542307 564714 132902 117650 133603 134306 144692 144043 138220 138215 90509 91987 330085 291799 846773 846124 237408 234932 299655 303461 354739 345445 369596 373061 392190 398578 374168 413138 969251 1028651 615854 516599 322714 315802 372657 369799 394654 395854 406146 410335 464036 462779 793273 827373 40.15 68.9 2
11:43:28 2023-10-12 437247 432371 95360 91618 146336 152889 161964 160792 126791 125243 131840 133880 145620 146317 449611 487053 1374169 1348704 542691 565585 132635 117881 132608 134301 144667 144066 138302 138902 90542 92270 330140 292428 845867 853362 238372 235554 301303 303273 355994 346533 373302 375470 392083 400049 372715 414484 971385 1017482 619026 518102 322900 315802 370002 372525 393538 396166 404213 411685 463389 461376 788603 831913 40.15 68.9 2
11:43:29 2023-10-12 436656 433106 95394 91589 146303 150290 157760 160757 126791 125156 131959 133733 145245 146317 449427 484103 1377136 1360210 546594 565549 133319 117454 133679 133792 145506 143842 138772 138215 90983 91954 327231 290637 864051 852293 237408 236058 300877 302622 353988 343374 371796 371910 394302 397706 371932 414412 967524 1016586 620333 515170 322402 315580 370002 371673 394375 398321 403519 409717 466669 461953 804664 831765 40.15 68.9 2
11:43:31 2023-10-12 433160 433129 95398 91841 146362 153173 162035 161087 126791 125596 133925 134132 145678 146999 448906 486981 1380600 1366126 545897 566932 132751 118140 132892 134962 145410 144517 138091 139375 90443 92399 331833 294927 838793 848009 237575 236178 301339 302451 355437 346208 369596 372764 392011 401352 374168 415007 973525 1018328 618840 516633 321344 314986 372738 369466 392127 397697 405497 410298 462691 465282 790318 828892 40.15 68.9 2
11:43:32 2023-10-12 438002 433287 95697 91585 147395 150396 159215 158242 127386 124984 134182 133260 146265 146158 451700 490956 1371789 1356522 549398 568028 132885 117881 133176 134668 144837 144184 138579 138987 90575 93907 332542 294092 841575 854597 238866 235729 299620 301068 354406 344890 372920 373998 392011 400433 375154 418225 974048 1015002 623692 519208 322714 317589 372022 371818 392426 398922 404855 409067 467256 462095 792037 833724 40.15 68.9 2
11:43:33 2023-10-12 439325 442710 93971 91991 146567 149896 158607 157592 127074 125710 132196 134435 145922 147305 451552 485018 1392572 1376528 544086 568028 133335 118235 133616 134749 145270 144395 138788 141148 91009 92178 333585 293324 846169 851420 237575 236459 297773 302941 353874 344890 369258 371945 395485 398928 372454 413465 969251 1027712 612738 514805 323172 315802 372095 368651 392163 399479 405571 409682 460017 463501 802384 829481 40.15 68.9 2
11:43:34 2023-10-12 439046 435445 95465 92064 146852 153313 158456 161417 127386 125724 133995 134536 146127 147719 455893 487089 1383389 1367301 546668 566182 132453 118472 132675 135330 144803 144861 138194 141417 91066 92718 330140 296038 850387 852823 237670 236318 299444 301349 355865 346309 369380 373026 393990 401316 373012 414419 978911 1024088 628154 517992 321344 316416 372620 369170 392127 397697 407769 409031 460053 462815 790318 830143 40.15 68.9 2
11:43:35 2023-10-12 440351 434934 95563 92064 147708 151029 159435 161269 127386 125775 134089 134317 146468 147065 453416 490956 1373230 1364288 553527 567052 132918 118275 133243 135220 145544 144592 138903 141186 91046 93778 332673 295346 849169 857162 236675 236093 299620 301068 354441 345168 371796 373616 392225 400718 371897 414340 973525 1018027 626638 513657 322256 315682 372447 369618 393223 397414 407591 408922 465314 462333 793088 834799 40.15 68.9 2
11:43:36 2023-10-12 441583 437733 95597 92128 146852 153278 158961 161452 129834 125724 134346 134536 146568 147478 453675 486837 1399251 1373581 544123 570043 133654 118419 134458 135008 145981 140910 139353 139375 91330 92369 330527 293260 854455 854528 239183 235694 300349 302977 352320 346741 369380 374217 393400 397670 371932 415007 973525 1033432 634889 518938 322140 315622 372920 369871 394517 396514 404422 409719 462401 464550 798902 830143 40.15 68.9 2
11:43:37 2023-10-12 445639 437817 95559 92223 146541 149963 158961 157584 127298 126052 134089 134946 145819 147751 450741 491303 1387360 1364175 545892 567888 133352 118391 133897 135109 145780 144694 139000 141186 91175 93941 330419 295346 852422 857013 237847 236058 300877 302445 355508 344372 372173 376268 393739 401067 373566 413318 977639 1029344 617347 519577 323172 318938 370002 369763 395774 397697 407190 409527 459981 463430 792673 833451 40.15 68.9 2
11:43:38 2023-10-12 440346 440626 96091 92182 147325 151559 159944 157450 127916 125743 134839 134465 146394 147545 458119 491303 1385391 1370356 553453 572068 133503 118439 134116 135364 146511 144967 139353 142308 91334 93974 333668 295346 861202 859627 237575 236459 300877 302729 354488 347232 371759 373880 393400 398928 373607 415339 973974 1024290 623505 516633 322942 315514 373975 371406 390921 398290 405571 410371 462329 460730 802184 834910 40.15 68.9 2
11:43:39 2023-10-12 442966 440063 95622 92191 147364 150164 159536 157517 127862 125878 134346 134790 146568 147753 454683 492337 1399586 1380526 547334 572068 133624 118309 134116 135240 145980 144667 139657 139869 91386 92718 333585 295201 853638 857748 237741 237243 300488 304603 355994 345132 368932 372503 394293 398299 374021 412076 972073 1030626 628154 516361 323861 314951 372095 369206 393338 399795 404725 408742 459944 463140 804811 832541 40.15 68.9 2
11:43:40 2023-10-12 441012 440759 95597 92191 146912 149692 159469 157868 127596 126052 134346 134790 146568 147994 454755 493030 1388590 1370629 545417 567996 133767 118309 134184 135240 145980 144588 141293 141306 91300 93941 336048 295777 870221 857125 237776 234967 301339 302906 355706 345481 369596 373621 391879 396558 371932 414418 976363 1036472 621826 522030 324091 315658 373638 369546 394654 396338 404885 409863 462546 463287 801242 833539 40.15 68.9 2
11:43:41 2023-10-12 446074 440086 95692 92191 146645 149623 159536 158002 127773 126052 134415 135069 146328 147957 456469 491085 1379999 1368080 556570 567888 133528 118932 134049 135765 145981 142203 139194 141915 91142 92760 330419 298500 846757 863287 236675 237025 300877 301736 358015 344926 369596 373088 392261 400156 373147 414125 976363 1018027 614209 516633 322671 315973 370002 369871 392149 398290 404855 410410 463381 459334 797133 834359 40.15 68.9 2
11:43:42 2023-10-12 441629 442251 95800 92191 147914 151666 160267 161522 130126 125844 135005 134570 146978 147475 456761 490123 1388346 1370629 553527 568032 134309 118275 135170 135206 146455 144716 141860 141289 91652 93876 336048 294583 863027 864511 237776 236423 299585 304603 355455 347271 372629 374939 393257 396347 374203 415265 974048 1024317 628154 518096 323172 315802 373711 372525 393538 398290 403813 409682 461948 460013 805696 835616 40.15 68.9 2
11:43:43 2023-10-12 444021 441822 95852 92125 147667 150238 160166 158472 127882 126125 134804 134875 146977 148201 456006 496067 1399251 1375935 546152 573006 133788 118506 135299 136077 146765 144967 141562 141648 91493 93974 337102 295976 861791 862065 237811 235002 299620 302464 352284 345445 369560 374217 391604 396488 374021 412880 976363 1035012 623319 522843 321687 315802 373183 369835 393026 395889 403813 409104 462691 462455 800072 834910 40.15 68.9 2
11:43:44 2023-10-12 449139 441863 96020 92382 146602 150572 159536 159045 127596 126294 134415 135103 146259 147957 455860 493066 1390598 1375620 550571 572529 133352 118704 134015 136048 146014 142335 139548 142206 91201 94459 331833 298724 854170 862022 237670 236283 299549 301033 355223 345481 369524 375168 391914 400085 374203 411931 979609 1034054 623319 519342 321800 315938 372095 368327 392127 397697 404285 408417 459944 462095 795322 833724 40.15 68.9 2
11:43:45 2023-10-12 446895 442142 95796 92064 148051 153313 160854 161479 130208 125878 134791 134570 149248 147788 458522 496031 1383389 1360210 554744 572970 133792 118588 134150 135619 146629 142369 141528 141683 91386 94007 333668 296239 852722 866241 237811 235530 301339 301562 353874 344926 372657 372503 391055 398667 372620 415302 977749 1026728 618840 523922 323172 317589 372095 373015 393538 396338 405460 407660 465016 463641 796696 835616 40.15 68.9 2
11:43:46 2023-10-12 441962 445596 95830 92191 147528 150030 160378 158573 127862 126260 132729 135215 146839 148475 458558 492694 1397260 1387762 556458 573671 133931 118733 134555 135585 146526 141875 141661 141717 91545 94136 337102 297275 859531 863287 237077 236920 298677 302516 353874 345481 368412 373088 393400 397706 373147 410984 974980 1018328 619773 513693 323172 315021 372095 368946 390373 398600 404996 405511 459944 459334 805956 834910 40.15 68.9 2
11:43:47 2023-10-12 444900 444644 95796 92191 147810 150409 160267 158902 130240 126327 134673 135077 149282 148271 458454 498982 1401829 1376600 546998 574259 133788 118588 134937 135585 146559 141875 141696 141584 91556 94007 338814 296186 863647 863899 238954 236013 301126 303615 355455 345303 369452 374074 393257 396347 372965 412660 977602 1034566 626980 522843 322629 315238 373038 369727 393891 396550 403205 408454 462860 465282 804240 833724 40.15 68.9 2
11:43:48 2023-10-12 449462 446641 96127 92125 148765 151985 161304 158439 128573 125917 135193 134443 147252 147270 456851 498692 1390320 1363343 551922 574738 134120 118830 134184 135930 146252 141741 141593 141877 91493 94169 336048 296268 870239 869999 237847 235037 299620 302880 353378 343409 369704 373061 390471 396523 369857 414088 979834 1027195 622092 525209 322714 315802 372095 372788 392092 396409 405329 405439 465021 460694 797830 836172 40.15 68.9 2
11:43:49 2023-10-12 452334 444685 95899 92196 148008 150513 160523 159045 128128 126487 134603 134976 149421 148201 459754 490159 1392900 1374606 555853 574701 133990 118796 134861 136226 146490 142403 139777 142206 91645 94394 337102 297875 864203 871907 237635 236388 299641 302906 354122 343339 372438 374144 394231 398228 369785 412478 976909 1024290 623319 518102 323172 315938 369677 369835 390921 398884 403776 405331 463709 462478 804203 835579 40.15 68.9 2
11:43:50 2023-10-12 450904 448049 95929 92196 148201 150538 160523 159012 128128 126260 134791 135090 146770 147957 458448 492266 1392609 1377588 558304 574665 134065 118671 134869 135901 146731 142369 141824 141915 91619 94299 336048 297110 875343 869963 239544 236223 300452 301985 354488 345168 369632 373616 391604 395239 372847 414052 976823 1029650 623319 519563 323172 315694 373675 371818 393260 399977 402342 408849 464693 458014 808826 834396 40.15 68.9 2
11:43:51 2023-10-12 448165 446981 95895 92191 147533 150926 160557 159418 128169 126737 133324 135568 146666 148370 460733 501419 1404571 1380451 550571 576774 134158 118671 134996 135995 147209 142335 140560 142043 91745 94136 336333 295543 870008 866931 239086 235659 300313 302941 354989 344890 369488 373585 392190 395275 371986 411566 977749 1035743 625123 523584 322104 315802 372095 369438 393302 396479 402525 405439 460017 462095 805823 833142 40.15 68.9 2
11:43:52 2023-10-12 460097 445684 95829 92510 147810 151064 160233 159553 128128 126677 134603 135545 149421 148963 456851 496031 1396606 1378561 555101 577183 133352 119184 134150 136347 146458 143130 141626 142414 91300 94366 337102 300066 861508 868779 239544 237849 300731 300927 355366 345303 368788 374144 390877 398680 371841 409641 979852 1030074 623607 522242 321344 316159 372095 369170 391470 396479 408373 405439 458507 460013 795565 834910 40.15 68.9 2
11:43:53 2023-10-12 452260 448252 96059 92379 147875 150687 161260 159012 130388 126294 134920 135894 147245 148338 459215 495959 1396606 1377580 556495 577183 133788 119068 134869 136286 146800 142899 141696 142112 91682 94234 337497 298512 864291 873705 239374 236058 299713 302941 354406 343339 369488 373616 393365 396523 369193 411566 977749 1025741 626638 517329 323172 315903 370002 369835 390921 398933 403132 404688 460017 459299 805956 836208 40.15 68.9 2
11:43:54 2023-10-12 447885 447643 95929 92446 148257 150546 161003 159409 130354 126327 134861 135324 149628 148720 459575 494716 1398592 1384316 561382 576926 134310 119111 135277 136339 147382 142327 142198 142439 91645 93009 336180 299364 867045 871232 237006 236423 298642 306112 355994 346451 369560 372561 391019 399198 373429 412186 977749 1025898 623319 519672 322714 315802 373711 369799 391872 396479 403776 407841 459981 460057 802493 834396 40.15 68.9 2
11:43:55 2023-10-12 450746 449043 95867 92442 147734 150963 161037 159587 130396 126327 135193 135523 147213 148370 458892 500393 1408852 1391123 553306 577183 134065 118869 135030 136256 147690 142966 141962 142112 91779 94332 335301 297825 863006 866241 237610 236423 299605 302941 353308 344408 367269 371910 392225 396952 369569 410727 979609 1036289 623319 519123 323172 315766 372022 370728 394654 398219 402488 405403 458184 460730 811560 836098 40.15 68.9 2
11:43:56 2023-10-12 455558 449456 95858 92446 148497 150963 161347 159452 128594 126751 135098 135316 147901 148580 461388 501382 1400507 1376563 553490 575864 133977 119029 135141 136838 146632 142470 141893 142211 91715 93009 340693 298952 862659 872468 237776 235659 299095 303525 357238 343339 367305 371614 391019 398263 368601 410452 980510 1027094 625123 522806 322714 315938 369966 369206 392092 396479 403740 404119 458543 460694 797830 834359 40.15 68.9 2
11:43:57 2023-10-12 450863 450450 95929 92191 148327 151064 161037 159553 130422 126677 135193 135451 147645 149382 459647 494492 1386375 1376600 562438 578001 133872 119267 134962 136561 146455 143638 141855 142397 91586 93009 337102 300478 860805 876114 238191 236118 299479 302592 357003 346778 369047 372148 391019 396488 369193 410294 977749 1023173 626305 518829 321344 315938 370002 369655 391319 397662 404996 404724 459944 459733 800109 838657 40.15 68.9 2
11:43:58 2023-10-12 452334 450910 95959 92574 147463 151550 160489 160318 130216 127103 133107 135907 146770 148891 459611 495645 1406498 1392903 561494 576017 134192 118985 135030 136286 147433 142470 142091 142182 91845 94332 354265 299147 870008 871232 236841 236459 297773 301985 353308 346741 367234 373088 392190 395310 369749 405506 979609 1030074 628154 518902 323172 315478 370002 368581 390957 398255 402240 405367 458787 459334 806631 836098 40.15 68.9 2
11:43:59 2023-10-12 450413 450904 95929 92446 148464 151347 161037 159587 130388 126711 134955 135673 149732 148963 459719 500476 1403245 1384964 558155 577634 134124 119131 135337 136965 147378 143029 142418 138595 91868 94397 336982 300102 868928 871907 239544 236073 301729 302880 354989 345445 371116 373998 387533 394998 372022 409714 979122 1035629 625123 527076 322256 315802 372920 369763 390612 394057 404438 405475 459225 458014 797771 836098 40.15 68.9 2
11:44:00 2023-10-12 466170 450381 95888 92319 148257 151031 161003 159587 130298 126711 134861 135418 149524 148720 459647 499001 1400581 1378561 553490 576865 133662 119068 134809 136475 146765 143229 141992 142147 91715 94332 336982 299642 864094 873705 237575 235694 300452 301526 355495 343374 370289 373998 392454 398016 368493 407460 983321 1033249 626638 522623 322028 318487 369929 368579 390921 395819 404709 405865 458567 460057 796696 834359 40.15 68.9 2
11:44:01 2023-10-12 452407 451481 96292 92440 148244 152413 161484 159519 128662 126576 135263 135375 147589 148370 459575 498946 1397599 1379543 558304 578673 134310 119034 134996 136278 147690 143164 142061 142310 91812 94332 342371 297825 868345 877874 237408 235694 300028 302870 354989 344824 369488 372825 390709 393481 368083 410367 977056 1025828 634673 522806 322365 315802 370002 372000 392149 396131 400109 405137 462655 460057 809266 836838 40.15 68.9 2
11:44:02 2023-10-12 453527 450435 95796 92574 148244 151550 160891 160318 128298 127130 134791 136245 149490 149974 459719 495995 1401829 1389110 562274 577167 134192 119102 135030 136475 146967 142899 140560 138786 91865 93009 340693 299957 869148 876187 238528 236283 300488 301843 355743 346082 368377 369943 389853 395275 369605 409678 977749 1024197 629669 520849 323172 315802 372884 368651 391319 396479 402525 405439 457218 458332 805956 834396 40.15 68.9 2
11:44:03 2023-10-12 453260 451161 95796 92446 148257 151064 161347 159927 128520 126886 134861 135801 149524 149204 464677 500393 1400526 1381888 556150 576901 134448 118869 135478 136286 147689 143029 142061 142083 91812 94332 350643 300599 870504 873705 237006 234605 299585 301068 353988 344408 367822 373088 390242 393756 369785 408449 978430 1033103 625123 526974 322256 315550 372095 369206 392149 393507 401351 405403 458291 460057 801281 833769 40.15 68.9 2
11:44:04 2023-10-12 459653 451165 95862 92583 148154 150929 161037 159868 130388 126711 134861 135893 149559 149413 464677 503195 1404571 1382494 556644 577091 133654 119330 134895 137237 146627 143498 141858 142449 91812 94496 340527 301548 859682 875637 237408 235002 300240 304963 355472 344372 366975 373088 389544 396523 368637 405470 981278 1034603 625123 524364 321344 315938 370002 368355 393817 395854 404996 406086 456468 460057 796696 835345 40.15 68.9 2
11:44:05 2023-10-12 462718 451089 95834 92382 148733 150997 161071 159587 130422 126920 135193 135673 147798 149382 464091 500393 1388554 1371200 559418 576973 134225 119267 135030 136509 147689 143097 141962 142216 91812 94366 336982 301487 866306 880400 237373 234967 301339 303525 355958 346741 369344 371891 390794 395757 368493 410184 980456 1024107 623797 525108 322442 315802 370002 369727 390548 396277 403740 407436 459981 458727 800103 838694 40.15 68.9 2
11:44:06 2023-10-12 456198 454837 96093 92702 147840 151726 160935 160506 128305 127381 135028 136280 147213 149607 462392 496103 1404460 1393140 562636 576973 134225 119068 135524 136589 147483 143229 142061 142380 91812 94366 338799 300775 868695 875321 236310 236093 297773 301526 352284 345445 368377 369907 389817 394687 369821 407837 977749 1028911 622759 521255 322028 315802 372095 368060 390766 396943 401387 405403 456825 458727 807102 835616 40.15 68.9 2
11:44:07 2023-10-12 454637 453713 95892 92446 147945 151064 161552 160063 128767 126711 135005 135557 147453 148683 464017 503480 1410777 1387873 555138 576937 134225 118985 135461 136555 147481 143227 140560 138786 91902 94493 339842 299074 887242 874945 238372 235519 299605 301985 353988 343339 366975 374035 393566 395836 368047 405434 977749 1040779 627207 522843 322942 315550 370002 369466 391541 395889 399790 404724 459800 458014 805723 834910 40.15 68.9 2
11:44:08 2023-10-12 460246 454354 96154 92601 147971 151098 161294 160318 130332 127103 131650 135873 147453 148787 464751 502029 1401829 1379851 556718 576973 133821 119068 135030 136509 147278 143329 141962 142414 91812 94638 338799 300312 869021 877874 237041 234967 298190 301068 354406 343303 366682 373088 388691 396488 366426 405398 981278 1033432 635635 523992 321985 315938 368889 367543 390612 394713 403132 405556 455791 460057 797263 835653 40.15 68.9 2
11:44:09 2023-10-12 457645 454746 95900 92446 148460 151064 161328 160063 130456 126893 131750 135657 147797 148961 464319 498801 1390246 1379043 564273 580129 134091 119213 135030 136509 146627 143363 141962 138981 91802 94397 336982 302843 878654 882903 238191 235530 300452 302083 352320 345910 367269 369835 388656 395310 366426 405506 979816 1020565 632700 519745 321117 315802 369966 369206 388020 395889 403454 405762 458220 457366 801887 838062 40.15 68.9 2
11:44:10 2023-10-12 453831 454358 95996 92191 151001 150822 161586 159587 130490 126294 135155 135451 149801 148755 463773 498300 1399586 1381851 559381 577091 134322 118869 135460 136393 147377 143440 142355 142208 91845 94169 339842 297140 873968 880400 238793 235449 299605 304097 354488 344787 368824 371891 391346 394025 366798 408917 974796 1026467 624555 523621 323172 314590 370002 369799 391319 396871 396592 405828 459692 458727 808692 838062 40.15 68.9 2
11:44:11 2023-10-12 455410 455957 96131 92446 148628 151449 161450 160217 128662 126886 134931 135707 149801 149031 464538 504117 1411012 1389851 555027 581021 134225 118985 135064 136509 147689 143097 142195 142414 91972 94236 338799 300138 876963 874766 237776 234967 298082 302021 353988 343339 366718 373616 389853 394723 366941 405398 977701 1038050 631596 524364 322714 315802 370002 369206 390921 395854 398908 403798 457218 460201 806880 834910 40.15 68.9 2
11:44:12 2023-10-12 456962 453216 95826 92446 148257 151132 161328 160352 130456 127130 134896 135929 149835 149729 463773 500125 1401829 1385899 559381 580993 134428 119262 135524 136271 147585 143261 142323 138786 91712 94493 358134 302733 885358 877285 236841 235414 301199 301810 354630 344926 366718 372000 388047 392931 367831 408977 979852 1036362 624744 525360 321344 315580 372095 368615 391319 394714 402255 405045 456468 459409 798902 834396 40.15 68.9 2
11:44:13 2023-10-12 459815 455962 95971 92446 148221 151064 161484 160318 130456 126745 135193 135758 147953 148683 465195 500393 1391309 1379543 564489 580310 134006 119102 135064 136752 147483 143329 141962 142449 91779 94366 339628 303273 869517 884152 235545 234769 298642 303239 352284 343063 368117 369605 388047 394136 366390 407837 978430 1023743 626638 525108 321117 315802 369966 368651 388020 393507 401956 405474 458579 457294 797133 841152 40.15 68.9 2
11:44:14 2023-10-12 460628 453211 95962 92382 148568 151064 161450 160294 128841 126893 131683 135571 150115 149101 465013 503231 1402537 1384466 561494 580237 133788 119102 135030 136684 147446 143227 142238 142414 91812 94366 343425 300623 869516 882899 236310 235002 298027 301068 354989 342884 367269 369943 389544 394723 364196 405506 976363 1025741 633134 520886 322900 315802 368593 369502 391319 396166 396592 405202 458579 458368 806331 838062 40.15 68.9 2
11:44:15 2023-10-12 462718 455816 95900 92382 148560 151098 161586 160096 130456 126920 135193 135707 147490 149696 466076 500040 1401829 1387873 564273 580310 134259 119102 135064 136544 147689 143229 142160 142414 91812 94301 340361 302122 884683 883690 238191 234863 297775 300927 351925 345042 368269 369691 391033 394302 368342 407837 977477 1027421 626638 522659 321344 314878 370002 369763 387767 396907 400109 404760 458579 457782 806294 836838 40.15 68.9 2
11:44:16 2023-10-12 455380 456186 96093 92638 148767 151098 161586 160574 130456 126920 132009 135657 147905 149696 465232 505116 1407851 1387873 553652 580582 134571 118985 135695 136381 147689 142899 142264 142182 91812 94267 340361 300885 879331 879154 237077 233522 297883 301439 351997 343303 366167 373088 387498 394169 366726 405398 975592 1038784 626980 525853 322256 314878 370002 368615 390338 392888 396592 403834 457182 460057 804811 833769 40.15 68.9 2
11:44:17 2023-10-12 460895 454597 96091 92446 148327 151483 161294 160608 130365 127164 135005 135963 147798 149905 465159 502029 1403245 1388384 559386 584185 133754 119398 134928 136948 146386 144236 142078 139533 91645 94656 344360 302440 874414 879777 236310 234793 297919 301737 353343 343303 367969 369582 390061 394136 365326 406229 980546 1034896 633134 524364 320209 315802 369445 366403 391319 394092 402598 404899 454122 458727 795269 834396 40.15 68.9 2
11:44:18 2023-10-12 459920 455653 95930 92446 148568 151064 161586 159587 130309 127028 134931 135485 149835 149241 466256 501993 1399251 1380906 561079 580310 134259 119102 135285 136271 147689 142899 142195 142414 91812 94169 340361 300138 877672 881649 236274 234769 297811 301774 351997 342884 367305 369871 388047 392475 364707 405470 976363 1025741 633134 524364 322714 313957 370002 369799 390215 393817 396520 404899 459261 456329 809303 838694 40.15 68.9 2
11:44:19 2023-10-12 458814 458879 96091 92634 148102 151894 161235 160908 128305 127483 134969 136272 147936 150078 465707 500320 1405852 1394206 565990 581302 134550 119063 135451 136620 147206 143837 142359 142575 91999 94366 342371 301408 874310 880400 237518 235002 296838 302237 353988 343374 366682 369242 387498 394723 367529 404756 977749 1030621 634673 522030 321344 315580 370002 367213 387984 396772 398908 403834 454441 455974 805956 836208 40.15 68.9 2
11:44:20 2023-10-12 457228 455912 95892 92382 148464 151098 161328 160130 130456 126920 134931 135673 149593 149241 465232 505080 1414094 1391198 556681 580464 134111 118985 135170 136466 147206 143638 142359 142372 91898 93009 338814 300550 875414 878679 238528 234863 297919 302843 353952 344787 369276 372825 387533 393615 365291 404756 977528 1043017 630057 525480 322256 314804 369677 368096 389755 394057 396556 404899 458824 459409 804547 834910 40.15 68.9 2
11:44:21 2023-10-12 461516 457896 95929 92382 148186 151064 161870 160294 128806 126643 135477 135124 147693 148613 464794 504936 1400761 1380526 557907 581988 134251 119068 135217 136475 147793 143164 142358 142380 91745 94299 338799 302917 878570 882904 236274 234174 300979 301097 354488 342848 366095 372036 388047 394799 362998 404150 979779 1028619 623229 525853 321117 315766 367156 368615 392149 394714 398872 402429 457146 459337 800072 835579 40.15 68.9 2
11:44:22 2023-10-12 461554 458609 95924 92191 148464 151064 161552 160063 130603 126711 135050 135639 149905 149206 466550 500882 1395882 1383850 567528 581879 134091 119296 135862 136752 147378 143692 142418 138859 91745 94462 340361 304566 873364 887888 237182 234734 299568 299175 354488 344862 368568 368355 387463 393516 364160 404150 980257 1021287 632700 521218 320209 315802 367745 367507 387948 394678 401314 403643 456147 454624 801850 836801 40.15 68.9 2
11:44:23 2023-10-12 459717 458879 95763 92574 148119 151899 161037 160865 128559 127551 134826 136340 149767 150079 466880 501455 1407578 1395161 565879 581166 134192 119034 135461 136475 147689 143329 142160 142414 91779 94299 342371 302843 876853 882982 237182 234734 297955 300084 351997 343339 368230 368651 388047 394446 366390 406119 977749 1027421 633134 522030 321344 314554 370002 366919 387912 393747 396592 405474 456015 454588 804811 834359 40.15 68.9 2
11:44:24 2023-10-12 458650 459851 96224 92569 148279 151031 161484 160472 128662 126994 135287 135725 148245 149274 466843 505044 1415099 1393103 558006 582119 134192 118917 135030 136697 147586 143697 140757 142380 91779 94299 338799 301737 879066 880554 236074 234535 297955 300576 351997 342884 368230 372036 390242 392403 364999 406119 977749 1039555 634673 525853 322028 314399 369669 367507 392317 393507 396520 404899 455435 458691 807102 834637 40.15 68.9 2
11:44:25 2023-10-12 460246 457008 95867 92574 147971 151517 161381 160574 130422 127096 135193 135992 147521 149378 466586 503480 1401829 1385899 561005 582883 134440 119068 135251 136475 147689 143658 140757 139146 91832 93009 340693 304566 880621 880290 237854 234594 301266 301170 351889 345799 367708 369799 387702 395692 368725 406082 981168 1033066 622092 525222 319983 315802 369966 366368 390215 395270 401314 405778 453060 456973 797830 836098 40.15 68.9 2
11:44:26 2023-10-12 464695 457299 95929 92446 148497 151832 161415 160318 130727 126711 135120 135673 148210 148961 467946 499072 1401792 1381888 565768 584600 133788 119068 134996 136509 147346 143363 142125 142514 91779 94332 354359 303414 869462 884072 237518 235884 298032 299245 354989 342884 365874 369763 387498 394446 365087 406082 977749 1027195 634673 520985 321344 315766 367414 367507 390215 394954 396326 402429 455827 455939 805956 836801 40.15 68.9 2
11:44:27 2023-10-12 457648 458310 95929 92191 148177 151064 161586 160318 130185 127300 135382 135843 147450 148994 467653 503122 1404571 1387408 565879 582706 134496 118932 135781 136347 148205 143164 142358 142414 91779 94332 340693 304263 882091 885412 237350 234174 300398 302133 350293 342884 366682 368651 388047 392439 366097 404756 977749 1018328 632557 523992 321117 314399 369483 367543 387912 395827 396592 405762 455755 456352 804775 835579 40.15 68.9 2
11:44:28 2023-10-12 459915 459315 95826 92446 148638 151031 161552 160890 130603 127008 135288 135895 147695 149905 467946 506091 1405852 1387873 561912 583781 134411 119010 135345 136475 147689 143363 142393 142414 91779 94332 340361 303703 897863 883115 235545 233813 299605 299859 351997 345311 367708 369763 386503 394446 368453 405506 979816 1036362 631596 527349 319530 314878 370002 366368 390215 394160 400109 404899 453060 455974 797644 836508 40.15 68.9 2
11:44:29 2023-10-12 462761 458839 96486 92315 149087 150997 162485 159961 130750 126542 131884 135465 150253 148236 467946 508046 1403245 1377588 560211 583332 134192 119102 135490 136684 147689 143363 142160 142414 91779 94299 342371 303703 874505 887016 235910 233418 297919 299210 351997 342848 367005 369799 386812 394169 363614 405362 979816 1026541 631596 526974 320435 314878 368298 369170 387948 393606 396628 403643 457862 454552 797570 838026 40.15 68.9 2
11:44:30 2023-10-12 463524 458628 95958 92446 148672 151064 161586 160096 130637 126886 135085 135579 150044 149206 468339 503480 1401792 1383855 562710 582883 134099 119068 135490 136649 147686 143692 140855 138977 91679 94493 340361 303163 877081 889188 237518 236007 296585 300541 351997 342848 366095 369510 387795 392368 364829 406119 977749 1027121 633134 524092 322256 314621 367156 368615 388020 395827 398594 402392 456468 455547 806902 836838 40.15 68.9 2
11:44:31 2023-10-12 459543 459058 96254 92540 148672 151064 161586 160608 130637 127225 131752 135929 148263 149450 467011 508010 1415099 1398181 559635 583423 134284 119267 135562 136612 147240 143837 139080 142571 91779 94299 342371 302336 887451 882899 236051 234570 297955 302024 351997 342884 367708 369582 388047 392403 364160 405794 977749 1043017 620577 525853 322028 314657 368853 367213 391595 395270 396448 404289 455298 458332 807102 835100 40.15 68.9 2
11:44:32 2023-10-12 464146 460098 95962 92510 148672 151550 161586 161181 130456 127523 131717 136068 148210 149902 467836 507529 1406572 1390405 563098 583599 134403 119307 135217 136509 147689 143363 142393 139245 91812 94462 358134 305866 889281 882986 237518 234011 299713 298462 351997 345311 366928 369206 388011 394723 365028 404284 981278 1036362 634673 525108 319304 315802 368853 365304 388020 394714 400109 403643 454946 455974 796696 834910 40.15 68.9 2
11:44:33 2023-10-12 462866 459746 95830 92382 150992 151056 162103 160574 130670 126920 135120 135673 150113 148926 468942 504261 1401829 1384876 564384 583895 134305 119102 135162 136590 147411 143837 142355 142579 91812 94332 342371 301585 883062 888938 237350 234679 297081 302451 351997 342848 366131 369242 388047 391197 364829 407385 977056 1026467 631596 524813 322028 313921 367745 368615 388020 394714 397944 402742 459800 455333 811057 837915 40.15 68.9 2
11:44:34 2023-10-12 463590 459994 95927 92702 148498 151970 161450 161243 128662 127756 134861 136374 149801 150078 468353 503231 1408852 1396495 568374 584911 134225 119102 135064 136862 147689 143695 142195 142414 91812 94397 342371 304418 890863 881504 236680 234208 297955 299210 351997 345311 366113 367543 388047 392439 363069 403067 977749 1028801 634673 521624 320889 314878 368300 365233 387984 393782 396520 403357 454304 455711 807102 836098 40.15 68.9 2
11:44:35 2023-10-12 460025 460035 95900 92386 148117 151550 161620 160574 130637 127130 135382 135954 148471 149273 467616 507521 1411049 1387873 558230 583489 134496 119111 135747 136271 148169 143261 141089 142509 91965 94459 343425 302482 884495 884779 236381 233059 297955 300120 351141 342812 367708 369438 385617 391232 363869 403991 977749 1036069 631596 526443 321117 312968 369669 366403 388020 393342 395890 403680 453060 455939 802419 836293 40.15 68.9 2
11:44:36 2023-10-12 463228 459782 95995 92446 148460 151090 162157 160806 130670 127042 135085 135801 149974 149590 465814 501993 1392572 1376600 565193 585595 134217 119068 135170 136616 147377 143837 142199 142584 91779 94332 342371 304455 877196 890829 236847 233290 297919 300138 351997 342848 367959 366955 386232 393615 362490 404931 978357 1021323 633134 524364 319530 314878 367709 366403 386441 394160 399508 402144 453096 452854 797644 836801 40.15 68.9 2
11:44:37 2023-10-12 460954 460071 95967 92183 148462 151064 162772 160438 129020 126893 131850 135609 148036 148682 468907 504117 1406572 1387431 564162 583744 134619 118951 135473 136398 148412 142966 142264 142310 91812 94169 343425 302488 887500 889568 237182 233487 297689 302561 351429 342329 366131 368355 387429 390103 362236 406082 976363 1026554 631596 525108 321344 312933 368557 368319 387948 394437 394114 403035 455791 453207 808083 836801 40.15 68.9 2
11:44:38 2023-10-12 460899 460134 95930 92446 149533 151483 161620 160608 130546 126920 135288 135673 147901 149800 468942 510204 1408975 1387873 557763 583817 134537 118985 135473 136381 148101 142899 142462 142216 91812 94169 340361 302843 891411 884473 237854 232053 297284 299210 350935 342884 367188 369206 385039 390648 363069 403712 977665 1038014 629480 526815 321460 313409 369409 366368 388020 394563 399188 403995 456088 454445 802271 837289 40.15 68.9 2
11:44:39 2023-10-12 467266 463789 96059 92574 148489 151752 161552 160642 130422 127130 135120 136068 148175 149343 468942 508010 1405852 1388346 561042 585181 133842 119418 134776 137060 146490 144236 142091 142778 91779 94332 338814 304271 885361 887016 237182 233487 297955 300599 353988 342884 366113 369799 386847 393579 363543 403104 979816 1029383 631596 525853 320435 315536 365540 366110 390215 394160 396484 400579 452481 455974 797771 834396 40.15 68.9 2
11:44:40 2023-10-12 464360 460174 95896 92382 148568 151098 161586 160608 130670 127130 135025 136123 149835 149533 467199 503480 1392609 1384346 566684 585216 134209 118966 135371 136691 147585 143527 138575 138881 91645 94459 344360 304566 875563 889077 236847 234679 297955 298686 351997 342884 368595 366955 385473 393303 364572 405794 977665 1023533 634673 525853 319530 314399 367156 366110 386713 393294 396592 401823 454441 451902 797594 836838 40.15 68.9 2
11:44:41 2023-10-12 462555 463164 95697 92702 148040 152038 161440 161010 130422 127700 134861 136374 149767 150219 466505 501993 1406460 1397185 569221 585508 134225 119102 135064 136649 147689 143363 142195 142414 91779 94169 340361 304350 886193 883520 236179 234011 297075 299210 351997 344824 365522 367284 388011 391817 364829 401819 976363 1032810 634673 522030 320435 313957 367745 364138 387948 392923 395890 401255 451039 455485 805117 833769 40.15 68.9 2
11:44:42 2023-10-12 461226 459854 95830 92440 148729 151650 162270 160918 130897 127028 135133 135759 150324 149554 469867 510926 1415884 1388862 558553 585181 134550 118864 135733 136449 147858 143738 142562 142199 91812 94394 342371 301695 885711 883812 237854 232053 297536 301134 350899 342848 366668 369799 385346 390030 363034 403712 976973 1038014 629480 526815 320435 312493 368889 365304 387948 391799 394705 403357 454946 454588 802456 834396 40.15 68.9 2
11:44:43 2023-10-12 465506 462778 95830 92515 148555 151098 161586 160608 130490 127042 135025 135673 149870 149485 467199 503516 1392646 1375621 565230 585769 134192 119068 135030 136723 147172 143498 142160 142449 91715 94203 342371 305215 893251 892354 236847 232769 297955 298268 351997 342848 367188 366403 385075 392475 364057 404608 977749 1023565 633134 525480 319079 314399 367422 366411 388781 393008 396484 401109 456234 451725 799496 839401 40.15 68.9 2
11:44:44 2023-10-12 462100 462637 95958 92191 151001 151098 162103 160352 129020 126785 135382 135418 150078 148755 467199 504720 1404854 1385899 565186 584767 134330 118903 135178 136367 147411 143638 142359 142575 91812 94169 342371 301658 886895 891461 236513 233093 296901 301773 351393 341812 367708 367543 386267 389413 363800 404931 974943 1025741 631596 525108 321529 312019 367745 367543 387912 394160 396364 403087 454477 453207 809266 836838 40.15 68.9 2
11:44:45 2023-10-12 463936 463218 95630 92574 148042 152030 161552 161156 130332 127585 135193 136374 149627 150219 469274 504658 1412597 1401797 569184 585398 134344 119131 135371 136373 147928 143627 138575 138977 91779 94366 344360 304350 898903 889271 236513 233453 297500 300745 351713 344339 364089 366991 387429 391232 364057 401214 977749 1027203 632700 522030 319530 313665 367709 363882 386749 394714 395332 401255 451039 453207 807102 834910 40.15 68.9 2
11:44:46 2023-10-12 467584 463727 95767 92382 148097 151584 161347 161010 130580 127340 135193 135929 147762 149939 466834 508046 1407851 1387873 562747 586753 133696 119384 134861 136957 147243 143828 141893 139470 91460 94399 342371 306737 869457 887162 236847 233290 297955 299896 353721 342884 365005 368651 385689 393615 362994 401018 979852 1031934 630057 525853 319530 315322 365505 364209 388020 393606 396484 399695 453663 454588 797263 834396 40.15 68.9 2
11:44:47 2023-10-12 466833 464114 96125 92440 148558 151726 162001 160763 130897 127028 135322 135759 150358 149554 470608 503480 1392646 1376600 569221 586858 134183 119068 135170 136624 147274 144236 142393 142584 91652 94236 342371 305284 880061 892989 236680 232088 297955 299715 351997 342848 366928 366146 384534 392439 364057 403675 977701 1024290 633134 524364 318592 314657 366605 365304 385267 393606 396592 400616 451756 450935 796569 837791 40.15 68.9 2
11:44:48 2023-10-12 464470 463282 95664 92446 147979 151794 161586 160642 130456 127164 135193 136009 147728 149448 467234 502065 1405852 1394206 569221 586338 134229 119102 135081 136509 147793 143452 142096 142414 91652 94169 342371 304640 887078 889568 236179 233128 297500 300854 351997 342050 367188 366439 385653 391232 363069 403712 977056 1028947 634673 522549 319311 313635 369417 368106 386025 394365 398338 403533 455517 453982 804664 838481 40.15 68.9 2
11:44:49 2023-10-12 466169 464086 95925 92446 148843 151869 162103 160642 130670 127164 135193 135988 147966 149308 467234 507949 1418118 1399177 560498 585508 134225 119068 135345 136556 147999 143363 142229 142449 91812 94236 342371 303992 886761 884473 237350 233290 296067 301706 351465 342848 366668 369835 387429 389757 364057 403067 977749 1036142 627942 526974 320889 312968 367450 365304 390215 393248 394078 402144 451756 454659 806529 834317 40.15 68.9 2
11:44:50 2023-10-12 466243 464086 95660 92446 148464 151584 161586 160865 130580 127462 134931 135963 148210 149973 470534 507756 1408815 1389814 565075 586228 134310 119131 135337 136820 147689 143396 142393 142484 91652 94366 340527 307137 880096 884291 236513 232769 297955 299570 351997 342884 365005 367579 385689 392475 363766 401251 981278 1035012 631596 525853 318367 315536 367709 364173 387948 393606 396628 401255 453396 453278 796696 833732 40.15 68.9 2
11:44:51 2023-10-12 466262 464086 95792 92196 148359 151098 162103 160574 130704 126920 135382 135753 147968 148683 468467 505116 1401866 1385899 565588 585508 133821 118985 135064 136544 147689 143363 142195 142484 91939 94299 342371 303703 885421 893359 236179 233093 296246 299245 351997 341812 367188 367543 386847 388903 360952 403712 974980 1025828 630057 524850 320889 311596 366605 366955 387603 393606 395802 400579 455729 451902 810480 839602 40.15 68.9 2
11:44:52 2023-10-12 466759 466413 95860 92446 148429 151970 161966 161277 128662 127803 135193 136427 149940 150219 467893 503126 1410195 1400396 570236 586338 134259 119136 135524 136776 147689 143396 142393 142449 91652 94236 342371 304566 884564 889678 234851 233453 297081 298304 351465 342884 364417 365375 386812 390101 363800 400647 977056 1030476 625123 522806 319530 313444 368762 363082 386749 394714 394669 400616 451003 454842 804547 833179 40.15 68.9 2
11:44:53 2023-10-12 469107 464260 95626 92191 148257 151347 161474 160952 130490 127198 134896 135963 149870 149869 468625 507684 1407851 1387873 563546 583604 133737 119418 134776 136986 146455 144236 142256 142674 91397 94366 342371 306663 872339 888309 236680 232769 297536 299943 351997 342884 364417 367579 385382 392439 360591 400647 980510 1033037 628519 526863 320310 314770 365070 364067 387840 392839 398905 399195 453611 454091 797830 834396 40.15 68.9 2
11:44:54 2023-10-12 468102 462753 96120 92446 148186 151132 161991 160642 130704 127130 135168 135804 148003 149169 468625 504617 1392646 1376914 567781 586356 134192 119102 135251 136573 147793 143363 142195 142484 91652 94366 342371 306375 878795 893626 236179 232053 297955 300217 351997 342606 366113 365304 384498 392439 363030 402497 977010 1021423 634288 524364 318592 314435 366347 365304 384976 393606 396520 400579 454946 451163 802347 836245 40.15 68.9 2
11:44:55 2023-10-12 464183 462108 95962 92191 148963 151098 162397 160608 130829 127225 131917 135691 148708 150325 468516 505008 1405741 1388750 567491 586886 134597 118733 135823 136286 148308 142899 142740 138599 92059 94169 343807 303488 906400 893359 236847 234499 296865 299175 349313 342365 367708 366439 385653 388903 361982 404321 977749 1027458 633134 525259 319530 312019 368889 366403 385626 393606 397662 402465 453768 450882 807102 835653 40.15 68.9 2
11:44:56 2023-10-12 463318 463902 95826 92191 148528 151132 161620 160898 130670 127198 134966 135929 149904 149974 468625 510926 1408852 1389851 562784 584015 134622 119068 135562 136586 147617 143837 142592 142575 91779 94267 342371 305358 887016 889568 236440 231984 297955 299890 349877 342848 365781 367543 383312 390922 364572 401251 980510 1036362 629480 527187 318294 313665 368817 364685 387603 391213 396520 402136 453426 455843 797644 836061 40.15 68.9 2
11:44:57 2023-10-12 467694 465071 96189 92129 148807 152413 162520 160472 129485 126294 135572 135107 148416 148613 470704 509414 1402301 1378561 560608 587627 135022 119068 135461 136509 147689 143363 142393 142449 91779 94299 342371 305432 884214 892093 236847 232019 297500 300108 351677 340743 367188 368355 384462 390065 362994 404321 978393 1024088 628519 527187 319304 312718 366569 367471 387876 391808 395261 400013 456052 453171 796569 836838 40.15 68.9 2
11:44:58 2023-10-12 462592 463439 95929 92382 148672 151098 162103 160608 130670 127130 134990 135673 150078 149729 468589 504778 1405852 1389851 568816 587169 134537 118985 135439 136475 148101 143363 142393 142449 91715 94539 343807 305432 889058 890572 236179 233093 296621 300320 349278 342848 367188 365304 385617 389757 364829 403382 979609 1030730 623607 524253 319129 312825 368709 365932 385411 393115 398055 401458 454625 451163 804811 838370 40.15 68.9 2
11:44:59 2023-10-12 466057 464555 95758 92191 148667 151132 162485 161243 130795 127130 131786 135895 150078 149729 471082 509450 1419126 1400122 567125 587169 134225 119102 135064 136509 148051 143363 142393 142449 91812 94169 343807 304566 888424 888938 234851 233255 295716 298721 350899 341488 363830 367543 386812 389448 362958 399408 979609 1037942 630057 523621 319982 311627 366605 367313 387984 394160 396364 400579 449936 453207 806631 834317 40.15 68.9 2
11:45:00 2023-10-12 464000 463470 95726 92319 148464 152107 162270 161321 128930 127347 131783 136015 150358 150078 468516 508583 1408577 1390881 565990 588234 134309 118869 135447 136586 147649 144236 142393 142596 91779 94332 344360 305570 908092 889568 236179 234413 297955 297536 349877 342848 364969 366475 384424 391232 364057 400009 980546 1036362 639830 526139 317584 312968 367745 364138 386713 391188 396254 401182 451003 451831 797263 834910 40.15 68.9 2
11:45:01 2023-10-12 470106 463479 95862 92402 148733 151132 162069 160608 130761 127008 135288 135767 148314 149905 468661 508046 1405852 1387873 567528 587169 133821 119267 135030 136544 147586 143396 142195 142683 91715 94332 343807 305432 885787 894480 236179 233059 294814 298304 351677 340779 366113 366439 386812 388868 360772 402424 977056 1027195 628519 523621 321460 312933 364921 365268 385846 393284 394948 401121 456086 454236 809401 839401 40.15 68.9 2
11:45:02 2023-10-12 464520 466458 95989 92413 148637 151550 161552 160642 130670 127164 134896 135974 148175 149939 468625 505044 1407851 1395695 570846 584015 134288 119068 135162 136590 147411 143837 142363 142579 91779 94203 344360 305358 886108 892093 234851 232088 296830 299678 350899 342884 364675 365012 385075 389448 363800 400009 977749 1030439 634673 522843 319939 312968 367709 363592 385283 393570 394078 400622 450931 450496 807102 833769 40.15 68.9 2
11:45:03 2023-10-12 468706 463479 95734 92446 148221 151899 161620 161156 130670 127462 135193 135975 148210 149677 468661 507949 1408852 1389851 564347 585879 133536 119501 134589 136957 147243 143828 141927 139503 91715 94332 342371 306955 878404 892093 236179 232019 297081 299896 351997 341848 363866 367543 384788 390948 360483 399754 981924 1030001 627942 527349 319122 313742 366158 364834 387948 391763 394078 396461 451075 456166 800072 834359 40.15 68.9 2
11:45:04 2023-10-12 467818 464810 95796 92446 150957 151098 162103 160976 130670 127164 134990 135801 150113 149383 468697 505080 1395615 1376600 568146 585466 134225 119102 135064 136544 147689 143396 142195 142583 91715 94332 342424 306301 884444 897282 234851 232019 297955 297613 351429 341812 365005 364756 383312 391197 360880 401214 977749 1021287 633134 525108 317621 313370 365540 365268 384094 392395 395890 398777 453337 449166 797734 838026 40.15 68.9 2
11:45:05 2023-10-12 467743 463470 95796 92314 148870 152842 162451 160714 130965 126994 135263 135544 150498 149414 468552 509338 1407851 1387873 566796 587407 134809 119145 136051 136710 147689 143498 142462 142414 91802 92975 343807 303703 883701 894480 234851 232019 294814 299175 349841 340264 366076 365340 384462 387403 360844 402176 974943 1026467 628519 525480 320209 311256 365540 366368 385303 392395 394645 399695 454946 450531 808692 837791 40.15 68.9 2
11:45:06 2023-10-12 465127 465254 95800 92191 150966 151098 161620 160608 130704 127164 135120 135895 150078 149974 468697 510956 1411012 1388862 561042 587169 134445 118704 135507 136252 148101 143130 142462 142380 91812 94136 354359 304566 894847 888572 236680 236044 297608 298268 349278 342341 364969 366403 382167 387710 363543 400045 977432 1033930 634673 527223 319079 311510 367458 367064 386461 389808 396926 400753 450895 451408 801813 834836 40.15 68.9 2
11:45:07 2023-10-12 471519 466714 95895 92191 148559 151098 161957 160608 129020 127042 135085 135451 150147 149590 468625 510813 1405852 1384914 562747 587169 134006 118903 135030 136509 147689 143229 142393 142449 91715 94203 342371 306084 886458 892726 236440 232019 297081 299473 350899 340229 365005 367615 383348 389448 359685 401251 978393 1029638 624864 526443 319079 312713 364409 366110 387984 389773 394114 396533 451791 452889 797734 834396 40.15 68.9 2
11:45:08 2023-10-12 463282 464818 95800 92196 148464 151031 161620 160608 130670 126954 134931 135595 150113 149485 468697 505116 1405852 1388421 569221 584069 134571 118671 135379 136158 148857 143011 142427 142251 91652 94169 342371 305432 899054 893175 234851 232019 296246 299473 347737 341284 365784 367100 384212 388620 363398 401105 976945 1030569 625123 524216 319434 311841 367709 364685 384712 392395 396180 401073 451039 451043 802456 834359 40.15 68.9 2
11:45:09 2023-10-12 469100 464854 95668 92191 148221 151098 162389 160608 130670 127130 135193 135745 147762 149169 471909 509450 1417110 1399177 562526 587169 134213 118704 135064 136286 147689 143263 142195 142449 91715 94299 342371 304566 889193 889568 234851 232053 295982 300108 349805 341535 363866 367543 385346 390598 360844 398845 977749 1035336 626980 525853 319530 311729 365540 364173 387984 392430 395241 399376 451075 452536 807102 834317 40.15 68.9 2
11:45:10 2023-10-12 469503 468758 96029 92537 148389 151831 162001 161277 130396 127632 135193 135981 150358 149761 468516 510204 1404460 1389851 566536 589052 134192 119068 135030 136555 147689 143658 138670 142484 91652 94332 347018 306406 880932 892203 234851 232019 297955 297789 350652 342848 363573 365340 383348 391232 360916 396565 979122 1035629 625123 525853 315762 313957 365505 363047 386749 391844 396168 398813 450296 453450 795565 833142 40.15 68.9 2
11:45:11 2023-10-12 467137 464810 95896 92128 148497 151031 162363 160574 130878 126920 135572 135540 148210 148822 468697 508764 1405852 1387873 568411 584766 134259 118704 135268 136509 148102 143253 142264 142380 91652 94071 336323 304208 893407 896158 234851 231984 296246 301067 348751 340504 366113 365340 383384 386521 360844 401855 975671 1025828 633904 524106 319275 312920 368500 368106 384833 391666 394462 400433 454189 450971 809978 839079 40.15 68.9 2
11:45:12 2023-10-12 469173 466266 95664 92617 148051 151903 161381 161379 130637 127130 134896 135673 148003 149762 468697 505189 1414094 1399438 570236 584056 134225 119102 135030 136535 147793 144079 142195 142414 91652 94234 342371 306158 884790 891946 234851 232088 296246 299582 349877 342848 362731 364720 384462 387745 360844 396457 976363 1028619 631596 522843 318592 312019 365505 362468 385303 393018 395802 398777 448922 450935 804547 834637 40.15 68.9 2
11:45:13 2023-10-12 472112 467339 95763 92191 148569 151132 161620 160976 130670 127130 135193 135707 148314 149905 468697 510238 1406851 1387873 562747 585054 133821 118903 135030 136475 147689 143396 142195 142449 91652 94169 347323 306084 882383 892093 234851 236223 295508 299751 351425 340264 363575 366847 383205 388726 358459 398663 980954 1030257 626980 527349 318367 311983 363282 364173 387659 390914 396364 396353 451075 453414 801242 834433 40.15 68.9 2
11:45:14 2023-10-12 470773 468047 95734 92191 150782 151123 161654 160642 130614 127130 134931 135707 150113 149625 468697 504261 1396606 1385899 570236 584069 133821 119068 134903 136509 146967 143396 141962 142519 91493 94332 343284 307611 877838 894553 234851 232088 296663 297789 351429 340779 364711 363918 385075 390065 359974 400045 977749 1021323 624555 522030 317621 313409 364118 364138 385554 392145 396364 396425 451075 449166 802384 837177 40.15 68.9 2
11:45:15 2023-10-12 466446 468711 95894 92158 148672 151517 162260 160874 128848 126994 135098 135631 150078 149729 468769 505116 1408301 1389851 569221 584159 133788 118738 135359 136373 147586 143363 142195 142414 91526 94169 342371 305866 894631 894738 234851 231984 296246 297789 347737 341848 364417 363918 383312 387745 363030 399727 976363 1026696 631596 523992 318592 311261 367709 363847 383286 391844 395802 399977 449231 451043 804240 833142 40.15 68.9 2
11:45:16 2023-10-12 468859 466959 95635 92382 148253 151794 161586 161010 130637 127164 134673 135929 150008 150009 468697 507201 1405852 1388862 565953 584015 133859 118903 135076 136612 146932 143837 142256 142579 91493 94203 347018 308050 880560 890829 234851 236151 296865 296973 350652 342365 362767 365340 383312 390065 360808 396493 980546 1035974 638267 525706 317063 313557 366677 364992 386025 391046 398055 398328 450503 451163 795565 833179 40.15 68.9 2
11:45:17 2023-10-12 470097 465535 96091 92312 148186 151064 161620 160608 130704 127225 131604 135766 148210 149169 468733 510204 1395615 1374606 565266 583943 133805 118704 135089 136415 147793 143452 141962 142414 91460 94169 346018 306375 888476 896194 234851 232706 296872 297937 349841 340228 365005 364209 381025 388868 359721 401214 978393 1021423 633711 525664 315762 312019 364921 364138 383214 389748 394114 396461 453663 450726 797263 834433 40.15 68.9 2
11:45:18 2023-10-12 471511 466963 95423 92323 147840 151828 161071 161413 130241 127585 134673 135929 149835 150219 468697 505080 1410048 1399177 570236 584015 133926 118985 135166 136612 147172 143638 142260 142376 91652 94169 346109 305321 887097 892093 234670 234349 295995 297284 349697 342185 360510 364905 384355 387569 360084 399123 976179 1032664 630057 522843 318106 312133 365362 364476 385518 392119 394682 396497 450859 449236 804584 834317 40.15 68.9 2
11:45:19 2023-10-12 466054 466038 95697 92383 148456 151064 161586 160642 130524 127042 134896 135673 150113 149729 468697 511711 1406978 1389851 562348 583871 134225 118738 135285 136503 147689 143101 142221 142216 91652 94105 346018 306843 896115 892989 234851 232706 296663 299473 347773 341571 363830 365340 380687 387710 360916 396529 978393 1033516 634673 527632 317621 311038 366640 363082 385303 388859 396364 401518 450008 450899 797644 834600 40.15 68.9 2
11:45:20 2023-10-12 469398 465401 95860 92125 148637 150997 162373 160506 131113 126886 135120 135044 149238 148998 473289 513262 1405852 1380526 562784 588308 134652 118738 134937 136286 147689 143363 141997 142414 91652 94203 342371 306301 887433 894738 234851 235748 296448 297789 349841 338690 365558 366439 382167 387745 359721 400967 978466 1028911 626980 526443 318099 311764 364956 365268 385590 389748 395522 398545 453663 449236 797830 835653 40.15 68.9 2
11:45:21 2023-10-12 463715 466302 95730 92191 148568 151064 161586 160831 130637 127130 135015 135673 150044 149959 468697 505044 1405852 1391123 571253 587169 134065 118951 134996 136381 147689 143329 142160 142613 91619 94299 344764 306301 886122 893808 234851 231627 296354 299473 348715 341812 363793 363592 383008 387674 360880 401116 978215 1029160 624555 523400 318112 311805 366462 364955 385486 391656 395301 399304 449202 451043 804775 834651 40.15 68.9 2
11:45:22 2023-10-12 468166 466851 95828 92191 147936 151098 161922 161020 130942 127096 135382 135826 148037 149413 468697 512504 1419126 1391123 562200 583943 134200 118671 135081 136029 147793 143253 142393 142380 91682 94233 342424 304640 897005 894762 236179 233034 295343 300258 347737 340743 363793 366955 382131 386486 360192 398772 977749 1036069 638798 526778 319304 311466 365469 363556 386677 389404 393977 398740 450773 451128 802382 834910 40.15 68.9 2
11:45:23 2023-10-12 471844 466891 95733 92191 148464 151064 161957 160608 130727 127096 135050 135639 150253 149590 471384 505080 1392609 1378561 569832 585663 134065 118869 134996 136539 146932 143837 142199 142575 91426 94136 347154 307137 887863 901005 234634 233003 297464 297284 349662 340564 363648 365803 381953 389853 359505 396457 977749 1019807 631596 524951 317543 311983 364047 363047 382641 389773 397487 396389 450931 450372 797697 834359 40.15 68.9 2
11:45:24 2023-10-12 468166 466918 95862 92191 151203 151031 162475 160574 130852 126920 135309 135451 150322 149206 471421 510565 1407851 1387873 567566 585018 134225 118869 135030 136723 147895 143229 142393 142380 91745 94103 346018 305159 891569 897097 234851 233361 294229 301954 348149 338726 364969 364173 382739 385337 359685 402697 974906 1025741 634673 525853 319304 310024 366305 365233 384364 390903 393127 399686 453373 450971 809401 838481 40.15 68.9 2
11:45:25 2023-10-12 470403 467437 95793 92379 147832 151937 161518 161345 130637 127306 135193 135933 148157 149726 471384 507974 1411086 1401797 571347 584982 134065 119068 134996 136347 147689 143130 142160 142414 91619 94266 346018 306301 887769 892093 234520 231984 295343 297789 349242 340743 360582 365041 384157 387097 359649 396069 976363 1035937 630057 523547 318069 311038 364373 364476 386713 392084 394013 396425 449730 450496 807102 834910 40.15 68.9 2
11:45:26 2023-10-12 470506 467256 95867 92128 151071 150788 162363 160063 130704 126677 135309 134976 150356 148720 471421 512432 1401792 1378561 562710 584838 134082 118671 134996 136359 147137 143738 142190 142410 91460 94136 342371 306227 886668 893553 234851 232706 296038 297464 348751 338428 364969 365340 380954 390133 359397 400320 981651 1030110 626980 528850 317996 311551 366677 365090 385375 388824 395522 396425 453663 452145 797756 837289 40.15 68.9 2
11:45:27 2023-10-12 469673 466927 95767 92191 148077 151031 162069 160574 130637 127130 135288 135519 148140 149538 468733 507652 1405852 1388862 570846 584056 133754 119034 134809 136509 147793 143363 141927 142414 91460 94136 346018 306375 879326 897464 234851 231984 294407 297897 350616 339441 363830 364209 384498 387062 357991 398772 974906 1024358 626403 522806 319079 311948 365124 364138 384670 391488 393383 396353 451003 451043 807102 834396 40.15 68.9 2
11:45:28 2023-10-12 467743 469375 95697 92191 148560 150993 161620 160608 130456 127130 135193 135673 148107 149905 471384 513226 1417110 1391123 562274 585430 134099 118637 135064 136029 147689 143097 142393 142380 91619 92847 343807 305866 896713 894627 236179 233034 294914 300320 347523 340289 363416 366260 380954 385337 360228 396457 978215 1035922 638267 527187 318555 309989 365469 365508 385518 387701 393419 396461 449943 451043 801701 834317 40.15 68.9 2
11:45:29 2023-10-12 473798 466918 95692 92191 148257 151098 162130 160642 130456 127096 134896 135673 150322 149590 472580 510956 1407851 1386886 564347 585879 134188 118869 134996 136252 147689 143227 142160 142414 91460 94136 342371 306301 882341 893138 234851 232706 296399 297789 349841 338690 360654 365340 381828 387939 356414 396421 977749 1028911 632173 527349 315762 311474 364608 365989 386153 389738 394315 397958 450823 453595 800103 837252 40.15 68.9 2
11:45:30 2023-10-12 470341 469261 95859 92191 148464 151064 161586 160574 130637 127191 131617 135851 150253 149729 471421 505008 1396458 1385899 572004 583907 133662 118985 134996 136727 147243 143363 141927 142449 91397 94234 347018 306370 888085 899197 233825 231984 296246 297716 349805 339715 363280 363047 383312 388832 358566 396493 977749 1019087 644712 521993 315726 312019 365124 363011 384094 391808 395802 395759 450224 449379 800072 834910 40.15 68.9 2
11:45:31 2023-10-12 470106 467992 95597 92191 148460 151090 161586 160574 130637 127008 134861 135485 149974 149729 468697 507949 1415099 1399177 565842 584838 133872 118671 134996 136337 147137 143638 142195 142216 91460 94103 346018 305829 889530 891461 234520 236447 294479 299256 348470 339715 360366 368142 383099 387939 360796 397990 976216 1036326 633580 524180 318374 310816 363792 362503 385590 390057 392235 399054 449390 451043 806529 833132 40.15 68.9 2
11:45:32 2023-10-12 468836 468194 95601 92191 148464 151064 161440 160608 130332 127130 134920 135707 149870 149939 471384 507949 1407851 1390135 566796 585879 133788 118671 134996 136029 147483 143130 142160 142380 91460 94071 348514 305866 888408 890572 234851 232706 297243 297789 347701 340779 362464 364209 379817 387710 360772 396385 977701 1031715 634673 527349 315395 311038 365212 364476 384364 389439 396364 396425 447868 451043 796457 833724 40.15 68.9 2
11:45:33 2023-10-12 472783 469765 95697 92064 148464 151064 162069 160608 130761 127008 134955 135485 150113 149590 472123 507201 1404854 1385899 568374 584015 133847 118671 134869 136354 146490 143638 140644 138951 91545 92975 344360 306116 882314 898626 234779 233361 294022 297356 349626 338548 363830 364173 383312 385372 357776 400830 974178 1024290 626980 524364 318301 310895 365124 363882 384364 390057 391921 395759 451003 450048 807102 834396 40.15 68.9 2
11:45:34 2023-10-12 469440 468724 95767 92191 148419 151542 161586 160976 130637 127374 134861 135929 149870 150114 471421 505116 1407851 1394206 571487 585879 133788 118951 134996 136347 147586 143130 142358 142414 91493 94169 342371 306737 889782 894443 233866 233197 294229 297789 348751 341535 360546 362538 382167 386521 359685 395755 974980 1028911 634673 522843 315509 311190 366640 363743 383107 391429 393903 396281 446746 450192 805808 834762 40.15 68.9 2
11:45:35 2023-10-12 469169 468637 95663 92196 147979 151098 162157 160986 130637 127096 135288 135774 148416 149622 471978 514022 1415099 1389851 561079 583871 134445 118671 135345 136063 147689 142865 142427 142182 91652 94136 346018 305215 894996 892254 234851 232053 295794 299447 347422 340264 362731 364976 379853 385372 359397 396421 977749 1033066 626980 528005 317584 311666 365505 362722 384364 387701 394329 396497 451006 449343 797697 834317 40.15 68.9 2
11:45:36 2023-10-12 472656 468704 95597 92128 148249 151064 161620 160608 130670 127164 134861 135451 150008 149729 472123 505080 1395615 1384876 571930 585663 133838 118985 134776 136350 146490 143837 141988 142679 91460 94299 347018 308050 888893 900010 233460 232890 296246 296488 349590 339465 363026 364955 382597 387604 357381 396312 977602 1020916 628519 523130 315618 311983 364866 363011 385486 391524 395834 395130 450933 449739 801131 836693 40.15 68.9 2
11:45:37 2023-10-12 467439 468673 95763 92191 148186 151064 161957 160608 130670 127042 135288 135557 148037 149309 472827 508764 1407851 1389851 571082 584879 133968 118985 134996 136278 147793 143263 142195 142414 91460 94136 346018 307411 894411 897464 234190 232706 294229 297897 347416 340779 362731 362503 381595 386486 360772 399976 974943 1018328 635142 523992 315762 311002 366305 363961 382069 390639 394013 396461 448183 449386 802493 834688 40.15 68.9 2
11:45:38 2023-10-12 474130 469039 95593 92191 148323 151031 161440 160865 130422 127164 135099 135801 147901 150325 471421 508699 1407851 1389851 567603 585951 133855 118869 134555 136271 147206 143692 140462 139566 91326 94329 345883 308929 877462 894627 234742 232870 295751 296807 349877 340743 360546 364173 384152 388832 357991 395162 977701 1033037 626980 525480 315460 312019 364866 363704 384364 389712 395802 395772 446853 451043 794436 834910 40.15 68.9 2
11:45:39 2023-10-12 472112 469039 95630 92191 148456 151064 161586 160608 130670 127130 134861 135673 150078 149729 472457 508764 1392609 1376600 569392 585717 133788 118704 134776 136252 146967 143097 142026 142414 91460 94136 342371 307174 890271 899725 234520 232053 296246 297753 348751 340240 360654 364255 379853 387674 358027 396421 977477 1020009 625123 524850 317618 311698 366158 364992 384124 389298 396290 398524 449411 448224 797830 834910 40.15 68.9 2
11:45:40 2023-10-12 468107 468379 95800 92186 148599 151098 162328 160318 130670 126711 135193 135350 150356 149450 472863 507878 1405852 1387873 569221 585915 134225 118472 135251 135807 147895 142436 142264 142048 91715 93941 346018 304566 898033 899197 234520 232706 295379 297789 346620 338690 363866 363082 380990 384764 359685 398808 973525 1027195 635250 524364 315762 309086 365505 363592 382606 389464 393456 396461 451003 449070 807102 834910 40.15 68.9 2
11:45:41 2023-10-12 470589 469107 95601 92354 148456 151098 161620 160976 130456 127130 134861 135707 149974 150009 472493 509450 1408852 1389851 567603 585663 133897 118704 134996 136496 147172 143638 142195 142393 91460 94136 347018 308709 891073 894261 234685 233090 296901 296757 349027 341151 360438 364067 380919 387569 359505 397990 982622 1035629 626980 525853 315137 312019 366122 363925 386307 388859 395802 395759 448690 451188 793273 835825 40.15 68.9 2
11:45:42 2023-10-12 468895 469039 95630 92191 148005 151064 161620 160608 130670 127008 135193 135762 148175 149273 472863 510166 1396606 1376600 566430 590534 133788 118671 134996 136068 147690 143164 141962 142216 91397 94169 346018 307248 888873 898736 234520 232053 295751 297897 347737 338726 363830 362503 378755 386556 357488 396529 977749 1021387 633711 525853 315424 310784 363246 362468 380928 387701 395241 396123 450642 449441 796437 837140 40.15 68.9 2
11:45:43 2023-10-12 468706 469120 95635 92204 148154 151550 161552 161122 130637 127130 134861 135485 149974 149729 471457 509483 1415099 1399401 571893 585987 134209 118830 135175 136237 147446 143295 142289 138691 91645 92880 347323 307174 888105 896534 233102 233034 293880 297789 347737 340528 360402 362793 382167 385981 357775 395162 974759 1027349 627942 522030 315798 310095 363317 362935 383286 390629 392827 396038 445564 450726 806529 833724 40.15 68.9 2
11:45:44 2023-10-12 468887 469120 95630 92128 148010 151098 161586 160608 130456 127130 135193 135673 148175 149765 472493 514058 1406978 1389147 562784 585250 134318 118588 135162 136140 147309 143638 142359 142212 91619 93974 346109 306301 912885 893589 234520 231728 295830 297428 346655 340264 360618 363918 378720 385372 359685 395791 979649 1035447 628519 528850 315545 310633 365362 364476 383107 387525 395058 396317 450342 449775 796696 832541 40.15 68.9 2
11:45:45 2023-10-12 473687 469080 95763 92191 148464 151064 161654 160806 129020 127103 131617 135436 150393 149484 472348 510926 1407574 1389474 570734 585987 133968 118985 134809 136381 147483 143227 142761 142414 91363 94071 347323 306301 904505 899688 234190 232706 293475 297789 348751 337670 360654 363082 382739 384192 356128 396421 972147 1021323 636705 523992 319035 310060 364093 363047 382945 389712 391055 397255 450931 449631 805956 834359 40.15 68.9 2
11:45:46 2023-10-12 468598 469120 95568 92128 148257 151098 161586 160642 130456 127164 134638 135801 149974 150114 472123 508046 1405852 1395198 571487 585663 133863 118671 134809 136131 146524 143440 141992 142212 91397 94071 348106 306227 889712 899085 233537 232962 294229 297320 347594 341403 360438 364770 381989 387939 358963 396899 974672 1025935 636705 522513 317655 310495 365124 362935 382069 390057 393273 395202 446972 449386 804811 833724 40.15 68.9 2
11:45:47 2023-10-12 468518 469116 95597 92064 148249 151064 161586 160608 130580 127042 134861 135579 150008 149765 472123 514058 1415099 1389851 562710 585915 134225 118588 135030 136029 147689 142899 142393 142182 91652 93974 344764 305432 893178 893212 234634 232053 295522 297789 346655 339476 360618 364173 378720 384227 358602 396069 977749 1036362 637681 528041 315762 310712 364956 361960 383214 387930 393163 400228 452672 449451 800103 832393 40.15 68.9 2
11:45:48 2023-10-12 474430 469039 95626 92064 148257 150926 161586 160497 130095 126745 134732 135451 149974 149276 472493 505116 1401829 1387873 574114 589703 133998 119029 134674 136445 146386 143837 142276 138856 91293 92752 347154 307938 894680 898465 233496 236080 294443 296757 349805 338382 362500 363047 382202 387939 356378 395791 974943 1023565 626980 521255 315690 311038 364093 361960 383214 390914 392863 396867 450294 449739 804101 833769 40.15 68.9 2
11:45:49 2023-10-12 470421 469147 95597 92128 147979 151098 162130 160608 130546 127164 135099 135770 147728 149693 471131 508046 1405852 1393215 571487 585915 133994 118704 134809 136063 147483 142899 141962 142414 91460 94007 346018 306301 890091 897464 233825 232543 296089 297789 347701 340779 360546 363998 381025 387033 358856 396678 973974 1027245 631596 522659 315582 309954 366158 362826 384396 390021 392271 396087 448458 446679 804553 834317 40.15 68.9 2
11:45:50 2023-10-12 466350 468719 95601 92064 148202 150997 161586 160608 130456 126920 134861 135451 150078 149729 472827 514022 1415099 1389147 562710 585915 133821 118472 134809 135935 147689 142436 142160 142112 91493 93974 346018 304566 893450 894738 234851 232053 293994 297789 346134 339213 360582 364756 378720 383924 358566 395791 976092 1035012 634673 526815 315798 309121 364118 363961 383250 386512 391681 396353 448255 450726 799505 833724 40.15 68.9 2
11:45:51 2023-10-12 472693 468832 95630 92064 148249 151090 161586 160608 130490 126920 134708 135485 150113 149625 472863 507913 1392646 1376600 568622 585663 133876 118704 134776 136153 146524 143738 141997 142575 91334 94136 348106 307863 905743 902288 234046 232018 296139 297500 347559 338548 360474 364476 381986 386486 358500 396069 977056 1022255 630057 525853 315173 311247 364608 364882 383310 387736 395241 394852 450023 447701 797830 834910 40.15 68.9 2
11:45:52 2023-10-12 469839 469084 95635 91938 148255 150822 162103 160096 130704 126711 135193 135115 148140 148961 473568 507949 1404854 1388862 568585 584879 134133 118472 135251 135632 148102 142571 142229 141915 91652 93811 346018 304640 905871 898736 233861 232053 293816 297897 345614 337670 363305 361995 379888 385760 358027 396457 971385 1025088 626980 525108 315726 308186 364409 365730 384396 388611 391703 396317 450152 449269 808126 834799 40.15 68.9 2
11:45:53 2023-10-12 473063 471575 95465 92191 147845 151550 161294 160898 130456 127313 134603 135673 149870 150009 471421 509450 1405885 1390405 565768 589910 133252 118966 134083 136569 146593 143295 139777 139091 91042 94136 348106 306442 876825 893189 233902 232053 294407 295901 349278 338726 359460 366062 378755 387097 355343 396299 977749 1027458 636705 525853 315690 311038 363066 362935 383286 387701 393141 395705 445564 449415 793309 833724 40.15 68.9 2
11:45:54 2023-10-12 471684 469107 95593 91938 147946 150926 161586 160318 130456 126745 134767 135044 149904 149383 472863 509483 1392646 1376600 570236 585987 133662 118671 134589 136063 146834 142899 141927 142216 91175 94007 346018 306406 891298 901117 233137 231728 295414 296390 347701 338417 360582 363816 381877 387939 357238 397990 974832 1017990 634865 523808 314550 309954 364572 363961 382769 390124 394366 393984 450294 446687 796696 833724 40.15 68.9 2
11:45:55 2023-10-12 472112 468868 95854 91991 147941 151415 161226 161020 128573 127028 134909 135527 150358 149589 472681 510528 1411086 1397763 570439 588271 133990 118815 134776 136029 147278 142779 142343 138636 91360 93974 365926 306301 888777 894553 233460 232543 294486 297753 347142 338655 358378 362538 381061 384764 356449 395738 974980 1033162 603910 522436 315762 309590 364608 360893 384172 389475 391055 395166 445251 450408 804811 831913 40.15 68.9 2
11:45:56 2023-10-12 470106 468931 95497 92064 147808 150822 161646 160463 130095 127042 135005 135549 147762 149309 473289 510992 1405852 1387873 563983 584766 134272 118671 134907 135850 147606 142407 141962 138438 91260 92718 344360 307248 891762 894627 233681 231260 295630 297702 345472 339536 360510 362503 378155 387673 358566 396714 977749 1028619 625441 526443 315741 309701 364338 362935 382105 386242 394087 396353 445635 449070 795565 831950 40.15 69.0 2
11:45:57 2023-10-12 472103 468751 95630 91841 148534 150580 161620 159620 130614 126361 135193 134933 148314 149278 472863 514022 1401866 1376600 562784 585987 133788 118671 134589 135935 147278 142865 141962 142182 91175 94007 343807 306955 888105 897464 234685 231403 293262 297333 347178 336392 362767 363627 378155 384799 356414 396421 977477 1025741 622364 525664 315654 309847 365087 366026 385486 386983 392162 396830 450469 449559 795417 836061 40.15 69.0 2
11:45:58 2023-10-12 468775 469120 95634 92031 147901 151031 161552 160429 130603 126886 134791 135489 148037 149169 472906 509229 1407499 1389777 572477 588835 133687 118501 134767 135893 147138 143029 142056 142276 91142 94037 342424 306737 898073 898063 233224 232053 293959 296555 347861 340050 359967 363741 380385 384764 357991 396299 972073 1027195 630057 521993 315654 311813 364866 360857 383039 388859 391921 396977 446972 447665 804203 832504 40.15 69.0 2
11:45:59 2023-10-12 469773 468688 95563 92126 148249 150645 161518 160081 130422 127008 134791 135531 150044 149485 472827 514058 1415099 1389851 562673 583871 133788 118555 134869 135810 147449 143101 142160 142112 91363 92432 347323 305432 903918 894261 234851 231728 292334 297753 348354 338405 360294 364919 378817 386267 357345 396788 976142 1033037 626980 528850 316866 308151 363792 362935 384360 387858 392126 396281 447885 448367 797263 834823 40.15 68.9 2
11:46:00 2023-10-12 476159 468832 95891 91991 148525 151031 161484 160472 128662 126961 135028 135249 148318 149905 471384 505116 1398592 1387408 571856 585915 133503 118704 134150 136646 146524 143261 141858 142414 91142 94038 343807 306406 880936 900010 232697 232706 292985 296807 347701 338392 360510 363998 380954 385337 355272 394848 974635 1017612 635142 521218 314694 310060 363030 363704 381730 389439 392235 395705 449620 448367 799505 833724 40.15 69.0 2
11:46:01 2023-10-12 468775 468854 95593 91904 148044 150580 161586 160063 130637 126920 134826 135044 150078 149241 473532 507949 1401829 1387873 569221 584015 134297 118275 135170 135559 147649 142268 140939 140558 91545 92496 344360 305755 900630 899725 232994 231946 293200 296340 344988 337634 360654 363998 378755 385545 358243 396312 972110 1025741 626403 524216 315618 308186 364373 363961 383310 390124 391885 396353 449620 446965 802419 833724 40.15 69.0 2
11:46:02 2023-10-12 471357 469143 95667 92064 148257 151031 161552 160463 130703 127008 134861 135044 150078 149694 472790 511711 1415099 1399177 565879 585843 134023 118555 134589 135807 147449 142436 142125 142310 91363 94005 346109 306301 890219 893138 233460 232053 293064 297753 346341 338144 359424 363627 380687 385760 356092 396299 972110 1033432 626980 525632 315473 311690 365087 363889 384221 387595 389698 397639 449510 450192 802271 830032 40.15 69.0 2
11:46:03 2023-10-12 470341 469120 95733 91871 148667 150064 162502 159587 130852 126711 134826 134976 148624 149344 475879 516016 1398518 1375935 564273 590508 134078 118535 134895 136082 146765 142899 142026 142182 91267 94038 343807 308050 888217 900648 234190 231367 294336 296663 347142 337634 362731 362503 378120 387601 356378 396385 977749 1020528 636705 527349 314694 309555 364608 362722 382769 386477 393141 396830 450224 448426 793273 834910 40.15 69.0 2
11:46:04 2023-10-12 473456 468566 95763 92031 148249 150788 161586 160063 130637 126711 134861 134976 150287 149137 473197 509414 1404854 1385899 568411 585915 133754 118671 134589 135807 147243 142899 142026 142147 91363 93941 337102 305432 886978 899725 233424 232053 292121 297536 348847 337869 362441 364512 382256 385111 357345 399123 973775 1025658 626980 525108 316640 307900 363282 364294 383274 387666 390706 396002 449554 447999 806380 834910 40.15 69.0 2
11:46:05 2023-10-12 473182 472404 95731 92091 148327 151031 161484 160506 128808 127293 135028 135504 148211 150115 473963 510166 1408301 1389851 568816 585987 133788 118671 135291 135927 147483 142899 141893 142147 91142 93974 343807 306370 889715 894854 233460 231890 294193 295901 346098 338690 359388 364512 379033 385372 357201 395738 977749 1031934 635142 525480 313666 311152 365124 362935 382033 387394 394329 395130 446268 448367 793236 831913 40.15 69.0 2
11:46:06 2023-10-12 471620 469156 95729 91887 148667 150305 162363 159620 130637 126327 134861 135010 150356 149241 473532 513950 1398592 1377890 565990 585717 133754 118637 134861 136014 146990 142961 140364 138595 91326 92624 348106 307611 889994 901572 233974 231189 294407 296771 346655 337126 360654 364624 380909 384729 355807 396385 977749 1023817 617546 525664 315815 310024 364093 364476 382894 386207 392271 396830 450933 447001 795001 834089 40.15 69.0 2
11:46:07 2023-10-12 472620 471579 95593 91908 148460 151098 161586 160096 130670 126711 135193 135010 150078 149241 473568 509414 1403857 1385899 569221 585951 133666 118555 134555 135807 147036 142470 141927 142112 91363 93941 346018 305215 889117 901758 233424 231890 292370 297536 346341 336582 360618 363998 378720 384677 354774 395791 970661 1023743 626980 525222 315509 308010 364572 364734 383853 387525 387434 397648 449411 448016 807102 834910 40.15 69.0 2
11:46:08 2023-10-12 468629 469183 95563 92064 147810 151166 161328 160318 130061 126893 133137 135530 148313 149693 473386 513914 1407777 1388421 562562 589831 134377 118521 134962 135691 146932 142133 141997 140661 91386 92496 348106 306301 893607 894627 233317 230678 294129 296275 345023 338417 359967 364255 378673 385760 357452 396299 977056 1030403 635142 526882 314658 308151 363282 360893 381766 385363 392002 395166 446936 447701 796131 832504 40.15 69.0 2
11:46:09 2023-10-12 474252 469120 95555 91908 147936 150546 161586 160318 130637 126914 135193 135069 148037 148787 472827 513986 1401866 1377512 563983 584879 133721 118637 134776 136059 147382 143164 141966 142083 91142 93941 348106 309139 888441 898099 233902 231478 293709 297897 348811 336476 362586 365028 378961 386847 355664 398556 976179 1021250 622281 527349 315516 312181 364538 364734 383039 385363 392198 396267 451573 449416 793236 834910 40.15 69.0 2
11:46:10 2023-10-12 473182 469048 95574 92091 148015 151031 161415 161020 130827 127340 134603 135801 149940 150219 473240 508764 1405852 1394206 571487 589378 134278 118472 134555 136160 147243 142470 142061 142182 91142 93941 346109 306955 888553 894517 232498 232053 293511 295619 346620 339441 358342 363484 380154 385760 355557 394544 970698 1025971 634673 521255 315173 311152 364093 360821 380928 388824 390743 396585 446304 448016 804811 830106 40.15 69.0 2
11:46:11 2023-10-12 470589 471838 95493 92070 147738 151064 161552 160608 130603 127008 134603 135402 147728 148961 473532 514094 1408852 1387873 562311 590016 134209 118433 134861 135791 147550 142893 142418 142241 91326 92463 348106 306301 902185 898092 233424 230648 293546 296843 344505 337895 359931 363998 379033 385489 356414 396189 976363 1027094 625441 526815 314694 308116 365124 362935 384127 385328 391608 395130 448458 449098 797263 831640 40.15 69.0 2
11:46:12 2023-10-12 474805 469188 95563 91904 147941 150546 161450 160096 130637 126677 134791 135010 150078 149206 472863 514022 1401829 1379543 564384 585951 133851 118637 134555 136029 147243 142470 141927 142147 91175 94005 343807 307174 888777 898736 234190 231332 294300 296598 346341 335605 360546 363047 377592 383051 354242 397880 978911 1028188 633580 527349 315244 308980 364057 364992 385214 387930 391739 393719 448922 448260 795565 834058 40.15 69.0 2
11:46:13 2023-10-12 468562 471838 95526 91904 147533 150580 161415 160695 128628 126927 133137 135409 147933 149308 473757 508619 1406572 1389814 572477 585703 133754 118555 134555 135837 147793 142801 141966 142211 91142 93974 348106 307248 889092 898736 231688 231728 293305 297059 346620 338726 359424 360929 378720 385760 356414 395457 972110 1026541 627942 522399 314694 309121 364866 360785 382228 390124 391019 396548 444208 447050 802493 831950 40.15 69.0 2
11:46:14 2023-10-12 470552 471847 95568 91900 147563 150580 161586 160608 130456 127130 135005 135451 148072 149729 473903 514094 1415099 1389851 562710 585915 133788 118439 134809 135807 147483 142436 142160 141915 91300 93907 346109 305866 904824 897171 234232 230400 293369 296376 346878 338512 359787 364770 378853 385689 357416 395701 976363 1030403 635142 528812 314143 310882 362992 362679 380928 387930 393141 395130 448312 447037 793273 830106 40.15 69.0 2
11:46:15 2023-10-12 476154 469012 95693 91898 148153 150963 161552 160429 130456 126677 134826 135215 148210 149134 473532 510202 1401866 1386442 568411 585879 133352 118637 134184 135619 146800 142865 141893 142182 91175 93811 346018 306737 884843 901117 232897 231403 293258 296843 346620 336111 360256 363484 379817 384677 353675 396899 970698 1018331 635250 522879 317353 308151 363030 363961 383039 386783 387542 395080 448219 445711 805383 833724 40.15 69.0 2
11:46:16 2023-10-12 472466 471842 95497 92064 147810 150926 161440 160608 130388 127042 134603 135485 149801 150114 473532 508764 1405852 1395732 574114 590471 133620 118569 134674 135893 146662 143029 142219 138595 91293 92496 343807 307174 890386 898099 232009 231890 293155 295722 345578 339130 358306 360929 381571 385724 355023 394508 972147 1027721 628519 522030 315173 308186 364093 360749 382769 387701 390430 395705 445856 448426 802493 830143 40.15 69.0 2
11:46:17 2023-10-12 469885 471847 95402 91808 148008 150580 161440 160497 130422 126920 134638 135044 149835 149959 473532 514094 1408975 1387873 562747 585663 134086 118275 134776 135687 146967 141937 141992 142075 91300 93811 346018 306301 894043 896194 233460 229932 293582 295614 344540 337670 359424 363998 378140 384967 359008 395480 974796 1031572 634556 528850 314514 308010 365087 362754 384124 384720 391055 394852 446936 447415 797026 830069 40.15 69.0 2
11:46:18 2023-10-12 476530 471833 95468 91841 148534 152413 161864 160438 128806 126785 134874 135518 148211 150129 472681 509374 1404571 1384964 570015 585915 133319 118796 134420 135995 146696 142899 141696 142147 91142 92496 343807 307611 889681 900377 232733 232053 290701 296598 347142 336075 362865 363741 380421 385760 353675 396299 970661 1019844 635142 521255 315654 308186 360988 363448 382769 387701 387578 394512 447589 447037 802493 833724 40.15 69.0 2
11:46:19 2023-10-12 468598 472513 95436 91938 148051 150822 161646 160574 130422 126920 134603 135044 149870 149765 473240 509124 1401866 1389147 571967 585663 133775 118472 134184 135713 146455 143043 141954 142070 91142 92654 344360 306914 889673 900611 232554 231260 294037 295507 345956 338548 359280 360749 378720 385509 356128 394581 971099 1018454 638267 521993 314658 308222 364093 360677 382228 387701 389843 395705 444936 445711 802493 831950 40.15 69.0 2
11:46:20 2023-10-12 477177 469003 95689 91871 147941 151098 161294 160463 130365 126927 133137 134976 149940 149276 472827 514022 1405852 1381888 562784 585951 133536 118472 134184 135619 146800 142403 141893 141915 91142 93811 346018 307174 902886 898558 232411 230684 292689 295937 346098 335569 359460 362793 379033 385218 355468 396299 974980 1025741 629869 525853 314436 308186 360988 363704 382641 387894 390743 394512 447904 448403 795565 834317 40.15 69.0 2
11:46:21 2023-10-12 477004 471838 95427 91841 147810 150788 161440 160096 130612 126920 134673 135044 150008 149276 474311 508046 1403245 1386367 570622 585879 133436 118569 134116 135893 146627 142797 140168 142439 91108 92432 348514 306955 899400 899502 232774 231565 290731 296354 346620 336075 362108 363998 379853 385218 353144 396299 970698 1018331 626980 522066 315726 310712 360988 363704 383039 387088 387542 394549 449656 446373 804811 833724 40.15 69.0 2
11:46:22 2023-10-12 471394 471838 95398 92032 147395 150620 161294 160183 130332 127130 134603 135434 147693 149448 473939 509124 1401866 1391160 571893 585192 133587 118472 134344 135619 146972 142361 141696 141949 91079 93941 346018 307248 888777 899123 231775 231403 292689 297059 345578 338690 361080 360641 381607 385545 355985 393209 971284 1025732 630057 521108 314514 308045 363579 360749 382660 387701 389880 395448 444200 447050 802493 831677 40.15 69.0 2
11:46:23 2023-10-12 476457 471991 93971 91962 148049 150791 161484 160395 128662 126785 135004 134875 150358 149310 472681 514022 1404854 1379888 562747 590596 133821 118521 134555 135704 146455 142268 142280 142276 91142 93843 344360 307174 889937 897464 233460 230684 292618 295092 345578 337393 360003 362538 379033 385489 352156 396617 977749 1027415 628892 522671 314215 308186 360988 363704 382069 385363 390430 395425 449301 447701 795001 833724 40.15 69.0 2
11:46:24 2023-10-12 476567 471847 95402 91778 147533 150822 161586 160096 130456 126920 134509 135119 147728 149189 472863 508010 1397784 1384914 571709 585951 132918 118671 134116 136029 146765 142470 140168 138595 91227 92718 348106 308050 889391 901287 232590 231946 292236 295758 347523 336440 359424 363741 379888 385760 355862 395480 970624 1018431 624864 519745 316640 308945 360988 362935 383039 387701 387578 394196 449093 447050 802493 833724 40.15 69.0 2
11:46:25 2023-10-12 469006 472513 95436 91999 147806 150580 161415 160438 130422 126920 134638 135044 149870 149276 473423 514094 1415099 1388862 562710 585915 133788 118275 134184 135458 147278 142369 141927 141915 91175 92241 347323 305432 892563 893175 233496 230684 291516 297261 344540 336653 359388 362503 379033 383598 355308 395457 972147 1036472 627330 525664 315395 307220 364093 360893 384396 384755 387578 393984 445216 448403 797771 832268 40.15 69.0 2
11:46:26 2023-10-12 476941 471838 95431 91904 147742 151064 161037 160608 130332 127130 134415 135451 149731 149833 473277 514555 1407537 1385788 567603 585663 133185 118932 134049 136235 146079 143738 141477 142579 90608 93974 348106 308779 879945 896158 232733 230719 293021 295092 347594 336653 357264 363998 379033 384192 355468 393949 976363 1024487 625441 525480 314429 309121 360988 360821 382069 385972 389843 394278 445638 447737 795565 832541 40.15 69.0 2
11:46:27 2023-10-12 474471 471838 95493 91938 147567 150546 161552 160352 130456 126920 134935 135086 147728 148961 473939 509124 1390598 1377929 571930 589701 133352 118555 134251 135585 146972 142285 141696 141984 90858 93876 347018 308784 903031 901287 231252 231403 293788 296264 348847 338952 361850 362754 381716 386303 355683 395591 974048 1020193 635142 519527 313702 309121 360988 360893 382930 387489 390430 394196 445564 445747 797771 832430 40.15 69.0 2
11:46:28 2023-10-12 476565 471593 93971 91784 147736 150755 161484 160506 128662 126873 135028 134909 150289 149590 473568 513298 1415099 1398181 564273 585663 133859 118472 134555 135602 146390 141937 141795 142014 91142 93811 346109 305866 891031 893553 233096 231043 290745 295650 344576 336653 359135 362538 378155 384137 354242 395177 972110 1030111 628892 525853 315431 307926 363836 360893 382677 385328 387542 395705 446703 448367 797771 830143 40.15 69.0 2
11:46:29 2023-10-12 476266 472838 95427 91938 147849 151064 160891 160497 130208 127130 134380 135713 149731 150114 472827 510956 1401866 1386945 567199 586023 133582 118588 134116 136014 146524 143227 140035 138595 90884 92688 346433 309047 887606 894060 232554 230506 292476 294100 347142 337634 359747 362971 378781 385032 353675 393355 976363 1026975 626980 524364 313261 309843 360988 360821 380963 385363 391644 393954 442893 447072 790655 831950 40.15 69.0 2
11:46:30 2023-10-12 470506 471579 95497 91798 148081 150305 161586 159654 130490 126852 135147 134875 150253 149206 474202 507949 1403245 1385899 571451 586023 133629 118439 134150 135891 146765 142398 141893 142013 91108 92305 365926 307137 893454 898373 231937 231007 291445 295865 345655 338108 358019 360821 379033 385218 355237 393282 970594 1024358 633711 521218 313702 308116 363543 360423 381958 387088 387578 394512 445541 447050 801813 830069 40.15 69.0 2
11:46:31 2023-10-12 470773 472504 95526 91808 147975 150788 161406 160429 130603 126886 132902 135181 148210 149413 473946 513950 1413870 1390405 563903 589671 133965 118467 134861 135424 147209 142403 142091 141979 91227 92463 347083 306301 897806 894480 233466 230329 291988 296771 343471 336582 358342 363998 378694 383526 354739 394544 972110 1030439 633134 526406 314401 306935 364608 360821 382769 386394 387578 396548 444208 449707 797830 830069 40.15 69.0 2
11:46:32 2023-10-12 476420 472918 95467 91875 148012 150788 161552 160429 130603 126677 134568 135010 150044 149206 473532 514022 1401792 1381851 564384 585663 133641 118439 134150 135662 146455 142302 141889 142272 91142 93941 349875 307574 890807 898736 232697 230365 292780 295507 347861 337625 360366 364476 378853 385111 356980 396751 976823 1023456 626980 527349 313445 310443 363398 364440 383039 384720 389843 395072 450933 445568 793199 834317 40.15 69.0 2
11:46:33 2023-10-12 474905 473104 95400 92058 147388 151449 160935 160986 128271 127293 134734 135418 149801 150044 473532 509483 1411012 1397185 571340 585663 133595 118337 134083 135649 146455 142264 141855 142070 91108 92369 350834 307174 896620 896121 231739 231367 292094 295092 345023 337599 356691 362971 378685 384677 354206 392171 971348 1028947 626980 521255 315130 308116 363030 360749 381766 387666 387542 395995 441701 447701 802493 829444 40.15 69.0 2
11:46:34 2023-10-12 468859 471516 95530 91871 147801 150926 161518 160318 130603 126920 134603 135044 149940 149729 474238 512432 1404854 1387873 563562 585987 133754 118399 134827 135757 147172 142730 142185 142305 91168 92463 365926 308050 904547 894369 232483 230451 294692 295414 344505 338119 361080 362681 378658 384192 355842 394228 977367 1030403 626980 525853 312714 308151 364093 360749 382769 385363 392198 395705 445856 445711 792599 830069 40.15 69.0 2
11:46:35 2023-10-12 474530 472949 94102 91838 148223 150238 161552 160063 130670 126893 135063 134883 150078 149206 474275 510561 1401792 1383892 568816 585663 133830 118439 134184 135666 146455 141937 142053 142075 91108 92241 346018 305104 896900 901287 231973 230648 292074 296031 345281 334561 359967 360929 379033 382917 353675 394583 971284 1018331 625441 524364 315395 306257 363579 363448 381958 385363 386889 395705 448275 444979 804811 832541 40.15 69.0 2
11:46:36 2023-10-12 473419 473181 95269 91912 147364 151098 160780 160608 128504 127279 132624 135368 148210 149798 473350 510167 1411860 1397800 572439 590508 133285 118439 134150 135585 146765 142436 140968 141183 91108 92432 348106 306955 892650 898092 231795 231403 291693 295865 344505 336582 356155 362971 378685 384677 354171 392135 970661 1030439 626980 521660 314179 307650 363030 360785 384360 386818 387542 395425 445227 447037 802456 829172 40.15 69.0 2
11:46:37 2023-10-12 468931 473172 95360 91871 147494 150788 161260 160352 130396 126886 134568 135094 147728 149169 473568 511676 1404854 1385899 564395 585987 133783 118439 134184 135551 146765 142403 141893 141979 91142 92369 348106 306406 893714 898447 232212 230365 295553 295271 346633 337492 360056 362862 378889 386847 356980 393136 977056 1028911 625441 525108 314572 309449 360988 360423 383310 385363 391608 395287 445227 445711 790878 830069 40.15 69.0 2
11:46:38 2023-10-12 472194 472729 95561 91738 147840 151985 161932 159519 130727 126590 134697 134836 147968 148786 474129 509020 1401792 1384876 569035 588087 133767 117881 134903 135330 147587 141389 141752 141648 91300 92241 347018 305506 905966 899725 231937 230365 292342 297099 345411 336582 359135 360893 379033 384677 355272 395738 971284 1021359 626980 522476 313702 307900 364608 360821 381150 385937 391583 396267 444173 443661 797734 832541 40.15 69.0 2
11:46:39 2023-10-12 472783 473582 95398 91808 147940 150479 161406 160352 130637 127062 134603 135010 148107 149905 474275 514058 1414613 1393140 564268 589597 133771 118433 134606 135755 146662 142369 140168 142206 91009 92335 343807 306301 902338 893175 232897 230290 290701 296354 346878 338379 358271 363484 377859 383186 357412 394361 972110 1032664 632017 525627 313738 306935 364093 360785 382228 385751 387542 395705 445565 447050 796696 829444 40.15 69.0 2
11:46:40 2023-10-12 477428 472504 95496 91745 147810 150546 161415 160361 128806 126886 134697 135010 149870 149206 473903 508764 1400526 1381888 571782 585951 132918 118472 134171 135619 146594 142436 141661 142199 90575 93907 347323 306442 881098 901287 231973 231367 290701 294999 346098 335534 358342 362971 378685 385218 354716 394544 969288 1018331 623903 519709 313738 309762 360988 360857 382228 387088 387506 392658 447118 447159 801281 832541 40.15 69.0 2
11:46:41 2023-10-12 473861 473181 95394 91716 147806 150409 161381 160405 128594 126893 132659 135316 150324 149589 473721 510095 1404571 1389739 571856 585663 133432 118241 134116 135770 146283 142268 141863 142099 90983 92241 348106 306914 893780 899725 231576 230648 292377 294677 343506 337599 358306 360785 379033 384371 355308 393913 971284 1025015 636705 521255 313445 309470 364093 360169 380860 385363 387578 395705 441737 443039 800072 831640 40.15 69.0 2
11:46:42 2023-10-12 468931 472838 95299 91585 147455 150409 161201 159620 130422 126886 134603 135237 149835 149485 474275 514130 1415099 1389851 562636 585915 133746 118275 134150 135551 146800 142369 141893 141683 90983 92241 348514 306737 897396 894222 232974 230113 293887 296419 346388 336476 361080 360749 377679 383348 354739 393949 974215 1018328 630057 525627 313402 306685 364093 360821 382228 386258 387578 396595 445856 446382 795528 829444 40.15 69.0 2
11:46:43 2023-10-12 478882 473068 95565 91738 148118 150546 161518 160096 130637 126711 134603 135181 148175 149679 474202 507557 1400798 1384466 571266 585915 133319 118439 134150 135585 146731 142436 141661 142112 90983 93843 347018 307611 892664 899725 231973 231043 290568 295414 345578 334561 358342 362971 378720 383562 354967 394544 968530 1016857 627942 521255 315137 309433 360988 360893 381958 387894 386889 393323 445528 448753 802493 833724 40.15 69.0 2
11:46:44 2023-10-12 468931 473181 95369 91745 147395 150546 161260 160318 130332 126920 134568 135119 147693 149413 473568 509124 1401829 1394383 573704 590471 133587 118419 134083 135484 146627 142369 140168 142305 91009 92463 346109 307611 888346 898447 231018 230365 291889 294506 344469 337634 356978 360821 378961 383562 354171 392135 969215 1024358 632750 521218 313481 310004 360988 359662 381150 386512 387578 394512 441737 445715 802419 830069 40.15 69.0 2
11:46:45 2023-10-12 474099 472504 95526 91453 148047 149522 161586 159553 130399 126260 134826 134536 149134 148478 474275 514058 1399586 1374606 564384 585951 133319 118275 134150 135458 146765 142369 141661 141915 90983 92241 344764 307611 892863 899725 232697 229218 292476 294756 343541 334022 359460 362971 377823 384677 353144 395738 974252 1020528 626980 526974 312749 307650 360988 363448 381958 383880 387614 394242 446889 444355 793199 833724 40.15 69.0 2
11:46:46 2023-10-12 477177 468827 95369 91798 147975 150654 161415 160405 128662 126785 134874 134875 148105 149066 473684 513826 1404571 1381925 567671 585915 133536 118433 134167 135551 146696 142436 141661 142013 91068 92399 349743 306737 893437 901287 231775 230290 290365 296354 344782 335344 359171 360929 379033 382380 354967 395420 966207 1016857 623903 524364 314694 308524 360988 362935 381689 384755 386272 393917 445564 444355 804811 832541 40.15 69.0 2
11:46:47 2023-10-12 473732 473181 95204 91904 147841 150997 161003 160865 128298 127164 134346 135673 147901 151298 472827 509124 1405852 1395380 571893 585721 133352 117914 134150 135585 146765 142335 141858 138352 91068 92590 343807 308050 887932 898447 231074 230865 291516 295271 346878 335934 359546 363668 381267 383526 353144 392135 973245 1030403 623903 522436 313738 306970 362885 360677 380928 385902 387197 394512 441773 445747 802456 827644 40.15 69.0 2
11:46:48 2023-10-12 475440 473104 95527 91716 147810 150064 161552 159620 128628 126785 134568 134976 149870 149241 474275 515285 1392646 1370592 566430 585951 133319 118241 134116 135585 146731 142403 141696 141915 90983 92241 350834 306406 888553 906637 231937 229254 292476 294756 344540 335569 359424 360821 377292 384677 355468 395140 972110 1016821 635058 525853 311801 307685 360988 360821 378682 384183 390467 393917 444868 443039 792074 833451 40.15 69.0 2
11:46:49 2023-10-12 475549 473181 95436 91589 148150 149826 161552 159587 130456 126327 134638 134570 149904 148963 474238 513062 1403245 1387356 572069 589671 134091 117780 134801 135228 147276 142071 142418 141939 90950 92475 365926 306301 896991 900819 231775 229932 291445 294999 344923 337362 360056 360785 379033 383562 354739 392171 969251 1021455 631980 521255 315516 307185 363030 359662 379006 385398 387542 393903 444598 444385 800109 830069 40.15 69.0 2
11:46:50 2023-10-12 474062 472509 95493 91589 148154 149695 161586 159587 130704 126294 134638 134536 149904 148685 474275 514094 1399586 1375621 562784 588688 133319 118241 134116 135492 146731 142071 141661 141915 90950 92241 347018 307611 891862 898447 232661 228936 292377 293886 343506 333555 359135 362971 377859 383562 354967 395738 973525 1021323 626980 522405 312494 307185 360988 362935 382228 385751 389576 393917 445600 444355 792636 832541 40.15 69.0 2
11:46:51 2023-10-12 477518 472963 93841 91638 147872 150687 161450 159553 128305 126785 134813 134841 147589 149066 474129 510202 1401829 1381888 569184 590471 134224 118241 134083 135492 146629 142403 140133 142206 90575 92241 350971 307337 888603 902400 231576 230451 290365 295450 347591 334291 358883 360893 379033 381238 354967 394251 968530 1018027 633580 523992 314658 305759 362763 360893 381150 384755 386308 394512 445600 445897 804811 832541 40.15 69.0 2
11:46:52 2023-10-12 474103 473177 95199 91904 146912 151064 160489 160608 129848 127130 134158 135044 149593 149729 473568 507913 1406941 1397185 570774 585663 133432 117914 134116 135466 146252 141937 140247 140465 90943 92463 348106 307025 900427 894443 230912 230506 290701 294884 346633 337662 356191 363730 379177 382953 355286 393063 970661 1031498 626980 524364 316190 308960 360988 360821 380928 384755 386308 393917 442928 445747 801244 830069 40.15 68.9 2
11:46:53 2023-10-12 476902 473181 95547 91585 147914 150342 161381 160096 130396 126677 134568 135010 147901 149905 474165 510166 1391585 1372653 569869 585987 133532 118309 134546 135492 146320 142436 141661 141816 90575 92305 343807 306442 886287 902566 231576 229254 291925 294064 344540 334596 358306 359734 377859 385218 354967 393319 971099 1015148 635142 522843 311765 307685 360988 359881 379006 384218 389880 393323 445856 442348 795322 830143 40.15 68.9 2
11:46:54 2023-10-12 470773 473177 95398 91585 148042 149623 161440 159587 130456 126327 134509 134570 149870 148961 473750 511901 1403245 1386442 572477 589671 133436 118106 134049 135450 146593 142302 141824 141915 91015 92241 348106 307831 897086 899725 230856 229932 290877 294100 344923 336618 356155 360277 379033 383526 353675 390991 968530 1024491 626980 521800 313225 308379 360988 359121 379006 385363 387506 393360 442061 443004 800109 828856 40.15 68.9 2
11:46:55 2023-10-12 474138 472838 95398 91426 147507 149522 161586 159553 130670 126085 135005 134182 147934 147957 474275 514058 1396606 1372653 563983 584730 132918 117914 134125 135355 146972 141805 141661 141915 90575 92241 347018 307248 888553 900010 231652 229183 291728 295392 343541 334022 358919 360929 377292 383526 354967 395177 972073 1018435 631431 522635 313952 307185 360988 360893 381150 384923 387578 393917 445564 444422 792074 834504 40.15 68.9 2
11:46:56 2023-10-12 477331 473696 93906 91616 147905 151985 161484 159995 128573 126576 134813 134875 148215 149487 474238 510956 1399805 1384466 566795 585915 133319 118159 133897 135956 146352 142139 141696 141915 90575 92241 347323 306301 893153 901287 231252 229932 289888 294713 343541 334525 358342 360893 379033 381808 353965 394544 968530 1015618 623903 523992 314215 306711 360988 360893 381150 384218 385729 393323 446312 443039 804240 832541 40.15 68.9 2
11:46:57 2023-10-12 474103 473850 95166 91779 146912 150687 160523 160405 127950 127130 134123 135671 149559 150219 472863 509483 1404854 1393177 571856 584838 133402 118275 134116 135458 146283 142662 140149 140362 90851 92208 348106 307025 889673 898732 230356 230506 290665 293850 345899 334596 358527 360929 378817 382810 355468 390919 969251 1030476 628519 522066 313738 306292 360988 360495 383237 385328 386308 393323 442097 445363 801281 827373 40.15 68.9 2
11:46:58 2023-10-12 475628 468823 95336 91320 148049 149352 161552 159299 130456 126173 134603 134435 149870 148616 473568 514022 1392646 1371200 564384 585915 133193 117914 133931 135364 146527 141841 141661 141915 90575 92241 343807 306370 891031 900010 231612 229023 290701 294100 343506 334336 358378 360857 376725 383562 354967 394544 971876 1015423 623903 525853 311801 306720 360988 360857 379006 385209 387578 392176 445528 444639 790915 831950 40.15 69.0 2
11:46:59 2023-10-12 474402 472847 95237 91585 147806 149930 161071 159587 130241 126327 134380 134774 148003 149224 473983 510454 1400581 1384466 568742 589671 133436 118303 134083 135458 146629 142237 141696 141915 90575 92335 348514 305866 889761 901005 231216 229649 289677 295901 343506 334022 357803 360857 378997 381238 353965 394265 968530 1017306 618493 522879 313773 305759 360988 360893 381150 386695 385151 393323 446972 443039 804240 832541 40.15 68.9 2
11:47:00 2023-10-12 472720 473168 95229 91585 147914 150479 161037 160130 130216 126745 134346 134999 147798 149800 474275 510597 1401829 1380302 567603 586023 132918 117881 134116 135143 146629 142514 141626 141915 90575 92241 347323 306478 890669 897464 231252 229289 291925 293133 343506 336111 356155 360893 377895 384677 353144 390955 974980 1027153 608016 524364 313062 307900 360988 358580 381690 384183 389916 393287 442061 447050 790692 830351 40.15 68.9 2
11:47:01 2023-10-12 476047 473850 95396 91482 147741 150238 161313 159519 128305 126785 134380 134756 149627 149241 473903 513426 1393289 1372653 570273 585987 133335 118140 133897 135143 146493 142369 141562 141915 90575 92241 350971 306478 887769 901994 230533 229218 292073 293169 343541 334561 356978 358651 377593 383170 353965 392171 970698 1012280 626980 520849 313062 307220 360988 360241 378970 384790 387614 392739 445929 441850 795565 830069 40.15 68.9 2
11:47:02 2023-10-12 470773 471507 95233 91426 147853 153349 161071 159553 130422 126327 134380 134604 149627 148755 474311 509056 1399805 1381925 569428 585915 133570 117678 134827 134906 147172 141398 142219 141742 90851 92208 343807 306301 901959 900574 230876 229218 290701 294100 342983 337136 359982 359698 378392 382344 353675 392171 971011 1020601 626980 521255 312275 306292 363030 359121 379006 384218 387506 393917 441629 441693 797771 828892 40.15 68.9 2
11:47:03 2023-10-12 477923 472986 93716 91456 147970 149491 161090 159620 130456 126192 134651 134355 147901 149278 474275 514058 1401829 1376600 562784 585951 132952 117881 134015 135177 146493 141808 141464 141717 90575 92241 343807 306406 887580 898736 232009 228863 290701 294100 343281 335759 357803 360929 377292 383257 351938 394310 972147 1021396 628892 525853 311801 306292 360988 360893 381958 385209 387506 393009 445216 448435 792111 830180 40.15 68.9 2
11:47:04 2023-10-12 477956 472838 95229 91479 147604 149692 161037 159620 128237 126683 132624 134774 148106 149101 473423 509447 1400581 1383480 572439 590089 133854 118125 133461 135364 146153 141899 140370 141084 90542 92241 348106 307611 884643 903233 231109 230290 289924 294100 344540 334057 357229 360893 379033 382416 351902 393041 968530 1018367 626980 519745 313481 306970 359936 360821 380933 385094 385729 390960 443861 443039 801887 832268 40.15 68.9 2
11:47:05 2023-10-12 468886 471475 95228 91523 147535 150030 161003 160063 130264 126294 134311 134756 148512 149171 473532 514022 1401792 1383855 562784 585951 133285 117847 134083 134702 146731 141300 141789 141613 90542 91954 343807 305400 902425 896158 230821 228278 291516 294028 342983 338349 358020 360785 376389 384677 355468 390919 974906 1028656 623903 524364 312841 307650 360988 358580 381150 386294 389807 392994 441448 445533 790692 830351 40.15 68.9 2
11:47:06 2023-10-12 475708 473809 95560 91415 147556 151772 161450 159486 128476 126643 134439 134718 147453 149259 475026 513950 1392535 1371200 563525 590254 133193 117881 133864 135126 146972 141236 141592 141857 90509 92241 347018 308124 887357 901287 231216 228792 291657 293456 345655 334525 356942 358580 377558 383562 353965 392098 969938 1013676 626980 521218 312952 307185 360988 359662 378862 385751 387578 392066 445227 441658 793199 829444 40.15 68.9 2
11:47:07 2023-10-12 468895 473172 95265 91679 147330 149556 160523 159587 130264 126327 134311 134756 149801 149067 473532 514094 1408852 1381888 561875 585394 133352 117881 134116 134702 146696 144896 141824 141613 90542 91954 346018 305649 897580 900207 231775 228437 290568 294927 342983 334561 359036 360785 375261 382344 355468 391843 973937 1029201 623903 527349 313729 308524 363030 359447 378538 385066 387434 393881 442025 444834 790878 830276 40.15 69.0 2
11:47:08 2023-10-12 475258 473177 95401 91456 147801 149455 161381 159452 130422 126226 134533 134283 149905 148236 473903 514058 1398592 1372616 562784 585430 133285 117914 133864 135109 146458 141300 141528 141845 90542 92241 348514 307611 889337 899725 231576 228988 293471 294028 345655 334525 358306 360749 376690 383491 354465 394508 970661 1015111 633580 525853 313680 306935 360988 360713 378898 385209 387542 392096 444208 441705 789721 830106 40.15 69.0 2
11:47:09 2023-10-12 472954 473582 95331 91456 147940 149589 161381 159418 128594 126616 131763 134402 148112 148508 474092 513099 1400507 1382419 568262 588001 132918 117847 134116 135296 146455 142170 141725 141613 90575 91987 343807 305432 894623 902566 230497 229183 289888 294713 344923 336636 357767 360531 377859 380598 352121 393355 968530 1018331 625441 522399 313989 306789 360988 360749 378934 385751 387161 394196 444900 441658 799468 830069 40.15 69.0 2
11:47:10 2023-10-12 478068 473172 95166 91585 147300 150070 160324 159553 130216 126677 134311 134536 146804 149206 473532 512468 1400761 1380526 565186 585951 132635 118241 133511 135236 145780 142369 139291 141880 90509 91954 343807 307831 880063 897464 230856 228988 290701 294064 344798 334256 358020 360857 377557 382917 351794 390687 970661 1023529 622364 524364 313952 306685 358781 359373 382228 385572 389916 390596 444308 447164 793125 828708 40.15 69.0 2
11:47:11 2023-10-12 477132 473845 93716 91579 147628 149997 161003 159553 130298 126294 134404 134536 148003 148727 473495 508728 1389333 1381999 573427 584766 132910 118241 133881 135330 146564 141770 139291 141845 90509 92241 348106 308124 886548 900010 230104 230254 290365 292920 343506 334022 356155 360555 379033 383186 351794 392135 968530 1017445 622364 518133 313952 306935 359575 360205 379006 384755 386272 390887 445856 444349 796569 831913 40.15 69.0 2
11:47:12 2023-10-12 472362 473172 93725 91489 146920 149759 160523 159519 128264 126327 134311 134756 149767 149241 473903 514094 1408852 1383892 560645 587260 133411 117847 134116 134791 146183 144786 141683 141503 90542 91954 346018 305395 893136 893553 231576 228278 291062 293850 342983 334561 358527 360495 375261 382060 355825 390664 973245 1026357 626980 526974 313729 308524 362701 359932 378862 384632 387506 393638 442025 443004 792732 827607 40.15 69.0 2
11:47:13 2023-10-12 474366 472838 95360 91393 147907 149896 161294 159299 130422 126139 134474 134065 149835 148096 473903 514058 1396606 1371200 562710 585735 132918 117881 133864 135109 146255 141300 141430 141747 90509 91987 347018 307611 887898 899387 231216 228475 290842 293580 344923 334490 358306 359988 376124 382380 353929 393634 969251 1015148 622364 525632 313062 306257 360952 360205 378898 384668 390748 391789 444173 442138 789721 830106 40.15 69.0 2
11:47:14 2023-10-12 473659 472963 95369 91426 147563 149921 161381 159452 128594 126744 134804 134435 150324 148823 474056 512736 1400507 1381459 567603 587169 133285 117813 134015 135590 146696 141105 141626 141613 90575 92141 348514 305810 896013 901646 230497 229218 289669 294999 342659 334291 357229 359698 377557 381238 353144 393319 968530 1018435 638798 522030 313952 306789 363130 360205 378898 385751 386308 394196 445541 444082 797830 827644 40.15 69.0 2
11:47:15 2023-10-12 475440 472509 95265 91393 147121 151453 160780 159409 130420 126260 134439 134165 147728 148401 473532 514022 1398592 1372616 562710 585018 132885 117847 133679 134702 146220 141741 141395 141613 90509 91987 346109 307174 891862 897134 231216 228472 290568 293580 344923 335759 358055 360785 375560 382344 351902 393634 969288 1016586 622364 525853 313062 308415 360444 360461 378682 384346 389916 391811 446474 444530 790804 830351 40.15 69.0 2
11:47:16 2023-10-12 476159 473486 93711 91424 147287 149547 160780 159409 130084 126226 132624 134982 149732 148928 474275 510166 1396495 1379543 567732 584015 132989 117847 133645 134808 145472 144782 141486 141691 90509 91954 347018 305829 888835 899725 230301 228827 289009 293850 344923 333870 357264 359976 376690 378967 353965 393004 965786 1017482 626980 522399 312714 306789 360988 360749 378934 385480 384574 393009 443550 440423 801244 830106 40.15 69.0 2
11:47:17 2023-10-12 474805 473516 95105 91552 147084 149896 160489 159587 127950 126677 134089 134849 147695 149905 473532 510956 1400761 1381851 565990 587169 133461 117914 133679 135075 145983 141508 139388 141845 90509 92114 343807 308248 889600 893589 230497 228827 290701 292064 343195 337356 357766 360243 376475 383815 354175 389599 974048 1025837 622364 522659 313062 309834 360228 357968 381150 385751 387578 390887 441521 443625 788557 827021 40.15 69.0 2
11:47:18 2023-10-12 474439 473921 95362 91585 147356 150405 160891 159553 128264 126260 134089 134653 149767 148998 473532 507949 1387360 1374606 571082 588197 132885 117881 133704 135016 146017 141203 139392 141648 90476 91987 347018 306442 886692 901005 229069 228901 290842 293515 345411 335759 356155 359698 378730 383491 351830 391508 968530 1013676 635442 521057 313062 306935 358817 359121 379006 384183 389288 389748 444598 441693 796696 827681 40.15 69.0 2
11:47:19 2023-10-12 468854 473172 93647 91483 147258 149930 160721 159486 128128 126778 132394 134782 147591 149101 472645 508583 1400581 1384520 570033 584015 133335 118004 133645 134770 145506 144989 141486 139869 90718 91954 347018 307556 888329 898736 229746 229023 289924 293026 344499 334596 356971 358616 377859 381203 351938 387479 967156 1021291 626980 518902 313433 306789 360409 356928 378970 384148 385151 391826 440602 445231 797734 825638 40.15 69.0 2
11:47:20 2023-10-12 474877 472838 95360 90951 147845 153173 161037 158539 130420 125844 134346 133880 149835 148236 473903 514022 1392535 1369249 562784 584015 132981 117847 133679 134791 145472 144786 139276 141503 90509 91987 346109 307174 889209 900010 230497 227764 290806 292821 344923 333987 356942 358580 375560 382953 351902 392098 968530 1010704 626980 522843 312619 308379 360409 359339 377473 384959 387398 391367 441629 442030 791930 830351 40.15 69.0 2
[truncated: 184,680 more chars]
