# Supplementary material for: Methods for Estimating the Detection and Quantification Limits of Key Substances in Beer Maturation with Electronic Noses
Source: Sensors (Basel). 2024 May 30;24(11):3520. doi: 10.3390/s24113520 (PMC11175341; doi:10.3390/s24113520)
Supplement: Supplementary file 1 [file sensors-24-03520-s001.zip › Data/Diacetyl/raw data/Day 1/0,2ppm2.txt]

Time Date R01 R02 R03 R04 R05 R06 R07 R08 R09 R10 R11 R12 R13 R14 R15 R16 R17 R18 R19 R20 R21 R22 R23 R24 R25 R26 R27 R28 R29 R30 R31 R32 R33 R34 R35 R36 R37 R38 R39 R40 R41 R42 R43 R44 R45 R46 R47 R48 R49 R50 R51 R52 R53 R54 R55 R56 R57 R58 R59 R60 R61 R62 T01 H01 Phase
11:54:00 2023-10-12 395228 387479 92937 90822 141641 142779 147283 146005 122049 123594 123415 127588 138973 144548 419688 448322 1300447 1285440 509631 527555 132570 115414 124336 125130 133700 133782 128499 128878 87347 88691 311441 273363 792199 784270 231612 229967 292618 296973 343506 334525 367188 366991 392225 395310 376528 420708 927612 975779 588398 492049 313225 307185 363836 360495 383250 391808 402561 405511 459764 460057 765070 795556 40.15 68.8 1
11:54:01 2023-10-12 390183 390152 92964 90724 139956 142469 147593 146450 121625 123921 123382 127840 139233 144848 419173 454942 1305071 1287295 509358 528866 129454 115302 123598 125336 133666 133654 128404 128775 86976 88691 311441 275926 776374 780660 231810 230290 293546 295485 346377 336311 364417 368977 391914 399524 375892 414556 932024 980497 588183 493939 312785 308415 360988 360893 386441 389475 402561 404154 460089 459369 759659 797598 40.15 68.8 1
11:54:02 2023-10-12 395609 388069 92681 90716 141795 143174 147215 146243 121723 123800 123264 127942 142084 144742 419059 453659 1304145 1279928 506832 529158 132621 115414 124139 125336 133704 133689 128465 128878 87196 88569 317895 273786 782033 781947 232009 229218 293994 295371 344540 334525 367708 367579 391055 397706 377625 421675 931365 972005 589613 494602 311801 308151 360772 360497 385486 391249 404885 407204 459764 459589 765237 798724 40.15 68.8 1
11:54:03 2023-10-12 391397 391088 93032 90760 142065 142308 148111 146330 121992 124042 123500 127942 142136 144513 419688 449406 1307736 1298473 512539 527555 129360 115520 124139 125423 134267 133654 128678 128878 87379 88691 313345 273786 781190 780660 231612 230648 292618 297009 343541 336346 364711 368687 393436 396523 377036 416901 930989 987722 592310 495376 313738 308838 363066 360531 385554 388930 401351 405439 462602 459334 761100 795556 40.15 68.8 1
11:54:04 2023-10-12 392540 387623 92937 90760 142190 142291 147660 145909 122090 123388 123515 127499 139428 144245 419724 453835 1296672 1281519 512994 528602 129364 115620 124139 125442 134078 133982 128329 129010 87499 88691 314659 274562 774893 786492 230770 230148 295314 295865 345578 336075 366113 366583 392261 400085 377058 418781 931650 974764 588183 486652 313738 309365 360988 360857 385554 392430 400711 404119 460089 458014 768373 797598 40.15 68.8 1
11:54:05 2023-10-12 393648 388065 93097 90943 141962 142182 147871 146863 121723 123663 123382 127853 138716 144610 419724 450289 1295819 1286355 513142 529158 132535 115448 123202 125543 133700 133910 128075 129057 87164 88751 311441 275145 774682 783914 231810 230684 292697 296138 345649 334596 366668 367543 394652 397670 376192 419483 929011 974110 588183 492434 313702 306008 363066 360893 384094 390949 400748 405439 462728 460057 767266 797031 40.15 68.8 1
11:54:06 2023-10-12 390183 388065 92873 90720 140035 143174 147555 146842 121992 123921 123685 127908 138712 144901 419506 457376 1307857 1289201 509631 528747 129271 115726 124173 125303 134108 133782 128678 128878 87771 88747 314708 274173 779833 775211 231810 230290 295343 295565 345059 337362 364711 367543 391950 400085 378474 417527 934078 980584 589613 493902 313481 307926 359901 360821 387294 390092 403168 406086 459787 460049 760561 795396 40.15 68.8 1
11:54:07 2023-10-12 391432 388492 92937 90918 141730 142539 147801 146384 121691 123749 123297 127942 141938 144715 419355 450998 1305999 1285468 507464 528374 132437 115448 122948 125577 133738 134241 128075 129237 86916 89027 313345 275340 773352 781767 231973 229967 294692 296390 346098 334596 365005 368723 391639 397706 375328 417858 930012 978581 592310 495376 314845 307220 360988 362935 385303 389500 403197 408036 463273 459552 760192 798956 40.15 68.8 1
11:54:08 2023-10-12 391115 387993 93065 90690 142169 142174 147730 146112 122090 123388 124056 127588 139080 144407 419724 451070 1302247 1289914 511691 528784 132823 115256 123987 125336 133733 133561 128465 128878 87228 88569 313345 273786 782274 783964 230892 230325 292334 296390 344540 337398 364714 365375 393436 397741 378871 416938 929011 983199 588183 489441 313773 306720 360988 360785 387682 392430 401351 405367 458256 460730 768919 795556 40.15 68.8 1
11:54:09 2023-10-12 395609 388065 92681 90855 141743 142379 148720 147067 121658 123714 123230 127942 142067 144883 419688 453659 1305999 1281519 506826 528456 129360 115348 124106 125442 134036 134075 128630 129044 87531 88747 313485 274562 782217 785936 231973 229684 294229 296598 345059 336111 367188 365375 393844 399488 377661 420744 929976 964606 593901 489478 314845 308186 360734 360821 385012 392466 403813 404154 459981 459073 763370 795396 40.15 68.8 1
11:54:10 2023-10-12 393346 388065 92937 90789 140946 142174 148371 146077 122090 123526 123837 127554 139395 144241 419360 453163 1297662 1277999 510534 529121 129895 115381 124106 125423 133977 133806 128465 128878 87379 88658 313345 274562 777867 786492 230821 230254 295738 295865 345543 336075 366076 365304 392190 399800 377590 419410 931650 974328 588183 486616 313738 307865 360408 360821 385247 392430 401278 404422 459981 460057 768373 796523 40.15 68.8 1
11:54:11 2023-10-12 392190 388065 92813 90918 139893 143174 147177 146378 121927 124214 123434 128297 138522 141141 419433 449442 1315323 1300298 506846 528301 129271 115414 124415 125442 134226 133771 128699 128878 87563 88691 317895 273374 778505 779554 233025 229932 292618 296483 344469 338619 366113 369799 392190 396453 378727 419077 931988 981933 589613 496782 313952 308343 363030 360195 385518 389167 404385 405403 459438 460057 759926 795556 40.15 68.8 1
11:54:12 2023-10-12 391323 389816 92873 90885 141927 142291 148076 146315 121691 123852 123415 127853 139395 144720 419022 452809 1313391 1288210 504448 527555 129541 114715 124206 125063 134200 133620 128767 128844 87531 88295 310204 272940 786423 781767 231612 229218 295100 295543 343471 339308 365781 367543 389853 398858 378835 418744 934740 983395 588183 492397 313952 308186 360408 359940 386677 390903 404092 405865 457933 462660 758470 797746 40.15 68.8 1
11:54:13 2023-10-12 394732 387957 93032 90790 139952 142848 147663 146315 121691 123680 123448 127738 139329 142600 419615 448979 1300410 1287235 510356 528010 132535 115414 123868 125423 133633 133806 128431 128878 87196 88691 314659 273749 776473 784197 231576 230132 291516 296973 344505 334561 367188 367249 393954 396453 376457 420671 928316 975743 588183 494215 313445 310308 363836 360749 383214 391773 401059 405475 460017 460057 764454 797820 40.15 68.8 1
11:54:14 2023-10-12 395329 388065 92873 90885 141927 142505 147732 146315 121691 123766 123415 127853 138946 142709 419651 449652 1304145 1286355 509993 527228 129271 115302 124139 125423 133700 133748 128431 128878 87347 88658 310579 272062 777704 785936 231576 230103 292334 297536 345411 336075 367188 366403 392190 396488 378583 421047 932982 979857 596759 493049 315292 307975 360880 358905 384797 392216 400986 405331 457146 460057 767531 796121 40.15 68.8 1
11:54:15 2023-10-12 391943 389997 92937 90822 141932 142601 147559 146553 121691 120734 123349 127942 142067 144918 419318 451107 1305071 1286355 507427 528337 132467 115448 123117 125543 133448 134062 128041 129237 87228 88751 313345 273603 770234 781322 232661 229897 293191 296807 344505 334336 367188 368687 391019 398263 377023 421304 933772 974292 595210 496430 311801 307650 360988 360785 383179 390057 404672 405331 459981 460057 759537 797820 40.15 68.8 1
11:54:16 2023-10-12 387916 390047 93065 90822 142160 141911 148594 146005 122127 121770 123922 127663 139068 142711 419506 452209 1305997 1296523 514734 528889 129360 115414 124139 125423 134120 133841 128610 129136 87531 88691 310204 273494 778999 781767 231216 231140 293064 296843 344540 336618 363866 367543 394293 397670 377625 414484 930329 986987 581351 492361 314658 306257 360988 360749 387876 390021 401046 405403 459585 460694 764454 795556 40.15 68.8 1
11:54:17 2023-10-12 392536 388065 92809 90822 141897 142505 147595 146587 121658 123800 123097 127942 142067 144989 419688 449652 1309667 1296555 507317 528337 132621 114748 124106 125423 133885 133561 128644 128878 87379 88658 313345 273363 778188 779554 231973 229932 292689 297753 343506 336040 366113 369763 393137 396488 378194 418781 930989 984859 588183 496078 312749 306257 363030 360495 385554 388859 403483 409818 458973 459877 760125 795371 40.15 68.8 1
11:54:18 2023-10-12 393911 387993 93388 90657 142651 141748 148282 145569 122328 123491 123515 127344 139461 142201 418731 453127 1294899 1281787 513157 529121 129275 115414 124106 125423 133763 133841 128431 128878 87228 88569 311441 274756 776979 785343 230462 230487 294697 295657 348577 335569 366668 367249 394616 398893 376457 419118 929011 972879 588183 490898 315137 305759 360542 360893 384976 390914 400073 405367 462728 459752 767980 795359 40.15 68.8 1
11:54:19 2023-10-12 394549 390084 93065 90918 141992 142266 147767 146349 121927 123680 123448 127765 139170 144513 419651 447621 1300410 1286355 509956 527182 132621 115381 124020 125509 133666 133782 128465 128878 87379 88691 314659 273749 775939 785343 231576 230290 292618 297789 347345 334596 367969 367249 392225 395898 378763 423323 931654 979801 591042 491136 315516 307759 362985 359194 383916 392216 402378 409273 457182 457754 767282 794991 40.15 68.8 1
11:54:20 2023-10-12 390793 390224 92937 90885 139957 142599 147957 146412 121992 123714 123415 127853 138778 144715 419022 451107 1305999 1287295 508546 528337 132720 115448 123202 125543 133633 134004 128041 129237 87099 88845 314659 275731 773943 780660 231937 229932 293546 296598 346655 335569 365005 368687 392225 398893 376120 417858 930012 979967 590506 495339 313952 307220 360988 362935 385590 389712 403168 405331 463381 459334 758996 797688 40.15 68.8 1
11:54:21 2023-10-12 393771 388065 92937 90760 142065 142274 148076 146213 122229 121940 123804 127738 139329 144812 419209 452209 1304139 1287160 510281 526592 129526 115189 124173 125130 134103 133585 128617 128583 87563 88230 312080 270531 788259 784087 231252 229932 292985 296562 345802 337634 366631 366403 392261 397670 378871 421401 929669 973620 588398 489441 313738 307185 362581 359662 386749 392430 401351 405331 456825 461150 768919 795556 40.15 68.8 1
11:54:22 2023-10-12 390561 388065 92937 90822 141932 142274 147732 146315 121691 123594 123297 127765 138913 144513 419651 449306 1307736 1298436 512539 528337 132570 115222 124139 125336 133885 133841 128678 128878 87379 88691 312333 274486 776657 780660 231775 230648 292653 297897 346878 336311 366113 369799 392225 396453 378460 419113 931650 984859 588183 496430 312714 306755 363911 360495 385590 389439 403813 405475 458973 459624 759437 797016 40.15 68.8 1
11:54:23 2023-10-12 392353 388033 93194 90786 142722 141748 148385 145703 122193 123646 123533 127588 139170 144241 419651 455758 1294899 1282662 512090 528374 129364 115620 123835 125543 133780 134241 128342 128878 87164 88569 311441 275340 773065 784233 230497 231043 294692 295937 346341 335605 366372 366403 394302 400085 377023 419446 931650 975053 581351 486652 315173 306720 360988 360893 385554 391223 400711 405045 462728 458014 770012 796523 40.15 68.8 1
11:54:24 2023-10-12 394503 388065 92997 90859 141966 142304 148180 146863 121691 123680 123382 127853 138873 144478 419688 447621 1299488 1285440 511008 527519 132570 115414 123835 125423 133700 133782 128342 128878 87196 88691 313345 273749 775970 784197 231576 230290 291693 297789 345059 334561 367188 367543 393990 396453 376421 419483 928969 976950 581351 493863 315516 308524 364057 360677 383107 391046 402985 405367 459872 460057 764996 796687 40.15 68.8 1
11:54:25 2023-10-12 390559 387921 93065 90789 142014 142779 147420 145803 121927 123887 123264 127853 138522 144548 419022 453835 1305809 1287295 508907 528337 129360 114748 124106 125423 134087 133782 128465 128878 87407 88691 314659 274562 783838 779554 231810 229967 294443 294470 348577 336618 364969 368651 392261 400120 376156 420052 929976 980661 593760 494989 313225 307650 360506 362935 386713 390021 403168 405367 463381 461473 759659 796559 40.15 68.8 1
11:54:26 2023-10-12 394549 387817 92681 90918 141718 142731 147215 146587 121575 123835 123197 130222 142072 144989 419059 451107 1306927 1282699 505953 528337 129271 115448 124173 125543 134103 133689 128465 128878 87347 88691 312333 273786 789435 781874 232498 229932 294193 297897 347937 338379 368752 367435 391497 398751 378014 423776 934262 972115 589613 492361 311801 308186 360470 360497 385214 392359 404996 404760 459944 459539 763926 797820 40.15 68.8 1
11:54:27 2023-10-12 390219 388065 92933 90760 139664 142274 147767 146315 121658 123680 123349 127853 138880 144513 419355 449762 1305809 1298436 511810 527555 132731 115335 124106 125423 133985 133748 128465 129057 87407 88537 310204 273363 776777 779554 231775 230684 293866 297507 344505 336075 365005 369242 394580 396558 378230 418153 930989 987722 590316 495376 313738 306257 363579 360749 385590 388859 401387 405475 459621 459334 762592 794696 40.15 68.8 1
11:54:28 2023-10-12 393916 387889 93194 90786 142501 142207 147832 146041 122361 123697 124022 127418 139428 144170 419651 453163 1296740 1279928 511655 529158 132754 115414 124106 125722 134473 133782 128465 128878 87439 88723 311441 274562 775572 785936 230497 230254 293674 295450 348330 336075 366668 367284 394616 399804 376492 419118 930329 974328 589613 489478 315137 306257 360470 360893 384400 391223 400109 405331 462728 459752 770012 796559 40.15 68.8 1
11:54:29 2023-10-12 394315 388065 92937 90922 141966 142274 147732 146349 121691 123629 123415 127588 138946 144478 419022 447656 1300410 1286355 509520 527555 132529 115414 123802 125543 133771 133841 128465 128878 87196 88691 310204 274680 777008 784197 231973 230487 292413 297789 347615 334596 367708 367543 393400 396453 378763 421377 929011 978581 582761 493512 315741 310053 363730 359519 384257 392288 402452 405331 458041 459588 765465 796687 40.15 68.8 1
11:54:30 2023-10-12 390251 388065 92937 90918 140017 143174 147281 146005 121658 123714 123234 127765 139397 144923 419355 451070 1303960 1287332 507464 528337 132501 115414 123202 125543 133448 133910 128041 129237 87164 88877 311441 275731 770567 779554 231973 230290 293994 295614 347142 336075 365005 369242 392225 398893 375892 417858 930012 979967 580823 495376 314845 307220 360988 362935 385590 390021 403490 405367 463381 459334 759659 797725 40.15 68.8 1
11:54:31 2023-10-12 395342 388065 92681 90918 141734 142736 147595 146587 121292 123714 123164 127942 141968 144751 419022 451107 1304145 1279891 506832 528337 132638 115335 124073 125303 133800 133654 128287 128878 87228 88691 314659 273786 779935 780734 232733 229254 294486 296390 347615 338619 368046 369965 390603 398436 378050 421529 931576 971390 591042 491831 311765 308186 360988 360785 383250 391918 404849 404688 459981 460057 761136 797820 40.15 68.8 1
11:54:32 2023-10-12 391396 387813 92873 90859 142031 142779 147504 145566 121691 123629 123197 127765 142059 144539 419059 448322 1305846 1297513 511810 527555 132604 115256 124073 125336 133700 133689 128465 128878 87260 88537 305198 273326 777380 779554 231612 230648 292653 297081 344540 336346 365005 369242 394302 396523 378194 417858 931650 987722 589613 495376 313702 309092 363030 360785 385518 388894 401992 405475 459296 459299 759949 796448 40.15 68.8 1
11:54:33 2023-10-12 393911 387849 93127 90847 139956 142207 148075 145772 122025 123732 124089 127418 139362 142136 418986 452809 1294899 1279525 510424 528711 129182 115335 124173 125423 134120 133982 128465 128878 87379 88569 314659 274173 775572 785380 230856 230128 294479 294713 345301 336075 366076 365340 392225 400120 377625 419446 931650 974800 588183 486616 313738 308151 360734 360857 385554 392466 401351 404119 460089 458014 767282 797635 40.15 68.8 1
11:54:34 2023-10-12 393652 388065 92809 90793 141945 142976 147283 145600 121691 123594 123264 127588 142059 144548 419651 448286 1296652 1285440 512629 528337 132621 115414 123117 125456 133574 134054 128075 129057 87099 88691 311441 274331 785075 783053 231612 230451 292172 296066 345578 334596 366668 367314 394616 396523 376192 419483 929011 973383 589613 492397 315516 308488 363727 360605 386581 391081 401205 405331 462583 459949 767642 797548 40.15 68.8 1
11:54:35 2023-10-12 389771 388069 92681 90760 141833 142274 147489 146192 121658 123732 123230 127588 141973 144478 418285 455761 1305846 1285468 508907 527964 132638 114748 124073 125130 133914 133585 128465 128789 87228 88537 310204 273363 783839 779554 231576 229932 295135 295371 344540 337126 365005 367579 391019 399804 378474 417858 932720 982006 588183 492397 313225 310443 359901 360241 386749 390639 402561 406086 458291 460336 761100 796687 40.15 68.8 1
11:54:36 2023-10-12 390285 388065 92937 90635 141981 142274 147492 146194 121491 123594 123230 127588 142067 144478 419059 454723 1304145 1285431 507464 527591 132535 115282 123598 125163 133700 133689 128465 128878 87164 88569 311441 275340 773330 779554 231612 229967 292370 295350 346377 339338 364677 368399 391976 400575 379544 418008 934299 981282 597747 493719 315292 309967 360988 360893 387330 390092 403197 405045 463768 460694 757765 796559 40.15 68.8 1
11:54:37 2023-10-12 394695 387300 92937 90855 141765 142308 147767 146112 121491 123594 123264 130040 141973 144513 418430 446992 1300447 1284226 509631 527591 132731 115335 124073 125336 133809 132174 128499 128878 87347 88537 314659 272098 780013 786492 231612 230290 293546 297789 345655 336618 367188 366475 392261 396594 378907 420744 929669 979967 592114 490169 313738 307220 360988 358580 387129 392502 402598 405403 457182 460057 767827 795283 40.15 68.8 1
11:54:38 2023-10-12 387840 388065 93093 90797 141966 142274 147767 145875 121691 123560 123297 127588 142007 144478 419059 450682 1304145 1294634 513269 527591 132638 114748 123987 125336 133700 133620 128075 128851 87618 88650 311441 273494 792274 781496 230947 231063 292334 296452 346878 336440 364531 369502 394616 396558 378496 417935 931595 988852 589613 495376 313738 308488 363543 360785 386483 389475 402276 405475 459944 459369 761100 795556 40.15 68.8 1
11:54:39 2023-10-12 392226 388065 94837 90760 141997 141815 148177 145875 121756 123354 123515 127377 139395 144004 418430 451858 1294899 1278073 509812 528000 132621 115448 124073 125456 133704 133654 128465 128878 87260 88691 311441 274367 777745 785380 230533 230325 294421 295693 345614 336075 366668 365375 392261 400437 377625 419483 931650 975090 588362 486616 316141 307685 360699 360569 385303 393008 401205 406620 459908 460057 767716 800093 40.15 68.8 1
11:54:40 2023-10-12 392514 387993 92811 90918 141468 142736 147287 146587 121560 124197 123146 127853 141869 144715 418062 451043 1313391 1292910 504448 527591 129275 114748 124139 125336 134027 133654 128499 128878 87439 88569 310204 272134 789368 779554 232733 229218 294746 297753 343506 336618 366657 368132 391055 396558 378871 419446 929976 983431 589970 495376 313507 308151 360988 359698 385590 391223 404996 405439 457218 458049 760567 794991 40.15 68.8 1
11:54:41 2023-10-12 387952 387777 92809 90760 141752 141986 147871 146659 121491 123474 123197 127588 141968 144276 418430 451858 1306772 1285468 506745 527628 129537 114748 124139 125130 134137 133654 128678 128487 87563 88569 311441 273399 786479 779554 231775 229967 295830 295127 343541 337597 365042 367881 393566 399836 378583 418044 936958 985538 589613 492251 315292 308945 360264 360483 387366 391223 403490 404119 460016 463641 758874 797254 40.15 68.8 1
11:54:42 2023-10-12 394206 388065 92937 90819 141649 142925 147317 145600 121607 123629 123230 127765 142059 142500 418430 448380 1300410 1285440 508907 525704 132535 114748 123868 125130 133700 133654 128376 128878 87164 88569 317895 272904 789203 784197 231612 230168 292689 297183 343541 334596 367188 367579 392261 396488 377625 421712 928352 977888 589613 493863 313225 307220 363836 360785 383286 391844 401948 407805 459944 460057 765070 796687 40.15 68.8 1
11:54:43 2023-10-12 395058 388065 92937 90822 142044 142779 147180 145600 121658 123560 123264 127588 138522 144499 418394 447621 1300447 1285440 508833 527287 132604 114748 124106 125303 133885 133620 128431 128983 87738 88804 317895 270279 778551 783988 231596 230148 293816 297248 345899 336440 367561 367069 393690 397670 378907 421340 931654 979894 592471 489405 313666 307185 360988 358436 384976 392430 402240 405331 457146 460057 767827 793263 40.15 68.8 1
11:54:44 2023-10-12 391622 389997 92685 90760 141929 142274 147250 146349 121459 123680 123112 127942 138880 144715 418394 451034 1305071 1285440 506671 528337 132248 115414 123033 125543 133448 133876 128342 129147 87471 88569 311441 274292 768859 781322 232697 229254 293959 295579 346878 335605 368230 368096 391019 398893 378194 421974 930012 972188 589613 492361 312275 308151 360699 360497 386581 393008 404702 407672 459800 459624 763994 797709 40.15 68.8 1
11:54:45 2023-10-12 390074 387993 92903 90786 142026 142471 147732 146349 121691 124059 123533 127840 138847 144764 419688 449652 1310650 1298399 510281 528069 132638 115222 124173 125336 133700 133654 128465 129163 87379 88784 310204 273749 781196 779554 231973 230648 291925 297753 344505 336582 366076 369799 394351 397670 378763 419410 931650 987722 589410 496078 313702 306257 363579 360785 385590 389439 403168 405511 459944 459334 759949 795556 40.15 68.8 1
11:54:46 2023-10-12 390183 388065 93065 90760 139882 142274 147595 146112 121691 123560 123297 127588 141973 144478 418394 452809 1307699 1287295 505631 527591 129541 114748 124173 125130 134082 133654 128678 128878 87471 88658 310204 272977 780623 779554 231937 230290 295343 295901 344540 337634 365522 367579 394123 399800 378583 419155 935627 985538 587647 492251 315255 308909 360264 360025 387114 390878 403454 406086 458579 463896 760592 797820 40.15 68.8 1
11:54:47 2023-10-12 394278 388065 92937 90918 140562 142505 147732 146213 121691 123594 123264 127588 138880 144478 418394 448942 1303219 1285440 508833 527555 132720 115414 124106 125336 133885 133654 128465 128878 87439 88691 313345 273058 796094 784233 231973 230290 292370 297789 346878 336346 368230 367284 393400 396523 378907 420974 930989 979967 588398 490515 315292 307650 360808 359373 384976 392466 402561 405367 457146 459841 767827 793263 40.15 68.8 1
11:54:48 2023-10-12 392162 387519 92937 90602 142018 142680 147385 145566 121882 123526 123382 127499 138617 144329 419022 451034 1300447 1285431 508983 525995 129537 114682 124953 124719 134356 133213 128857 128329 87563 88263 308289 271880 785938 783988 231525 230148 293404 295507 345899 338037 364823 366260 393257 398716 378835 418117 930329 982700 582761 486652 314143 307150 360988 360821 387603 392252 401351 405403 458220 460371 768919 795556 40.15 68.8 1
11:54:49 2023-10-12 394498 388065 92681 90918 141700 142702 147492 146451 121459 123766 123112 127942 141968 144680 418062 450602 1304145 1277999 505287 527591 132662 114748 123835 125130 133700 133527 128342 128665 87228 88537 308289 273363 778271 780771 232534 229254 292815 296354 345023 334525 368230 368941 391055 398299 378158 421675 931650 974127 592310 494952 312275 310090 360988 360785 383214 390939 404702 408289 459692 459553 760080 798724 40.15 68.8 1
11:54:50 2023-10-12 387118 387921 93032 90786 139952 142304 148283 146159 121691 123526 123230 127588 139098 142500 418394 450399 1304145 1296483 513269 527555 129182 115222 123987 125336 133889 133748 128465 128878 87347 88537 311441 273133 779866 779554 231252 230684 293305 296937 344540 336582 364417 367579 394616 397706 377870 416901 929011 987024 586754 492397 314658 309092 360988 360785 387603 390057 400994 405403 459656 460730 763370 795556 40.15 68.8 1
11:54:51 2023-10-12 391360 387623 92681 90918 141730 142400 147250 146665 121491 123766 123112 127942 142067 144852 418726 449333 1309667 1294677 505843 526810 132806 114748 123954 125336 133708 133620 128342 128844 87260 88537 310204 272711 778351 778451 232009 230290 292653 297183 343506 340166 366113 369799 393365 396488 378474 419191 931429 986805 589613 495229 314845 309457 363800 360569 385375 389262 403740 405475 458973 459334 759575 794807 40.15 68.8 1
11:54:52 2023-10-12 391287 388065 94935 90410 142195 141714 148075 145368 122090 123320 123548 127201 139428 143969 419022 453441 1291227 1281787 511691 528337 132437 115302 123598 125130 133796 133806 128342 128878 87099 88537 311441 274562 775611 783914 230497 230290 294697 294713 345614 336075 366668 365853 393400 400120 377590 419446 931650 974837 588183 488826 314694 307650 360698 360893 385283 392395 400711 406952 460089 457979 767827 797635 40.15 68.8 1
11:54:53 2023-10-12 392540 388065 92873 90888 141927 142274 147595 145875 121691 123560 123197 127588 142037 144377 418986 447270 1296652 1284525 510244 526031 132621 115302 123565 125423 133633 133654 128075 128878 87131 88723 313345 273786 772555 783988 231688 230168 291988 297183 345472 337423 367078 367399 394401 396382 376879 420671 929011 973346 596660 493863 315292 306222 363579 360857 384364 391773 402415 405511 462691 460057 765613 795260 40.15 68.8 1
11:54:54 2023-10-12 390563 388065 92941 90855 141932 142505 147629 146261 121575 123560 123197 127588 142003 144377 418394 455403 1305999 1285431 508907 528337 132638 115282 124106 125336 133800 133620 128376 128844 87196 88691 311441 273786 775004 779554 231937 229932 295135 295335 345543 337670 364969 368096 392225 400718 378172 418153 932720 979164 588183 493131 313225 310004 359901 360785 387603 391223 403197 405865 462709 463932 762907 797783 40.15 68.8 1
11:54:55 2023-10-12 391949 388065 92873 90760 141730 142274 147492 146296 121491 123594 123197 127853 141973 144715 418394 450746 1304145 1285440 506708 527300 129085 115666 123668 125722 133583 134110 127939 129168 87347 88715 314659 273458 770328 781213 231973 229932 293994 296483 348847 337185 367969 369763 391914 398893 377360 421828 932024 974292 588183 495376 311872 310004 360988 360785 382910 390057 404996 405331 459692 460057 757914 797820 40.15 68.8 1
11:54:56 2023-10-12 387583 388065 92937 90476 141966 142176 147732 145840 121691 123560 123297 127588 138946 144241 418394 451112 1303219 1294752 512053 527146 132638 114748 124073 125336 133700 133654 128465 128878 87260 88691 312333 273749 776416 780292 231054 230684 293511 297518 345059 337599 364417 368012 394616 397706 378194 418858 930329 987494 589613 490789 314586 308960 360952 360641 387731 391010 401132 405295 459944 460730 765613 797016 40.15 68.8 1
11:54:57 2023-10-12 393954 387957 92809 90789 141821 142779 147180 146434 121625 123594 123264 127765 142149 144548 418726 450782 1300410 1276128 504448 527555 129182 114748 124139 125250 133704 133654 128075 128878 87228 88537 311441 273556 774532 783643 232009 229218 294479 296663 345301 336346 368230 367543 391019 398893 377338 422011 931650 971500 589613 490898 311836 310882 360988 360821 383250 392430 404996 404724 459692 460057 761711 797820 40.15 68.8 1
11:54:58 2023-10-12 391360 387551 92971 90602 141927 141811 147352 146055 121691 123354 123382 127377 142136 144245 418394 450782 1295819 1274313 504657 527591 132621 115222 123987 125303 133784 133654 128109 128789 87196 88569 306468 273556 773774 784233 231688 230006 295057 295650 345436 336440 366485 366003 391426 399907 378014 420191 931650 970099 593901 486652 313225 310017 360988 360785 385518 393294 403490 407056 462746 459334 765613 797820 40.15 68.8 1
11:54:59 2023-10-12 390771 388065 92681 90951 139173 142603 146808 146384 121227 123749 122979 127942 141800 144989 417767 449015 1309667 1294752 505608 527555 132604 114748 124039 125336 133700 133620 128465 128789 87347 88537 310204 272748 788585 778451 232733 230487 292129 297789 343541 336382 366668 369605 393124 396523 378763 419446 930989 983399 588183 496078 312749 307220 363579 360495 385554 389475 404422 405511 459296 462551 758809 796223 40.15 68.8 1
11:55:00 2023-10-12 390735 388065 92681 91046 139178 142738 146843 146212 121227 123663 123064 130208 141869 144989 417767 448979 1309667 1294752 504411 526810 132621 115282 124449 125308 133935 132156 128329 128741 87531 88626 310579 272758 777056 777965 232554 230254 292129 297117 343506 336346 366375 369510 393365 396523 378763 419410 931613 983921 596660 496078 312749 306935 363579 360785 385554 389439 404422 405475 459261 459334 758996 796687 40.15 68.8 1
11:55:01 2023-10-12 391930 388065 94804 90445 142199 141911 148490 146252 121723 123320 123533 127201 142072 143803 419059 451596 1291227 1281787 511691 526810 132535 115335 124020 125336 133666 133841 128287 128878 87131 88812 311441 274367 774728 784270 230497 230684 294443 295693 346098 336075 366668 366439 394025 400718 377661 419483 930329 976987 573317 491061 316640 307544 360880 360713 385140 392216 401132 407204 462510 458014 767827 795433 40.15 68.8 1
11:55:02 2023-10-12 390771 388069 92642 90951 139372 142769 147287 146860 121177 121009 123149 130165 141869 144887 418099 448344 1309667 1295674 504448 526031 132638 114748 124106 125130 133885 133620 128499 128878 87228 88537 310204 272555 775013 777350 233096 229967 292129 297789 343506 336346 366917 369799 393400 396558 378799 419446 930989 983431 589613 496078 312749 306970 363579 360241 385247 389439 404709 405511 459261 458049 758455 794991 40.15 68.8 1
11:55:03 2023-10-12 390771 387808 92811 90955 141693 142736 146602 146860 121260 123869 123064 130199 141869 144989 418430 449333 1309667 1295674 505163 527182 132638 114748 124139 125336 133700 133434 128499 128878 87196 88537 310204 272519 781247 777350 232733 230168 292744 297500 346878 336511 366770 368507 390877 396382 378691 419264 931576 984126 589613 495376 313729 308151 362885 360061 385554 391498 405571 405475 457898 462660 756835 795556 40.15 68.8 1
11:55:04 2023-10-12 391105 388065 92873 90760 141824 142274 147958 146213 121691 123594 123297 127588 139137 144377 418103 449622 1291227 1284525 512017 527591 129207 115256 123598 125543 133482 133876 128075 129237 87067 88784 311441 274562 770917 780698 231973 231403 294180 296843 346655 335605 367188 368651 395521 398609 377058 420708 929011 972193 596660 492049 315395 306644 360988 360893 385283 391259 401031 405245 463709 459913 769864 797635 40.15 68.8 1
11:55:05 2023-10-12 393374 388065 92873 90793 141829 142174 147767 146112 121658 123594 123230 127588 142106 144614 419123 447004 1300447 1285440 509631 528000 132512 115414 124449 125722 134120 132156 128315 128741 87533 88686 310548 272795 775029 783988 231795 230309 291925 297536 344540 334631 367188 368104 393990 396488 377590 421675 929011 975633 589613 492810 313702 307220 364093 360821 384094 392119 403490 407841 460053 460057 764454 796687 40.15 68.8 1
11:55:06 2023-10-12 387686 387813 92937 90855 141932 142308 147629 146213 121658 123594 123315 127765 141973 144513 418467 452492 1304145 1287332 508546 528374 132523 115335 124106 125336 133700 134054 128499 128878 87439 88691 312333 275145 778347 779003 232009 230487 293994 296681 347178 337088 365042 368687 393436 401316 377625 417858 934777 981891 588183 494309 315741 310273 360844 363327 387731 390736 403556 407783 463527 463968 760740 797820 40.15 68.8 1
11:55:07 2023-10-12 393917 387515 92809 90918 141858 142837 147319 146209 121658 123766 123197 128126 139271 143144 418399 452099 1304034 1283423 505769 528119 129360 115315 124449 125703 134070 133806 128644 128878 87347 88926 311441 273713 783959 781874 233025 230093 293773 297261 345301 335814 368230 369763 392154 398893 378158 421974 933772 972879 589255 495339 312714 308116 360988 360821 383214 390878 405571 405331 459981 460057 760080 797820 40.15 68.8 1
11:55:08 2023-10-12 387530 388065 92937 90727 142031 142304 148283 146455 121691 123646 123415 127588 138778 142845 419022 449270 1304145 1296597 512379 528889 132604 115222 124139 125389 133977 133841 128342 128956 87531 88658 310204 273519 792758 779554 231216 231628 292815 297428 347861 339098 365784 369655 396926 398122 378655 419264 931502 986805 586510 496159 314143 306685 363836 360785 386153 389986 403469 407805 459908 459334 762907 795556 40.15 68.8 1
11:55:09 2023-10-12 391323 387804 93065 90727 142195 142241 148214 145840 122058 121684 123600 127344 139395 144069 418986 454942 1294715 1278036 510534 528711 129186 115448 124039 125515 133775 133806 128431 128878 87379 88658 313885 274173 772814 784160 230821 230451 294443 295865 345578 336356 366891 366146 393088 400682 378158 419446 931378 975779 596660 486616 314401 308116 360952 360821 385518 392982 401314 404119 462691 459299 767023 798770 40.15 68.8 1
11:55:10 2023-10-12 391287 387808 92937 90789 141927 142505 147697 146077 121691 123646 123264 127588 138880 144680 419022 449622 1294899 1285440 513269 527519 132627 115414 123598 125509 133902 132341 128158 129210 87466 88962 312333 275777 776902 783988 231795 231189 293333 297897 348847 335534 367188 368060 395135 397529 377288 421304 928279 974292 589613 492215 313702 306257 364205 360857 384364 391808 402561 405475 462691 459733 765576 797254 40.15 68.8 1
11:55:11 2023-10-12 390004 388065 92937 90760 141893 142274 147524 146179 121658 123732 123382 127853 142067 144579 417767 455585 1305999 1287295 507464 528337 129275 115381 124139 125509 134158 133771 128465 128844 87439 88691 313345 273786 777325 779554 231973 230451 295937 295865 345578 337634 365005 368355 392261 400682 378763 418153 932720 981356 588183 494567 315741 310236 360663 360533 387767 391046 403593 407204 459800 463968 763456 799524 40.15 68.8 1
11:55:12 2023-10-12 393096 388065 92681 90822 139957 142471 147492 146553 121459 123732 123230 127942 142067 143007 418103 450746 1305997 1285255 505769 527373 129094 115474 123802 125409 133969 133806 128431 128878 87379 88658 310579 273458 787340 782877 232661 229897 293226 296807 347369 336582 365838 367507 391568 398893 378460 422011 931650 971500 589807 490862 312714 308222 360988 360821 384094 393018 405571 405009 459981 460057 761136 797820 40.15 68.8 1
11:55:13 2023-10-12 389929 388065 92937 90889 141932 142471 147595 146349 121658 123680 123297 127853 142067 144680 418394 447936 1309593 1296555 509483 525995 129182 115302 124139 125423 133885 133620 128644 128878 87499 88691 310204 273517 776055 779003 231937 230648 292618 297716 346878 339098 366338 369546 393114 397529 378619 419300 931576 984141 589255 495895 314845 307615 363911 360459 385554 390021 405313 408236 459189 459877 758996 795556 40.15 68.8 1
11:55:14 2023-10-12 391799 388065 93065 90760 142164 141911 148283 146252 121691 123388 123315 127588 138873 144377 419022 453659 1291227 1283612 511655 527555 132501 115302 123954 125509 133666 133876 128431 128878 87131 88658 311441 274950 771487 783016 230497 231205 293959 295865 346620 336075 366928 366991 394616 400718 377590 420374 930989 975017 589613 486652 316715 307150 360988 362935 385518 391808 400994 405367 463709 459334 770012 797820 40.15 68.8 1
11:55:15 2023-10-12 394242 388065 92937 90822 139886 142976 147420 145566 121691 123646 123349 127588 138617 144553 418430 448358 1300447 1287272 508870 526738 129360 114715 124173 125303 134103 133678 128617 128604 87771 88771 314708 270351 782124 783988 231632 230077 293781 296966 345899 337492 367188 366403 393400 398578 381087 420525 928974 980661 586989 489441 313738 307975 360988 359662 386405 392430 402561 405367 457182 460049 767827 793263 40.15 68.8 1
11:55:16 2023-10-12 393397 387817 92809 90918 141897 142595 147252 146349 121560 123800 123230 127942 142067 144715 418062 450998 1305071 1283612 505163 526774 132621 114748 123868 125336 133666 133713 128342 128754 87131 88658 314659 273326 778097 781767 232697 229897 293816 295579 347861 336346 368230 367213 391019 399488 378763 421644 931650 972188 591042 490133 313952 310712 363148 360533 386581 393284 405460 407783 459872 459624 764538 797746 40.15 68.8 1
11:55:17 2023-10-12 391955 387756 92941 90731 142164 141815 148214 145604 121723 123406 123870 127344 139428 143969 418394 454760 1299446 1279619 510027 527409 129360 115348 124106 125409 134002 134075 128294 128886 87531 88751 312333 273786 775210 787335 231074 230451 295271 296850 348577 336075 367078 366991 394616 400999 377590 420045 930989 974292 589613 486616 315395 306935 360470 360893 385590 391808 400675 405331 462728 460433 769465 797820 40.15 68.8 1
11:55:18 2023-10-12 390735 387808 92877 90760 139957 142274 147595 146077 121575 123474 123315 127588 138686 144443 417767 451007 1313391 1287295 502948 526774 129453 114748 124139 125303 134208 133585 128644 128452 87531 88263 310204 270567 782779 781213 231937 229218 295522 297507 343506 337599 365820 368363 393566 398609 380797 419300 934963 984713 587647 492179 314621 309413 360880 360133 386749 391223 405858 405331 458435 460300 758027 796687 40.15 68.8 1
11:55:19 2023-10-12 387804 388065 93097 90687 140068 142567 147798 146177 121625 123766 123533 127874 139362 144812 418176 454869 1304145 1287258 508509 528711 129537 115348 124106 125423 133700 133841 128431 128878 87466 88691 311441 275340 773036 779003 231973 230648 294443 295901 347142 337362 364969 368651 392812 401281 377590 418153 932024 979128 579414 493480 313702 307650 360988 362935 387912 390639 403776 404724 463381 460730 760740 795396 40.15 68.8 1
11:55:20 2023-10-12 394498 388065 92937 90723 142018 142779 147420 145803 122049 123560 123382 127588 138617 144561 417767 445666 1300447 1285440 509631 526774 132604 115222 124541 125423 133700 133713 128678 128878 87771 88771 314708 270279 778025 783988 231795 230345 293852 297248 346388 336476 368119 367069 393365 398263 381087 421974 932317 981356 591042 489441 313702 307685 360736 359230 385012 392430 402561 405367 457218 458014 767827 793263 40.15 68.8 1
11:55:21 2023-10-12 392276 388069 92809 90918 141932 142308 147457 146315 121658 123766 123179 127853 142067 144715 418099 450998 1304145 1285440 507192 527555 132375 115448 123380 125543 133448 134241 128041 129147 87196 88691 311441 273567 768353 779554 232009 229932 293191 296807 346063 334596 366668 369605 392261 398928 376156 419446 932024 977643 593760 495376 312749 309324 360988 362681 387129 389808 404092 409093 462184 460021 757802 799828 40.15 68.8 1
11:55:22 2023-10-12 394585 388065 92809 90950 141773 142976 146941 146005 121459 123629 123230 127942 141878 144751 417142 451034 1305030 1281355 506826 527264 129186 115348 124106 125409 133977 132064 128473 128886 87499 88715 314659 273363 773894 781874 232009 229649 295772 296562 345543 336075 365104 368134 392047 398928 378763 422946 931650 971251 591042 490862 312494 308186 360988 360785 384094 393606 404996 405331 459981 460057 761734 796428 40.15 68.8 1
11:55:23 2023-10-12 388020 388060 92873 90855 141932 142274 147595 146315 121658 123594 123230 127853 142067 144715 417142 448307 1306927 1294677 509882 525958 132662 114748 124073 125303 133700 133620 128342 128665 87164 88537 306468 272519 794211 778451 231775 230648 292334 297716 344540 336582 365005 369502 394329 398016 378510 418490 930879 987576 581036 495193 314514 308924 364057 360605 386261 390021 402561 405511 459296 463204 760332 795556 40.15 68.8 1
11:55:24 2023-10-12 391060 388065 92617 90951 139549 143571 146768 147251 121328 123955 123097 128119 138135 145148 414579 449505 1311583 1294752 504374 525995 132662 114715 124449 125409 134587 133585 128431 128754 87196 88295 314708 272410 776295 777350 233060 230290 293064 297500 344540 336618 366928 369835 393365 397670 378474 419446 931650 981970 589613 496430 312749 310004 364093 360749 385590 390021 404996 407841 459620 459334 758581 795556 40.15 68.8 1
11:55:25 2023-10-12 390735 388065 93065 90514 142195 141781 148214 145604 121691 123269 123349 127588 142166 144039 418394 450674 1291227 1283612 512174 526774 132621 115302 123902 125336 133704 133654 128075 128844 87164 88691 314659 274767 777512 785867 230643 230901 294300 295758 346478 336476 366744 366296 394436 400540 377590 419483 930329 974764 589613 486652 315618 307615 360988 362935 385590 392288 401314 405331 463381 459334 769465 797762 40.15 68.8 1
11:55:26 2023-10-12 392239 388065 92685 90984 141679 143174 146533 146414 121260 123835 123064 130298 141887 144861 417142 447621 1312459 1291991 504411 526031 132638 114748 124139 125163 133918 133654 128465 128754 87595 88873 317895 272134 778181 779554 233260 230290 293959 297183 343541 336653 367188 369871 392225 397670 378835 420374 929976 983431 589613 496782 313952 308151 363579 360241 386749 390975 405962 410110 459332 459733 758470 795408 40.15 68.8 1
11:55:27 2023-10-12 390559 388065 93065 90855 141932 142274 147660 146112 121658 123560 123297 127765 142037 144478 418062 451822 1305846 1287295 506487 527300 129809 115282 124826 125442 134310 131787 128720 128707 87531 88747 311441 273217 788502 779554 231973 230648 295472 296066 345436 338108 366076 368687 391950 400718 378763 418781 932720 982006 588183 492434 315741 308222 360698 360785 387876 391844 403813 405791 459261 460765 760561 796687 40.15 68.8 1
11:55:28 2023-10-12 393652 387781 93169 90859 141730 142496 147595 146112 121658 123560 123297 127588 141904 144478 417804 448344 1300447 1285394 508833 526738 132604 115335 124139 125336 133700 133841 128465 128878 87439 88658 313345 272062 781607 783053 231937 230325 292334 297789 343541 334631 365867 367579 393400 396488 378763 421681 930329 980497 578876 490753 313594 307975 364057 360315 384221 392252 403593 407805 459585 460057 765045 797016 40.15 68.8 1
11:55:29 2023-10-12 393611 387740 92933 90731 142065 142308 147732 146448 121960 121770 123652 127738 139362 144574 418249 449578 1303211 1286244 509446 526738 129360 115222 124173 125336 134103 132156 128678 128844 87563 88537 310204 270495 779802 783988 231973 230648 293191 297789 345655 339098 367188 366991 393400 398928 381123 420744 930329 981356 588398 489441 315850 307220 360988 359375 386441 393606 403132 405403 458220 460013 767436 793300 40.15 68.8 1
11:55:30 2023-10-12 393374 388065 92813 90951 141730 142702 147492 146349 121491 123800 123112 127942 141968 144817 417767 450998 1304145 1282699 504448 526774 132529 115256 124106 125336 133922 133876 128465 128789 87597 88691 310204 273363 776559 783951 232774 230006 293979 296973 345472 335463 368752 369098 392083 399680 378619 422762 931988 971506 596660 494602 314845 308116 360988 360821 384094 391844 405571 405295 460053 460057 758874 797254 40.15 68.8 1
11:55:31 2023-10-12 389450 387804 92937 90635 142026 142182 147871 146659 121575 123388 123315 127588 141973 144276 418394 449333 1304145 1296555 511810 526067 132788 115302 124106 125423 133885 133841 128465 128878 87315 88691 310204 272904 773497 778451 231810 231043 293546 297716 345059 337372 364969 369538 395243 398299 378799 418153 931378 987722 589613 494252 314694 306720 363066 360821 387639 390057 402240 409527 459692 464588 765083 795445 40.15 68.8 1
11:55:32 2023-10-12 387952 388065 92860 90855 141923 142274 147732 146315 121658 123822 123061 127942 141968 144715 417767 447621 1307859 1298436 510281 526031 129537 115315 124329 125720 134247 134110 128541 128741 87531 88747 312333 272758 787924 779481 232192 231169 293305 297897 345578 336618 366521 369835 395764 397706 378799 419113 931576 987722 590860 495376 314401 306292 363836 360821 386169 390057 402846 407805 459981 459841 759412 795556 40.15 68.8 1
11:55:33 2023-10-12 391355 387792 92937 90602 142066 142680 147455 145566 121723 123320 123752 127167 138617 144057 418394 451822 1294899 1276221 509812 527555 132570 115256 124106 125423 133700 133876 128431 128878 87260 88691 308289 273786 777908 784197 231216 230487 294336 295092 346134 336582 367188 366439 394038 400999 378496 420708 931465 977680 588398 490327 314550 308081 360880 360713 385989 393427 402342 407783 462546 459978 767827 796559 40.15 68.8 1
11:55:34 2023-10-12 390800 387792 92877 90855 140089 142505 147767 146349 121691 121770 123837 127949 139329 142600 418581 449514 1291079 1283463 513232 526629 129186 115587 124039 125577 133780 134147 128109 129244 87407 88812 311441 274562 774305 781322 231723 231621 293511 296843 347142 336111 367188 368391 395836 400085 377324 421340 929669 972952 587647 491665 315654 306257 360988 362935 385554 391844 401351 405475 464036 458049 769465 797254 40.15 68.8 1
11:55:35 2023-10-12 390841 387551 92937 90859 141927 142291 147629 146112 121751 123560 123230 127588 142067 144482 417142 451154 1309395 1285431 503734 526031 129537 114748 124860 125130 134137 133654 128678 128878 87563 88569 314959 272134 791369 779554 232009 230042 294807 296555 347591 338037 365671 368507 393293 401138 378655 420255 936293 980547 589613 492434 313702 308116 360156 360677 387912 391188 403813 404119 458973 461917 761100 797820 40.15 68.8 1
11:55:36 2023-10-12 387200 387957 92937 90819 139761 142536 147559 146177 121951 123852 123567 127853 142067 144513 417142 449967 1305962 1287272 507464 527591 132621 115633 124579 125577 133800 134241 128109 129057 87196 88784 312718 275340 780065 778451 232009 230487 294515 296843 347701 336653 366113 369835 393436 400682 377360 418485 930012 980661 586754 494638 313702 309834 360988 363448 387330 390639 403850 405475 464036 460730 759659 797160 40.15 68.8 1
11:55:37 2023-10-12 393059 388065 92937 90720 141863 142274 147767 146077 121691 123594 123382 127588 142042 144276 417767 449694 1300447 1285431 509358 526774 129448 114748 124826 125342 134373 132064 128617 128741 87743 88593 310579 270351 790698 783988 231795 230506 294407 297117 343541 336653 365104 368689 393186 397706 381662 422646 930329 977533 587165 490205 314215 309360 360988 359698 385590 393606 403490 405439 458256 459012 768373 795313 40.15 68.8 1
11:55:38 2023-10-12 392276 388065 92809 90918 141932 142736 147527 146414 121491 123594 123230 127853 142107 144715 417142 449334 1304145 1283612 506349 526810 132437 115448 123117 125577 133557 134241 128075 129057 87228 88691 310204 273217 769692 775211 232733 229967 294443 296138 345336 334596 365104 369835 392225 398964 378194 422646 932720 973419 581351 495083 314845 310090 360988 360713 383951 391081 405460 408400 462746 459949 759659 797820 40.15 68.8 1
11:55:39 2023-10-12 392139 388065 92929 90859 141778 142174 147524 146261 121658 123508 123146 127738 139271 142500 418067 456081 1300432 1275877 506561 527373 129360 115566 124106 125509 133944 133841 128610 128878 87379 88832 311441 273519 776214 783053 231937 230451 295615 296564 345543 336582 367708 367213 392190 400085 378438 421974 931650 972188 588398 489405 313666 309763 360988 360821 386405 394160 404996 405295 462388 459334 764454 797820 40.15 68.8 1
11:55:40 2023-10-12 390142 388065 92809 90885 141665 142702 147457 146587 121459 123766 123234 128175 141968 144817 417105 449125 1309630 1296597 505016 526701 132806 115381 124139 125509 133952 132121 128431 128844 87347 88658 310204 272482 778230 778629 232697 230451 293084 297500 347615 339579 366598 369618 392047 397529 378691 420488 934225 986015 589613 496042 313952 308116 363543 360713 386261 392048 406146 405439 458543 460013 756245 797254 40.15 68.8 1
11:55:41 2023-10-12 390488 387777 93148 90794 139956 142404 147559 146177 121625 123938 123434 127717 139329 144443 417142 453659 1311527 1290555 504017 527110 129448 114715 124516 125303 135014 133620 128644 128631 87563 88505 311441 272098 785290 780389 231973 229897 295794 296807 343506 337634 366587 368615 391568 399488 381051 419446 932684 984822 588183 492361 314845 309555 360988 360205 387294 391773 405571 405009 458543 460694 758581 797254 40.15 68.8 1
11:55:42 2023-10-12 393338 387808 93070 90918 141927 142274 147645 146280 121658 123560 123230 127765 142171 144478 417404 445631 1298493 1285440 508907 525995 129368 115381 124106 125509 134314 132434 128370 128996 87771 88747 311441 272795 776064 783988 231830 230506 295134 297644 345230 335569 367969 368096 394016 397529 378158 422573 928316 978581 586989 492215 316141 307220 364608 360821 384941 392395 403740 410694 460017 460057 764996 796687 40.15 68.8 1
11:55:43 2023-10-12 389450 388065 92937 90889 141932 142274 147697 146179 121658 123646 123315 127765 142067 144478 417142 454611 1304145 1288931 507427 527555 129271 115302 124106 125509 133885 133841 128644 128878 87196 88845 311441 275340 778556 779284 231973 230648 293226 295901 347630 337599 365514 368687 393990 401316 378158 419077 932684 981356 592310 493959 315592 310273 360808 363339 387767 391046 403629 408363 463891 464624 761671 800093 40.15 68.8 1
11:55:44 2023-10-12 393374 388065 92844 90918 141911 143174 147043 146005 121658 123714 123434 127942 142089 143233 417477 450710 1305888 1285255 506103 527001 129364 115315 124106 125789 134280 133806 128431 128878 87347 88691 311441 273264 779649 782877 232661 229897 295522 296973 347861 336582 365867 367249 391879 400085 378763 422609 931650 972188 586989 489405 313445 309086 360988 360857 385590 393606 404996 405331 460089 458014 762796 797820 40.15 68.8 1
11:55:45 2023-10-12 392198 388065 92937 90885 141992 143075 147542 146005 121292 123594 123097 127942 142076 144945 416815 446956 1309630 1296597 506128 522964 129537 115222 124139 125303 133977 134147 128678 128878 87499 88691 314708 272675 775934 778076 232733 230648 293226 297146 347861 339579 366931 369546 392083 398122 378727 420562 931576 985538 586989 496246 315243 308116 364093 360459 386713 391524 406110 410110 459512 460659 759108 797016 40.15 68.8 1
11:55:46 2023-10-12 391040 387777 93093 90720 139956 142599 148109 146965 121625 123904 123467 127806 138943 144786 418321 451822 1305809 1287272 505696 527519 129448 114748 124516 125336 134103 131787 128554 128844 87499 88691 310204 272711 777626 779554 232009 230451 294850 295901 345023 338144 366372 368391 391639 400682 381051 419410 932684 983395 580999 492361 315741 309086 360952 360749 387912 391808 403776 404724 459225 462442 758838 797254 40.15 68.8 1
11:55:47 2023-10-12 393648 388069 93135 90885 142014 142779 147385 145803 121575 123560 123349 127588 138522 144359 417731 445666 1300447 1287272 508907 525995 132638 115414 124173 125543 133851 133841 128493 129031 87771 88926 314708 271917 780521 783988 231866 230471 293611 297284 346878 336618 366933 367543 393990 397706 381640 423246 930989 979967 592471 489441 314550 308151 360988 360169 385518 393570 403776 405439 458543 458014 767229 795556 40.15 68.8 1
11:55:49 2023-10-12 387434 386865 93135 90602 142130 141815 147936 145940 122058 123491 123448 127377 139137 144205 418212 449622 1300447 1292910 511810 525995 129271 115335 124106 125423 133700 134241 128431 128878 87531 88691 312333 273290 775331 781213 231576 231007 293959 297897 345543 338655 365005 366955 394580 398893 378871 418781 930329 984859 586754 489405 315395 307650 363030 360821 388020 393294 402525 405439 459981 461735 768910 797254 40.15 68.8 1
11:55:50 2023-10-12 394210 387808 92809 90855 141791 142976 146976 146040 121575 123560 123230 127765 142093 144553 416584 450782 1304101 1279525 505022 525813 129477 115348 124482 125409 134078 131972 128473 128844 87738 88691 311441 273363 774292 783988 231937 229897 295881 296807 345578 337492 368752 367249 391879 400875 378799 421974 931617 964570 595330 489405 313445 308186 360988 360857 385590 393606 404996 405331 460053 458014 764454 796559 40.15 68.8 1
11:55:51 2023-10-12 387592 387427 92937 90727 142031 142241 147732 146315 121658 123560 123264 127588 142101 144478 418358 447621 1305071 1296555 511408 525958 132720 115222 124106 125336 133700 133620 128465 128878 87407 88537 310204 272940 778226 778451 231973 231007 293305 296555 345059 339308 365784 369510 395512 398645 378691 418931 931613 987503 585324 495156 314993 309397 363543 360591 386713 390057 402561 408272 459944 460694 761100 795556 40.15 68.8 1
11:55:52 2023-10-12 390183 387777 92995 90753 139921 142601 147559 146415 121593 124063 123264 127874 138782 144918 417586 446813 1309725 1296517 507243 525704 129448 115302 124139 125474 134011 133748 128465 128741 87499 88658 310204 272482 777100 779003 232697 230684 293511 297789 345023 336618 367188 369871 394580 398263 378871 421340 931650 987722 588183 496078 313702 307185 364093 360821 386713 390057 404709 408417 463227 459949 760199 795556 40.15 68.8 1
11:55:53 2023-10-12 390730 387483 94800 90569 142199 141781 148421 145569 121691 123149 123500 127167 139395 143969 418358 450746 1291227 1279928 512539 526774 132621 115222 124106 125543 134187 134241 128431 128996 87618 88865 308289 274342 777786 783988 231074 231063 294929 296383 346721 336440 367041 366403 394942 401281 378194 420081 931650 974292 589613 486616 315654 309324 360880 362935 386133 392430 401351 405367 463381 460013 768919 796523 40.15 68.8 1
11:55:54 2023-10-12 392514 387303 92941 90727 139957 142304 148077 146659 121593 123560 123230 127765 142067 144074 417142 449150 1294899 1285440 513269 526774 132501 115335 123598 125509 133666 133910 128041 129057 87164 88691 311441 274562 768583 781286 232009 231565 292618 297297 346655 336075 367188 368651 395800 399488 377590 421639 928974 972916 590506 492361 316190 306257 363579 362935 385247 391808 401314 407805 464036 460057 768919 797254 40.15 68.8 1
11:55:55 2023-10-12 390285 387515 92937 90855 142031 142779 147192 145768 121718 123526 123230 127588 142089 144447 417142 453659 1309449 1290774 505732 525849 129537 115315 124554 125322 134188 131787 128685 128707 87651 88658 311441 272748 781951 779183 231830 230613 295723 295335 345352 337634 365784 369062 391604 400999 381051 420104 932720 983395 598110 492361 313702 309121 360952 360785 387876 391223 403776 404688 458579 461376 759363 796687 40.15 68.8 1
11:55:56 2023-10-12 392504 387483 92937 90760 141927 142143 147732 146315 121658 123526 123315 127588 142067 144478 417767 445631 1298529 1285440 509358 525995 132621 115222 123987 125423 133708 133748 128465 128878 87347 88537 313345 272519 773008 781910 231973 230451 292604 297789 344540 335534 368230 368948 393703 399198 378510 421828 927474 978182 589613 491447 315741 309616 364572 360785 384905 392395 403813 408742 459728 459299 764417 796448 40.15 68.8 1
11:55:57 2023-10-12 392504 387483 93059 91131 139956 142837 147489 146005 121625 123766 123349 127663 139038 144742 417549 448170 1300410 1285440 508907 525995 129537 115315 124139 125303 133700 133620 128465 128844 87531 88715 310579 270459 785565 783358 231973 230648 294201 297536 343471 335569 365874 368096 393954 396523 378871 423246 929011 977680 592471 490935 313702 307650 364093 360205 384400 392430 403740 407805 459225 460057 765613 796448 40.15 68.8 1
11:55:58 2023-10-12 387655 388065 92937 90918 141932 142274 147732 146296 121292 123560 123230 127588 142067 144377 414759 450003 1304145 1287272 507427 527146 132621 115600 123498 125543 133746 134147 128007 128878 87099 88958 308289 275120 769125 779481 232355 230506 294058 296865 347523 337220 365857 369582 393365 401316 376206 418781 931429 981891 586754 494565 313702 310004 360988 363925 387294 390639 403813 405439 464474 460730 758581 796559 40.15 68.8 1
11:55:59 2023-10-12 390841 387885 92874 90786 141932 142274 147527 146213 121292 123560 123434 127874 142067 144579 414759 451444 1304071 1286355 507031 527182 132621 115414 123117 125577 133545 134335 128007 129237 87099 89060 310204 274719 769296 778451 232534 230487 294692 297297 347666 336582 366113 369799 393400 399488 377059 419410 930012 979967 593760 495339 313481 307900 360988 363448 386713 391223 404422 405439 464036 460694 759650 796559 40.15 68.8 1
11:56:00 2023-10-12 391840 387808 93059 90760 141927 142274 147732 146112 121658 123440 123230 127588 142136 144241 417142 449658 1302209 1289593 510170 525704 129626 115348 124688 125409 134348 131787 128720 128371 87835 88654 313345 270459 795931 782748 231937 230759 294051 297225 343506 337126 368297 367256 394123 398299 381662 422011 930329 979967 592471 489405 315292 307900 360988 359373 385590 393606 403776 405439 457862 459334 767827 793263 40.15 68.8 1
11:56:01 2023-10-12 389893 387483 92681 90822 141713 142505 147265 146213 121292 123560 123112 127588 141904 144377 414723 449658 1303219 1284525 505953 525995 132437 115414 123117 125509 133520 134241 128041 129237 86916 88537 311441 273603 766906 779003 232009 230290 293816 296843 346655 335569 366928 369799 393114 399800 377036 420081 931613 978434 587111 495193 315741 308045 360952 363632 385518 390021 404422 405403 464693 462676 759659 797820 40.15 68.8 1
11:56:02 2023-10-12 393096 387519 92681 90918 139683 142601 147420 146550 121444 123766 123197 127874 138332 144883 417944 450147 1305068 1279854 504054 523000 132604 115222 124073 125336 133700 133713 128342 128844 87533 88650 309202 272904 788786 779554 232733 229967 294201 297477 345578 334561 367969 369835 392225 399858 377590 422011 930012 974328 593760 495339 312749 307900 360988 360821 384058 390092 404996 405403 463381 460057 757914 795396 40.15 68.8 1
11:56:03 2023-10-12 387804 386537 92937 90727 141932 141848 147767 145840 121658 123354 123230 127554 142037 144039 417142 450326 1300447 1287295 510356 525995 129537 114748 124173 125163 133977 133468 128431 128878 87164 88537 311441 272649 787753 781657 231434 230506 293155 296376 344917 340754 367004 367105 394123 398893 381662 419483 931650 982600 592471 490364 314622 309433 360988 360519 387767 393606 402598 405439 458220 460730 767827 794991 40.15 68.8 1
11:56:04 2023-10-12 388550 387731 93032 90628 140043 142680 147420 145364 121691 121515 123264 127317 142059 144298 417142 448322 1300447 1292762 510570 525995 132604 115222 124139 125336 133885 133654 128342 128878 87196 88691 308289 272482 773534 780660 231252 231043 293959 296483 345059 338428 365005 367543 394616 398893 378835 418485 930057 984895 588398 489441 315173 307220 363030 360857 388020 392430 401992 405475 460017 462095 765650 796687 40.15 68.8 1
11:56:05 2023-10-12 393652 387515 92873 90764 141730 142321 147527 146315 121292 123594 123264 127588 142067 144627 414759 451107 1300447 1278612 506103 527032 129537 115381 124106 125442 134002 131787 128507 129032 87531 88747 311441 273326 778150 783606 231937 229967 294807 295543 345578 336582 367188 366955 392610 400575 378799 421675 931650 970063 586989 486652 313738 309086 360988 360893 386133 394160 404422 405367 462728 460013 764527 795433 40.15 68.8 1
11:56:06 2023-10-12 390106 387483 92937 90602 142191 142075 147591 145739 121691 123200 123415 127167 139395 144004 417178 450710 1294899 1277037 508301 526810 132806 114715 124020 125303 133666 133654 128041 128754 87164 88569 310204 273363 773090 783089 231252 230648 294158 295937 346098 336618 367188 366439 393449 401035 378763 420708 931650 972229 588183 486616 314436 310309 360988 360893 386441 393606 403168 404724 460089 459334 765650 797820 40.15 68.8 1
11:56:07 2023-10-12 390559 388060 92685 90951 139173 142698 147931 147477 121162 124197 123197 128297 138587 145020 416997 447163 1313243 1292788 504374 526774 132621 115222 124139 125130 134133 133923 128465 128754 87531 88537 313345 272189 788826 777350 233296 230290 293021 297789 347615 337126 367188 368687 391604 398299 381123 422002 930012 983431 588183 493829 313952 309121 362849 360241 386749 391808 406146 405439 458579 463568 756430 795556 40.15 68.8 1
11:56:08 2023-10-12 391032 387483 92937 90793 139886 142274 147492 145875 121491 123388 123197 127588 141968 144377 417767 446956 1294899 1283612 511810 525995 132437 115256 123202 125543 133746 134241 128075 128878 87164 88845 308289 273749 777574 782803 231759 231118 293163 297608 346513 335969 367635 368507 395656 398751 377482 421639 929011 974328 587647 493863 315029 306257 363836 362935 385554 392395 401242 407877 464036 458049 768919 797820 40.15 68.8 1
11:56:09 2023-10-12 392950 387648 92908 90823 139947 142437 147559 146040 121658 123560 123264 127588 139217 143222 418394 445631 1300447 1285440 508648 525849 129271 115335 124173 125543 133918 133841 128398 128878 87563 88691 312333 270459 778109 783053 232469 230684 294443 297897 343506 336111 366167 367845 394025 396558 381087 423282 930329 978581 592471 490898 313773 308151 363579 360495 384976 393896 403850 407805 459585 458014 767827 795556 40.15 68.8 1
11:56:10 2023-10-12 389952 387787 92937 90918 141825 142976 147215 145600 121882 123560 123264 127588 142149 144539 417142 450363 1304145 1286355 505953 526483 129182 115666 124235 125756 133532 134180 128205 129507 87315 88962 305198 274731 766476 779003 231973 230648 293923 296311 347452 336476 366113 369799 393400 398893 377023 419337 931650 979967 589613 494638 315068 307900 360988 362935 386169 390057 403813 405403 464036 460013 758581 796559 40.15 68.8 1
11:56:11 2023-10-12 391430 388065 92873 90885 141838 142976 146976 146434 121593 123594 123097 127765 141497 144548 417178 450075 1304145 1283612 505200 525995 132317 115448 123117 125750 133666 134241 128041 129057 87260 88569 314708 273326 777090 779554 232733 230325 294443 297291 346620 335569 367188 369871 393400 399488 376206 421377 930012 977888 589613 495376 313702 310004 360988 362935 384976 390675 404996 405439 464511 459334 758581 797160 40.15 68.8 1
11:56:12 2023-10-12 390147 387799 92941 90509 141863 142241 147767 145635 121593 121770 123804 127527 139151 144504 416997 450928 1302284 1287235 510207 525849 129626 114682 124582 125130 134322 131972 128617 128652 87499 88569 309202 272207 784822 783073 231648 230684 294236 297897 344540 337670 367188 366991 393713 398928 381662 420744 929011 980497 592471 486616 314215 307650 360988 359698 387330 393606 403205 405439 458579 460730 767827 795313 40.15 68.8 1
11:56:13 2023-10-12 391943 388065 92809 90946 141722 142976 147180 146434 121292 123800 123064 127853 141887 144755 417142 450039 1304145 1279928 504448 525995 132662 115222 124106 125336 133885 133689 128465 128878 87407 88691 308521 272940 776374 781103 232974 230365 294193 297500 345507 335463 368752 369691 392118 399626 378014 422499 933636 974328 589613 495376 315029 311213 363030 360821 384364 391223 405571 409527 462329 460057 758581 797820 40.15 68.8 1
11:56:14 2023-10-12 392840 387849 93032 90819 139854 142502 147524 146158 121560 123663 123282 127554 141998 144443 414687 454463 1299414 1276128 504411 526738 129541 115348 124106 125423 133956 133806 128431 128844 87439 88751 311441 272904 776254 781874 231973 229932 295343 296937 345578 337090 366095 367507 392190 400682 378438 423246 931650 971500 584170 490133 313189 309479 360988 360821 385247 393570 405571 405331 459692 460057 762756 797820 40.15 68.8 1
11:56:15 2023-10-12 390106 388065 92809 91042 141863 142471 147218 146179 121292 123560 123164 127765 141998 144680 417105 447004 1306772 1296597 507280 522964 129537 115441 124415 125342 134213 131972 128473 128707 87499 88747 311441 272301 774653 777891 232518 230613 292334 297183 345023 339098 367004 369799 394580 397670 378799 420374 930879 986863 579607 495339 313702 308815 364093 360785 386677 390021 403776 408417 459981 460013 760080 796448 40.15 68.8 1
11:56:16 2023-10-12 390841 387472 92873 90885 139653 143174 146941 146027 121292 123732 123230 127875 141972 144553 414723 448286 1313391 1289126 502875 525995 129271 115222 124173 125509 134103 132121 128554 128665 87499 88537 317895 270495 783118 779183 233224 229218 294407 296937 343506 336618 367188 369763 392190 397670 381051 420374 931650 984822 589613 494915 311765 308151 363030 360459 387679 391808 406146 405475 458543 459805 756393 797820 40.15 68.8 1
11:56:17 2023-10-12 390698 387170 92937 90885 141927 142530 147352 146213 121658 121770 123500 127738 139200 142405 416960 448143 1294827 1285255 513232 526964 129182 115587 123835 125543 133541 133841 128041 128996 87196 88995 314659 274488 772870 781767 231723 231585 293234 296807 346620 336311 367188 368651 396673 400049 378158 421304 930329 972879 589613 492361 315618 306222 363579 363448 385554 392395 401314 405511 464036 459299 769465 797254 40.15 68.8 1
11:56:18 2023-10-12 392499 386852 92877 90727 142122 142976 147180 145600 121459 123491 123349 127588 138617 144531 418062 449652 1300410 1286355 508870 525995 129360 114715 124173 125336 133700 133806 128644 128631 87563 88537 317895 270459 790364 781874 231937 230648 293932 296483 343471 336346 368230 367543 393677 397635 381087 422646 930329 978581 588398 489441 316190 307865 363030 359626 384400 393294 403740 408870 458507 459877 767266 796448 40.15 68.8 1
11:56:19 2023-10-12 390004 387616 93003 90786 139863 142437 147421 146041 121477 123697 123315 127554 141998 144579 417105 450291 1304034 1287272 505953 525958 132437 115414 123768 125543 133515 134241 127884 129237 87008 89060 310204 274877 770991 778451 232009 230613 294407 297261 347386 336547 366631 369799 393400 399768 377023 419446 931650 979967 586754 495303 313666 308151 360988 363704 386713 390057 404996 405439 464693 460694 758996 797688 40.15 68.8 1
11:56:20 2023-10-12 393068 386901 93057 90764 142014 142779 147645 145566 121459 123354 123382 127588 142145 144315 416779 450291 1300410 1286355 509631 522964 129894 114682 124860 125308 134373 131717 128830 128282 87835 88561 317895 270351 784706 783988 231795 230506 294122 296483 343506 336618 367969 367292 394088 398822 382237 422609 930329 979857 589807 489441 316366 307650 363030 359662 385554 393606 403776 409489 457862 460013 767827 793227 40.15 68.8 1
11:56:21 2023-10-12 387794 387487 92937 90720 139956 142501 148109 146659 121491 123526 123500 127663 141973 144241 417731 447621 1303219 1296597 511810 525958 132662 114748 124106 125509 133700 133713 128465 128878 87563 88691 310204 272904 780662 779003 231937 231403 292378 297507 345301 336618 364969 369242 395800 398893 378835 418781 929669 987722 588183 493829 316640 307150 363066 360821 387876 391152 402561 407841 460017 463786 763297 795556 40.15 68.8 1
11:56:22 2023-10-12 390179 387483 93135 90826 142018 142779 147317 145566 121459 123371 123349 127527 139164 142249 414470 450854 1296666 1276962 507354 525777 129360 115348 124106 125582 133700 133620 128342 128754 87531 88804 308289 273290 777908 783016 231902 230290 295057 295579 345614 336582 367698 366991 392190 400682 378763 421639 931650 972188 587215 486616 313666 308186 360988 360857 386133 394160 404709 405295 460053 459656 763845 796523 40.15 68.8 1
11:56:23 2023-10-12 389920 385420 93065 90569 142164 141552 147973 145368 121691 123251 123400 127134 141973 143969 417105 451070 1291190 1279891 510534 525995 132621 115414 124039 125509 133754 133841 128041 128844 87164 88691 311441 273786 772768 781874 230497 230684 295318 295901 346620 338858 367188 366403 394580 400718 378460 420708 931650 974328 588183 488974 315173 309365 360988 362414 385554 392395 401351 405331 459697 459334 769182 797598 40.15 68.8 1
11:56:24 2023-10-12 390559 387199 93065 90819 139566 142500 147456 146177 121477 121601 123315 127595 138621 144443 414651 449652 1312459 1290946 502519 525958 129271 114715 124139 125409 134230 133620 128465 128665 87531 88537 310204 270531 778671 779554 232697 228866 293262 297753 343506 337362 366891 368651 392190 398263 381051 420671 930012 984822 588183 495625 313729 310712 363030 360205 386713 391808 406146 405475 460126 460694 755720 795519 40.15 68.8 1
11:56:25 2023-10-12 391955 387475 92937 90760 141833 142506 147871 146613 121459 123406 123164 127588 142067 144276 417105 448380 1293979 1283612 512539 525995 132501 115302 123531 125722 133776 132341 128192 129031 87164 88780 311441 273567 773049 782877 231830 231514 293127 296376 346620 336356 367188 368651 396106 399626 377554 421267 930057 972879 589613 492361 315137 306222 363579 362935 385554 392084 401351 407805 464036 459299 768919 797254 40.15 68.8 1
11:56:26 2023-10-12 392467 386901 92873 90764 139921 142207 147457 145840 121292 123496 123028 127588 138683 144205 414687 444310 1299446 1284525 507390 522964 132713 115302 123987 125681 133683 133806 128041 128844 87347 88537 311441 272482 775970 781767 231973 230613 293099 297789 345023 335534 368230 368391 393990 397670 378763 422946 927658 975779 586754 490898 313738 310126 364093 360821 384400 392395 403776 409031 460053 459841 764417 795556 40.15 68.8 1
11:56:27 2023-10-12 387222 386901 92937 90760 141700 142143 147252 146077 121292 123440 123197 127588 139071 142600 414470 454745 1304034 1287235 507280 526592 129453 115348 124106 125409 134066 133806 128342 128878 87228 88691 311441 274841 782804 777900 232498 230684 294929 295543 347701 337634 365817 369206 394315 401352 378763 419113 932684 979128 586754 493866 313738 309798 360988 362935 387948 391188 404422 405367 464036 462095 758264 797124 40.15 68.8 1
11:56:28 2023-10-12 390800 386901 92873 90918 139664 142837 147768 146761 121260 123560 123112 127765 141800 144715 414759 449622 1303219 1283612 505163 525958 132375 115448 123117 125577 133448 133876 128041 128878 87471 88658 310204 272904 772430 780660 233060 230254 294443 296807 345578 334561 366131 369799 392225 400085 378799 423282 931329 972193 587647 495339 314845 308186 360988 360821 384364 391808 405858 405439 460053 460057 760199 796428 40.15 68.8 1
11:56:29 2023-10-12 389029 387493 92995 90720 139947 142203 147593 145737 121820 123697 123415 127418 138880 142342 417105 447621 1303872 1294597 511735 522927 129009 114748 124415 125423 134314 134075 128465 128789 87439 88691 310204 272519 773617 778451 231973 231403 293546 297753 348084 336618 366928 369871 395485 398263 378835 419155 930989 987722 598653 495339 314658 307185 364818 360785 386713 390057 403776 408417 460017 461797 760740 795556 40.15 68.8 1
11:56:30 2023-10-12 390147 386865 93065 90602 140383 141516 147420 145364 121691 123166 123448 127134 138522 143803 417142 451107 1291227 1277128 509020 522964 132501 114748 123987 125336 133926 132156 128370 128907 87618 88865 311441 273640 774728 783988 230825 230471 295200 295507 347000 336582 367188 366991 393990 401316 378547 421194 931650 975743 589077 486580 315251 308151 360988 360893 386749 393606 402203 405331 463381 460694 767827 797820 40.15 68.8 1
11:56:31 2023-10-12 392008 387772 92937 90918 139987 142174 147247 146040 121575 123526 123315 127765 141968 144478 416960 445282 1298493 1285440 507427 523000 132478 115414 123987 125543 133700 133876 128465 128878 87531 88723 309202 272675 787686 781874 231688 230684 293305 297897 345614 336075 368230 368651 394616 397670 378763 423282 927621 977888 580823 491629 314179 308151 364608 360857 384976 392430 404385 409067 462728 459299 764996 796687 40.15 68.8 1
11:56:32 2023-10-12 388624 386901 92937 90885 142014 142779 147317 145566 121459 123560 123230 127765 142051 144452 417477 453368 1305997 1290026 507280 526592 129271 115348 124073 125616 133969 132156 128260 128878 87196 88845 311441 275460 771392 778629 232498 230613 294443 295543 347416 338002 366076 369799 394302 401352 378194 420090 931988 981356 589613 494989 315292 308151 362885 363448 387912 391223 404996 405403 461265 463896 759659 795396 40.15 68.8 1
11:56:33 2023-10-12 387398 387339 92809 90922 142027 142976 147146 145768 121292 123560 123112 127588 141977 144548 414759 449658 1304145 1285440 505916 523000 132248 115448 123033 125924 133231 134132 128041 129237 87164 88845 314659 274182 772349 779003 232697 230648 294443 296483 348847 334596 365068 369835 393088 399804 378763 422646 931365 972916 588183 495339 313189 308186 360772 360857 384364 391223 406146 405439 462728 459769 758581 797820 40.15 68.8 1
11:56:34 2023-10-12 385518 387195 93097 90720 140459 142567 147593 145737 121658 123560 123533 127452 139104 144539 416960 448979 1300447 1294752 511810 525704 129276 114748 124106 125336 133700 133654 128370 128741 87347 88691 313345 272940 774969 779554 231775 231403 293021 297297 345301 337634 364969 368687 395800 398893 378799 418153 930329 987024 592310 491665 315173 309215 363066 360821 387948 391223 402561 407805 460053 462779 763334 795556 40.15 68.8 1
11:56:35 2023-10-12 390841 387483 92873 90855 139664 143075 146941 145768 121292 123594 123064 127853 141891 144742 414759 445631 1307736 1295674 504301 522964 132662 115222 124173 125336 133700 133748 128431 128789 87196 88569 314708 272062 786848 776251 233096 230684 293305 297428 345059 336618 367188 369871 394580 397706 378907 421042 931650 984895 580823 496078 314845 307435 364793 360533 386461 390355 404885 408597 459800 463641 759548 794770 40.15 68.8 1
11:56:36 2023-10-12 391356 386754 93194 90565 142195 141582 147660 145706 122229 123200 123349 127134 138880 143807 417105 453495 1291227 1279928 511810 525995 132621 115222 123664 125509 133666 133654 128075 128878 87164 88569 311441 274367 770592 781910 231216 231403 294479 296390 347189 336582 367188 367249 395207 401316 378763 421011 930329 972916 589613 486616 315654 307220 360722 360893 385590 392395 401387 405439 464036 460433 765810 795396 40.15 68.8 1
11:56:37 2023-10-12 390004 386901 92685 90922 139264 143174 146464 146176 120896 123680 123097 127765 139019 144755 414759 448380 1313414 1290834 504614 522855 129541 115236 124516 125202 134310 131787 128630 128494 87651 88537 310204 270531 785876 778629 232197 228972 294229 297471 343541 337398 366928 368543 391604 398928 381087 420708 930012 984163 580823 492013 311836 309590 360988 360205 386749 390903 406146 405367 458543 460694 756393 795556 40.15 68.8 1
11:56:38 2023-10-12 386681 386629 92933 90760 141833 142044 147252 145840 121292 123320 123097 127588 138894 144241 414723 453659 1304145 1286355 508275 523000 132713 114781 123868 125336 133725 133654 128330 128789 87196 88723 311441 274562 770675 777350 232183 230684 294479 295937 347701 337634 366076 369538 393990 401352 378763 419113 932982 981356 588183 493902 313702 308186 360988 362935 387948 390641 404709 405403 464036 461735 756657 795396 40.15 68.8 1
11:56:39 2023-10-12 392812 386901 93093 90720 140035 143174 147212 145622 121426 123732 123349 127452 138835 142409 416960 446464 1300410 1283612 507427 523000 129360 115315 124449 125303 133700 133620 128465 128665 87771 88593 314708 270423 779649 781358 231973 230684 294443 297392 343506 336346 366131 368132 394267 397706 381123 423282 929011 978581 588398 490898 314436 310273 363543 360205 385283 393606 403813 405475 458255 459733 765650 793300 40.15 68.8 1
11:56:40 2023-10-12 386681 386901 92937 90635 142096 141848 147973 145821 121658 123320 123382 127411 142072 144039 417105 448071 1300447 1289201 511810 523000 132621 115222 124139 125423 134095 134054 128465 128789 87531 88569 310204 272711 775451 779554 231612 231403 294407 297428 345578 338726 365781 367579 394616 398928 378474 419077 929011 984895 589613 489441 315654 310004 363066 360569 387695 392145 402269 407696 459656 462673 765502 795371 40.15 68.8 1
11:56:41 2023-10-12 393187 386722 92903 90947 141798 142274 147492 146112 121325 121770 123349 127588 142067 144478 414723 450284 1304139 1276128 504448 525958 132604 114748 123802 125303 133885 133620 128465 128878 87531 88569 311441 272940 777786 781583 232733 229967 294193 296138 345614 336653 366131 368168 392225 400437 378835 423319 931650 972632 591042 490133 312785 310968 360988 360857 385247 394160 405571 405367 460053 457979 761100 797635 40.15 68.8 1
11:56:42 2023-10-12 387952 386937 92809 90859 141927 142274 146843 146296 121144 123474 123064 127588 141899 144614 414759 447990 1305997 1298336 509002 525969 129360 115236 124073 125409 134015 131787 128507 128707 87651 88715 310204 270531 779746 776800 233460 230365 293191 297500 344505 337398 367188 369907 393257 397985 378547 421377 931650 983431 589613 496430 312749 310662 364093 360821 386785 391259 403077 408454 459656 460049 756430 795556 40.15 68.8 1
11:56:43 2023-10-12 387844 386582 92937 90720 139757 142266 147355 146112 121260 123354 123197 127588 141869 144276 414723 451107 1305999 1286355 503734 523000 132788 114715 124139 125097 133885 133434 128075 128452 87439 88537 310204 270603 778888 778451 232009 230648 294193 295614 344540 338144 366113 368687 391914 401316 381123 419446 932024 982042 589613 493161 313738 309741 360988 360785 387912 391844 404996 405045 458973 460765 759659 796121 40.15 68.8 1
11:56:44 2023-10-12 391986 386901 92685 90917 139952 142519 148077 145902 121361 123646 123230 127486 138716 144539 414579 447113 1300432 1285440 508185 522964 132570 115222 124073 125409 133666 133806 128075 128754 87196 88537 310204 272134 776095 780476 232009 230684 293340 297613 345059 335569 368230 368687 393990 396558 378763 422048 926308 977680 581351 490935 313738 307685 364093 360821 384400 392466 403813 408454 460017 457979 763370 795313 40.15 68.8 1
11:56:45 2023-10-12 392190 386362 92809 90760 141816 141815 147492 145638 121260 123354 123112 127487 141869 144241 414759 444970 1299488 1283612 507427 523000 132604 114748 124139 125336 133733 133654 128499 128878 87563 88569 310579 270423 775852 781583 232009 230684 294201 298122 343506 336111 366131 368391 393990 396558 378907 423319 927658 977717 589613 490898 313738 307685 363836 359662 384436 392181 403519 410732 459296 460021 765465 795201 40.15 68.8 1
11:56:46 2023-10-12 387506 387303 92903 90790 139649 142779 146906 146434 121292 123388 123079 127738 138973 144751 414723 448982 1300447 1286281 505953 525995 132501 115448 123202 125543 133482 134241 128041 128878 87067 88784 305198 274488 769858 777350 232044 230684 294443 297500 347701 336653 366668 369871 393990 400682 378468 419446 930012 981356 589613 495376 313702 308578 363030 363704 386785 390949 404996 405439 464839 460730 758581 796559 40.15 68.8 1
11:56:47 2023-10-12 389662 386937 92681 90855 141816 142779 146976 146434 121260 123560 123064 127588 141878 144539 414759 449018 1300447 1283612 504484 522964 132340 115666 123117 125543 133448 133910 128075 128878 87260 88723 311441 272940 780349 779554 232769 230684 294479 297234 346134 334631 367188 369871 393436 399520 380047 421084 933488 975597 589613 495229 313630 308719 362994 362826 385104 390497 405858 405475 462406 458014 757727 797473 40.15 68.8 1
11:56:48 2023-10-12 385487 386317 92937 90540 141962 141777 147663 145706 121625 123320 123230 127243 142067 143973 414723 448251 1300410 1289126 511810 522964 129360 115302 124073 125336 133666 132267 128431 128810 87439 88537 311441 272867 775451 781403 231378 231007 294201 297716 345543 338655 364969 367507 395171 398858 381014 419077 928974 984822 582761 486616 315395 307185 363030 360785 387623 392395 402525 405439 459908 462059 767827 796414 40.15 68.8 1
11:56:49 2023-10-12 392504 386285 92809 90789 141760 142274 147180 146176 121528 121770 123282 127629 138558 144777 414507 452324 1303211 1278612 503587 522927 132621 115222 124106 125423 134217 132121 128397 128775 87439 88840 311441 272649 778677 781767 233025 230254 295729 297507 345543 336040 366646 369466 392190 400085 378799 424184 931650 971434 589613 492397 313952 310619 360988 360821 384328 392395 406146 405403 460053 459337 759913 796687 40.15 68.8 1
11:56:50 2023-10-12 387844 385706 92937 90727 141945 142211 148337 145497 121491 123286 123297 127344 138716 144205 416815 451070 1294899 1274313 508546 522964 129384 115222 124106 125389 133704 133620 128342 128810 87347 88658 311441 272940 772970 781910 231937 230613 295695 296562 346620 336618 367188 366955 393400 400960 378763 421938 931650 970063 588183 490364 315130 308186 360988 360857 386677 394160 403483 409761 462401 463204 765465 797746 40.15 68.8 1
11:56:51 2023-10-12 390841 386722 92708 91227 139512 143174 146360 146174 120831 123680 123170 127942 141891 143007 414507 445559 1309630 1290724 504264 522964 132570 114715 124073 125097 134074 133620 128342 128507 87563 88598 314708 270495 783959 776800 233424 230290 293511 297392 344505 337090 367188 369871 393365 397670 378871 421304 932317 981933 589613 495339 312714 307650 364093 360425 386405 390604 405858 408417 459908 460013 759120 793227 40.15 68.8 1
11:56:52 2023-10-12 387808 386898 92941 90885 141696 142443 147457 145600 121260 123320 123197 127466 141998 144342 414723 450638 1307857 1286355 502948 522927 129271 114715 124173 125097 134103 133550 128431 128418 87563 88537 309202 270531 783955 779003 232009 230254 295794 297477 344540 338428 366631 368651 392190 400682 381931 420415 935243 985427 589613 492215 313558 309630 360808 360569 387731 392216 405711 405331 459548 461735 758581 797585 40.15 68.8 1
11:56:53 2023-10-12 391622 386378 92941 90727 142014 142779 147248 146174 121593 123354 123197 127588 142089 142538 414723 446300 1296616 1283612 507427 526470 132627 115222 123598 125423 133666 133841 128431 128956 87164 88658 311441 272062 776630 781322 232498 231140 293305 297428 345578 335569 368491 368687 394293 397670 378763 423246 927584 975743 588398 491629 314179 308116 364608 360857 384976 392430 404725 409031 462655 460057 764417 795556 40.15 68.8 1
11:56:54 2023-10-12 386645 386865 93065 90885 141927 142274 147457 146074 121444 120633 123467 127704 138653 144640 414543 450926 1304088 1286206 506846 525777 132806 114715 124073 125508 133851 133806 128158 128754 87260 88719 311441 274562 785973 778341 232009 230648 294407 295901 347422 338108 366076 369206 393990 401352 378799 419077 931988 981356 589613 493480 313702 308116 360988 362935 387912 391188 404385 405331 463709 463896 760740 797820 40.15 68.8 1
11:56:55 2023-10-12 392176 386618 92873 90885 141915 143071 146464 145870 121328 123560 122979 127765 141990 144852 414723 449658 1303219 1279891 504017 522964 132621 115302 124106 125423 133666 133841 128041 128754 87499 88691 314708 272519 771736 779554 233025 230290 294443 296239 348084 335569 366682 369502 392225 400120 378871 423588 931650 970099 589613 493443 313189 308186 362581 360857 384058 392430 403929 405403 462401 462937 762796 797783 40.15 68.8 1
11:56:56 2023-10-12 386537 386722 93032 90786 140141 142404 147559 145669 121477 123457 123230 127588 142067 144241 414470 446822 1304145 1296597 511446 525995 129365 114748 124139 125423 133700 133620 128342 128754 87379 88537 311441 272098 775852 777350 231973 231367 292334 297716 345578 337090 365781 369763 395485 398858 378835 418744 930329 986253 586218 493829 315741 307150 363836 360821 387876 390604 402525 407841 459981 462095 762796 795556 40.15 68.8 1
11:56:57 2023-10-12 387880 387222 92813 90822 139625 142505 146808 146179 121292 123491 123197 127554 141968 144342 414687 449443 1312459 1288210 501454 525958 129275 114748 124106 125423 134196 133713 128465 128631 87439 88537 310204 270495 778783 778451 233388 229254 294692 297789 343541 337126 367188 369763 392190 397670 381087 420708 931429 985464 580823 495046 314845 308980 363543 360569 386569 391905 406110 407624 459404 460659 758027 794991 40.15 68.8 1
11:56:58 2023-10-12 390416 386582 93032 90727 141897 142044 147457 145840 121292 121601 123400 127588 141869 144443 414759 448307 1293979 1283612 511810 523000 132535 115414 123835 125509 133666 133841 128041 128878 87131 88751 311441 274025 769102 781213 231973 231728 292334 297261 349342 335569 368230 368651 395728 398263 377625 421608 927621 972879 586989 491629 315292 308415 365051 362935 384976 392430 404385 409031 464036 459841 764454 796121 40.15 68.8 1
11:56:59 2023-10-12 391907 385706 92937 90760 141893 142044 147457 145840 121686 123320 123267 127466 141869 144241 414687 449134 1300101 1283612 507464 522927 132621 114715 124039 125216 133763 133492 128041 128631 87196 88295 311441 270423 778150 781767 231973 230648 294158 297572 347345 339338 368454 367399 394123 398436 381444 424102 930145 978398 589613 486616 314179 307900 360988 359881 385375 393570 403776 405439 458543 462515 767282 793227 40.15 68.8 1
11:57:00 2023-10-12 389952 386901 92809 90822 139629 142976 146498 145566 121260 123526 123112 127588 141990 144447 414723 449622 1304145 1283612 504411 522964 132398 115414 123033 125577 133231 134241 127884 129147 87131 88751 311441 273337 771811 778451 232177 230487 294407 296066 347386 336311 367188 369835 393400 400085 377590 420708 931650 978581 580823 495376 314845 308151 360988 363704 386097 390639 404996 405439 465021 459978 756135 798770 40.15 68.8 1
11:57:01 2023-10-12 389231 386358 93134 90690 139956 141944 147420 145669 122020 121432 123652 127296 138880 144069 414723 449306 1301898 1287258 510356 522964 129360 115414 124554 125342 133977 133654 128465 128754 87471 88630 311441 272482 777302 779554 231576 231205 294407 297261 346358 338619 366668 367249 394580 398928 381931 420438 928974 980584 591042 486616 314658 307900 360988 360495 387912 393570 402525 405439 458543 461735 768474 793227 40.15 68.8 1
11:57:02 2023-10-12 385451 386238 92937 90602 141966 141840 147492 145604 121260 123320 123264 127377 141968 144241 414723 448307 1300447 1292910 511446 522964 132535 114715 123868 125336 133700 133841 128041 128844 87439 88537 311441 272098 773174 778451 231576 231403 293226 297183 345578 338655 365522 368651 395800 398893 378835 418744 929011 984895 589613 491500 315401 310017 363691 360713 387840 392252 402415 407660 464211 462637 765392 796121 40.15 68.8 1
11:57:03 2023-10-12 392431 385742 92813 91009 139811 142421 147665 146557 121260 123526 123064 127466 138907 144676 414687 450998 1298529 1274313 503697 525995 132638 115256 124106 125423 133700 133620 128342 128844 87439 88691 311441 272904 775451 781403 232661 229932 295343 296347 345578 336618 366167 368651 392225 400718 378835 423920 931650 972632 592471 490898 313225 309555 360988 360857 384400 393606 406146 405403 460053 460057 761136 796994 40.15 68.8 1
11:57:04 2023-10-12 387916 385706 92937 90509 141927 142344 147629 145398 121459 123200 123197 127167 142067 143969 414723 450674 1293979 1276128 504621 522927 132621 114748 124073 125423 133704 133654 128041 128754 87196 88537 311441 272940 777301 782174 231576 230648 295794 296807 348600 339098 367748 367292 395064 401209 378655 421529 930145 976791 589613 490364 315618 308045 360988 362935 386713 393320 401059 405331 464036 460371 768919 799753 40.15 68.8 1
11:57:05 2023-10-12 391115 386593 92937 90822 141798 142274 147252 146227 121459 123388 123112 127588 142067 144276 414687 449018 1309667 1287295 501418 522891 129271 115249 124139 125130 134011 133620 128465 128452 87563 88569 312333 270495 779969 778451 233060 229254 294479 297464 344540 337362 367188 369206 392190 398578 380761 421340 931650 983431 589613 494565 312714 309550 363030 360785 387330 392395 403929 405475 458937 460730 756393 795313 40.15 68.8 1
11:57:06 2023-10-12 391115 386911 92931 90720 139852 142775 147281 145768 121426 123732 123315 127418 138522 142431 414723 445631 1293979 1283612 513725 522964 132651 115302 123565 125543 133666 134110 128041 128878 87131 88723 308289 273640 774222 781213 232498 231728 293269 296519 347142 336582 367188 369569 396952 400085 378194 422011 928974 974016 588398 491665 315137 308379 363836 362935 385554 392430 402525 408417 464364 459334 768919 797016 40.15 68.8 1
11:57:07 2023-10-12 392185 385742 92873 90855 141897 142274 147252 145840 121459 123440 123112 127588 141869 144342 414723 445669 1298493 1283612 507464 522964 132529 114748 124073 125456 133767 133654 128075 128789 87347 88569 310204 270495 777988 781767 232009 230684 293520 297613 345023 335569 365874 368651 393990 397706 378835 422946 926271 977607 589613 490898 315741 310273 365087 360569 387129 392252 403666 408922 459908 459985 763186 797510 40.15 68.8 1
11:57:08 2023-10-12 387794 386557 92937 90760 141730 142274 147252 146089 121528 123457 123230 127588 141968 144443 414470 454786 1300447 1285440 505916 523000 132806 115441 124020 125336 133679 133620 128041 128665 87164 88691 308289 273786 773571 776800 232009 230684 293262 296010 347142 338144 365781 369242 393400 401352 378510 419077 930012 981356 588183 492434 314215 308825 360988 362935 387948 391773 404996 405331 463768 462095 760199 797820 40.15 68.8 1
11:57:09 2023-10-12 386681 386934 92809 90822 141808 142779 146783 145566 121260 123354 123064 127588 141891 144351 414687 448322 1300447 1285440 505953 522964 132501 115414 123117 125543 133448 133782 128007 128878 87099 88995 308289 274562 778563 777350 232534 230648 294443 296519 347701 339338 365784 369546 393739 400995 378050 419264 931576 978434 589613 494419 315741 308045 362774 363704 387603 391223 404415 405367 464693 461700 758581 795359 40.15 68.8 1
11:57:10 2023-10-12 392230 386182 92873 90760 141730 142443 147665 146252 121459 123320 123164 127588 141800 144039 414687 446642 1298529 1282396 507464 522927 132638 114715 124139 125336 133918 133654 128465 128665 87499 88569 310204 270423 779363 781642 232009 230684 294236 297789 343506 336582 368605 368096 394025 396558 381123 423619 928352 979697 592114 489441 314215 307900 363030 359662 385326 393606 403813 407841 459225 459299 765650 793300 40.15 68.8 1
11:57:11 2023-10-12 391250 385742 93173 90756 141950 142044 147215 145840 121260 123354 123197 127499 141869 144491 414687 448322 1300410 1285440 508907 522927 129360 114715 124206 125130 134103 133399 128678 128515 87803 88650 309202 270171 784993 782877 231830 230542 294300 297897 346388 338512 367959 367213 394580 399524 382237 421681 929633 981356 586989 486616 314694 310273 363030 360205 387912 393606 403168 405475 458543 460765 768361 793263 40.15 68.8 1
11:57:12 2023-10-12 392276 385742 92681 90918 141665 142505 147130 146349 120863 123474 122895 127588 141869 144478 417357 450719 1300447 1278036 502911 522927 129457 115222 124139 125336 133784 134054 128075 128754 87196 88537 311441 272098 773968 779554 233096 230487 294265 297333 346098 334596 365068 369871 393400 400120 378799 422946 930012 974292 572101 495376 315019 308186 362885 360569 386581 390939 406073 409378 463563 460021 760192 797746 40.15 68.8 1
11:57:13 2023-10-12 387794 387046 93474 90573 142196 141815 147420 145433 121593 123526 123230 127344 141968 144004 414723 448832 1300410 1292910 511446 522964 132604 114715 123802 125336 133700 133654 128075 128878 87196 88569 311441 272098 774969 778451 231612 231403 293021 297753 345614 338690 365843 368132 395800 399804 378871 419113 929011 984859 586989 489441 315173 307220 363066 360857 388020 392430 402561 407841 460089 462130 766720 795556 40.15 68.8 1
11:57:14 2023-10-12 387912 386901 92849 90918 141700 142505 147252 146315 121144 123594 122979 127942 141869 144715 414651 445318 1309630 1296597 504411 522964 132621 114715 124173 125130 133813 133620 128465 128665 87260 88602 310204 270531 772862 775117 233460 230684 292789 297789 345578 337161 367698 369618 394920 398330 378619 421194 930879 986237 586989 495895 315516 307975 364572 360785 386749 390057 405571 409067 459836 460694 758455 794991 40.15 68.8 1
11:57:15 2023-10-12 387952 385729 93198 90602 142096 141586 148111 145604 121658 123115 123349 127167 141973 144026 418126 451070 1290274 1279891 509812 523000 132535 115256 123835 125509 133666 133748 128376 128878 87565 88723 311441 273786 774151 781322 231576 231728 294122 296598 347178 337126 367708 367579 395800 403138 378799 421675 930989 975743 589613 486616 315690 307685 360988 362935 386713 392430 402240 405439 464036 460013 770820 795396 40.15 68.8 1
11:57:16 2023-10-12 387916 386357 92937 90855 141927 142521 147492 146112 121292 123354 123230 127588 141968 142201 414759 448979 1291227 1283612 511810 527464 132621 115335 123565 125577 133666 133910 128075 129147 87651 88958 311441 273458 768707 781767 232355 231469 292950 297009 347523 336948 367598 369062 396394 400156 378194 421974 931654 974947 589613 493247 315654 306257 363579 363486 385590 392430 401663 407841 464693 460013 768919 796687 40.15 68.8 1
11:57:17 2023-10-12 389177 385778 92873 90951 141734 142304 147665 146150 121292 123581 123112 127588 141968 144276 414723 451107 1305997 1285431 503734 523000 129360 114715 124173 125474 134011 133434 128465 128665 87563 88569 310204 270567 780039 778076 232697 231205 296038 296807 345059 338417 366928 369242 392261 401352 382237 420410 932720 983431 581351 492397 313738 309590 360988 360533 387659 392145 404738 408400 459764 461953 760740 796576 40.15 68.8 1
11:57:18 2023-10-12 391767 386173 92870 90786 141907 142680 146976 145600 121260 121601 123349 127554 141994 144250 414723 444275 1301358 1283612 507390 522927 132535 114748 123835 125336 133700 133841 128075 128878 87347 88845 317895 270531 772565 780771 232534 230684 293546 297428 345336 336075 366131 368723 394580 397706 378835 423319 927658 977197 589807 490935 314215 308151 364608 360857 385283 392430 404422 409104 460017 458014 763949 795556 40.15 68.8 1
11:57:19 2023-10-12 390730 386321 92937 90760 139886 141848 147252 145875 121292 123320 123230 127377 141869 144039 414723 449945 1300410 1283612 508907 522964 129541 114682 124788 125097 134445 133364 128857 128063 87595 88263 310204 270531 780606 781767 231973 230719 294929 297753 344540 338180 365068 367579 394365 399871 382559 422988 928863 979894 583642 491410 314993 310200 363543 360061 387330 394160 404422 405511 458579 464296 769646 793227 40.15 68.8 1
11:57:20 2023-10-12 391980 386629 92873 91003 139722 142370 146808 146349 121320 123594 123064 127853 141800 144715 414687 449688 1300175 1279928 503697 523000 132621 114748 124415 125423 133708 133654 128376 128878 87347 88569 314659 272134 773519 780660 233096 230325 295171 296519 348577 336653 366682 368391 392225 401035 378871 423552 931650 964606 592471 489441 313481 309121 362581 360893 385590 394160 405858 405403 460089 460468 762252 796559 40.15 68.8 1
11:57:21 2023-10-12 390841 385460 94673 90793 142001 142266 147527 145840 121886 123320 123349 127201 141938 144004 414723 451107 1294626 1274313 504621 523000 129186 115256 124415 125456 134006 134147 128465 128878 87499 88877 311441 273301 778434 783988 231723 230901 295895 296663 349319 336983 368156 367953 395656 401352 378799 421718 930989 974837 581528 486616 315690 307685 362618 363448 386605 393018 402240 405439 464036 461473 768919 795433 40.15 68.8 1
11:57:22 2023-10-12 387916 386901 92617 90955 141677 142769 146774 146384 120863 123800 122895 127942 138361 144715 414723 447004 1309667 1289201 503227 522964 129182 114715 124206 125130 134259 133468 128499 128665 87627 88569 314708 270495 787013 779554 232697 229289 295379 296973 344540 337670 367188 369242 392225 398928 382237 421712 930012 983431 572795 492397 312785 309843 363030 360785 387639 392145 406864 409527 459620 463968 756685 796539 40.15 68.8 1
11:57:23 2023-10-12 391955 386695 92998 90753 140161 142174 147010 145840 121260 123457 123064 127317 138361 144372 414651 449771 1297662 1283463 510244 522964 132621 115414 123598 125543 133633 133806 128041 128878 87196 88751 311441 273519 772735 781767 232661 231367 293475 297789 349319 336311 366131 369206 394580 398228 378799 422951 927621 978544 589613 491629 314658 308116 365335 360821 385211 392982 404385 409609 460053 460397 764417 795556 40.15 68.8 1
11:57:24 2023-10-12 391676 385706 92937 90822 142010 142779 147146 145364 121575 123406 123197 127466 142089 144302 414687 448954 1300410 1285440 508907 522927 129537 114715 124582 125130 134322 133492 128857 128418 87867 88263 314708 270229 786585 781286 231973 231007 294229 296483 346842 338726 367708 367543 395450 400085 382523 422004 931654 984141 592471 491061 316640 308010 363766 360641 387804 394258 403740 405475 459225 465282 767531 796687 40.15 68.8 1
11:57:25 2023-10-12 393041 386834 92941 90918 139427 142477 146837 146109 121177 123611 123079 127853 141800 144680 414687 450928 1300447 1277946 503944 522964 132604 115189 124173 125509 133700 133620 128431 128844 87439 88751 311441 272675 775090 781286 233025 230451 295794 296275 346584 337090 366975 368651 392225 400963 378871 424184 931650 972188 589807 490133 313189 309555 360988 360857 385554 394160 406146 405367 462691 458014 761100 797820 40.15 68.8 1
11:57:26 2023-10-12 390841 385706 93065 90569 140294 141650 148180 145197 121658 123166 123349 127167 142067 143978 414687 450998 1289323 1279891 511082 525958 132535 115222 124073 125509 133666 133806 128041 128844 87531 88751 311441 273749 772039 783951 232983 231605 294051 296663 347279 337220 367598 367399 395620 401138 378583 421901 930989 972916 590506 491024 317317 308081 360988 362935 386405 392982 402057 405367 464036 460336 768919 797820 40.15 68.8 1
11:57:27 2023-10-12 389453 385974 92937 90918 142001 142779 146498 145566 121352 123320 123197 127466 142089 144416 414651 448322 1312186 1287258 501454 522891 129360 115302 124826 125303 134011 133620 128465 128631 87715 88537 314708 270459 780499 779554 232697 229932 295343 296937 345317 337599 367188 369502 392190 399488 382201 421740 931650 983395 588398 493443 312714 309555 363030 360713 387603 392430 405999 409527 459620 464588 757914 795408 40.15 68.8 1
11:57:28 2023-10-12 386681 386593 92809 90822 141863 142274 147252 146005 121260 123320 123112 127588 142067 144241 414687 450782 1305071 1287272 504484 527090 129541 115249 124449 125515 134103 131787 128294 128494 87531 88654 310204 271917 784886 778451 232462 230648 296175 296483 348107 338512 366076 369170 394580 402517 378871 419300 931988 980661 596660 492361 315815 310443 360952 360893 387948 391808 404672 405331 462365 462095 759412 797820 40.15 68.8 1
11:57:29 2023-10-12 391877 385742 92809 91009 141606 142779 146941 145566 121292 123457 123112 127588 141891 144179 414687 444970 1298493 1283612 507427 522891 132621 114715 124139 125303 134108 133713 128431 128665 87563 88537 317895 269970 781729 781029 232009 230648 294443 297428 343506 336075 366131 368651 394580 397670 381051 422988 930329 978145 588398 490753 314257 308045 364572 360315 384797 393391 404525 408849 459512 460057 765576 795313 40.15 68.8 1
11:57:30 2023-10-12 388439 386901 92809 90789 141897 141815 146808 146125 121195 123491 123112 127588 141800 144443 414651 450928 1300447 1285440 505163 522964 132651 115302 123598 125423 133541 133841 128007 128878 87131 88751 311441 274562 769002 776764 232498 230648 294407 296483 347666 337599 366040 369206 394580 401316 377302 419410 931650 980661 588183 494565 313702 310882 360988 363448 387912 391223 404709 405403 464438 462095 759120 797820 40.15 68.8 1
11:57:31 2023-10-12 387916 386865 92937 90918 141696 142471 147218 146091 120896 123440 123064 127588 141800 144478 414687 451038 1303219 1283612 504411 522964 132398 115414 123117 125543 133415 133876 127918 128878 87228 88845 308289 272529 767835 778451 233137 230885 293979 297212 347279 336205 367041 369691 393811 399907 380084 421456 934299 978581 586754 495339 313702 310956 363030 363961 386097 390914 405571 405475 465022 459978 757914 795959 40.15 68.8 1
11:57:32 2023-10-12 387912 385706 92937 90888 141932 142443 147252 145499 121459 123320 123315 127344 142032 144205 414651 449771 1300373 1285440 508509 522891 129541 114682 124582 125097 134419 133550 128767 128028 87715 88263 311441 270423 782249 781029 231973 230684 295111 297507 343506 337634 368230 367543 394580 400085 382778 423246 930329 980497 585579 489405 314658 308151 363030 360205 386713 394160 403813 407805 458937 463896 768910 795260 40.15 68.8 1
11:57:33 2023-10-12 387522 385706 92937 90810 141932 141848 147457 145569 121459 123286 123197 127377 142067 144276 414687 445666 1300447 1294559 511045 522964 132529 115282 124329 125342 134120 132156 128329 128741 87499 88715 311441 272529 775572 779174 231795 231728 294165 297753 345578 338382 365528 369026 396358 399488 378835 419113 930182 984626 588183 491282 315618 307185 363579 360857 387754 391808 403168 407841 460053 463140 763334 795556 40.15 68.8 1
11:57:34 2023-10-12 391250 385160 92873 90822 141696 142291 147507 145909 121260 123371 123112 127377 141800 144245 414615 450998 1298584 1274313 503660 522964 132713 114748 124073 125423 133771 133620 128041 128665 87375 88598 311441 272519 777544 781767 232661 230290 295021 296807 345578 337362 366682 368096 392261 400682 378835 423883 932982 972632 592471 491760 315704 308980 360916 360713 385411 393427 406073 408067 462510 460057 760524 796687 40.15 68.8 1
11:57:35 2023-10-12 387844 385460 92899 90687 141760 142241 146808 145840 121260 121770 123349 127588 141800 144241 414651 446300 1305999 1296597 508361 522891 132685 114715 123902 125130 133700 133585 128041 128665 87228 88658 310204 272062 778271 776764 232009 231367 292744 297009 345301 336653 366657 369835 395800 398858 378835 419410 930329 987722 585324 493866 314694 306935 364093 360857 387294 390914 403168 408742 460017 462095 761637 795556 40.15 68.8 1
11:57:36 2023-10-12 387844 385073 92685 90918 139264 143174 146498 146005 120798 123560 122895 127942 141497 144733 414651 444934 1308664 1291991 503227 522891 129186 114748 124173 125303 133977 133654 128342 128631 87228 88537 310204 270495 779360 777350 233224 229649 295522 297536 346878 339432 367041 369358 392047 399907 381983 420525 934940 985538 581351 491629 312749 309555 360988 361982 387731 392395 404213 405403 459585 464624 763053 795556 40.15 68.8 1
11:57:37 2023-10-12 390408 385706 92937 90822 141795 141614 146533 145566 121292 123491 123079 127466 142024 144320 414687 444934 1296740 1283612 509483 522964 132501 115414 123835 125509 133482 133782 128041 128878 87196 88723 311441 272904 781084 780660 232498 230648 293064 297146 346620 336582 367969 369206 396673 398893 378460 422646 928279 974292 586989 493161 313738 306572 364093 362935 384976 392430 402846 409031 462365 459877 767531 797274 40.15 68.8 1
11:57:38 2023-10-12 391360 385706 92873 90760 141893 142241 147252 145840 121260 123320 123028 127466 141869 142238 414651 443616 1298529 1282699 506671 525969 132621 115222 124073 125342 134217 132029 128192 128707 87466 88747 310204 270351 776254 782877 231830 230643 293226 297789 344782 335840 368752 368954 394159 397670 378799 423920 927621 976987 591042 492128 313738 307900 364608 360821 384400 392430 404092 409357 460053 459334 764454 795556 40.15 68.8 1
11:57:39 2023-10-12 386416 386326 92681 90760 141897 142143 147252 145875 121260 121515 123064 127588 141800 144241 414687 452209 1303158 1285440 505916 523000 132478 114748 123768 125508 133666 133654 128041 128878 87407 88691 311441 274562 770044 776934 232697 230719 293674 296390 347701 338655 366076 369799 394267 402517 378799 419410 932024 980661 588183 493573 315741 310273 360952 363375 387767 391081 404849 408400 465277 462601 760080 797820 40.15 68.8 1
11:57:40 2023-10-12 389730 385778 92873 90822 141816 142779 146498 145566 121260 123440 123064 127615 138522 142693 414434 448071 1304034 1285255 504264 522819 128953 115540 123432 125823 133231 133876 127918 129147 87099 88926 311441 273816 771792 777900 232534 230648 294193 296966 349342 334596 368230 369871 393400 400085 378460 423319 932024 972916 589613 495376 315142 308186 362849 360893 384976 391223 406146 405475 464036 459841 759108 797820 40.15 68.8 1
11:57:41 2023-10-12 385487 385424 93070 90602 142161 141840 147732 145604 121260 123234 123230 127377 141904 144004 414687 448307 1300447 1291991 510356 522927 132720 114748 124139 125336 133700 133654 128075 128844 87347 88569 310204 272098 773330 778451 231775 231403 293226 297464 348354 337385 365784 369691 396542 399346 378727 419227 930842 984713 589613 493829 315359 307185 364093 360857 387659 390355 403132 409031 460053 462779 764473 795556 40.15 68.8 1
11:57:42 2023-10-12 390004 385124 92937 90635 141989 142044 147457 145875 121292 123286 123197 127466 141835 143903 414687 451070 1296740 1273406 505594 522927 132570 114715 124139 125336 133700 133620 128075 128665 87196 88691 311441 272381 774969 781322 231973 230648 295830 296807 346377 336618 367969 367249 393088 401316 378835 422609 931650 970812 588398 486616 313702 309121 360699 360893 386749 394160 404996 405331 462728 463204 763370 797635 40.15 68.8 1
11:57:43 2023-10-12 390004 386066 92937 90760 142023 142582 147111 145465 121528 123234 123064 127377 141891 144329 414651 448322 1291190 1279891 511446 523000 132621 115256 123835 125543 133935 132341 128069 129031 87499 88747 308289 273567 780851 781767 231596 231946 294265 296340 350062 336075 368230 369242 396709 399800 378619 421608 928974 972193 589613 493161 316640 306257 364818 363448 385590 392430 402561 409067 464693 461114 767827 796121 40.15 68.8 1
11:57:44 2023-10-12 387757 385706 92681 90855 141708 142241 147114 145840 121177 123354 123028 127499 141869 144241 414687 451107 1304145 1285440 504521 522964 129360 114748 124173 125130 134103 133492 128465 128487 87531 88537 310204 272134 782792 777900 232534 230684 295057 296354 345614 338655 367188 369538 392261 402234 381931 420708 932720 982006 589434 493512 316190 309776 360736 360533 387804 392252 404849 408073 459800 462637 762253 796539 40.15 68.8 1
11:57:45 2023-10-12 387808 385742 92809 90760 139660 142274 147252 145875 121260 123354 123112 127588 141869 142600 414398 451043 1304101 1283463 506103 522783 128972 115315 124106 125582 133763 131972 128041 128720 87439 88569 309202 272420 778267 779554 233260 230325 295135 297297 348354 338002 367011 368687 393137 400718 378871 424221 931650 971500 592471 490552 313481 309590 360988 360893 385554 394160 403041 405439 462728 459334 761100 797254 40.15 68.8 1
11:57:46 2023-10-12 389450 386357 92873 90822 141842 142274 147114 145875 121260 123388 123097 127588 141869 144377 414651 444934 1305846 1295674 507280 522927 132788 115256 124139 125336 133918 133620 128465 128878 87228 88691 309202 271577 772024 775081 232733 231367 293511 297897 345578 337622 366931 369655 395827 398751 378727 420562 930218 987540 571406 494806 314514 309470 364462 360821 386749 390639 404128 409464 459981 463204 758838 793300 40.15 68.8 1
11:57:47 2023-10-12 389730 386614 92807 91128 139930 142618 147768 146863 121620 123680 123349 127840 138587 144848 414543 444899 1309395 1294752 504264 522819 129182 115222 124621 125336 133918 133654 128329 128665 87439 88569 310204 270531 774728 775117 233096 231205 293994 297789 348084 337634 367708 369871 393400 398613 381698 421047 931650 982736 589613 496430 312714 308222 364818 360785 387639 392119 403929 408454 459944 462517 757374 794991 40.15 68.8 1
11:57:48 2023-10-12 389884 385706 92873 90855 139992 142274 147287 145875 121292 123354 123146 127588 141998 144241 414687 447656 1290274 1279928 511810 522964 132621 115414 123954 125543 133754 134147 128192 129031 87618 88991 311441 273567 770318 780660 231581 232018 294265 297117 347594 336948 367969 369242 396709 401316 378763 421864 930329 972879 589077 490552 315726 309178 363066 363448 386713 392466 401956 407805 461589 460730 769465 797254 40.15 68.8 1
11:57:49 2023-10-12 389177 385742 92869 90855 141932 142176 147492 145840 121269 123354 123112 127499 141968 144276 414651 451034 1309358 1285440 501454 522927 129360 114682 124482 125130 134141 133434 128678 128452 87531 88295 311441 270495 782944 777350 232009 229932 295021 297543 345317 337670 367188 369242 392190 400085 382237 421740 930049 982042 589613 492013 312785 309847 360808 360461 387623 392109 407301 405295 459476 461593 755608 795371 40.15 68.8 1
11:57:50 2023-10-12 385523 386003 92809 90760 141730 142168 147287 145875 121260 123320 123264 127588 141869 144241 414651 453606 1304064 1287091 506103 522819 132674 115348 123716 125442 133532 134075 127905 129134 87099 88845 308827 274294 773702 778629 232733 230648 294443 297897 347737 337126 366781 369871 394580 401352 378496 419483 930012 979967 588183 494602 314215 310017 363030 363704 387912 391223 404996 407805 464547 461700 759120 795996 40.15 68.8 1
11:57:51 2023-10-12 390974 385164 92945 90683 141927 142274 147492 145875 121292 123354 123112 127377 141835 144241 414687 448380 1298566 1283612 507192 522964 129271 114715 124173 125163 134103 133654 128499 128452 87563 88537 310204 270042 782948 780771 232009 231043 293709 297789 343541 336653 369202 368689 394329 398645 382669 423773 930218 977570 584170 491760 314550 308081 363800 359916 385554 393606 404709 410110 459944 459656 765650 794746 40.15 68.8 1
11:57:52 2023-10-12 390698 385399 93029 90880 139956 142837 147455 145600 121227 123526 123197 127364 138782 142207 414543 449542 1299414 1283612 507427 522927 129626 114715 124173 125097 134137 133620 128499 128391 87803 88295 310579 270459 796594 779371 232009 230719 293674 297252 343541 337670 366167 368391 394616 398299 382237 423282 929011 977680 592471 489441 314694 308151 363030 360205 385590 393606 403813 405511 459261 459369 765650 795313 40.15 68.8 1
11:57:53 2023-10-12 387691 385778 92809 90760 141700 142241 146843 146125 121144 123354 123028 127588 141869 144377 414651 451075 1300447 1282699 504411 523000 132283 115633 123117 125543 133231 134241 127830 129147 87164 88958 309202 273421 765466 777240 232953 230542 294336 297320 347559 336511 366485 369871 394544 400999 377338 420708 934225 979967 595210 495339 313738 310882 362921 361925 386749 391259 404996 405475 465204 460730 758581 795396 40.15 68.8 1
11:57:54 2023-10-12 390147 384934 92937 90509 141734 142143 147252 145840 121260 123149 123197 127411 141998 144140 414651 449333 1298566 1283612 507464 522891 132621 114715 124549 125130 134141 133434 128499 128452 87595 88295 310204 270042 777983 780513 232044 231043 293674 297183 343541 336653 366167 368427 394616 398928 382237 423920 930329 977717 592471 491410 314436 308151 363066 359953 385339 393909 404702 407696 459800 462660 765502 795201 40.15 68.8 1
11:57:55 2023-10-12 390111 386645 92937 90855 141997 142044 147287 145739 121292 123269 123197 129916 141904 144175 414687 449652 1301246 1283075 507206 522783 129448 115236 124516 125236 134441 131976 128630 128494 87835 88505 310204 270269 780727 781947 231759 230865 293674 297716 343541 337398 366131 368248 394652 398928 382237 423319 929011 978311 585579 486688 314472 308151 360988 359698 385617 393606 403850 405511 458579 460431 765650 793028 40.15 68.8 1
11:57:56 2023-10-12 388897 385742 92809 90760 141696 142241 146705 145909 121144 123269 122895 127588 141800 144276 414687 448358 1300447 1283612 504484 522964 132248 115448 123033 125577 133231 133910 127796 129147 87099 88877 312333 273603 765466 777350 232733 230719 294022 297897 347737 336618 366928 369582 394365 400433 377942 420488 934299 979894 579942 494419 316415 308045 363543 363925 387294 391223 404996 408252 465241 460623 758581 796559 40.15 68.8 1
11:57:57 2023-10-12 387535 385742 92809 90720 139917 142618 148077 145902 121195 123697 123230 127452 138716 144676 416693 448143 1304139 1285440 504411 522964 132432 115666 123802 125509 133415 133876 127884 129237 87413 89056 311441 274027 773984 776800 232697 230648 294479 297716 347701 336582 366631 369835 394580 401935 377590 420671 930012 980661 586754 494602 314658 308186 363030 363961 387876 391223 405283 407805 462633 461700 759120 796523 40.15 68.8 1
11:57:58 2023-10-12 390621 385420 92971 90731 141932 142241 147457 145806 121260 123286 123197 127588 142032 144241 414687 449333 1299451 1283612 507390 522927 132673 114715 124206 125130 134103 133585 128465 128418 87595 88617 310204 270748 781759 782803 231866 230865 293773 297644 346878 341238 368119 367399 395450 400049 382778 421974 931650 980588 588398 486616 314694 308116 363030 360195 387767 394160 403776 405475 459225 460730 767827 794180 40.15 68.8 1
11:57:59 2023-10-12 391047 386333 92685 90918 139469 142780 146774 146077 120863 123526 123064 127588 141899 144680 414651 448286 1300410 1279891 502519 525522 132621 114715 123631 125509 133671 133806 128041 128844 87196 88658 311441 272062 780214 778451 232733 230097 294443 297507 346584 335569 367969 369907 394267 400682 377625 422011 930012 975743 593760 494622 313702 310236 363030 363448 387404 390939 405925 410110 464328 462660 758433 798919 40.15 68.8 1
11:58:00 2023-10-12 391913 386009 92809 90918 141696 142488 146498 146315 120863 123526 123097 127588 141800 144627 414615 449652 1300447 1281355 505022 525437 129448 115315 124139 125442 133969 133923 128294 128998 87499 88715 308289 272482 773718 781213 233060 230290 295300 296757 346063 336582 366682 369502 392886 400714 378907 424522 931650 972188 589613 492397 313225 309121 360988 360893 384941 393606 404249 405439 462728 459769 761100 797820 40.15 68.8 1
11:58:01 2023-10-12 385216 385742 92937 90760 141927 142241 147629 145875 121292 123547 123315 127588 141998 144276 414687 445631 1304064 1295674 509882 522927 132570 115222 124173 125508 133700 133654 128465 128844 87471 88691 311441 272098 776616 776800 232009 231728 293959 297789 345614 337362 366076 369799 396673 399836 380761 419155 932982 986841 588183 493719 316677 309397 364057 360713 387767 391188 403132 408742 460053 464588 764473 796687 40.15 68.8 1
11:58:02 2023-10-12 388897 386321 92877 90822 142131 142601 147247 146109 121361 121770 123197 127751 138493 144610 414579 446506 1310650 1296523 505769 522927 132621 114748 124139 125602 134230 133841 128397 128878 87563 88691 310204 272527 772419 776251 232733 231367 292780 297789 348354 337634 367969 369943 394302 398893 381662 421346 931650 980547 588398 496078 314845 308151 365051 360821 387912 391808 403929 409067 459981 463859 758042 795556 40.15 68.8 1
11:58:03 2023-10-12 390004 385742 93065 90913 140082 141848 147697 145604 121292 123354 123146 127588 141998 144241 414687 449658 1291190 1279891 509776 523000 132621 115222 124139 125543 133666 133748 128253 128878 87228 88751 311441 273918 775844 782803 231688 231839 294336 297117 347559 337255 368119 368471 396808 402020 378763 421974 930329 972916 587647 491061 317543 307865 360988 362935 386785 392145 402269 405439 464693 460730 769465 797820 40.15 68.8 1
11:58:04 2023-10-12 390002 385599 93036 90786 139947 142502 147247 145840 121260 123440 123230 127588 139238 145134 414687 446263 1294899 1283612 512657 522891 132535 115302 124106 125543 133666 133841 128364 128878 87471 88691 308289 272519 772066 781767 232546 231043 293546 297464 346620 336311 366131 369799 395800 398893 378835 423883 926308 975743 588398 490898 314658 307435 365124 362935 385554 393284 404996 410008 463709 459334 763334 796687 40.15 68.8 1
11:58:05 2023-10-12 387485 385711 92937 90826 141932 142274 147595 146077 121560 123320 123112 127588 141998 144241 414687 451107 1304145 1285440 507912 527090 129360 115633 124073 125649 133784 134145 127939 129168 87228 88962 308289 274379 768068 777350 232733 231007 294158 297297 350559 336476 367708 369907 394580 400718 378208 423625 930012 978581 589613 495376 314215 308186 363680 363961 386713 391534 405858 405475 462668 461833 758581 796559 40.15 68.8 1
11:58:06 2023-10-12 387880 385487 92937 90756 142137 141986 148077 146252 121491 123320 123264 127588 139869 144039 414687 448007 1299488 1285440 507427 522891 129615 114715 124582 125097 134562 133399 128857 128452 87747 88263 310204 270233 781324 781767 232411 231205 294022 297753 344505 338180 365838 367579 394580 399804 382778 422988 930329 980497 582232 491061 314993 308045 363543 360279 386569 393141 404202 407769 459225 460371 767379 794746 40.15 68.8 1
11:58:07 2023-10-12 384634 385742 92676 90606 141911 142680 146941 145870 121444 121601 123315 127350 138427 142209 414543 445524 1304139 1294634 509771 522747 132696 114748 124106 125423 134489 132156 128363 128707 87499 88658 314708 272098 772059 767069 231973 231403 293752 296937 345578 337599 365781 369242 396394 400085 378871 419113 929011 984895 590506 492049 315654 307220 363836 360857 388020 391223 402561 408381 460089 463104 763334 795556 40.15 68.8 1
11:58:08 2023-10-12 391951 385711 92937 90826 141730 142174 147492 145875 121495 123286 123146 127588 141998 144004 414615 450998 1296652 1273406 503697 522964 132713 114748 124173 125543 134011 134054 128342 128878 87531 88569 313724 272098 775369 783395 232447 230365 295959 297327 349071 337528 368193 367399 394123 402020 378691 424419 931650 970099 589613 486580 316640 308980 360506 362935 387330 394714 404709 405295 463381 462552 765650 795396 40.15 68.8 1
11:58:09 2023-10-12 390841 385886 93194 90694 139952 141944 147799 145433 122020 123046 123230 126782 141938 143733 414507 450746 1293707 1276128 507512 527090 129679 114748 124210 125543 133666 133620 128041 128754 87196 88691 310204 272940 774608 779633 231612 231043 294814 296807 347438 337126 367188 366991 394025 401352 378871 422974 931650 970136 589613 486580 314694 308222 360988 360893 386749 394714 404422 405367 463381 460694 765045 794797 40.15 68.8 1
11:58:10 2023-10-12 389730 385742 92714 90760 141700 142274 147252 145875 121061 123388 123064 127588 141800 144276 414615 444970 1302077 1295674 506971 522964 129453 115282 124449 125722 134221 133923 128329 128707 87531 88686 308289 271917 772778 776420 232661 231332 293305 297789 345543 337421 367188 371768 396394 398928 378907 420081 931650 985391 592310 494638 315815 308888 364093 360893 386749 390639 403813 409067 460089 461412 759375 795313 40.15 68.8 1
11:58:11 2023-10-12 387880 385196 92937 90635 141962 141811 147732 146055 121575 123200 123264 127167 142067 144008 414687 450284 1293979 1276128 504657 522927 132570 115256 124073 125543 133700 133654 128075 128878 87260 88691 311441 272519 774367 780771 231973 230684 294193 296239 346620 337126 367708 367507 393436 401352 378835 421639 932317 972041 589613 490327 314329 311764 360952 360749 386569 394643 404525 408363 463273 460694 764491 797820 40.15 68.8 1
11:58:12 2023-10-12 387912 385164 94804 90602 142251 141418 147455 145162 121691 121094 123752 127107 139068 141816 414579 452209 1292985 1281594 510356 522819 129271 115222 124139 125543 133700 133876 128431 129031 87531 89027 311441 273363 773764 780771 231470 231403 294336 295614 347178 337362 367708 367579 395521 402481 378871 422048 931650 972916 588398 486580 316640 308186 360988 362935 386749 394160 402598 405439 464036 459877 767827 795996 40.15 68.8 1
11:58:13 2023-10-12 387880 386326 92849 90951 139355 142501 147050 146659 120798 123594 126078 127942 141800 144715 414651 444934 1308701 1294752 502802 522964 132696 114748 124106 125336 133700 133654 128465 128665 87347 88569 310579 270531 780227 775081 233173 230723 293611 297536 348107 337528 368742 369727 393257 398716 381786 421791 931576 983395 589613 495376 312749 308222 365087 360605 387294 392430 404249 408742 462857 461412 755757 793300 40.15 68.8 1
11:58:14 2023-10-12 387700 386173 93068 90823 139859 142530 147421 146112 121394 123697 123112 127554 141998 144245 414615 450744 1313391 1287272 501063 522891 129454 115236 124549 125336 134103 133620 128465 128452 87531 88630 307124 270459 777663 778451 232733 229771 294158 297789 344540 337907 367698 369835 392261 398928 382237 422011 930012 983431 588183 493094 312749 309590 363066 360785 387603 392466 404249 407805 459944 461376 756835 795556 40.15 68.8 1
11:58:15 2023-10-12 387880 385164 92924 90797 141923 142274 147389 145875 121292 123354 123097 127499 141869 144276 417499 445282 1291227 1282699 511446 523000 132535 115315 124039 125722 133809 132341 128205 129078 87533 88780 309202 273494 769795 780660 232518 231946 293475 297897 347701 336618 368046 369655 396988 401935 378763 422646 927649 972916 589613 491282 315690 306292 363066 363704 386441 392430 402561 408454 461984 460371 768919 796687 40.15 68.8 1
11:58:16 2023-10-12 390183 385747 93093 90852 141927 142567 147492 145840 121260 123269 123349 127588 141869 144241 414687 444310 1296740 1283612 508722 522964 132621 115414 123868 125577 133679 133910 128075 128878 87228 88751 308289 272977 768469 781213 232733 230365 293511 297789 346655 336346 365104 369242 396988 399524 378799 423319 929011 974328 589613 493161 314694 307220 362738 363448 386133 393294 403519 409719 461984 460371 767282 796687 40.15 68.8 1
11:58:17 2023-10-12 388311 386677 92937 90855 141734 142274 147492 145875 121292 121684 123500 127738 139038 142201 414434 450998 1304034 1287235 506883 522783 129364 115315 124482 125303 134006 133654 128465 128665 87711 88654 307124 272062 778393 777350 232697 230921 295644 296598 346620 338463 367188 369799 394025 402517 382237 420708 932487 981276 588183 492397 314436 309121 360988 360893 387984 392395 404996 405367 460017 462779 759986 796687 40.15 68.8 1
11:58:18 2023-10-12 391323 385160 92873 90764 141730 142291 147252 145909 121491 123269 123112 127588 141869 144253 414687 444340 1298529 1283612 507067 522698 132570 114748 124139 125456 133700 133689 128075 128983 87531 88784 310204 270531 771514 781767 232044 230719 293155 299292 347861 337113 369276 369062 395427 398751 382056 424374 928132 977706 589613 489441 314436 308186 363836 360497 387129 393606 404709 409031 459981 462551 765650 793263 40.15 68.8 1
11:58:19 2023-10-12 390554 384882 93065 90819 139974 142207 147456 145703 121426 121094 123315 127452 142067 144140 414687 449304 1298473 1285440 507427 522964 129541 114715 124860 125236 134571 133620 128857 128329 87807 88295 311441 270233 782249 781213 232009 231240 294929 297789 343577 337670 366167 368687 395207 398964 382778 423319 930329 978581 578876 486652 315815 310273 363579 360531 386785 394160 404709 407841 459944 460730 767827 795556 40.15 68.8 1
11:58:20 2023-10-12 390004 385783 92941 90951 141962 142505 147492 146112 121444 123474 123112 127588 141869 144513 414651 449652 1303219 1283612 505594 523000 132437 115448 123117 125963 133809 132703 127803 129065 87407 88747 311441 272649 766131 777204 233117 231027 294051 297753 347957 336582 367188 369943 394365 400821 378194 421718 930012 978581 586754 494989 313773 308151 363825 363704 387330 391259 405571 407841 462668 461150 757914 796559 40.15 68.8 1
11:58:21 2023-10-12 389453 386609 92873 90885 140518 142567 147423 146043 121686 123491 123197 127738 138394 144443 414651 449260 1303872 1285440 504374 522927 132621 115448 123754 125837 133415 134241 128007 129237 87164 88877 308289 273603 770091 777350 232697 230684 293880 297753 349014 337326 367188 369871 394544 401281 378424 421667 931650 979273 593760 494565 313702 308151 363030 363961 387566 391773 405571 407769 462633 461735 757914 795396 40.15 68.8 1
11:58:22 2023-10-12 391955 385093 92937 90822 141932 142241 147457 145806 121260 123371 123197 127432 139038 142201 417654 449443 1301358 1285255 508450 522711 129364 115282 124363 125375 134162 133771 128465 128631 87531 88537 310204 270748 779406 781767 232498 231169 296145 297680 344505 336618 366682 369533 394580 398858 382237 424221 929011 977607 592471 489405 316264 310241 364093 360749 385554 394124 404996 409031 459944 459299 765576 795276 40.15 68.8 1
11:58:23 2023-10-12 386645 385160 92937 90889 141893 142203 147423 146359 121260 123491 123079 127588 141998 144346 414615 449652 1303219 1284525 504411 522964 132651 115414 123565 125543 133541 133876 128041 128878 87228 88845 311441 274488 774871 776800 232733 231007 294122 297140 348220 337895 366338 369727 394436 402056 378316 419930 934262 980514 588183 494529 314401 310882 363030 363961 387623 392359 404996 405475 464803 462419 758809 797124 40.15 68.8 1
11:58:24 2023-10-12 387790 385998 92897 90810 139859 142437 147319 146123 121394 123697 123315 127595 138427 144306 414651 451531 1300447 1288011 505484 522891 132621 115520 123868 125543 134587 133841 128308 128878 87531 88845 311441 274562 772908 775117 233025 231205 293880 297090 347701 338619 366631 369799 394580 403119 378474 420671 933636 981356 589613 493480 314622 309294 360988 363961 387984 392084 405571 405439 463055 463465 760080 796523 40.15 68.8 1
11:58:25 2023-10-12 391287 385129 93065 90822 142026 142241 147457 145840 121292 123406 123197 127453 141869 144306 414651 447223 1299414 1283612 507464 522927 132638 115414 124173 125543 134420 132280 128404 128817 87771 88747 310204 270315 777786 783631 232518 231189 295937 299401 345265 336582 366940 369763 395171 398609 380942 424522 928974 980497 582761 490753 315815 308151 364866 360821 385554 394160 404996 409682 459981 459334 765008 797254 40.15 68.8 1
11:58:26 2023-10-12 387844 385129 92929 90793 142022 142501 147957 146557 121459 123371 123264 127588 142067 142342 414651 448286 1299451 1284226 507464 522927 129537 114715 124549 125097 134145 133585 128767 128418 87867 88537 311089 270006 782655 780466 232009 231169 295100 297716 344469 337634 369165 368651 395171 398928 382778 423920 930329 978311 583818 489405 314658 308186 363543 360205 387028 394437 404996 407769 459908 460336 767282 793227 40.15 68.8 1
11:58:27 2023-10-12 389730 385742 92937 90918 141791 142976 147489 145566 121260 123526 123112 127765 142084 142589 417357 448036 1305960 1285255 505382 522855 129186 115507 124482 125582 134276 132332 128397 128810 87531 88812 311441 272098 780000 779554 233388 230648 294229 297753 348847 336440 367234 369835 393400 401281 381051 424522 932024 972156 589255 493829 314845 309555 363030 360893 384941 393294 404249 405439 462691 459299 758838 797254 40.15 68.8 1
11:58:28 2023-10-12 384599 385706 93055 90727 142010 142779 147146 145566 121227 123320 123230 127554 142080 144298 414687 445631 1300447 1294559 510319 522891 132788 115302 124139 125543 133885 133841 128342 128844 87499 88691 308289 272062 774849 777080 231973 231890 294407 297146 347861 337895 367231 369618 396700 399626 380942 420562 930879 987270 585324 494769 315215 307615 364608 360893 387646 391188 404849 409609 462655 462059 759949 795313 40.15 68.8 1
11:58:29 2023-10-12 389730 385460 93036 91095 140122 142635 147317 146177 121227 123732 123349 127806 138427 142342 414470 447227 1305999 1295597 508275 522747 129271 115381 124173 125423 133977 133748 128507 128720 87531 88691 309604 270459 789496 775081 233460 230648 293200 297897 345543 337599 367959 369907 394580 398893 381087 421974 931650 983395 586989 495376 313702 308116 364608 360821 387294 390914 406146 409031 460017 460730 758455 795556 40.15 68.8 1
11:58:30 2023-10-12 387808 385149 92937 90569 142247 141187 147420 145162 121658 123080 123349 127167 142059 144021 417463 450962 1291190 1278944 510356 522927 132627 114748 123954 125423 133700 133620 128370 128907 87953 88865 308289 273410 774367 782877 231434 231189 295164 295923 347244 337492 368230 367543 395171 403422 378547 422462 931650 974292 588398 488974 317277 308945 360988 362935 387294 394437 403454 405403 464036 460694 767827 797820 40.15 68.8 1
11:58:31 2023-10-12 389961 385711 92937 90822 141734 142224 147768 145902 121459 123491 123197 127588 141968 144241 414169 446931 1293979 1282699 510244 522964 132501 115414 123902 125509 133541 133876 128041 129057 87533 88845 311441 273447 773552 780660 232697 231728 293511 297716 347701 336582 368230 369799 397025 400682 378763 423246 928974 972879 582761 492810 315654 307185 364093 363704 386713 393606 403168 409067 461948 460694 768919 796687 40.15 68.8 1
11:58:32 2023-10-12 386681 385420 92937 90818 142040 142976 146906 145566 121292 123320 123230 127588 141891 144329 414687 455551 1308792 1288931 502875 522819 129537 115236 124516 125409 134188 131787 128473 128707 87563 88537 314708 270459 779054 789628 232518 230613 296246 296448 345059 339165 367895 369502 393088 401316 382778 421340 932451 983431 588398 492013 313738 310024 360988 360785 387984 392466 403929 405403 459981 462095 757914 796687 40.15 68.8 1
11:58:33 2023-10-12 385523 385946 93065 90822 141794 142274 147457 145840 121292 123354 123197 127588 141968 144241 414651 451107 1304145 1287272 506671 522964 132437 115222 124139 125423 134200 133654 128465 128878 87531 88691 310204 272482 775373 777350 232697 230684 296776 296598 346620 339965 367188 369799 394580 402553 382237 420708 933808 981970 589613 492397 314658 309051 360988 360893 387984 392430 405571 405403 460053 463140 762907 797254 40.15 68.8 1
11:58:34 2023-10-12 391353 385706 93093 90753 139921 142567 147247 145737 121426 123560 123382 127486 138588 142231 414507 445488 1299414 1283612 507390 525697 129360 115315 124139 125509 133700 133748 128431 128963 87531 88569 310204 270495 791084 781767 232498 231465 293262 297789 345301 336582 366682 369502 394884 398299 378907 424221 927658 977888 589613 490898 314658 308151 364866 360893 385554 393606 405587 410262 462655 460013 764454 795556 40.15 68.8 1
11:58:35 2023-10-12 385487 386317 92937 90822 141889 142337 148244 146687 121260 123526 123112 127588 141869 144482 414687 451034 1304145 1286355 505916 522964 132720 115335 124139 125543 133700 133748 128342 128878 87711 89113 311441 274593 778172 777204 232917 231225 295200 296663 348572 338512 366744 369835 395135 403403 378871 420708 936293 981356 581351 493829 314658 308186 362595 364476 388020 392395 405571 405439 461984 465282 756657 796523 40.15 68.8 1
11:58:36 2023-10-12 387564 385563 93065 90885 142200 142274 147010 145840 121528 123560 123230 127588 141998 144241 414651 450962 1304034 1285440 505953 522964 132696 115414 124073 125543 133666 133748 128041 128878 87379 88751 309202 274562 781497 775117 232697 231205 295343 297477 348201 338144 366668 369871 394616 403119 378763 420342 932684 979967 589613 493480 314658 308151 362763 363704 387984 392395 405571 405475 461948 463238 760199 796559 40.15 68.8 1
11:58:37 2023-10-12 391011 385662 92937 90918 141829 142241 147252 145840 121260 123354 123164 127588 138891 144456 414687 445318 1302172 1285180 507324 522747 129526 115315 124688 125442 134631 131787 128720 128583 87835 88691 308521 270006 789610 781767 232922 231260 294229 296937 344505 337634 366718 369062 395656 398893 382778 423920 930329 978581 587870 489441 314658 308151 363579 360495 385590 393248 404996 407841 459908 460013 765650 793263 40.15 68.8 1
11:58:38 2023-10-12 387844 385482 93065 90687 139773 142143 147595 145840 121292 123320 123230 127377 142067 144004 414651 447621 1298493 1285440 508907 522891 129541 114682 124788 125097 134542 133399 128857 128329 87715 88295 310204 270495 781135 781213 232009 231043 294479 297753 345059 338655 365874 368651 395800 400718 383319 423282 929011 979967 586989 486652 315173 308186 363066 360531 387912 394714 404996 408454 459585 461735 767827 793300 40.15 68.8 1
11:58:39 2023-10-12 389929 385742 92873 90720 139691 142601 147215 146312 121227 123801 123197 127751 138171 144742 414507 449505 1304034 1281712 503660 522891 132501 115633 123868 125509 133633 133934 128041 128878 87563 88747 313485 272345 772651 779554 233460 230648 295343 296519 346341 335605 366718 369907 393990 400682 378871 424522 930012 972879 586989 495376 313738 309086 362849 360893 385554 392430 404249 407841 464036 459877 759120 797820 40.15 68.8 1
11:58:40 2023-10-12 384328 385706 92937 90855 142065 142044 147732 145806 121459 123354 123264 127377 141904 144205 414687 446606 1300447 1292910 510319 522927 132713 115222 124106 125303 133885 133748 128342 128699 87315 88865 311441 271844 775090 779183 231830 231783 294300 297608 346478 339262 366448 369062 396214 400646 381087 419446 929011 984713 589613 489441 315690 307900 363836 360893 390106 393606 403454 407841 462365 463465 765650 795556 40.15 68.8 1
11:58:41 2023-10-12 387506 385599 93032 90790 139817 142976 146941 145566 121061 123526 123434 127874 142089 144553 414687 444310 1305846 1296597 505769 522855 129271 115414 124206 125543 133918 133748 128589 128878 87563 88723 308521 270495 773931 775117 232411 231403 293994 297428 346377 337670 368230 372036 396673 400049 381662 422011 931650 987722 583359 495376 315137 307685 365124 360893 387912 391223 404996 409682 462691 460730 758838 794991 40.15 68.8 1
11:58:42 2023-10-12 389730 385180 93065 90602 142057 141781 147767 145368 121918 122995 123434 126782 142067 143833 414687 451034 1294626 1279525 509882 527090 129537 115348 124587 125442 133910 134075 128383 128920 87683 88901 311441 272904 774367 781874 231973 231367 295995 296591 348207 337599 367969 367507 393739 402374 378871 423048 931650 971506 589613 486580 314694 309086 360988 362935 386749 394714 404996 405439 464036 461412 765045 797820 40.15 68.8 1
11:58:43 2023-10-12 387844 385388 94869 90635 140343 141773 148076 145368 121575 123234 123230 127411 142037 144105 414651 451678 1289323 1279891 509776 523000 132535 115222 124106 125543 133700 133841 128075 128878 87228 88569 300718 273363 782886 779633 231252 231728 294158 296807 347701 337362 368230 367579 395800 402517 378835 422946 930329 974328 589613 486544 315690 310273 360988 363448 386713 394160 403776 405439 463782 460730 767827 796559 40.15 68.8 1
11:58:44 2023-10-12 387844 385706 92681 91075 141567 142635 146533 146448 121162 124076 123013 128085 141830 144984 414507 447223 1310613 1294634 503944 522927 129360 114748 124106 125342 134299 133620 128431 128631 87499 88691 309202 270351 780903 776251 233496 230290 294443 297897 344540 337634 367188 369677 393400 398893 381931 421974 931650 982564 589613 495376 312749 308151 364350 360821 387603 391259 404249 409067 460017 460765 756430 795313 40.15 68.8 1
11:58:45 2023-10-12 387844 385742 92681 91113 139186 142605 147050 146715 120536 123629 126147 127942 141603 144715 414323 446482 1309630 1289163 502911 522927 132788 115222 124173 125423 133977 133654 128465 128665 87439 88537 310579 270531 775210 774731 233825 230684 293994 297671 345059 337362 367969 372036 394616 398928 381662 422011 930989 984799 581351 496078 313738 307900 364608 360857 387330 390975 405999 410007 459764 461953 759046 796373 40.15 68.8 1
11:58:46 2023-10-12 387542 384985 93194 90628 140435 141614 147420 145622 121575 123080 123382 127201 139068 141838 414687 450710 1291227 1280440 511446 522964 132604 115600 124106 125543 133700 134054 128075 128878 87347 88751 308289 273326 770467 781767 231612 231403 295830 297025 347701 337634 365068 367579 395521 402553 378547 422646 931650 975017 588398 486616 315690 309329 360988 363448 387330 394437 403776 405439 462406 461412 767827 796523 40.15 68.8 1
11:58:47 2023-10-12 387844 385482 92809 91071 141696 142736 147252 146587 120863 123629 122979 127942 141800 144786 414651 446482 1307773 1292910 503757 525969 129537 115474 124482 125442 134023 133830 128363 128707 87651 88747 310204 270279 786005 776971 233825 230325 294229 297212 345301 337634 367969 369907 393400 398330 382092 422011 931650 983297 589613 495376 312749 308222 364093 360857 387603 392430 404285 409682 460017 462095 758042 796448 40.15 68.8 1
11:58:48 2023-10-12 387808 385388 92873 90918 141730 142266 147353 145840 121260 123320 123064 127487 141800 144039 414651 449652 1309667 1287272 501063 522927 132604 114748 124173 125303 134011 132029 128499 128487 87595 88569 310204 270459 777825 778629 233424 229932 294158 297789 345059 337670 367708 369799 392261 399524 382237 421974 931650 984859 589613 494602 312749 309807 363579 360821 386461 392466 404855 407841 459944 462095 755757 796687 40.15 68.8 1
11:58:49 2023-10-12 387916 385133 92937 90793 141824 142304 147871 146005 121361 121685 123434 127486 138682 144135 414579 445488 1292065 1283423 510170 522927 132501 115414 123631 125543 133776 134075 128007 128878 87099 89027 308289 273363 773541 779554 232534 232053 294407 297543 347701 336653 367969 369835 397025 401952 378835 422646 929011 972916 581704 489478 315690 307185 363030 363448 386749 392466 402561 407805 461948 460371 768919 797254 40.15 68.8 1
11:58:50 2023-10-12 390771 385164 92937 90855 141730 142274 147645 145875 121260 123320 123149 127411 141869 144276 414651 441840 1295819 1282699 505953 522964 132529 115256 123868 125336 133679 133654 128041 128878 87196 88723 308289 272062 773148 779554 232733 230648 293475 297789 346620 336075 366131 369799 397025 398893 378835 423920 928352 972952 589613 490935 316415 307185 364829 362935 385590 393329 403850 410508 464839 462551 768976 797179 40.15 68.8 1
11:58:51 2023-10-12 387338 385563 92974 90753 139859 142174 147319 145940 121227 123354 123097 127499 141869 142201 414507 451034 1304145 1285260 505990 525969 132788 114748 124173 125303 133918 133654 128465 128665 87531 88723 312333 272098 784536 776531 232733 230719 296246 297149 345614 338690 367180 369538 393124 402270 382237 420744 932024 982042 589613 491665 315741 309555 360988 360857 388020 392466 405571 405367 459981 462130 756657 796121 40.15 68.8 1
11:58:52 2023-10-12 390771 384618 92681 90760 141825 142779 147234 145465 121260 123183 123028 127499 141878 144127 416469 442959 1296652 1282699 507464 525969 131507 115315 124073 125635 133633 133923 128329 128775 87499 88747 308289 271917 772217 781767 232498 230719 293226 297464 346620 336476 366131 369206 395800 398893 378871 424110 927658 974328 589807 490935 316366 307220 362738 362935 385590 393329 404996 409680 464036 460013 765033 796687 40.15 68.8 1
11:58:53 2023-10-12 390771 385599 92903 90760 141700 142274 147287 145635 121528 121601 123112 127499 141869 144241 416838 445040 1295734 1282699 507104 522964 132437 115222 124106 125456 133780 133654 128075 128878 87565 88569 311441 270531 772092 780660 232697 230719 293511 297789 345614 336111 366167 369538 395836 399542 378835 423920 928352 975779 589613 490935 314436 307220 364608 362935 385590 393606 404996 410008 464036 459369 762793 795556 40.15 68.8 1
11:58:54 2023-10-12 386422 384842 92873 90793 141730 142274 147252 145840 121444 121601 123264 127350 138653 144438 414507 452209 1300336 1285328 506464 522819 129061 115256 123954 125577 133666 133876 128192 128775 87347 88751 308289 273749 768926 775869 232810 231043 294514 295614 347737 338178 366668 369907 394652 403119 378871 420410 932720 979967 589613 493131 314694 308222 360988 363693 388020 391844 404996 405367 463855 462779 756657 795359 40.15 68.8 1
11:58:55 2023-10-12 385523 385124 92877 90885 141858 142232 147218 145806 121029 123491 123097 127554 141800 144241 414579 449762 1300410 1285440 505163 522927 132806 115302 123835 125509 133725 133620 128007 128844 87067 88691 311441 273676 768288 775044 232661 230648 295526 296138 347701 338071 366076 369799 394544 403119 378763 419483 932684 980661 589613 493094 314401 308151 360988 363693 387948 391773 404996 405403 465168 465282 762366 797598 40.15 68.8 1
11:58:56 2023-10-12 389929 384360 93036 90753 140459 142386 147284 145703 121477 121432 123230 127554 141998 142165 414651 448405 1299508 1283612 507031 525559 129715 115249 124549 125303 133977 133492 128431 128631 87563 88505 310729 269555 779241 781767 232009 230821 293638 297789 344505 337326 366940 368651 394616 398858 382778 424522 928974 977852 591042 491324 314658 308151 364093 360749 385518 394160 404665 408995 459908 459334 765576 793227 40.15 68.8 1
11:58:57 2023-10-12 387844 385133 92937 90760 141898 142925 147146 145566 121260 123354 123028 127167 141990 142165 414651 447621 1297572 1283612 507390 525932 129360 114682 124549 125423 134116 133585 128465 128418 87563 88658 314708 269590 780741 781403 231973 231047 294479 296937 344505 337599 366682 368651 394616 398858 382778 424522 929011 980497 588398 492200 316640 308045 363543 360315 385411 393981 403908 408236 459764 460336 765576 793227 40.15 68.8 1
11:58:58 2023-10-12 388624 386605 92897 90905 139566 142241 147218 145840 120863 121684 123112 127554 141968 144342 414579 448286 1300447 1283612 504411 522927 132621 115381 123287 125543 133436 133841 127973 129147 87131 88999 308289 274027 764308 775117 233060 230648 295307 297753 347737 337882 367188 369871 394580 402481 378763 420671 933363 980661 588183 494602 314401 308151 363030 363961 387912 391773 405571 407805 462633 462095 758581 797820 40.15 68.8 1
11:58:59 2023-10-12 387772 384853 92937 90760 141927 142235 147252 145909 121260 123320 123552 127283 138716 142478 417061 449766 1300432 1285255 507243 522481 129719 114616 124774 125063 134217 133179 128767 128625 87803 88654 311441 270006 781781 780660 232009 231118 296226 297753 344505 337670 366131 368355 396092 400085 383049 423883 930329 978581 589613 486616 314658 308116 363836 360205 386405 394437 404996 407805 459225 460013 765613 793227 40.15 68.8 1
11:59:00 2023-10-12 390070 385129 92937 90760 142161 142274 147492 145806 121260 123491 123112 127344 141998 144306 414651 446992 1299451 1283612 507427 522891 129364 114715 124549 125303 134192 133678 128465 128542 87595 88537 310204 269590 778646 781213 231973 231205 294479 297789 344469 336618 366975 368651 395171 398858 382237 424221 929011 977160 586989 489441 314658 308151 364093 360785 385554 394437 404996 409067 459944 460013 767266 795313 40.15 68.8 1
11:59:01 2023-10-12 388712 385420 93065 90819 140111 142635 147319 145940 121495 121432 123315 127418 141998 144443 414615 448942 1304088 1285218 503981 522891 132621 115302 123802 125616 134119 133841 128007 128878 87099 88845 310675 273749 765798 775117 232697 231007 294086 296699 348201 338144 366928 369835 394616 402517 378763 420379 931650 980661 589255 493829 314436 308186 363825 363961 387948 391808 404996 405475 461948 463202 760080 795396 40.15 68.8 1
11:59:02 2023-10-12 387412 385399 92937 90760 141893 142241 147218 145840 121320 123286 122979 127466 141998 144241 414287 452283 1300175 1285440 504411 522927 132621 114715 124329 125303 133708 133620 128041 128720 87407 88784 311441 273399 782656 775081 232697 231007 294158 296354 348487 338655 366891 369799 394580 403403 381051 421704 931650 979967 588183 494215 316640 310273 360736 362681 387840 392252 405460 408363 463200 462962 761128 797820 40.15 68.8 1
11:59:03 2023-10-12 391955 384516 92809 90822 141708 142261 148329 145497 121144 123200 123064 127344 138716 142201 414287 442959 1296616 1282699 507155 522891 132662 114748 124106 125476 133666 133841 128075 128631 87595 88658 310204 270423 776012 781213 232697 231205 294479 297789 344540 336311 366167 369569 394616 398263 378907 424221 926271 976221 591042 490862 314658 310022 364866 360893 385247 393606 404996 409972 462691 459334 764454 795313 40.15 68.8 1
11:59:04 2023-10-12 386696 385124 92937 90918 141803 142779 146941 145566 121029 123320 123064 127466 141891 142489 417061 452209 1302172 1283463 506464 522783 129098 115315 124039 125582 133662 133841 127973 128878 87228 88845 308921 273458 768775 775044 232661 231169 294479 297507 348608 338144 367188 369871 394616 403119 378799 420671 931650 980661 588183 493866 314658 310017 363066 363961 387948 391773 405571 407805 464182 462779 759659 797820 40.15 68.8 1
11:59:05 2023-10-12 390226 385706 92681 90822 141863 142471 146843 146179 120863 123440 122979 127588 141800 144478 414287 449652 1300447 1279891 502911 522855 132621 115414 123716 125577 133474 134241 128075 128878 87499 88691 311441 270495 772482 777350 233060 230684 295100 297428 347666 336582 367969 372036 394580 401281 378727 422011 931650 978544 586754 495339 313738 309263 363066 363961 386713 391808 406146 407805 465168 460694 758581 795959 40.15 68.8 1
11:59:06 2023-10-12 390004 384847 93093 91002 140043 142779 147281 145566 121426 121094 123382 127384 138427 142094 414579 449333 1296652 1283612 509002 522927 129186 114748 124139 125456 134183 132064 128329 128754 87531 88723 311441 272098 775962 779183 231973 231403 295526 296973 345614 339715 367708 368096 395800 400682 383319 421974 929011 981891 584170 486616 315173 308151 363836 360821 388020 394714 404385 408417 459908 462095 767827 795313 40.15 68.8 1
11:59:07 2023-10-12 384333 385399 92937 90884 141932 141815 147697 145739 121227 123286 123230 127466 141869 144241 414651 444934 1300410 1292910 509520 522927 132754 115222 124073 125336 133700 133841 128431 128844 87439 88691 311441 271870 771974 776764 231973 231728 294407 297183 346341 338619 366631 369502 396988 400085 378907 419446 930329 985391 585324 491760 315618 310273 363984 360605 387767 392252 403307 408886 462546 463323 763186 796336 40.15 68.8 1
11:59:08 2023-10-12 391672 385097 92873 90793 141730 142274 147010 146054 121227 123457 123112 127377 141899 144513 416469 452172 1296616 1270656 501454 522891 132806 114715 124106 125423 133788 133620 128342 128665 87196 88569 308289 272098 774608 779554 233060 230290 295379 297428 346584 337126 367234 369763 393088 401316 378547 424522 931650 971500 596660 491629 313445 309515 360988 362935 384976 394160 404249 405475 462401 459299 759949 796687 40.15 68.8 1
11:59:09 2023-10-12 385272 385404 92937 90946 141932 142274 147492 145875 121260 123320 123112 127588 141998 144241 414579 446045 1305997 1297409 508648 522783 129360 115315 124106 125409 133969 131972 128260 128631 87499 88723 310204 272098 777665 774547 232661 231890 293226 297392 346098 338132 366338 369835 396709 400682 381087 419446 930329 986900 586754 493480 315690 307865 364093 360893 388020 391808 403776 409682 462691 463465 762216 796448 40.15 68.8 1
11:59:10 2023-10-12 389730 386142 92903 90984 141782 142976 146941 145566 120863 123526 122979 127588 141904 144447 414287 443928 1305999 1294752 505769 522819 132673 114748 124139 125303 133700 133620 128342 128754 87471 88691 314708 270495 771905 775081 232733 231403 294201 297392 346377 337670 367969 372294 396988 399804 381087 421340 931650 986827 581351 494989 315395 307685 364866 360893 387330 391223 404996 409972 462691 462059 758838 796448 40.15 68.8 1
11:59:11 2023-10-12 387844 384583 93093 90691 139956 142203 147452 146055 121593 121094 123349 127242 138847 141807 414470 452209 1293942 1274313 504621 525969 129271 115348 124139 125509 133700 133841 128431 128907 87618 88691 303566 272482 774728 781767 232009 231043 296246 297261 347142 337634 368230 367543 393990 402553 378907 422646 931650 964606 589613 486580 314694 311152 360988 362935 387330 394714 404996 405403 462365 460730 765613 797820 40.15 68.8 1
11:59:12 2023-10-12 389884 384552 92873 90760 141833 142274 147252 145840 121260 123320 123064 127411 141998 144241 414651 445013 1294899 1281750 510244 522891 132621 115414 123631 125577 133742 134147 128041 128878 87260 88845 306468 272867 770967 779554 232733 231728 293511 297789 347666 336618 366095 369799 397061 400682 378799 423920 929011 972916 589613 491629 315137 309360 364535 363780 386153 393284 403519 409537 464693 463313 767716 796539 40.15 68.8 1
11:59:13 2023-10-12 387794 385220 92870 90716 141829 142274 147252 145840 121361 123560 123197 127554 141899 144276 414651 449859 1305999 1284525 504251 522927 132638 114748 124139 125216 134015 133492 128465 128452 87315 88569 310204 270495 784768 775154 232534 230684 295472 296138 345578 338690 367188 369835 393400 402553 383049 421340 932024 983994 589613 492875 314658 310060 360988 360785 387984 392466 406146 405403 460017 463140 758581 797016 40.15 68.8 1
11:59:14 2023-10-12 384909 385424 92877 90918 141696 142266 147252 145840 121260 123286 123064 127466 141800 144377 414651 451678 1300447 1283612 505682 522964 132806 115414 123835 125543 133775 133841 128075 128878 87196 88784 311441 273786 771134 775081 232697 230684 295526 296634 347737 338690 366928 369353 394365 403152 378583 420415 934299 980387 592310 492251 314514 310163 360916 363889 387984 392119 404996 405403 464839 462673 760192 797585 40.15 68.8 1
11:59:15 2023-10-12 390111 384552 92964 90720 141829 142241 147252 145532 121144 123200 123064 127377 141800 144004 414615 447077 1296652 1282699 507427 522855 132638 115222 124206 125423 133977 133620 128342 128665 87563 88569 310204 269590 779935 780660 232498 231043 294158 297500 344505 336618 366975 369242 394616 398613 382237 424522 929011 977197 584170 490169 314694 309046 364093 360785 385590 394160 404996 409067 459692 459369 765613 793227 40.15 68.8 1
11:59:16 2023-10-12 385211 384853 92809 90972 139828 142618 148077 145902 121195 123526 123197 127452 138335 142307 414470 448124 1302284 1285440 504448 522927 132621 115633 124073 125716 133633 133876 128041 128878 87164 88901 311441 273786 764792 774731 232897 231043 294336 296591 348751 337634 366928 369907 394616 402553 378763 420671 931650 981891 586754 493902 314436 308186 363066 363961 387984 392119 405571 405511 462633 462779 758581 796428 40.15 68.8 1
11:59:17 2023-10-12 391069 385440 92873 91075 141700 142736 146843 146213 120863 123526 123064 127588 141800 144478 414615 449652 1300447 1277946 503227 522964 132788 115335 124139 125423 134103 133782 128465 128878 87499 88691 311441 272098 773090 779554 233260 230325 295830 296519 346620 337126 367269 369835 393436 401352 381087 424559 931650 971251 570983 492397 313702 309555 363030 362935 385303 393909 407227 409818 462583 462660 762907 797548 40.15 68.8 1
11:59:18 2023-10-12 387244 385527 92972 90786 139956 142241 147492 145786 121094 123200 123349 127452 141899 144443 414615 447004 1303219 1296597 509557 522927 132638 115474 124139 125543 133918 133620 128376 128665 87531 88569 310204 270531 771665 776251 232009 231728 293994 297500 346098 337670 366668 369835 396988 400120 378583 420374 930329 987024 588183 492434 315690 310004 364093 360893 388020 391808 403776 409067 463091 463501 763334 795556 40.15 68.8 1
11:59:19 2023-10-12 387619 385742 92809 90855 141798 142308 147252 146261 120863 123354 123097 127765 141800 144412 414615 447004 1305999 1294752 505806 522891 132535 115282 124073 125336 133700 133654 128287 128878 87407 88569 310204 270531 776012 773949 232733 231728 293021 297270 346098 337670 367969 369943 396394 399800 381386 421382 931429 987576 582466 495193 315029 307785 365087 362754 387422 391188 404996 409682 463114 461735 761709 794954 40.15 68.8 1
11:59:20 2023-10-12 387808 384869 92929 90481 139952 142060 147871 145296 121491 123080 123230 126782 141869 143768 414615 449303 1291227 1274313 508907 522927 132621 114748 124106 125543 133704 133689 128465 128878 87407 88569 311441 272904 774608 781403 232009 230719 295830 296138 346655 337634 365104 367615 394580 402553 381087 422946 931650 972005 582761 486616 314694 309121 360988 362935 387366 394714 404996 405439 463709 461412 764491 796428 40.15 68.8 1
11:59:21 2023-10-12 389453 385742 92681 90946 139264 143174 146768 147046 121047 121940 122979 128085 141976 144954 414507 446506 1310650 1293711 503585 522891 132638 115256 124206 125635 134310 133771 128465 128665 87563 88569 312581 270279 775934 776251 233460 229967 294479 297536 345059 338144 368230 369907 393400 398928 381335 422011 931650 982006 589613 495376 312749 309263 364093 360893 387876 392466 404855 409067 459692 461735 756430 793300 40.15 68.8 1
11:59:22 2023-10-12 386681 385435 92941 90951 141962 142274 147492 146005 121260 123354 122994 127377 141869 144241 413377 449652 1309667 1286355 500673 522927 129360 114748 124549 125303 134137 133620 128499 128665 87715 88569 309202 270233 779891 777350 233260 229932 295379 297464 345059 338180 367188 369835 393124 399804 381947 422646 930012 983431 589613 493866 312749 309985 363836 360821 387948 392466 408133 408777 463404 465282 756245 795408 40.15 68.8 1
11:59:23 2023-10-12 387506 384981 93032 90943 139848 142976 147281 145566 121260 123320 123149 127377 141891 142289 414615 445282 1291227 1283612 510059 523000 132535 115414 123835 125543 133700 133910 128075 128878 87164 88877 305198 273749 774595 779183 232733 232053 294138 296519 347737 336618 365068 369835 397025 401352 378835 423282 930329 974073 588398 490971 315762 307185 363579 363961 387330 393606 403168 408742 462668 460765 766894 796428 40.15 68.8 1
11:59:24 2023-10-12 389893 384588 92937 90542 141752 142309 147050 146511 121061 123149 123013 127499 141800 144105 414615 444385 1296740 1282699 505953 522891 132351 115335 123954 125543 133666 133782 128075 128878 87379 88723 311441 270531 771531 779183 232697 231043 293546 297613 346620 336346 366131 369835 396709 398964 378835 424264 930329 977411 582761 491483 314586 307795 365124 363339 385447 393427 405460 410298 461948 460013 763334 797016 40.15 68.8 1
11:59:25 2023-10-12 387519 385317 92681 90727 141838 142775 146941 145971 121227 123149 122979 127377 141882 144158 414615 450003 1303219 1285440 505953 522964 132638 114748 124173 125456 134011 133689 128499 128878 87563 88691 314708 272098 775070 776800 232733 231240 296246 296663 346655 338726 367188 369835 394652 403119 382508 421377 932720 980584 588398 492397 314694 309776 360988 360893 388020 393329 404996 405403 459764 463501 759986 796687 40.15 68.8 1
11:59:26 2023-10-12 386113 385164 92809 90951 141734 142274 146808 146023 120863 123320 122979 127499 141800 144276 414323 449333 1300447 1283612 505163 522927 132535 115414 124106 125577 133541 133876 128041 128878 87347 88877 309202 274562 770927 778076 232810 231118 294850 297320 348644 338275 367078 369727 394472 402940 380625 420562 931650 979967 588183 493902 316190 311506 363030 363961 388020 392430 405571 410110 464985 463140 759120 795396 40.15 68.8 1
11:59:27 2023-10-12 390735 384588 92937 90946 141829 142443 147527 145499 121260 123354 123097 127377 141869 144241 414323 444413 1298566 1283612 507464 522964 132621 115302 124173 125423 133922 133748 128376 128665 87563 88691 310204 270423 772538 779334 232733 231043 293916 297789 345023 336582 366682 369799 395521 398893 381662 424522 929669 977643 591042 490898 314730 308186 362738 360893 385590 393606 405571 410080 459764 462587 766625 796373 40.15 68.8 1
11:59:28 2023-10-12 387448 385603 92941 90819 139859 142599 147871 146261 121195 123320 122979 127499 141869 144140 416469 452209 1300373 1283612 505953 525223 129360 115553 123987 125543 133700 133782 128075 128878 87196 88723 311441 273786 769958 775154 232769 231043 294514 296555 347773 338726 367188 369907 395521 403119 378547 420744 932024 981356 589613 493516 314694 309046 360988 363961 388020 392466 405571 405475 465168 463501 756694 794797 40.15 68.8 1
11:59:29 2023-10-12 387244 384556 92873 90885 141910 142174 147319 145955 121061 123371 123097 127554 141899 144205 414615 450674 1300447 1285440 505916 522891 129271 115249 124139 125543 133977 133771 128431 128810 87531 88751 312333 272711 771785 775081 232661 231332 296002 297198 347386 338655 367188 369799 395485 403403 381568 421304 935479 983288 580999 494567 314993 309621 360880 362790 387804 392252 405999 408944 463768 463430 758838 797820 40.15 68.8 1
11:59:30 2023-10-12 390698 384950 92998 90852 142186 142779 147180 145566 121528 121685 123197 127453 141887 144289 414615 442995 1298493 1283612 505953 522855 132662 115222 124139 125509 133700 132306 128308 128844 87531 88658 314708 270351 773093 782516 232697 231367 294443 297464 345543 336582 366682 369502 395171 398858 381051 424522 927621 979273 588398 490862 314658 308186 365124 360857 387129 393606 405571 410298 462691 459978 764454 796687 40.15 68.8 1
11:59:31 2023-10-12 387583 384516 93055 90822 141932 142206 147871 146455 121260 123286 123197 127344 142067 144205 414615 447585 1298493 1285143 507390 522855 129537 114682 124582 125097 134137 133271 128767 128295 87747 88263 311441 270006 787068 780942 232411 231083 294850 297464 347369 339536 367862 368507 395620 400785 383210 421791 928790 981085 593901 486616 315618 308151 363984 360461 387718 394714 404709 408417 459656 464990 767827 793227 40.15 68.8 1
11:59:32 2023-10-12 390771 386301 92681 90918 141794 142505 147164 146077 121144 123526 123064 127765 141899 144680 414615 448286 1300447 1279854 501418 522927 129186 115222 124139 125303 133775 133806 128041 128720 87439 88691 311441 272062 771453 779554 233424 230451 294229 297716 346620 336311 367269 369871 393990 401281 381051 424522 931329 972156 589613 494565 315741 309555 363030 362935 385247 393570 404249 409489 463709 462515 759400 796428 40.15 68.8 1
11:59:33 2023-10-12 385817 384985 93032 90690 140043 142779 147281 145566 121394 121094 123315 127432 141891 144065 414615 445631 1302284 1292620 510319 522855 132754 115520 124449 125509 133885 133841 128041 128844 87499 88691 311441 272062 774487 778181 231973 231728 294443 297146 346620 338690 366338 369242 396988 400682 381087 419446 928974 984590 580266 489441 315690 307650 363836 360893 390498 392430 403454 408706 462691 463501 764996 794954 40.15 68.8 1
11:59:34 2023-10-12 384909 385399 93194 90822 142131 142044 147215 145705 121260 123286 123197 127377 141869 144205 414251 445960 1300447 1295674 508759 522855 129186 115256 124139 125423 133969 133713 128431 128844 87499 88691 307496 272062 775090 775117 231973 232053 295526 297536 346584 338144 366631 369799 396988 400682 381051 419446 929011 989744 589613 493863 315401 310419 364572 362790 390070 392252 403593 409464 463200 463323 764426 795556 40.15 68.8 1
11:59:35 2023-10-12 390950 384516 92995 90786 139566 142241 147542 145840 121227 123286 123197 127466 141899 144004 415841 450928 1296740 1270619 501418 522891 129360 114715 124139 125389 133885 133620 128465 128844 87563 88691 311441 272025 774367 780660 232697 230290 295959 297716 346620 337634 367234 369763 393365 401316 381087 424522 931650 971500 586989 490862 315467 309590 363030 362935 385518 394437 404249 410110 464036 460013 760524 797254 40.15 68.8 1
11:59:36 2023-10-12 389930 384516 92937 90760 141919 142779 147489 145566 121260 123286 123197 127466 142089 144074 414615 450962 1296740 1272501 502948 522891 132713 115414 124139 125543 133700 133620 128041 128844 87471 88691 308289 272098 772850 781767 232733 230648 295708 296757 348847 338132 369014 368212 394472 402976 380906 423062 931539 974947 591042 490364 316640 309555 360988 363230 387731 395270 405283 405475 464036 463613 768361 797820 40.15 68.8 1
11:59:37 2023-10-12 387790 385404 92777 90951 139178 142736 146774 146689 120618 123732 122895 127942 141800 144817 414287 445633 1308664 1291954 503585 522891 129360 115222 124549 125336 134103 133620 128465 128754 87563 88691 314708 270459 778635 777350 233460 230254 295343 297428 345578 338144 365867 369871 393400 399768 382778 422011 931650 982700 588398 494952 313189 309121 364093 360821 387912 393570 404855 409646 459981 462059 755571 796448 40.15 68.8 1
11:59:38 2023-10-12 387583 384552 92937 90918 141932 142241 147320 145875 121260 123371 123097 127554 141800 144205 413959 449762 1309630 1286997 499966 522855 129364 115222 124549 125515 134441 132121 128582 128570 87651 88715 310204 270315 777538 778305 233245 230077 296354 297789 345023 339579 367969 369835 393150 400718 383049 421974 931429 983395 591042 493866 313189 310024 363836 360497 387912 393606 404855 408742 459944 462095 758027 795556 40.15 68.8 1
11:59:39 2023-10-12 387808 385415 92937 90822 141932 142274 147252 145840 121459 123491 123197 127554 141869 144342 414615 446263 1291190 1282662 510319 522891 132501 115414 123987 125577 133666 133841 128041 128878 87499 88845 308289 273519 766703 779003 232697 232053 293226 297297 347737 337634 368491 369799 397025 401352 378799 422946 930329 972156 589613 492237 315473 309834 363948 364476 387150 393427 402700 408561 464934 461917 769975 797820 40.15 68.8 1
11:59:40 2023-10-12 388860 384817 92937 90918 139930 142900 147871 146613 121227 123491 123264 127588 138716 144241 414615 451752 1309593 1286355 500709 522891 129360 114715 124582 125336 134322 133620 128644 128452 87531 88537 311441 270423 787709 777350 232697 230254 296038 297789 345301 339451 367969 369835 393365 400085 383319 422609 932414 983395 591042 492361 313445 310095 363066 360785 387948 393606 405461 407805 460017 463104 756430 796121 40.15 68.8 1
11:59:41 2023-10-12 385487 385404 93065 90918 141798 142274 147252 145840 121260 123461 123112 127588 141899 144241 414579 451070 1305960 1286355 504521 522964 129360 115222 124516 125474 134011 133620 128465 128878 87595 88691 310729 272098 777606 776214 233060 231403 296872 297261 348847 339465 366931 369582 395656 403615 382056 421492 935627 983407 588183 492948 314658 308186 360988 363448 390215 393008 406073 405403 464693 463501 758782 798956 40.15 68.8 1
11:59:42 2023-10-12 391649 384552 92937 90822 141932 142274 147492 145840 121260 123286 123197 127588 141899 144253 414323 444310 1298493 1283612 507067 522662 129271 115222 124206 125543 134137 133841 128465 128983 87563 88784 312333 269590 777503 781213 232697 231367 295343 299582 345023 336653 367269 369799 396443 398893 382237 424522 928974 978581 582761 490898 315137 308186 364866 360821 386133 394437 405571 410262 460017 460694 765613 795313 40.15 68.8 1
11:59:43 2023-10-12 385454 384552 92937 90606 142255 142582 147385 145364 121292 123286 123179 127167 142020 143978 414651 446606 1299488 1289201 509956 522855 129360 115335 124139 125543 133885 132341 128493 128907 87771 88926 311441 271953 777423 778341 231830 231585 294921 297284 347000 339679 367188 368687 396673 401281 381947 421602 928974 984126 586989 486652 315545 308186 364093 362935 390215 394714 403776 409031 460053 463465 767827 795556 40.15 68.8 1
11:59:44 2023-10-12 391576 385129 92873 90918 141700 142702 147218 145875 121328 123354 122979 127588 141800 144592 414287 448322 1300410 1276128 501454 522891 132621 114748 124173 125423 133700 133620 128342 128878 87407 88691 310204 271870 772729 778451 233460 230684 295379 297789 349071 337362 367269 369799 393400 401316 381087 424264 929976 971500 585579 491629 315516 309812 363461 362681 385267 394052 407301 407696 463236 463700 762253 797746 40.15 68.8 1
11:59:45 2023-10-12 387244 385706 92873 90760 140085 142304 148370 146005 121227 123286 123064 127466 141869 144214 417061 444934 1300447 1294752 510244 522891 132604 115335 124173 125370 133700 133841 128431 128844 87531 88691 310579 270495 775090 775117 231688 231890 294479 297536 346620 337634 366668 369871 397025 400682 381087 420374 929011 987024 582232 492397 315690 307865 364093 362935 390215 392395 403776 409646 462728 463501 763370 795556 40.15 68.8 1
11:59:46 2023-10-12 386717 386337 92873 90855 140089 142505 147218 145875 120831 123320 123064 127588 141800 144241 414287 442995 1304145 1294752 506846 522855 132806 115222 124173 125543 134103 134054 128342 128878 87595 88691 310204 270567 775331 775117 232733 231728 294407 297789 346620 338405 366931 371782 396736 399836 381786 421194 931539 987503 584788 494419 315509 307975 364608 360893 387984 391773 403519 409537 462691 463394 761100 794991 40.15 68.8 1
11:59:47 2023-10-12 389730 384409 92941 90760 141966 142143 147697 145875 121260 123320 123230 127377 141968 144105 414615 450219 1296740 1273406 505236 522964 132621 115256 124139 125543 134086 134054 128465 128878 87563 88845 311441 272381 777180 781213 232697 230684 296354 297543 348847 337670 365068 367579 395207 403119 381051 423282 931650 974328 591042 486580 315654 309121 360772 363448 387948 394714 404709 405475 464036 465282 768474 795396 40.15 68.8 1
11:59:48 2023-10-12 389730 384255 94804 90760 142186 141790 148180 146252 121385 123080 123415 127167 142067 143697 413995 450998 1293707 1276128 508546 522927 132570 115335 124449 125577 134103 133841 128342 128907 87771 88958 308289 272649 774728 782877 232355 231225 296556 297117 348835 338512 369276 368355 395207 403686 381662 423354 930012 972879 591042 486580 315618 308839 363030 362935 387912 392888 404996 405475 464693 462059 765045 797820 40.15 68.8 1
11:59:49 2023-10-12 387578 385164 92685 90951 139264 143174 146429 146176 120651 123560 122895 127942 138473 144742 413995 444968 1309630 1289163 501930 522855 129275 114748 124549 125423 134204 133841 128465 128754 87595 88691 310204 270423 777537 776251 233173 229932 295379 297789 345543 338144 368230 369871 393436 399488 382237 423282 931650 982006 594666 495376 313225 309590 364829 360569 387623 393284 407880 409537 459872 461988 756209 793042 40.15 68.8 1
11:59:50 2023-10-12 387506 384643 92937 90885 141927 142274 147492 145840 121784 123526 123061 127432 141869 144241 414615 448088 1291190 1279891 510356 522927 132621 115335 124336 125543 133901 133876 128342 128878 87563 88845 312718 273713 767322 779554 232009 232053 294122 297753 347737 337670 365838 369835 397061 403119 378871 423282 929593 973603 589613 489441 315762 307650 363066 363961 387603 393606 403205 407841 462668 461412 768919 797254 40.15 68.8 1
11:59:51 2023-10-12 390183 384847 92937 90855 141927 142232 147492 145875 121260 123234 123013 127377 141869 144140 414287 445960 1296740 1282699 506487 522855 132713 115448 124106 125577 133809 134335 128075 129057 87563 88723 311441 272098 771717 779554 232733 231403 295027 297536 347178 336618 366167 369546 396736 399836 378619 424411 928827 976331 582761 491483 316715 310589 365899 363961 386405 394160 405571 410335 464949 461376 764417 796687 40.15 68.8 1
11:59:52 2023-10-12 384909 385431 93065 91131 141962 142308 147595 146112 121292 123354 123146 127588 141869 144241 414651 451070 1300447 1285440 506312 522927 132673 114748 124173 125423 133700 133654 128465 128878 87563 88691 311441 272519 774052 774731 232733 231367 295472 296138 347701 339715 367188 369907 395764 403686 382778 421974 932720 982590 589613 492434 315173 309086 360988 362935 390215 393570 406146 405439 463709 463501 761063 796994 40.15 68.8 1
11:59:53 2023-10-12 385216 385440 92941 91013 141816 142976 146976 145600 121061 123320 123028 127588 141878 144250 413995 449652 1300447 1285440 505953 522891 132621 115414 124106 125543 133708 133876 128075 128878 87315 88958 308289 274075 774924 774621 232953 231225 295200 296412 348608 338548 367041 369727 395764 403686 378835 421340 931429 981780 589613 493829 314694 309121 363066 364882 390215 392466 406146 407841 463354 463501 759659 797598 40.15 68.8 1
11:59:54 2023-10-12 390841 385164 92937 90822 141966 142274 147732 146351 121292 123234 123197 127411 141968 144140 414287 449652 1298529 1283612 507464 522927 129537 115249 124582 125336 134356 133492 128857 128452 87900 88263 310204 269626 783178 779554 232534 231403 294479 297234 344540 338144 366975 368687 395764 400120 383101 424522 930329 978581 584170 489441 314694 309365 363579 360497 387042 394535 405350 408777 462182 463968 765502 793042 40.15 68.8 1
11:59:55 2023-10-12 389967 384552 92937 90764 141829 142044 147252 145875 121260 123115 123097 127499 141869 144039 414287 446992 1299446 1285255 508275 525969 129715 115236 124893 125409 134441 131787 128720 128707 87651 88929 310204 270567 785586 779554 232009 231478 294162 297789 345578 339441 365838 368651 395692 401352 380759 423282 929011 973620 585579 486652 315690 308222 363836 360821 388020 394714 404996 409067 459944 465148 767827 793263 40.15 68.8 1
11:59:56 2023-10-12 390771 385471 92811 90951 141700 142698 147460 146659 120863 123560 122979 127588 141800 144478 414323 449015 1300447 1281787 501454 522891 132638 115222 124139 125543 133918 133876 128465 128878 87471 88784 311441 271906 782359 777350 233825 231043 294345 297789 347178 336346 367041 372036 394920 401067 378583 424300 934299 976331 581351 495193 314036 309413 364057 363302 385411 392395 403929 408417 462633 463968 757727 797820 40.15 68.8 1
11:59:57 2023-10-12 385601 384588 92937 90760 142345 141614 147679 145162 121575 123080 123264 127201 142154 143982 414398 445666 1300447 1291072 510356 522927 129562 115302 124516 125543 134023 133876 128465 128878 87563 88845 314708 272098 774487 778451 232009 231890 295000 297392 346655 339715 366928 368723 396988 400397 381968 421340 929011 984859 580266 486688 317353 308186 364093 362935 390215 394160 403813 410066 463381 463501 765650 795556 40.15 68.8 1
11:59:58 2023-10-12 386137 385160 92937 90855 141850 142291 147045 146112 121260 123388 123112 127588 141869 144280 414579 446591 1304145 1295674 507354 522891 129186 115222 124206 125577 134002 133654 128499 128878 87531 88691 308289 271808 776535 776971 232974 231982 295314 297716 346513 338548 368156 371927 396880 400682 382237 421675 930989 986937 577123 494272 315618 307900 362738 362935 387659 392395 404996 410298 459692 462779 761822 795556 40.15 68.8 1
11:59:59 2023-10-12 387808 384542 92937 90635 142061 141614 147767 145398 121325 123115 123230 127167 141869 143768 414323 449334 1291227 1276128 504657 522964 132696 115335 124106 125577 133918 133841 128075 128878 87563 88784 311441 272519 774487 779633 232009 231403 295472 297753 347701 338190 365104 368651 395207 403119 381123 423319 931378 972952 582761 486616 315690 309590 360988 363448 387948 395683 405350 410110 464839 461988 765539 797783 40.15 68.8 1
12:00:00 2023-10-12 387844 384552 92941 90951 141927 142308 147492 145909 121061 123354 123064 127588 141869 144039 414651 443616 1294899 1283188 510059 525969 129275 115633 124039 125857 133990 134145 128294 129134 87531 89056 311441 273952 766332 779554 233096 231728 292815 297716 350334 336618 366718 369871 396988 398645 380797 424559 929011 975779 582761 491282 314694 308186 365087 363448 386749 394160 405571 410371 461624 463568 765194 795556 40.15 68.8 1
12:00:01 2023-10-12 387208 384588 92941 90859 142066 142779 146976 145566 121292 123354 123164 127588 141891 144329 414651 451034 1300447 1285440 504484 522927 132638 115256 124173 125543 134011 133689 128499 128878 87439 88784 308289 273786 777452 775154 232733 231078 295379 295650 348787 339715 367188 369907 395800 403686 381371 421681 935516 983444 581656 492985 315029 309015 363030 364476 390070 393151 406146 405475 461984 463537 759474 798956 40.15 68.8 1
12:00:02 2023-10-12 391115 384235 92937 90635 141962 142494 147489 145875 121560 123320 123164 127411 141835 144140 414287 446992 1300447 1283612 507464 522891 129360 114748 124582 125456 134322 133620 128767 128789 87747 88569 308030 270006 780741 780660 232733 231403 295379 297789 347591 339715 366131 368723 396709 401352 380759 422615 930329 979164 585579 486616 315726 308186 364561 360821 388020 391793 404996 409067 459981 464649 767827 793300 40.15 68.8 1
12:00:03 2023-10-12 386388 385164 92937 90918 142152 142976 147420 145566 121260 123354 123164 127499 141891 144329 414651 445631 1304145 1294752 509956 522964 132638 115448 124549 125577 134103 133945 128465 128878 87595 88877 314708 272062 775331 778076 232810 231875 294992 297356 349566 338512 369276 372943 396808 400504 382056 422915 931650 987686 589410 495785 315251 308116 366370 362935 387912 392048 406110 410335 463381 463238 761278 796121 40.15 68.8 1
12:00:04 2023-10-12 387844 385144 94968 90727 140481 141781 148214 145333 121658 123080 123482 127134 139170 143833 414579 452357 1291153 1279854 510356 522964 129271 115414 124516 125837 133977 134062 128644 129147 87563 88845 311441 273519 772066 781767 231454 232053 294778 297716 348715 338144 368752 368687 397061 403403 381051 423883 931650 975017 589077 490364 315762 308151 363030 363961 387912 394160 403483 410110 465204 465282 769391 799524 40.15 68.8 1
12:00:05 2023-10-12 387880 384516 93065 90885 141932 142304 147871 146557 121459 123251 123230 127554 141968 144210 414615 445666 1299451 1283612 507427 525969 129715 115600 124860 125688 134441 132112 128720 128707 87835 88715 310204 269447 781151 781767 232661 231367 295343 297789 346878 340050 367198 369430 396687 401281 380759 423435 930329 981356 592471 486616 315654 308186 364093 360785 387984 395270 404996 409031 459944 463501 768373 794991 40.15 68.8 1
12:00:06 2023-10-12 390996 385129 92937 90951 141916 142702 147010 146315 120831 123560 123097 127853 141800 144680 414287 448286 1304145 1277999 502519 522927 129275 115448 124549 125577 134086 133841 128465 128878 87563 88751 310204 272443 776656 778451 233789 231007 294850 297789 349590 337634 368341 369835 394544 402199 382201 424264 934151 972005 592114 493863 315745 309954 363802 363339 386533 395198 407880 408236 464036 463495 761063 797820 40.15 68.8 1
12:00:07 2023-10-12 389730 384235 93130 90727 142091 141806 147767 145468 121987 121060 123737 127073 139329 141406 414507 450854 1294552 1277872 509594 522747 129537 115414 124621 125543 133977 134241 128370 128741 87563 88812 311441 272940 775286 782766 231723 231403 296246 297261 349295 338144 368752 368651 396358 403686 381051 424250 931650 974292 591042 488974 315690 309051 360988 363704 387876 394714 404385 405475 465021 462059 767229 797820 40.15 68.8 1
12:00:08 2023-10-12 386645 384516 92937 90826 141691 142702 147218 146179 121061 123320 123097 127466 141899 144205 413959 448173 1309630 1287272 502952 522891 129857 115222 124582 125509 134137 133620 128962 128844 87867 88691 312333 270459 784230 777350 233137 230759 296657 297897 348600 339536 368156 369438 395656 403579 382632 421791 936293 981933 589613 492361 314694 309051 362994 363704 390215 393896 406146 405439 462546 463501 759949 797254 40.15 68.8 1
12:00:09 2023-10-12 391023 384552 92937 90822 141897 142274 147595 145840 121227 123286 123146 127466 141998 144205 414579 446591 1298493 1283612 506671 522855 129275 115381 124549 125543 134179 133841 128465 128844 87715 88812 306468 269365 777503 780660 233060 231403 295942 299262 345543 337362 367234 369763 395764 398928 382778 424522 928974 978581 584170 490515 315137 311152 364608 360821 386133 394714 405571 409972 463038 463896 768361 796448 40.15 68.8 1
12:00:10 2023-10-12 387720 384521 93065 90760 141932 142206 148077 145855 121459 123286 123315 127344 141968 143868 414579 448979 1296616 1286355 508907 522855 129537 115659 124826 125756 134340 132341 128294 128741 87743 88747 308289 270315 775409 779444 232355 231692 295307 297500 346655 340229 368009 369763 396952 401281 382757 421340 930329 981933 604241 486616 315690 310004 363836 362935 390215 394714 404709 409031 459728 463465 767827 793263 40.15 68.8 1
12:00:11 2023-10-12 391323 385117 92937 90918 141808 143170 146464 146005 121144 123526 123097 127588 141990 144553 413959 448286 1300373 1277037 501894 522855 129360 115381 124206 125543 134103 133748 128431 128878 87563 88845 308521 272062 774969 779554 233460 230648 295794 296937 347142 336618 367305 371768 394580 401316 381662 423019 931650 974408 580266 494567 315741 309918 364057 362826 385411 394016 407880 408561 463527 460659 759913 797585 40.15 68.8 1
12:00:12 2023-10-12 387880 384552 93065 90855 142164 142044 147973 145569 121658 123080 123989 127073 139296 141300 417357 452500 1294827 1277946 509882 522783 129541 115666 124516 125803 134086 134241 128431 129057 87803 88845 308289 273290 774246 781403 231937 231946 295758 296452 347737 338144 366131 368651 396988 403403 381087 423920 931650 974800 591042 486616 315726 310273 363030 364219 387912 394714 404385 407805 462993 462095 768919 796957 40.15 68.8 1
12:00:13 2023-10-12 386681 385408 93065 90918 141927 142274 147697 146227 121292 123526 123146 127588 141968 144276 414287 448666 1309667 1286355 500673 522855 129537 115222 124754 125509 134453 133748 128857 128844 87747 88691 307124 270459 780207 777350 233060 230329 295744 297248 348354 340217 368193 369727 394436 403579 383210 421791 936293 985538 588398 492397 315137 309985 360988 362681 390766 394124 406146 405475 463454 464734 761063 797254 40.15 68.8 1
12:00:14 2023-10-12 391951 384552 92937 91038 141932 142308 147595 146077 121459 123440 123230 127588 141968 144241 414579 443652 1299451 1283612 507031 522855 129360 115222 124582 125543 134137 133876 128767 128844 87900 88845 310204 269626 778878 781767 233060 231728 295586 297613 345543 338144 367305 369799 396673 400085 383319 424522 930989 980460 592471 490515 315395 309086 364093 360785 387330 394714 405858 409646 459981 461412 767568 796223 40.15 68.8 1
12:00:15 2023-10-12 384909 385435 92937 90918 142036 142779 147146 145566 121260 123354 123197 127588 141891 144298 414651 444275 1304145 1296597 509246 522855 129271 115414 124173 125756 134340 132341 128617 129031 87743 88780 311441 270387 772970 776971 233081 231911 294265 297428 346655 338655 367708 372557 396736 400963 382165 422011 931650 986900 581351 495376 315654 308151 365124 362935 387948 392119 405571 410298 463381 462095 760488 796448 40.15 68.8 1
12:00:16 2023-10-12 387614 384552 94869 90760 142362 142143 148214 145786 121691 123166 123448 126782 138913 143768 414651 450710 1291227 1278073 510356 522927 132705 115414 124173 125543 134116 134054 128431 129147 87563 88845 311441 273326 770095 781767 231775 231728 295794 297183 348715 338144 366131 368687 396988 403403 378547 423920 931650 975743 589613 491061 315509 311433 363434 364734 387731 394294 403629 408272 466046 461917 769938 797820 40.15 68.8 1
12:00:17 2023-10-12 389626 385129 92937 90822 141932 142274 147457 146159 121325 123354 123230 127588 141869 142201 417061 445839 1298547 1284339 506524 522747 129271 115726 124516 125823 134188 133841 128397 128878 87563 88845 310204 271808 773246 781213 233060 231728 293226 299943 348600 337634 367269 369799 396358 399768 381910 425766 930329 978581 588398 490515 315618 309550 364608 360821 386713 394714 405858 409972 459728 460730 767282 794991 40.15 68.8 1
12:00:18 2023-10-12 386101 385424 92937 90951 141927 142266 147492 146179 121260 123526 123112 127588 141869 144513 414287 447656 1300447 1285440 505645 522891 132409 115607 123802 126165 133666 134062 128041 129237 87563 88877 310204 272373 777744 778451 233825 231403 295794 297789 348220 339579 369165 373165 395656 402056 378691 424110 935627 978182 589613 495193 314658 310932 364093 363961 386713 392145 405140 408995 463318 460730 758581 799753 40.15 68.8 1
12:00:19 2023-10-12 390837 384806 93093 91131 139956 142536 147593 146177 121509 121432 123349 127418 138716 142101 414579 449262 1296740 1273406 504228 522891 129271 115335 124173 125750 134103 134204 128493 129057 87563 88877 311441 272711 774849 780439 232697 231403 295508 296555 347666 338655 366167 368651 394652 403403 381662 423282 931650 972005 591042 486616 315618 311629 360988 363448 387948 392923 406146 407805 464693 462095 765650 797598 40.15 68.8 1
12:00:20 2023-10-12 387262 385706 92681 90984 139372 142769 146774 146330 120831 123766 122979 127942 141800 144680 414287 447004 1309667 1287295 502511 522891 129537 115222 124788 125543 134360 132341 128617 128604 87803 88804 309478 270351 777946 777791 232953 230471 296103 297356 347861 339679 368230 369871 394580 403403 383101 422011 932684 983431 589613 492397 315509 312649 360988 362679 390215 393606 406146 405475 462365 463537 765567 796687 40.15 68.8 1
12:00:21 2023-10-12 390444 384556 92937 91046 141940 142274 147319 145875 121260 123354 123230 127588 141839 144205 414615 444385 1298529 1283612 506708 522855 132741 115414 124549 125750 134103 133876 128644 128878 87595 88784 309202 270006 785223 780847 233260 231403 295830 299623 345578 337634 367305 369835 396394 398928 383049 425914 930329 980497 592471 490898 315654 309559 365087 360569 386461 395234 406110 410116 459908 463968 765465 796298 40.15 68.8 1
12:00:22 2023-10-12 387808 384242 92941 90946 141953 141986 147871 146557 121491 123320 123264 127466 141904 144004 417061 449015 1301246 1287272 508796 522747 129804 115348 124927 125616 134441 134075 128720 128878 87563 88784 310204 271870 778984 779183 232534 231728 295379 297183 346934 340217 369014 369242 396988 401352 380795 422646 930329 982564 592471 489441 315690 308222 364093 360893 390215 394714 404996 409067 460089 463501 767827 796448 40.15 68.8 1
12:00:23 2023-10-12 391042 384552 92877 90922 141795 143075 146498 146434 120896 123526 122979 127765 141891 144548 413995 451002 1300410 1277037 501491 522891 132546 115600 124173 125577 134011 133876 128589 128878 87595 88784 308289 272098 772094 779554 233825 231007 295164 297234 347142 339579 371116 371746 394329 402231 381765 425729 934299 973530 588398 492948 314293 311034 363543 363448 385590 394714 408133 408777 465081 460336 760561 797820 40.15 68.8 1
12:00:24 2023-10-12 389730 384302 93161 90687 140347 142140 148075 145467 121625 121010 123533 126998 139233 141406 414470 450890 1291227 1276221 507548 525969 129186 115414 124139 125577 133994 134241 128404 129031 87595 88995 313345 273363 774005 781767 231775 231728 296354 297507 347737 338180 366167 368687 397025 403686 381662 423920 931650 975743 582761 486580 317543 308186 363066 363961 387948 394714 403813 407841 462993 464427 768919 796523 40.15 68.8 1
12:00:25 2023-10-12 387535 386373 92815 90984 141597 142736 146740 146587 120618 123594 122895 127942 141800 144715 413995 444310 1309667 1291072 502511 522891 129537 114748 124582 125336 134356 133841 128767 128604 87803 88897 307124 270207 778025 778108 233117 230506 295608 297680 345956 338584 368709 369871 393990 401352 383319 422988 935627 984859 589613 492397 315516 311007 363727 360857 387984 393606 405176 405511 460017 463501 757914 797254 40.15 68.8 1
12:00:26 2023-10-12 390004 384552 93065 90855 141863 142304 147871 146252 121260 123354 123197 127588 141899 144039 414287 445222 1296740 1283612 505732 522855 132604 115414 124139 125577 133733 133910 128465 128878 87563 88845 311441 272098 773803 780660 233260 231403 293404 299473 347142 336618 367269 369871 396988 399488 378907 424522 928974 975743 574707 491629 316640 308186 366122 363486 386461 394186 406110 411388 464985 462297 763186 795408 40.15 68.8 1
12:00:27 2023-10-12 390735 384588 93065 90855 141958 142274 147492 145875 121260 123320 123097 127499 141869 144140 414421 444413 1300321 1285255 508275 522783 130850 115315 124927 125409 134479 131787 129057 128494 88164 88537 307496 270042 782537 780660 232810 231118 295982 297536 345301 338690 367269 369510 396394 402855 380795 424221 928932 978581 593901 486652 317575 308222 364093 360821 387948 394714 405571 409067 459944 462095 767827 793263 40.15 68.8 1
12:00:28 2023-10-12 389920 383920 92809 90918 141700 142274 147287 146112 120896 123440 123064 127588 141800 144276 413995 449443 1300447 1279928 502911 522891 132621 115414 124139 125543 133817 134054 128465 128878 87563 88877 310204 270531 771500 779003 234025 231007 295271 297897 347422 338619 367305 371746 394401 402231 381947 425729 935645 974257 591042 493683 314293 309918 363800 362609 385554 394160 405497 408454 463818 460694 761063 797254 40.15 68.8 1
12:00:29 2023-10-12 389450 384583 93057 90724 140152 142837 147936 145834 121625 121094 123382 127330 138473 141803 414470 452209 1294899 1274313 504621 522927 129537 115381 124482 125837 134103 133910 128465 128878 87803 88991 308289 272940 770840 780734 232009 231728 296246 297789 347737 339451 366718 368982 396430 403686 382237 423920 929780 975779 591042 486616 315726 309590 360988 363961 387948 395270 404709 407805 462633 462779 768373 796559 40.15 68.8 1
12:00:30 2023-10-12 387262 385424 92681 90951 141791 143170 146498 146312 120798 123629 126219 128119 141891 144870 413995 442995 1309630 1291035 501418 522698 129360 115414 124206 125577 134137 133876 128678 129163 87595 88991 314708 270243 778514 774768 234412 231260 294372 297392 346478 338548 369276 372979 396128 400120 382778 423920 932927 984031 588398 496430 313738 309121 363246 360749 387984 393329 405461 410335 462691 462779 758042 795556 40.15 68.8 1
12:00:31 2023-10-12 390004 385129 93065 90951 141962 142274 147492 145909 121260 123354 123230 127588 141869 144241 414687 446992 1291227 1281750 511446 522927 132621 115448 124139 125837 133733 134054 128253 129147 87228 88877 311441 273494 773664 779003 233096 232053 294479 297789 348751 337670 366167 369907 397061 402553 378907 424221 930329 974292 591042 491665 317580 307220 363984 364919 387659 393909 403519 410189 466338 463386 770012 797709 40.15 68.8 1
12:00:32 2023-10-12 391115 384547 92937 90951 141972 142308 147420 145909 121575 123269 123230 127588 141968 144241 413995 444340 1300373 1285255 507912 525969 129715 115348 124927 125442 134475 132204 128967 128672 87867 88747 314708 270157 784937 781213 233096 231478 295057 297392 348107 340264 365068 369278 396565 401352 380795 421681 929011 980584 585579 486652 316415 308222 364572 360893 390215 394714 404996 409357 460053 467407 767266 795556 40.15 68.8 1
12:00:33 2023-10-12 391951 385133 92873 90984 141734 142736 147114 146349 120863 123526 123097 127588 141869 144513 414615 449297 1300447 1277037 501454 522855 132707 115335 124206 125577 134011 133910 128499 128878 87595 88784 310204 272098 772729 779554 234025 231240 295057 297789 347457 336653 368117 369943 394920 402267 381371 426223 935627 974947 591042 493719 314293 310388 364057 363339 385989 394437 405461 409067 464036 463604 759252 797254 40.15 68.8 1
12:00:34 2023-10-12 387880 384552 94738 90793 140430 142976 147692 145566 121560 121094 123567 127066 139019 141792 414143 450854 1294827 1276128 506413 522855 132713 115256 124621 125823 134301 133876 128465 128878 87531 88845 308289 272940 775045 779669 232411 231403 295859 296519 347737 338655 366131 369242 395800 403686 381968 423920 931650 972952 580823 486580 315690 309590 360988 363704 387948 394463 404996 405511 461624 462779 767827 795396 40.15 68.8 1
12:00:35 2023-10-12 389172 385164 92941 90951 141734 142736 147287 146384 121162 123388 122979 127942 141800 144715 414323 445040 1309630 1292910 503585 522891 129182 114748 124173 125577 134137 134147 128678 128789 87595 88784 312581 270243 790277 778076 234268 230542 295443 299437 348577 339298 368752 369727 393846 401174 383319 421681 932061 983431 589613 492397 313738 310566 363716 360857 387731 393320 405497 405511 460053 464649 755757 795556 40.15 68.8 1
12:00:36 2023-10-12 387338 384373 93161 90786 140043 143174 147248 145566 121260 123320 123112 127493 138522 144276 413959 450998 1304145 1287197 505521 522855 129448 115381 124549 125543 134070 133841 128431 128878 87563 88812 308289 273904 774178 775081 233224 231403 296210 295995 348185 339679 367708 369871 395800 403686 382201 420974 932684 981356 588398 493480 316415 309086 362812 363961 390766 393570 406146 405439 462633 467261 758838 797820 40.15 68.8 1
12:00:37 2023-10-12 390074 384270 93130 90885 139886 142232 147560 145840 121260 123371 123230 127344 141899 144105 414579 445666 1299451 1283612 507912 525969 130072 115249 125099 125409 134475 131972 128754 128672 87803 88747 308289 270387 784028 779554 232498 231728 294158 297500 346341 339643 369276 369206 396673 400995 384259 423883 930329 973584 583642 486616 316640 309051 364093 360821 390215 395270 405858 409646 459944 463501 768919 794954 40.15 68.8 1
12:00:38 2023-10-12 390764 385129 92873 90918 141696 142576 147665 147067 121287 123526 123112 127853 141800 144478 413632 447585 1303872 1277946 502519 522927 129360 115414 124449 125509 134103 133841 128465 128878 87595 88845 310204 272062 774849 779003 234154 231169 295794 297789 347474 336582 367787 372036 394616 402481 381640 426556 936181 976331 592471 495156 313594 309666 364057 363302 385375 393115 405104 408706 464036 460659 759047 797783 40.15 68.8 1
12:00:39 2023-10-12 389730 384410 92937 90918 141927 142471 147455 146040 121987 121601 123533 127418 138782 142001 414507 450854 1298237 1275877 505016 522855 129360 115414 124826 125543 134323 132341 128610 128844 87563 88784 311441 272098 772970 781767 233060 231367 296872 297753 349014 338655 366682 369206 395171 403686 381931 424250 931650 972156 591042 486616 315618 310060 363030 363961 387912 393472 406146 407769 464693 462095 766682 797820 40.15 68.8 1
12:00:40 2023-10-12 388624 384552 92681 90984 139178 142769 146774 146689 121144 123560 122979 127942 141830 144680 413959 447353 1309630 1289126 503354 522819 129186 115302 124549 125543 134192 133841 128644 128878 87715 88845 310204 270459 780300 776971 234232 231083 296354 299147 345956 338548 369014 373274 394401 399907 383210 423246 931650 986238 582761 495785 315516 311152 365124 360893 387984 393606 408170 410298 460053 462095 758027 795313 40.15 68.8 1
12:00:41 2023-10-12 387519 384409 93130 91102 139960 142618 148180 145902 121260 123491 123230 127588 141998 142500 414470 449931 1305999 1285440 503441 525969 129537 115414 124582 125543 134103 133748 128678 128878 87747 88751 310204 270531 774773 774694 233060 231728 297081 296555 346655 339715 367969 369907 394580 403403 383319 422011 932720 983260 582761 492397 315395 310060 360988 362935 390215 394160 406146 405475 462728 464514 760524 797585 40.15 68.8 1
12:00:42 2023-10-12 390142 384552 93070 90918 142173 142976 147317 146434 121260 123491 123230 127588 142089 144307 414615 446555 1298493 1282699 506671 525969 129537 115772 124621 125756 134036 134110 128630 129010 87803 88930 314708 270279 776938 781213 233025 231728 294957 299870 348600 338548 367234 369727 396709 400963 383064 424411 931650 979273 585579 490515 315618 309479 364093 360821 387294 395270 405858 409067 459692 461735 767827 795556 40.15 68.8 1
12:00:43 2023-10-12 387844 385399 92937 91042 141932 142505 147457 146315 121144 123526 123197 127853 141899 144478 413959 448307 1300447 1283574 503697 522891 132621 115607 124106 125924 133675 134062 128465 129237 87715 88845 310204 272062 774917 777523 233460 231367 294778 297613 347666 336618 366167 372693 395764 402199 378835 424227 934151 979501 588183 495932 314550 309666 364572 364734 387114 392288 407880 408886 463318 460730 757914 798733 40.15 68.8 1
12:00:44 2023-10-12 390662 384475 92937 90922 141816 142976 147180 145768 121361 121770 123467 127670 138522 142435 414470 449831 1298547 1274967 503227 522747 129275 115414 124549 125543 134196 134241 128582 128741 87803 88845 311441 272482 775528 781029 232881 231205 296984 297753 347666 338655 366131 368651 394616 403403 382201 423282 931650 971968 593901 486616 315395 310060 363030 363448 387912 392923 406146 407805 461948 462095 765613 797124 40.15 68.8 1
12:00:45 2023-10-12 387535 385133 92937 90918 141927 142274 147457 146179 121227 123440 123064 127588 142032 144478 414251 443963 1305846 1296597 504264 522891 129360 115414 124549 125543 134137 133876 128678 128878 87715 88966 310204 270495 771939 775044 233702 231804 294158 299292 348847 338548 369276 372716 394436 399907 382903 423098 931576 984090 591042 496078 313702 309741 365087 360857 387912 393606 405497 410298 459872 465221 757374 795556 40.15 68.8 1
12:00:46 2023-10-12 387794 385261 93130 90786 140043 143174 147746 145971 121593 121601 123230 127520 141887 144315 416765 452209 1306927 1286355 503697 522927 130102 115348 124754 125543 134141 133876 128678 128878 87715 88877 314708 270531 784188 776214 233424 231403 297054 296275 347422 339715 368230 369907 394616 402797 383319 422909 934042 982006 588398 493480 315496 310060 360988 362935 390215 393606 403644 410457 463381 464841 761100 797254 40.15 68.8 1
12:00:47 2023-10-12 391676 384588 93065 90909 142031 142274 147697 146077 121260 123320 123658 127554 141938 144205 414287 442959 1300410 1283337 507427 522855 129360 115633 124826 125896 134784 132341 128754 128741 87835 88747 308067 269862 789003 781767 233045 231728 295758 299473 345543 337599 371116 369691 396358 400049 383049 424559 930329 980497 591042 490898 315618 309086 365124 360497 386713 394714 406146 410335 460017 460730 767827 795556 40.15 68.8 1
12:00:48 2023-10-12 389727 385140 93093 90852 142125 142241 147732 145840 121459 121515 123434 127588 141869 144205 414579 446956 1298529 1283612 507464 522855 129715 114715 124994 125336 134576 133620 129036 128720 87867 88691 310204 270459 785347 779554 232733 231890 295794 297789 345578 340515 366975 369206 396673 402199 381597 424221 931378 981356 591042 489405 315654 309086 364093 360821 387984 392888 405571 409646 459981 463501 768373 794390 40.15 68.8 1
12:00:49 2023-10-12 390179 384556 92937 90951 141897 142736 147252 146349 121061 123560 123315 128038 138749 142932 416469 448179 1304139 1281594 503944 525821 129448 115348 124482 125509 134103 134241 128465 128878 87803 88901 309478 272025 773090 780660 234025 230947 296170 297789 347422 337670 368377 369907 394580 402517 382778 423353 932024 971470 583818 493559 314436 310459 363579 363448 386749 392923 408386 408417 464036 460659 761100 797254 40.15 68.8 1
12:00:50 2023-10-12 386137 385196 92941 90918 142036 142976 147146 145566 121260 123320 123097 127554 141891 144460 414287 445013 1303960 1295674 507243 522891 129182 115414 124206 125577 134103 133876 128465 128878 87563 88784 314708 270495 774849 774497 233260 231728 294193 299002 347172 339714 369276 373052 396880 400856 382903 423135 931304 987540 582466 495339 315654 308151 363246 362681 387804 392395 406146 410335 463709 464588 760554 795556 40.15 68.8 1
12:00:51 2023-10-12 388897 386871 93065 90819 139952 142530 147559 146213 121195 121432 123264 127418 141869 144144 413377 449762 1311471 1287272 499893 522891 129541 115414 124860 125756 134234 133841 128678 128878 87747 88691 310204 270197 780227 777350 233224 230648 296776 297789 345578 339929 365874 369907 394580 401316 381597 423920 933772 984859 599560 492397 313738 311002 363836 360857 388020 394160 405497 407841 460053 463465 758027 796687 40.15 68.8 1
12:00:52 2023-10-12 387916 384552 92937 90918 141927 142471 147732 145875 121292 123320 123264 127588 141869 142238 414615 444340 1296740 1282662 507243 522734 132535 115448 124139 125930 134120 132527 128404 128998 87743 88962 308289 272758 768612 781176 233245 231719 293155 301102 347666 337634 367234 369835 396556 399978 381014 424522 928974 975743 591042 493512 315654 308151 363317 363961 386749 394160 403948 411571 462668 461735 764454 796687 40.15 68.8 1
12:00:53 2023-10-12 390183 384246 92937 90918 140110 142370 147560 145840 121260 123286 123197 127527 138782 144140 413995 441804 1298529 1282699 505953 522855 129182 115414 124549 125577 133918 133876 128499 128878 87715 88845 307496 270387 777544 780660 233096 231565 294193 297536 345578 337634 367269 369799 396394 399488 382237 426179 929011 977888 583642 491282 315654 309086 363282 360893 386713 394714 406146 410916 460053 460730 765613 795556 40.15 68.8 1
12:00:54 2023-10-12 386899 384552 92937 90885 141932 142505 147595 146077 121260 123354 123197 127588 138880 142201 416469 449015 1303108 1283500 505382 522747 128997 115620 124073 125997 133750 134428 128041 129057 87563 88691 311441 272272 781674 777350 233460 231240 294643 297248 350831 336582 367305 372036 394616 401352 381087 424264 932684 972916 591042 495376 315741 309555 364241 363448 386133 393294 405176 408742 464693 462515 758996 797820 40.15 68.8 1
12:00:55 2023-10-12 385601 384547 93065 90822 140308 142291 147250 145909 121292 123320 123197 127377 141869 144043 414323 445282 1300447 1292910 509919 522855 129182 115335 124549 125577 134011 133876 128465 128878 87595 88845 309202 270495 774246 776800 232733 232053 295343 299582 347452 339429 366931 369582 396952 401174 381786 421194 930145 986805 587647 491831 315726 308151 364350 362935 387731 392252 404672 409935 464036 464841 763334 796448 40.15 68.8 1
12:00:56 2023-10-12 388892 385149 93093 91095 139775 142668 147114 146177 120798 123732 123112 127840 138138 145404 413341 444340 1305846 1294597 503231 522819 132604 115222 124173 125543 134926 132156 128465 128878 87563 88723 310204 270495 774849 773913 233460 231403 293932 299473 346377 338144 366131 372036 397025 400120 382237 423319 931650 984859 586989 495339 314694 308151 363282 360893 387948 392119 406146 410335 463381 462815 759120 793263 40.15 68.8 1
12:00:57 2023-10-12 388860 383402 95006 90602 142393 141586 148214 145368 121593 122961 123415 126782 141968 141582 414615 450327 1291227 1278036 508907 522891 132638 115222 124139 125543 133792 132249 128192 128638 87618 88926 308289 272795 769747 781767 231795 231550 296067 297327 350311 337634 366167 369871 397061 402833 378727 423552 930989 974292 582408 491760 317331 307900 364230 363961 387948 393606 403776 409067 463354 463238 767980 795396 40.15 68.8 1
12:00:58 2023-10-12 390841 384235 92937 90918 141932 142496 147455 145733 121653 123406 123197 127588 141968 142201 416469 444594 1297388 1283612 507206 522891 132621 115448 124415 125750 133700 134147 128075 128878 87531 88845 307124 272098 771868 779554 233060 231403 294201 297789 348452 337362 367011 369871 397061 400718 378907 423088 928974 974328 591042 491665 315395 307685 363282 363961 387330 394437 403041 411279 463318 461412 765033 796687 40.15 68.8 1
12:00:59 2023-10-12 386148 384552 92937 90822 141927 142308 147492 145875 121260 123320 123149 127588 138736 144140 417061 453606 1304101 1287235 507475 522783 129182 115348 124106 125823 134188 134332 128439 129057 87563 88909 309202 274367 768233 775869 232837 231692 295830 297897 349313 339298 367708 372036 396430 403686 378907 422011 931329 979164 593760 494602 315209 309121 364093 362503 390215 392696 404249 409682 463389 464514 756657 797725 40.15 68.8 1
12:01:00 2023-10-12 387736 385435 92937 90918 141769 142576 147768 146863 121144 123560 123197 127853 138792 144680 414323 447971 1300447 1281750 503832 522855 129271 115414 124549 125610 134137 133876 128666 128878 87715 88845 310204 272519 774849 779003 234002 231205 296246 297789 347701 336618 368377 372036 394616 402517 382237 423055 932982 972193 589613 494602 314436 310060 364093 363704 386169 394163 405140 408742 464036 460730 760629 796687 40.15 68.8 1
12:01:01 2023-10-12 386622 384842 93127 90753 139956 142437 147628 145940 121625 123560 123382 127452 138847 142307 414470 444275 1300447 1296597 510356 522783 129364 115414 124549 125577 134221 134054 128541 128954 87595 88845 306468 272098 771700 775117 233096 232053 294479 297789 347142 338655 367708 372036 397061 401316 382778 421974 931650 987722 586754 494638 315726 309762 362992 362935 387984 392430 404996 410335 462474 463537 761136 795556 40.15 68.8 1
12:01:02 2023-10-12 386681 383965 94837 90918 142061 142266 147767 145875 121459 123286 123264 127377 142037 144004 414323 450998 1291227 1274313 504355 522927 129271 115448 124173 125577 134137 133910 128499 129065 87771 88958 310204 272649 774487 782877 232554 231296 295816 297572 347559 338548 366131 369497 395836 403686 382237 423926 932647 976939 582761 486616 315690 311335 363030 363704 387948 393232 405571 405511 461948 463140 767827 797598 40.15 68.8 1
12:01:03 2023-10-12 387511 384378 93065 91046 142065 142505 147629 146109 121227 123406 123230 127588 141869 144241 414287 444195 1296740 1283612 508361 522891 132621 115448 124106 125837 133784 134241 128376 129057 87503 88877 310204 272711 768469 779183 233460 231728 294697 297613 347701 337362 366718 369871 397061 400718 381087 424522 929011 975492 582761 491629 315654 308151 363282 363961 386749 394437 403041 411571 463354 460765 765576 795260 40.15 68.8 1
12:01:04 2023-10-12 386422 384592 92937 90951 141962 142505 147732 146261 121260 123320 123197 127588 141899 144241 414615 454140 1305997 1288931 505806 522783 129271 115348 124516 125616 134188 134075 128507 128741 87563 88812 311441 272940 771460 776971 233117 231403 295472 296973 347737 340264 368193 369943 396394 403686 381604 421974 934115 979164 589613 492434 315431 309515 360988 363448 390215 393606 406146 405511 464839 464550 765023 795396 40.15 68.8 1
12:01:05 2023-10-12 386148 385164 93093 90951 141962 142603 147492 146296 121260 123354 123230 127588 141869 144241 413995 450928 1300447 1285440 505200 522927 132638 115414 124173 125784 133733 134039 128465 129057 87439 88877 308289 274173 767747 775117 233460 231403 294814 297500 349595 338726 367188 372036 396430 403686 378547 421974 930049 979164 589613 494638 315209 309515 364093 362757 390215 392466 403077 409104 466595 463537 759659 796559 40.15 68.8 1
12:01:06 2023-10-12 390841 384282 93097 91131 140249 142837 147489 145803 121227 123560 123382 127452 138588 142136 414434 448182 1300373 1283612 507067 522855 129719 115256 124582 125543 134229 134054 128857 128638 87835 88602 310204 269662 778671 781403 233096 231403 296150 297789 345578 338180 367305 369835 397025 400718 381632 422721 930329 980497 584170 489441 315690 309086 364093 360857 387912 392923 406146 409682 459981 462095 767827 796687 40.15 68.8 1
12:01:07 2023-10-12 387844 385088 92937 90951 141962 142685 147527 146315 121144 123560 123230 127853 141800 144311 413995 448979 1300447 1281787 502948 522927 132317 115448 124106 125991 133700 133945 128376 129057 87803 89174 311441 270279 771553 779518 234046 231260 295895 297284 347523 336476 368269 371891 394580 402517 382237 422721 934188 972879 588398 495339 314694 310060 364572 363230 386169 394160 405176 409067 464036 462515 758301 797820 40.15 68.8 1
12:01:08 2023-10-12 389441 384342 93130 90918 142130 142505 147679 145875 121292 121601 123264 127499 141869 144004 415288 451395 1296672 1273406 504521 522964 129368 115256 124173 125577 134225 134241 128499 128878 87563 88877 311441 272519 774487 781213 232733 231403 297608 297753 347701 338417 366167 368687 394652 403119 381968 424221 931650 970099 575095 486652 316440 310060 363030 363448 387948 393507 406146 410110 464693 462779 765650 795433 40.15 68.8 1
12:01:09 2023-10-12 387298 385435 92873 90951 141962 142272 147492 146248 121260 123354 123391 127765 141869 144548 414323 443652 1309725 1298336 506826 525969 129448 115381 124516 125649 134458 134110 128630 129134 87803 88780 310204 270459 775692 775117 234520 231118 293979 299473 346620 338726 366718 371782 395548 400718 380493 423920 930012 984163 586989 496078 313702 309590 365124 360893 388020 393606 405533 410335 460089 462815 755757 795556 40.15 68.8 1
12:01:10 2023-10-12 385487 384511 93200 90724 140013 142976 147248 145904 121260 123457 123315 127554 142076 144298 414579 450998 1304145 1287272 505558 522855 129537 115302 124549 125509 134103 133841 128767 128878 87835 88845 311584 270531 778121 775081 233224 231728 296484 296412 347666 340193 367959 372000 395764 403686 383319 422909 934005 981240 589807 492397 315618 309989 363030 363448 390215 394160 406146 407769 464036 464841 760443 797820 40.15 68.8 1
12:01:11 2023-10-12 390147 384246 92937 90918 140214 142601 148127 146074 121560 121601 123500 127452 139104 145108 417246 446482 1302284 1285440 507427 522819 129651 115633 124688 125823 134322 134028 128767 129057 87747 88958 310204 269555 778393 781767 233388 232053 296399 299473 345578 338382 368045 369799 396952 400960 380759 426216 931650 979967 584170 490133 315654 309121 364093 360785 387876 395548 406146 409993 459981 461376 767827 794954 40.15 68.8 1
12:01:12 2023-10-12 387154 384516 93061 90885 142308 142274 147732 145840 121260 123286 123315 127554 142032 143969 414385 446920 1299451 1285440 508509 522855 129804 114748 124994 125303 134555 133841 128857 128878 87870 88845 307496 270495 779886 779554 232697 231728 295794 297536 346620 340468 366131 369763 396952 402855 381597 423883 930329 979164 588398 486616 315690 309086 364608 360893 389961 395647 405600 410007 463404 464734 768845 793079 40.15 68.8 1
12:01:13 2023-10-12 391467 386627 93032 90819 139726 142702 147423 146349 121144 123526 123097 127704 142068 144645 413632 449125 1300410 1277909 501418 522891 129275 115381 124173 125837 134213 134241 128465 128878 87563 88845 310204 272062 774720 778451 233989 231403 296150 297789 347142 339098 367269 372036 394616 402199 382237 425766 934703 972843 589613 494602 313738 311152 363836 363475 385554 393570 405461 409031 462329 460694 760466 797254 40.15 68.8 1
12:01:14 2023-10-12 385055 385144 93065 90918 142195 142533 147732 145840 121542 123371 123230 127765 141869 144205 414615 446300 1300447 1294559 510059 525969 129715 115633 124688 125703 134457 134110 128507 128886 87803 88747 311441 271880 771974 775081 232697 231768 293979 297680 347107 338619 367188 369871 397025 402056 382778 421304 930989 987686 589613 494567 315726 309981 365124 362935 390215 392430 404996 410298 462293 464841 762719 795519 40.15 68.8 1
12:01:15 2023-10-12 386030 385124 92937 90922 142649 142727 147763 146213 121260 123320 123197 127765 141800 144460 414579 444968 1304145 1294752 506846 522625 129271 115222 124516 125509 134103 133841 128465 129163 87595 88845 310204 270495 774969 774497 233025 231890 293674 299473 347142 338690 368230 372561 396795 401281 382778 422946 931650 987722 583895 495376 315654 308151 363246 362935 387948 392395 406146 410916 464036 462779 758838 795556 40.15 68.8 1
12:01:16 2023-10-12 387757 383437 93070 90822 142160 142143 147936 145837 121593 121060 123837 127174 139362 141371 414434 451568 1294827 1277872 509919 522855 129271 115222 124173 125543 134340 134241 128431 129057 87563 88845 309202 272766 772369 781767 231937 231728 296246 297897 347737 338655 366167 368651 396988 403686 381931 424221 931650 975743 591042 486544 315726 309555 362812 363961 387948 395270 404996 407769 462633 465245 767827 795396 40.15 68.8 1
12:01:17 2023-10-12 389727 384250 92937 90885 142026 142505 147595 145840 121361 123286 123197 127554 141869 144105 414579 444275 1293979 1282699 510281 522855 132621 115414 124139 125577 133675 133910 128431 129237 87563 88877 308289 273097 782302 779554 233424 232053 294407 297789 348727 337871 366940 369871 397061 402199 378871 424227 928974 974292 591042 492324 315690 307865 364076 364476 387876 394437 404672 411241 466559 465013 769975 797709 40.15 68.8 1
12:01:18 2023-10-12 387375 384373 93130 90786 140180 142635 147421 146143 121260 123320 123146 127588 141998 144821 414434 450962 1304145 1285440 504448 522783 129453 115302 124549 125509 134179 133434 128644 128754 87563 88784 310204 270531 777490 775081 233260 231403 297081 297471 347386 339715 365068 369871 395207 403686 383319 422609 932684 981970 580823 492397 315618 310024 360988 362935 390215 394160 406146 407769 462728 464841 759949 797820 40.15 68.8 1
12:01:19 2023-10-12 391397 384007 93065 90889 142026 142488 147492 146112 121352 123234 123146 127588 141968 144245 414287 444304 1300175 1283612 506671 525969 129626 115520 124759 125930 134221 134204 128507 128741 87743 88715 310204 270052 775891 781767 233025 231403 294158 299473 348577 338548 368045 369763 396673 400682 381597 426630 931650 979967 588398 489441 315395 309086 364093 360821 387912 392888 406146 409646 459944 462059 767282 793227 40.15 68.8 1
12:01:20 2023-10-12 384074 384266 93065 90889 142328 142603 147732 145840 121320 121432 123264 127466 141998 144140 414579 444934 1300175 1292910 509557 522855 129182 115414 124612 125543 134103 133910 128678 129057 87715 88845 309202 272062 772970 775117 232697 232053 295100 297897 347438 338690 367188 369907 397061 401316 382778 421740 930329 988422 596660 493829 315726 308151 365124 363448 390766 393294 404996 410298 464036 464877 763297 796687 40.15 68.8 1
12:01:21 2023-10-12 387535 384246 93065 90918 142049 142779 147385 145566 121560 121601 123619 127317 138808 142094 414179 450501 1294751 1275877 507045 522711 129360 115414 124549 125577 133977 133876 128617 129031 87807 88812 305198 272062 774005 781657 232881 231403 296872 296901 347701 338655 366131 369497 395171 403686 382201 424221 931650 974016 588398 486580 315654 311593 363030 363704 387984 393437 406146 407805 465021 463140 765650 797561 40.15 68.8 1
12:01:22 2023-10-12 387880 384199 92941 90918 141837 142294 147871 146659 121227 123320 123230 127588 141968 144241 413959 442959 1296740 1282699 509209 522855 132685 115448 124139 125837 133700 134004 128342 129147 87563 88845 311441 272675 771217 779554 233025 231728 293994 297789 347737 337599 366718 371768 397061 400120 378871 424522 928974 975513 582761 491629 315395 309251 363282 363961 387294 394160 405858 410952 466229 463896 768361 797398 40.15 68.8 1
12:01:23 2023-10-12 386696 384373 93032 90852 140043 143174 147247 146688 121394 121601 123064 127588 141990 144214 413377 452135 1304145 1285440 504448 522047 129715 115633 124549 125577 134103 133876 128465 128754 87595 88845 314708 272098 778803 775081 233424 231403 296663 297081 347737 339751 367969 369907 396358 403686 382778 422011 932684 979128 588398 493480 315173 309515 360988 363448 390215 394160 403644 405475 463818 463537 758874 797820 40.15 68.8 1
12:01:24 2023-10-12 387876 384552 93001 90984 141932 142274 147595 145840 121260 123406 123179 127554 141800 144205 413959 444340 1299451 1283612 506312 522855 129360 115633 124740 125756 134390 132341 128720 128741 87835 88747 310204 269447 775876 781403 233081 231367 295164 301102 345301 337634 370853 369655 396637 400013 383319 424559 930329 979576 585579 489441 315395 309086 364608 360821 386749 394714 405858 410298 460017 460730 765613 795313 40.15 68.8 1
12:01:25 2023-10-12 387650 383437 93123 91072 142130 142640 147697 145600 121227 123286 123349 127499 141869 144237 414615 448380 1297572 1283612 507464 522927 129537 114715 124874 125389 134576 133620 129036 128665 87900 88537 310204 270042 784819 779183 233060 231728 295794 297392 345578 338726 367269 369763 396988 402199 381900 424522 930329 980497 593901 489405 315618 309121 364093 360821 387984 394714 405571 409067 459981 462779 767827 794746 40.15 68.8 1
12:01:26 2023-10-12 387880 384847 92941 90951 141927 142736 147457 146330 121260 123526 123467 127915 138716 142600 416469 449542 1304139 1281594 503944 522711 129360 115620 124549 125543 134103 133876 128465 128878 87771 88845 311441 272062 771854 779003 234190 231027 296246 297428 347422 337362 368377 372036 394616 402553 382237 423055 932684 971470 591042 493866 314401 310455 363836 363448 386133 394437 405461 408706 463782 460694 758874 796687 40.15 68.8 1
12:01:27 2023-10-12 387530 383402 93001 90822 142065 142471 147595 145786 121459 123320 123197 127377 141968 143969 413995 449967 1291227 1274313 506745 522891 129271 115633 124173 125577 134019 134241 128465 129057 87563 88845 308289 272098 773884 781767 232697 231728 296663 297162 347701 338655 366167 368687 395485 403686 381604 424221 931650 972193 591042 486580 315654 310740 360988 363704 387948 393507 406146 407805 462730 463896 765392 797635 40.15 68.8 1
12:01:28 2023-10-12 388897 384449 92806 91260 139566 143131 146636 146653 120798 123818 123112 127984 141830 144715 413377 446596 1311471 1288210 502153 522855 129537 115335 124893 125722 134137 133934 128678 128665 87900 88751 310579 270233 775469 778076 233260 230613 296246 298122 345614 338690 366131 369907 394267 401316 383319 423319 930012 983994 591042 492397 313738 311038 364093 360857 388020 394160 405497 408417 460053 463465 760877 797016 40.15 68.8 1
12:01:29 2023-10-12 385601 385180 92937 91046 142026 142274 147250 145875 121144 123320 123197 127588 141869 144241 414287 450998 1303219 1285440 505163 522891 129271 114715 124206 125509 134137 133876 128465 128878 87627 88845 308289 272134 773590 774497 233224 231565 296246 296138 347737 340229 368230 369907 396358 403686 383049 421974 932684 981891 589613 494567 317091 309776 362994 363925 390694 393427 406110 405331 464583 464698 761822 797524 40.15 68.8 1
12:01:30 2023-10-12 391115 383437 93065 90720 139956 142702 147560 146125 121292 123320 123230 127452 138551 144241 413959 447040 1298529 1283612 506671 522891 129275 115553 124549 125577 134208 133841 128678 128844 87747 88751 310204 269590 781363 780660 233060 231403 295379 299256 345578 337670 367822 369835 396394 400085 382487 422757 930329 978581 592471 490898 315654 309550 364608 360821 386749 394714 405858 409972 459728 460730 765650 795556 40.15 68.8 1
12:01:31 2023-10-12 385523 384811 92937 90918 141927 142496 147252 145840 120896 123320 123064 127588 138460 142400 416173 447734 1302284 1283463 504782 522711 129084 115699 124073 126031 133415 134097 128007 129237 87228 88877 308289 273494 764723 775117 233424 231403 294807 297536 349278 337670 368230 372820 395800 402199 378871 422646 930012 977680 586754 495376 315137 310932 364093 362468 387912 392430 403964 409104 464729 462744 758996 797598 40.15 68.8 1
12:01:32 2023-10-12 390766 384588 92873 91201 141816 143174 146498 145904 120831 123526 122979 127588 141887 144548 413959 449333 1300410 1276128 501418 522927 129271 115335 124173 125543 134011 133841 128499 128878 87595 88784 314708 270495 772489 778076 234190 231043 295164 297464 347422 336618 367305 372036 394616 402553 382237 423353 931365 974164 588398 494602 315632 310024 364093 363448 385590 393606 405461 409031 464036 460730 756657 798574 40.15 68.8 1
12:01:33 2023-10-12 386385 384842 93093 90819 142357 142404 147593 146123 121195 121094 123349 127418 138204 144205 414579 446652 1300447 1296483 510281 522855 132797 114748 124173 125543 134226 133876 128465 128878 87563 88784 310204 270495 775649 774533 232697 232053 294479 297500 346655 338655 367188 369871 397061 401352 380761 421340 930989 987024 588183 492397 315726 310662 364608 362935 390215 392430 404709 409682 463418 464514 763370 795556 40.15 68.8 1
12:01:34 2023-10-12 386681 384007 92937 90955 141829 142400 146808 146359 120863 123560 123064 127765 141800 144482 413377 444376 1305846 1292910 503944 522083 132638 115414 124549 125543 134137 133782 128589 128878 87715 88784 311584 270423 775090 773949 234190 231043 295343 297500 345578 338690 366167 372561 394652 400120 383049 423920 931650 983431 588398 494659 315741 310969 365863 362681 387804 393499 405389 410189 463404 463287 757857 795371 40.15 68.8 1
12:01:35 2023-10-12 387226 383402 92937 90918 142593 142618 147420 145840 121260 123320 123028 127499 141968 144539 414287 445666 1290274 1279928 510808 522927 132437 115414 124173 125871 133700 134241 128342 129057 87471 88877 311441 273326 773664 778451 232733 232053 295343 297789 348751 338417 366718 371768 397061 402553 381051 424522 930329 973398 591042 491665 317580 309324 364093 361925 387948 394160 403813 410008 465204 462095 769465 797016 40.15 68.8 1
12:01:36 2023-10-12 384909 384246 92937 90855 141932 142308 147287 145840 120831 123406 123097 127588 141869 142201 416469 451867 1308792 1285365 501345 522747 129630 115348 124893 125442 134529 134075 128857 128754 87715 88691 306468 270279 781364 775081 233224 231403 296591 297789 346513 339751 365874 369871 394302 403119 380759 422646 932982 982006 589613 492013 315431 311002 360988 360893 388020 393606 404855 405511 459728 463501 758581 795556 40.15 68.8 1
12:01:37 2023-10-12 386475 384282 92681 90951 141734 142241 147218 146040 120831 123320 122979 127377 141800 144241 413050 448307 1300447 1283612 504054 522891 132501 115414 124106 125784 133666 133910 128041 129057 87347 88877 311441 274173 764299 774533 233460 231403 295379 297464 349278 338690 367188 372036 395800 403686 378907 422011 930012 979128 588183 493902 315137 309550 364093 362503 388020 392430 406146 409067 466595 463501 759659 795396 40.15 68.8 1
12:01:38 2023-10-12 391115 386360 93029 90753 140239 143071 147179 145566 121079 121094 123467 127418 138427 142094 413815 442995 1296652 1281787 507273 522343 129541 114682 124874 125303 134554 133399 128788 128452 87715 88295 310204 269662 783061 779554 232733 231403 295343 297789 345301 338726 367269 369605 396394 401352 381329 424522 929011 977680 585579 486652 315431 310273 364093 360821 387912 392649 405571 409067 460017 462095 767827 794180 40.15 68.8 1
12:01:39 2023-10-12 385335 383442 93065 90917 141966 142274 147492 145604 121260 123080 123112 127411 141869 144004 413995 444934 1298529 1291072 509720 522083 132713 114748 124173 125577 133998 134241 128253 128878 87471 88784 310204 270531 772970 776800 232009 231890 294514 297613 346655 340229 367188 369799 397061 401352 382237 421340 929011 986163 592471 489441 315726 310273 364572 363743 390861 394499 404562 409573 463927 464769 765465 797510 40.15 68.8 1
12:01:40 2023-10-12 390002 384067 92933 90855 141730 142505 146843 146054 121227 123371 123064 127588 141869 144276 413341 452689 1297572 1273406 500709 522891 132713 115256 124206 125577 133990 134241 128465 128878 87563 88784 310204 272062 774487 779554 233460 230719 296354 297464 347178 337670 368377 369907 394616 402517 381371 423390 931365 970099 591042 492397 313738 310202 363066 362935 385590 394714 405176 408454 463782 460730 760624 797254 40.15 68.8 1
12:01:41 2023-10-12 387262 384007 92937 90918 141997 142337 147979 146483 121292 123234 123230 127167 141869 143908 413995 451112 1294899 1274313 505594 522891 132570 115335 124173 125543 134103 133910 128499 128878 87563 88784 310204 272098 774005 780660 233096 231240 296246 297428 347701 338690 369165 368954 394920 403152 381947 424411 934299 973566 587215 491061 315251 312649 363030 363961 387984 392923 403929 407841 464949 465136 765033 795396 40.15 68.8 1
12:01:42 2023-10-12 387794 384552 93065 91164 141958 142738 147492 145600 120896 123269 122979 127588 141800 144276 413704 444304 1302077 1294752 506487 522891 132696 115256 124206 125577 134137 133876 128499 128878 87595 88845 310204 270531 777544 773486 233460 231890 293916 297613 347178 338690 365874 372561 397061 400718 382778 423282 931650 986900 585324 495376 315654 308116 363282 362935 387948 392430 405858 410335 463381 462815 758264 795313 40.15 68.8 1
12:01:43 2023-10-12 386677 383402 93127 90687 140249 142140 147489 145683 121227 121094 123382 126648 138683 141406 413815 452209 1291227 1274313 507464 522855 129360 115282 124173 125543 133918 133876 128465 128878 87715 88845 309202 272519 775286 780660 232009 231403 296246 297198 347737 338417 366167 368687 395836 403686 381640 423920 931650 972229 591042 486580 315654 310522 360988 363448 387984 392958 405858 407805 462730 462130 765650 795396 40.15 68.8 1
12:01:44 2023-10-12 387001 383437 94837 90635 142199 141911 148077 146150 121491 122995 123264 126782 141869 141457 413412 450327 1291227 1276128 507464 522855 132570 114748 124206 125543 134011 133910 128465 128878 87439 89027 311441 272519 768583 780660 232009 231403 296246 297297 347737 338180 366131 368687 396430 403686 382237 423920 931650 971506 582761 486580 316640 309590 360988 363816 387695 396277 405962 407696 465350 463323 767753 800093 40.15 68.8 1
12:01:45 2023-10-12 388621 384413 92856 90951 139463 143174 146498 146074 120831 121770 123367 127942 142278 144751 413305 443616 1313376 1288931 502511 522083 129453 114715 124960 125509 134423 134171 128857 128810 87715 88812 310204 270387 776376 778732 233424 230613 296246 297789 345578 339167 368531 369871 394580 401316 383319 423246 931650 984554 591042 492361 313666 310966 364093 360821 389948 394160 405461 408706 459981 463465 756393 795556 40.15 68.8 1
12:01:46 2023-10-12 386143 383366 93135 90885 141932 142274 147457 145806 120831 123286 123097 127588 141899 144205 413959 450609 1300410 1287272 504411 522855 129271 115302 124549 125543 134103 134241 128431 128878 87531 88877 311441 273749 771357 775081 233096 231565 294850 297261 349523 339679 367959 369907 396385 404324 381947 422315 935627 982710 586989 493683 315473 309413 362994 364697 390215 393570 404213 407805 462633 464734 760080 797820 40.15 68.8 1
12:01:47 2023-10-12 387844 383437 93065 90819 141927 142274 147457 145806 121260 123251 123112 127344 141998 144452 414385 448807 1299451 1283612 506634 522451 129275 114715 124788 125509 134411 133678 128857 128631 88050 88658 310204 269590 778508 780660 233060 231728 296150 297789 345543 338655 367822 369799 396673 401971 381294 425766 930329 978581 593901 489405 315395 308186 364093 360821 387603 394714 405858 409067 459981 461412 766720 793263 40.15 68.8 1
12:01:48 2023-10-12 386970 383076 92937 90918 139886 142567 147420 146040 121162 123611 123197 127629 138204 145267 413197 448161 1302284 1282624 502911 522819 132340 115826 123598 125997 133507 134097 127796 129237 87196 89113 311441 272722 777022 775081 233424 231367 294158 297392 348751 338107 368230 372036 396358 402481 378835 423246 932684 980661 581036 494952 315137 309086 364093 362785 387912 392430 404213 409646 463389 463104 758455 796523 40.15 68.8 1
12:01:49 2023-10-12 390837 384507 92937 90918 141863 143174 146464 145971 120831 123491 122979 127588 141887 144531 413341 448380 1300410 1279854 501454 522855 132443 115222 124173 125543 133700 133654 128610 128878 87563 88751 314708 270495 771605 778451 233460 231007 295794 297183 347422 339308 368377 372036 394580 402517 382237 423353 934042 971470 591042 493829 313702 309772 363836 363436 386425 393873 408424 411760 464948 463641 759548 797142 40.15 68.8 1
12:01:50 2023-10-12 385560 384342 93096 90786 139956 142487 147560 145569 121061 123166 123097 127317 138279 141995 414579 445669 1300373 1292676 508398 525149 132627 115222 124173 125509 133977 133876 128465 128878 87531 88751 308289 270459 777059 774621 232335 231804 294122 297613 347386 338690 367188 369835 397061 401316 382201 420708 928974 984895 588183 493161 315726 308116 364608 362935 390766 393570 403483 409972 464036 464877 764454 796687 40.15 68.8 1
12:01:51 2023-10-12 387547 384516 92809 90918 139178 142702 146705 146315 120406 123526 126043 127942 141731 144728 413341 445960 1306772 1290998 502511 522625 129360 114748 124549 125543 134137 133841 128465 128956 87747 88691 309202 270197 773931 775117 234154 230648 295343 299582 345578 338690 366167 372036 394655 400397 383137 423588 934114 985538 591042 494806 315516 309883 365087 360677 387804 394294 405461 410298 460053 463501 757914 793079 40.15 68.8 1
12:01:52 2023-10-12 388823 384874 93065 90918 142044 143174 147146 145566 121144 123406 123112 127554 141895 144315 413959 444934 1291227 1279928 509882 522819 132685 115414 124173 125577 133885 134097 128308 129237 87563 88966 311441 273407 765713 778451 233060 232053 294229 297356 348991 338108 366718 369871 397061 403119 378871 423852 928974 972916 588398 491629 315762 307685 364818 364476 387912 394160 403776 409972 463354 463238 769465 797254 40.15 68.8 1
12:01:53 2023-10-12 387134 383402 92937 90826 141927 142174 147730 145938 121361 121601 123349 127418 138283 142136 413851 450147 1307745 1286244 499966 522451 129537 114748 124841 125509 134968 133923 128699 128810 87715 88751 310204 270207 774888 775081 233224 231043 297081 297753 346098 339679 366131 369871 393954 402553 380759 423246 931988 983395 588719 492361 315741 310748 360988 360857 388020 394160 405140 405475 459981 463465 758581 796687 40.15 68.8 1
12:01:54 2023-10-12 385601 383397 92937 90918 140085 142779 146464 145465 120798 123200 123097 127554 141891 144083 413377 450291 1300447 1285440 504448 522451 129271 115414 124549 125543 134103 133876 128431 128878 87563 88877 308289 273749 769177 774497 233424 231403 295794 296239 349278 339679 367708 369907 396358 403686 381931 422011 931988 981356 580823 492434 315395 309086 360988 363961 390215 393570 405962 410110 465204 464591 760703 797746 40.15 68.8 1
12:01:55 2023-10-12 390803 383259 93194 90786 139956 142174 147421 145806 121227 123251 123197 127377 141800 141966 414398 445282 1300410 1283612 506524 522083 129182 114748 124549 125543 134137 133748 128678 128631 87747 88691 310204 269365 778108 779554 233025 231403 295794 297789 348084 339441 367234 369799 396673 401352 381865 424227 930329 981356 592471 486616 315690 308186 364782 360821 387948 392888 405858 409067 459981 464613 767827 793263 40.15 68.8 1
12:01:56 2023-10-12 385221 383406 93065 90822 142022 141815 147457 145569 121144 123080 123112 127377 141899 143969 413668 447223 1300373 1291991 508870 522451 132806 115302 124173 125543 134086 133960 128554 128878 87531 88691 310204 272215 772609 776214 231973 232053 295522 297789 349342 338655 367708 372036 397061 401245 382778 421681 932317 989744 586754 494069 315545 308045 364905 363302 387840 392216 404812 410879 464036 466270 761100 795556 40.15 68.8 1
12:01:57 2023-10-12 388612 383219 92937 90822 142018 142779 147146 145870 121528 123200 123197 127344 141895 144052 413377 450928 1294899 1270656 503697 522855 132535 115381 124173 125543 133885 133876 128431 128878 87563 88751 308289 272098 772249 779554 233060 231043 296004 296937 347666 338180 367234 368687 394544 403119 382201 424522 931650 971500 580713 486616 314694 310060 363030 363448 387912 392888 404213 407769 464036 461412 763334 797820 40.15 68.8 1
12:01:58 2023-10-12 388897 383402 92937 90897 141932 142274 147114 145840 121227 123286 123064 127377 141800 144105 413995 444239 1291190 1281787 509919 522855 132409 115335 124139 125958 133700 133969 128041 129237 87407 88845 311441 272867 770193 778629 233137 232527 294193 297536 348608 337492 369276 369691 396916 402338 378727 424374 930292 972916 587647 491629 317317 310273 365087 364476 387912 394160 403813 410043 464693 462095 768919 796687 40.15 68.8 1
12:01:59 2023-10-12 387137 383402 92937 90885 141932 142274 146906 145840 121287 123286 123064 127466 141800 144241 413341 449658 1305726 1284525 500002 522083 129364 114715 124826 125509 134234 133620 128644 128665 87715 88691 310204 270495 775455 775081 233060 230684 296872 297789 348577 339715 367969 369907 395800 403686 383319 421644 932684 979128 599560 492361 315173 309590 360506 362935 390215 393606 406146 405475 462401 465742 762253 796428 40.15 68.8 1
12:02:00 2023-10-12 390002 383290 93065 90819 140211 143075 147007 145566 121195 121094 123230 127466 141891 144114 413341 444413 1298584 1279928 504448 522855 129360 115633 124173 125577 133918 133782 128431 128878 87563 88845 311584 270423 782762 779554 232738 231403 294443 297536 346655 336618 367305 369871 396673 399768 381968 425877 928974 978544 589077 491629 315654 309086 363282 362935 387330 394714 406146 412154 464036 460694 763912 794954 40.15 68.8 1
12:02:01 2023-10-12 387844 383183 92937 90918 141962 142143 147595 145840 121029 123200 123097 127255 138631 143969 413377 448490 1297662 1283612 506028 522047 129857 114715 124788 125336 134322 133620 128767 128665 87531 88784 309202 270531 791496 778451 232375 231728 295343 297897 346620 340193 366131 369242 396988 401352 381597 423920 927649 980441 585051 491024 315401 308945 364057 360641 387876 395755 405423 409500 459764 463465 767827 793263 40.15 68.8 1
12:02:03 2023-10-12 390841 383152 92903 90885 141927 143174 146533 145904 120766 121685 123230 127765 141921 144553 413014 445666 1300447 1277999 502511 522855 132621 115222 124139 125509 133784 134054 128431 128844 87531 88691 311441 271504 774005 778451 233460 230684 296354 297789 346620 336582 367305 372036 394580 401352 382237 422721 930012 971470 589613 493866 313702 309807 363948 362935 385590 393606 405140 408742 464036 462515 760192 796687 40.15 68.8 1
12:02:04 2023-10-12 390800 383366 92937 90822 141975 142182 147050 146659 121328 123320 123112 127499 141869 144214 413959 449658 1296616 1270693 501454 522855 132437 115222 124173 125543 133885 133654 128465 128878 87563 88784 307496 270495 773523 779554 233424 230684 296412 297536 350062 338405 369276 368507 394472 403579 382056 423742 931539 972151 594035 486616 315395 310060 363386 363780 387623 393472 406146 407841 464693 465013 765465 797820 40.15 68.8 1
12:02:05 2023-10-12 388624 383402 92809 90984 139629 142736 146808 146384 120503 123560 122895 130222 141731 144905 413341 442924 1307736 1291035 502511 522083 129360 114748 124549 125543 134137 133876 128678 128878 87563 88691 310204 270423 776456 776251 234190 230684 296246 297789 346377 338726 366131 372036 394616 400999 380759 423920 930012 983395 582232 495303 313738 310095 364608 360893 387984 394160 405533 409682 460053 463465 756135 795297 40.15 68.8 1
12:02:06 2023-10-12 389582 386631 93130 90819 139946 143170 147281 145566 121620 121094 123349 127418 142084 144298 413995 442959 1292599 1283423 509520 522855 132535 115414 124073 125736 133666 133876 128041 129237 87439 88845 308289 273326 765594 778451 233260 232053 293994 297428 349541 337634 366682 369871 397061 402517 381051 422456 929011 972916 588398 491629 315726 307220 365124 361925 387912 394437 404709 410335 463354 462095 768910 797254 40.15 68.8 1
12:02:07 2023-10-12 387880 383402 92937 90918 141833 142274 147252 145600 120831 123234 123064 127466 141835 144004 413341 445247 1294899 1279928 504411 521349 132621 114748 124173 125543 133792 134054 128075 128878 87196 88723 308289 270495 772244 779554 233096 231403 294308 299715 347142 337126 367269 369871 397025 400085 378547 424522 928316 975053 591042 493161 316640 310772 366381 363925 386605 394052 406146 411388 465022 463968 765083 796687 40.15 68.8 1
12:02:08 2023-10-12 384297 383402 92937 91042 139917 142536 147457 145806 120863 123320 123197 127588 138419 142817 413995 450998 1300447 1285440 504411 522855 132621 115256 124206 125543 134108 133876 128465 128878 87531 88784 308289 272940 787224 774108 233096 231403 295436 296555 348506 339715 367969 369907 396673 404255 382778 422011 932720 981891 589613 493161 315173 309121 360988 363961 390215 393606 403041 405475 461984 464550 758838 797598 40.15 68.8 1
12:02:09 2023-10-12 385216 383971 92937 90918 141834 142976 146770 145600 120863 123234 123064 127588 141887 144320 413341 446293 1300447 1283612 504177 522891 132501 115448 123868 125837 133666 134004 128007 129237 87164 89092 308289 273217 773859 775117 233496 231403 296038 297428 349554 338405 368046 372602 396250 402374 378727 422499 934262 979617 589613 494419 315137 309555 364093 362503 388020 392145 404249 409031 464693 463501 759120 800972 40.15 68.9 1
12:02:10 2023-10-12 387720 383402 92941 90760 141962 142274 147492 145956 121177 123115 123230 127377 141869 144004 413412 447673 1296652 1283612 507427 522119 129626 114715 124960 125336 134470 134054 128678 128631 87595 88723 310204 270567 777626 778451 232733 231728 295379 297536 346377 340264 366975 369799 396988 402553 383137 424221 930329 973620 586989 486652 315654 309298 364093 360893 388020 392888 405571 409067 459692 463501 765650 794180 40.15 68.9 1
12:02:11 2023-10-12 385055 383437 92937 90951 142040 142976 147180 146280 121177 123234 123028 127411 141985 143864 413995 445669 1300447 1292910 508796 522891 132621 114748 124206 125577 134120 132156 128493 128907 87771 88804 308289 270351 772729 774768 232590 231982 294300 299183 347035 338655 367188 369943 397061 401352 381692 421047 930329 984895 588398 492397 315582 310772 364608 362935 390215 392466 404996 410298 463782 464912 763334 795556 40.15 68.8 1
12:02:12 2023-10-12 389066 383437 92937 91079 141833 142274 147492 145739 121061 123320 123064 127289 141869 144004 413341 449658 1294899 1272501 502948 522855 129182 115302 124173 125577 134137 133910 128431 128878 87563 88784 308289 270531 774246 780660 233424 231043 296246 296973 347701 338690 367305 369799 394616 403403 382237 423353 931650 972632 588398 486652 316415 310753 363691 363780 387695 396385 407301 408308 464985 461953 762609 799866 40.15 68.9 1
12:02:13 2023-10-12 388897 384547 92873 90918 141829 142498 147316 146461 120996 123491 123097 127765 141899 144715 413851 444385 1305846 1292910 503944 522855 132570 114781 124173 125543 134011 133748 128499 128878 87531 88691 306468 270006 773294 773949 234190 230684 295343 299473 345614 338690 366167 372825 394616 400120 383319 423920 931650 983431 591042 495376 313702 309776 365124 360893 388020 393606 405497 410335 459764 463140 758042 795556 40.15 68.9 1
12:02:14 2023-10-12 386691 383437 92933 90951 141734 142308 147492 146058 121177 123320 123112 127588 141869 144241 413412 449370 1305999 1285440 501454 522891 129537 114748 124754 125543 134580 133654 128678 128789 87595 88845 310204 270495 774426 775117 233460 231403 296004 297464 346620 339942 368867 369655 394365 403471 383805 423135 936293 986937 591042 492251 315509 311257 360988 362935 390215 394160 407153 407696 462365 464841 757765 797254 40.15 68.8 1
12:02:15 2023-10-12 390559 384266 92937 91079 141927 142274 147629 145840 121144 123200 123028 127499 141869 144039 413341 444703 1296616 1282699 504448 521349 132621 114748 124173 125577 134006 134241 128431 128878 87715 88845 310204 270459 771566 779183 233096 231728 295318 299296 346620 337126 367269 369871 396709 400120 382237 423055 929011 977717 591042 490935 315173 309121 364082 362935 386749 394714 403041 411571 464036 460765 763370 796448 40.15 68.8 1
12:02:16 2023-10-12 387880 384603 92937 90687 141927 142274 147492 145875 121177 123149 123112 127499 141800 144140 413377 442093 1296652 1279928 506436 521313 132621 115256 124173 125543 134116 134054 128499 129031 87803 88958 307124 271521 774005 780660 232953 231621 295164 299074 345956 337492 370326 369835 396988 399804 382237 425581 927474 977607 584170 490898 315431 309776 366122 362679 386749 394714 406146 411571 463381 461412 765070 797016 40.15 68.8 1
12:02:17 2023-10-12 386422 383981 92937 90951 141765 142174 147114 146058 120863 123234 123064 127499 141869 144241 413412 450572 1300447 1283612 504484 522891 132570 115633 124106 125784 133733 133910 128253 129057 87439 88877 308289 273519 768131 774533 233460 231728 295057 297234 349313 338726 367188 372036 396394 403686 378619 422011 930049 979164 589255 494252 315209 309834 365087 364955 389961 393044 406146 408958 465047 464734 760005 798956 40.15 68.8 1
12:02:18 2023-10-12 388897 383228 92937 90885 141868 142274 147492 145638 121361 121094 123112 127453 141800 143903 413377 446813 1298529 1283612 506708 522047 129537 114748 124960 125456 134576 131937 128857 128487 87840 88537 309202 270042 781781 780292 232733 231728 295830 297897 345614 339476 367269 369835 396988 402234 381900 424559 930329 979164 585579 486652 315726 309121 364093 360821 387623 392923 403041 410008 460017 463501 767827 796121 40.15 68.8 1
12:02:19 2023-10-12 384686 383442 93093 90888 142065 142308 147629 145875 120896 123320 123197 127499 141800 144241 413412 444376 1300447 1294559 507317 522487 132788 115335 124582 125577 134137 134241 128499 128878 87563 88877 310204 270495 772609 774848 233096 232053 293916 297789 347422 338726 367775 372344 396844 401067 383101 421864 931576 987576 586754 494806 317543 308045 365899 363448 387948 392430 405571 411279 465350 464877 761063 795556 40.15 68.8 1
12:02:20 2023-10-12 387226 383183 93194 90918 141765 142182 148824 146252 121325 123286 123349 127377 141938 143873 416173 450327 1291227 1274313 507464 522855 129537 115335 124173 125577 134011 133876 128499 129057 87595 88877 311441 272098 774246 781213 232697 231728 296621 297789 348751 338690 366167 369242 396430 403686 382237 424221 931650 972952 591042 486616 315207 310060 363066 363961 388020 393507 405571 410402 462668 463176 767282 795433 40.15 68.8 1
12:02:21 2023-10-12 387262 384000 92937 90946 141958 142496 147645 145875 121260 123269 123112 127499 141869 144039 414031 444899 1290237 1281712 509520 522891 132713 115414 124106 125837 133851 134335 128308 129237 87563 89141 311441 273385 770942 779481 233281 232706 294015 297680 349099 338441 369276 369691 399307 403083 381051 424522 931654 974800 586989 491592 316991 307900 365124 364992 387912 394714 404959 410914 464005 462744 770012 797254 40.15 68.8 1
12:02:22 2023-10-12 385180 384210 93713 90905 142157 142241 147215 145840 121144 123371 123264 127554 141998 144241 413341 451706 1304145 1286355 502592 522855 129541 115414 124754 125543 134398 133841 128857 128844 87715 88812 310729 270495 783956 775044 233388 232053 297612 297471 347386 340193 368230 369871 395450 403686 383862 423246 932684 981970 589613 492361 315395 310024 360988 362681 390824 394150 406864 408236 462546 464734 766568 797105 40.15 68.8 1
12:02:23 2023-10-12 386148 383849 92937 90885 141936 142379 147768 146659 121144 123320 123064 127554 141800 144306 413341 447585 1302229 1287091 506066 525969 128986 115699 124039 126031 133599 134520 128048 129348 87743 88991 311441 271917 765308 777350 234190 231083 294914 297789 347630 339579 367822 372825 395342 402481 381123 425766 934042 972879 586754 494952 314401 310024 364093 364207 386369 393570 405461 409031 462633 460694 759261 797820 40.15 68.8 1
12:02:24 2023-10-12 384872 383406 92937 90602 142061 142765 148109 146455 120831 123200 123264 127344 141869 144069 413959 445642 1298493 1292910 508833 525932 132754 115222 124549 125716 134103 133841 128431 128878 87595 88751 310204 270495 772609 775081 232335 231804 295307 297789 347422 340193 367188 369871 396808 401913 382793 421681 930182 986107 591042 493086 315582 308045 365087 363595 391210 394124 404055 410298 464364 465280 765045 796687 40.15 68.8 1
12:02:25 2023-10-12 387804 384833 92937 90918 140043 142976 146906 145566 121260 121769 123112 127554 141878 144298 413341 449658 1297662 1270656 501454 522891 129182 115302 124173 125716 134103 133934 128554 128878 87563 88812 308289 272062 775649 780660 233424 231205 296663 297356 347701 339177 368377 369799 394616 403686 382778 425766 931378 970027 596759 489405 315137 310530 363543 363961 387984 393782 405461 408417 464693 462095 763334 797820 40.15 68.8 1
12:02:26 2023-10-12 387619 383410 93001 90918 142130 142274 147595 145840 121260 123461 123315 127588 141800 144241 413995 444934 1291021 1281750 508796 522855 132535 115414 124139 125889 133700 134335 128397 129237 87563 88999 309202 272998 766847 780292 233173 232670 294300 299371 349134 338239 369276 369727 399198 402338 381014 424522 928974 972879 591042 492361 315726 308116 365124 364476 387623 394463 404709 410916 464367 463932 770012 797254 40.15 68.8 1
12:02:27 2023-10-12 386422 383179 92937 90918 142018 142976 147283 145566 121260 123491 123197 127588 142089 144477 414287 450998 1304145 1285440 502592 522589 129360 114748 124754 125543 134322 133841 128767 129687 87715 88812 311584 270495 780013 775081 233424 231728 298708 296483 347142 340229 366131 369943 395535 403686 383862 422946 932684 982006 588398 492397 315395 310530 363030 362935 390215 394463 405962 410694 462438 464734 762907 797746 40.15 68.8 1
12:02:28 2023-10-12 386677 384210 92937 90918 141897 142599 147871 146659 120863 123354 123064 127588 141800 144377 413341 446956 1300373 1281750 503906 525969 129537 115633 124482 125823 134036 134110 128596 129010 87835 88715 308289 270351 788975 777350 233989 231007 295057 297536 347666 337054 368081 372561 395764 401067 381371 423353 932024 974292 578876 495339 314658 310060 364093 363704 386405 393570 405461 409682 465021 460730 758581 797254 40.15 68.8 1
12:02:29 2023-10-12 385145 383366 93099 90822 142195 142241 147352 145705 121444 123251 123197 127466 141998 144205 414251 444934 1300410 1291954 509269 522083 132437 114748 124173 125543 134196 133841 128431 128878 87531 88784 307496 270459 772489 775044 232661 232053 295343 297536 349566 338690 367708 372036 397061 401316 382487 423966 932982 989744 581351 494455 315582 308045 365742 363595 387767 392252 405571 410298 464036 465957 761063 795408 40.15 68.8 1
12:02:30 2023-10-12 388513 383330 93130 90885 140285 142779 147316 145781 121227 123251 123297 127167 141904 143811 413341 449622 1291190 1274313 505594 522855 132720 115256 124549 125577 133977 133876 128465 128878 87715 88877 311441 272062 772369 781213 232697 231403 296246 296483 347701 338655 366718 369242 395800 403686 382237 424522 931650 975094 579745 486544 316415 310024 363030 363704 387984 393472 406146 407805 465021 463104 765650 797820 40.15 68.8 1
12:02:31 2023-10-12 387916 383366 92941 90918 140089 142471 147457 145875 121144 123286 123197 127466 141998 144205 413341 444594 1296740 1282699 505558 522047 132621 115414 124139 125543 134103 133841 128431 128878 87595 88845 310204 270531 770792 779371 233173 231804 294193 300320 347279 337492 370326 369691 396772 400223 382056 426297 928937 978581 582232 491976 315401 309666 364338 363704 387330 394714 405962 412189 464693 461376 764454 796121 40.15 68.8 1
12:02:32 2023-10-12 386314 383402 92937 90918 142157 142505 147215 145875 121029 123286 123230 127588 141899 144205 413959 451038 1300447 1283612 504448 522927 132437 115302 124173 125750 134213 134241 128554 129057 87595 88877 308289 273713 768763 774497 233424 231728 296358 297753 349290 339679 368230 372036 396709 404255 381087 422315 933636 979128 589613 493866 315618 309555 364597 363011 390215 393570 403929 409717 467293 465052 761822 799524 40.15 68.8 1
12:02:33 2023-10-12 391951 383402 92941 90951 141932 142702 147492 146077 120733 123440 123112 127588 141800 144377 412723 447971 1300447 1276128 501418 525559 129448 115282 124740 126050 134221 134204 128630 129044 87835 89023 311441 272798 777949 779481 233953 231007 296246 297789 347701 338405 368788 369871 395764 403403 383049 426829 934078 970063 591042 492013 314658 310748 363948 363961 387294 393507 405497 409031 461948 463896 761136 797820 40.15 68.8 1
12:02:34 2023-10-12 384945 384235 93065 90951 142359 142501 147732 146077 121029 123320 123064 127588 141998 144478 413668 443616 1305071 1295674 505732 522855 129186 115302 124516 125543 134225 134241 128678 128878 87595 88845 310204 270495 776414 773913 233424 232053 294443 299473 347422 338655 366167 373088 397061 401316 383049 423920 932982 989744 581930 495046 316640 308045 365899 363339 387767 392252 406110 411388 463709 463465 760199 795556 40.15 68.8 1
12:02:35 2023-10-12 388311 383246 93198 90789 142199 141815 147767 145333 121987 121025 123330 126749 142032 141547 413377 449652 1290918 1272529 507464 522891 132754 115414 124621 125750 134011 134004 128465 129057 87531 88877 310729 272940 772008 780660 231937 231890 295924 297716 349576 338690 366682 368687 397025 403686 382237 425191 931650 974328 591042 486544 315798 309519 363030 364476 387948 395548 404996 407841 462993 462779 768373 796523 40.15 68.8 1
12:02:36 2023-10-12 389730 383402 93065 90918 142036 143075 147180 145600 121352 123320 123197 127377 141887 144302 414287 442924 1294626 1282699 510281 522855 132713 115448 124363 125958 133717 134132 128342 129237 87531 88877 311441 272831 782690 779003 233173 231839 294158 297248 349290 338002 369276 369763 399198 401138 380906 426024 928790 973567 589613 492013 315618 310273 366158 364734 387840 394714 405283 412154 466999 461735 766682 796687 40.15 68.8 1
12:02:37 2023-10-12 386936 383366 92937 90918 141966 142505 147595 145875 121029 123286 123197 127588 141899 144241 413341 451034 1300447 1283612 506399 522891 129360 114748 124549 125577 134137 133841 128644 128878 87715 88845 311441 272098 771870 775081 233260 231728 297081 297297 347737 340229 368230 372557 396988 401671 383319 422946 934042 980497 589613 492397 315618 310932 360988 363704 390766 393606 404213 407805 466936 465280 762796 799182 40.15 68.8 1
12:02:38 2023-10-12 386681 383402 92937 90951 142026 142505 147287 146179 120863 123354 123197 127765 141800 144276 413995 447004 1300447 1282699 503784 522891 132248 115666 124073 126171 133902 132703 128205 129168 87683 88962 310204 271772 766565 777754 234010 231550 296246 297428 347701 337362 370589 373174 395764 402481 382237 423390 932024 974837 588398 494989 314658 310060 364093 363961 386441 393883 405497 409646 463018 460730 759659 797585 40.15 68.8 1
12:02:39 2023-10-12 385051 383402 93065 90922 142164 142274 147767 145875 121227 123286 123230 127499 141869 144205 413668 445692 1300447 1292910 509557 522855 129360 115335 124549 125577 134011 133841 128678 128878 87715 88845 303566 270495 776293 775081 232897 232053 294336 297789 347422 338690 367708 372036 397061 401352 382778 422011 930989 989744 589613 492875 315473 310859 365124 363925 390694 393115 404849 411060 463600 466222 763297 795556 40.15 68.8 1
12:02:40 2023-10-12 388348 384246 92681 90979 141764 142769 146774 146365 120536 123594 123197 128072 138106 143152 416173 445209 1310650 1290946 502005 525223 129537 115315 124893 125543 134356 133782 128767 128878 87835 88780 314708 269970 778514 776800 234190 230723 295995 297500 346377 339679 366167 369907 394580 401316 381329 423920 930012 983395 588398 493866 313702 311181 364608 360893 388020 394437 405533 409682 462401 463501 756430 795556 40.15 68.8 1
12:02:41 2023-10-12 387262 383121 92941 90918 141927 142266 147492 145875 120896 123200 123197 127499 141869 144241 413341 444594 1291227 1281750 511535 522891 132535 115448 124173 125991 133918 134097 128431 129237 87499 88877 307124 272867 777878 779554 233460 232053 294158 299292 348501 338370 369276 372185 399234 401174 380906 425692 928827 976059 591042 492013 315654 309798 363792 364919 387767 394714 405858 411571 464403 465282 767827 797585 40.15 68.8 1
12:02:42 2023-10-12 386148 383437 92937 90946 142061 142505 147697 146277 121112 123320 123112 127499 141800 144241 413377 450320 1303219 1285440 505163 522891 129275 115222 124549 125577 134204 134241 128589 128878 87563 88784 308289 272062 771272 774497 233424 231403 296872 296973 348751 340743 368230 372036 397025 402233 383319 422646 934078 979164 589613 492434 315654 309776 360988 363961 391042 394160 404213 407805 464839 464912 762253 797635 40.15 68.8 1
12:02:43 2023-10-12 385523 384552 92937 90955 141962 142736 147457 146261 120896 123354 123112 127588 141800 144342 413412 449652 1300447 1283612 503660 522964 132621 116019 123920 126171 133902 134708 128192 129369 87531 89056 309202 272613 782618 776971 233645 231911 296067 300950 349278 337634 366167 372561 396736 403119 378583 423920 932684 977717 588183 495376 315173 310304 364093 363011 387948 393018 405461 409682 465845 462095 758581 797124 40.15 68.8 1
12:02:44 2023-10-12 387511 383366 94738 90918 142065 142274 147767 145703 121260 123200 123264 127691 141869 144004 413377 446968 1298529 1283311 507427 522927 129715 114715 124994 125543 134576 132082 128857 128665 87715 88723 310204 270567 789681 780660 233260 231890 295021 297789 346655 340779 366682 369835 397061 402553 381900 424221 930329 981738 595330 491760 315473 309776 365087 360749 390723 396385 406110 410152 459872 466531 768807 795283 40.15 68.8 1
12:02:45 2023-10-12 387794 384246 92929 90955 141962 142370 147319 145875 120896 123354 123197 127588 138378 142201 416469 446373 1305962 1296324 506376 522711 129541 115348 124688 125823 134196 134241 128465 128878 87563 88784 311441 270459 772850 774812 233460 232053 294022 299292 347142 338690 369165 373088 397061 400999 382778 423319 931650 987453 587290 495376 315690 308151 363282 363448 387754 392430 403077 411243 464036 463501 759986 795556 40.15 68.8 1
12:02:46 2023-10-12 386668 383406 94804 90760 142397 142241 148127 145468 121292 122961 123264 126782 141938 141342 413377 450965 1291190 1272529 508546 522855 132621 115222 124173 125577 133733 133876 128342 128878 87563 88845 311441 272482 774803 780660 231973 231728 295959 297464 348501 338441 369239 369618 396880 404219 382092 424411 931539 974871 591042 486544 315437 309807 363030 363961 387695 396385 405571 410110 462993 463465 767568 797762 40.15 68.8 1
12:02:47 2023-10-12 386681 383976 93807 90988 141942 142736 146602 146349 120798 123354 122895 127853 141800 144715 413341 445017 1307736 1294752 503227 522855 129360 115335 124582 125750 134356 133876 128644 128878 87747 88845 309202 270197 778514 775117 234520 231205 294850 299582 346620 339441 366747 372036 395207 400999 380795 424221 930012 984163 586989 495339 313702 310095 364608 360893 388020 394160 405569 410298 460089 463501 758027 795260 40.15 68.8 1
12:02:48 2023-10-12 385523 384552 93001 90922 141984 142379 147871 146659 121177 123269 123197 127499 141800 144105 413050 448358 1309667 1285440 500002 522451 129360 114748 124582 125577 134416 132156 128617 128638 87803 88747 310204 270125 780214 776654 233281 230506 296973 297680 346341 339393 366167 372036 394652 402267 384259 424221 935439 984895 574707 492251 314436 310429 363836 362414 390215 394437 405569 408779 459620 463537 757770 795556 40.15 68.8 1
12:02:49 2023-10-12 389730 384552 93001 90951 142044 142702 146941 145566 121061 123149 122979 127411 141878 144087 413377 444594 1296740 1282699 507243 522083 132443 115448 124173 125871 133700 133945 128376 129237 87563 88877 308289 272062 777199 779554 233260 231083 293994 297536 347737 338108 367269 369943 397061 401316 381123 422757 928974 975743 580266 493161 315401 308839 366640 364588 387186 394643 405814 411716 466669 461917 764849 797142 40.15 68.8 1
12:02:50 2023-10-12 390004 383437 92937 90951 141967 142848 147317 145566 121260 123320 123197 127499 141887 142280 416469 444413 1300373 1284339 505806 522711 129360 115699 124688 125857 134314 134239 128644 129057 87747 88845 311584 271521 777423 779554 233424 231047 295830 299256 346513 338144 368377 369943 397061 400718 383049 423390 929011 978581 588398 493161 315690 309590 363827 362935 386785 394714 405925 411571 462728 461412 765613 795556 40.15 68.8 1
12:02:51 2023-10-12 384058 384905 92937 90918 141932 142505 147287 145875 121094 121515 123097 127588 141800 144241 413377 446920 1300447 1283612 504448 522927 132478 115448 124139 125871 133700 133910 128431 129237 87347 88877 308289 273786 765589 775081 233460 231728 296038 297789 349554 339678 368046 372344 396700 403615 380942 423135 935354 981319 588183 494806 315509 310024 364093 363047 390215 393008 407301 409646 464693 463537 759659 797635 40.15 68.8 1
12:02:52 2023-10-12 390529 383996 92964 91161 139921 142702 147114 146212 121079 121854 123197 127840 141929 144777 413341 447004 1300373 1278036 502325 525223 129271 115414 124173 125889 134137 132341 128617 128878 87627 88877 314708 270567 771614 778451 234025 231403 296246 297464 347701 337634 368412 372036 395243 402553 382237 423390 932024 970099 589613 493516 314472 310095 363836 363448 386441 394714 405533 409067 461624 460765 759986 797820 40.15 68.8 1
12:02:53 2023-10-12 383219 385216 92971 90918 141962 142274 147492 145875 121029 123149 123146 127499 141800 144354 413995 442995 1303219 1294752 507317 522662 132705 115414 124549 125577 134137 134241 128651 129239 87803 88958 308289 270351 774728 774768 232953 231982 294957 299401 347279 338548 367969 372036 396087 401388 383101 421864 930989 987722 588183 494638 315473 308874 363282 363448 390215 393329 405571 411571 464036 464877 762756 795556 40.15 68.8 1
12:02:54 2023-10-12 387720 383097 94808 90863 141927 142274 147524 145638 121177 123115 123112 127377 141800 143768 413377 450719 1294899 1273406 506027 522891 132621 115335 124549 125577 134225 134054 128499 129057 87563 88877 310204 272345 777059 781767 233096 231403 297189 297789 347737 338726 366718 369502 395800 403686 382508 424522 929976 970136 592471 486616 315690 310753 363180 364330 387731 396664 407012 408308 465350 465172 765428 800093 40.15 68.8 1
12:02:55 2023-10-12 390004 383402 93134 90918 142160 142471 147697 145875 121528 123457 123197 127554 141998 144205 413959 445040 1300373 1285143 508611 525223 129260 115620 124106 125997 133969 134485 128473 129237 87563 88845 310675 272025 767965 779518 233388 232053 294407 297536 348691 338132 370552 369871 399307 401316 381051 425470 930329 975743 591042 491976 315654 308116 364658 364734 387876 394714 406146 412117 463354 462481 767245 797254 40.15 68.8 1
12:02:56 2023-10-12 386973 383402 93065 90918 140055 142505 147697 146179 121227 123320 123112 127588 141998 144205 413341 450962 1304145 1285440 505916 522855 129275 115302 124549 125543 134402 133841 128644 128878 87595 88845 307124 272098 782751 775044 232938 231728 296872 297471 348751 340707 368867 371746 396700 405251 383283 423062 936958 984141 580823 493646 315509 309883 363030 364476 391319 394437 404213 410732 465350 465495 760488 796559 40.15 68.8 1
12:02:57 2023-10-12 386936 383152 93093 90720 139921 142601 147593 146177 121394 123611 123230 127418 138427 142236 415288 451169 1300373 1285440 505645 525969 129186 115381 124516 125958 134078 134428 128431 129168 87531 88999 311441 273786 770294 774497 233460 231728 296358 297789 349805 339679 368230 372820 396988 404255 381625 422909 931988 981891 589613 494565 315654 311152 364866 363011 390215 393606 404855 409972 464729 464841 760192 797561 40.15 68.8 1
12:02:58 2023-10-12 386609 382858 93065 90918 142061 142203 147732 146055 121260 123286 123264 127466 141968 144109 413341 446968 1296652 1285440 507390 522819 129804 114715 124960 125423 134576 133713 129215 128665 87835 88958 311441 270243 785529 779518 233281 231946 295121 297356 346478 340564 370063 369763 396988 402517 381900 424522 930879 981356 593901 490253 315690 309741 365087 362935 390215 393472 406146 410262 459692 464514 768919 793263 40.15 68.8 1
12:02:59 2023-10-12 387916 384246 92937 91079 141730 142576 147665 146965 120733 123406 123097 127588 141603 144478 412723 445631 1300410 1278944 503227 522855 132638 115381 124582 125543 134137 133969 128644 129057 87747 88845 307124 270495 772489 779554 234190 231205 296663 297789 347701 338382 368932 372820 395207 403119 383049 423390 932684 973324 592471 492397 315778 312034 363948 363780 387006 395647 409005 409500 464985 463968 763450 798687 40.15 68.8 1
12:03:00 2023-10-12 387226 383366 93001 90946 142061 142274 147732 145840 121260 123166 123230 127167 142097 143567 413668 451002 1296635 1277699 507206 522747 129360 115348 124688 125857 134416 134262 128685 129134 87803 88845 311441 272062 772369 781403 232974 231748 295924 297392 348751 338690 367234 369474 396529 403686 382778 424522 931650 973346 582761 486544 315690 310060 363030 363961 387984 394092 406146 408417 463318 463465 767282 797598 40.15 68.8 1
12:03:01 2023-10-12 388624 384246 92809 90984 139469 142803 146774 146772 120536 123526 123079 127942 141800 144715 413050 445669 1309593 1287295 502511 522855 129537 115302 124754 125543 134563 133841 128857 128878 87900 88691 310204 270006 783718 777350 233989 230648 296246 299256 346620 339715 366682 369618 394329 401067 383930 424227 935627 984677 591042 493260 315741 311293 364572 360713 387984 394714 405533 409646 462365 464371 757467 796687 40.15 68.8 1
12:03:02 2023-10-12 386148 383402 92937 91132 139947 142601 147455 146309 121195 123526 123349 127452 138460 142201 413815 452209 1305997 1286355 505200 522891 129632 115282 124721 125716 134415 133876 128644 128878 87747 88962 307702 270531 780107 775081 233424 232053 295959 297356 347737 340707 368230 372036 396394 404255 383319 423282 934078 982006 591042 492397 315654 310455 363030 363704 391319 394437 404213 407805 463782 464877 759949 797820 40.15 68.8 1
12:03:03 2023-10-12 387912 383402 93065 91079 141979 142379 147768 146659 121061 123320 123230 127588 141998 144241 413377 441840 1298493 1283612 506671 522451 132673 115335 124549 125871 134322 133876 128678 128878 87747 88958 310204 270748 776453 780698 233281 231946 295579 299719 345956 338239 368269 369727 396808 400646 383319 423353 930329 982372 584170 490862 317166 309555 364047 360857 387042 394714 406146 411534 463381 461735 765613 795313 40.15 68.8 1
12:03:04 2023-10-12 385601 384246 92941 90951 142023 142976 146941 146434 121177 123286 123028 127554 141990 144315 413341 448307 1300410 1284525 504411 522855 132621 115448 124173 125958 133897 134132 128075 129417 87563 89031 308289 273676 769194 773949 233460 231728 296038 297536 349841 338690 368230 372825 396988 403686 378583 423246 932684 981356 589613 495339 315654 310238 364608 363011 389925 393284 407769 410007 467809 464371 759622 800093 40.15 68.8 1
12:03:05 2023-10-12 390183 384547 92937 90951 141730 142597 146808 146461 120651 123526 123064 127853 141800 144447 413305 449134 1300410 1279525 502362 525969 129537 115348 124688 125857 134221 133923 128596 129134 87803 89023 311954 272025 772850 779554 233989 231367 296304 299650 348470 338690 368932 369907 394920 403579 383049 423426 931329 970063 593901 490862 314658 310718 363836 363961 387330 392923 405497 409067 464474 461412 763334 796523 40.15 68.8 1
12:03:06 2023-10-12 385055 384246 93065 91042 142061 142505 147595 145840 121292 123234 123197 127554 141800 144205 413995 445282 1300447 1294752 510045 522819 129271 115414 124582 125750 134103 133876 128644 129057 87747 88877 310204 270495 772729 775081 233096 232053 294158 297789 347701 338690 367969 372820 397061 402195 383101 421718 931429 989013 589613 492985 315654 310090 365124 363889 390933 393534 405571 411243 462329 465566 763728 796448 40.15 68.8 1
12:03:07 2023-10-12 386101 384282 93130 91095 142191 142601 147455 146312 121444 121770 123264 127874 138171 144539 413197 444195 1306853 1296485 506971 522891 129271 115414 124549 126050 134933 134028 128644 129057 87747 88877 310579 270243 772214 773949 233825 232053 293880 297536 347422 339679 366682 373347 397061 401316 383319 424522 931650 989041 580471 495376 315654 308186 364082 363704 387984 392466 403929 411534 464036 463501 760740 795313 40.15 68.8 1
12:03:08 2023-10-12 387619 383402 94968 90760 142397 142241 148214 145786 121658 123080 123567 126782 142037 143733 413995 451715 1291190 1276184 509631 522855 129271 115448 124206 125871 134103 134241 128678 129147 87595 88877 309202 273071 776938 782803 232411 232018 296764 297464 349416 339298 369276 369618 396880 404788 381604 424522 931650 975779 591042 491024 317584 309515 363836 362468 387984 395647 404996 409031 466559 463140 768919 796559 40.15 68.8 1
12:03:09 2023-10-12 389967 384373 93194 91165 139956 142635 147663 146277 121260 123320 123230 127588 138662 145134 413341 444381 1295819 1282433 509121 522083 132535 115448 124206 125991 133700 134004 128342 129237 87747 88845 310204 272410 766648 779554 233460 232053 294443 299256 348470 338144 367305 369907 399307 401316 381087 425877 930329 975743 589613 492397 315690 310882 364373 362503 387912 394714 403644 412190 467256 462095 767827 797820 40.15 68.8 2
12:03:10 2023-10-12 385601 384235 93065 90951 141997 142727 147595 146213 121292 123320 123230 127588 141869 144241 413341 450681 1304145 1285440 507998 525969 129626 115666 124688 125857 134221 134180 128962 129313 87835 89178 312718 273567 768643 775117 233825 232053 295057 297536 350369 340193 368230 372602 397025 404324 381910 423282 933381 981240 591042 494602 315690 310060 364093 363047 391042 394450 404855 410008 464765 465531 758264 796559 40.15 68.8 2
12:03:11 2023-10-12 387916 383366 93198 90951 142195 142837 147732 145600 121292 123320 123197 127588 141869 144491 413377 445355 1299488 1283612 505953 522083 129360 115335 124874 125871 134356 133841 128857 128878 87747 88845 310204 269211 778393 779554 233460 231890 295057 299256 345614 338690 368412 369907 397025 401316 385149 426829 931429 981891 589613 490753 315545 312206 365087 362754 387731 396385 404213 411206 462401 462779 767827 795408 40.15 68.8 2
12:03:12 2023-10-12 387844 386901 95299 91585 143338 143969 149493 148075 122361 124145 125116 128564 140827 145161 417622 451888 1310650 1296523 513232 529085 131190 116607 126689 127911 137004 132691 132360 132595 88792 89996 317895 274562 791519 784233 234851 232053 297955 302880 353988 344302 374048 373883 400785 405337 387524 429813 940870 991060 598189 496078 321344 315536 369966 366403 393891 401343 412286 414416 468656 469557 779285 807093 40.15 68.8 2
12:03:13 2023-10-12 393945 390484 95862 92446 141999 146526 150689 148994 123129 121284 126740 128667 141958 143858 420407 453163 1324197 1307742 513579 531977 132419 118241 128480 132223 141191 136249 131058 132731 89538 91448 314659 278484 780737 793171 238528 234723 300846 303509 357546 346866 375347 378740 405464 413741 389898 431105 953774 1005025 589807 503892 323119 316894 372095 372788 400990 403677 416437 418121 471533 477375 778259 816365 40.15 68.8 2
12:03:14 2023-10-12 399139 399003 96326 92894 144241 148471 154086 152724 123941 121960 128531 130586 143010 145773 426772 456500 1337327 1330778 522520 539417 133319 118472 131062 129865 140350 137875 134082 134508 90319 91574 317389 277688 794021 797890 236876 236459 301445 305293 358480 349420 375632 378921 406074 412069 391604 431142 955163 1006006 602477 501086 324138 316965 373226 372788 399280 404655 413237 420676 473127 473779 788557 816365 40.15 68.8 2
12:03:15 2023-10-12 400493 398423 95834 92450 143778 148724 154223 152901 123974 122128 128531 131233 142934 145494 426808 460048 1333097 1320807 518999 540912 133118 118433 131428 130792 140413 138610 133981 135090 90031 91794 316549 279293 797666 800155 237610 236058 301904 303366 359165 350199 378227 381100 404523 412649 389825 429813 959310 1008492 599618 504150 323172 317889 373226 372788 399280 402224 414547 419414 472793 473814 776521 813680 40.15 68.8 2
12:03:16 2023-10-12 404665 399649 95754 91938 143977 147342 154936 152301 124314 121531 128531 130524 143178 144701 427786 462723 1323963 1313169 522783 539799 132453 117847 131289 130579 140513 138521 134116 134576 89849 91448 317895 279437 805714 805916 236274 235694 301445 302941 358504 347568 375632 377639 401138 409908 386326 430578 956826 993829 599618 502469 323172 318938 373675 373243 394929 402931 413201 414452 472793 468864 779099 817490 40.15 68.8 2
12:03:17 2023-10-12 403680 401196 95001 91393 142921 147342 153949 153047 123200 121465 128271 130276 142188 143790 426025 464360 1339479 1319002 513670 538274 131198 116560 131062 129869 140292 137879 133746 133956 89194 90499 315209 279277 807666 801825 236109 234045 299620 301898 354989 345481 374085 377072 397494 402865 386316 423353 948244 1003091 603910 505617 321800 314878 372095 369727 394204 398255 409488 414344 467202 469071 777073 811666 40.15 68.8 2
12:03:18 2023-10-12 406234 401191 92937 90918 142024 146627 153233 152094 122927 124352 127683 129577 141992 142894 423809 463377 1326164 1304501 518153 538274 130542 116252 130788 129509 142787 137849 133432 133885 89040 90342 318401 279675 796822 810152 238528 233906 298572 301914 355491 346288 375333 376268 396952 404028 382778 423390 949416 990303 595330 502971 320435 315322 369966 368651 392982 396550 409199 413763 467567 464877 772169 811740 40.15 68.8 2
12:03:19 2023-10-12 404473 403158 92224 90157 141332 145592 152918 151643 122291 120795 127410 128962 141268 142115 423773 460685 1328194 1313392 517749 537477 129448 115448 130264 132591 142484 137259 132810 133415 88544 89746 314208 278543 797674 802392 236847 233453 297287 300320 351997 343079 369524 371910 394616 402234 381123 419446 947361 991647 601010 503007 319079 312968 368889 365268 392149 393507 405533 412519 463709 465282 769104 807093 40.15 68.8 2
12:03:20 2023-10-12 405228 403341 92104 89651 142001 145171 153165 150982 122324 123680 127194 131849 141410 145329 423773 463377 1318887 1304013 522185 537946 129448 115381 130091 129154 138819 137252 133110 133566 88662 89832 314708 278507 796822 809349 236513 234679 297667 300320 351997 342884 369560 372036 394472 402553 377324 419446 943938 984895 597566 495666 317621 312968 366347 365268 388020 396277 405497 408742 464036 460371 769753 808074 40.15 68.8 2
12:03:21 2023-10-12 404628 403637 92104 89631 141508 145171 153199 151224 122730 123663 127194 131764 141044 145298 426206 458610 1328107 1315073 521851 538274 132454 115222 130299 132424 142484 137320 132810 133599 88391 89561 317389 277688 803063 806486 234851 233093 296901 300108 351731 342884 368412 369943 395512 400433 378510 419927 943545 993866 593901 498194 318933 311841 366426 366026 392982 395854 404996 409393 459944 465282 780619 807093 40.15 68.8 2
12:03:22 2023-10-12 410731 406097 91784 89663 141407 145877 153347 152269 122730 124318 127302 128930 141172 142033 427303 457521 1329234 1311508 519185 538274 132535 115620 130419 129603 142683 137546 133118 133666 88544 89829 315209 277688 803900 810362 236179 232769 296038 298304 351961 341535 368412 372036 395836 398299 373607 416938 940494 989822 608324 495702 319311 311729 364409 365304 390215 394127 403168 405475 460654 459841 780577 810479 40.15 68.8 2
12:03:23 2023-10-12 409713 406088 91658 89942 141047 146389 152673 152512 122090 124231 126774 129577 140817 142728 428731 459688 1342082 1319974 516573 537666 132638 114748 130879 129420 139798 137655 133428 133700 88577 89840 315209 279476 809333 808967 237182 232989 296800 301170 350755 342704 370968 374144 394436 398228 375328 414484 946019 1005340 602440 503757 319530 311510 367192 364720 392982 392923 403205 409031 460053 462815 777073 806893 40.15 68.9 2
12:03:24 2023-10-12 414556 407995 91937 89811 141770 146117 153693 152233 122895 124145 127710 129116 141272 142165 430055 460721 1331883 1319002 522747 538459 132705 115222 133338 129513 140380 137905 134095 134082 88852 89561 319213 277688 814029 815070 236179 232769 296004 301061 349877 341524 369524 372036 393124 396523 375064 416938 944643 992534 599560 501122 319530 311002 367486 366403 388020 393817 402598 409067 461589 459369 782867 811666 40.15 68.9 2
12:03:25 2023-10-12 411936 407623 92075 89881 142393 145980 153940 152512 122557 124179 127615 129302 141605 143040 430970 465522 1342851 1322770 518742 544136 129894 115540 131612 129865 140901 138156 134293 134615 88909 89927 314708 278971 815545 811581 237182 234349 296865 299175 349841 342884 367305 372607 394375 396558 375328 414412 948743 1003054 599560 505617 319530 311073 367745 364720 391042 394714 404709 409719 460053 461412 777073 809904 40.15 68.9 2
12:03:26 2023-10-12 415233 411872 92075 89942 142353 146619 153953 152758 123214 124594 127683 129488 141796 142861 429357 467634 1333428 1310575 521232 540991 129537 115799 133373 130043 140968 138749 134116 134609 88885 90186 320635 282161 810035 818542 237182 232053 297955 300357 351515 342884 369596 372561 391976 399836 377396 419903 950053 993335 596841 505112 318446 313265 366977 366776 388020 392888 403077 407841 463818 459801 773587 815169 40.15 68.9 2
12:03:27 2023-10-12 413104 411649 92358 90294 142748 147307 154945 154037 123299 121614 128147 130455 142121 143722 433728 472055 1340686 1327408 525793 544856 129983 116433 133815 131103 141657 139206 134593 134982 89309 90492 321657 282865 818410 816226 236847 233453 299713 300792 351961 344824 368081 373088 392190 401281 375941 414340 953026 1006006 605360 504471 318294 313886 368817 365233 391872 394092 404285 409646 459944 461700 773661 814011 40.15 68.9 2
12:03:28 2023-10-12 414849 412524 92731 90066 142989 146627 155289 153075 123908 121284 128497 130097 142289 143225 432606 469062 1333777 1320918 530407 546507 129898 116106 133780 131136 141892 139543 134685 135509 89101 90551 318401 284325 815212 824372 236680 233906 297739 299570 353879 342740 369042 369691 393329 400963 374132 414412 952606 994745 605360 501477 318592 314621 367120 366776 390215 395854 404819 407805 463381 459334 781319 816365 40.15 69.0 2
12:03:29 2023-10-12 414777 414448 92513 90474 143216 147504 155255 154274 123941 122629 128497 131248 142783 144701 432714 469062 1350699 1329123 525867 548941 129894 116640 133815 132266 141784 140124 134995 136090 89227 90782 321146 284105 812833 822441 237518 233487 297775 299210 354989 345043 367822 371945 393954 400682 373012 414012 955570 1005970 608324 507413 320209 314842 366276 366919 390921 394678 405858 405403 462728 463501 781094 816061 40.15 69.0 2
12:03:30 2023-10-12 420749 415106 92681 90511 143418 148066 156117 154523 124178 122245 128923 130945 143079 144291 432750 466141 1347138 1332074 528641 548831 131033 116701 134341 132324 142241 140278 135745 136211 89529 90782 321657 284105 817142 826564 238191 234793 297500 300084 354488 342848 369524 374144 396673 398893 373048 414484 950968 999691 591578 505259 322028 313921 367156 368355 392426 396907 403776 407805 462633 462059 787414 818450 40.15 69.0 2
12:03:31 2023-10-12 423466 417459 92870 91031 143755 149179 156048 155376 124211 122878 129137 131404 143001 144902 437943 473536 1348629 1323355 527025 549050 131165 116835 134586 132639 142606 140552 136137 136382 89722 90847 323948 284911 822827 827897 236640 234174 297460 300120 353988 342884 371759 373026 393990 400120 374168 417490 958629 1007431 606853 509042 320435 314878 368853 369727 393780 394954 404213 409646 464367 463104 779399 822401 40.15 69.0 2
12:03:32 2023-10-12 424072 417030 93059 90687 144143 148340 156741 155169 124865 122878 129282 131338 143541 144658 438635 473755 1354219 1333555 531920 549014 132286 116815 134813 132606 143469 140456 136514 136321 90031 90927 322445 283703 829842 829704 235910 234734 297955 302880 351997 342884 371759 373616 394580 397670 375328 416901 953738 1003091 611267 507413 321419 313409 370002 369206 392149 396479 405283 410914 463318 461376 789684 819649 40.15 69.0 2
12:03:33 2023-10-12 421376 421542 93070 90918 144319 148271 156766 155341 124912 122944 129714 131437 143178 145103 439407 475140 1363491 1339484 528149 549860 132171 116835 134984 132639 143562 140552 136713 136795 90089 91183 321034 285242 831415 828911 238528 234069 299919 301349 351889 346533 369380 374144 392812 399768 376156 414412 960846 1012134 609795 510556 320889 314621 369893 367184 390921 394092 404249 411206 463381 462779 783659 818450 40.15 69.0 2
12:03:34 2023-10-12 423360 419722 93198 90885 144615 149035 157343 155783 125310 123852 129815 131470 144176 144996 440539 474293 1356485 1341313 535050 553116 132419 117063 131709 133310 143700 142966 137032 137148 89849 91448 336607 286126 836966 832201 236274 234932 299713 300998 351997 343339 371796 371874 394616 397670 375292 416865 955841 1006006 609795 504643 321344 313957 369785 369763 392149 396479 405571 411243 463354 463896 793199 820886 40.15 69.0 2
12:03:35 2023-10-12 423471 424632 94902 90951 145088 148790 157343 156060 125065 123689 129815 132138 143774 145506 446282 477751 1371238 1345364 530030 552971 132751 117205 131800 133189 143930 141340 137474 137106 90286 91448 321034 285720 830435 832448 238866 234139 300240 301738 353988 343374 369452 374181 394267 398893 375292 414412 959310 1017539 609795 512113 322256 314621 370002 368615 392127 396678 404996 410335 464036 464188 786227 820849 40.15 69.0 2
12:03:36 2023-10-12 427664 422009 94972 91360 144918 149452 158004 156382 125477 123722 130281 132171 144176 145060 439888 475809 1358421 1343224 536299 553152 132885 117340 132164 133290 144300 143236 137776 137312 90443 91574 340015 286126 834819 836337 236310 234967 300141 301068 351997 343339 371796 371910 394616 398263 374132 416865 957950 1008145 609795 509042 322714 314621 370002 369835 392280 396550 404709 410335 463354 462095 795565 825051 40.15 69.0 2
12:03:37 2023-10-12 425881 424300 93419 91291 145231 149624 158044 156570 125636 124030 130143 132561 144372 146114 442948 478003 1372764 1336736 528766 554644 133485 117421 132073 133507 144300 143992 138329 138218 90414 91608 324104 286126 831945 834561 237776 234208 299605 301985 353988 343374 369632 374217 395171 398893 374168 414376 958715 1018367 603911 512113 322900 315322 370002 369170 393302 396444 404996 410043 464036 464877 790318 823295 40.15 69.0 2
12:03:38 2023-10-12 431170 424084 93427 91393 144649 152252 157469 157216 125650 124130 130316 132727 144176 145976 441620 478111 1362523 1337463 531501 556433 132453 117454 131982 133759 144066 143506 137501 137940 90312 91820 323457 288166 830923 838712 237670 234828 300343 300927 355743 344787 372321 374181 393954 400682 376025 416756 962499 1011419 615854 513675 322256 315802 370002 369510 392163 395854 404213 409646 464367 463501 787092 825638 40.15 69.0 2
12:03:39 2023-10-12 428006 425930 95170 91426 145254 152283 158562 157326 125857 124301 130623 132727 144678 146041 445155 480852 1374169 1348704 531125 556506 132989 117650 132566 133847 144466 143589 138188 137853 90509 91701 329108 284977 839486 836930 237811 234570 297773 303740 353988 344871 369560 374217 394616 398578 374168 414340 959840 1019807 612868 513275 322942 314878 370002 369170 393891 396479 404996 410262 464036 465566 792037 824465 40.15 69.0 2
12:03:40 2023-10-12 434465 426519 95031 91552 144888 152322 158114 157361 125891 124506 130498 132760 144879 146248 445472 480562 1367253 1340571 532936 556323 132785 117712 132316 134095 144398 144074 137741 138181 90509 91890 326765 288557 831733 838227 237741 234967 298398 301068 355994 344824 371796 374181 393990 400120 371932 414484 962979 1012171 607773 514403 321800 315802 370002 369871 393266 396166 403644 409067 463354 463537 787437 825192 40.15 69.0 2
12:03:41 2023-10-12 428672 425919 95195 91552 145222 150291 158557 157361 125924 124539 130749 132727 145809 146102 441439 480852 1377136 1352661 534199 558083 132885 117732 133051 134103 144598 143877 138413 138215 90509 91954 329108 286414 834874 837043 237811 234967 297703 302021 354488 343374 369596 376798 395207 398299 373048 413720 962906 1021524 615854 513712 323172 314519 370002 369466 393891 396514 404709 409682 464036 464877 795001 824907 40.15 69.0 2
12:03:42 2023-10-12 434464 429852 93647 91638 145385 150149 157874 157994 125964 124850 130757 133515 144773 146929 444891 481958 1364986 1345364 534560 559665 132818 117881 132608 134229 144564 140231 138098 138215 90509 91987 324104 288378 832544 841343 237242 234967 300240 301701 353343 344824 369632 374181 393990 399488 372820 414084 965749 1015867 608324 514440 321344 315536 368853 369835 393302 396479 406146 405511 463091 463501 786300 825192 40.15 69.0 2
12:03:43 2023-10-12 433586 426965 95199 91426 145621 152429 161302 157361 126186 124539 130932 132943 145182 146248 445629 477294 1364986 1346908 539322 558873 132852 117914 132608 134263 144564 140663 138022 138848 90814 92302 326765 289399 854198 847053 238866 235554 297919 302763 353838 345311 372030 371945 395800 398295 374203 414340 960109 1006358 623404 511966 321616 315802 369966 369871 390957 397662 403776 408417 463354 462095 797133 826435 40.15 69.0 2
12:03:44 2023-10-12 429927 428973 95199 91552 145583 150114 161493 158021 126219 124948 130966 133264 144773 146317 446963 480500 1369249 1347410 538173 558051 132635 118275 132164 134906 144534 144421 137776 138987 90476 92369 331306 291629 829107 840711 237041 235694 300028 300120 354441 344926 369488 372467 393436 401352 373870 414713 967843 1018331 618466 512875 320435 314986 369749 367543 391781 396514 405176 409031 460053 465282 786319 825638 40.15 69.0 2
12:03:45 2023-10-12 432665 428578 95360 91585 146502 152429 161633 157361 126306 124539 130966 132977 145346 146517 446708 485598 1360011 1348980 544341 561254 133185 118303 133452 134978 144598 144355 138194 138921 90542 92241 330085 291799 831263 848528 236274 235694 299340 303233 354122 343374 371759 373088 392225 400718 371932 414376 965749 1008145 613657 513275 321117 315802 370002 369502 391872 396943 404855 408742 464036 460013 785671 825228 40.15 69.0 2
12:03:46 2023-10-12 431440 430201 95195 91731 145626 150219 161372 160352 126340 124864 131149 133252 144875 146317 446817 487017 1372184 1351289 539173 558874 133319 117948 133645 134668 145510 144184 138579 138794 90575 92241 327231 290843 845188 843132 236841 234769 301303 302666 353988 344926 369560 371910 391604 397670 373048 414713 965786 1021287 609428 516633 321800 315322 372095 368651 394096 395266 405571 410298 462728 461771 791856 827567 40.15 69.0 2
12:03:47 2023-10-12 436255 431227 95457 91771 146203 153141 161945 158097 126467 124817 131010 133060 145586 146248 447985 485575 1367264 1341490 537845 558910 132885 118275 133209 134593 146157 144285 138194 138916 90575 92343 329108 291012 835933 848009 237041 234570 298642 302990 352320 343303 371796 373061 392225 398893 373675 413756 967156 1015148 616787 516633 321985 315802 370002 369907 392092 395613 405858 410457 462668 462779 788557 827681 40.15 69.0 2
12:03:48 2023-10-12 436434 431096 95364 91585 146239 152712 161668 160575 126548 124950 131231 133193 145654 146317 446671 481872 1370814 1354071 541082 558910 133624 117914 133864 134987 146389 140786 138974 138952 91009 92208 326221 289399 847782 850941 238866 235554 300064 304171 353988 344824 369668 371910 393293 396488 373939 414048 960958 1010143 618840 513675 323172 314878 370002 369438 389791 396514 403168 408417 461948 460694 799991 826435 40.15 69.1 2
12:03:49 2023-10-12 438148 432475 95195 91958 145889 153138 161337 160792 126340 125396 131058 134311 145654 147136 449611 484103 1372184 1348704 538173 558982 133336 118275 134158 134736 146157 144456 138609 138987 90983 92241 332542 291048 842384 847973 237444 235037 298433 302990 352320 344824 369632 373621 392261 398858 372058 415302 968530 1016586 619061 516633 321800 315802 369445 369871 392990 396166 405571 405439 461948 465245 788603 827644 40.15 69.1 2
12:03:50 2023-10-12 439056 433102 95394 91618 146944 150818 161816 158242 126757 124984 131341 133742 146468 146974 448425 482176 1372764 1356522 543953 562848 133528 118501 134015 135075 145544 144456 138807 138987 91068 92335 330085 288450 844052 851690 236675 235484 297667 302481 354989 344824 369632 373880 393400 396488 372884 415339 962224 1010704 604816 514440 323172 315100 370002 369835 389791 396943 402561 405511 461948 460730 799505 827644 40.15 69.1 2
12:03:51 2023-10-12 433039 435321 95394 91727 146336 152924 161633 160939 126757 125396 131149 133628 145688 147203 449611 485198 1374169 1354108 540812 562217 132910 118704 133603 135364 145752 144834 138220 141417 90575 92369 332542 293114 837865 846738 236675 234967 297773 302603 354406 344372 368377 371910 392225 400120 373939 412222 968530 1021359 614209 515170 320435 315021 370002 367543 393502 396479 404570 405475 459944 464624 787775 830314 40.15 69.1 2
12:03:52 2023-10-12 437600 433025 95561 91771 146577 151064 157659 158685 126656 125262 131446 133628 146026 146999 447959 484784 1363981 1352073 548187 562217 133423 118467 133986 135440 145068 144799 138691 141310 90575 92598 329108 293740 838559 852897 235580 235694 298677 301134 353343 343268 369524 372036 391055 399524 373147 413795 967156 1006322 612922 513638 321074 315802 370002 369206 391319 396514 404249 409835 462728 458014 790915 827681 40.15 69.1 2
12:03:53 2023-10-12 433709 433129 95398 91618 146847 152675 158221 160610 126791 124606 133645 133227 146162 146759 451637 484103 1372184 1361096 548225 562253 133319 118433 134015 135348 146235 141300 139159 139375 91264 92496 327044 292455 848449 852150 238191 235659 298190 301068 354739 346741 371380 373015 392812 397670 371897 412222 964702 1017953 618840 512149 321800 315745 370002 366992 391319 396550 404709 408417 460927 458014 796899 827021 40.15 69.1 2
12:03:54 2023-10-12 437820 436430 95656 91775 146269 150923 161921 160757 126825 125296 131656 133298 145819 146725 449294 490609 1371175 1340612 544344 564714 133352 118671 134116 135330 145815 144729 139000 141417 91142 93876 330419 293492 847648 856531 236876 234605 300452 300822 354989 343339 369668 371945 390745 397706 372884 414418 968530 1013713 615854 516563 321344 315802 369736 369907 392426 394127 404996 405511 464693 460433 787414 830106 40.15 69.1 2
12:03:55 2023-10-12 440110 436194 95294 91618 146609 152924 161886 160792 126791 125195 131686 133830 146274 147030 452168 486837 1375696 1359315 545747 563264 134091 118241 134555 134736 146765 144421 139743 138918 91300 92178 330140 291121 856855 854712 239103 234898 297773 301985 351997 343063 369632 372833 391950 395275 372095 414713 962942 1012171 615854 515170 322942 314657 370002 369871 392149 396254 401387 405511 464036 459334 799505 829058 40.15 69.1 2
12:03:56 2023-10-12 440709 435431 95398 92064 146375 153278 161738 161044 126757 125430 131459 134098 146127 147719 449927 487089 1377136 1357677 540280 565149 133227 118472 134125 135347 146922 144729 139000 141139 91175 93941 329108 293260 842260 853835 236310 234605 297773 302776 354406 342823 368147 371353 391329 398893 369857 410330 968530 1017648 615680 516633 321344 314986 368593 367543 390957 395889 404996 407709 458327 463932 791562 829169 40.15 69.1 2
12:03:57 2023-10-12 441367 438057 95665 91923 146744 152217 158288 161475 127041 125363 133782 133628 145922 146995 454148 483959 1364986 1357037 550179 564024 133553 118671 133679 135683 145472 144856 138889 141503 91140 93941 332542 294574 839569 855318 235580 236128 297530 302024 353909 343063 369228 372036 392225 398893 369893 412551 967843 1006358 624812 512219 320889 314986 369409 369206 391319 396550 404378 405331 460053 460057 793309 830106 40.15 69.1 2
12:03:58 2023-10-12 435398 439024 95427 91841 146847 152959 162070 160974 127176 125310 133739 133662 146162 147136 453564 485198 1377136 1368275 548968 564459 133587 118501 134446 135603 146220 141300 139353 139570 91042 92496 330140 293358 846549 852787 235545 235365 297495 302880 353988 345113 368117 372036 391914 396523 373675 410221 965786 1018027 620333 513712 321800 315802 370002 367543 391319 396550 403813 405475 458543 459805 796605 827681 40.15 69.1 2
12:03:59 2023-10-12 453409 436389 95398 91904 146613 153208 158574 159130 127176 125637 133646 133880 146162 147273 450633 488678 1378114 1352110 541119 565149 133570 118588 134150 135598 146289 141360 139194 141421 91175 93941 330527 294097 851311 854633 237006 234570 299718 302237 354488 342884 369524 371945 390471 396523 369265 412843 966476 1017084 615854 516635 321344 315536 368889 369835 391816 394162 403813 405367 463768 460371 790915 830143 40.15 69.1 2
12:04:00 2023-10-12 441854 436025 95427 91938 146886 153136 158011 159130 127237 125816 131779 134289 146431 147477 450561 484031 1378636 1360285 545707 565585 133733 118506 134150 135564 145980 142413 139276 141486 91142 93811 333585 292050 852643 862235 236310 234803 297955 303740 353988 342884 369560 372825 391019 394136 369821 412880 962979 1013443 615854 516267 322714 314435 370002 369835 389494 395301 400711 405403 462728 458014 801887 829481 40.15 69.1 2
12:04:01 2023-10-12 444449 440227 95370 91938 146613 153278 161843 161452 126825 125724 131551 134098 146127 147994 453058 489917 1381054 1359937 542655 565622 133503 118555 134150 135551 146255 141300 139388 141613 91175 94005 350662 294301 865788 856531 236310 234570 299713 300576 353838 345043 367305 371874 389853 395863 368637 409714 968258 1018295 615854 513657 321344 315802 367709 368651 391506 394092 402875 405865 459692 463334 792489 830351 40.15 69.1 2
12:04:02 2023-10-12 444374 437924 95693 91898 146714 149218 158751 161460 127176 125570 133925 133846 146531 147595 450705 484067 1375815 1359937 546095 568430 133603 118671 134150 135662 145945 141273 139276 139960 91300 94070 330140 294156 846103 859590 236310 235401 297955 302666 354739 342884 368932 372825 391940 395239 368637 411566 965028 1012171 615854 515170 322714 315322 368298 369466 391595 396166 400109 404119 460053 459337 800072 830069 40.15 69.1 2
12:04:03 2023-10-12 441044 439377 95464 92064 146543 153243 160006 161269 127176 125810 133797 134098 146127 147856 454855 486259 1383389 1372616 547460 566932 133897 118631 134083 135484 146457 142071 139548 139764 91293 92463 333585 294436 850890 852897 235910 234967 297955 303310 352060 345311 366682 373616 392190 395275 369569 409120 967156 1025741 617347 515170 321800 314878 370002 367543 391506 396479 401314 405331 457218 460013 798902 825192 40.15 69.1 2
12:04:04 2023-10-12 443114 437817 95568 91904 146533 151099 158422 161264 127386 125810 133876 134157 145785 147545 454004 489861 1370814 1352110 549824 568028 133536 118704 134150 135773 146356 142237 139388 141550 91300 92760 333585 295976 845647 862065 237518 234243 298642 299245 354739 344824 368081 369871 388691 396523 369489 410004 968530 1009277 620333 515170 319763 315802 368853 368060 388020 395301 404385 404724 459225 456972 793236 828856 40.15 69.1 2
12:04:05 2023-10-12 440062 440382 95875 91871 146920 149218 159334 159130 127359 125609 131884 133746 146465 147477 454537 489772 1378003 1371088 550213 568028 133570 118637 134184 135791 146320 141774 139388 141613 91142 93974 333585 295136 854268 857125 237350 234967 297919 300611 353988 344408 368377 369943 389853 395275 372022 410040 967156 1018027 625123 515170 321344 315322 370002 367148 390215 395854 402240 405439 458220 458691 797003 827644 40.15 69.1 2
12:04:06 2023-10-12 441818 441119 95563 91778 146912 153208 158961 161234 127596 125741 134089 133662 146568 147101 454646 493030 1378134 1350625 543921 568833 133536 118704 134150 135946 146972 141966 139388 141613 91300 94038 330140 295346 855348 862065 236310 234174 297738 302133 353988 342884 369524 372825 387533 395310 369193 412222 968530 1015111 623607 518902 320889 315322 369445 369799 391173 396277 402875 407635 459908 461185 791930 831765 40.15 69.1 2
12:04:07 2023-10-12 445629 442251 95661 91898 147765 151241 159215 161269 127596 125603 132090 133964 147114 147348 455715 489021 1378114 1364138 549005 568028 133880 118671 134589 135649 146455 141176 141665 141503 91300 93907 335301 293117 857277 862065 235910 234243 297955 302880 351997 342884 368968 371773 389271 394723 368673 411566 965028 1015148 624555 516633 322256 313665 369966 369466 391042 396871 399472 405367 460017 459373 801850 830143 40.15 69.1 2
12:04:08 2023-10-12 444226 442079 95332 92064 146341 149793 162070 157868 127176 126052 133832 134317 146162 148201 455503 487125 1388554 1377512 547460 568650 133654 118569 134488 135484 146627 141808 139680 139764 91326 92688 331817 294927 851154 856531 235580 235285 297919 302451 351997 344824 366131 373616 390912 393791 369193 405470 967843 1025814 612868 516633 321344 314732 369409 367507 390921 395854 400109 404724 460126 458049 799505 825228 40.15 69.1 2
12:04:09 2023-10-12 441566 441719 95929 91676 146636 152950 159368 161009 127596 125396 134054 133662 146772 147238 456079 493066 1373121 1348443 548621 566182 133956 118671 134184 135807 146629 142403 141395 141550 91175 93974 330527 296186 852075 864511 235545 233848 301813 299210 353988 344824 368932 369835 387498 395310 368342 410004 968530 1009241 614209 517735 320166 315322 368889 367543 387984 393507 403454 404494 459225 457330 789494 830106 40.15 69.1 2
12:04:10 2023-10-12 442805 442079 95601 91895 147395 149252 159368 159130 127461 125589 132103 133746 146703 147305 455538 492657 1382036 1366055 551848 566218 133868 118830 134827 135875 146183 141937 141490 141691 91482 92718 336048 295420 861324 861454 237182 234208 297955 301097 351997 345690 367269 369871 389544 394101 369857 408449 968530 1015423 618840 515170 320889 314878 370002 366949 388020 394127 400748 405331 455791 457366 796569 828892 40.15 69.1 2
12:04:11 2023-10-12 449548 444390 95398 91904 146843 153313 158456 161487 127495 126052 133867 134098 146467 147719 454319 492301 1383117 1356260 544344 566218 133754 118671 134831 135807 146731 142071 141430 141648 91175 93974 330419 296186 855189 862065 236274 233848 297775 299245 353988 342848 367234 373088 387533 394101 365326 408738 969251 1019087 617546 518169 320435 313706 367164 368918 393502 395683 401169 405363 461434 459985 793059 829885 40.15 69.1 2
12:04:12 2023-10-12 448690 441967 95664 91887 146886 153243 158995 161339 127535 125917 133832 134098 146568 147581 456079 486837 1381054 1361333 548731 566182 133570 118472 134623 135619 146594 142139 141395 141613 91300 93941 331872 294509 855420 864511 235545 234243 296973 302451 351997 342848 367822 369943 389236 394723 366426 409099 965065 1016586 623607 516633 322028 313409 367780 368651 387731 394092 396592 406086 459944 458046 801244 829871 40.15 69.1 2
12:04:13 2023-10-12 446495 441561 95431 92064 146439 149556 158928 161557 127508 126139 131959 134599 146056 147957 454998 492337 1382371 1366329 547445 567452 133319 118869 134150 136252 146235 142865 139000 141949 91142 94105 336048 297875 844885 860844 235580 233848 297955 298721 352284 344824 368046 371782 391200 396952 366319 408106 973053 1020916 614361 518839 320889 315694 366569 368106 391872 393507 401314 404282 456911 460057 790915 827644 40.15 69.1 2
12:04:14 2023-10-12 446159 441741 95427 91904 146886 149257 158961 161452 127596 125844 133960 134098 146568 147753 457444 490609 1372147 1362374 553269 567888 133340 118903 134344 136029 146870 142285 141305 141791 91175 94038 336048 296607 859892 864511 237182 234723 297601 301280 354488 342884 366975 369907 389853 394101 365291 405542 967156 1015148 623607 515629 320889 314878 367156 367543 390215 395301 399514 404899 458579 458691 797808 830143 40.15 69.1 2
12:04:15 2023-10-12 443040 445086 93971 91958 147079 149692 159401 157450 127705 126125 131884 134275 146669 148061 457262 491194 1387360 1378561 551738 571183 134103 118869 134776 136119 146455 142170 141473 142047 91460 93974 336048 296607 854642 860844 237182 234605 297955 301097 351997 342884 367188 369943 389817 394723 367235 404792 968530 1024290 623607 515901 321117 314399 368300 365340 391872 395266 398908 406050 456088 457789 800109 826435 40.15 69.1 2
12:04:16 2023-10-12 447186 444653 95563 91938 146886 153278 159215 161374 127596 125844 134054 134098 146670 147753 458129 490159 1370203 1360906 553564 567960 133868 118704 134184 136140 145980 141937 141490 141873 91300 94169 331817 296268 857075 866241 236179 233848 297287 300138 353988 342884 366167 368687 387533 394998 366390 405470 968530 1010741 623319 515901 319530 315298 367458 367256 387731 395160 402378 404752 459690 457151 795454 829922 40.15 69.1 2
12:04:17 2023-10-12 444189 444354 95493 91779 146563 149285 159368 157592 127773 125897 133902 134161 146293 147545 458056 489400 1382371 1368646 553416 567960 134018 118903 134184 136053 146765 142136 141464 141619 91334 93974 336048 296607 854555 864477 236513 233848 297955 299245 351997 343339 366718 369242 387533 394723 369193 405470 967156 1018445 625123 516633 320435 313957 370002 366110 387659 393507 400109 404154 454441 456652 796569 828584 40.15 69.1 2
12:04:18 2023-10-12 449693 444648 95436 91778 146886 153243 158995 161487 127596 125844 134123 134006 146772 147719 457371 496067 1382371 1353834 546668 567924 133662 118671 134555 135935 146765 142403 141464 141683 91208 93909 336048 297029 856092 864945 235910 233093 297955 298965 351744 342271 370853 371746 387939 395557 366283 408629 973356 1017160 615854 519563 320209 313921 367745 368941 390215 393909 400145 404863 460126 457330 788603 832356 40.15 69.1 2
12:04:19 2023-10-12 450746 445591 95431 91841 146744 153136 159469 161487 127773 125844 134089 134098 146328 147700 458778 493066 1379397 1363343 550213 567766 133863 118506 134589 135913 146455 141741 141665 140093 91493 93941 335559 295001 862067 867504 236847 233453 297290 302024 351997 342606 367305 369835 389793 392475 365291 405542 964344 1015148 623607 516633 321344 312019 368593 367579 388020 392888 396520 406086 458543 456973 802456 832721 40.15 69.1 2
12:04:20 2023-10-12 449375 447132 93711 91991 146705 150479 158894 158835 127393 126542 131884 134841 146669 148442 455682 489365 1388319 1378896 553416 567924 133754 118704 134924 136255 146352 142831 141464 141717 91397 93942 337497 296607 855331 862065 236513 234045 297822 302810 351997 342884 366928 369871 388656 394723 366426 402978 967156 1024290 625123 515901 320435 313086 367745 364976 391319 394092 396556 404899 454728 458727 800109 825228 40.15 69.1 2
12:04:21 2023-10-12 448539 444328 95563 91938 146886 153169 159215 161479 127596 126052 133902 134132 149214 148098 458778 493102 1372147 1360398 555138 567996 133754 118738 134589 136046 146765 142276 141430 141915 91363 94071 336048 297464 852779 869999 236179 233487 297883 298268 351997 342884 365838 367579 386380 393826 365291 405398 968530 1009277 624812 515717 319042 315070 366905 366225 387458 396385 401205 404113 455648 454445 793125 830069 40.15 69.1 2
12:04:22 2023-10-12 441962 444328 95593 91845 147430 149355 159469 161565 127596 125724 133995 134208 146804 147753 458454 490159 1381391 1370224 553490 567960 133754 118671 134555 135619 146765 142369 141430 141683 91208 93974 333668 297029 856483 866205 236179 233453 296901 298756 351997 344642 367188 368132 388047 394169 366977 403866 967156 1009675 625123 515901 319530 313444 368557 364970 387912 392958 396664 405474 452743 454624 796605 827681 40.15 69.1 2
12:04:23 2023-10-12 449212 444333 95597 91778 146645 153101 159334 159647 127596 125724 134123 133628 147688 147307 458778 498982 1382371 1350327 546575 567996 133993 118671 135106 135841 146800 142403 141464 141683 91175 93974 333668 297452 857932 868769 237182 232053 297559 301170 351551 342632 370326 369655 387594 394687 365184 408036 970520 1014597 619061 519672 319304 313701 367192 367256 387948 393606 400073 404289 458220 456166 791930 830180 40.15 69.1 2
12:04:24 2023-10-12 454926 444328 95431 91638 146920 153243 159502 161339 127596 125724 134123 133695 147012 147616 457115 493066 1381391 1365358 552277 567960 133821 118472 134809 135585 146834 144799 141696 141451 91493 93811 331872 295346 870008 868769 236513 233093 297955 301170 349877 342365 366167 368723 388047 391853 365291 405470 964381 1015518 614361 517735 319530 311510 368889 367543 387042 394714 396556 405798 458824 454624 802384 832721 40.15 69.1 2
12:04:25 2023-10-12 448138 447236 95593 91771 147157 149556 159368 157910 127726 126091 131884 134031 146772 147959 458778 496103 1399251 1369249 547445 567924 134053 118637 134895 135674 146455 141937 141863 141902 91460 92432 335301 296260 866530 864511 235875 232053 297284 301097 350863 342848 367969 369871 387357 392403 365291 407385 968530 1027195 623607 520813 320392 311983 368817 365268 387984 393258 396520 405778 454405 456616 795322 825192 40.15 69.1 2
12:04:26 2023-10-12 451471 447168 95431 91871 147287 151347 159469 157768 127862 126018 134054 134065 147114 147925 460081 494492 1383352 1367215 551848 567960 133788 118637 134776 135807 146765 142369 141824 141845 91300 92496 335301 295346 862427 871232 236680 233093 297081 299245 350899 341812 366131 369206 388047 391817 364707 405434 965749 1017482 615854 519243 320970 311805 368119 367328 387767 394571 398362 404715 457003 455903 801171 830069 40.15 69.1 2
12:04:27 2023-10-12 449776 449436 93711 92058 146226 150238 158784 158868 127596 126582 131884 134578 146259 147957 458778 491574 1390480 1376600 549359 567996 133754 118637 134150 135793 146731 142369 141824 141845 91300 93941 337102 295507 861551 864511 236847 233453 297081 299175 351677 342848 367188 369871 388047 392403 364707 406119 967156 1027451 615854 517731 320435 312677 367414 365304 391319 394714 396132 403643 454086 456972 797697 825192 40.15 69.1 2
12:04:28 2023-10-12 452186 448357 95464 91808 146576 151347 159469 157517 127596 125984 134062 134161 146497 147751 459754 490123 1371789 1363306 556681 567924 133319 118671 134116 136029 146255 142403 139388 141915 91142 94103 331817 297428 862980 870615 234742 234679 297811 299715 351744 342426 367598 367399 390170 395207 366640 407200 967658 1010668 622092 515170 318817 314217 365362 366039 387912 393472 396592 402392 457485 455974 796696 830069 40.15 69.1 2
12:04:29 2023-10-12 446483 447639 95530 91898 147321 149424 159435 159800 127596 126226 134182 134616 147114 148201 460081 491574 1383352 1375621 556681 572529 133662 118671 134555 136002 146765 142234 141858 141880 91267 94070 337102 297875 860458 865591 234851 233093 297081 300320 351429 342884 365485 367507 388047 393303 364160 404248 967156 1021323 614209 516267 319530 312933 366605 363047 387659 395548 396520 403321 454014 455333 802310 828783 40.15 69.1 2
12:04:30 2023-10-12 449020 447495 95627 91898 147157 149896 159401 158405 127637 126139 134019 134098 146772 148201 459172 495850 1383352 1368080 551457 572493 133654 118796 134150 135807 146731 142403 139583 141880 91108 94071 333668 299642 852608 865556 236680 232053 297775 299262 351997 342884 366040 368651 387975 394723 364124 404895 969251 1022769 612868 517329 319035 314842 365505 364102 388020 394160 400073 403409 454625 455939 787414 827644 40.15 69.1 2
12:04:31 2023-10-12 447164 449551 95369 91736 147494 149618 159469 157233 127596 125810 134062 134065 147080 148654 458210 492683 1382371 1371200 555927 573695 133872 118637 134555 135905 146421 141937 141588 141691 91175 93941 333585 297949 860574 868695 234851 234679 297081 299642 351429 342884 366631 366955 388047 392439 365255 403712 967524 1019250 631596 517830 319421 312790 366977 366026 387114 394643 399259 402852 454589 453879 797771 827607 40.15 69.1 2
12:04:32 2023-10-12 448175 449666 95463 91838 146886 153243 159469 157944 127760 126052 134054 134098 146977 148098 456851 500747 1392572 1368387 547445 571282 133788 118439 134869 135585 146800 142237 141858 141648 91426 92369 338799 295938 866402 866205 236847 231662 296693 298930 350046 342848 366928 369466 385689 391232 364196 404637 968530 1026467 625123 521993 319530 311474 368292 364685 387948 392084 396448 404289 455589 454588 793199 825228 40.15 69.1 2
12:04:33 2023-10-12 453620 447639 95468 91871 147291 153243 159469 158292 127773 126018 134054 133939 147080 147959 458210 495801 1381354 1363343 551457 571245 133662 118472 134555 135598 146972 141673 141661 141451 91300 92598 336333 296186 875318 873769 236477 234679 295995 301706 350472 340636 368156 367399 387249 390709 366122 407200 964991 1015148 631596 516599 320486 311332 367120 366368 387294 393883 396779 404819 455791 453879 801244 828856 40.15 69.1 2
12:04:34 2023-10-12 451052 450796 95199 92064 146366 149997 158641 158902 127474 126260 131923 134536 146568 148685 458448 493030 1388590 1380251 556644 572089 133536 118555 134150 135901 146916 142369 141626 141648 91300 94005 336048 297875 861667 866353 234851 233059 296246 300108 350863 342848 364675 367543 388047 392403 363069 403067 967487 1021323 622092 515901 319304 311983 365540 365953 387984 394714 398547 402136 456222 455688 802384 827990 40.15 69.1 2
12:04:35 2023-10-12 450360 449532 95485 92029 147157 151985 159401 158472 127562 126226 134054 134536 146804 148338 461388 495995 1386375 1368193 552142 573695 133352 118671 134116 136063 146255 142436 141395 142112 91013 94136 341577 299147 849909 866205 236179 234679 297081 297613 351997 342848 364969 368651 387393 394446 365087 403067 969251 1020533 615854 517865 318592 313921 364373 363082 387984 392466 396326 400543 453663 454588 787414 827644 40.15 69.1 2
12:04:36 2023-10-12 449457 449456 95464 91871 147550 153243 159469 157935 127596 126052 134089 134098 146701 147994 458210 493066 1383426 1375621 556892 572529 133725 118472 134150 135615 147196 142407 141502 141683 91175 93941 336048 296286 860690 868732 234440 232053 296663 299597 350616 342884 364380 366110 387975 392092 365717 402774 967524 1020916 626638 516193 319131 311876 365362 364992 386569 394610 395225 402107 451039 453207 799991 825228 40.15 69.1 2
12:04:37 2023-10-12 450781 450340 95364 91745 147093 149556 159401 158187 129967 126052 134089 134098 146876 148966 458892 496067 1386375 1369249 551848 572970 133842 118671 134555 135905 146217 141937 141683 141902 91142 94005 335280 298929 861088 866205 234851 232019 297709 297428 350935 342848 364969 367579 386847 394169 363034 403067 970594 1024294 620577 516599 315690 313563 365469 363047 387876 392430 396592 401182 450678 454517 788557 825228 40.15 69.1 2
12:04:38 2023-10-12 446872 452134 95364 91585 146886 153173 159502 161565 127773 125810 134054 134097 146874 147959 459611 495260 1382371 1369249 556248 572934 133629 118637 134555 135585 146526 142071 141631 141747 91142 92662 350662 299356 871883 871907 234706 231984 297189 299219 349697 342704 365930 365932 386632 391055 364124 403675 965028 1018027 626070 516633 318999 311983 367414 363047 387129 393981 395261 402757 451039 451198 797830 824607 40.15 69.1 2
12:04:39 2023-10-12 449766 449359 95364 91585 146852 149182 159469 157902 127596 126018 132178 134098 146772 147994 458892 499036 1389333 1367802 550287 572970 133754 118472 134555 135585 146916 142369 141626 141747 91142 93876 336982 297428 880167 866241 234851 236080 297320 299473 349278 342848 364969 367249 383348 392439 363869 403067 970283 1023533 620577 519709 315726 311983 367156 365953 387042 391559 400325 402742 454144 453737 791367 827990 40.15 69.1 2
12:04:40 2023-10-12 453329 449496 95759 91545 147628 151134 160233 161269 127950 125396 134311 134417 146632 147684 460876 501101 1380073 1358336 553134 573695 133901 118555 134150 135585 146765 142234 141528 141880 91142 93941 339628 297464 859549 873705 234851 233254 297500 297789 350899 341535 367188 365375 384498 392128 364572 405506 968530 1010704 625123 519404 315726 312019 365177 364102 384400 391259 400051 400579 455912 451163 788566 828856 40.15 69.1 2
12:04:41 2023-10-12 451153 450979 95360 91585 146576 151347 159469 157935 127596 125844 133969 134144 146531 147957 458246 499001 1396606 1371200 548187 572970 133754 118472 134555 135602 146972 141869 141661 141622 91300 93843 335301 295453 868755 866241 236513 236412 295830 300429 349313 341535 366076 368687 385366 389746 364905 404027 967009 1027195 617167 519600 319384 310824 366390 366285 387876 390868 394042 402429 454946 456811 796696 825192 40.15 69.1 2
12:04:42 2023-10-12 457508 451089 95364 91798 147732 149386 159502 158153 127596 126052 133969 134098 146856 148654 458892 498265 1383426 1359937 548196 573817 133633 118671 134555 135896 146353 141937 141486 141713 91300 93941 336707 297140 866706 871232 236013 236115 296246 297500 349877 338726 367188 368651 385039 391197 363543 404931 968530 1018027 625441 519709 317584 311662 364921 365304 387948 391188 395261 400899 456125 453561 788603 828856 40.15 69.1 2
12:04:43 2023-10-12 450827 451125 95204 91808 146579 149556 158818 158506 127386 126294 131656 134536 146568 148755 463180 493102 1387360 1378561 554953 574259 133645 118472 134150 135679 146183 141572 141477 141708 91175 92654 337102 298799 866643 869433 234851 234019 295364 297392 349662 340600 363391 367364 387666 390030 364057 401214 967524 1023981 619061 516633 319035 311002 367160 366026 387984 394160 396926 401875 451003 454233 797734 825638 40.15 69.1 2
12:04:44 2023-10-12 451951 449981 95364 91622 146886 153349 159469 157893 127596 126052 134019 134098 146772 148271 458246 496103 1386375 1367301 552705 574701 133340 118671 134344 135590 146972 142428 141233 141520 91046 93974 336048 301009 861402 868769 234851 236246 296872 297937 350899 342221 364417 366955 385653 392439 364057 401251 970661 1021387 628519 516599 315654 312968 364373 364882 387042 391834 399756 399231 450859 457286 788520 827990 40.15 69.1 2
12:04:45 2023-10-12 454265 452371 95494 91585 147123 151241 159469 158187 127746 126125 131932 133972 146669 148252 459251 497602 1374169 1366239 559099 576097 133319 118704 134116 135807 146493 142436 141395 138352 90983 93974 336048 299817 855101 873705 234190 232053 296246 297789 350935 340779 364969 365304 386839 392403 362994 403067 965786 1010741 625123 515170 317621 312019 363827 363847 386441 394160 395261 396497 454304 451867 795565 827644 40.15 69.1 2
12:04:46 2023-10-12 451594 451089 95398 91765 146886 153278 159469 157935 127596 125965 133925 134006 146772 148098 459611 499036 1387360 1367301 551885 572934 133536 118275 134555 135551 146731 141630 141430 141648 91079 93843 354359 297464 863705 866857 234851 236044 297189 297789 348506 341812 364126 366704 383063 391497 366122 401141 968456 1024144 625123 521057 315473 311586 366276 364734 386153 391188 396484 401815 450642 454127 788557 824958 40.15 69.1 2
12:04:47 2023-10-12 454265 450944 95723 91397 147712 152959 160012 161339 127950 125603 134311 133662 149248 147273 459611 499036 1378114 1352288 553564 574222 133536 118555 134116 135831 146731 142403 141592 141816 90983 92696 330419 297176 861269 874702 234851 232706 295959 297428 349841 340779 366631 364756 383348 391232 363030 403712 967843 1009241 620577 517731 315171 311729 364373 363047 383250 390639 395890 401481 453663 449236 788008 827644 40.15 69.1 2
12:04:48 2023-10-12 449935 449981 95233 91585 146852 151134 159469 157626 127596 125878 133960 134098 149214 147994 459611 499072 1395615 1370224 548615 573817 133536 118275 134184 135585 146800 141300 141990 140155 91227 92463 336982 298498 874797 868622 236179 233075 294015 300072 348328 340600 364380 367543 383384 387745 363800 401563 967156 1026614 593613 521760 318628 309918 365469 363047 386749 390021 395591 400616 451075 452854 795565 825192 40.15 69.1 2
12:04:49 2023-10-12 457609 450863 95303 91622 146847 153313 159215 161592 127596 126225 133867 134132 146772 147753 459251 501101 1386517 1359937 549787 574665 133319 118309 134150 135763 146972 141770 141408 141683 91079 93876 336048 299509 866070 872468 234851 232706 296038 297897 349278 338655 365817 367543 384192 390065 360844 403712 968530 1018027 622471 519709 315762 311225 365939 367064 387042 389915 396926 399267 456234 454623 790804 830351 40.15 69.1 2
12:04:50 2023-10-12 457066 453382 95364 91618 147559 149182 159877 158439 127862 126105 134062 134098 147080 148654 459503 495296 1383352 1366329 553564 573853 133432 118472 134150 135687 146217 141937 141477 141778 91142 93876 335301 296685 863383 875566 234851 236080 294443 299219 349841 339476 365817 365340 385689 387710 360844 403104 962942 1012171 620008 516599 319079 310095 363282 364173 385554 390939 394645 398813 454946 450531 800109 827681 40.15 69.1 2
12:04:51 2023-10-12 469203 451161 95199 91576 146613 149386 158995 158539 127596 126085 133867 134317 146670 148236 459611 500040 1387360 1366329 550213 574701 133570 118506 134184 135585 146493 141909 141430 141683 91142 93811 354359 297500 862243 871232 234851 232706 296145 297613 350616 339465 363611 367292 383942 389888 360627 401141 968456 1022365 617546 519527 315618 310966 364093 363082 386117 389808 396890 396389 454304 452536 790915 829685 40.15 69.1 2
12:04:52 2023-10-12 457321 453455 95261 91618 146886 153278 159469 157726 127773 125878 133960 134098 147114 147994 459611 493102 1378114 1365150 557399 574665 133260 118588 134116 135619 146493 142403 141645 141717 91079 92598 336982 297248 860747 874048 234851 231627 293226 297789 349877 338726 364380 365304 385724 388868 360844 401287 962942 1011455 628519 515901 317735 311038 364866 363082 385283 392430 394645 399659 453663 450531 796569 827841 40.15 69.1 2
12:04:53 2023-10-12 452260 451161 95269 91606 146537 149595 159469 161557 127596 126052 133902 134165 146531 147854 459647 501252 1387360 1367301 553564 573525 133352 118309 134150 135398 146765 142268 139743 140057 91131 92590 337102 299074 876738 871122 234742 232349 297009 297608 347559 341499 363573 365304 382167 390364 364499 400575 968530 1024290 615854 521154 316640 311038 365469 364476 385518 390057 398878 400296 450260 450531 787997 824024 40.15 69.1 2
12:04:54 2023-10-12 454837 453455 95493 91426 147604 152924 160012 161304 127950 126024 134123 133662 149248 147307 459719 500512 1376526 1356072 555927 574701 133352 118472 134150 135844 146731 142172 141430 141717 91142 93941 337102 299890 865225 875462 234685 232543 296771 297789 349278 339751 364969 363918 382739 391232 360916 402424 968530 1009241 625123 519540 315437 311479 366640 364955 383107 389950 398055 398668 450859 450611 791930 829169 40.15 69.1 2
12:04:55 2023-10-12 452324 451161 95390 91585 146645 149388 160267 161530 127950 125724 134089 133880 146702 147855 459719 498982 1383426 1368080 556718 574701 133754 118588 134150 135492 146217 141841 141430 141584 91142 93811 336982 297500 870433 873705 233902 232706 294193 297789 347178 340815 364969 364209 384192 388903 364057 401287 964344 1016586 620008 516633 315762 310095 365505 362468 383214 390939 395802 400899 450967 451043 796696 824644 40.15 69.1 2
12:04:56 2023-10-12 454846 453450 95271 91590 147364 152994 159536 161374 130084 125430 134123 133628 149282 147101 459719 501640 1381354 1353109 550287 574738 133411 118309 134150 135555 146217 141820 141477 141704 91142 93811 337102 297212 868355 876114 234851 232053 296246 297176 348501 339465 365784 365161 382060 389307 360736 403243 968382 1014597 628519 520813 315654 311002 363317 363627 385303 389738 394078 396461 454304 451043 788409 832445 40.15 69.1 2
12:04:57 2023-10-12 455013 453713 95307 91426 146576 150923 159502 161487 127773 125810 133902 133741 146668 147545 459755 498982 1383389 1367301 556718 574665 133821 117914 134589 135016 147243 144729 141696 141220 91300 91987 339628 296483 874645 874702 234355 232543 294814 297789 346377 338690 365042 363953 383348 386556 363543 402497 962942 1015148 620577 513621 315532 308222 365505 363627 383214 390639 395802 400986 454304 451043 797482 827878 40.15 69.1 2
12:04:58 2023-10-12 458221 453919 95233 91526 146882 149481 159469 157969 127596 125878 133995 133880 149144 147753 459719 501216 1383426 1355257 550250 573489 133352 118472 134150 135382 146524 142302 139743 140155 91042 92463 336982 299074 866981 876187 234815 232085 294015 297753 347737 337670 365005 365375 381953 388868 360808 402497 967843 1015148 617546 521796 315690 310095 363282 363882 384976 387771 393849 396497 454304 449236 787414 827681 40.15 69.1 2
12:04:59 2023-10-12 458541 451161 95237 91585 146886 153208 159469 161444 127596 125844 133867 133695 149041 147788 459719 498630 1383426 1366329 555138 574665 133352 118275 134150 135394 146972 141673 141464 141486 91142 93714 338799 297559 866479 875357 234520 232379 294030 299582 347224 338180 364711 364209 383348 386216 360808 402168 960146 1011492 620577 519171 317815 308874 365641 364031 383987 389950 392958 398632 453482 450971 800072 827681 40.15 69.1 2
12:05:00 2023-10-12 456207 454358 94969 91798 146269 149863 158456 158573 127210 126294 131691 134528 146568 148755 459683 495645 1388590 1378561 558825 574738 133352 118472 134150 135364 146527 141808 141430 141683 91079 93778 339628 299219 868063 871232 233496 235878 294443 296973 347737 340743 360582 363663 384534 387710 360844 396493 962979 1021396 620577 515901 315762 311152 362992 362935 386581 391844 394645 396497 448255 450531 797734 824958 40.15 69.1 2
12:05:01 2023-10-12 455848 454425 95335 91393 146567 150914 159978 161495 127950 125810 132108 133938 146497 147751 463246 499036 1378114 1352326 555255 574665 133285 118472 134083 135551 146235 142105 141395 141845 90950 92369 339628 300526 864561 877874 234190 231875 295959 297183 348465 339536 363648 365028 381686 389271 360591 400393 969217 1010289 612868 518102 315137 310748 365863 364591 381998 389986 396926 396425 450895 450228 789684 825192 40.15 69.1 2
12:05:02 2023-10-12 454149 450723 95364 91393 147295 150711 159502 161565 127862 125690 134054 133662 146977 147719 459719 499687 1383352 1369249 558304 575515 133754 118241 134150 135339 146765 141360 141592 141648 91108 92369 354359 299147 876546 875566 234154 232492 295526 297716 346306 340229 363793 363082 383008 387674 362994 400894 962906 1015830 625123 517830 315726 309555 365469 364734 382606 390021 395273 399658 450577 450402 797026 827215 40.15 69.1 2
12:05:03 2023-10-12 456207 454104 95265 91552 146636 153129 159536 161635 127596 125777 134054 133846 147114 147546 459647 501216 1383352 1352288 551030 574665 133319 118433 134386 135570 146455 142268 139777 142038 90976 92463 337102 299708 866013 878055 234706 231890 295343 297471 347737 338144 364677 365126 380954 387710 360772 402424 967695 1010668 623326 520813 315395 310024 365124 363047 382641 390124 395802 396389 453663 451043 788216 827607 40.15 69.1 2
12:05:04 2023-10-12 457810 454363 95331 91393 146886 153173 159469 161565 127712 125810 134019 133846 146874 147719 459719 499687 1383117 1363343 555532 574665 133725 118241 134793 135415 146455 145024 141575 141486 91108 92178 338799 296268 875181 877216 234154 232053 294443 297428 346393 337599 363866 363882 382703 385372 360772 401870 963979 1014560 620577 518765 315618 308045 366158 365767 385214 389844 393237 399795 454144 451043 797734 827607 40.15 69.1 2
12:05:05 2023-10-12 455633 455702 95204 91552 146498 151134 159224 158506 127624 126440 131779 134364 146528 147957 462211 501028 1388936 1369664 555303 576183 133290 118405 133897 135551 146220 142403 139548 142515 90917 92496 338977 302415 858069 874945 234190 232053 294086 295865 349278 340193 360546 364209 382167 389448 359685 396457 968530 1018295 617546 516599 315352 311256 363836 362935 384400 389439 396364 396123 448219 449236 788216 824607 40.15 69.1 2
12:05:06 2023-10-12 457508 454996 95265 91552 146852 153243 159469 157868 127596 126105 131888 134098 146874 148063 462392 496067 1373121 1366937 558948 576366 133319 118439 134083 135585 146235 142369 139485 141880 90950 92496 337102 301700 879772 879928 233137 232926 295057 296519 349134 338512 362586 365028 383205 389271 359505 399226 964664 1008859 625123 515901 316640 313030 364093 364000 383250 391223 395802 398413 450931 451043 795528 827021 40.15 69.1 2
12:05:07 2023-10-12 453546 454737 95195 91552 146843 151134 159469 157868 127596 126018 133925 134065 146977 148236 459719 496031 1383389 1375584 559896 576366 133771 118275 134116 135330 146493 141411 141395 141648 90950 92241 336982 299183 868403 874325 233224 232706 293226 297716 347422 340743 360546 363047 383348 387368 360481 396385 962906 1016857 622092 516361 315690 309555 365124 360893 383214 390878 394081 400228 450294 452255 797644 824940 40.15 69.1 2
12:05:08 2023-10-12 457208 454996 95166 91393 147149 151241 159469 157868 127596 126018 133969 133880 147080 148654 462356 500393 1374169 1361875 559896 574410 133553 118399 134015 135642 146079 141937 139661 142047 90913 92463 337102 300587 874797 880400 232340 232053 295343 295579 348501 339155 362695 364512 382167 388868 359649 399226 965749 1007431 623039 516267 314179 310530 364093 363961 381462 389773 396364 396038 451573 449739 792037 825192 40.15 69.1 2
12:05:09 2023-10-12 453546 454996 95166 91393 146567 151134 159469 161374 127862 125844 131840 133921 146633 147751 462392 498946 1383352 1371200 559896 574701 133767 118241 134116 135364 146594 141411 141395 141648 91046 92241 338814 299642 867207 875321 233424 232053 294201 297261 347178 340229 360618 362757 382167 387097 360844 400260 964739 1018929 623607 516597 315509 312034 366158 362717 384396 389879 394146 396389 449656 449739 797263 825415 40.15 69.1 2
12:05:10 2023-10-12 457604 455001 95364 90984 147330 152924 160354 159576 128135 126024 132183 133746 146977 147855 462247 503944 1379618 1352139 558304 577183 133319 118275 134083 135458 146353 141673 139388 141613 90983 92241 336982 299884 868582 879777 233460 231728 295128 296562 347666 338144 362731 363998 379853 387710 359396 399372 965712 1008859 612868 516563 314872 309590 364093 363961 383310 387736 395802 398743 449554 448403 788557 825192 40.15 69.1 2
12:05:11 2023-10-12 454117 455001 95331 90984 146843 152924 159502 161269 127862 125430 134088 133503 147114 147478 459719 500040 1382334 1368974 558304 574701 134023 117847 134522 134702 146731 144764 141725 141515 90887 92241 337102 297536 878216 878018 233137 231839 293852 297117 346878 341510 360438 365028 382025 386921 360699 396421 963257 1015148 614361 516597 315359 311005 363282 362377 380928 389464 394608 396425 448753 449386 796989 825051 40.15 69.1 2
12:05:12 2023-10-12 454154 454272 95162 91556 146681 149355 159325 158044 127596 126052 131875 133972 146874 147959 462356 503516 1390320 1369249 553134 574337 133536 118275 134150 135330 146493 141105 141395 141417 90983 92241 354359 300138 877317 873705 233460 231407 295942 295722 345578 339715 360618 363627 379853 387710 360808 396421 967156 1020565 615854 520948 313702 309555 363282 362935 383214 387454 396212 400228 450294 450971 788483 824940 40.15 69.1 2
12:05:13 2023-10-12 460083 453185 95195 91393 147038 151029 159536 161635 127950 125844 134062 133938 146804 147854 463409 498982 1383352 1373581 561295 576518 133847 118399 134546 135450 146118 142302 139889 139764 90976 92399 337102 299920 871098 875321 232873 232053 293226 296973 347386 340193 360582 364512 382167 387227 360808 396421 962942 1017306 622092 516633 315618 311225 365124 360893 381766 390926 394013 396389 448275 449703 797263 825051 40.15 69.1 2
12:05:14 2023-10-12 454514 454343 95195 91397 146681 153208 159469 157902 127596 126139 134019 134098 146977 148236 462392 501957 1387360 1369249 555138 576366 133536 118357 134116 135458 146493 141300 139388 141648 90887 92241 354359 301524 868832 873705 233460 232053 296145 295350 346620 339715 360546 363118 379888 387498 362337 399086 970283 1023091 625123 519577 315292 310353 365087 360713 383072 388824 396364 396353 446889 451043 788216 825638 40.15 69.1 2
12:05:15 2023-10-12 454117 453852 95265 91017 147040 151134 160098 157735 127746 125710 131884 133712 146942 147614 463323 500248 1385974 1370224 559896 576366 133758 118275 134049 135348 146458 141411 141395 141648 90948 92241 340693 300138 871978 877216 233260 231890 293546 296843 345301 339441 360618 364255 381560 386521 360808 396493 962906 1015111 630057 516449 314694 309086 363792 362935 380928 389439 391943 396425 449730 448367 795565 825638 40.15 69.1 2
12:05:16 2023-10-12 454919 458070 95166 91426 146843 153243 159469 157868 127596 126052 133739 134190 146772 147959 462392 503480 1390561 1368080 550287 576366 133754 117914 134184 135143 146765 144729 141626 141417 91046 92178 336982 299577 875563 876114 234046 230542 293155 297572 345472 338998 360438 366062 382256 385337 360772 396421 966885 1020806 620577 521218 314658 308151 363282 362935 384941 386512 394366 396461 448255 450408 788530 825051 40.15 69.1 2
12:05:17 2023-10-12 458719 453857 95199 91393 146886 153208 159502 161600 127773 125810 133960 133662 149248 147616 463082 502029 1383352 1356035 551885 576366 133319 118275 134125 135351 146768 141236 141395 141550 90950 92241 339628 300994 869261 879154 233989 231007 294407 297059 346899 337126 363830 363082 378755 386521 358602 399690 967120 1009241 616977 520481 314658 309121 364350 362757 384360 387930 394352 399017 450859 449588 788483 829169 40.15 69.1 2
12:05:18 2023-10-12 456243 455380 95026 91397 146299 151134 159469 157726 127596 125844 131656 134039 146925 147751 462392 502029 1397185 1373581 552616 576110 133654 118140 134083 135195 146593 141398 139777 139764 91009 92208 337102 297500 886042 873705 234190 231083 293021 296973 345578 338108 360582 367100 382183 384192 359649 396457 962979 1025741 617546 520444 315173 307685 365124 362935 384360 386477 392235 396389 448219 450726 792074 823987 40.15 69.1 2
12:05:19 2023-10-12 461549 454202 95039 91393 146579 153208 159469 157835 127596 125844 133797 133880 146772 147959 462356 502029 1383389 1358003 551030 576366 133319 118241 133990 135109 146255 141105 139388 141451 90950 92241 337497 300563 868516 875444 234190 231205 293297 296354 346620 336311 362767 366062 383301 387939 358315 399436 965639 1014247 634889 519563 314728 308945 364572 364992 383179 387088 393734 396087 450714 451043 788216 826435 40.15 69.1 2
12:05:20 2023-10-12 457508 455587 93419 91765 146295 150543 159080 158978 127250 126576 131446 134621 146669 148786 463591 495959 1391309 1379543 554916 576774 133587 118419 134116 135296 146255 141203 139388 140057 90913 92178 337102 299219 871552 873705 232733 231790 292618 297261 346134 337670 359460 364209 383027 385337 358638 395234 962942 1021359 617546 517735 315654 308186 364093 362935 384400 388859 391644 395759 448255 449130 797830 825638 40.15 69.1 2
12:05:21 2023-10-12 460664 454597 95035 91585 146031 153278 160456 158330 127474 126260 131551 134098 146568 148201 462392 499036 1387360 1366126 553490 576366 133102 118555 134175 135585 145780 142203 139194 141648 90909 92399 336982 300733 875594 876187 233281 231225 293155 296174 348870 337457 360076 363918 380687 386486 356414 396191 967009 1018027 624176 518902 314436 308222 363030 362935 383286 387394 393141 396267 448255 451043 790318 824607 40.15 69.1 2
12:05:22 2023-10-12 461406 456134 95166 91393 146744 153208 159325 157868 127596 125844 133876 133880 146531 147753 463409 496031 1374206 1365320 559896 577183 132922 118472 133973 135458 146564 141389 139194 141648 90575 92241 339761 301847 863935 879365 233096 232053 292618 297099 347737 336618 360582 362503 382435 386216 356378 396457 961506 1012171 617546 515170 315173 309086 362885 363780 384104 389773 392089 396793 450152 450937 797793 830351 40.15 69.1 2
12:05:23 2023-10-12 460237 454601 93548 91489 146303 149285 158961 158506 127420 126139 131783 134161 146259 147957 462429 501700 1389926 1371620 554990 578820 132785 118569 133578 135671 146083 142369 139159 142172 90509 92369 337102 301768 858629 876187 233260 231367 292378 295901 347737 337634 359593 363118 380421 387097 356378 395198 965786 1018027 626980 517767 314215 309555 360988 360893 383250 387394 392308 396267 446889 451043 791255 822822 40.15 69.1 2
12:05:24 2023-10-12 461079 454561 95199 91393 146744 153208 159435 161670 127596 125810 131840 133662 146328 147994 463736 496031 1372147 1363380 559896 576774 132918 118588 133553 135458 145780 142403 139194 141880 90575 92241 354359 301877 864533 877988 232009 232053 293866 295901 347701 336653 360330 365508 382490 387939 357094 396312 964776 1013158 625123 516521 314993 309630 363030 363448 382069 389748 391943 396645 449202 448998 795565 825228 40.15 69.1 2
12:05:25 2023-10-12 454916 458554 93582 91479 146438 149252 159435 158120 127495 126125 131792 133930 146908 148096 465413 501957 1387360 1369249 556494 577817 133319 118241 134116 135143 146493 141741 139680 141939 90575 92178 339628 302843 867885 874945 232733 231240 294443 294756 346655 338690 359460 362793 379888 387132 358602 394884 967843 1019807 618493 516635 312749 310060 364093 360821 382641 387930 395241 394852 445564 449739 785970 823987 40.15 69.1 2
12:05:26 2023-10-12 460782 455948 95166 91426 146886 153243 159502 157902 127596 125844 133832 133880 146772 148132 464793 499001 1374206 1360210 559418 577183 132885 118275 133679 135143 146153 141300 139645 140057 90814 92399 336982 302519 869283 882862 231632 231189 293567 295235 346478 337220 360510 362971 380421 387132 357812 396276 964344 1007431 623607 515901 314845 311764 363030 362679 382228 388859 394645 396977 451080 447737 790915 824024 40.15 69.1 2
12:05:27 2023-10-12 454919 455912 95166 91393 146843 150923 159469 159576 127596 125844 133832 134068 146772 147994 463773 499687 1383426 1370629 559896 577183 133327 117914 134158 135143 146768 141193 139388 141515 90575 92241 340693 301207 868563 878642 232009 231403 292653 297268 346098 338726 359460 362971 380723 385337 359396 394884 960109 1016586 625441 515901 316190 310273 364535 360497 382982 387630 392089 397958 448068 449588 797756 825253 40.15 69.1 2
12:05:28 2023-10-12 458687 454601 95170 91426 146537 150923 159502 161339 127596 126018 133866 133959 146497 147854 464867 504658 1376600 1357617 558443 577964 133218 118337 134015 135322 146083 141300 139388 141613 90575 92241 339761 300769 868879 882899 231973 230719 294201 295034 348847 338545 360510 362971 380990 387097 356449 396385 964739 1007431 617546 515535 313481 311152 360988 362926 380963 388894 393456 396585 449656 448088 793038 825228 40.15 69.1 2
12:05:29 2023-10-12 455957 458687 95072 91426 146604 149211 159469 161557 127596 126052 133797 134215 149214 148236 464465 498982 1383426 1375621 559381 574446 133231 118275 134083 135143 146788 144834 141203 141451 90575 91987 339628 301207 869195 877253 231973 231541 292618 296448 348600 337895 361593 364992 382060 387393 357632 396825 963405 1022365 617546 517830 314658 308116 364093 360893 383286 388611 393827 395130 445528 450408 795405 825721 40.15 69.1 2
12:05:30 2023-10-12 469355 458879 93582 91320 146679 149252 159401 158153 127528 126004 131665 133930 146855 148061 464429 496103 1372184 1363916 563464 578001 132885 118275 133553 135364 146014 142268 139485 141683 90509 92178 336982 302128 875255 879154 231710 231728 292334 294999 347178 336618 359967 363266 380990 386556 356378 395198 962942 1008145 617546 515170 313481 310346 360988 360893 381498 388894 392271 395705 449702 448403 792111 824792 40.15 69.1 2
12:05:31 2023-10-12 456280 457115 95006 91426 146609 153029 159215 157885 127596 126052 133646 134006 146568 148132 464465 495850 1383426 1375621 560211 577183 133323 117914 134344 135143 146114 141389 139671 140057 90847 92208 337102 301207 869195 876187 231434 231225 292476 296218 345578 338690 358342 362971 381025 387321 359918 396580 961543 1017306 619061 516633 313738 308151 363579 360241 380928 387736 391644 394539 444208 448403 797263 824465 40.15 69.1 2
12:05:32 2023-10-12 456311 456625 95031 91426 147093 151241 158961 161705 127596 125878 133689 133880 146876 148654 463082 500476 1386375 1370224 555927 577183 132985 117914 133864 135219 145506 145156 139373 141494 90542 92241 339628 302122 868476 874048 232044 230684 293200 293850 346134 338655 359159 362503 378791 386521 357488 394015 966471 1019848 617546 519577 314621 309847 363470 360605 384396 386983 394498 396756 446474 449588 785858 824465 40.15 69.1 2
12:05:33 2023-10-12 455883 458719 95199 91017 146852 152959 159536 161600 127862 125844 133867 133875 146839 147992 464210 500211 1384988 1371163 561494 577518 133218 118140 134074 135008 146220 144764 141207 141417 90542 91987 354359 299702 892825 877988 231810 230719 292365 295865 343541 338499 359967 362971 378791 384227 358602 394884 961990 1014430 625123 516633 313738 308116 364608 360785 382228 387701 392235 395759 444868 447001 795565 824465 40.15 69.1 2
12:05:34 2023-10-12 456266 456620 95035 91017 146613 153136 158995 161479 127596 125844 133797 133880 146910 148497 464501 505008 1387360 1368080 549689 577183 133319 117914 133990 135109 146493 144733 141395 141417 90575 91987 340361 301097 874599 875357 232009 230325 293262 295407 347861 338405 361850 364512 382256 386686 357381 396788 967695 1021641 624864 516599 311836 309590 362774 360821 384124 386512 394608 396267 445638 449070 783758 824465 40.15 69.1 2
12:05:35 2023-10-12 456633 458120 93582 91343 146714 149017 159401 157768 127603 126057 131849 133930 146874 147719 463736 501101 1385528 1375935 559896 577592 132885 117881 133864 135195 146255 144764 139388 141613 90825 92178 354359 300775 869081 878605 231937 231007 291547 295865 345265 338655 359388 362971 379817 384729 358530 396862 960109 1017306 625123 516633 313666 308116 364093 360459 382047 387666 391885 396867 444832 446965 796696 825638 40.15 69.1 2
12:05:36 2023-10-12 457568 457272 95038 91393 146783 153173 159435 157969 127596 126018 131805 134031 146874 148201 464429 504581 1387360 1368080 556718 578001 133285 118241 134015 135280 146217 142234 139743 139764 90443 92403 340361 301589 871601 876187 231830 230471 293773 294028 345023 337634 359388 364624 381141 385911 357955 396862 967156 1022365 628519 518102 313680 308186 363543 360713 380928 386477 394013 396572 444832 448367 784016 824465 40.15 69.1 2
12:05:37 2023-10-12 460124 456585 95133 90984 146808 152854 159502 161417 127596 125810 131669 133628 146874 147719 465338 503444 1374169 1356035 558589 578001 133411 117881 133645 135109 146166 141508 139291 141613 90542 92241 339628 301914 872601 882899 231937 230254 293511 294927 345578 336582 359931 360893 378420 385372 356378 395126 964627 1008236 619061 517955 314845 311152 362994 360425 382192 386371 393200 396401 449730 446867 787935 825638 40.15 69.1 2
12:05:38 2023-10-12 457610 457303 95029 90984 145997 150923 159215 157768 127596 125810 131651 133935 146494 147957 464137 504864 1395272 1368080 552950 577482 133620 118072 134083 134668 146458 144931 141395 141417 90876 91987 337102 301445 888024 875284 231937 229077 293511 295378 345473 337599 358306 363741 379033 385337 357488 396299 965749 1017576 625441 518102 313729 308151 363643 360459 380892 386207 394013 396830 444173 449438 784016 823880 40.15 69.1 2
12:05:39 2023-10-12 468021 456589 95232 90951 147306 152854 159502 161382 127596 125690 131840 133536 146735 147753 464429 502736 1374169 1354071 558192 577183 133102 117881 134175 135016 145510 141203 139499 141480 90509 91954 336048 301061 867207 882899 232112 229810 293674 294677 347861 336476 359823 360713 381716 387939 355950 397671 964776 1005970 632557 515901 313952 308151 360808 360893 381689 390683 393383 395705 448983 445426 789721 825638 40.15 69.1 2
12:05:40 2023-10-12 457198 457124 93194 91390 146543 151134 159368 159658 127427 126091 131608 134009 146772 148063 463773 504720 1389333 1368080 555138 578001 134089 118106 133864 134702 146220 144694 139291 141382 90509 91954 333668 301024 872700 876040 231937 229897 292370 294963 343471 337362 358342 363741 379033 384764 357991 396580 965786 1019807 625441 518865 313729 307185 364093 360749 383201 385024 393419 394816 444173 447701 786319 824192 40.15 69.1 2
12:05:41 2023-10-12 467688 457272 95204 90951 146852 152605 159469 161234 127950 125363 133925 133193 147114 147203 465122 504972 1380073 1354034 555927 578001 132885 118235 133948 135093 145980 141398 139353 139667 90443 92081 337102 300737 871098 882862 231830 229218 292618 294963 344540 336075 360330 362826 379033 384694 355807 396385 964702 1008859 616030 518902 314572 309907 360988 360857 381150 385024 392235 395375 449327 446977 786319 826813 40.15 69.1 2
12:05:42 2023-10-12 458907 458049 95166 90951 146852 153031 159469 161600 127773 125810 131923 133227 147114 147684 465008 500125 1383352 1367301 558304 577183 133633 117813 134116 134740 146747 144680 141588 139100 90792 91827 343284 297176 877995 880400 231576 230451 292137 295092 344923 337126 359967 360929 378685 384157 357991 395126 963551 1014523 615854 516486 315292 309397 364572 360316 381886 387218 390837 397958 450431 445640 795528 824465 40.15 69.1 2
12:05:43 2023-10-12 468021 456593 95133 90984 146579 152889 159502 161530 127746 125809 131743 133704 146839 147580 466001 504864 1385974 1356373 553379 577891 133185 117847 133679 134702 145983 144967 139353 139764 90476 91954 340693 300769 869128 883062 232212 229183 292582 294720 344505 335569 360546 363741 379033 384192 355842 396385 964308 1008859 623903 519672 312714 309470 362618 362935 381958 384183 391608 395705 450601 448047 786319 825192 40.15 69.1 2
12:05:44 2023-10-12 461226 458408 95067 90951 147208 152924 159469 161600 127773 125724 133832 133628 146735 147719 464101 499773 1382371 1363380 556892 577183 133608 117847 134083 134753 145945 144579 141490 141267 90575 91890 339842 297104 877158 882434 231897 230365 293882 296131 345899 336476 360402 360785 381680 385653 358387 398556 960073 1012171 618493 516633 312749 308779 364608 360785 381150 387894 391019 397958 450431 445327 792074 823880 40.15 69.1 2
12:05:45 2023-10-12 463998 457160 93388 91372 146632 149218 159368 158187 127562 125984 131840 133628 146568 147959 464502 503480 1383352 1360398 551848 578784 133532 117881 133679 135109 146119 144967 139291 141515 90542 92178 339628 301737 870167 879859 232697 229932 292172 294713 345023 334525 360510 362503 379033 385760 355308 396069 965749 1015867 617546 519709 312714 307650 360988 363448 383201 384755 391019 396267 449238 447701 787437 827607 40.15 69.1 2
12:05:46 2023-10-12 462555 460025 95166 91017 146847 153138 159502 161635 127773 125844 131875 134060 146772 147959 465195 499108 1383389 1366126 558304 577781 133557 118202 134074 135093 146526 141741 139548 139667 90913 92144 336982 297284 876054 882899 231739 230254 293051 296490 346878 338379 360474 362971 378685 384677 357201 398556 957360 1012171 617546 517735 313473 306008 364093 360857 381689 385902 390394 398140 448275 445327 794964 825051 40.15 69.1 2
12:05:47 2023-10-12 465394 458870 94968 90984 146912 151281 159181 158330 127386 126018 131551 133846 146856 148654 464429 503126 1383426 1361875 552705 577592 133373 117881 133864 134812 145708 144856 139276 141503 90542 91954 339761 300235 868158 879777 231973 229578 292137 293850 344505 334490 359424 364770 379033 385760 354206 395198 965028 1015111 612999 520985 312714 307185 360988 362935 380928 384755 390423 395705 449656 448016 787437 826813 40.15 69.1 2
12:05:48 2023-10-12 462519 459906 94968 90984 146023 150923 160385 158229 127746 126405 131743 133930 146394 147957 464648 500320 1385039 1367711 557795 578001 132885 118241 133645 135314 146116 142004 139291 141579 90509 91954 337102 300102 874469 882899 231612 229932 290329 295937 344505 334525 359424 362971 378685 383562 354206 395162 959310 1008859 615854 518102 314179 306222 360988 360893 382498 385363 387506 395705 447904 447050 797263 825638 40.15 69.1 2
12:05:49 2023-10-12 460124 458305 94837 90984 145626 153208 158389 158539 127596 126018 131656 133662 146772 148098 464465 501601 1392572 1378561 559062 577183 133010 117881 133645 134795 145506 144989 139276 141486 90509 91954 340693 299811 879536 878018 232321 230400 290701 294677 346878 335934 358235 365028 382256 384498 355950 396580 960109 1021287 634889 519577 314179 306222 360988 360785 382069 387240 387434 396267 444868 449034 794964 823880 40.15 69.1 2
12:05:50 2023-10-12 464183 458525 93194 91353 146640 149017 159401 157450 127596 125844 131621 133846 146600 147817 465122 498946 1374206 1363201 561019 577183 132668 117881 133209 134702 145645 144764 139000 141515 90509 91954 337102 301024 864197 882434 231252 230648 290329 294756 345543 334561 358883 362971 378755 385760 353675 396899 959310 1008492 625441 515170 313481 307185 360952 360821 383201 387394 387542 394196 448458 447013 795565 825364 40.15 69.1 2
12:05:51 2023-10-12 460895 458664 93065 90984 146103 153173 158456 157835 127176 126052 131149 133972 146365 148271 464101 498982 1383389 1376600 559672 577372 133335 118202 133801 134668 145877 141078 139268 139678 90410 91954 340693 299666 875254 876187 230497 230648 293051 294677 346388 334561 357193 363998 378720 384407 355166 394544 960109 1018335 617546 516633 313473 306222 360988 360205 381766 385902 387542 395995 444208 448367 795565 820923 40.15 69.1 2
12:05:52 2023-10-12 462537 460025 94902 90951 146332 151261 160865 161600 127596 125810 131424 133858 146568 147959 465195 498982 1370166 1363343 561728 576926 132760 118241 133335 134702 145815 144764 139004 141550 90476 91987 339628 302770 864975 880616 230139 230329 290877 294134 345301 334596 358342 360893 378685 384227 354171 396299 961506 1007431 625441 515629 311801 308116 360952 360749 382228 387088 390460 394196 448141 447050 790878 825638 40.15 69.1 2
12:05:53 2023-10-12 458285 458660 94968 90951 146375 151134 159368 158019 127535 126057 131700 133779 146703 148096 464976 499542 1385974 1375935 561005 578001 132981 117881 133524 134982 145674 144989 139082 141486 90509 91954 340527 301876 872461 877874 230462 230290 290842 293850 345790 335569 356155 360929 378720 384677 355272 393949 957360 1015386 617546 515170 313952 306257 360736 358580 380928 386512 387578 395145 445227 447343 796696 820923 40.15 69.1 2
12:05:54 2023-10-12 457856 458705 94935 90951 146069 152924 158928 157868 127386 125810 131332 133662 146568 148497 464793 501252 1383426 1367102 556322 578001 132453 117881 132858 134736 145510 144967 138772 141417 90414 92241 342121 303519 863396 878679 231327 229755 291516 293438 345472 336476 360056 363375 378925 387393 354206 394544 965749 1017306 613946 518102 313507 310346 360698 358616 382769 387384 391921 393881 444308 447001 784053 823258 40.15 69.1 2
12:05:55 2023-10-12 457503 458484 93194 91135 146543 152961 159469 161565 127596 125724 131656 133830 146804 147581 465122 498265 1381354 1371126 559381 577592 132985 117881 133431 134774 145472 144584 139082 141387 90509 91987 339628 300272 872759 879891 230497 229254 290842 293850 343471 336618 357731 360821 379033 384677 356414 394581 959310 1012207 619061 515170 311801 306257 360988 358580 378754 385937 387614 395705 441737 445751 793273 823022 40.15 69.1 2
12:05:56 2023-10-12 458487 459346 94964 90951 146027 150711 159215 161600 127386 125810 131551 133724 146293 147545 465195 505080 1388346 1369626 556211 577817 133428 117780 133796 134601 146083 141215 139353 139570 90410 91954 340693 301737 872810 877874 231054 228863 294679 293501 345411 336582 357229 362971 379033 387321 355308 394228 965065 1015386 614515 516633 313457 309907 360988 358580 382228 384755 391921 394219 444308 445747 784016 823295 40.15 69.1 2
12:05:57 2023-10-12 458294 459846 94997 90922 146714 150290 159469 161304 127596 125430 131656 133260 146772 147616 465159 499072 1381354 1367301 559418 578001 132993 117847 133679 134782 145506 144667 139276 141310 90509 91954 339628 300272 873952 880400 230533 228901 290877 293850 344923 337126 356155 360857 378120 384677 355023 393949 959310 1013676 625123 514876 311836 306257 360988 358292 381150 385937 391027 395145 444598 445014 795565 820923 40.15 69.1 2
12:05:58 2023-10-12 465360 459387 94837 90984 146431 151134 159224 158120 127359 126326 131481 133746 146669 148096 464976 505732 1387948 1366126 556322 578001 132885 117766 133843 135296 145746 144861 139000 141382 90476 92141 340361 302623 870860 875394 230892 229218 291925 292687 343231 336346 357193 360929 378730 383086 355308 394228 965065 1016857 616030 517367 312176 309470 362763 358580 381958 384755 391958 394549 441809 445484 784016 820923 40.15 69.1 2
12:05:59 2023-10-12 461554 459805 95067 90951 146882 152640 159502 161157 127596 125724 131149 133260 146550 147753 465890 503516 1374169 1354108 559821 577592 132760 117847 133243 134668 145780 144694 139388 141417 90509 92141 337102 302159 869941 884669 231207 229077 292476 293473 346388 337662 360056 359809 378961 385760 353958 395738 961506 1005377 623607 515133 313062 307650 360988 360207 378754 386288 391019 393638 449157 443075 788008 824465 40.15 69.1 2
12:06:00 2023-10-12 466683 459171 93194 90852 146540 152924 158961 161670 127508 126024 131481 134751 146772 148201 465159 505080 1387249 1368080 556718 575171 132918 117847 133427 134668 145780 141052 139000 141186 90476 91890 340361 301097 875924 877641 230533 228863 291925 293169 344923 336075 358852 360929 379033 385760 354242 393392 962979 1015119 614361 517735 312030 307685 360988 358580 381958 384755 391644 393917 441701 445675 782904 820923 40.15 69.1 2
12:06:01 2023-10-12 461554 459845 94865 90951 146066 150711 159593 157659 127596 125724 131551 133607 146293 147545 464867 501993 1377151 1360248 560982 579231 133239 117780 133578 134601 145643 141203 139256 139570 90410 91954 340693 302843 870122 884152 230285 229077 292037 293133 343541 334561 358055 360097 378997 385238 353675 395457 960109 1003054 602440 515901 312841 306970 360988 360241 379006 385059 391055 394278 449157 443039 786300 824465 40.15 69.1 2
12:06:02 2023-10-12 458943 459346 93194 90889 146982 151029 158961 161522 127508 125844 131459 133662 146876 148261 465159 504189 1383426 1368080 556718 576726 132985 117881 133247 134808 145472 144768 139082 139507 90509 91987 343284 302623 870167 877258 230892 229218 292172 292206 343506 336618 356155 360929 378515 383086 354774 393670 965065 1015423 623607 517735 312619 307220 360988 358580 381958 384218 391644 394512 441737 445711 782867 822710 40.15 69.1 2
12:06:03 2023-10-12 461443 459845 93127 91128 146434 150746 160800 157208 127495 125917 131354 133632 146359 147854 466367 503336 1377136 1356035 558985 578001 133478 117780 134082 134668 145645 144694 139000 141417 90410 91987 336048 302629 869261 882899 230497 228863 292172 293133 344798 334596 357803 360241 379033 383051 353958 395466 960146 1003127 619061 516633 313062 307185 360988 359698 378970 384755 391055 394196 448579 443039 787997 824465 40.15 69.1 2
12:06:04 2023-10-12 458542 460172 95001 90951 146852 152854 159469 161339 127596 125463 131621 133260 147012 147616 465195 499072 1379397 1367301 560337 578001 132918 117881 133553 134668 145780 144658 139194 141417 90751 92077 354359 300806 892100 881713 230391 229077 290811 293921 344923 336983 359509 360627 379033 384677 355272 393355 960958 1011539 628519 515170 311801 306257 360916 358040 379006 385937 387578 394549 444598 445679 793309 823369 40.15 69.1 2
12:06:05 2023-10-12 461554 459701 93347 90918 146333 150290 159502 161304 127359 126024 131424 133687 146157 147545 465232 504117 1374169 1358003 557763 576459 132885 117881 133243 134702 145780 144694 139000 141417 90476 91954 339628 302415 870984 883525 230175 228827 291560 293133 343541 334561 357826 359698 378464 385489 353675 394581 961543 1003127 617546 516267 312841 306755 360988 359698 378934 384218 390743 393917 448579 443004 787178 823295 40.15 69.1 2
12:06:06 2023-10-12 458542 459742 95001 90946 146613 152640 159762 161304 127596 125430 133832 133227 149214 147513 465927 503158 1383892 1369626 561494 578001 133406 117746 133612 134567 145981 140910 139353 139570 90312 91987 341092 301524 878987 882434 230391 229183 290811 294064 342983 336382 359398 360821 379033 384127 355023 393041 959310 1012243 617546 515170 313729 306222 360988 358040 379006 385363 387578 394233 442061 445400 795001 820960 40.15 69.1 2
12:06:07 2023-10-12 461480 459557 94997 90951 146303 150290 159502 161339 127596 125670 131656 133708 146259 147545 466586 503516 1374206 1354108 559454 576017 132885 117881 133243 134702 145746 144729 139000 141417 90414 91890 339628 302843 871211 884733 230497 228863 291728 292927 343506 334561 357264 359734 377895 385489 353179 394581 960146 1003127 634481 516633 312619 306720 360988 360205 378934 386731 390743 393602 448579 443039 788216 824465 40.15 69.1 2
12:06:08 2023-10-12 459103 459778 93452 90753 146576 153176 159469 157208 127610 125743 131792 133494 146908 147855 466037 499036 1382100 1367301 559381 577964 132885 117847 133511 134668 145780 144658 139159 141220 90476 91827 337497 301737 877237 880483 230301 229023 290404 293616 344656 336111 358020 360277 379033 383562 354242 393086 959310 1011492 625441 514805 313507 305829 360988 357537 379006 384825 387506 393917 442025 444422 793309 820886 40.15 69.1 2
12:06:09 2023-10-12 458943 460102 94808 90711 146676 150818 158928 161487 127386 125724 131149 133536 146876 148746 465232 505008 1383426 1366329 556718 575287 132981 117684 133247 134550 145270 144584 139453 139674 90345 91887 340693 301548 874397 878055 230194 228847 291587 292821 345411 335934 358527 360627 378730 385218 355538 392025 962942 1017482 617546 513621 313062 309834 360444 357501 381150 383077 390467 392139 442061 445050 781758 824465 40.15 69.1 2
12:06:10 2023-10-12 460697 459630 93316 90918 146681 152819 159368 157317 127528 125623 131424 133193 146772 147478 466037 499036 1382036 1370224 561094 578001 132852 117813 133209 134639 146564 144623 139194 141361 90476 91827 339628 301435 874936 881648 229746 228792 290329 293331 342983 336311 358765 360205 379033 383526 354171 392098 959310 1010704 617546 515170 313507 306572 360988 357968 379006 385328 387506 393844 441989 443661 795890 820849 40.15 69.1 2
12:06:11 2023-10-12 458814 460066 93194 90885 146306 152889 158928 161791 127474 125810 131424 133628 146568 148063 464867 506017 1387506 1368193 556607 578784 133185 117712 133544 134567 145811 141008 139000 139375 90414 91827 340693 302843 871821 877906 230427 228472 291693 292206 345546 338379 358020 360857 378997 385760 355468 392135 962906 1015111 623903 517955 312619 307185 359575 357968 381689 384148 391583 392066 444671 446661 783979 822673 40.15 69.1 2
12:06:12 2023-10-12 461440 460062 93194 90951 146298 152889 158818 161635 127176 126018 131149 133628 146772 148201 466183 501101 1383352 1375584 560571 578001 132852 117813 133209 134542 145712 144826 139000 141348 90476 91827 340361 301700 870370 879154 229069 229183 289888 293580 345411 334490 358020 360929 379033 382917 353109 392098 959310 1018027 623326 515901 312458 306789 360952 358580 382228 386623 386308 393881 441701 445675 795565 820813 40.15 69.1 2
12:06:13 2023-10-12 465232 459593 93093 91191 145930 150817 158860 158187 127597 126125 131411 134010 146359 147957 465159 501993 1383389 1366126 555816 578001 132386 117881 132164 134736 145137 141408 138772 141613 90319 91954 338814 302697 860140 879154 230462 228472 290329 292722 344540 334525 358527 360893 378997 385218 354465 392098 961470 1015111 614515 518102 313062 309360 358746 358544 382228 385751 387506 391789 441737 445675 786319 822673 40.15 69.1 2
12:06:14 2023-10-12 463241 460030 93130 91013 146341 152854 158961 161565 127562 125810 131149 133227 146568 147684 465159 500040 1370814 1361875 560969 578001 132453 117847 132675 134668 145274 141300 138861 139764 90279 92107 354359 303414 868287 883653 228892 229042 290489 292509 346878 335759 356942 360821 378120 384355 354712 394192 959310 1008859 614515 513345 314062 306187 358781 359662 378682 385293 386853 392066 443514 445291 793199 825364 40.15 69.1 2
12:06:15 2023-10-12 463936 462515 93169 90951 145652 151134 160231 158187 127230 126018 131149 133813 146531 148440 465195 501993 1383352 1366126 555138 575981 132378 117914 132186 134702 144530 144764 138579 141515 90162 91954 336982 303163 875271 879777 230104 228437 290294 292276 344505 334525 358020 360893 378428 385218 353929 392098 961470 1012207 623903 513657 313062 306935 358746 359421 381958 385751 387470 391476 444562 446843 785465 823258 40.15 69.1 2
12:06:16 2023-10-12 463705 460102 94902 90760 146306 152854 159254 159576 127386 125690 131149 133595 146225 147957 467997 500175 1372764 1365725 564708 579231 133030 117712 133603 134567 145497 144694 138903 141515 90279 91954 342665 304208 884044 882899 228998 229183 290153 292367 343506 335759 359036 359698 379033 385496 354967 394228 959310 1004584 614515 513675 312619 306257 358781 359085 379006 385059 387542 391476 444381 444385 787414 823258 40.15 69.1 2
12:06:17 2023-10-12 461226 459913 92941 90918 146095 152889 158675 161409 127176 125777 131149 133503 146568 147959 465159 501252 1383389 1367102 556718 576017 132635 117813 132256 134668 145274 144658 138772 141382 90319 91954 331833 304134 878616 877874 230104 228472 290701 292001 343506 335534 358020 360821 378428 385760 355468 392135 962942 1016586 621787 517735 312176 306720 359287 357466 381150 385500 389807 391512 441989 446532 783781 823369 40.15 69.1 2
12:06:18 2023-10-12 464472 459809 93131 90819 146203 153176 158928 157868 127454 125676 131411 133494 146428 147719 466220 499036 1371876 1363164 561042 578820 132818 117847 133419 134872 145403 144658 139000 141391 90195 91827 339628 302917 868748 883114 229033 228437 290806 291753 343211 334022 356191 358651 378997 385218 355217 394274 962038 1003054 631596 515170 312176 306257 359575 358580 378934 384755 387578 392103 444381 441813 787414 824465 40.15 69.1 2
12:06:19 2023-10-12 466688 460066 94869 90720 146880 150396 159215 161530 127386 125603 131424 133227 146876 147475 466550 499072 1382371 1371200 561042 578001 132981 117813 133247 134567 145674 141078 139295 139635 90377 91920 340693 300623 889988 880515 228928 228651 291810 293026 344923 335534 357766 360265 378745 382060 355468 391471 959310 1014523 612738 514403 313062 306789 360444 356391 379006 384755 386889 393287 441953 444355 794964 820923 40.15 69.1 2
12:06:20 2023-10-12 464365 460143 93173 90716 146200 150219 158928 160372 127386 125603 131149 133582 146358 147545 466550 500393 1369840 1363306 561875 575981 132927 117847 132683 134668 145107 144694 138772 141382 90162 91954 339628 302807 868697 882899 228678 229183 291053 292206 343471 335759 356155 359445 379033 384677 354465 393355 960274 1003091 623903 513675 312619 306257 358781 358257 379006 385328 387542 391476 445541 443039 790093 823295 40.15 69.1 2
12:06:21 2023-10-12 459594 460138 94804 90918 146332 152854 158928 161452 127386 125637 131149 133737 146566 147957 466684 500919 1384003 1376048 562295 577927 132785 117712 133176 134415 145611 144522 139000 139181 90319 91820 340527 301024 877948 880483 229033 228827 289748 292892 344923 334525 357513 360821 379033 382917 355468 390955 959310 1018027 625441 514876 313729 306789 360698 357466 381958 384755 388735 393009 442169 446345 795001 819649 40.15 69.1 2
12:06:22 2023-10-12 465469 460102 94869 90913 145997 152854 158928 161339 127386 125603 131149 133193 146568 147719 466220 498982 1372184 1363164 561403 578001 132419 117847 132256 134668 145308 144694 138772 141382 90319 91827 340361 302843 868931 882899 228857 229183 289079 292276 343471 333870 356191 360785 379033 383491 353965 393913 958629 1007431 621787 513675 313062 305973 358493 359121 379006 386659 386308 391476 445856 445158 794756 824206 40.15 69.1 2
12:06:23 2023-10-12 463910 459994 93194 90852 146195 153247 158894 158296 127597 126091 131045 133846 146568 148236 466550 500393 1387873 1377580 561094 575171 132852 117732 133176 134635 145746 144522 139000 141382 90381 91701 337761 301024 880753 877874 229069 228988 289044 293133 344923 333754 358020 360929 379033 381238 355468 393041 959310 1018331 612999 516633 311801 306572 360698 358580 382228 385751 385729 393323 444272 445675 793236 820886 40.15 69.1 2
12:06:24 2023-10-12 465391 460170 92937 91075 145832 152959 158221 157768 127386 125810 131149 133628 146568 148236 466220 503126 1383389 1364344 553527 576017 132453 117847 133142 134466 145540 141105 139319 139375 90377 91954 358134 301804 877791 881031 230159 228297 289748 293097 343471 333870 358527 360605 378284 382917 351902 392171 961506 1014965 608389 517731 312841 306789 358241 359662 381740 385209 387470 390923 442893 446697 787997 824778 40.15 69.1 2
12:06:25 2023-10-12 461554 459917 93127 90918 145626 150711 158708 161756 127386 125990 131380 133310 146022 147545 464465 500548 1390561 1378286 558230 577592 132668 117650 132709 134449 146718 144522 139004 141348 90319 91827 343284 301061 870665 877874 229746 228988 288772 293794 342983 335759 356155 360929 378089 381203 354967 392135 960958 1018331 621018 517731 313729 306789 360444 358257 382228 385209 385115 393323 445227 445014 792037 820886 40.15 69.1 2
12:06:26 2023-10-12 466751 459665 92933 90918 145866 150711 158389 161600 127386 125810 131306 133830 146566 147957 466403 504081 1385974 1360098 553719 577927 132785 117712 133176 134542 145510 144557 139000 139667 90312 91827 341622 301914 869738 880483 230301 228370 289748 293097 344923 333870 358271 360857 376725 382917 354967 395140 961506 1008492 602417 521057 312619 306789 359865 360495 379006 384668 389879 392103 444208 444349 784016 823295 40.15 69.1 2
12:06:27 2023-10-12 454515 463168 93070 90855 146283 152854 158961 161530 127386 125603 131149 133227 146467 147753 465232 505116 1392609 1369249 552668 577592 132852 117650 133176 134229 145645 144386 139000 138987 90476 91701 342371 300138 875905 877910 230967 228118 288763 293822 342983 334022 358527 360531 376124 381238 353144 392171 960146 1016586 621787 519672 312841 306789 360988 358004 379006 383232 387470 394512 441593 446216 787570 822782 40.15 69.1 2
12:06:28 2023-10-12 465228 459958 93194 90786 146475 153106 159401 157067 127610 125676 131516 133160 146772 147273 465195 504756 1383117 1352550 553564 576017 132902 117645 133628 134559 146157 144456 139000 141181 90319 91701 343284 302060 878062 882899 230301 227376 289642 291957 344656 335759 357229 358616 376690 383526 354967 394870 959430 1003127 623903 518102 311955 306789 359865 358580 377760 384668 387542 392103 445227 440387 783979 823258 40.15 69.1 2
12:06:29 2023-10-12 460246 459818 92937 90822 146090 152884 158422 161339 127210 125690 131149 133227 146568 147753 466220 507743 1383426 1366163 557510 576581 132818 117650 133142 134520 145068 144412 138889 141037 90319 91894 339628 301408 878549 879401 229746 227799 290806 292001 342983 334561 357513 360531 377557 384677 354967 390955 964739 1017482 617546 517992 311956 308524 358674 356284 378862 385066 387470 391969 441953 443004 781684 820886 40.15 69.1 2
12:06:30 2023-10-12 464844 460017 92954 90760 146069 152854 158818 161565 127325 126024 131149 133260 146568 147753 466586 500512 1371789 1360210 561875 576459 132419 117684 132642 134542 145274 144522 138903 141382 90195 91827 340361 303703 873251 884779 228323 228118 290294 291557 344923 333870 356965 359734 379033 383526 351974 392171 959310 1006006 622364 513275 312176 305759 358241 358580 378970 384218 386308 390887 441737 442003 790093 822673 40.15 69.1 2
12:06:31 2023-10-12 458444 460138 92937 90918 145622 150290 158675 161565 127325 126024 130940 133897 146087 147957 467566 501419 1384003 1377077 563098 579194 132751 117617 132892 134229 145510 144386 138896 139340 90470 91701 337102 301061 878424 879154 228787 228472 289009 292276 342983 333870 356971 360821 379033 381203 354716 389780 959310 1015423 614515 514876 313284 306033 359611 358040 381689 383077 385115 392103 442061 446527 793273 820267 40.15 69.1 2
12:06:32 2023-10-12 469509 460143 92933 90764 145866 152640 158928 161339 127420 125637 131149 133227 146568 147979 466220 500393 1378114 1364288 559859 575171 132419 117732 132256 134449 145274 144522 138772 141151 90162 91701 339628 301524 868755 882986 229069 228242 288133 292927 344923 333870 356978 359988 377557 380065 353965 394265 957950 1006006 632365 516633 311801 305890 359901 359662 378934 385209 386882 392716 447191 441597 795269 820776 40.15 69.1 2
12:06:33 2023-10-12 463910 463096 93065 90819 146160 153141 158894 157208 127597 125603 131149 133227 146568 147614 464903 501886 1390561 1376600 556607 579641 132635 117650 133017 134263 145510 144421 139000 139181 90319 91701 330419 301061 875825 877874 229069 228472 288877 293133 342983 335759 358020 360929 377521 380598 354967 392135 959310 1017612 627330 518133 313507 306320 359901 358040 381150 383553 384844 392139 441773 444355 788566 819686 40.15 69.1 2
12:06:34 2023-10-12 464921 460174 92924 90639 145896 152605 158928 161304 127386 125430 131149 133193 146568 147513 465195 501252 1380073 1361370 556114 578001 132668 117454 133209 134229 145645 144219 139000 138987 90381 91608 338799 297360 874392 884157 229069 227764 288570 293616 342983 333870 356978 358651 376690 380633 352156 394214 960958 1010106 626260 516597 312915 306501 360916 358941 378149 385066 388809 393881 445541 441822 789721 820923 40.15 69.1 2
12:06:35 2023-10-12 462100 463459 93071 90635 145827 152632 158422 157559 127325 125430 131058 133193 146467 147581 466220 505116 1392609 1370224 551848 574442 132981 117454 133247 134309 145780 144478 139082 141050 90195 91701 343284 298966 877925 877253 230175 227570 288570 293026 342983 333520 358020 360495 374471 380669 359219 391858 960146 1016586 617546 519305 312176 306357 360988 358912 379006 383517 386308 393323 442061 442383 787654 819686 40.15 69.1 2
12:06:36 2023-10-12 466371 460170 92937 90760 146103 152640 158675 159435 127359 125609 131341 133394 146428 147614 465707 504936 1381999 1351177 553379 576441 132635 117488 132164 134246 145308 141068 139598 139181 90319 91701 336982 301695 885358 883151 230139 227376 289686 292241 342983 335759 357229 358616 375560 382917 354465 393949 959430 1003091 623903 518765 311734 306789 358853 358292 377193 384398 389879 391549 441737 440352 784016 823295 40.15 69.1 2
12:06:37 2023-10-12 460895 460179 92937 90855 146103 152747 158212 161304 127210 125724 131149 133227 146467 147753 465890 505152 1383426 1363380 552871 578001 132635 117340 132883 134221 146157 144421 139000 139017 90195 91574 339628 302060 880923 877910 229033 227059 290400 291641 342983 334022 357007 359445 376991 383526 354465 389780 962260 1015148 612999 516633 310122 305794 358817 356391 379006 384668 390748 391221 441665 444277 782061 820120 40.15 69.0 2
12:06:38 2023-10-12 465157 460030 93032 90753 145686 153106 158860 161530 127176 125430 131058 133227 146568 147716 467946 503444 1372147 1356522 561494 576053 132453 117454 132256 134229 145274 144390 138579 138987 90100 91701 339628 303002 871211 880881 228358 227411 289924 290502 344511 333870 358020 357537 377895 383257 351866 391843 959310 1001637 612999 513675 311734 306644 358517 357501 378934 383112 386889 390611 442417 441813 786263 820923 40.15 69.0 2
12:06:39 2023-10-12 463055 462778 92937 90951 145866 152889 158389 158192 127210 125844 131149 133628 146365 148236 466623 504658 1383426 1364175 555927 575207 132204 117678 131982 134668 144803 144694 138194 141417 89882 91954 340361 303666 863878 879365 229104 227570 289483 292015 343231 333520 357007 360277 376725 383526 351168 390352 964016 1014560 622364 518102 312619 306789 357488 357287 381042 384489 386272 387448 441989 443039 786319 823956 40.15 69.1 2
12:06:40 2023-10-12 462404 460174 92937 90635 145862 150290 158860 161304 127298 125430 131058 133415 146365 147719 466586 500393 1370814 1362228 561802 576053 132055 117650 131982 134575 144837 141052 138194 141220 90006 91701 343284 303273 865897 883880 227969 228472 288807 291352 344923 333870 358307 359156 378997 381238 351866 392171 956592 1005736 622850 514440 312767 306789 357738 358580 378970 385751 386608 389748 445541 440458 793273 823295 40.15 69.0 2
12:06:41 2023-10-12 462592 463823 92685 90946 145494 153066 160531 158767 126939 126091 130870 133964 146228 148580 466665 501419 1388936 1379043 557795 578001 132905 117454 132925 134466 145506 145223 138869 138987 90162 91574 337497 300550 873071 877988 229033 227799 291094 292276 342983 333870 358020 360893 377859 380065 354465 391858 959310 1018431 617748 517401 313062 305926 359901 357501 381150 383589 386882 392461 442061 445013 788603 819686 40.15 69.0 2
12:06:42 2023-10-12 465359 460174 92877 90602 146103 152534 158818 161269 127210 125637 131149 133193 146568 148109 465232 501288 1379397 1360210 558304 576635 132668 117488 132608 134196 145544 144421 138903 139313 90195 91448 340361 299219 876282 881867 229033 227570 288273 293169 342983 333870 356191 358616 376475 378967 354967 393319 957950 1008145 623903 515901 312176 305030 360988 358544 377796 384418 388735 393031 444055 441633 791927 820739 40.15 69.0 2
12:06:43 2023-10-12 461328 459994 93065 90690 145592 150465 158751 161487 127210 125430 131149 133675 146087 147545 466550 505116 1392646 1368080 553097 574766 132810 117454 133293 134225 146157 144083 138903 139017 90162 91574 343284 300781 874432 878157 229782 227376 288133 291957 342717 333870 357766 360277 374435 378967 354967 391902 959310 1016586 612999 518169 312176 305460 359936 356463 378970 382371 384844 392176 442025 440458 787437 819686 40.15 69.0 2
12:06:44 2023-10-12 463524 462519 92937 90598 146064 152784 158961 157463 127474 125396 131149 133068 146568 147478 466513 504228 1380073 1361875 558304 578001 132981 117396 133431 133876 145472 144267 139276 138704 90443 91352 340693 297212 882178 884779 228838 227341 288974 292764 341910 335522 358020 358040 376690 380919 355301 391843 960958 1008786 617546 515023 312619 306644 360772 357251 377279 384632 385115 392972 441989 442030 791930 819612 40.15 69.0 2
12:06:45 2023-10-12 461549 462773 92957 90727 145930 150711 158389 161460 127352 125396 131149 133227 146331 147719 465853 507974 1391309 1367102 551848 578001 132818 117306 133176 133759 145409 144315 138965 138987 90286 91574 336982 300812 881424 880400 228803 226287 289079 291965 342464 335759 357749 359121 374471 382917 354967 390294 960073 1015148 622364 516633 311073 306789 359865 356356 378898 383517 387470 391512 439623 441658 781356 818450 40.15 69.0 2
12:06:46 2023-10-12 461099 460143 94873 90445 146399 149868 159334 159095 127535 125296 131319 133127 146156 147134 467125 504828 1376675 1352550 557689 578001 132419 117421 132883 134432 145205 144517 138772 139278 90068 91701 344154 301975 869693 886534 228838 226831 289853 291317 342983 333870 358020 357214 376425 383263 351866 390919 959310 999408 622660 513218 311293 306789 357667 357430 376627 385751 387470 389712 442025 442138 787997 820849 40.15 69.0 2
12:06:47 2023-10-12 459692 462782 92873 90727 145696 152854 158221 159647 127176 125603 131058 133227 145819 147979 466586 502736 1382298 1366239 556718 578001 132204 117454 132164 134449 144803 144623 138579 141348 90035 91827 339628 304134 870389 879232 229033 227341 290037 290432 344923 333870 356682 359698 376425 381737 351191 389744 959310 1010704 612999 518102 311515 306789 356592 356427 378754 384076 388698 391765 442169 444240 787326 820665 40.15 69.0 2
12:06:48 2023-10-12 467326 462596 93032 90753 145889 152748 158784 161269 127339 125690 131214 134181 146432 147684 464867 500393 1373933 1362337 560895 578001 132386 117617 132937 134715 144667 144782 138687 139391 90162 91701 343284 302012 865279 884152 228643 228083 288098 291796 344923 333834 358020 358616 377859 380030 351758 391866 956592 1003054 617546 515901 313062 306321 357702 358292 378293 384632 386334 389712 444381 440387 793236 820886 40.15 69.0 2
12:06:49 2023-10-12 468500 462782 92809 90727 145587 150255 160042 158225 127176 125810 131149 133302 145750 147751 466550 504778 1382036 1358003 553490 575981 132419 117421 132575 134381 145239 144386 138772 138987 90162 91701 343418 301951 878062 880400 229069 227024 288974 291761 342983 333364 356191 359698 374186 380954 351614 393026 962001 1005823 593613 519577 311883 306644 358566 358941 378862 382908 386000 390887 445856 444848 782794 823221 40.15 69.0 2
12:06:50 2023-10-12 466311 462515 93071 90687 146058 152819 160077 161269 127176 125396 131149 133373 146467 147478 466586 501957 1380073 1363343 558304 576031 132731 117421 132858 134099 146380 144184 138908 139017 90162 91448 338799 300357 890448 883775 228838 227024 288098 293960 342428 333870 358782 358040 376124 378967 354967 392135 957950 1007431 623903 515901 311734 305675 360952 359166 376627 384668 385151 392694 444598 442030 790055 819649 40.15 69.0 2
12:06:51 2023-10-12 459602 462778 92937 90687 146066 150711 158860 159800 127217 125710 131010 133127 146431 147820 467529 504900 1394243 1367215 552668 575171 132852 117496 133616 133943 145712 144114 139000 138794 90474 91601 343284 300599 882671 880483 229033 226287 289009 292206 341946 335759 357476 358616 374400 382082 354967 389744 960073 1015148 593613 517918 310414 306357 359829 356356 378934 383517 387470 391789 442169 441777 781684 818450 40.15 69.0 2
12:06:52 2023-10-12 460899 463823 92937 90760 145823 152605 158675 161269 127352 125603 131149 133193 146568 147581 467247 500476 1381054 1368080 561494 578001 132635 117421 132858 134196 145274 144386 138772 138987 90162 91637 333668 301951 872347 882526 228288 227376 288675 291761 342983 335759 355853 358040 376725 380030 351866 387443 957913 1012207 618710 513638 312176 305890 358493 357896 378646 385536 387522 390741 438969 444530 791890 819857 40.15 69.0 2
12:06:53 2023-10-12 463066 463291 92870 90569 145592 150219 160006 161530 127386 126024 131045 133557 145750 147545 466550 503126 1386517 1363306 556718 576423 132744 117454 132615 134229 144837 144588 138194 139260 90006 91701 343284 304134 869375 879777 228838 227024 290240 290397 345387 333870 355889 359445 375596 381773 351263 391838 960109 1010704 593613 513621 311734 306789 356556 356391 379006 383553 385115 387448 441953 444639 787092 820886 40.15 69.0 2
12:06:54 2023-10-12 462587 462773 92681 90918 145359 153031 161738 158292 126791 126018 130932 133628 146162 148098 466220 498809 1388346 1374569 554990 575171 132386 117454 132858 134229 145274 144386 138772 138987 90129 91574 343284 301024 877039 877956 228483 227341 288942 292206 342983 333870 357476 360207 375838 378685 351614 390461 959199 1019397 627330 519577 312878 304815 358602 356391 378970 382604 386334 390923 442169 444240 788557 817254 40.15 69.0 2
12:06:55 2023-10-12 468834 462778 92839 90628 145829 151472 158288 161495 126791 125603 131149 133193 145922 147581 466220 505008 1382036 1359937 553527 578001 132419 117454 132164 134183 144968 144201 138691 139100 90129 91574 343284 300733 870552 881648 229033 226356 288325 291388 342983 333364 356965 359409 374137 380900 351866 392135 959310 1007431 617546 517731 311293 305890 358241 358580 377760 382032 385151 390611 445227 442030 781393 820923 40.15 69.0 2
12:06:56 2023-10-12 459917 463823 92877 90602 145592 150255 158288 161417 127176 125903 131149 133260 145819 147339 466550 505080 1389926 1363343 552705 577592 132635 117225 132858 134204 145746 144114 139000 138794 90279 91438 340693 300557 882823 880290 229605 226182 290576 292064 341731 335455 356788 358544 373839 380633 354465 389744 962984 1014357 612999 517365 311073 305890 359432 356391 378329 382067 386308 391512 440602 442138 781684 818450 40.15 69.0 2
12:06:57 2023-10-12 461099 460174 92937 90412 145862 152535 158961 160974 127596 124984 131149 132727 146568 147017 466586 505116 1378114 1350625 555532 576044 132386 117421 132098 134116 144899 144184 138579 139017 90067 91448 339628 302060 869354 884152 228678 226287 288974 290419 342983 333870 357476 356391 374172 381203 351830 389780 959310 1000150 623229 515901 309867 306789 357955 357180 376076 383197 386781 390154 441845 441227 783239 821026 40.15 69.0 2
12:06:58 2023-10-12 463251 464442 92945 90470 146099 152322 158961 161199 127468 125575 131149 132943 146568 147238 466586 504658 1381763 1366239 559381 575171 132852 117063 133447 133792 145274 144114 138772 138987 90067 91448 343284 301951 886611 882356 228093 226989 288942 290467 340914 335759 356430 356427 375596 380065 354465 387249 956592 1008859 606896 514403 311293 305675 358781 355250 376627 384668 387157 390299 440926 440117 788566 816061 40.15 69.0 2
12:06:59 2023-10-12 463973 462778 92809 90573 145731 152570 158422 157689 127176 125637 131149 133193 146127 147719 467615 503960 1371789 1352326 560645 575981 132419 117421 131891 134011 144837 144386 138194 138987 89882 91608 336982 302843 868271 884437 227615 226322 289079 290432 342983 333834 357220 357215 376439 381792 351366 390185 959162 1003240 612999 512692 310964 306753 356592 356391 378329 385209 386272 391523 440971 442030 787997 820886 40.15 69.0 2
12:07:00 2023-10-12 459121 463354 93271 90507 145592 150255 158675 161269 127386 125430 130905 133285 145750 147339 466917 499001 1381054 1370592 561042 578001 132635 117259 132164 134011 145236 144149 138194 138987 90067 91448 343284 301487 869693 880400 227580 227059 288942 290467 342742 333870 354812 357537 376725 378967 351830 387371 956592 1012207 616788 513638 311734 305675 357702 356811 378934 385209 386608 389748 438947 442142 792984 816097 40.15 69.0 2
12:07:01 2023-10-12 466751 463205 92809 90602 145731 152605 160414 161304 127176 125396 131149 133423 146568 147616 467284 500747 1370814 1362341 562526 576459 132204 117488 131891 134229 145007 144421 138194 139535 89965 91661 340693 302869 865203 884862 227864 227978 288906 290330 342911 333496 357513 358292 377859 378932 351758 391253 959038 1003091 612999 514805 312841 306249 356663 358004 377760 384362 385514 387448 444671 441394 793236 820886 40.15 69.0 2
12:07:02 2023-10-12 463973 464086 92553 90922 145359 152959 161964 161557 126757 125844 130749 133628 146127 148462 466550 499001 1387360 1374606 556607 576134 132419 117454 132164 134078 145068 144412 138885 139100 90067 91448 343284 300484 872362 877874 228288 227376 288942 291796 342742 333870 357513 360277 375860 378896 351866 387551 958629 1018027 619287 516599 312030 305172 358566 356929 378718 382229 385367 390778 441462 444530 788483 820441 40.15 69.0 2
12:07:03 2023-10-12 466079 463436 92681 90760 145726 152819 157978 157868 127517 125690 131114 133193 146568 147719 465561 504900 1379360 1356223 553490 576017 132419 117421 132996 134070 145274 144386 138772 138987 90067 91448 336982 301951 878516 881648 228678 226322 288273 291282 342983 332859 358020 359156 373839 380065 351794 391858 959310 1007431 593613 517731 311293 305315 357702 358544 378329 381764 385115 389712 444272 440352 781721 820886 40.15 69.0 2
12:07:04 2023-10-12 462365 462778 92714 90507 145629 152605 158254 161269 127176 125430 131058 133193 146467 147616 466550 505116 1391585 1372616 553416 575576 132453 117421 132164 133792 145274 144184 138807 138987 90162 91448 337497 301097 894299 877349 228643 226356 288874 292241 342464 333618 356678 359953 374186 378455 351722 389635 959199 1017917 612999 519577 313013 304708 358781 356391 378329 381194 386077 390953 441259 441705 787437 816097 40.15 69.0 2
12:07:05 2023-10-12 467928 463431 92685 90606 146269 150396 158145 161269 127176 125396 131398 132977 146468 147372 465890 505044 1381054 1355761 553527 575270 132419 117306 132164 133897 144667 144210 138302 139003 90006 91448 343284 300769 872532 881653 228838 226287 288942 290573 342742 331493 358020 358580 373314 380065 351830 391544 960958 1005258 617546 517731 311073 304600 357415 358064 377193 381229 384844 387520 441881 442030 783188 820923 40.15 69.0 2
12:07:06 2023-10-12 464183 462778 92681 90540 145491 150219 157936 161304 127176 125596 131058 133260 145819 147442 466256 505116 1392609 1368537 553527 574784 132453 117063 132098 133805 146056 140555 138730 138905 90122 91501 340693 301876 877939 878679 228218 226849 288906 292050 341239 333834 356718 359662 373314 378331 351578 387515 958629 1018027 602417 519171 311405 304780 358495 356106 378329 381194 386061 390887 441259 441813 787437 817254 40.15 69.0 2
12:07:07 2023-10-12 476098 462778 92681 90602 145537 152570 157969 161304 127176 125430 131058 132977 146467 147581 466220 505044 1379093 1356522 553527 575207 132328 117340 132073 133792 145274 144351 138194 138890 89849 91448 340693 301951 876928 882361 228787 226287 287120 290432 342983 332823 358020 358328 373314 378967 351794 391858 959310 1004547 617171 517365 311184 305638 359300 358293 377049 380804 387707 389603 445929 440283 783559 820702 40.25 69.0 2
12:07:08 2023-10-12 467510 462773 92809 90569 145731 152429 158827 161269 127251 125396 131058 132977 146467 147475 466553 501993 1379800 1361875 558304 577592 132419 117063 132937 133863 145068 144105 138792 138805 90067 91448 342371 297212 876209 883151 227615 226287 288942 292001 341706 333364 358020 356427 374471 377767 351938 391276 955163 1006006 617546 515170 311184 304066 359358 357466 376062 382944 386608 391512 441701 440786 790878 819686 40.25 69.0 2
12:07:09 2023-10-12 464556 462950 92681 90449 145622 149974 158928 158802 127210 125156 131058 132814 145853 147032 466953 507639 1378114 1351587 553564 576017 132328 117259 132073 133977 144837 144184 138614 138987 89849 91448 339628 302415 879310 884655 228678 225622 288133 292882 342695 333023 357726 358694 373137 380492 351083 390497 959162 1002492 616030 518102 310414 306091 356627 355820 374373 382193 385115 387448 441687 440894 781684 820739 40.15 69.0 2
12:07:10 2023-10-12 462598 462778 92809 90288 145866 152322 158675 159089 127176 125156 131149 132760 147482 146999 467284 501993 1380073 1363201 558553 575189 132885 117030 133176 133775 146361 143912 139000 138241 90100 91448 343284 300781 881646 882882 227615 226322 288946 290419 340878 333870 356678 356141 374471 378967 353965 387551 956592 1006358 614515 514440 311293 305675 358817 355321 375498 383517 386608 390923 439328 440786 787414 819783 40.15 69.0 2
12:07:11 2023-10-12 464661 463823 92809 90602 146103 152322 158389 160862 127210 125575 130966 132760 146365 147273 464903 505080 1371275 1350117 559418 577005 132386 117259 131891 134078 145068 140689 138759 139423 90089 91475 340693 301975 877675 887925 228147 226182 291192 292164 342983 333604 355926 355357 375297 380954 351722 387479 959038 998702 634889 513128 310414 306789 356592 356356 376062 383553 385151 387411 441295 441408 786319 820886 40.15 69.0 2
12:07:12 2023-10-12 460715 463763 92681 90598 145930 152357 158322 161044 127420 125430 131149 133193 145922 147738 467284 499072 1380073 1368080 561875 575171 132328 117063 131982 133826 144837 144149 138194 138890 89849 91448 333668 302415 874880 882899 227386 226322 289027 290467 342464 333870 354525 356427 376461 378896 351794 386245 955877 1010741 614515 513345 310818 305423 359045 356884 377085 383446 386224 387339 437737 441958 792494 816024 40.15 69.0 2
12:07:13 2023-10-12 462361 462261 92681 90507 145583 150008 160918 161495 127109 125430 131149 133277 145682 147545 466623 503126 1382100 1363343 556718 576937 132295 117373 132724 134196 145309 144219 138194 141053 89849 91574 339628 304134 878696 879777 228128 226322 288133 295111 342983 333870 354776 358616 374435 380935 349639 387407 959310 1009277 593613 516633 311293 305530 355521 355286 378934 382371 386608 387375 438732 442138 784053 818524 40.15 69.0 2
12:07:14 2023-10-12 468181 464086 92608 90602 145355 152640 161886 161635 126757 125810 130623 133536 146127 148236 466586 499036 1383389 1374643 559896 575207 132204 117063 132073 134011 144837 144149 138194 138794 90006 91448 343284 301737 876511 877988 227386 226866 288833 293297 342176 333618 355671 359302 375417 378190 351650 387371 957765 1017196 593613 516633 312570 304530 357702 355856 378718 383034 384895 391523 442169 441777 791367 817254 40.15 69.0 2
12:07:15 2023-10-12 468111 462859 92557 90602 145385 152675 161843 161635 126825 125724 131083 133227 146162 147753 464903 503552 1381391 1359437 553564 576170 131989 117454 131709 134069 145326 144210 138306 139100 89849 91448 339628 300769 866966 880400 228323 226129 288942 290573 342983 331816 356971 358651 373874 378967 349675 390955 959590 1007816 619287 516599 311073 305675 356663 357180 378934 381229 387157 387520 442061 440387 785544 823369 40.15 69.0 2
12:07:16 2023-10-12 462592 463500 92681 90321 145411 150045 158355 161079 127176 125601 131058 133248 145819 147164 465890 505080 1389926 1367301 553097 576017 132237 117063 132073 134264 145068 140425 138896 138883 90064 91316 340693 300490 878036 878679 228892 226182 288906 291352 341465 333870 355889 358076 373172 378296 351830 387479 958629 1014560 612999 517767 311293 304316 358817 355321 376663 380056 386061 389784 439946 442498 784016 816097 40.15 69.0 2
12:07:17 2023-10-12 467629 463427 92681 90321 145424 152605 158389 161269 127210 125396 131058 132793 146162 147238 466256 505152 1380073 1352550 553564 576919 132328 117097 131825 133800 144598 144184 138194 139017 89882 91448 343284 302060 871753 881867 230350 225622 287897 290247 342464 333599 358020 356463 372720 380065 351263 390955 958629 1000187 620249 518765 310707 305674 356521 356284 375055 382678 387670 387339 441845 440261 781094 820923 40.15 69.0 2
12:07:18 2023-10-12 464570 462778 92681 90496 145930 151048 158422 161009 127298 125190 130940 132968 146226 147136 467284 502029 1378114 1362341 559896 575207 132486 116835 132925 133323 145308 143912 139000 138215 90129 90913 338814 299715 896654 880260 227580 226129 288942 291317 339885 333870 356430 356177 374471 378896 351938 389707 956518 1008145 623903 514440 310853 305351 358781 355250 375163 382908 386061 390299 441743 438737 788557 816024 40.15 69.0 2
12:07:19 2023-10-12 464989 463431 92681 90255 146103 152146 158961 160905 127386 124984 131149 132727 146568 146999 466586 505044 1372764 1344501 557763 576017 131989 117225 131982 133759 144803 144149 138194 138794 89849 91541 333668 302200 872234 884437 227545 225902 290653 292675 342417 333546 355743 355214 373994 381025 350553 387335 958445 1001035 617546 513238 309903 305890 356556 358403 375163 383446 385115 389744 439005 439915 785761 818450 40.15 69.0 2
12:07:20 2023-10-12 458502 463436 92849 90255 145587 149939 158641 161087 127386 125396 130870 133026 145785 147134 467946 501216 1380073 1367301 561838 575171 132419 117063 132073 133977 145236 144214 138194 138794 89849 91448 339628 301987 872023 881648 227228 226287 288942 290432 341430 333870 354202 355856 375560 378596 350732 386209 953774 1007816 623607 512875 310414 304994 356592 355730 376627 383553 385477 387448 436687 442142 792732 817341 40.15 69.0 2
12:07:21 2023-10-12 467183 463436 92668 90292 145393 152570 158221 159200 126791 125630 130966 133160 145819 147273 467284 499001 1369840 1360398 561875 576423 131989 117259 132073 134306 144598 140716 138616 138987 89907 91601 344360 304055 865435 885490 228402 226849 288946 295455 342983 332859 355889 357251 376546 378896 349639 387479 953774 1005525 602417 512113 310122 305675 358029 355820 376627 383553 385477 387339 442169 441083 787450 820230 40.15 69.0 2
12:07:22 2023-10-12 457080 463759 92617 90507 145339 152605 162035 161530 126757 125603 130714 133193 146127 147719 466586 499036 1381054 1372616 561005 576125 132386 117030 131982 133863 144667 144105 138302 138709 89849 91319 343284 300484 875939 879154 229049 226322 289158 290573 341946 333364 354239 358040 374962 377767 350697 386209 956555 1014597 620249 514146 311882 304565 356485 355179 378754 382481 384712 387303 438804 440352 790281 816061 40.15 69.0 2
12:07:23 2023-10-12 467179 462524 92611 90475 145359 152784 161999 161417 127258 125816 131010 133227 146093 147753 466917 503480 1379397 1360173 555927 576017 131198 117421 134830 134196 144200 144386 138002 139181 89693 91448 340361 303630 863228 880400 227386 225936 289027 295455 342983 331852 354776 358040 373314 378596 348550 387407 959310 1006322 599130 516633 310414 304636 354454 356106 378329 381194 386061 386178 441151 442030 784016 818487 40.15 69.0 2
12:07:24 2023-10-12 464337 462499 92392 90602 144918 152675 159183 158125 126636 125724 130532 133448 146093 147959 466586 500882 1383426 1372616 556570 576035 132204 117219 131982 133759 145570 144175 138194 138601 89816 91289 344360 302060 877371 879365 227263 226779 288833 293045 341142 332715 355456 358472 374293 377292 351361 387299 956371 1016586 625767 516633 311734 303923 359045 355784 378595 381194 384006 387448 438826 440387 788557 817834 40.15 69.0 2
12:07:25 2023-10-12 468421 464086 92553 90569 145359 152570 161886 161304 126757 125430 130714 133193 146127 147719 467247 504261 1381054 1362341 553527 576017 131989 117030 131800 133759 144703 144114 138194 138794 89849 91448 343284 301951 881438 881731 227580 225587 289158 290158 342983 331314 357243 358040 372198 378331 349639 387551 959310 1007431 624205 513657 310414 305030 356592 357179 377760 380624 386334 387411 444671 440867 783300 820988 40.15 69.0 2
12:07:26 2023-10-12 463936 463568 92681 90288 145621 152357 162105 161234 127088 125396 130749 133068 146127 147478 466586 503480 1390320 1366126 553490 575171 132022 117219 132758 133994 145068 140425 138772 138794 90064 91316 340361 300454 877814 879928 228182 225902 288620 291352 340878 333604 355561 357754 372091 377169 351794 387407 958927 1015148 602417 517365 311073 303781 357954 355250 376326 380056 385204 387520 438352 440750 784016 815446 40.15 69.0 2
12:07:27 2023-10-12 469173 462782 92553 90288 145188 149939 161999 161234 126791 125363 131058 133022 145819 147288 466586 505116 1380073 1352550 553097 576017 131989 117063 132250 133792 144803 144114 138194 139062 89849 91385 339628 302201 871823 882899 228128 225552 288946 290361 341430 332355 357513 356427 371972 378896 350450 390331 959590 1003878 612999 519540 309029 304815 356485 356249 375055 380447 386498 387267 441809 440279 779435 820267 40.15 69.0 2
12:07:28 2023-10-12 459908 464086 92681 90443 145393 152429 162035 161122 127176 125575 130905 132993 146192 147475 467137 504972 1391272 1366239 553379 579641 132535 116916 132256 133633 145274 143676 139206 139349 90031 90847 340693 300636 878963 880554 228182 224890 288942 290432 339849 333870 354776 356427 371606 378896 351830 387098 959310 1015148 593613 513657 309538 304744 357667 354219 377922 380624 384538 387484 436549 439117 778847 817254 40.15 69.0 2
12:07:29 2023-10-12 466169 463431 92681 89975 145930 150837 158422 160757 127474 124950 131149 132329 145922 146317 466586 505116 1374169 1350625 554471 575292 131989 117030 131800 133872 144667 144171 138302 138902 89693 91415 340693 301658 884247 884437 229698 225693 288617 292155 341286 332715 355419 354894 372056 378826 349532 387263 959310 999691 617546 514805 309416 306357 356592 355250 373741 381229 384538 389781 439041 439404 781684 817870 40.15 69.0 2
12:07:30 2023-10-12 461554 463823 92685 90131 145862 152146 158389 160939 126791 124984 131083 132544 146467 146759 464830 501993 1378114 1364175 560608 575171 132423 116949 132164 133356 146311 143912 138194 138215 89849 91256 340361 301987 880378 882899 227228 225902 289027 290925 338860 333870 354525 354787 373839 377767 351794 386790 953774 1007431 614515 512875 310414 304744 357702 355730 374337 382407 385514 387448 439952 439153 790395 818691 40.15 69.0 2
12:07:31 2023-10-12 462404 461850 92553 90321 145629 152110 158254 160974 126791 125741 130714 132760 146127 147238 467284 504972 1369249 1352550 560248 576473 132253 117253 132098 134230 144927 144311 138181 138987 89718 91220 340693 303777 872007 885629 227193 225587 288942 295074 341946 332572 354485 354219 373839 380030 349639 389851 957950 999691 622281 511750 309538 305639 354952 355001 374373 382944 386608 386758 439292 437777 784053 818450 40.15 69.0 2
12:07:32 2023-10-12 459809 463185 92625 90288 145248 152216 157969 161122 126791 125190 130749 132727 146162 147203 467284 499036 1378114 1368193 561042 576865 131989 117030 131800 133541 144769 144048 138194 138601 89816 91385 343284 301987 873896 881736 228725 225936 288738 289955 341430 333870 351677 355606 374435 377767 349675 385052 955466 1011612 613946 511966 310414 304351 356199 355624 375883 381945 384749 387231 435071 439117 788603 813680 40.15 69.0 2
12:07:33 2023-10-12 465359 463763 92621 90321 145393 152357 161956 159130 126905 125609 130870 132993 146329 147477 467137 501810 1369324 1356111 562290 579231 131989 117097 131800 133792 144568 140619 138022 138890 89628 91352 340361 303703 865203 885569 226139 226129 289027 294965 342500 331852 355314 356200 374435 378861 348305 387407 953774 1002382 593613 511714 310414 305030 354454 355286 375498 383213 384314 386214 439005 440750 787450 820951 40.15 69.0 2
12:07:34 2023-10-12 462623 464082 92425 90288 145188 150255 161773 161299 126791 125603 130623 133302 145582 147751 467284 498809 1380073 1370629 560571 578001 131989 117030 131800 133541 144803 143912 138194 138601 89755 91289 340693 301737 873029 881180 228887 226779 288833 290326 340770 332679 353557 357394 374293 377592 349532 388744 955841 1014430 619287 514805 310891 302857 356020 354219 377796 382336 382900 390373 438639 442147 788603 814869 40.15 69.0 2
12:07:35 2023-10-12 467192 463759 92553 90321 145123 152570 161851 161339 126636 125430 130532 133193 145719 147753 466623 503552 1380073 1362374 555927 576049 131165 117421 135001 134213 143928 144184 138098 139017 89693 91256 343418 303561 862544 880400 226876 225395 288954 295147 342983 331816 355620 357537 372162 377767 347536 387407 957950 1008528 627330 517367 310414 304530 354419 355856 377193 380589 385514 389228 441665 441813 783300 821026 40.15 69.0 2
12:07:36 2023-10-12 463936 463211 92557 90288 144956 152464 161808 161234 126791 125488 130623 132760 145890 146999 466220 500548 1386517 1370224 553379 578673 132286 117104 131982 133767 144667 144293 138250 138635 89718 91124 340693 299702 878452 877837 226911 225395 287890 290573 340352 333604 354776 357501 372162 376344 350732 389851 957678 1015148 621080 513657 311073 303106 356627 354752 376591 378958 384314 387448 438639 441718 786319 815446 40.15 69.0 2
12:07:37 2023-10-12 465030 463763 92553 90288 145346 152322 161808 161009 126791 125396 130714 132977 146127 147738 466586 505080 1380073 1350327 553564 575171 131956 117030 131709 133633 144568 143912 138194 138601 89755 91289 340361 302415 870257 882273 227580 224890 288824 295319 340914 331314 357007 356427 371901 378296 349675 389526 959590 1003878 622471 518839 308593 304351 355914 356249 375283 378817 385331 387339 440350 439476 779399 821026 40.15 69.0 2
12:07:38 2023-10-12 463382 463027 92425 90288 145359 152322 158187 159130 126939 125609 130688 132877 145990 147134 467101 504972 1390246 1361838 553325 578001 132544 116868 131916 133541 145129 144205 138717 138215 89849 90880 340693 300425 880979 881180 227615 224507 288743 290419 339849 333364 354239 355891 369977 377732 351263 386209 959310 1012207 628892 513657 309065 303959 357702 353688 377119 378958 386608 387484 436687 440440 778259 815446 40.15 69.0 2
12:07:39 2023-10-12 464665 463431 92617 90103 145765 152040 158422 160715 127176 124606 131058 132204 146365 146339 467284 508046 1374169 1350737 555927 576053 131956 116949 131709 133574 144568 144013 138194 138601 89693 91289 340693 302415 873968 885463 229373 225187 288906 291642 340770 332211 354630 356921 372021 378791 349460 387335 955877 998276 612999 513345 309980 304994 355485 354255 373217 381194 386698 386794 440926 436477 782867 817254 40.15 69.0 2
12:07:40 2023-10-12 461554 463431 92713 90131 145525 152075 160006 160827 126825 125017 130749 132544 146127 146896 466953 501252 1377136 1363343 559454 575296 132022 116868 131800 133721 144466 144061 138302 138709 89693 90880 343284 300733 880641 882273 226876 225395 288942 295093 339610 333870 351713 354255 373314 377468 350732 385016 953811 1007431 617546 512149 310414 304530 355557 354653 374337 382371 384639 389818 439206 439153 791600 817527 40.15 69.0 2
12:07:41 2023-10-12 465359 463568 92557 90193 144777 149765 161921 160974 126791 125190 130532 132823 145548 147032 467284 500512 1364986 1356072 563061 579531 131914 117219 131800 133658 145007 144210 138168 138952 89718 91220 340693 303703 866538 886534 227757 225552 288942 291198 340627 332594 354739 355891 374471 378925 348861 386826 954929 1001674 593613 510629 310195 305030 354419 354752 374409 382675 384314 385057 439328 440894 786300 818487 40.15 69.0 2
12:07:42 2023-10-12 462623 464086 92425 90292 145359 152357 161808 161269 126791 125396 130316 132977 145890 147513 467284 499001 1378114 1368646 561005 576040 131873 116835 131644 133557 144398 143711 138194 138627 89784 91256 343284 302060 881094 880400 228402 226094 288499 295528 340878 332319 351641 356463 374101 376607 349388 387495 957507 1012061 618710 513528 311293 302714 358029 356884 377581 383219 383119 387339 437987 441718 790655 816143 40.15 69.0 2
12:07:43 2023-10-12 468111 464187 92519 90255 145250 150150 160006 159130 126905 125488 130575 132843 145956 147099 466403 500284 1374717 1360285 559821 578001 131198 117030 135019 134057 144266 144100 138302 138805 89660 90847 340527 300976 870633 883690 226173 225902 287283 290370 341910 330813 355565 355321 373279 376012 348586 387443 951677 1003259 608389 515170 311293 302610 355236 355820 376319 380891 382848 387067 440638 439404 790878 818487 40.15 69.0 2
12:07:44 2023-10-12 465058 464086 92553 90131 144922 152535 161738 159200 126757 125276 130498 132760 145617 147203 465890 500512 1386375 1368080 553343 578001 131865 116916 131709 133323 144534 143877 138194 138215 89816 91223 340361 300338 897024 880554 229049 225448 287746 292468 339706 331673 353521 357358 371985 378392 349639 386790 955127 1014393 627330 518102 310159 302610 356556 354184 377922 378676 383119 389707 436508 440750 784053 816365 40.15 69.0 2
12:07:45 2023-10-12 469107 463754 92651 90160 145218 149625 161964 161199 126757 125156 130367 132785 145278 147032 465853 505008 1378114 1352550 551848 575207 131989 116916 131619 133507 144564 143912 138194 138601 89538 90880 343284 301951 876817 881648 227228 224890 288738 295074 340638 330777 355889 356141 371015 377732 349358 387479 956555 1001601 619287 517735 309538 304030 355201 357896 374337 379773 385184 389504 441007 440588 782181 820441 40.15 69.0 2
12:07:46 2023-10-12 464183 464091 92425 90255 145526 152287 161964 160939 126723 125476 130316 132727 145719 147101 465890 505080 1389333 1366239 553719 577781 132253 116734 131982 133407 144701 143938 138125 138078 89718 90716 339761 300862 878909 879855 227580 224664 289007 292499 338789 332589 351677 355321 373056 378925 350414 386173 956592 1008492 628892 513657 306460 302858 359045 353652 375163 378587 385477 387411 436437 439225 778810 815206 40.15 69.0 2
12:07:47 2023-10-12 459340 463823 92425 89975 145369 152005 159853 160792 126757 124573 130680 132544 146093 146725 466220 505080 1374169 1348704 553527 578001 131198 116801 131619 133398 144266 143882 138109 138319 89505 90847 343284 300733 870213 882899 229049 224507 288535 295124 340363 331583 355314 354219 369942 378925 348861 390406 956408 998874 620249 516597 308847 303852 357016 356884 375255 378888 385477 386178 439911 437813 778259 816061 40.15 69.0 2
12:07:48 2023-10-12 459798 462524 92392 90103 145381 149483 160006 159095 126872 125296 130575 132939 145546 147134 466367 504972 1389926 1361875 551577 577592 131989 116674 132164 133891 144735 143807 138194 138215 89816 91087 344360 300599 886902 880400 227193 223503 288942 289814 338824 332859 353666 356128 369942 377767 350732 385052 957950 1010822 593613 516633 306820 303568 356556 353087 374373 378958 386334 387375 436651 440584 779285 815446 40.15 69.0 2
12:07:49 2023-10-12 465323 461815 92617 89942 145862 149452 158422 160610 127176 124573 130932 132262 146127 146248 466586 505116 1371789 1347745 555292 575225 131782 116835 131462 133528 144287 143807 138194 138622 89538 91223 344360 302958 875825 885334 228402 224751 288906 291248 340184 331637 353557 355912 371429 377732 348550 386173 953774 998990 640467 512076 308266 303959 354952 356884 375255 380624 386061 387425 437987 436834 779435 816061 40.25 69.0 2
12:07:50 2023-10-12 459656 463436 92653 89971 145359 149452 161999 160792 126757 124950 130714 132295 146127 146759 467284 500512 1374169 1363314 559896 578001 131956 116674 131709 133323 144534 143807 138194 138215 89538 90880 339628 301061 895776 881736 226139 224855 288093 295002 338551 333364 353399 353971 372162 376309 349675 387404 950258 1003127 605403 510629 309538 303142 355485 354871 375786 380946 384022 389781 438002 436477 789342 815058 40.15 69.0 2
12:07:51 2023-10-12 464615 463427 92358 90066 145359 149452 161773 160645 126757 125182 130498 132760 146127 147238 467284 504617 1369249 1350972 561494 578637 131889 116929 131709 133532 144432 144139 138056 138497 89685 91124 336982 303231 873057 884437 226173 225344 288978 290409 340602 331816 353703 353652 372875 378296 347572 385902 953774 996864 622092 510629 306388 304530 356727 354184 373217 381229 385477 385021 437122 437777 782867 816061 40.15 69.0 2
12:07:52 2023-10-12 461517 464091 92425 90099 144782 149259 159818 160792 126636 124950 130498 132582 145548 147032 466220 499001 1374169 1363380 560694 577592 131198 116674 131528 133290 144334 143807 138098 138215 89505 90815 339628 301700 887560 881648 228240 225238 288093 295210 340363 333130 351533 354255 373590 378925 349107 386871 954146 1007321 621787 510447 309830 303638 357016 354835 374337 380875 383734 386758 437893 441723 787377 815785 40.15 69.0 2
12:07:53 2023-10-12 465355 463759 92388 90246 145321 149908 159894 158590 126622 125262 130484 132885 145855 147099 467064 501028 1364913 1358458 561838 575418 131823 117104 131657 133700 144166 144022 138002 139417 89652 91220 339628 303703 865840 884595 227435 225552 288535 290409 341670 331314 353703 355321 374137 377204 347501 386209 952388 1001637 628892 510629 310195 304494 355756 354219 376319 382067 383119 385021 440926 437505 786300 819377 40.15 69.0 2
12:07:54 2023-10-12 462404 464091 92286 90193 144884 152287 161703 160974 126548 125363 130281 132760 145856 147616 466220 499001 1378114 1368646 561094 574838 131231 116916 131619 133612 144266 143904 138206 138319 89652 91024 340693 300550 874652 879928 228079 225832 287531 291751 339706 331673 351496 356320 373839 376047 348622 384746 955466 1012207 595452 514440 310621 303106 358029 356632 376663 381194 382848 389191 437987 441408 786263 813680 40.15 69.0 2
12:07:55 2023-10-12 468111 463220 92392 90288 144880 152322 161442 161234 126548 125396 130361 133068 145890 147719 464101 503480 1378114 1359203 555927 576423 131132 117063 134725 133759 144145 144114 137776 138794 89538 90880 340361 301804 863356 880400 226682 224855 287400 295002 341706 329778 354239 356427 371866 376607 346978 386209 956555 1007431 625767 516633 309283 303142 353356 356591 376376 379773 384022 387610 438969 440607 781838 819857 40.15 69.0 2
12:07:56 2023-10-12 463936 461806 92141 90160 144645 152322 161407 161234 126548 125361 130316 132694 145654 147101 465890 499036 1387020 1373581 555303 577518 131889 116734 131644 133490 144526 143938 138073 138112 89718 90815 344360 301207 876168 877486 228887 225797 287283 295492 339849 331816 353703 356857 371866 375452 349076 385938 953774 1012243 624205 516633 310414 302079 355521 353617 376326 378622 382001 386214 436687 439771 785761 816365 40.25 69.0 2
12:07:57 2023-10-12 469103 464086 92104 90099 144649 152287 161407 160974 126340 124984 130281 132636 145620 147238 465195 504261 1378114 1356522 553097 578001 131774 116835 134830 133323 144334 143877 138194 138215 89505 90847 339628 301700 877631 880483 226208 224855 288093 295002 340914 329778 354812 358949 373957 378925 347323 387263 955730 1002945 607316 518102 308919 302963 357016 355286 375462 378916 384042 386178 439516 438393 780394 816061 40.15 69.0 2
12:07:58 2023-10-12 463973 465283 92484 90277 145115 149800 159853 161250 126622 125296 130177 133193 145990 147099 466037 501886 1383426 1366126 552863 576963 131914 116640 131619 133198 144907 143676 138194 138112 89660 90815 340361 300387 873256 875612 226208 224855 287395 295074 338860 331816 351713 356200 369942 374405 348586 385052 953099 1013048 628892 516633 309975 302185 355557 353122 375163 378322 382001 387375 436508 439476 784016 814909 40.15 69.0 2
12:07:59 2023-10-12 468675 463759 92392 90131 144786 149520 161703 161011 126548 125190 130316 132710 145380 147134 466220 504851 1377136 1352550 552705 575171 131865 116835 131528 133323 144334 143641 138098 138393 89652 91056 340693 301695 885384 882273 228887 224751 288463 291230 339706 329671 355707 355820 369942 376642 348550 390683 956863 1000150 617748 516633 308266 302892 356764 355286 374337 378622 384351 385870 440638 439037 777158 817254 40.15 69.0 2
12:08:00 2023-10-12 464183 465136 92070 89946 144783 152040 161590 158907 126521 125156 130247 132329 145890 146999 465890 504900 1387360 1364288 551885 577183 131865 116674 131709 133198 144334 143807 138194 138215 89538 90815 339628 299890 876957 877353 227228 224698 287283 289955 338824 331816 351677 355357 369942 374405 349358 385052 953774 1009241 628892 517992 309538 302185 356342 353405 374337 377794 381674 387375 435936 436549 781721 816365 40.15 69.0 2
12:08:01 2023-10-12 469834 461810 92392 90099 144888 149452 161703 160827 126757 125361 130532 132511 145890 146999 465890 504792 1377588 1352836 552987 578001 131889 116896 131619 133864 144466 144245 138172 138319 89505 90847 340693 300769 883451 882752 226841 224161 288093 290517 339610 330563 355204 354787 369942 376642 348586 387443 955877 998702 619287 516633 308592 303142 355971 354752 373217 377794 384351 385057 440292 438553 779285 816097 40.15 69.0 2
12:08:02 2023-10-12 465286 463431 92392 89942 144922 152040 161808 160715 126757 124950 130498 132329 146127 146740 466586 502029 1374206 1355257 557510 574061 131774 116674 131619 132922 144568 143641 138194 138138 89505 90815 340361 299219 883364 883151 226139 224507 287395 289991 338824 330813 355059 356921 373966 377486 349567 387263 952791 1003952 593613 513492 309101 302043 356556 354219 372919 380056 383228 389818 438352 435901 788557 816365 40.25 69.0 2
12:08:03 2023-10-12 466833 463941 92484 90058 145930 149554 157693 158574 126656 125089 130575 132503 146379 146825 466403 505116 1374206 1347745 554471 577854 131968 116801 131644 133290 144126 143777 138000 138147 89505 90847 343284 302488 870709 883151 226841 223503 288332 290409 339885 331816 355314 354526 369907 377767 347572 387371 955877 996120 593613 515901 308556 303035 354419 353652 372065 378923 385514 385599 438603 436492 777121 817923 40.15 69.0 2
12:08:04 2023-10-12 459917 464483 92553 89975 145427 152040 161921 158648 126791 124606 130532 132329 146026 146317 467615 505374 1374206 1360398 559099 574326 132022 116600 131982 132889 145309 143606 138194 137974 89899 90991 340693 300557 884139 885486 228240 225221 288427 291804 338100 332679 353666 355912 372091 376572 350409 388321 952989 1003054 627330 512076 309501 302857 356449 354871 372587 380856 383155 387303 435151 435559 787437 816365 40.15 69.0 2
12:08:05 2023-10-12 463715 464086 92583 89910 145561 149347 157869 158504 126791 124573 130645 132295 146093 146317 466684 504900 1368868 1342518 557726 578001 131198 116640 131619 133507 144300 144008 138098 138215 89722 90815 340361 302629 870507 885407 228079 224473 289027 290614 339849 331278 351641 355409 371015 377732 347501 387790 953701 996828 623039 512852 306748 302790 353852 353369 372029 380589 385477 387647 436508 436727 781721 816024 40.15 69.0 2
12:08:06 2023-10-12 461554 464990 92358 90099 145021 149102 161964 160835 126723 124917 130498 132391 145548 146929 467247 503122 1376563 1366126 562295 577927 131889 116896 131800 133591 144398 144104 138022 138181 89472 90815 340693 301914 875195 884949 228079 224786 287890 291024 338515 333280 351388 353652 372162 376309 348514 386544 952045 1006718 614515 510593 309501 303070 354419 353870 373181 381158 383119 385870 437383 439346 788557 815206 40.25 69.0 2
12:08:07 2023-10-12 462329 464414 92295 90160 144888 149661 161816 158978 126602 125156 130247 132602 145278 146964 466220 505008 1378114 1361875 556322 578001 131198 116640 134719 133281 144028 143611 138098 138237 89505 90847 339628 302917 869876 879154 228079 224820 288946 288797 339849 332553 351316 357426 374185 380800 347394 386397 957765 1008712 617171 514584 306604 304565 355756 354621 374302 381060 385147 387388 437692 439368 778178 816365 40.15 69.0 2
12:08:08 2023-10-12 461471 464921 92349 90217 145120 149870 157659 161475 126622 125176 130289 132777 145887 147099 469822 501810 1374169 1367301 561005 577781 131741 116801 131437 133377 144266 143882 138060 138194 89505 90815 343284 300696 877039 881180 227435 224855 287688 290928 338824 331816 350966 354255 372162 375487 348269 385960 952351 1010668 634889 510593 309501 302858 354419 354370 377119 380891 382505 385563 436766 440059 788557 816092 40.15 69.0 2
12:08:09 2023-10-12 465506 464747 92070 90090 145123 152111 161781 161164 126306 125156 130281 132727 145517 147238 466550 501993 1377136 1356223 555927 578001 131132 116640 134819 133323 143833 143978 137822 138621 89525 91183 342121 304024 875152 879008 228079 224716 288139 288631 340423 331368 351496 355321 370979 377697 348294 387458 955804 1007431 619287 516633 308956 302466 355003 353652 375462 378587 383119 385597 439019 440404 779435 815410 40.15 69.0 3
12:08:10 2023-10-12 466231 465071 92004 90255 144385 149729 159186 159576 126346 125363 130121 133010 145346 147339 467997 499001 1382036 1371200 555742 578001 131777 116640 134830 132889 144300 143606 138098 138181 89587 90782 339628 300988 874997 877874 227757 224855 287283 290819 338753 330813 351641 356391 371570 377414 348305 387679 952351 1010704 625767 515901 310195 302150 354383 355373 375462 378852 381389 386142 436651 440095 786319 815785 40.15 69.0 3
12:08:11 2023-10-12 468111 464561 92075 90165 144615 152252 161372 161199 126515 125243 130281 132727 145822 147203 466221 506091 1379543 1358346 554510 577964 131099 116701 131437 133373 144164 144069 138022 138215 89505 90782 340693 301024 877172 881580 228240 224629 288093 290409 340914 331349 353703 356356 369942 376012 346455 386209 957950 1003091 631041 516633 308592 303070 355756 354988 375462 378287 383155 385021 439220 439095 778259 816024 40.15 69.0 3
12:08:12 2023-10-12 468775 464565 92358 89942 144914 149443 161668 160792 126723 124950 130281 132329 145620 147047 467284 500393 1372764 1352288 557907 576193 131132 116640 134949 133290 144266 143807 138098 138558 89443 90815 358134 301024 869986 884239 227757 224820 286441 290819 339575 329492 354234 356884 373893 376725 347358 388744 950016 999581 619287 513455 310305 301197 354348 354219 373181 378923 380525 386142 439220 436477 788566 816365 40.15 69.0 3
12:08:13 2023-10-12 469503 464597 92285 90026 145039 149765 161789 161250 126501 125056 130415 132594 145767 147065 465159 504972 1374206 1344464 553457 578820 131165 116640 134949 133164 144066 143868 138013 138215 89227 90782 333668 301061 874776 880400 226583 223503 287395 290409 338789 328782 354525 356343 369284 375452 347501 386754 953774 999691 617748 516633 306315 302150 355505 354149 372622 376902 383082 387060 437737 436456 777073 816365 40.15 69.0 3
12:08:14 2023-10-12 465245 460138 91915 89598 144385 148305 161337 157911 126636 124573 129850 132399 144841 146215 463773 499001 1368868 1350625 554707 574222 131066 116026 134363 132175 143111 140804 137016 137038 89276 90236 338814 297875 868695 877728 227115 223331 284916 290372 338240 327755 351496 353906 370020 374614 349319 385976 944570 996123 619287 504643 307779 302438 355003 351844 372086 376634 378601 387097 435822 432855 778222 808646 40.15 69.0 3
12:08:15 2023-10-12 458221 456216 92075 89439 144147 147814 158562 156610 127773 125363 130031 131404 145148 145804 462211 501957 1361555 1335530 552705 572934 131132 116526 134625 132515 142496 140373 136171 136717 89007 90307 336048 299985 862006 872468 225837 226900 286879 288770 336751 327790 351002 351916 370020 376012 346978 387092 950090 988192 612999 507413 307123 301126 353965 351880 372086 377160 383155 385014 435967 435126 777727 813471 40.25 69.0 3
12:08:16 2023-10-12 454911 453498 92214 89631 143952 148377 158225 156382 127950 125844 130031 131470 145182 146076 463482 500139 1368155 1356522 556570 572825 132005 116815 134658 131926 142769 141073 136360 136795 89101 90467 337102 299349 887637 868732 225837 223089 286440 288775 337762 330777 351303 353906 371015 375452 349639 387092 948743 999691 612999 507413 306676 301197 355254 351844 373666 378888 381965 385563 433844 435254 783659 811629 40.25 69.0 3
12:08:17 2023-10-12 450940 454675 92231 90095 143884 148619 157783 156888 127862 126260 129850 132080 145148 146317 464525 503516 1372147 1352550 550287 574701 132386 117030 134625 131993 143073 140260 136492 136509 89411 90686 337102 296685 872075 865125 225837 226972 288093 288883 339199 330527 351280 356632 373165 378195 349532 387642 955503 1005823 608389 510119 307123 302574 355505 351880 374003 378641 385877 385870 434837 439095 774210 811482 40.15 69.0 3
12:08:18 2023-10-12 459458 454200 92897 90438 144677 148511 158190 156243 128271 126192 130073 132163 145175 147288 463009 499687 1368868 1358647 558267 574186 132419 117421 134328 131960 142603 140159 136394 136795 89411 90815 336048 296901 859626 866353 225837 223469 287283 288775 336786 331816 351496 353122 373576 377468 351474 386209 949416 1001601 623607 507413 306424 302150 355756 351880 372884 380624 384006 386758 435967 439346 784053 810479 40.15 69.0 3
12:08:19 2023-10-12 452062 453455 92809 90822 144381 149243 157783 156853 128307 126294 129850 132295 145654 147203 462589 501957 1370541 1352550 553527 573780 132910 117488 134552 132150 142525 140097 136190 136792 89652 90716 338977 298724 864215 861954 227596 223365 288906 288667 338242 331780 351569 355286 373279 380617 351222 387141 953738 1006006 593613 511031 306748 304102 355505 353870 375163 378923 386608 386178 436060 441408 773661 811666 40.15 69.0 3
12:08:20 2023-10-12 449776 449712 94804 90918 144684 149311 157783 156347 130306 126294 129454 132171 145719 147361 459611 495801 1364986 1352363 556718 572089 132981 117650 133850 131169 142284 139812 136034 136454 89505 91097 336048 297103 855420 860844 225837 223469 287688 290517 338824 331852 351569 354255 375560 378331 351866 387407 950090 1003091 608389 507054 309210 302610 354135 353870 374373 381764 385204 389430 436687 441718 784090 810442 40.15 69.0 3
[truncated: 156,712 more chars]
