# Supplementary material for: Methods for Estimating the Detection and Quantification Limits of Key Substances in Beer Maturation with Electronic Noses
Source: Sensors (Basel). 2024 May 30;24(11):3520. doi: 10.3390/s24113520 (PMC11175341; doi:10.3390/s24113520)
Supplement: Supplementary file 1 [file sensors-24-03520-s001.zip › Data/Diacetyl/raw data/Day 1/0,2ppm3.txt]

Time Date R01 R02 R03 R04 R05 R06 R07 R08 R09 R10 R11 R12 R13 R14 R15 R16 R17 R18 R19 R20 R21 R22 R23 R24 R25 R26 R27 R28 R29 R30 R31 R32 R33 R34 R35 R36 R37 R38 R39 R40 R41 R42 R43 R44 R45 R46 R47 R48 R49 R50 R51 R52 R53 R54 R55 R56 R57 R58 R59 R60 R61 R62 T01 H01 Phase
12:14:00 2023-10-12 386148 380182 91558 89479 136974 143611 143841 142963 122527 120089 124856 125435 140447 140582 411480 442201 1281933 1257504 493806 516894 131676 113213 125186 123056 131046 129394 125844 126315 85938 87557 306133 269978 766123 771479 228323 225587 289483 291641 341946 333599 360582 362971 388047 393481 372751 414376 915769 954735 581351 483245 310414 305890 355971 355250 382228 386477 396484 400891 456052 455910 753534 783896 40.25 68.9 1
12:14:01 2023-10-12 382987 382004 91425 89779 136993 144079 144105 143490 122459 120423 124856 125642 140315 141011 410861 442408 1289312 1268777 495316 516372 131848 113057 125256 123089 131778 129394 126260 126658 86029 87557 306133 267112 771047 768208 228323 225552 289009 292050 340878 333870 359424 361995 387457 392931 374204 415302 918477 969439 577123 486208 309867 306357 354383 353900 383310 384755 396556 400579 453663 457135 747210 783414 40.25 68.9 1
12:14:02 2023-10-12 386696 380217 91403 89598 137192 143847 143808 142997 122493 120089 124925 125435 140447 140582 410608 444703 1278265 1256609 493770 516662 131711 113213 125186 123056 131654 129394 126085 126901 85938 87589 306133 268312 766611 772026 228093 225587 289686 291641 341946 333328 360510 362971 387781 393791 371967 414048 915659 956449 581351 484551 310049 305818 357016 357390 382192 386948 399188 401000 456198 454233 751969 784043 40.25 68.9 1
12:14:03 2023-10-12 383133 381091 91447 89779 136906 143847 143774 142963 122290 120502 123037 125469 140315 140912 410572 441268 1287459 1266938 495170 513950 131711 113057 125308 123056 131868 129325 126085 126247 85970 87405 306133 268638 785209 768208 228288 225395 289009 292050 340363 333870 359460 364512 387975 393516 374168 415302 917140 966663 575714 486208 309393 306357 353887 353617 382769 384755 396520 400579 453663 457892 746643 781712 40.25 68.9 1
12:14:04 2023-10-12 385601 379650 91399 89598 136974 143646 143808 142930 122324 120089 124717 125056 140447 140449 410572 442201 1281970 1259296 494506 513950 131642 113057 125099 123056 131046 129394 126052 126281 85965 87497 306133 269978 761178 770387 228323 225552 292016 293735 341659 333076 360510 363668 387831 395836 375529 417668 917761 955882 581351 483281 310195 305890 356475 357643 382192 386172 396520 400616 453096 455843 752537 784043 40.25 68.9 1
12:14:05 2023-10-12 383096 378813 91399 89537 137199 143646 143808 142930 122493 120089 124717 125229 140349 140582 410572 440957 1285653 1270656 495206 513684 131887 113057 125221 123056 131079 129360 126052 126779 85906 87497 306133 267040 766084 766001 228838 225587 289009 292050 340363 333834 359967 364512 387457 394723 374204 415302 917103 966627 577123 486208 308230 305926 355236 353652 382769 384183 396592 401219 453663 456093 746432 785401 40.25 68.9 1
12:14:06 2023-10-12 386033 381931 91617 89500 137261 143742 144372 142862 119444 119918 125310 125182 140740 140281 411772 439292 1276406 1265014 498060 513914 131551 113057 125221 123668 131617 129394 126085 126315 85938 87437 306133 268556 765875 771479 227580 226287 289009 292839 339289 333599 360582 363484 390242 394169 374239 414412 913210 955593 585324 483281 310853 304958 357739 352099 381689 385937 395890 402429 451039 456166 754140 779389 40.25 68.9 1
12:14:07 2023-10-12 383133 378777 91432 89602 137203 143646 143841 142896 122493 120089 124891 125056 140447 140582 410608 441268 1285653 1272501 498023 513914 131460 113057 125099 123056 131079 129394 126052 126281 85906 87437 306133 269020 765245 764846 228678 225936 288133 292050 340878 333834 359967 361995 387975 393615 374168 415339 916454 966700 583895 487588 309539 306105 358029 355803 382769 387384 398763 402246 453445 456988 745370 783724 40.25 68.9 1
12:14:08 2023-10-12 385010 378738 91558 89443 137432 144040 144607 143031 122527 119688 124925 125056 140481 140071 411625 440840 1272787 1261383 501759 513720 131460 113135 125012 123056 131046 129429 125878 126901 85874 87589 306133 267935 769091 770387 227615 226287 287897 293044 341430 332355 360618 363998 389793 393615 373607 414448 913210 961657 578533 484724 310414 304994 356556 353122 379006 385328 396218 403072 453627 453207 753605 780568 40.25 68.9 1
12:14:09 2023-10-12 383424 378773 91403 89443 136983 143546 143808 142963 122290 119722 124717 125023 140349 140555 410608 439395 1285653 1274313 498023 513684 131978 113057 125186 123056 131079 129360 125878 126596 85933 87437 308289 268447 766345 765423 228678 225936 288133 293169 340878 333834 362623 364955 387506 394195 374097 416150 917761 966517 577123 487478 309320 306213 355485 355373 382228 384755 399522 402136 453627 454588 740335 780568 40.25 68.9 1
12:14:10 2023-10-12 384790 381734 91621 89443 137302 143446 143841 142698 122527 119722 124804 124990 140579 139695 410608 439395 1272787 1259517 502116 513950 131460 113135 125012 123056 130914 129394 125878 126281 85874 87437 308289 269512 761339 770387 227580 226287 288942 292722 341670 331852 360582 363741 388047 392439 372751 414412 911915 961657 575714 484760 310414 304494 357992 353617 379006 385363 395890 403680 453663 454805 751282 780531 40.25 68.9 1
12:14:11 2023-10-12 382591 378808 91432 89598 137432 143646 144141 142831 122358 119972 124891 125023 140447 140120 410608 439395 1282007 1273406 499159 513950 131494 112980 125047 123373 131112 129394 126085 126281 86146 87700 308289 269675 768344 765548 228732 226182 289027 292991 340734 333419 360366 365028 387975 393615 373607 415339 918339 966517 581351 488280 309538 305460 356592 355876 382228 384218 398908 403035 453591 456166 743891 781712 40.25 68.9 1
12:14:12 2023-10-12 385331 378773 91654 89545 137302 143446 144041 142698 122392 119688 124717 125023 140544 140155 410608 439395 1269108 1260450 502511 513950 131277 113057 124977 123056 130848 129394 125878 126315 85906 87497 308289 267971 763291 770387 227615 226287 289027 293169 341946 331852 360654 363998 387273 393303 373048 414448 913210 960297 581351 484760 310414 304780 357667 355803 378754 387930 399188 403350 450714 453065 754145 783166 40.25 68.9 1
12:14:13 2023-10-12 382905 381792 91551 89500 137499 143507 143937 142753 122358 119982 123119 125268 140544 140089 410572 442093 1281669 1263215 496796 513914 131175 113213 124769 123089 130480 129429 125637 126664 85938 87589 308289 268497 760922 769296 228323 225936 289044 292001 340627 332895 360654 364512 388047 393516 373048 414484 915769 954061 580823 485484 309538 305890 357233 354752 379006 385398 396628 401219 451756 454769 750400 783451 40.25 68.9 1
12:14:14 2023-10-12 384218 378738 91654 89475 137302 143446 143875 142698 122527 119722 124925 124990 140384 140120 411480 438692 1272787 1260450 502511 513950 131425 113135 125012 123122 131046 129394 125878 126281 85933 87437 305198 269512 760569 770387 227615 226287 288942 292821 341946 331888 360654 363998 387498 393329 376328 417631 912989 961584 578533 484614 311073 304815 359008 356632 378862 387930 396448 403680 453663 455916 755219 782609 40.25 68.9 1
12:14:15 2023-10-12 381689 378773 91591 89594 137302 139815 144207 142698 122527 119688 124717 125023 140384 140155 409955 441038 1278265 1264114 496759 513950 131175 113213 124803 123089 130848 129824 125757 126664 85874 87437 305198 268348 759996 769296 228323 225971 289044 291796 341946 333364 360618 363998 387781 395279 372489 414484 915769 954735 573317 485410 309975 305926 355236 354752 379006 386242 396592 401219 453096 451902 747541 784043 40.25 68.9 1
12:14:16 2023-10-12 383133 378773 91465 89439 137501 143424 144143 142770 122527 119722 124751 125023 140443 139782 411189 439395 1269108 1260450 502153 513878 131334 113057 125047 123056 130947 129394 125844 126315 85965 87437 305198 267935 761336 771916 229698 226112 291156 293473 339742 333455 360510 363632 391078 393472 374886 414412 911780 955593 578533 484551 310927 304494 355521 352134 379006 386242 398867 403035 451039 453278 753497 779389 40.25 68.9 1
12:14:17 2023-10-12 383479 378777 91654 89631 137173 143546 143841 142930 122358 120089 124891 125056 140349 140716 410608 442093 1280116 1260450 496407 513950 131494 113213 125134 123089 131046 129394 126085 126281 85960 87437 308289 268497 780193 768208 228358 225622 288763 291592 341623 332859 360690 364255 388047 392931 372751 417594 915805 953351 577123 486208 308230 305926 357775 354752 379006 385363 396628 401852 455766 455266 750785 783859 40.25 68.9 1
12:14:18 2023-10-12 382503 380684 91622 89533 137432 143908 144173 142761 122493 119688 124925 125056 140691 140351 410897 439359 1282007 1274313 499587 516749 129687 112980 125047 123023 131046 129394 125911 126281 85874 87345 308289 267112 765868 764846 228713 226129 287897 292722 340914 333599 360256 363082 387781 393615 373607 415339 914473 966627 583895 488627 309283 305460 356592 353122 381958 384790 398908 403072 453663 454588 742801 781121 40.25 68.9 1
12:14:19 2023-10-12 380887 378769 91432 89353 137207 143385 143841 142698 122392 119688 124804 124990 140384 140120 410608 442057 1278228 1261420 496796 513986 131243 113213 124769 123631 130381 129824 125463 126698 85806 87589 308289 268689 755327 766001 227969 225971 289009 291761 342983 331816 360618 363627 386932 392622 373939 414412 918413 959240 578533 488863 310341 304887 355414 354894 378826 386530 396484 402282 455435 453171 746643 784043 40.25 68.9 1
12:14:20 2023-10-12 380731 382010 91751 89443 137681 143211 144407 142468 119607 119586 124925 125023 140676 140120 410608 441362 1280116 1268814 500636 513950 131494 113057 125047 123056 131079 129429 125878 126281 85965 87405 308289 268308 763330 767122 227228 227024 287923 292001 341659 333834 359099 363118 388620 394723 373012 413391 913210 971500 589434 488280 310086 303995 359045 354184 382228 385751 395261 403643 455589 457458 750400 781638 40.25 68.9 1
12:14:21 2023-10-12 382085 381191 91558 89598 137173 143642 144041 142662 122459 119688 124891 124990 140669 140085 410535 443581 1281970 1263178 498207 513950 131460 113213 125117 123089 131046 129789 125844 126281 85843 87437 305198 270193 760636 765387 227934 226709 291612 293297 342514 332643 359316 366062 387903 395521 373529 414822 918413 963020 582466 488280 309138 304994 358390 356249 381958 385751 396484 402392 457454 457385 744946 784007 40.25 68.9 1
12:14:22 2023-10-12 382269 378522 91717 89410 137570 143541 144394 142434 122527 119620 124891 124784 140740 139660 410572 441985 1278221 1265014 501083 513914 131608 113057 125152 123056 131046 129360 125844 126247 85906 87405 308289 269020 764649 768208 227193 226322 288535 292001 341910 333364 358306 364770 388975 394723 373012 414088 913210 970812 575714 487588 311734 303142 356592 354681 383310 385751 394633 403357 455589 456686 751282 783649 40.25 68.9 1
12:14:23 2023-10-12 383160 381191 91558 89537 137268 143411 144030 142871 122561 119688 124891 124990 140447 139987 410572 443963 1281970 1261383 494966 516626 131642 112980 125221 123635 131736 129118 126091 126630 86029 87525 308289 269978 763190 767163 228147 226147 292016 290397 342983 333834 359388 363082 390090 395204 374203 415007 915732 962118 577123 487588 310414 304958 355521 356356 383310 383880 396484 402429 455791 457098 744615 785715 40.25 68.9 1
12:14:24 2023-10-12 384092 380751 91684 89504 137394 143541 144130 142728 122561 119654 124925 124990 140544 139664 410572 442057 1279130 1263178 499624 513914 131551 113135 125186 123023 131046 129360 125844 126247 85906 87557 308289 269512 766661 769296 227193 226322 288772 291761 341910 333834 358342 363998 388656 394723 372977 414088 913210 968753 574305 484395 312140 303780 357846 356884 384396 386839 397773 402852 455839 458033 751134 781638 40.25 68.9 1
12:14:25 2023-10-12 385528 379051 91399 89443 137154 143611 144039 142871 122493 119688 124891 125201 140734 140008 410572 444594 1276406 1250258 494506 518218 131551 113057 125186 123056 131046 129360 125844 126281 85928 87497 307530 267935 779164 771479 227386 226487 289888 292355 342428 333328 360474 362971 387463 394101 371897 416631 911744 957511 583895 482976 311734 304494 354419 355286 381689 385363 396742 400899 454477 454233 754607 784043 40.25 68.9 1
12:14:26 2023-10-12 385587 379051 91621 89443 137173 143411 144130 142673 122527 119654 124856 125023 140544 140008 410535 438018 1276406 1261346 498244 516749 131676 113057 125221 122990 131112 129360 126173 126247 85938 87286 304104 266928 766262 770387 227580 226803 289009 292892 340076 333654 360294 363780 390757 395521 375185 416446 913099 965069 589613 484271 311293 303601 355521 352099 382769 387930 398510 402392 450606 455618 754607 783166 40.25 68.9 1
12:14:27 2023-10-12 385601 381627 91558 89537 136974 143511 144015 142908 122493 120055 124804 125023 140349 140449 410245 441385 1278221 1257504 494506 513878 131676 113057 125152 123056 131079 129360 125844 126281 85843 87405 308289 267711 763810 769296 228288 225552 289009 291246 341946 333004 360618 363998 388011 393481 372715 414448 916417 951970 575714 483281 309975 306321 354419 355558 381150 385937 396592 401219 453096 453207 748198 783649 40.25 68.9 1
12:14:28 2023-10-12 384234 380747 91558 89443 137194 143507 144015 142908 122527 119654 124891 124990 140354 139660 410572 439462 1270909 1261346 501759 513878 131425 113057 125099 123056 131079 129429 126057 126671 86087 87700 305198 269211 762072 770350 227988 226182 288906 292884 341731 332392 360582 364512 388047 393615 376328 418225 911744 960977 585324 484724 311111 304815 356627 353958 379006 385363 396448 403643 453663 453171 751008 779426 40.25 68.9 1
12:14:29 2023-10-12 381119 378522 91432 89443 137164 139868 144015 142401 122324 119688 124891 124990 140349 140120 410282 442021 1278265 1261346 496759 513914 131175 113290 124977 123089 130569 129789 125637 126664 85816 87465 308289 268204 757082 768208 228643 225936 289079 291761 341910 332859 362731 361995 388047 393481 373012 414484 915732 953315 581351 485842 309465 305638 357739 357643 378718 387930 398727 401961 454510 453269 750289 785739 40.25 68.9 1
12:14:31 2023-10-12 380974 381445 91621 89504 137394 143555 144207 142833 119444 119654 124943 124990 140544 140351 409628 438728 1280079 1272501 500653 513914 131676 112980 125134 123056 131079 129394 125844 126247 85906 87286 308289 268257 765107 763154 228323 226322 288675 292474 341670 333546 360510 363918 388047 393615 374168 413720 915769 965225 581351 488974 309429 305460 356627 354739 382228 384755 399472 403680 454304 454624 742457 781121 40.25 68.9 1
12:14:32 2023-10-12 382306 380751 91428 89447 137207 143642 143808 142908 122493 119688 124891 125023 140447 140124 410245 441349 1278265 1261309 497501 513878 131209 113135 124977 123056 130947 129755 125844 126281 85906 87405 305198 267711 760431 768752 228643 226129 288939 291796 341910 333599 362695 364367 387758 396286 375685 414376 916940 955205 578533 484541 309356 305746 357269 354184 379006 386207 398835 401823 456088 452854 749039 784007 40.25 68.9 1
12:14:33 2023-10-12 382036 378729 91588 89598 137488 143795 143943 142968 122493 119722 124717 124990 140435 140190 410303 439015 1281970 1272464 499550 513878 131312 112980 125186 123056 131050 129394 125844 126281 86028 87405 308289 268257 765868 763694 228678 226322 287962 293133 340914 333599 359967 363082 388047 394459 374168 413138 913753 965225 583895 488974 309538 305030 356592 353617 381958 384218 398908 403321 453663 454588 742801 780531 40.25 68.9 1
12:14:34 2023-10-12 381114 380931 91558 89439 137392 143699 144243 143067 122561 119722 124804 125023 140630 140177 411502 442959 1278265 1263178 497501 513950 131209 113213 124977 123089 130914 130005 125724 126908 85969 87852 306334 271134 758120 767725 228182 226182 291403 292099 342875 331673 360366 366062 388047 395391 373675 413756 915769 961322 581036 488974 310414 305030 355485 356284 381150 383880 396556 402429 455791 453207 744983 784043 40.25 68.9 1
12:14:35 2023-10-12 378903 379047 91717 89288 137535 143328 144343 142770 122595 119571 124925 124698 140626 139602 410572 441985 1278221 1266816 500727 513878 131494 113057 125012 123056 131050 129360 125878 126281 85843 87437 305198 268829 762144 765387 227228 226989 288133 292206 341946 332230 358883 363918 388691 394446 373048 414713 912952 969439 560808 488280 311293 303817 356627 356884 382083 385572 398867 403995 455517 455796 751430 783166 40.25 68.9 1
12:14:36 2023-10-12 381954 378830 91562 89443 137301 143529 144243 142968 122443 119688 124891 125023 140435 140190 409340 441840 1282007 1266460 494618 516749 130014 113057 125291 122990 131050 129256 125917 126146 85970 87492 305198 267899 771588 765965 227615 226287 292223 293535 342428 333510 359388 362538 387795 396952 372751 415007 918339 962429 579607 486898 310414 304958 354171 358403 380928 384218 396520 401219 454477 455974 749335 784043 40.25 68.9 1
12:14:37 2023-10-12 385055 378794 91629 89443 137531 143590 144143 142770 122358 119688 124804 124903 140626 139734 410245 441673 1276406 1261383 498207 513878 132253 112902 125291 123023 131868 129235 126294 126160 86204 87437 305198 266924 768883 769296 227580 226322 288939 292241 340914 333870 359135 363998 387533 395463 376861 414712 915472 966481 571927 483135 312176 304351 358029 356884 384124 387930 394947 402999 454946 456652 755571 780974 40.25 68.9 1
12:14:38 2023-10-12 385927 378830 91432 89443 137276 144013 143943 143166 122358 119972 124804 125023 140639 140203 409919 442093 1278221 1253930 493457 513950 131642 113057 125099 123056 131079 129394 125844 126281 85938 87497 308289 267935 766621 770387 228128 225936 289748 291761 342464 333364 360510 362971 388047 394136 372751 413756 914972 956122 577123 481844 311073 305675 354419 357390 382228 387124 395890 401219 454086 454588 756430 784043 40.25 68.9 1
12:14:39 2023-10-12 385601 378517 91562 89443 137522 143428 144343 142770 122527 119688 124891 125023 140532 140212 409955 438018 1275500 1260176 497854 513914 131887 113057 125047 123056 132053 129360 126294 126281 85997 87437 309553 267307 768639 771332 229698 226779 291398 293473 340220 333726 360510 363961 390206 394652 375185 414376 914331 961657 583895 485242 311073 304958 355985 354689 381150 386512 396376 402999 453663 454233 755720 779389 40.25 68.9 1
12:14:40 2023-10-12 383133 379051 91399 89598 137271 143590 144143 143166 122324 120006 124891 125023 140401 140225 410303 442021 1277322 1257692 495316 513914 131460 113057 125012 123056 131050 129394 125844 126281 86028 87497 305198 267147 760687 768208 228323 225936 288939 291796 342464 332355 360654 362793 388047 393842 373012 414484 915769 953351 578533 487243 309975 305460 355521 354752 379006 385363 399536 402136 456088 455521 749793 783859 40.25 68.9 1
12:14:41 2023-10-12 383424 378482 91558 89537 137496 143224 144243 142770 122392 119688 124978 125023 140414 139773 410608 442057 1268962 1256799 502511 518218 129584 113446 122113 123668 130914 129866 125743 126563 86087 87764 305198 269978 756473 769841 227580 227024 288942 292241 342695 332302 360582 364512 387498 393905 374203 417371 911915 957547 585324 485484 310414 304066 357702 355286 379006 385363 396484 404899 454441 453243 749732 781712 40.25 68.9 1
12:14:42 2023-10-12 380731 378867 91428 89443 137297 143499 144143 142968 122358 119722 124925 125023 140532 140186 410245 443616 1278302 1264114 497501 513986 131460 113057 124977 123056 131050 129789 125637 126315 85806 87589 303233 269590 759366 764846 227615 226322 288737 291352 342983 331458 360256 364173 388047 392931 373675 413138 918212 962005 572895 488974 310378 304887 355914 358912 382192 386839 396448 402852 456468 453915 747210 785752 40.25 68.9 1
12:14:43 2023-10-12 382283 380786 91717 89443 137544 143302 144343 142770 119362 119688 124960 124784 140626 139632 411502 440598 1278221 1265014 501083 513914 131909 113135 125221 123089 131079 129429 126085 126281 86087 87497 308289 267147 765510 766001 227228 227024 288680 292241 341910 333599 358378 363082 388656 394508 373048 414713 913210 969439 574305 487588 311734 303177 356627 354219 382769 385751 395297 403446 452425 455974 750400 780568 40.25 68.9 1
12:14:44 2023-10-12 381119 379051 91432 89475 137199 143311 143841 142665 122527 119688 124717 125023 140447 139890 410303 445960 1282007 1263215 494579 513986 131676 112902 125134 123056 131079 129394 126085 126281 86146 87318 306133 268348 766515 764883 229698 226744 292223 292882 342695 333762 359316 366062 390242 396052 375264 414566 917761 960998 574305 486898 310414 304994 357486 357896 383310 384183 396520 401255 458499 456473 744836 784043 40.25 68.9 1
12:14:45 2023-10-12 384785 378871 91558 89320 137398 143346 144075 142501 122392 119688 124751 125023 140349 140022 410245 442201 1276406 1261346 498244 513950 131928 112902 125169 123023 131835 129360 126173 126194 85874 87437 303123 267112 781719 768208 227580 226322 289009 291548 341946 333546 358378 363998 387533 394723 373607 414713 914331 966700 578533 483318 311734 304066 356092 357390 381801 385363 395261 403357 453096 457723 757914 784841 40.25 68.9 1
12:14:46 2023-10-12 383153 378871 91394 89631 136561 143716 143376 142997 122290 120256 124595 125349 140121 140617 409955 440337 1287480 1266816 493914 513878 131745 112980 122242 122924 131736 129153 126125 126180 86029 87492 306133 267686 773927 765855 228697 225762 289009 292536 340878 333654 359967 364992 388047 393481 374204 413138 918477 966517 583895 486208 310414 306357 354419 353958 382769 384790 398872 401219 453663 455939 744037 781712 40.25 68.9 1
12:14:47 2023-10-12 384785 379047 91558 89475 137432 139729 144275 142698 122358 119688 124925 124817 140384 139695 409955 436433 1272787 1258623 497280 513842 131277 113057 125169 123056 131079 129394 125911 126247 85938 87437 306133 266070 762466 770387 227615 226043 288570 292920 340842 333834 360654 363998 387533 394446 375364 414484 911780 961657 579942 485204 311184 304171 355949 355876 381114 386407 396339 402889 453822 453737 754177 779016 40.25 68.9 1
12:14:48 2023-10-12 378903 379056 91595 89320 137199 143311 144028 142468 122392 119571 124717 124612 138358 139743 409664 438585 1280039 1274058 500935 513697 129687 113213 122110 123023 131079 129394 125878 126281 86087 87437 306133 269020 764768 763730 227615 226831 288133 292572 341946 333834 360546 364756 387192 394459 373643 414048 914437 965944 577123 486544 310195 304994 357702 354219 382228 383112 398908 404899 454946 454659 744308 779426 40.25 68.9 1
12:14:49 2023-10-12 383969 378830 91717 89288 137657 143241 144309 142008 122561 119688 124925 124646 140481 139562 410282 444703 1267160 1256609 500002 513914 131460 113057 125012 123056 130848 129429 125757 126281 85837 87437 305198 268761 759232 769841 226876 226866 288939 293539 342767 332788 360330 365028 389438 396394 374998 417075 914256 957917 577123 484760 311955 303142 356020 356915 382083 387657 396926 403357 455827 454588 757136 783859 40.25 68.9 1
12:14:50 2023-10-12 381155 378182 91562 89443 137297 143785 143943 142968 122392 119722 124751 124937 140435 139782 409340 444594 1282007 1261420 492375 513914 131585 112980 125221 123056 131079 129394 126085 126281 85911 87318 308289 268829 764348 765423 228128 226287 290325 290467 342464 333870 359424 362793 386921 394998 373012 415302 917140 962429 575714 485915 311073 304958 354419 356356 383310 384183 396520 401182 454477 456937 747210 786522 40.25 68.9 1
12:14:51 2023-10-12 385331 379051 91399 89443 137139 143611 143808 142665 122459 119688 124891 125023 140544 140085 409267 444703 1275500 1248446 492375 513914 131460 113135 125186 123056 131046 129547 126024 126428 86263 87640 303123 269211 761452 772026 227510 226147 290224 291025 342248 333292 360510 362971 390242 394739 375420 416742 913210 957547 577123 481808 311734 305030 354383 355286 381958 386512 395261 401182 454441 454588 754103 784007 40.25 68.9 1
12:14:52 2023-10-12 382503 378574 91365 89602 136535 143646 143575 142963 122256 120055 124648 125402 140281 140316 408978 440647 1287480 1265014 493212 513444 131676 113057 125221 123023 131654 129325 126173 126247 85997 87405 306133 267686 769339 766001 228253 225552 289686 291957 340878 333546 359967 362757 388011 394066 375029 415339 918302 966627 583895 486208 310853 306105 355971 356014 383274 387384 396448 401036 454159 455796 747025 783724 40.25 68.9 1
12:14:53 2023-10-12 383698 378871 91432 89504 137302 143646 143808 142930 122459 119972 124717 125023 140315 140253 409919 442201 1281669 1263419 493660 513770 129687 113290 125257 122990 131944 129616 125917 126529 85965 87557 305198 267112 760396 769077 230024 225902 289615 291761 341946 333599 362586 363998 388047 393791 373012 414448 914323 951970 588183 483281 310414 305890 354987 357390 381958 387088 396592 401219 453060 453243 750141 784007 40.25 68.9 1
12:14:54 2023-10-12 382810 380788 91403 89443 136983 143442 143994 142908 122459 119722 124682 125023 140413 140355 409340 438670 1284740 1270656 496150 513082 131551 113057 125186 123023 131400 129360 125844 126247 85874 87405 305198 266666 765868 763694 229033 226252 288570 292687 340878 333834 362108 364955 387722 394508 377396 416446 917109 965079 577123 488017 309575 306213 356449 353865 382228 385328 399790 402742 454014 454588 741347 781121 40.25 68.9 1
12:14:55 2023-10-12 380597 379047 91707 89717 137444 141477 144505 142862 119379 119918 125100 124923 138358 140176 409737 444099 1280039 1263178 495982 513914 131175 114058 121896 123683 130503 130005 125463 126908 85969 87764 308289 268653 755072 765423 228288 226094 289044 292206 342983 331852 360618 364209 388047 393842 374203 414448 916417 957511 579414 488974 310195 304994 355521 355286 379006 384183 396628 403072 455435 453879 742471 784043 40.25 68.9 1
12:14:56 2023-10-12 378903 379051 91717 89288 137432 143341 144309 142238 122527 119654 124982 124817 140774 139625 410572 440705 1278221 1268504 501083 513878 131642 113057 125221 123056 131796 129394 125878 126281 85933 87700 305198 269211 779822 765548 228182 227236 290576 292545 342248 333690 360366 366581 387533 394723 373572 413138 914331 971251 560808 488627 310853 302750 357667 357390 382769 384148 396520 404576 452743 454588 748562 781121 40.25 68.9 1
12:14:57 2023-10-12 383388 379051 91877 89288 137428 143141 144309 142401 122663 119420 125047 124546 140774 139166 410303 444594 1269864 1255715 501083 513950 131334 113135 125099 123089 131400 129394 125724 126281 85969 87589 308289 268797 761726 769296 226911 227729 289044 291317 342983 332859 360546 362793 389236 393532 371897 414376 913210 957511 577123 486208 311734 303142 356663 356391 381777 387858 397944 403387 455684 454445 755571 782674 40.25 68.9 1
12:14:58 2023-10-12 383315 379056 91558 89443 137398 143311 144175 142665 122527 119571 124891 124817 140579 139695 410920 440598 1276406 1264617 499439 516749 130156 113213 122110 122990 132125 129256 126125 126180 86205 87492 308289 268829 763874 768208 227386 226356 291748 292206 342428 333870 358342 363998 391826 395512 373048 414713 913210 968753 583895 484724 311955 304494 356592 354716 382033 385328 395261 403409 453060 457330 752388 781675 40.25 68.9 1
12:14:59 2023-10-12 385601 378794 91654 89631 137203 143646 143841 142698 122493 119688 124891 125023 140349 140120 409304 442093 1275500 1250295 493806 513878 131676 113213 125221 123056 131400 129394 126052 126315 85938 87557 305198 268348 760790 771479 227580 226322 290365 291352 342983 333834 360546 363741 387569 396952 375988 417260 916828 957401 577123 482416 312176 304815 357016 357786 382769 386477 395261 401255 454512 454624 757690 786310 40.25 68.9 1
12:15:00 2023-10-12 385592 378758 91558 89443 137207 141477 144505 142795 119461 119781 125135 124890 140700 139980 409158 438742 1276295 1261953 497817 513480 131768 112980 125343 122924 132490 129325 126260 126160 86029 87286 309478 267307 770217 770387 227580 226356 289009 292241 340363 333870 360510 363998 387498 392931 375364 413720 914331 961035 582761 482903 311293 304994 356592 355803 383039 387124 396448 403072 453663 456652 756000 779426 40.25 68.9 1
12:15:01 2023-10-12 385601 378487 91558 89631 136978 143646 143808 142963 122290 120089 124717 125056 140315 140351 409340 442057 1278228 1255715 493420 513914 131642 113057 125221 123056 131400 129394 125878 126281 85906 87377 308289 267112 766133 769621 228787 226078 289783 292099 342561 333726 360474 363925 387867 396952 376061 414412 914437 951970 578533 483676 310414 305580 354419 355286 382228 386547 396520 401255 453768 454233 749076 784007 40.25 68.9 1
12:15:02 2023-10-12 381709 378830 91621 89504 136978 143581 143808 142896 122493 120055 124682 125023 140315 140351 409340 438054 1284740 1269716 494746 513842 131585 113057 125221 123023 131400 129394 125878 126281 85965 87405 308289 267686 765823 763694 229033 225936 289009 293169 340878 333870 360510 362538 388011 394723 375328 413720 915659 966627 577123 486898 309757 306357 356056 355766 382769 385363 399854 402742 454050 456329 742361 783166 40.25 68.9 1
12:15:03 2023-10-12 382306 378487 91562 89602 137173 143646 143841 142797 122358 119722 124838 125056 140349 140120 409340 442021 1278265 1261383 495280 516749 130049 113446 122176 123635 132125 129291 125951 126563 85970 87492 305198 269211 765974 767628 228838 226129 289448 292241 342176 332302 363243 363592 388047 393791 373048 417381 916998 954025 586754 487588 309975 305890 355521 356847 379006 385398 398908 402429 453768 453243 746915 783451 40.15 68.9 1
12:15:04 2023-10-12 378614 379051 91717 89475 137394 143446 144041 142665 122561 119688 124925 124817 140349 139695 410303 438706 1278302 1270656 500297 513878 131460 113057 125169 123056 131400 129394 126260 126281 86146 87497 305198 268447 764649 763154 228678 226322 288133 293169 341946 333870 360546 364209 388047 394459 374168 415965 916998 968460 577123 488974 309392 304851 357559 356632 382769 386839 399927 404105 454946 454624 741736 779426 40.25 68.9 1
12:15:05 2023-10-12 378903 378794 91654 89443 137394 143446 144041 142797 119347 119781 123119 125168 138743 139980 409195 445815 1280039 1264692 496575 513770 129687 113290 124977 123631 131400 129824 125937 126880 85906 87801 306334 269590 771243 764883 228218 226322 289044 292241 342983 331852 360582 364720 388047 393516 371861 414448 917140 960297 583895 488023 310414 305460 356056 356391 381150 384183 396628 403072 456468 453915 742471 784080 40.25 68.9 1
12:15:06 2023-10-12 380191 378758 91751 89410 137619 143176 144309 142434 122595 119488 124960 124612 140579 139660 409955 440670 1278221 1267718 500371 513480 131585 113135 125134 123056 131400 129394 126294 126315 85938 87497 305198 268447 764988 763766 229698 227484 291362 292884 342176 333167 360402 364614 391899 394652 376328 416446 916940 969402 560808 488627 311073 304030 357955 357390 382769 383077 396520 404899 456234 455939 746878 781121 40.25 68.9 1
12:15:07 2023-10-12 380974 378794 91617 89533 137325 143742 144139 142828 119347 119801 124891 124990 140481 140120 409340 445742 1282662 1264077 497501 513914 131585 113368 125344 123089 131400 129789 125878 126348 85933 87497 305198 269590 761184 763730 228128 226322 289079 290467 342983 333599 359967 363918 387498 394101 371636 420517 916347 961035 574305 488280 310414 305030 356306 358403 382228 384183 396556 403680 456504 455618 746432 784080 40.25 68.9 1
12:15:08 2023-10-12 380792 379042 91717 89443 137462 143446 144309 142501 122595 119688 124960 124817 140579 139660 410339 441362 1276406 1265014 500690 513878 131585 113135 122209 123550 132125 129728 126091 126597 86263 87525 319231 269211 765510 767725 227475 227395 288974 292276 342706 333870 359135 366841 389817 393532 373834 415302 911817 970739 574305 488280 311734 304066 356663 355286 380928 384183 395890 404899 453096 456652 748507 780531 40.25 68.9 1
12:15:09 2023-10-12 382842 378754 91717 89479 137432 143346 144275 142468 122595 119688 124960 124903 140579 139660 409015 441840 1269071 1251184 497891 513914 131460 113135 125012 123056 131400 129394 125757 126315 85843 87437 305198 268572 762944 770387 226911 227059 289888 291352 342983 333364 360582 362828 389853 394136 371932 414376 914331 957844 577123 485571 313062 303780 356485 358912 382228 385258 398055 403497 455684 454445 757914 784007 40.25 68.9 1
12:15:10 2023-10-12 382905 378758 91751 89443 137394 143211 144209 142698 122561 119722 124960 124823 138937 139840 409628 441074 1276332 1262890 498097 516016 129687 113290 125466 122990 131944 129394 126085 126315 85965 87700 305198 268829 762021 767665 227228 226866 292438 292608 342742 333582 359424 362574 389544 393516 374168 414713 912989 969439 582466 485484 312176 304744 356663 357643 382069 385059 395890 404326 453803 458368 752924 781749 40.25 68.9 1
12:15:11 2023-10-12 384017 379047 91658 89598 137432 143646 144309 142698 122595 119688 124925 125023 140481 139695 410339 441840 1271811 1251184 496056 513878 131818 113213 125291 123089 131944 129429 125965 126348 86087 87557 308289 268348 774896 770387 226911 226866 290582 293712 342767 333618 360366 365028 389746 396808 375795 417668 913173 958597 585324 483318 312176 304066 356342 356427 382660 385937 395261 403409 456504 454624 755496 784080 40.25 68.9 1
12:15:12 2023-10-12 384783 378871 91707 89500 137611 143742 144173 142828 119412 119552 125310 124890 140832 139695 410266 442021 1276406 1265557 498097 513878 132070 113213 125134 123089 132125 129429 126085 126348 86087 87497 315873 267112 765249 768208 227580 227024 289044 292276 342742 333870 359424 362538 389271 393842 373607 414713 912562 968753 583895 484760 312176 304530 356627 355036 382069 385363 395297 404612 453768 457402 752388 781749 40.25 68.9 1
12:15:13 2023-10-12 385046 378763 91658 89598 137078 143446 143841 142896 122561 119756 124751 125023 140447 140120 409340 441840 1275500 1250295 494579 513950 131494 113057 125134 123089 131400 129762 126057 126495 86146 87732 308289 269211 766474 771479 227475 226884 290665 291655 342839 333834 360618 363998 389236 396952 376291 414376 914331 957547 577123 484206 312841 304994 355521 358658 382228 385937 394982 402465 455827 455618 758996 784080 40.25 68.9 1
12:15:14 2023-10-12 382306 378487 91654 89598 137428 143646 144275 142797 122358 119722 124925 124937 140481 140120 409376 442093 1287480 1263215 492375 513914 132162 113057 125291 123056 132125 129429 126260 126281 85906 87437 308289 267147 764190 764883 227969 226356 290806 291317 342464 333870 359967 363118 387569 395898 374168 413102 918477 963862 575714 485878 311184 304743 356980 358403 384396 387384 396448 401109 455684 457151 746164 783896 40.25 68.9 1
12:15:15 2023-10-12 385856 379047 91621 89504 137268 143646 143808 142896 122493 119937 124978 125023 140510 140085 410882 441840 1280756 1255327 494396 513734 130017 113368 122179 123702 131555 129582 126004 126281 85906 87557 305198 267935 769054 772573 227510 226287 292781 291317 342983 333690 360582 362468 389817 395239 373012 414376 913210 957511 582232 482903 313235 304494 356306 356391 382228 385328 395225 402706 455791 454588 756393 784007 40.25 68.9 1
12:15:16 2023-10-12 381927 380664 91714 89508 137612 143611 144037 142763 122527 119854 124891 125023 140608 140085 409304 444594 1287480 1265014 491954 513878 131859 113057 125396 123023 131621 129394 126052 126247 85933 87405 308289 268829 764201 764810 228253 226287 290701 291282 342706 333870 362679 366026 391200 396952 376328 415228 918413 965717 581351 487441 309976 305244 354916 356106 381998 385293 396556 402100 455755 458792 749335 785715 40.15 68.9 1
12:15:17 2023-10-12 385335 378803 91674 89713 137158 139878 144372 142862 119283 119918 125100 125268 140896 140176 409122 441913 1276406 1252203 497538 516749 129653 113290 125291 123056 131046 130000 125844 126671 86087 87589 305198 268761 763485 771755 227193 226989 289888 291796 342983 333834 363139 363082 389817 394687 372454 414376 913210 957242 582466 484724 312176 304030 356592 356391 382625 385902 395261 403680 456789 456129 756430 783735 40.25 68.9 1
12:15:18 2023-10-12 381657 378574 91717 89569 137398 143642 144394 142711 122527 119688 124978 124990 140510 139992 409304 441804 1282007 1263178 492411 513914 131642 113213 125431 123056 131079 129394 126139 126281 86205 87670 305198 269595 763766 766692 228502 226849 290665 291796 342803 333762 360330 364138 390242 395863 373012 415302 918339 963753 583895 487588 310086 305460 358029 357287 382033 384755 396556 402429 456468 457258 747173 784043 40.25 68.9 1
12:15:19 2023-10-12 383998 378943 91837 89468 137479 143624 144343 142968 122561 119781 123119 124956 140587 139738 409340 444594 1274387 1250258 495316 513842 131460 113057 125064 123089 131050 129789 126052 126281 85906 87767 308289 268312 763696 770387 227351 226322 290329 291317 342983 333834 360582 361960 389817 394963 372715 414376 913210 957474 573317 483245 311993 304494 356056 356391 382228 385902 395261 402750 455827 454624 756393 784043 40.25 69.0 1
12:15:20 2023-10-12 382228 379056 91737 89443 137505 143624 144343 143067 122476 119688 124891 124990 140511 140181 408978 444594 1287346 1267535 496150 517850 131940 113290 122125 123498 131769 130133 126125 126738 86029 87796 307200 269139 763346 765659 228288 227096 292223 290432 342983 333834 362070 363882 391346 395275 374203 415302 915769 963521 575714 488280 311293 305675 356592 357179 384090 384183 396520 403643 456468 457458 746077 786037 40.25 68.9 1
12:15:21 2023-10-12 382773 378794 91717 89443 137424 143446 144241 142665 122561 119688 125065 124990 140544 139660 409919 441985 1276406 1263178 499624 513878 131676 113213 125221 123089 131654 129789 125965 126247 85970 87767 305198 268829 779535 767628 227545 226989 289009 292241 342669 333870 359388 362503 391826 395692 377396 415044 915120 969292 581036 484577 311405 304315 356449 355927 384941 385293 395225 403680 453732 457330 753608 781638 40.25 68.9 1
12:15:22 2023-10-12 381969 379047 91621 89565 137398 141499 144415 143266 119607 119982 125135 124923 140798 139980 409447 444882 1287346 1265595 492338 513914 131859 113993 125221 123635 131769 129755 126139 126281 85970 87700 308289 269020 769229 764810 228288 226831 290842 290467 342983 333870 359967 363118 388656 395863 373941 415302 917067 962392 577123 487588 311293 305675 355485 356427 382033 385024 396592 402429 455827 457330 745709 784043 40.25 68.9 1
12:15:23 2023-10-12 384474 378790 91621 89598 137424 143411 144130 142673 122561 119688 124925 124990 140349 139987 409919 441326 1276406 1260714 499624 513878 131642 113135 125221 123056 131079 129688 126052 126281 85997 87405 305198 268447 761329 769910 229698 227484 291484 292750 342561 333762 359244 366062 392454 395800 376861 415302 913210 972188 581351 485915 313468 304458 356592 355250 384632 387276 398621 404539 453732 457974 750795 783735 40.25 68.9 1
12:15:24 2023-10-12 382702 378984 91670 89463 137451 143943 144607 142763 122663 119972 124978 124990 140544 140071 409158 442057 1288396 1264542 493914 513914 131928 113057 125378 123023 131868 129394 126294 126281 85938 87557 305198 267112 769063 765732 228288 226322 290701 291761 341946 335759 362108 363118 388348 395863 374132 415302 917103 963557 573317 486208 311293 305890 354454 356356 382987 385363 396556 402107 454477 457974 749335 784043 40.25 68.9 1
12:15:25 2023-10-12 384511 378538 91751 89565 137432 143442 144505 142908 122561 119688 124891 125023 140544 139664 409919 439050 1276406 1261383 498207 516749 130914 113213 122610 122891 132232 129222 126576 126112 86205 87460 305198 267686 770621 770387 227899 226989 289686 292687 340627 336124 360510 363998 388656 394101 376120 416446 913210 966627 581351 482903 312066 304958 356592 355286 382641 387088 396448 403680 454946 458106 755820 781712 40.25 68.9 1
12:15:26 2023-10-12 382830 379051 91651 89561 137207 143646 143808 143031 119347 119688 124925 125023 140447 139987 409304 438692 1286473 1265014 491954 513878 131836 113057 125465 123056 131902 129360 126260 126281 86146 87614 308289 266256 770174 765928 228288 226129 290806 292206 341910 333870 360220 363082 387498 395898 375328 415339 917103 963826 577123 486208 310122 305818 354454 355286 382033 385328 396556 401219 453096 458467 751045 784007 40.25 68.9 1
12:15:27 2023-10-12 385601 379056 91836 89569 137432 143646 144275 142797 119607 119899 123119 125168 138358 139848 410099 436540 1278147 1264692 497670 513697 132123 113057 125291 123023 131868 129360 126091 126079 86087 87405 311584 267307 767777 769910 228182 226831 290646 292206 340914 333870 360100 364512 388691 394101 376457 414376 913210 963789 581351 483281 311074 305675 356627 354219 382033 387666 396484 403680 454946 457330 757486 781712 40.25 68.9 1
12:15:28 2023-10-12 385601 379051 91621 89631 136948 143817 144253 142930 122358 120256 124891 125608 140315 140547 408651 441660 1278265 1255715 492375 513842 131642 113057 125256 123089 131079 129789 126085 126315 86087 87557 305198 268829 764292 770387 228787 226112 292771 293026 342731 333726 360510 363961 390206 396952 374025 418560 917761 954025 578876 483245 311625 306537 358029 356320 382769 387701 396592 401494 458138 457294 754793 784043 40.25 68.9 1
12:15:29 2023-10-12 385136 379020 91777 89533 137295 143943 144507 142828 119444 119918 124978 125023 140447 140120 409919 439307 1277074 1260376 497854 513806 131711 113524 122110 123089 131868 129394 126173 126281 85970 87707 305198 267307 763593 770387 228323 226356 289686 293438 340878 333870 362731 362503 388656 392931 376457 414520 913210 955593 583895 483281 311074 304922 356592 354184 382228 387630 396520 403643 454304 456166 755869 780568 40.25 68.9 1
12:15:30 2023-10-12 383424 378451 91524 89598 137398 143646 144041 142963 122527 120089 124925 125435 140510 140449 409340 440346 1278228 1259517 493770 513878 131676 113213 122176 123668 131769 129728 126091 126563 86087 87525 305198 269211 766998 768025 228892 226217 289888 292821 342983 333870 363821 365730 387795 394963 374204 417527 915769 956560 583895 484724 309393 306573 356056 355820 381150 387124 400109 402465 454441 453915 751579 784043 40.25 68.9 1
12:15:31 2023-10-12 383424 379051 91844 89841 137608 143847 144241 142930 122561 119972 124925 125201 140867 140120 409955 437768 1272787 1264114 501759 513878 131711 113368 125221 123631 131079 130005 126139 126698 86029 87589 305198 268829 760178 769841 228323 226989 288570 293644 342742 333834 363821 363047 388656 394446 375328 417527 911817 955593 578533 484760 311038 305675 357667 354184 381958 387394 396556 404899 454946 454588 755869 781121 40.25 68.9 1
12:15:32 2023-10-12 381191 378794 91654 89631 137207 143646 144287 142930 122561 120055 124925 125056 138358 140302 410676 440858 1281861 1264692 495170 513661 129687 113368 122209 123616 131079 129755 126052 126315 85997 87589 305198 267935 769761 766001 229033 226322 292016 292821 342983 333364 363830 364173 388047 394101 374204 417527 916417 954735 578533 487588 310232 306321 356556 355820 381150 386512 400145 402669 454441 454233 750511 784043 40.25 68.9 1
12:15:33 2023-10-12 378614 379051 91717 89537 137458 143546 144509 142698 122561 119972 124925 125023 140544 140120 409955 437768 1280116 1272092 501083 513878 131711 113368 125256 123122 131778 129722 126260 126315 85970 87557 308289 268447 763717 765965 229033 227024 288772 293850 342695 333654 360366 367100 387939 395243 375221 417668 917761 967849 577123 488974 310414 305854 358206 354219 383237 387930 401278 404863 454946 455974 746261 783587 40.25 68.9 1
12:15:34 2023-10-12 378686 380829 91852 89713 137325 143943 144372 142828 119444 120119 125275 125268 140832 140176 409593 440418 1278265 1264323 496384 513878 131642 113213 125256 123089 131745 130293 126159 126664 85970 87589 305198 269020 763857 769026 229033 226322 289669 292276 342983 333870 362441 363047 388047 394687 374204 418153 916454 954467 583895 484760 310414 306789 356306 356106 381778 387666 400109 403035 454477 455485 751467 783771 40.25 68.9 1
12:15:35 2023-10-12 382269 379051 91621 89598 137509 143795 143943 143166 122561 120089 124891 125056 140528 140438 409955 438670 1284740 1273406 498023 513914 131676 113213 125291 123089 131868 129853 126091 126671 86323 87702 308289 268447 765748 764463 228998 226849 291398 293886 341767 333870 360546 363082 388047 395279 378200 417668 916381 968753 577123 487934 310341 306789 357415 354219 380928 386207 400711 404289 455268 456652 743781 782858 40.25 68.9 1
12:15:36 2023-10-12 384437 378574 91684 89631 137173 143677 144304 143211 119347 120222 124978 125435 140384 140390 409773 442363 1278228 1259296 493420 513878 131676 113213 125291 123089 131654 129789 126206 126315 85970 87799 306133 267935 762343 768208 229033 226322 290365 292050 342983 333870 363830 362793 388047 394998 374168 417527 915769 954735 588183 483318 310414 306573 356056 355856 382769 387701 399790 403035 454477 454659 750263 786310 40.25 68.9 1
12:15:37 2023-10-12 382846 379047 91674 89631 137207 143882 143841 142963 122527 120089 124891 125435 140349 140617 409629 440484 1287346 1274318 494266 513734 131974 113368 122258 123583 132224 129980 126192 126180 86146 87557 307124 267686 771168 781175 228502 226094 290806 292927 341430 333654 360438 363118 388047 395310 376192 414340 919128 969439 577123 486208 311293 306789 354454 355250 385214 385937 396592 401255 452743 457366 746878 783771 40.25 68.9 1
12:15:38 2023-10-12 385319 378903 91637 89631 136983 143747 143808 142997 122358 120256 124891 125435 140349 140617 409340 442021 1278265 1257082 492338 513914 131619 113213 125256 123122 131654 130034 126085 126315 85938 87589 305198 267935 761531 771208 228323 226322 290701 292241 342983 333870 360294 363998 389236 395898 374168 414448 914400 960027 581351 482562 312176 305890 355485 356391 383005 387701 396448 402465 455827 456166 755284 786037 40.25 68.9 1
12:15:39 2023-10-12 382269 378790 91644 89837 137158 140271 144071 143292 119347 119952 125170 125301 140832 140176 409122 439216 1287422 1266816 491954 513878 130411 113368 125378 123056 131902 129394 126294 126247 86205 87702 305198 266292 769662 766001 228323 226094 290701 292892 342464 335759 360546 363627 387498 395898 375328 413138 918477 965907 581351 486208 311293 306357 354952 355286 382069 385363 396628 401823 456234 458046 750400 784043 40.25 68.9 1
12:15:40 2023-10-12 384291 379051 91717 89602 137462 143646 144309 142930 122561 119972 125047 125056 140579 140155 409955 438054 1276406 1262517 498244 513950 131962 113213 125465 123089 131868 129722 126294 126698 85970 87852 305198 269211 768368 769762 228182 227430 289818 293026 342839 335723 359823 365028 390674 394101 374204 415302 911780 972005 577123 484687 312176 304994 357164 357896 384685 385363 396448 404612 454441 458368 753497 784043 40.25 68.9 1
12:15:41 2023-10-12 381512 380937 91588 89500 137886 143712 143841 142761 122392 120089 123327 125301 140691 140120 409015 440418 1287459 1264323 493457 513950 131978 113213 125291 123089 131868 129722 126294 126315 85997 87557 305198 267971 767996 766038 228323 227024 290806 291317 342983 333870 360510 364209 388656 396175 373012 413720 917140 965225 590149 488280 311293 305890 356627 357466 385214 385363 398908 404289 457218 457330 747210 786037 40.25 68.9 1
12:15:42 2023-10-12 382196 379056 91717 89537 137539 143590 144543 142968 122459 119722 124960 125023 140435 139756 409955 441673 1276417 1266460 499439 516749 130230 113290 122125 123735 131802 129686 126159 126563 86087 87734 305198 268829 761408 767665 227615 227411 292852 292884 342983 333870 359424 363118 393287 396601 374204 413102 913753 964642 573317 486208 312692 304994 357738 355856 383214 385398 396484 404899 454441 458368 750831 782858 40.25 68.9 1
12:15:43 2023-10-12 378903 378839 91755 89598 137428 143834 144209 142930 122595 120006 124960 125056 140579 140155 409919 442995 1282007 1265014 498244 513950 131676 113290 125116 123664 131112 129824 126085 126698 85965 87621 308289 269590 764999 764846 228678 226866 289748 291352 342983 333870 360546 364756 387569 394963 371932 414048 917103 961035 574305 488280 311147 305926 356627 357501 382769 385059 398872 404289 457182 457139 746643 786310 40.25 68.9 1
12:15:44 2023-10-12 381155 379051 91915 89631 137462 141477 144573 142761 119704 119781 125292 124923 140867 139883 409810 440526 1280002 1268546 500690 513914 131978 113290 125256 123702 131860 129429 126260 126698 85970 87497 305198 269211 779451 766001 227615 227570 289044 292927 342983 333870 360028 364209 389853 393516 374239 413138 914473 964606 574305 488280 311551 304780 358277 355321 380928 384755 396484 405474 454441 458046 754399 782858 40.25 68.9 1
12:15:45 2023-10-12 382518 379051 91978 89602 137883 143646 144539 142698 122629 119688 124995 124990 140774 139695 409955 442959 1272750 1254822 495643 513950 131585 113290 125256 123122 131079 129824 126085 126698 85965 87557 305198 267935 762960 771879 229698 227166 293051 292099 342947 333798 360510 365028 390329 396034 376061 414448 913753 957547 579590 483026 313284 304994 356306 356928 382769 386512 398338 403680 456861 457458 756430 785752 40.25 68.9 1
12:15:46 2023-10-12 384401 378979 91744 89500 137806 143821 145201 143067 122459 119722 124925 125023 140609 140167 409013 441985 1276454 1261420 498244 516749 132162 113057 125325 123089 131868 129429 126294 126348 86029 87529 305198 268447 768146 768208 227969 227059 292016 292312 342983 335759 360003 363082 389888 394101 374204 413138 911744 969439 573317 484381 313062 305030 357702 355856 383214 386512 396484 403387 454477 459409 753605 782895 40.25 68.9 1
12:15:47 2023-10-12 384762 379056 91751 89631 137501 143791 144243 143166 122561 120089 124925 125056 140528 140332 409340 444280 1276406 1253098 497891 516749 130049 113446 122074 123702 131835 129924 126159 126597 86029 87704 305198 269978 764121 772573 227545 227376 290365 291796 342803 333618 360618 363882 391019 395310 373048 414340 911817 959618 577123 485864 313099 304316 357702 357214 382930 386547 395890 404899 457218 456010 758581 786037 40.25 68.9 1
12:15:48 2023-10-12 382015 378614 91848 89537 137649 143446 144309 142698 119607 119722 124995 124937 140740 140022 409629 441398 1274610 1265557 499624 513914 131585 113213 125256 123089 131654 130432 126173 126732 85997 87621 308289 267147 761575 767938 227615 227570 289483 292927 342983 333870 362108 364173 390709 393826 374239 413138 911817 969832 583895 487588 312619 304315 358241 355321 384943 385328 396520 404899 454441 457304 749732 782587 40.25 68.9 1
12:15:49 2023-10-12 382632 379051 91717 89598 137615 143646 144275 142930 119622 119948 123499 125168 138937 139910 409737 445149 1275294 1255327 501796 513734 130049 113290 125361 123801 131621 130061 126173 126880 86029 87799 308289 269329 776066 768208 228147 227764 289651 292241 342983 333834 362695 363882 391293 394066 373012 414484 914405 958903 577123 486172 311734 304494 358781 357394 382769 386512 396556 406086 457146 454588 753459 783970 40.25 68.9 1
12:15:50 2023-10-12 378794 378501 91877 89508 137753 143541 144509 142304 122595 119688 125100 124870 140740 139664 410209 440634 1279130 1268740 501083 513878 131768 113290 125431 123089 131868 129970 126173 126315 85970 87734 308289 268447 760918 763694 228093 227535 289079 292892 342983 333834 360582 365268 389782 395279 374204 414412 913717 970088 583610 488974 311734 304958 358746 355784 383310 384183 396592 405474 454051 457886 749631 783649 40.25 68.9 1
12:15:51 2023-10-12 382518 378939 92031 89472 137937 143572 144641 142564 119704 119449 125519 124579 140774 139361 409919 444594 1272317 1258840 502153 513914 131608 113446 125397 123801 131013 130614 125844 126908 85965 87861 305198 268689 757109 770116 228643 227694 288535 293026 342983 333834 362441 363082 389201 394723 374132 417527 913210 962750 578533 486172 311734 305818 359323 356070 382355 386512 396628 406050 454441 455698 753720 783142 40.25 68.9 1
12:15:52 2023-10-12 380731 379051 91717 89598 137432 143646 144141 142896 122527 119972 124925 125023 140544 140316 409919 441732 1278228 1264077 497112 513842 131425 113368 122212 124043 131612 129978 126024 126860 86029 88281 305198 270556 754185 765548 228857 226849 290294 292616 342983 332859 360654 367621 391200 394066 372715 414484 917103 961511 583113 488974 310086 305818 356592 356391 381689 385024 398908 403643 457182 456129 747321 786273 40.25 68.9 1
12:15:53 2023-10-12 382503 379051 92033 89685 137930 143541 145024 142468 119607 119654 125134 124856 140872 139395 409266 444268 1269034 1255715 500690 513878 131642 113213 125221 123716 131079 129970 126052 126698 85997 87589 302168 269139 763501 768752 227545 227729 291980 292206 342983 333834 362731 363882 390983 394687 373048 414484 913210 957511 578533 486172 313026 304173 358746 357430 382769 386477 396484 404568 459548 455974 757486 784043 40.25 68.9 1
12:15:54 2023-10-12 381544 379051 91717 89598 137394 143786 144984 142896 122595 120055 125100 125023 138844 140267 409628 445379 1285514 1264285 496964 513734 129687 114058 122044 123735 131050 130119 125844 126908 85933 87861 306334 269898 752056 765965 229033 226989 289677 292884 344923 332859 360654 364976 387533 394136 373012 414484 917067 961657 575714 488974 311293 305890 356627 356427 381435 385024 400073 403643 457182 454624 747136 787155 40.25 68.9 1
12:15:55 2023-10-12 382810 378794 92091 89443 138204 143411 144743 142770 119607 119420 125344 124579 140813 139478 410535 445222 1268135 1259814 502511 513878 131425 113213 125152 123801 131079 130432 126052 126908 85938 87801 306133 268689 755202 769571 228323 227694 288535 292460 342983 333599 362405 363082 389782 394723 373572 414520 913210 962068 586754 485791 311955 305675 359323 356320 382355 386512 396556 406050 455791 456129 750831 783412 40.25 68.9 1
12:15:56 2023-10-12 381273 378835 91707 89837 137607 144044 144372 142828 119412 119884 125222 125268 138496 140043 409267 445650 1280039 1264323 496700 513842 131391 113446 125099 123801 131046 130082 125965 126874 86087 87767 305198 268829 758140 768208 229069 226356 290294 293382 342983 333834 364380 363592 388047 394963 375592 418153 916417 955410 581351 485791 310414 306789 356556 356356 381958 387701 400675 403321 454477 454552 749166 784007 40.25 68.9 1
12:15:57 2023-10-12 381171 379051 91717 89598 137398 143847 144275 142930 122527 120055 124891 125056 140544 140351 410245 438706 1282007 1273755 498023 513842 131676 113213 125396 123089 131868 130181 126091 126671 86205 87732 305198 268829 765629 765276 228963 227201 291279 293886 342525 333870 363398 364720 390242 395279 378468 414448 916381 969169 578876 488974 310159 306753 358206 355001 384671 386512 401314 404899 455589 458221 744381 782550 40.25 68.9 1
12:15:58 2023-10-12 378722 379051 91714 89598 137394 143646 144175 142761 119607 119937 125030 125023 140544 140120 409049 444594 1279171 1265014 496370 513914 131425 113446 125099 123834 130848 130221 125637 126995 85869 87861 308289 268689 765868 763730 228838 227024 289888 292892 344923 332859 362210 365268 387498 394101 372751 414484 916417 960297 574305 488974 310086 306321 356627 357430 381958 385328 399790 403680 457182 454588 746040 785715 40.25 68.9 1
12:15:59 2023-10-12 380461 379056 91877 89504 137857 143411 145233 142665 119444 119654 125134 124817 140583 139660 409919 441074 1281669 1271936 501009 513734 131997 113368 122194 123702 131835 129832 126159 126563 86087 87589 305198 268829 761698 767180 227934 227694 289686 293133 342983 333870 360438 365304 389853 393516 374204 414048 913717 972188 577123 488627 312066 304744 358493 355286 380928 384755 396520 405474 456880 457458 750400 781675 40.25 68.9 1
12:16:00 2023-10-12 381657 378790 91845 89598 137432 143646 144622 142797 122595 120055 124925 125023 140544 140120 408363 444594 1285653 1265014 492375 513950 131585 113213 125413 123089 131835 129880 126260 126315 86146 87557 308289 267112 767965 763730 228643 227024 293051 291761 342983 333870 360546 364209 388656 396488 374132 413720 917103 963826 581351 486898 311111 305890 355521 357179 382910 385363 396592 403035 456504 456615 748803 785752 40.25 68.9 1
12:16:01 2023-10-12 383096 379051 91804 89775 137595 139974 144539 142828 119607 119884 125222 125129 140994 139945 409411 440526 1279130 1262517 499661 513914 130230 113368 125431 123801 131745 130119 126294 126698 86205 87621 302168 267147 763083 768271 227615 227729 289651 292821 342983 333870 360220 363882 390435 394066 374204 415339 913071 970099 575714 486208 312619 304994 357702 355820 384904 385363 396448 404899 454441 458727 751208 784043 40.25 68.9 1
12:16:02 2023-10-12 382233 380937 91881 89598 137649 143747 144309 142930 119362 120055 125134 125435 140544 140120 409304 441660 1287459 1265482 492302 513950 131928 113057 125360 123056 131902 129965 126327 126664 86087 87589 305198 267076 763953 765732 228678 227024 291693 292206 342983 335759 362881 364173 389236 396488 375029 414048 919091 965639 581175 487588 311955 305890 355521 357214 386126 387930 399818 403350 456682 459732 750326 787044 40.25 68.9 1
12:16:03 2023-10-12 384945 378948 91908 89783 137714 143847 144509 142896 119362 119722 123605 125056 140740 140085 409919 437768 1278021 1263215 498170 513842 132180 113057 122525 123056 132299 129360 126711 126247 86146 87799 305198 266292 772937 769296 228288 227024 289888 293026 341946 333987 360510 362503 389817 394136 376457 414340 913210 969439 578533 483318 312176 305675 357702 356356 383250 387666 396520 404863 453131 458691 755720 782858 40.25 68.9 1
12:16:04 2023-10-12 385882 379051 91717 89631 137302 143747 144275 142963 122561 120055 124925 125402 140579 140120 409340 441660 1278265 1258008 496030 516749 130230 113446 122242 123735 131802 130293 126125 126738 86205 87796 308289 268276 772894 772302 227969 226989 290560 292064 342983 333870 360330 361995 393009 396952 373870 414448 914400 960027 573317 481844 312841 305890 356056 357179 383782 387666 396168 403643 456825 457892 756393 786037 40.25 68.9 1
12:16:05 2023-10-12 384474 379051 91848 89598 137698 140044 144343 143166 122595 120055 125134 125056 140626 140181 409955 436233 1278221 1262778 498244 513480 132162 113135 122207 123089 131902 129429 126294 126281 86264 87497 304472 266928 767926 770116 228323 227024 289888 294000 341394 333520 362441 362503 389236 394136 377058 414484 913210 963594 582761 482903 311955 305890 357129 354219 382951 387701 396520 404899 454946 457366 756393 781085 40.25 68.9 1
12:16:06 2023-10-12 384602 379056 91751 89631 137518 140044 145050 143562 119444 120183 125100 125335 138569 140534 409158 441804 1281861 1259221 493770 513842 131676 113213 125256 123702 131955 129970 126226 126664 85970 87589 310311 269211 775758 768208 229069 226356 289748 292892 342983 333870 364675 363627 387498 395275 374204 418153 917103 954699 579942 484687 309611 306789 356556 356356 382228 387701 400711 403643 455115 454588 749166 785752 40.25 68.9 1
12:16:07 2023-10-12 383388 379051 91881 89631 137839 143729 145050 143166 119362 120089 124960 125315 140532 140207 409919 438054 1269108 1260450 501796 513878 131460 113213 125221 123631 131079 130005 126085 126698 86087 87803 305198 267147 756473 769296 228643 227024 288535 294064 342983 333599 364380 363918 389271 394723 375292 417858 913210 963020 581351 486208 312066 305890 359611 355856 382228 387666 399217 405865 456125 455947 758709 782711 40.25 68.9 1
12:16:08 2023-10-12 381199 379020 91799 89779 137576 144215 144543 143166 122527 120089 124925 125056 140431 140359 409013 441985 1280079 1264323 496738 516749 131676 113135 125221 123056 131654 129903 126173 126315 86029 87589 308289 268447 779124 769363 229069 226322 289924 292276 342983 333870 364380 363082 389967 395310 374239 418153 915769 956122 579942 484002 310414 306789 356592 356391 381471 387701 400711 403643 454512 454624 749076 786310 40.25 68.9 1
12:16:09 2023-10-12 382846 378790 91717 89631 137653 143646 144130 142871 122595 119972 125012 125056 140481 140120 409340 438491 1269071 1260714 499476 513878 131676 113290 125256 123631 131112 130084 126085 126698 86029 87589 308289 268257 771539 771006 228838 227535 289483 294100 342983 333870 364380 363118 389544 393516 377058 418153 916998 965643 572354 484468 312176 306249 358062 354610 381865 387560 398727 404715 453025 455583 754177 784007 40.25 68.9 1
12:16:10 2023-10-12 380901 378835 91684 89598 137432 143847 144175 142963 119444 120236 124960 125469 140579 140582 410245 442021 1280079 1261383 495280 513914 131528 113213 125291 123631 131868 130005 126294 126698 86087 87799 308289 268829 760016 768208 229585 226356 290806 293026 342983 333870 364380 363082 387463 395310 376192 418153 917103 954735 581351 483318 311293 306753 356306 356391 383039 388859 400711 403680 455791 455618 753720 786310 40.25 68.9 1
12:16:11 2023-10-12 382250 379056 91751 89631 137432 143917 144275 142997 122595 120217 123413 125614 138743 140337 409195 437768 1285579 1273718 497447 513734 132123 113213 125291 123631 131868 129789 126294 126671 86146 87557 305198 267686 762052 763498 229676 226673 289483 293644 342464 333870 360402 364173 388047 393826 376457 414448 917140 969169 579414 487588 310414 306789 357667 355286 382343 386512 401351 404899 455589 457330 746261 782858 40.25 68.9 1
12:16:12 2023-10-12 378939 379051 91878 89631 137389 143747 144309 142930 122561 119972 124925 125435 140544 140155 409340 440310 1280116 1265014 496722 513950 131334 113368 124977 123867 130980 130221 125878 126908 85938 87621 305198 269211 757072 766853 229069 227024 290074 293133 342983 333870 364677 364173 387533 395275 375292 418817 918440 955890 579942 487243 311073 306789 356627 356391 381960 387394 401314 403680 454477 454339 751319 787083 40.25 68.9 1
12:16:13 2023-10-12 381507 379011 91904 89533 137849 143825 144743 143166 119607 120119 125310 125023 140626 140452 409919 438670 1284563 1274313 500297 513842 132070 113213 122140 123122 131868 129789 126294 126348 86029 87799 305198 268257 767703 762616 229069 227024 288860 294064 342983 333870 360654 365304 387533 392931 375892 414448 915769 968753 577123 488974 310268 305926 358781 355286 381462 386242 401351 405762 453096 458865 746040 782858 40.25 68.9 1
12:16:14 2023-10-12 378975 378222 91751 89631 137432 143646 144175 142963 122663 120089 124960 125435 140579 140386 409015 442201 1280116 1263215 496796 513878 131425 113368 125081 123749 131046 130005 125911 126786 86029 87767 306133 267112 757387 767665 229069 226356 290365 292927 342983 333870 364380 363627 387498 395275 374239 418153 917140 954772 583895 485878 311147 306608 359045 356249 382228 387595 401205 403497 457851 454481 748965 785715 40.25 68.9 1
12:16:15 2023-10-12 378975 379051 91755 89631 137825 144145 144275 142930 122426 120089 124960 125400 140867 140386 409304 438054 1282007 1274313 499550 513878 131676 113290 125291 123716 131868 129978 126294 126315 86087 87589 305198 268066 766759 764352 229069 227376 289044 294100 342983 333870 362731 365340 387533 393481 376457 414448 914437 968424 578533 488974 310414 306357 358781 355286 381498 386512 401351 405762 453096 457366 742507 783687 40.25 68.9 1
12:16:16 2023-10-12 383160 379051 91751 89537 137432 143646 144275 143139 122595 119972 124960 125056 138937 140169 409664 442952 1270767 1261990 502436 513770 129687 114170 125431 123938 132125 130095 125878 126698 85965 87589 305198 269978 763094 768208 228678 227570 288772 295383 342803 333599 363830 363627 389236 392931 374204 418153 911780 955556 578533 485242 311734 306105 359901 356391 382228 387088 398908 404119 458463 454624 752924 783414 40.25 68.9 1
12:16:17 2023-10-12 378867 379051 91751 89537 137783 143411 144543 142665 122595 119688 125169 125023 140740 139695 409376 439108 1274573 1266816 500371 513878 132070 113213 125291 123089 132125 129824 126173 126348 86087 87589 304472 268447 762713 765423 227615 227764 289924 293794 342983 333870 360510 364756 391019 394136 375328 413756 914437 970099 575714 487588 312176 303709 358241 355820 382069 385059 396520 405474 456015 458727 750178 783687 40.25 68.9 1
12:16:18 2023-10-12 383995 378794 91804 89717 137520 143742 144407 142828 119444 119801 125222 124890 141028 139945 409304 444594 1272750 1250295 494789 513878 131642 113213 125256 123631 131400 129901 125911 126315 85965 87589 305198 269020 762357 770387 227615 227024 290806 291796 342983 333870 360654 365497 389853 396211 373905 414448 914437 957584 579237 482562 313062 305890 356092 357430 380892 387394 396484 403680 458751 456616 757914 785961 40.25 68.9 1
12:16:19 2023-10-12 385055 379051 91751 89631 137466 143646 144309 142963 122493 120006 124995 125090 140579 140120 409666 437746 1276417 1261420 499388 513914 132070 113213 125482 123089 132308 129394 126948 126315 86264 87437 305095 266739 767986 769296 228358 227376 290365 293169 341946 334022 360654 364992 389853 395275 377625 414484 911817 965261 581351 483318 312176 306105 357955 357896 385486 391550 396448 404789 455912 458511 756000 783724 40.25 68.9 1
12:16:20 2023-10-12 384998 379051 91684 89663 137432 143716 144482 143626 122358 120339 124891 125469 140358 140582 408724 440894 1278265 1257504 493843 513914 132070 113135 125291 123122 132125 129789 126173 126315 86087 87589 302788 268447 763980 768208 229033 226356 290603 293133 342983 333870 363830 363118 387533 395345 374204 418153 915050 954735 581351 483318 311293 307257 356342 356391 382769 387771 400711 403643 454477 454659 750748 785752 40.25 68.9 1
12:16:21 2023-10-12 382250 378794 91751 89631 137462 143646 144309 142930 119466 120006 124960 125090 140481 140120 409955 439395 1268837 1261383 501083 513914 131460 113446 125081 123834 131654 130221 126085 126732 86087 87621 308289 268829 760444 769296 228678 227059 288570 293858 344475 333834 364126 366581 392140 395414 375221 419978 915157 963020 582466 485300 312176 306213 359710 356320 382228 387430 398908 405902 455827 457030 752388 783414 40.25 68.9 1
12:16:22 2023-10-12 380731 378871 91804 89598 137462 143747 144309 142963 122426 119722 124960 125090 140481 140022 409340 444594 1278265 1264114 496759 513684 131460 113368 125221 123834 131079 130255 125878 127355 85938 87925 306334 269555 755774 763191 228873 227024 290365 293133 344923 333599 362767 365375 389556 395033 373048 414520 917177 962338 574305 488974 311293 306357 356663 357501 382498 385363 400109 404899 458543 455974 744124 786310 40.25 68.9 1
12:16:23 2023-10-12 380181 379047 91841 89713 137964 141477 144539 142795 119704 119518 125344 124890 140994 139451 409737 440598 1280079 1268621 501083 513842 130195 113368 125431 123564 131868 129789 126226 126664 86087 87764 308289 268938 759926 764810 227615 227729 289853 293133 342623 333870 360474 365012 391293 394066 375292 413720 913717 972188 583895 488627 312176 304958 357919 356034 382570 385059 396484 405474 454477 458009 749664 782821 40.25 68.9 1
12:16:24 2023-10-12 381330 379051 91844 89631 137749 143747 144275 142896 122595 120055 125100 125023 140544 140085 408653 442093 1289286 1265014 492302 513914 132253 113135 125360 123056 132050 129755 126260 126281 86029 87589 305198 269020 766079 764810 228643 227024 291693 292206 342947 335759 360510 364173 389509 396488 375856 414340 918440 963826 577123 486208 311734 305890 355485 358403 386033 387930 399499 403350 455292 460168 746767 783859 40.25 68.9 1
12:16:25 2023-10-12 384863 378907 91837 89779 137684 143812 144475 142797 122510 119688 123378 125182 140705 140281 409267 438125 1280002 1261346 498170 513842 132253 113135 125395 123056 132092 129394 126327 126247 86205 87497 307124 266928 766856 769841 228323 227024 290329 293133 341874 336233 360618 363082 390757 394963 377288 414448 911744 963826 582761 483245 312176 305890 357667 354716 382033 387736 396556 404899 454946 458691 755683 779426 40.25 68.9 1
12:16:26 2023-10-12 382196 379056 91525 89877 137169 143917 143841 143393 122493 120423 124821 125729 140315 143539 408690 437711 1288396 1268621 493770 513648 131928 113213 125465 123122 131902 129755 126294 126630 86205 87557 308289 267496 781969 764846 229746 226287 289888 294064 342706 335759 360654 364173 390061 396916 377338 418523 921030 969256 581351 486062 311293 306753 357201 357390 385214 387018 401934 404252 456234 458332 746436 783970 40.25 68.9 1
12:16:27 2023-10-12 384209 379056 91751 89598 137704 140071 144309 142930 122629 120055 124960 125056 140676 140120 409919 437982 1276406 1260413 498060 513842 131768 113290 125221 123801 131654 129970 126052 126664 86029 87589 308289 268938 771418 770387 228998 227024 289686 294756 342983 333870 364380 363627 389544 395557 376457 418153 913717 960998 581351 484724 312176 306357 359555 354716 382769 387701 396628 406050 455589 457458 754140 782821 40.25 68.9 1
12:16:28 2023-10-12 378975 378790 91721 89598 137432 140071 144505 143422 119607 120149 125310 125301 140930 140442 409158 441768 1282773 1264692 495243 513842 131425 114124 125221 124076 131769 130151 126226 126664 86087 87589 305198 269211 762931 768208 229069 226989 290568 293026 342983 333870 364932 364138 388395 395275 375328 418781 917103 954735 579942 486172 311073 306789 356592 356391 382228 387701 401314 404252 455791 454624 751467 785752 40.25 68.9 1
12:16:29 2023-10-12 383155 379051 91877 89631 137849 143847 144509 142930 122595 120055 125134 125023 140774 140120 409919 439691 1269864 1259480 501796 513648 131460 113368 125221 123834 131654 130221 126052 127321 86029 87893 308289 268465 757875 768208 228838 227764 288974 293026 344680 333834 363830 364173 392112 395557 374204 418117 913210 961657 578533 486208 312176 305890 359865 356356 382769 387394 399499 405865 458824 456879 753608 783229 40.25 68.9 1
12:16:30 2023-10-12 378758 378393 91870 89783 137677 144044 144607 142951 119444 120055 125012 125349 140740 140306 407787 444231 1282007 1265014 498514 513806 131551 113290 125221 123801 131654 130221 126052 126908 85965 87801 305198 270157 753812 763154 228998 227183 289924 292206 344778 333599 360654 365268 388656 394652 373012 414376 917103 963020 582466 488974 311734 306321 359045 357968 383310 385328 400073 404863 458543 456329 746606 786310 40.25 68.9 1
12:16:31 2023-10-12 383912 378501 91751 89631 137657 143546 144275 142833 122595 120055 125012 125023 140544 140085 408077 441696 1275500 1252036 493806 513878 131676 113290 125343 123631 131868 130005 126260 126664 86087 87589 305198 268829 764391 770387 228288 227341 290842 292206 342983 333654 362695 362793 389817 396488 374204 418523 919683 962005 563271 482416 313507 306717 356449 358136 384124 388682 399188 403497 457146 456937 756121 786310 40.25 68.9 1
12:16:32 2023-10-12 381403 379056 91844 89598 137398 140025 144175 143621 119379 120055 125012 125023 140642 140120 408978 437768 1288372 1266816 492302 513842 132019 113135 122375 123683 132208 129755 126327 126281 86205 87557 305198 267496 765284 765965 228838 226078 291693 293026 342706 335759 360582 364173 387498 396488 376987 414412 919780 966663 577123 485878 312176 306644 356020 355286 383179 387088 398908 403035 455599 458691 749335 786036 40.25 68.9 1
12:16:33 2023-10-12 382905 379047 91877 89631 137428 140114 144683 142963 122595 120256 125012 125435 140583 140582 409304 440346 1280116 1261346 495280 515942 131802 113213 125291 123834 131868 130005 126260 126698 86087 87589 302168 268638 770871 766001 229856 228875 292844 293850 342767 333726 364787 365161 391070 396952 375149 418599 919720 954662 579942 487331 311293 306033 359045 356391 382228 387666 401314 404576 457239 455583 750400 783612 40.25 68.9 1
12:16:34 2023-10-12 378898 378614 91877 89598 137753 143747 144509 142833 119444 119688 125134 125056 140740 140120 409304 437460 1280116 1274313 500260 513842 131711 113213 125465 123716 131902 130095 126260 126698 86146 87709 305198 268257 766594 762616 229033 227376 289044 293850 342983 335578 362731 366403 389236 393826 376421 414484 917103 969439 577123 488974 311073 306789 359323 356164 381998 385363 401314 406086 454441 457043 748286 783724 40.25 68.9 1
12:16:35 2023-10-12 383242 378722 91807 89533 138063 141811 144607 142795 119607 119918 125065 125023 140774 140120 409340 441480 1270730 1259296 502511 513878 131676 114026 125256 123867 131079 130186 126085 126908 86029 87801 305198 268725 755836 769296 228838 228121 289044 293026 344923 333870 363830 364173 391055 394066 374132 417822 911780 960297 578533 485498 311955 304994 359901 357466 382769 387394 398908 404083 458751 456616 751932 783612 40.25 68.9 1
12:16:36 2023-10-12 378934 379047 91873 89602 137883 139862 144543 142930 119444 120089 125169 125023 140774 139660 409340 439727 1279130 1265014 500371 513842 131836 113368 125500 123749 131835 130005 126294 126874 86087 87589 308289 267112 763099 766001 228323 227449 289888 293026 342983 333870 360510 364209 391019 394963 375364 414340 913753 972632 578533 488017 313729 304421 358638 356284 383107 386371 396412 405614 456874 459841 751326 783017 40.25 68.9 1
12:16:37 2023-10-12 383278 378501 91717 89837 138275 143747 144241 142930 122629 120089 125047 125301 140676 140120 409304 441768 1276406 1251147 493806 513842 131676 113368 125256 123834 131868 130221 126085 126698 86087 87621 305198 267147 773371 770387 228288 227341 290877 292206 342983 333654 362731 363047 390435 396523 374204 414520 917140 959618 577123 482185 313062 305890 356342 358028 383310 387701 396484 403680 457182 457294 756158 786310 40.25 68.9 1
12:16:38 2023-10-12 384506 378533 91717 89602 137657 143747 144309 142833 122595 120055 124960 125023 140447 140120 409015 435316 1276406 1259517 497501 513842 131711 113290 125465 123122 131868 130005 126294 126315 86146 87589 305198 267117 762844 769296 228678 227059 290365 295092 341659 335360 363575 366062 392454 396394 377482 417971 918413 965754 589613 483281 312176 306357 357667 355558 383274 388859 398872 405474 455589 455974 757638 781712 40.25 68.9 1
12:16:39 2023-10-12 382306 378794 91717 89631 137428 140058 144309 142963 122561 120256 124960 125435 140544 140386 409304 439727 1278265 1264077 495316 513842 131802 113368 125465 123834 131868 129789 126294 126664 86087 87621 305198 268447 761211 766001 229746 227061 290603 293026 342983 333834 364932 365268 387533 395275 375328 418781 918440 956798 579942 487331 311293 306789 357667 356427 381958 387088 401314 404899 457020 454624 749335 787210 40.25 68.9 1
12:16:40 2023-10-12 380350 378384 91837 89811 137737 144241 144641 142833 119607 119918 125519 125268 141028 140085 409883 437768 1281970 1277699 501722 513806 131894 113368 125500 123834 132166 129978 126294 126698 86146 87589 305198 268447 765730 762616 229069 227694 289448 293644 342983 335578 362731 366403 389236 393756 376156 414520 917177 966700 586754 488974 311293 306357 359575 356128 381766 385363 400994 404083 454441 457366 746938 781712 40.25 68.9 1
12:16:41 2023-10-12 381119 378501 91755 89631 137657 143917 144543 142963 122595 120089 124925 125229 140774 140351 408690 441886 1285653 1265914 492375 513950 131928 113368 125535 123749 131902 129824 126294 126698 86146 87589 305198 267147 762458 764846 229033 227376 291516 292241 342983 336843 360582 365012 389853 397670 374765 414412 921122 965907 581351 487588 312140 306572 358537 358029 386033 386677 399645 403533 458641 459877 749187 785774 40.25 68.9 1
12:16:42 2023-10-12 385095 379056 91877 89667 137787 144031 145084 143427 119444 120055 125134 125435 140583 140036 409195 440359 1278221 1263215 498244 516749 132180 113057 122525 123089 132548 129394 126711 126281 86205 87589 308289 266701 769497 769296 228678 227414 290497 293580 342983 334525 360582 363082 390745 395275 376492 414376 913753 970125 581351 484052 313062 304636 358241 356391 383250 387736 396592 405762 456125 460057 756430 783612 40.25 68.9 1
12:16:43 2023-10-12 381963 378794 91877 89631 137424 143917 144309 142963 122629 120089 125134 125315 140676 140351 409015 438755 1289323 1267718 492338 513878 131962 113213 122357 123598 132332 129970 126711 126281 86381 87529 308289 265848 774262 765965 229033 226356 291728 293066 342983 334022 360582 367100 391826 398069 377338 417668 919670 967885 577123 486025 312176 306753 355914 356356 383214 387088 400073 403357 457490 460057 750933 784043 40.25 68.9 1
12:16:44 2023-10-12 384511 378158 91811 89635 137458 143646 144343 142963 122595 120055 125134 125349 140481 140085 409340 435927 1276381 1261383 498207 513842 131871 113213 125535 123122 132332 129824 126327 126664 86205 87589 311584 266928 766511 769841 228873 227376 290568 293850 342464 333520 363830 363082 389888 395310 378194 417822 912989 963826 582761 484381 312176 306573 358493 356811 382641 389439 398908 405762 453096 458691 758027 781712 40.25 68.9 1
12:16:45 2023-10-12 382306 378794 91878 89631 137651 143716 144407 142997 122595 120089 125047 125435 140579 140582 409340 436540 1285653 1276128 498060 513842 131928 113290 125447 123716 131935 130130 126327 126698 86087 87732 305198 268829 765987 765548 230033 227430 289783 294677 342875 336197 363711 365161 391346 394101 377360 416865 918477 971251 578709 488974 310086 306789 358781 355570 384941 387666 402240 405762 453768 458727 746040 784043 40.25 68.9 1
12:16:46 2023-10-12 382810 379056 91705 89631 137649 143716 144309 142930 122442 120055 124960 125349 140579 140120 409955 437460 1270946 1261383 502153 513914 131528 113889 125291 123834 131868 130221 126294 126908 86087 87831 305198 268447 760056 769841 229033 227570 289009 293850 342983 333834 364675 364209 389853 393516 375928 418781 911780 961035 583895 486208 312176 306573 359901 356391 383237 388576 399818 407093 457203 455831 752812 782711 40.25 68.9 1
12:16:47 2023-10-12 378497 378912 91870 89779 137746 143847 144509 142963 122595 120089 125047 125528 141323 140449 409304 441868 1281061 1264323 495280 513914 132070 113290 125500 123749 131145 130154 126327 126908 86205 87621 308289 267112 771198 769296 229782 227376 290842 293616 342983 333870 365005 365340 388691 395898 375856 419410 919128 957547 573317 487934 311293 306789 357702 356427 382083 387701 401387 404612 456504 455939 750400 787155 40.25 68.9 1
12:16:48 2023-10-12 382269 379051 91804 89631 138204 143795 144743 143067 122595 119972 124960 125349 140617 140323 409340 442021 1269071 1260714 501796 513878 132070 113368 125325 123834 131687 130432 126206 126908 86087 87773 305198 267112 761063 770387 228838 227411 290806 294963 342983 336834 364932 363627 389853 394136 377906 418822 917687 964811 581351 484235 312619 306717 358350 355678 383980 388717 399435 405762 453060 458106 754884 782994 40.25 68.9 1
12:16:49 2023-10-12 382905 379051 91877 89663 137466 140104 145660 142871 122426 120256 125047 125469 140485 140386 409340 441362 1281970 1261383 495243 513914 131745 113368 125291 123664 131902 130221 126327 126698 86205 87831 308289 268447 769669 767665 229782 227024 290842 293616 342983 333870 365005 365304 388691 396175 375928 419446 917140 956122 579942 487243 310159 306789 357702 356463 382228 387701 401351 404899 456468 456811 751282 786310 40.25 68.9 1
12:16:50 2023-10-12 383117 378794 91910 89631 137787 143917 144859 142871 122493 120089 124995 125435 140579 140155 408399 440670 1269071 1261383 501796 513914 131551 113857 125256 123867 131112 130290 126119 127029 86146 87621 305198 267899 756472 769910 228857 227997 291664 293957 344923 333798 364787 364614 389746 396394 375185 419041 911817 960998 579942 486208 312805 305925 360408 356427 382769 387736 400420 406760 455827 456652 752388 784007 40.25 68.9 1
12:16:51 2023-10-12 380191 379051 91910 89663 137913 143716 144330 142871 122595 120089 125047 125469 140579 140386 409340 444594 1281061 1264617 496796 513950 131676 114203 125221 123867 131112 130587 125878 127151 85938 87925 305198 269293 759263 766001 229069 227570 290806 293169 345411 333834 363866 366146 389271 395863 373905 418153 919165 962338 577123 488974 311734 306789 357702 357466 382083 385937 400711 405540 458973 456365 748660 787081 40.25 68.9 1
12:16:52 2023-10-12 381963 378794 92101 89598 138135 143446 144530 142772 119607 119688 125204 124817 140481 139430 409340 442339 1271811 1257729 500334 513914 130230 114327 122273 124076 132075 130117 126192 127016 86205 87828 305198 270556 761849 769731 228288 228472 290806 292927 345411 333690 364005 364756 392190 395310 374204 417822 916998 960297 586754 487243 312513 305460 359647 358580 380928 387701 396592 404154 458579 457009 757374 786310 40.25 68.9 1
12:16:53 2023-10-12 380731 379051 91906 89663 137913 143817 144330 142871 119444 120256 124960 125435 140579 140155 409340 442995 1284740 1265014 497538 513986 131836 113290 125465 123749 131902 130221 126294 126732 86146 87831 316125 268761 760970 763730 229033 227570 290806 292001 345411 333870 360618 365340 389544 396523 373643 414412 921030 967087 586754 488863 312176 306753 358386 358472 385214 386371 399927 405363 459944 456972 745782 787428 40.25 68.9 1
12:16:54 2023-10-12 381652 378799 92038 89631 137883 143616 144539 142871 119444 119952 124995 125056 140676 139695 409340 440598 1278265 1266816 499661 513842 131836 113368 125325 123631 131902 130039 126327 126908 85970 87621 305198 267112 774403 767122 228323 227764 290365 293616 342983 334022 360100 364173 391604 395310 376192 414376 914437 970063 577123 486208 313030 305890 358817 356463 384400 387124 396556 402947 456504 460057 753459 784080 40.25 68.9 1
12:16:55 2023-10-12 378975 379051 91974 89663 137879 143917 144677 142997 122697 120089 124995 125669 140774 140484 409955 442995 1285653 1264580 495316 513986 131962 113368 125324 123834 132208 130154 126361 126941 86087 87621 305198 268383 761821 764932 229033 227837 293138 292679 345338 335650 360510 366003 389746 397564 374061 417371 916957 967492 582466 486544 312176 306789 358241 358472 383214 386477 400109 405474 459261 459229 746422 787765 40.25 68.9 1
12:16:56 2023-10-12 382582 379051 91974 89631 137883 143716 144543 143272 119444 119922 125204 125090 140774 140155 409304 440382 1278265 1265014 499661 513878 131779 113290 125395 123834 132299 130255 126361 126908 86146 87893 305198 267112 768563 768208 228323 228118 290294 293815 342983 335759 360618 364792 391914 395310 376492 414412 914437 970099 581351 487588 313062 305839 358853 357214 384094 386547 396592 403798 458824 459445 754644 787083 40.25 68.9 1
12:16:57 2023-10-12 381082 379051 91877 89848 137845 143917 144643 143389 119444 120089 125344 125402 140774 140120 409267 441732 1288396 1265014 492302 513914 132253 113290 122375 124043 132564 130285 126474 126880 86264 87764 305198 269211 768003 765548 229409 227554 292129 294546 342983 334455 360618 365268 392417 398507 375256 414412 919780 965606 575228 487588 312176 306536 356592 358544 384058 387088 400073 404252 460779 460057 746952 787428 40.25 68.9 1
12:16:58 2023-10-12 384481 379056 92004 89874 137849 143847 144643 142930 119444 120256 125047 125229 140740 140120 409919 440670 1279130 1264114 497898 513878 132364 113213 122441 123598 132332 130005 126677 126664 86087 87741 308289 268638 765640 767085 228678 227694 290497 293786 342983 334525 360510 366274 391019 395275 376421 414376 914400 970812 580266 484088 313915 306069 358495 357287 384221 388457 396448 405902 455648 459877 756172 783970 40.25 68.9 1
12:16:59 2023-10-12 385055 378790 91717 89631 137834 144079 144609 143359 119444 120089 125134 125581 139130 140316 409304 442057 1279130 1255715 493035 513878 131802 113446 125500 123834 131902 130095 126294 126908 86087 87801 305824 268829 759951 770387 229033 227341 291516 293133 342983 333870 363536 363047 389853 396523 375292 416901 916940 961657 581351 482526 312619 306789 356592 357466 382033 389404 396592 403680 458714 458792 756393 787428 40.25 68.9 1
12:17:00 2023-10-12 385062 379051 91881 89631 137849 143917 144609 142930 119444 120089 125100 125435 140774 140351 409304 436718 1278221 1261346 497464 513878 132019 113290 122273 123801 132299 130095 126711 126698 86205 87589 303566 266928 767658 770387 229033 227729 290701 294028 342659 337625 363539 366026 390841 396312 378316 417676 917761 968497 580266 483819 312841 305494 358206 355286 382910 389738 398872 405762 454583 459697 757504 783785 40.25 68.8 1
12:17:01 2023-10-12 384511 378790 91717 89815 137432 143917 144241 143393 122527 120423 124925 125642 140349 140582 408978 441326 1280079 1259296 494973 513914 131802 113368 125325 123801 131902 130186 126294 126874 86146 87741 305198 267112 764173 768208 229746 226989 290701 293545 342983 335759 364932 366534 388620 396488 375856 419410 917103 956085 588398 483318 311734 306789 357380 357430 381498 389795 401278 404576 456468 458143 751363 786310 40.25 68.9 1
12:17:02 2023-10-12 383974 379051 91877 89663 137623 143847 144543 142930 119444 120055 125134 125435 140774 140351 409267 436682 1276406 1261383 500698 513878 131802 113446 125500 123867 131902 130221 126677 126880 86441 88004 306450 268447 760810 770313 228963 227589 290497 295271 342803 335723 364932 367100 390400 394101 377906 419264 914400 963789 588398 484724 312952 306608 358493 355250 383310 389178 399472 406050 453060 456937 756356 782821 40.25 68.9 1
12:17:03 2023-10-12 381999 378790 91877 89631 137753 143917 144509 143393 122561 120256 125100 125608 140774 140582 409304 441985 1281933 1261383 495982 513914 131894 113446 125500 123801 132083 130221 126294 126786 86205 87589 305824 268829 765152 767665 230104 227341 290701 293580 342983 333870 365005 365304 389201 396453 375892 419446 918339 957511 581351 487588 311734 306681 358207 357718 383201 388717 402378 404715 457234 457348 753072 783859 40.25 68.9 1
12:17:04 2023-10-12 382816 379051 91877 89631 137719 143917 144543 142997 122629 120089 125134 125435 140676 140449 410535 439108 1272427 1264580 502399 513336 129687 114170 122074 124109 132017 130354 126159 126948 86146 87621 305824 269020 759028 769910 228787 227659 289686 294100 342983 333834 364787 364720 389853 394066 375856 419077 911780 963020 581351 486172 312176 305530 360698 356391 382769 387736 400036 404724 456015 455939 753569 783414 40.25 68.9 1
12:17:05 2023-10-12 378830 378790 91877 89635 137753 143917 144509 142963 122493 120055 125134 125435 140774 140316 409304 442057 1281024 1265014 497935 513950 131425 113524 125152 124209 131046 130437 126052 127151 85970 87893 305198 268653 755196 764846 229069 227694 290701 293822 345411 333834 363539 368843 392417 396952 377396 418931 919633 960114 581351 490016 312103 306717 358027 357394 382228 386829 401919 405179 460779 457495 747136 786310 40.25 68.9 1
12:17:06 2023-10-12 378261 378496 92091 89598 138071 143646 144743 142930 119607 119722 125134 125023 140774 139987 409304 439359 1278228 1270619 501083 513878 132253 113368 125447 123834 132117 130221 126327 126908 86205 87709 305824 268447 778793 763694 229033 228437 289888 294064 342983 335759 363830 367507 391019 394652 376492 416901 917103 972188 581351 486580 312176 305065 360154 357179 382641 386512 401278 404688 457307 458655 746952 784007 40.25 68.9 1
12:17:07 2023-10-12 381082 378794 92037 89663 137892 143917 144615 142795 119444 120055 125047 125435 140774 140351 409340 441886 1284740 1265014 494929 513914 131962 113368 122357 123834 132299 130221 126327 126786 86205 88004 305824 270363 766394 765548 228963 227624 291551 292545 345899 336197 360474 366225 389817 397635 374168 414412 919128 968424 577123 488974 312176 305997 358493 359483 383214 386512 400711 405762 460126 460057 745745 787428 40.25 68.9 1
12:17:08 2023-10-12 382360 379051 91873 89631 137909 143908 144615 142795 119607 119972 125169 125056 140579 139987 409919 441326 1278191 1265014 500061 513878 131894 113824 125500 123834 131902 130221 126294 126698 86205 87741 305198 267112 764411 767085 228643 228242 290806 294064 342983 334490 360582 367871 391879 395310 376457 414412 914437 970099 586754 486898 313507 305890 359575 357466 386581 389857 400896 407056 456361 459949 753348 783822 40.25 68.9 1
12:17:09 2023-10-12 378939 378794 91877 89631 137800 143716 144415 142795 122629 120256 125169 125402 140579 140449 408978 444594 1287459 1268307 494343 516749 130684 113524 122441 123735 132448 130082 126988 126982 86441 87916 306450 268829 766168 763730 229069 227484 292334 292206 342983 334525 360618 367882 392454 398578 375892 414412 919817 966627 585324 487588 312176 306789 356627 358292 384364 387476 400994 404576 458579 460057 746841 787428 40.25 68.9 1
12:17:10 2023-10-12 383060 379051 92037 89848 137883 143817 144615 142795 119444 120089 125204 125349 140774 140120 409340 440705 1277286 1265014 498170 513914 132398 113213 122610 123631 132548 130005 126711 126664 86205 87741 304666 268447 774197 768208 228838 228083 290806 294028 342983 334561 360582 363627 391604 396952 377036 417594 916100 970739 581351 484577 313952 306681 359143 357323 384762 388824 396556 406050 456504 460057 757113 786273 40.25 68.9 1
12:17:11 2023-10-12 385321 379047 91974 89910 137851 140339 144515 142795 119444 120256 125047 125402 139366 140582 409304 441840 1278265 1255715 493840 513914 131894 113446 122240 123867 131935 130221 126327 127117 86264 87801 308289 269020 760959 770387 228857 227376 291560 293169 344923 333870 363830 363082 390435 397670 375892 417822 917140 961657 578004 483281 313507 306789 356627 358544 382033 389475 396592 404899 458184 458691 757374 787428 40.25 68.9 1
12:17:12 2023-10-12 383638 379047 91974 89848 137879 143790 144530 142871 119444 120089 125169 125229 140872 140351 409340 437711 1279208 1263215 498207 513648 132214 113213 122525 123801 132332 129789 126920 126901 86323 87589 307124 267307 774487 770167 228857 228191 290701 293921 342561 337423 363427 366062 391748 396312 378280 414484 914437 966663 592802 484052 314247 306537 358746 355856 384094 389439 398763 406050 453768 460057 757914 783414 40.25 68.8 1
12:17:13 2023-10-12 384790 379047 91717 89946 137432 144118 144130 143469 122561 120423 124960 125675 140579 140617 409304 441840 1281933 1257504 493420 513914 131836 113368 122324 123834 131935 130186 126294 127029 86205 87741 305198 269512 760061 770387 229746 227376 291728 293616 344742 335759 363830 363082 389236 397670 375892 418117 917140 957584 586989 483281 312176 306789 359045 357501 382069 390021 400420 404568 460126 459984 755033 787914 40.25 68.8 1
12:17:14 2023-10-12 383946 379051 91974 89631 137749 143847 144530 142871 119444 120089 125169 125435 140774 140360 409304 436754 1277322 1263215 498244 516749 130593 114137 122525 124076 132265 130082 126610 126894 86323 87796 307702 267159 766619 770387 228998 227729 290806 294963 342695 336471 364932 363882 390709 395345 378763 419264 915769 963862 579942 484381 312619 306573 358781 355286 382606 389439 399472 406086 453096 457043 755757 782858 40.25 68.9 1
12:17:15 2023-10-12 383076 379047 91877 89946 137753 144118 144330 143266 122527 120423 125134 125849 140579 140622 409340 441218 1282007 1261346 494929 513914 131928 113857 125464 123834 132117 130221 126327 126908 86146 87893 308289 267711 765152 768208 230104 227376 290877 293822 344680 335522 366076 364756 388975 396523 376492 419483 921030 959277 581351 484577 312176 306789 357559 357358 383310 389571 401773 404715 456789 456652 750674 787428 40.25 68.9 1
12:17:16 2023-10-12 382482 379047 91910 89631 137913 143917 144539 142871 119704 120099 125713 125581 139130 140309 409484 438527 1275389 1264692 502362 513540 132123 114046 125430 123867 132117 130562 126474 127743 86264 87893 305198 268829 763238 769910 228857 227729 289686 294999 342983 333870 364969 364756 391341 394136 376492 419410 914437 963789 579942 485827 312619 306789 359901 355820 383039 387736 399790 404119 454441 456652 754607 783451 40.25 68.9 1
12:17:17 2023-10-12 378610 379047 91818 89631 137753 143917 144330 142871 122595 120089 124960 125435 140579 140484 409340 440598 1281970 1265014 496407 513878 131368 114203 125256 123867 131778 130437 126052 127117 86146 87833 305198 269321 764140 767122 230249 227484 291516 293815 342514 335759 365634 365161 391899 396347 376313 419300 918944 957474 580266 486898 311293 305759 359773 357180 383310 388894 402561 404899 459800 457960 749732 786310 40.25 68.9 1
12:17:18 2023-10-12 378975 378790 92037 89663 137883 143716 144543 142963 122493 120089 125047 125469 140579 140386 409340 438054 1284740 1274313 499232 513612 131836 113290 125307 123749 132208 130221 126327 127111 86146 87741 308289 268257 765510 761503 229782 227729 289686 294756 342983 335759 363830 366439 389591 394136 377590 416901 919128 970812 581351 488974 311293 306789 359575 356391 382641 387701 403168 404119 454086 460094 748562 785961 40.25 68.9 1
12:17:19 2023-10-12 378867 379047 91877 89631 137883 143716 144309 142997 122663 120089 125169 125469 140579 140484 409340 441840 1281970 1265014 496370 513684 131551 114236 122242 124485 131769 130844 126057 127941 86146 88134 305198 269411 759891 765548 229605 227589 290701 293786 343471 333870 362731 366740 390757 396453 374132 414484 919128 965754 577123 488974 312176 306789 358781 359121 382033 386547 400711 406086 459944 458727 745745 787428 40.25 68.9 1
12:17:20 2023-10-12 381544 378522 92070 89635 138101 143716 144688 142871 119607 120089 125204 125056 140774 139729 409340 440705 1280116 1266816 500371 513950 131802 113368 125500 123834 131902 130221 126327 126732 86205 87621 308289 268084 765775 766001 228838 228472 290771 294064 342767 335759 360618 365340 392225 395898 376457 414412 916417 971968 585324 488096 313952 305638 361089 357323 384257 386948 396484 407204 458714 459624 752351 784043 40.25 68.9 1
12:17:21 2023-10-12 378682 379051 92070 89942 137918 143716 144688 143266 122629 120089 125169 125528 138937 140337 409049 441840 1289312 1266741 492229 513770 132192 114091 122525 124109 132332 130221 126623 127029 86205 88004 305198 268938 762721 763730 229069 227764 291995 292884 344778 334525 360654 365340 389888 398334 375892 414448 921122 966627 579942 488280 312619 306789 359045 359409 384400 387394 401031 404899 458579 459769 746878 787428 40.25 68.9 1
12:17:22 2023-10-12 383351 378794 92037 89663 138101 143716 144530 142871 119526 120256 125204 125435 140774 140155 409304 441326 1278265 1265014 499269 513914 132180 113290 122441 123867 132299 130255 126327 126941 86205 87801 308289 269020 764462 767665 228838 227764 290806 293850 344535 337625 360366 364102 391855 396347 376385 417668 918413 972115 577123 485447 313507 306357 358817 357466 387129 387736 396592 406050 456825 460057 755149 787083 40.25 68.9 1
12:17:23 2023-10-12 384762 379051 91873 89848 137879 143852 144330 142871 122629 120089 125169 125469 140579 140587 409015 442093 1280116 1253930 493806 513950 131928 113368 125535 123834 132117 130290 126327 126941 86205 87893 315999 269978 762713 770387 229033 227411 292172 293169 342983 333870 363830 363118 391019 397706 376192 417527 917103 961657 578533 483281 311765 306789 356663 358040 382641 389475 396592 404612 457218 457043 757374 787765 40.25 68.9 1
12:17:24 2023-10-12 384255 378794 91910 89663 137909 143917 144688 142871 122527 120089 125134 125315 140676 140155 409376 436754 1280116 1264114 498244 513914 131996 113290 122357 123749 132299 129978 126596 126792 86441 87852 304104 267984 768775 770350 228928 228297 290701 294784 342514 334525 364417 364209 391019 396952 378510 418153 914400 966663 584170 484088 313507 306789 358495 355357 383250 389783 399826 406086 453096 459049 757374 782858 40.25 68.9 1
12:17:25 2023-10-12 383169 379051 91784 89942 137653 143817 144330 143431 122561 120339 124960 125675 140544 140622 409304 442021 1282007 1257692 493770 513684 131836 113368 125395 123867 131902 130255 126327 127321 86205 87925 308289 267899 761821 768752 229782 227376 291728 293858 342983 333520 364969 363918 389591 396558 376457 419446 917140 957547 584170 484381 312841 306717 357991 357754 385214 389915 401205 404789 457039 457187 751171 787317 40.25 68.9 1
12:17:26 2023-10-12 383424 378794 91910 89881 137909 143716 144430 142871 122663 120089 125169 125435 140579 140155 409049 439861 1278021 1263965 500112 513770 131974 114203 122375 124143 132232 130082 126488 127117 86264 87801 308289 268257 773664 770387 229069 227764 290365 295450 342983 335723 365817 364756 390792 394687 377625 419410 915769 963145 579942 484760 312619 306789 358817 355820 380928 389439 400109 403798 454441 457330 755757 782858 40.25 68.9 1
12:17:27 2023-10-12 380865 379051 91910 89848 137840 143751 144530 142871 122459 120089 124995 125469 140774 140617 409340 441709 1282007 1263215 496407 513950 131779 113368 125360 123834 131902 130221 126327 126941 86205 87801 316125 269211 770519 767122 230139 227729 290842 294064 342983 333870 365784 366153 392454 396312 376385 420228 921012 957365 579942 488937 312176 306789 358493 358040 383039 388894 403168 405865 457182 458106 750141 786310 40.25 68.9 1
12:17:28 2023-10-12 381942 378614 91837 90026 137956 140344 144688 143465 119526 119952 125379 125508 140867 140407 409773 439180 1272713 1261420 502511 516382 130049 114426 125500 123867 131902 130472 126294 127016 86264 87741 308289 268497 758130 769841 229782 227799 289924 294999 344778 333870 365558 365304 391019 394136 377360 419483 914437 963109 581351 486208 312619 306789 360120 356427 380892 388859 400109 404760 454477 456650 754644 784043 40.25 68.9 1
12:17:29 2023-10-12 380461 379051 91784 89819 137879 143817 144430 142871 122426 120006 124995 125469 140774 140488 409340 441985 1282007 1265014 496759 513684 131460 114268 125081 124071 131079 130472 125878 127566 86264 88069 305198 269978 754894 766976 230194 227624 290701 293921 344923 333834 365930 366368 392148 396523 376528 420410 921686 957511 581351 487588 311293 305333 357991 357861 382228 387771 402561 405474 457182 457458 749076 786310 40.25 68.9 1
12:17:30 2023-10-12 378677 379051 92075 89663 137918 143716 144677 142963 122663 120089 124995 125435 140774 140386 409955 438054 1282007 1276128 501046 513878 131779 113368 125412 123749 131902 130130 126327 126732 86205 87741 305198 268975 763470 763191 229782 227764 289888 294999 342767 333520 363866 367284 389853 394136 377360 417527 917177 969439 581351 486616 311073 306789 359613 356929 385486 387930 402305 407204 454370 458260 746459 783229 40.25 68.9 1
12:17:31 2023-10-12 381544 379051 92037 89631 137879 143917 144530 143469 119444 120055 125134 125402 140774 140547 408978 445537 1287309 1270120 498870 518218 132341 114170 122441 124143 132232 130354 126508 126982 86264 88069 315746 270748 760970 764270 229069 228156 293682 292856 345899 335759 360618 366368 393566 397635 374132 414448 919780 965188 575714 488974 312176 306789 358746 359626 383179 387053 400958 406050 459908 458332 746804 788548 40.25 68.9 1
12:17:32 2023-10-12 381073 379047 92008 89631 138171 143948 144530 142871 119444 119688 125222 125023 140774 140085 409304 440598 1278228 1266816 500371 513878 131928 113368 122342 123834 131902 130221 126294 126698 86205 87861 305198 268829 765297 765965 228643 228437 290806 294064 342983 336233 360582 365340 391713 396952 377338 418188 918413 974947 578533 487478 313952 306429 359649 357538 384762 387324 398835 404119 457146 459841 753464 785715 40.25 68.9 1
12:17:33 2023-10-12 381816 379051 92037 89815 138056 140297 144940 143663 119818 120119 125379 125508 141111 140309 409122 444485 1289275 1268621 493384 516662 132146 113446 122610 124143 132299 130186 126677 127321 86323 87861 307200 269211 765446 764810 229746 227764 292618 292241 344923 334525 362695 366146 391616 398578 375856 414448 921122 966627 577123 488280 312619 306789 357667 359373 384941 387666 400994 405474 459225 460057 748507 788548 40.25 68.9 1
12:17:34 2023-10-12 383437 379047 92033 89631 138075 143917 144530 143271 119607 120055 125344 125435 140872 140120 409919 441218 1281933 1265014 499661 513914 132237 113446 122525 123867 132299 130221 126327 126995 86323 87861 305198 269555 774150 769363 228857 228297 290701 293921 344354 337662 360438 366841 392047 396312 376421 414412 915732 972188 579942 485447 313952 306753 358495 357430 385247 390676 398872 406086 457182 459769 755720 786310 40.25 68.8 1
12:17:35 2023-10-12 382905 378907 91908 89935 137673 144346 144539 143266 119444 120256 125169 125435 139033 140587 409267 441637 1291227 1269213 494618 513914 132214 113368 122525 123834 132548 130221 126711 126698 86323 87801 319358 269211 764901 765387 229069 227729 292582 293580 342983 334561 362731 365340 391019 398928 378158 416865 922430 968031 586754 487588 312619 306789 356592 358544 384670 387701 400711 404576 458579 459733 750141 787988 40.25 68.9 1
12:17:36 2023-10-12 384774 379047 92037 89910 137883 143917 144932 143266 119607 120055 125204 125608 140774 140423 410245 439359 1278265 1265014 499402 516749 128963 113758 123117 123768 132697 129866 126994 126772 86559 87916 305198 268829 770846 769296 229033 228083 290842 293815 342767 334561 362658 364173 391962 396488 378583 414448 915769 972188 581351 484724 313507 306789 359323 357466 385518 389439 398872 407100 456504 460057 757914 784043 40.25 68.9 1
12:17:37 2023-10-12 385381 378794 91940 89942 137879 143952 144688 143465 119444 120055 125134 125435 140579 140449 409304 442093 1281970 1255715 493806 513950 131928 114091 122408 123867 132299 130221 126294 126908 86205 87893 308289 268461 778508 770387 229711 227729 292582 293822 344778 335759 364344 363882 391019 398263 376457 418526 921030 962118 595092 483099 313952 306753 359518 358365 385214 389879 398727 405474 458543 458368 757914 788325 40.25 68.9 1
12:17:38 2023-10-12 384214 379047 92037 89942 138336 143917 144539 143663 119737 120183 125835 125581 141063 140309 409158 438434 1282773 1265595 498023 516749 132146 113368 122525 123801 132548 129978 126994 126664 86441 87557 305198 267414 772369 771006 229033 228118 290806 294064 342623 334596 363280 364138 391568 396453 378763 416865 914437 966700 581351 483318 313062 306789 358459 356391 384400 389439 399472 406086 454405 459769 757914 784007 40.25 68.9 1
12:17:39 2023-10-12 385055 378794 91713 89910 137424 144118 144330 143573 122561 120423 125047 125729 140544 140582 408690 442021 1280116 1257504 492338 513914 131928 113524 125430 123867 132117 130255 126327 126908 86205 87861 308289 267112 779288 769910 230249 227484 292334 293815 344923 335759 364492 366062 389996 398086 376313 419191 918404 957547 586989 483245 312619 308415 357524 357968 382606 390057 401278 404605 458507 459373 754570 787428 40.25 68.9 1
12:17:40 2023-10-12 383274 378939 91937 89972 138033 144246 144940 143663 119607 120055 125309 125435 140774 140351 409340 439243 1277313 1263178 497817 513878 132066 114170 125535 123834 132208 130221 126327 126908 86205 87801 305198 267307 760940 770387 229069 227729 290806 295414 342983 334022 364969 364720 391341 395310 378799 419410 916417 963826 582761 484724 312841 306789 359323 355820 382069 389748 400109 406086 454441 458368 756835 783414 40.25 68.9 1
12:17:41 2023-10-12 382482 378794 92037 89910 137875 144118 144688 143275 122561 120423 125134 125642 140579 140582 409304 440670 1282007 1261383 494506 513914 131928 114104 122610 124280 132381 130159 126576 126982 86323 87949 305198 269512 762836 768817 230320 227694 291657 294064 344742 333870 365784 365304 389509 396453 376457 420040 921030 957547 581351 487243 311734 305973 359810 357466 383310 389439 403132 405762 457182 456294 751208 786869 40.25 68.8 1
12:17:42 2023-10-12 378578 379047 92037 89663 138071 143817 144530 143271 122578 120256 125134 125469 140579 140484 409304 438018 1285653 1276128 499513 513648 131962 113368 122324 123834 132299 130221 126327 127287 86323 87925 305198 268447 766372 763154 230497 228242 290329 295450 342983 334256 364344 366403 390174 395275 378194 417822 919817 972632 579942 489905 311625 306789 359721 356249 383107 388682 403270 407167 458175 460057 743524 784007 40.25 68.9 1
12:17:43 2023-10-12 382810 378790 91877 89910 137879 144219 144309 143427 119444 120339 123605 125648 138937 140765 409013 441218 1283686 1264692 496030 513504 132307 114170 122441 123834 132208 130221 126327 127532 86500 88101 307200 269020 765510 767665 230462 227729 291925 294064 344923 333555 366595 365304 389591 396523 376457 420671 919817 957511 581351 485791 311955 306222 358493 357501 380928 390021 403132 405186 457182 458143 750831 787428 40.25 68.9 1
12:17:44 2023-10-12 381816 379056 92033 89910 137875 143952 144643 143427 119444 120256 125169 125469 140544 140582 409304 436789 1287309 1276128 499122 513842 132253 113524 122357 124206 132299 130221 126711 126995 86264 87861 308289 267686 765748 763154 230856 227764 292723 295614 342803 336672 364089 366003 392176 395757 378619 417971 919596 972115 581351 488974 311147 306257 359575 358403 383107 388824 403740 406086 454477 458045 744014 784043 40.25 68.9 1
12:17:45 2023-10-12 381779 378646 92124 89968 137972 144452 144675 143626 119771 120320 125432 125681 141634 140582 409919 442021 1282007 1266498 496686 513914 131836 114236 122357 124452 132232 130255 126327 126941 86205 87893 308289 270274 762401 769296 230462 227729 291728 293850 342767 334022 366076 365012 389544 397670 376492 420708 919128 957547 579942 484760 312176 306789 359045 358292 382677 390604 402525 405474 458184 457043 754793 787428 40.25 68.9 1
12:17:46 2023-10-12 381657 379056 92037 89910 137875 144154 144643 143427 122629 120339 125134 125642 140579 141287 409340 436540 1287422 1274313 495096 513684 132111 114013 122357 123867 132506 130194 126805 127266 86559 87796 305198 268447 765364 765548 230876 227554 290701 294677 342983 336471 363830 365304 391200 396952 378763 417490 920469 969439 578533 487368 312176 308524 358781 356391 383250 387736 403542 406050 454441 460057 745424 786310 40.25 68.9 1
12:17:47 2023-10-12 381119 378794 92041 89946 138101 144281 145009 143725 119607 120339 125169 125642 140774 140631 409049 440036 1282007 1265014 495243 513684 131836 113889 122324 124038 132208 130221 126327 127321 86205 87801 308289 267711 772221 767122 230497 227764 290877 293644 344923 333870 366631 366403 390447 396488 377324 420708 919817 957511 579942 488280 311734 306789 358746 358004 382769 388859 402561 405762 457182 457330 751579 786310 40.25 68.9 1
12:17:48 2023-10-12 380191 379051 92037 89631 138101 143917 144777 142963 119607 120089 125169 125469 140774 140484 409628 438384 1287346 1276962 500149 513734 132192 114360 122525 124109 132232 130263 126677 126874 86323 87893 305198 268829 766731 763306 230104 228402 290329 294470 342983 336709 363866 366955 389853 394722 377625 418117 919165 969439 578533 486616 311293 306789 360444 356427 383214 387701 403454 404688 454477 458403 745424 784043 40.25 68.9 1
12:17:49 2023-10-12 383160 379056 91974 89663 138075 143917 144643 142997 119444 120089 125082 125469 140774 140484 409666 438384 1270909 1261383 502153 513612 131711 114268 125360 124242 131902 130562 126361 127532 86205 88013 308289 269211 756854 769296 229746 227764 289924 294470 344923 333690 365784 367621 391713 395169 376879 420562 917109 965754 581351 486025 313062 306644 360988 357179 380928 388859 399818 408073 456432 457330 755869 784043 40.25 68.9 1
12:17:50 2023-10-12 377693 378767 92095 89964 138121 140071 144675 142896 119607 119952 125414 125301 141195 140646 409122 439001 1281970 1270656 501083 513432 132345 114203 122357 123867 132299 130255 126771 127157 86264 87833 305198 268447 765271 763730 229069 228472 290568 293850 342983 334022 363866 367543 394828 395275 377324 418153 917103 972188 586754 486616 312176 306321 360952 357214 382945 386512 401686 405045 455827 458727 747542 784007 40.25 68.9 1
12:17:51 2023-10-12 382619 379056 92070 89598 138371 143646 145181 142468 119607 119654 125239 124612 140843 139660 409340 441768 1272750 1257692 498483 513878 131894 113524 125535 123867 131935 130221 126294 127090 86500 88037 308289 270361 760959 770387 228537 228332 291516 293402 344633 335723 364235 365304 392261 397670 375328 420052 919673 960297 581351 484797 311801 305675 360028 359121 382069 387736 396556 406050 459225 457043 758581 787428 40.25 68.9 1
12:17:52 2023-10-12 384820 378871 92127 89631 137913 143817 144643 142997 119771 120016 125309 125402 140774 140351 409304 437804 1283263 1264114 498207 513950 132437 113213 122779 124002 132672 130005 126920 126315 86382 87621 305198 266070 771968 769296 229069 228278 290701 294100 342983 335569 362731 364173 392225 396453 378460 414484 914437 970812 581351 484381 313729 306789 358817 357501 385012 389748 398872 403514 455827 459841 758042 784080 40.25 68.9 1
12:17:53 2023-10-12 385051 378780 91877 89942 137918 143917 144309 143427 122595 120256 125082 125435 140774 140582 409015 441840 1281750 1258915 494618 516517 132157 114203 122357 124109 132232 130082 126576 127246 86264 87861 305198 267711 761531 770387 228857 228191 292137 293026 344923 335759 363866 366581 394498 398299 376421 418190 917140 961657 578533 483281 311801 306789 357702 358580 382641 389439 398604 404899 458579 458727 759108 787428 40.25 68.9 1
12:17:54 2023-10-12 384511 379056 92075 90026 138086 143817 144543 142963 122629 120256 125204 125469 140774 140653 408726 436540 1278265 1264114 498244 513684 132180 113368 122525 123664 132548 130005 126745 126630 86441 87589 305516 267307 768788 769841 229069 228118 290877 293850 342983 335569 363830 364209 394402 396523 378871 416901 915769 969439 581351 484381 313062 306753 358817 356427 384436 390021 399877 404119 454441 460057 758232 784043 40.25 68.9 1
12:17:55 2023-10-12 385335 379056 91751 89942 137643 140564 144539 143888 119607 120389 125204 125748 140930 140807 408833 441241 1284600 1259296 493384 513914 131962 113368 122525 124057 132299 130221 126327 126995 86264 87893 299197 270014 761041 769841 229943 227376 292172 293438 344923 333555 364380 363918 389853 398578 376492 419077 919128 959618 580266 483318 313062 306789 359045 358292 383250 390092 401031 405474 458579 458368 758027 787428 40.25 68.9 1
12:17:56 2023-10-12 381963 378794 91751 90099 137436 144289 144275 143926 122493 120423 124925 125916 140481 141011 409015 436540 1291190 1268777 494618 513648 131996 113368 122441 123867 132365 130255 126954 127233 86441 87893 305198 268257 774067 767725 230249 226919 291622 294677 342947 337662 363684 365967 389450 397670 378763 416938 921122 970562 579942 488280 312619 308524 357667 356391 386581 388576 402240 404899 454477 460057 749446 786310 40.25 68.9 1
12:17:57 2023-10-12 383051 378943 91908 90029 137746 140271 144309 143031 122561 120339 124995 125821 140832 141384 409304 440346 1282007 1262517 495286 516298 132162 113368 125482 123867 132117 130255 126327 127015 86205 87801 305198 267112 773058 770387 229782 227411 291445 294100 344923 333555 364123 363627 392454 398263 376492 418153 917140 957584 586989 483281 312619 305759 357667 357753 382641 390057 401046 404899 457182 459409 754213 787428 40.25 68.9 1
12:17:58 2023-10-12 381155 378538 91814 89975 137743 144338 144402 143761 122527 120423 124925 125916 140617 141103 409015 438054 1291227 1270619 495677 516749 130732 114137 122525 123972 132572 130117 126610 126982 86441 87828 308289 268138 770761 765475 230497 227024 290630 294948 342983 334525 363793 365340 389236 396523 378619 417527 919817 970812 586754 487588 311955 306257 359555 356356 383286 387736 403205 404899 454512 459805 747210 785752 40.25 68.9 1
12:17:59 2023-10-12 382630 378790 91940 89848 137865 143935 144743 143861 122629 120249 124995 125469 140626 140683 409015 441326 1282007 1265014 495280 513914 132070 113857 125430 123834 132208 130165 126327 126908 86205 87893 305198 267147 762401 768208 230139 227376 291728 293358 344923 336362 366113 365304 388691 396558 376492 420708 921122 957547 581351 484760 311955 306008 358241 358892 381801 390092 402561 405474 457218 457330 751698 786869 40.25 68.9 1
12:18:00 2023-10-12 382296 379051 91910 89942 137883 140318 144543 143689 119607 120217 125450 125648 140867 140709 409195 436433 1289275 1276925 497912 513734 131962 113524 122441 123867 132332 130285 126805 126995 86323 87893 309202 266701 768733 765548 230533 227837 291062 296641 342983 334561 363866 365375 389236 396211 378799 418190 921776 970063 586754 488789 311734 306572 359358 356427 383286 388587 403813 406050 456052 460057 747210 785961 40.25 68.9 1
12:18:01 2023-10-12 382846 377947 92070 89942 138109 143917 144677 142997 122493 120089 125204 125469 140774 140386 409340 436433 1276406 1263215 501759 513914 131745 114013 125535 123901 131935 130562 126361 127151 86205 87925 306133 268447 764711 770203 229570 228226 292844 295426 344923 335979 365930 365197 391461 396952 378583 420525 918440 963826 588183 485864 313062 306644 359829 357202 381801 390057 400711 407204 454512 458046 758308 784043 40.25 68.9 1
12:18:02 2023-10-12 378794 378389 91970 89877 138164 144158 144675 143427 119607 120256 125344 125469 140774 140519 409013 439292 1284740 1276128 500334 513914 132226 114268 122357 123867 132241 130255 126711 127029 86323 87893 306133 268447 762173 762616 230497 228472 290400 296264 342983 337148 364417 367579 389853 394998 378496 418190 921122 970812 578533 486652 311734 305794 360480 357776 383250 388894 403776 404724 455507 460057 746938 784007 40.25 68.9 1
12:18:03 2023-10-12 382306 378794 91910 89881 138148 140155 144577 142997 122663 120089 125082 125349 140774 140386 409340 440957 1272787 1263215 502511 513914 132070 114517 122441 124280 132199 130410 126610 127348 86441 87981 306133 269211 760829 770313 229640 228156 289924 296641 344923 333870 365820 365233 391019 394687 377058 419483 917109 963109 586754 485878 312841 306284 360988 357466 380963 389475 400711 405367 456052 457366 754177 783724 40.25 68.9 1
12:18:04 2023-10-12 378677 379051 92128 90026 138075 140155 144743 142930 119444 120183 125713 125642 140774 140351 409340 438018 1282007 1277037 500260 513914 132253 114236 122324 123867 132490 130255 126711 126995 86323 87893 305198 268066 774403 763154 230462 228121 290568 295450 342983 334291 363830 367249 389817 395310 378460 418117 919091 970812 579942 490253 311734 306500 360408 356391 383214 387736 403740 405009 456020 460057 744615 783649 40.25 68.9 1
12:18:05 2023-10-12 382233 378470 92037 89906 138236 144154 144643 143393 119444 120089 125695 125581 139130 140302 409628 438871 1274387 1265595 502757 513734 132031 114550 122357 124209 132308 130528 126327 127117 86500 88101 315873 267899 759623 769296 229746 228546 290524 295865 345411 333582 366040 365304 391019 394998 377590 420671 915622 963789 581351 486898 313062 306789 360988 358912 381766 390021 401314 405367 455115 457330 756835 784007 40.25 68.9 1
12:18:06 2023-10-12 382578 378803 92037 89938 138109 144154 144543 143659 119444 120256 125169 125849 140676 140814 409340 436575 1288396 1274313 496539 513878 131962 113446 125535 123834 132299 130221 126361 126995 86323 87893 308289 266292 762021 763730 230497 227729 290701 294713 342983 337350 363830 365340 388656 395863 378799 417822 922430 971500 581351 488280 311734 306257 358746 357202 383214 387736 403454 405762 456052 460057 748286 787083 40.25 68.9 1
12:18:07 2023-10-12 382825 378285 91904 89972 137746 144145 144675 143545 119607 120085 125519 125474 140774 140320 409304 438018 1272787 1265014 500972 513842 131928 114236 125517 124143 131902 130255 126294 127151 86205 87893 308289 268447 764758 769296 229069 227764 289888 295865 342983 333870 365522 365304 390983 394101 377625 420374 914437 963789 581351 485242 312841 306789 360408 356356 381462 389439 400675 404724 455435 457330 755820 784007 40.25 68.9 1
12:18:08 2023-10-12 378939 378794 91978 89848 137883 143917 144309 142997 119444 120172 125169 125469 140774 140582 409304 440454 1281024 1265014 495280 513842 131711 114203 125291 124124 132166 130375 126474 127266 86500 88009 304447 269020 769877 768098 230356 227589 291551 293850 344923 336563 366631 365304 389544 398016 377036 421267 921122 957547 596854 485300 311955 306222 358241 358856 381462 390057 402561 405474 457862 457366 751093 786310 40.25 68.9 1
12:18:09 2023-10-12 383067 378501 92037 89942 138109 140237 144641 142833 119526 120055 125134 125435 140774 140211 409304 436540 1272787 1261383 501009 513842 131745 114046 125535 123867 131902 130255 126361 127117 86205 87893 308289 268829 764679 769841 229746 228118 290850 294677 342983 335578 365781 365304 391019 394136 377625 420708 917103 963789 581351 486208 313062 306789 360952 357238 380928 389748 400711 405331 455435 458010 756121 784007 40.25 68.9 1
12:18:10 2023-10-12 378903 379047 91974 89910 137883 140285 144543 143393 122629 120172 125047 125435 140579 140337 408688 440238 1283574 1264865 496223 516198 129687 114438 122207 124314 131835 130480 126260 127327 86323 87893 305198 269211 763617 768172 230462 227694 291693 294064 345655 334057 366631 365304 389817 396523 377590 420708 919780 956798 589613 485842 311955 306008 358493 358256 381498 390057 403132 405762 459401 457330 751363 787083 40.25 68.9 1
12:18:11 2023-10-12 382124 379056 92037 89663 137973 140292 144743 143166 122595 120089 125134 125435 140821 140212 409340 438228 1271848 1261383 502153 515174 131978 114091 125360 123867 131902 130255 126327 126995 86323 87893 305198 268447 762125 769296 229069 228086 289686 295657 344923 333870 366076 365304 391019 394687 377590 420076 913753 963826 573317 485878 313062 306500 360988 356928 380928 389439 401314 405367 456052 457330 755284 783612 40.25 68.9 1
12:18:12 2023-10-12 378903 378357 92095 90058 138172 144136 144743 143562 119607 120153 125519 125595 141144 140490 409122 441637 1282007 1265014 496370 516749 130049 114426 125431 124242 131902 130528 126508 127300 86264 87893 308289 267112 763567 765965 230104 227764 291693 293886 345411 333654 366076 367249 389853 396523 377058 420708 921776 960297 577123 488974 312176 305794 358817 359108 380892 388551 403776 406197 458543 457330 747272 786869 40.25 68.9 1
12:18:13 2023-10-12 379651 379047 92070 89914 138322 140388 144743 143166 119607 120055 125204 125435 140813 140194 409919 437804 1282007 1276128 500690 515211 132253 113446 122441 123834 132083 130472 126327 126914 86559 88037 316125 269020 763470 765005 230356 228651 290665 295514 344887 337185 364787 367543 390983 395275 378194 418526 916993 970812 579942 490987 311955 306284 360699 356928 383214 387736 403776 405045 456697 460057 747173 783649 40.25 68.9 1
12:18:14 2023-10-12 378686 378722 91877 89910 138200 140292 144543 143562 119607 120119 125309 125435 140630 140541 409015 444340 1282007 1266816 496759 513950 131676 114236 125256 124242 131745 130688 126052 127361 86087 88078 305198 268689 753294 766038 230497 227764 290877 294064 344923 333870 366631 366439 389853 396558 376492 420744 919817 959618 581351 488826 312176 306572 358781 358004 380928 388859 403454 406234 458751 457330 749732 787083 40.25 68.9 1
12:18:15 2023-10-12 378830 378533 92037 89663 138236 143917 144777 142833 119444 120055 125204 125435 140774 140351 409340 437496 1286393 1278612 500786 513734 132192 114170 122441 124143 132448 130082 126576 126982 86382 87861 305198 267686 761178 761503 230249 228332 290294 295414 342983 337118 364380 367399 389853 394963 377625 418153 919817 970812 578533 486580 311293 306789 360444 357202 383214 387736 403776 405331 455791 459733 745893 783687 40.25 68.9 1
12:18:16 2023-10-12 378867 378501 92075 90062 137918 143952 144543 142963 119444 120089 125082 125435 140579 140386 409015 442057 1280116 1265014 496759 513878 131494 114301 125221 124276 131079 130688 126052 127450 86146 88045 308289 268689 759849 765423 230104 228118 291693 294100 343506 333618 363830 367543 391019 396558 375292 417527 921122 963826 575714 486580 312619 306500 359323 359941 382641 387394 402240 404119 461623 458691 749062 788548 40.25 68.9 1
12:18:17 2023-10-12 380153 379051 92104 90026 138224 142272 145347 143562 119818 119952 125414 125215 141187 140024 409158 440180 1282773 1269679 501083 513914 132162 114327 122441 124109 132265 130528 126711 127029 86205 88004 315999 268638 765390 765351 229033 229183 290806 294100 344923 334256 363280 367579 393365 395898 377625 416901 917140 972193 578178 488826 313062 306573 360988 357501 383250 387088 400109 405367 458751 460057 749732 783649 40.25 68.9 1
12:18:18 2023-10-12 378903 378794 92037 89667 137991 140292 144743 143166 122459 120089 125169 125349 140825 140558 409304 442959 1284740 1266816 497891 513950 132070 114124 125535 123867 131902 130255 126294 126941 86146 87893 305198 269365 764794 763694 229746 227837 290877 293169 343541 334561 362731 366403 391019 398893 376492 414520 921122 966627 586754 488059 312841 306500 358241 359734 384976 387454 401096 405828 461443 459985 749793 788206 40.25 68.9 1
12:18:19 2023-10-12 384271 378357 92161 89935 138159 144289 145084 143228 119526 120089 125204 125494 141229 140351 409593 439727 1278302 1266741 499306 513914 131996 113857 122375 123867 132332 130290 126327 126941 86323 87833 305198 268447 767105 767665 229069 228472 290842 293850 344923 337662 360654 365340 393124 396488 377324 414484 918477 970136 586754 486208 311801 306789 360444 358351 385590 387736 399508 404724 457218 458014 755012 786310 40.25 68.9 1
12:18:20 2023-10-12 383816 379056 92058 89946 138109 140285 144677 143393 119444 120256 125204 125469 140843 140386 409340 441768 1276406 1253426 500898 518218 130411 114517 122441 124347 132448 130549 126610 127402 86323 88101 305198 270363 764013 768752 228838 229218 290877 293708 344469 333987 364932 365304 393436 398609 376457 418781 916454 961657 578533 484468 311836 305100 358853 359698 382641 388894 396628 403834 460779 458727 759659 787083 40.25 68.9 1
12:18:21 2023-10-12 382905 379051 92070 89942 138231 140222 144709 142997 122595 120089 125204 125435 140970 140155 409304 439072 1278265 1265014 498244 515211 131962 114236 122357 123867 132208 130437 126361 126941 86323 87833 305198 267147 767369 768208 229069 228191 290842 293850 344923 334596 360654 365340 393088 396523 377625 414520 916454 972193 586754 486641 311801 305566 359901 358040 385554 387736 399826 405045 459475 458014 754140 785364 40.25 68.9 1
12:18:22 2023-10-12 383233 378497 92070 89942 138144 144154 144607 143625 119672 120099 125660 125494 140999 140211 408869 441660 1276295 1256223 500935 513914 132253 114203 125447 124190 132299 130592 126327 127151 86264 87925 305198 268797 758433 769910 229069 229218 291693 293616 343506 336124 364969 366146 393436 398299 376192 418781 918477 960297 578533 486208 312749 305100 359901 359652 382677 388859 396628 404154 460779 458727 756425 787428 40.25 68.9 1
12:18:23 2023-10-12 380829 378794 92104 89663 138135 143817 144777 142963 119607 119972 125204 125349 140843 140155 409015 439001 1278228 1266816 499979 513914 131996 113857 125499 123901 132117 130255 126327 126941 86264 87893 305198 268447 760518 766038 229033 228508 290842 293850 344923 336600 360690 366439 393088 396488 377625 414484 917140 972229 577123 488280 311765 306357 359936 358351 384941 387124 398908 404760 456967 459877 754944 783896 40.25 68.9 1
12:18:24 2023-10-12 382660 378636 91975 89844 138198 142209 144675 142862 119607 120055 125169 125090 140774 140120 407823 441588 1272787 1253930 495353 513878 132157 114236 125464 123867 132117 130472 126294 126908 86205 87893 305198 268312 757836 769841 228358 227961 292172 293026 343231 334022 364417 363918 391055 398893 376492 418153 917103 961657 581351 482990 311801 306789 357667 358580 382945 390092 400896 405474 459944 459373 758042 788548 40.25 68.9 1
12:18:25 2023-10-12 381693 378528 92007 89663 137496 144154 144343 143427 122595 120006 125082 125435 140774 140351 408113 437804 1289359 1266039 491643 513914 128757 114104 122863 124076 132631 129866 126610 126806 86441 87796 305198 267686 774262 765548 229605 227376 291925 294100 342983 337154 363282 366403 389817 398578 378230 416901 922999 969439 581351 487588 312841 305794 356663 357776 384670 387736 401351 404899 455827 460057 749732 786026 40.25 68.9 1
12:18:26 2023-10-12 384511 378569 91837 90000 137432 144018 144275 143526 122561 120251 123432 125675 140579 140617 408113 440701 1281061 1257504 492375 513842 131871 113446 125360 123867 132117 130290 126327 127117 86205 87893 305198 268447 763651 768208 230139 227376 291516 293680 344923 336636 365005 364756 389817 397670 376528 419483 918376 956834 588398 484381 312176 306257 357702 358351 382981 390092 402240 405186 457898 458368 753334 787428 40.25 68.9 1
12:18:27 2023-10-12 381119 378790 91910 89881 137753 140352 144543 143461 122561 120256 123518 125681 138937 140800 409049 436647 1289312 1274967 495677 513336 132100 114137 122441 123834 132332 130221 126327 126732 86441 88004 305198 267307 766619 763191 230533 227945 291516 295450 342983 334561 364417 365375 388691 396211 378799 417527 919817 970812 581351 485878 311734 306257 358781 356427 383286 388894 403776 405762 454477 460057 747173 784080 40.25 68.9 1
12:18:28 2023-10-12 378930 379047 91873 89910 137883 140285 144309 143393 122646 120055 125100 125435 140774 140449 409304 440288 1281933 1264077 494506 513806 131836 114013 122273 123834 132299 130186 126294 126908 86323 87861 305198 268447 763605 768208 230265 227694 291693 293850 344923 333987 366040 365233 389509 397635 377288 420671 918440 956761 582761 485242 312176 306187 358458 358256 382033 390604 403132 405474 457182 458332 754607 787132 40.25 68.9 1
12:18:29 2023-10-12 382632 378285 91908 90029 137929 140207 144607 143723 119444 120286 125484 125681 140740 140547 408653 436540 1287346 1275877 496150 513842 132146 113524 122357 124109 132332 130221 126327 126908 86382 87861 305198 267686 767700 763118 230856 227694 290806 294677 342983 336563 363793 366110 389236 395863 378727 417785 922342 970812 579942 487588 311955 306257 358781 358912 384058 388824 403740 406050 454477 460057 749335 785157 40.25 68.9 1
12:18:30 2023-10-12 382042 378574 92041 89942 138075 144219 144643 143427 119444 120256 125134 125642 140774 140779 409304 439982 1282007 1264077 495243 513878 132111 114203 122441 124038 132208 130255 126677 127083 86441 87893 308289 268829 765730 768208 230497 227729 292102 293890 345411 336088 366891 366110 389817 397670 377288 421006 921776 956798 579942 487331 312582 308924 358495 359217 383310 389879 402985 405976 458363 457151 753334 788548 40.25 68.9 1
12:18:31 2023-10-12 378903 378794 92008 89942 138052 142571 144701 142963 119444 120256 125169 125642 139130 140730 409304 436540 1285653 1276128 498060 513806 131962 114236 122357 123867 132299 130221 126711 127029 86382 87861 308289 266666 765987 763694 231018 228083 290771 294677 342983 334490 364638 366368 389782 395898 378763 418117 921122 971500 579942 488752 311955 306257 360118 357179 383250 388824 403776 407352 455791 460057 747173 786273 40.25 68.9 1
12:18:32 2023-10-12 383351 378677 92041 89942 138066 144118 144743 143393 119607 120256 125344 125435 140872 140533 409591 440571 1278021 1265595 501573 513734 132157 114517 122441 124143 132415 130402 126643 127117 86264 87893 305198 269211 764959 769841 229711 228242 290294 294677 344742 335578 366040 365304 391568 395275 378763 420671 917103 963789 579942 486172 313062 306789 360662 357166 381462 390021 401314 405009 455755 458010 757099 784007 40.25 68.9 1
12:18:33 2023-10-12 382124 378321 92037 89942 137956 144132 144543 143562 122629 120256 125134 125642 140630 140665 409340 438018 1287480 1276128 497670 513878 132437 113524 122357 123867 132299 130437 126590 126908 86323 87861 308289 267686 765584 763118 231018 227764 290806 295414 342983 334525 364344 366110 389236 396175 378799 418153 921030 970812 579942 488280 311734 306257 359323 358403 383250 388824 403776 406086 455435 460057 748562 785715 40.25 68.9 1
12:18:34 2023-10-12 382825 378799 92091 90026 138142 144399 144743 143562 119607 120119 125432 125474 141114 140348 409794 437982 1272787 1264114 500749 516749 131951 114203 122357 124038 132299 130221 126576 126982 86381 87861 304447 268447 770937 769296 229069 227764 289924 295865 344923 335759 366076 365304 391293 396578 378158 420671 914331 962392 581351 486135 313062 306789 360662 356356 381498 390021 401314 405295 455791 457974 756356 784007 40.25 68.9 1
12:18:35 2023-10-12 381110 379047 92037 89942 137849 144118 144643 143393 122595 120256 125134 125815 140774 140582 409036 437367 1287480 1274313 497280 513842 131928 113446 122441 123834 132332 130221 126294 126908 86798 87893 308289 266666 766400 763380 230856 227764 291062 295621 342983 334490 364380 366368 389509 396228 378763 418153 921122 971500 579942 488974 311734 306222 359288 358912 386307 388611 403629 407167 455648 459877 745856 783785 40.25 68.9 1
12:18:36 2023-10-12 382628 378311 92000 89787 137849 143917 144509 142963 119689 119982 125274 125402 140774 140120 408978 440484 1272750 1261346 500653 513480 131711 114124 125500 123834 131902 130221 126294 126995 86264 87861 305198 267112 762210 769296 229746 228437 289888 295127 344923 333654 366040 365340 391019 394687 377324 419446 915769 962392 579942 486208 313062 306789 360988 358280 380928 389404 400711 405367 455791 457366 754975 783970 40.25 68.9 1
12:18:37 2023-10-12 380461 379056 91890 89910 137753 140218 144984 143393 119444 120089 125134 125435 140646 140449 408077 441074 1283574 1266460 497410 516198 129687 114360 122143 124380 131769 130788 126125 127402 86205 88013 305198 269595 758845 765892 230249 228137 291657 294028 344923 333870 366631 366811 389817 397635 377590 420671 919817 957547 578533 487986 312176 306789 358781 358292 383310 389439 403132 406050 458751 457294 749039 787083 40.25 68.9 1
12:18:38 2023-10-12 381657 378794 92124 90026 137875 140351 144615 142795 119511 120089 125169 125435 140774 140449 409304 439978 1270872 1261346 502116 513878 131859 114236 125500 124242 131902 130528 126294 127416 86264 87893 305198 269211 763094 768208 229746 228121 289924 294963 345655 333870 366076 365304 391329 394687 376492 420671 914437 962392 579942 485915 313062 306500 360988 357466 381730 389439 401314 405367 458353 458010 753996 783612 40.25 68.9 1
12:18:39 2023-10-12 380191 378497 92037 90026 138082 140728 145017 143702 119607 120119 125379 125541 140965 140407 408797 441516 1283686 1265014 496019 513878 131676 114517 122242 124414 131835 130871 126173 127572 86205 88101 307200 268582 755148 763730 230139 228083 291693 293712 343471 335310 363866 367543 391019 396523 374204 418153 921776 963789 583895 488974 313062 306789 359323 360193 382910 387630 402240 404119 460053 458727 748803 788206 40.25 68.9 1
12:18:40 2023-10-12 381927 378465 92070 89848 138328 143882 145147 142930 119607 119937 125413 125023 140970 139987 409919 444594 1272713 1259296 501083 513914 131962 114236 122357 124157 132299 130255 126327 127117 86264 87893 308289 269139 765001 769296 228838 229218 291693 293295 343506 336368 364932 365304 392261 398299 376421 418744 917103 961657 588183 485447 312714 306573 358781 359940 385486 389464 399217 406767 459836 459193 760125 787494 40.25 68.9 1
12:18:41 2023-10-12 381742 378916 91904 89997 138254 144057 144743 143562 122595 120256 125134 125614 140940 140267 408041 442093 1288396 1268307 492375 516749 132253 113446 122357 123867 132332 130221 126711 126908 86323 87801 305198 267112 767079 763730 229746 228121 292618 293133 344923 334596 363536 366439 391604 399768 376457 414520 921122 966627 578533 488752 313062 306500 358206 359662 384976 387736 401351 406050 461106 460057 750933 788206 40.25 68.9 1
12:18:42 2023-10-12 384511 378794 92041 89942 137973 140344 144543 143166 119444 120089 125169 125469 140825 140532 408077 442057 1278228 1255715 493806 513914 132253 113980 122324 124038 132299 130255 126327 126995 86323 87893 305198 268447 760959 770387 229711 227764 292582 293616 344923 334022 364380 363627 391604 398858 377302 418822 920338 962947 578533 484477 313952 306753 357524 358401 385486 390426 399435 405474 459225 459733 758996 787368 40.25 68.9 1
12:18:43 2023-10-12 381816 378722 91974 89942 137535 140431 144743 143761 122595 120055 124995 125435 140617 140537 408077 438706 1290237 1268621 492375 513082 132437 114013 122610 123834 132548 130221 126920 126908 86441 87741 308289 267686 765504 765387 229746 227376 292476 294064 342983 337112 363536 365375 390435 398893 378763 416901 922342 969439 578533 487588 313062 306008 357667 357682 384976 387736 401314 405474 456825 460057 751932 786310 40.25 68.9 1
12:18:44 2023-10-12 384246 378522 92037 89848 137969 143939 145145 143861 119607 120217 125660 125508 141050 140508 409250 437818 1280002 1266498 498060 513842 132368 113446 122610 123834 132664 130082 126886 126664 86677 87621 307124 266928 773643 769296 229104 228118 291876 294064 342983 335569 364380 364756 391950 399762 378835 418153 915769 966663 582761 484724 313507 306789 359865 356427 384400 390057 400109 404458 454441 460057 758581 784007 40.25 68.9 1
12:18:45 2023-10-12 381816 379042 91881 89975 137748 144140 144343 143761 122561 120423 125047 125675 140532 141000 408747 437711 1285561 1273406 493770 513842 132253 113368 122357 123867 132332 130221 126711 126908 86493 87861 304104 267686 765722 763730 230497 227694 291693 295414 342983 334561 363830 366403 389236 397445 378799 418153 921122 970812 579942 487588 312176 306257 358817 357179 384400 388859 403776 405828 458499 459805 746878 786162 40.25 68.9 1
12:18:46 2023-10-12 383242 378009 91941 90029 138032 144408 144743 143761 119444 120055 125169 125435 140626 140430 409013 437025 1276406 1263178 497596 516749 130411 114203 122309 124038 132208 130437 126327 126908 86323 87893 308289 267686 768442 769296 229585 228118 290842 295901 342983 335541 366113 365268 391604 395310 378799 420708 916998 964507 581351 484724 313062 306789 359611 358403 382069 390057 401314 404119 454441 458691 758581 782858 40.25 68.9 1
12:18:47 2023-10-12 380191 378722 92033 89942 138208 143939 144543 143166 122493 120055 125134 125642 140834 140443 409304 436575 1282007 1274313 499587 513842 132070 113524 122375 123834 132208 130255 126327 126908 86264 87861 308289 267686 765730 763380 230301 228278 290365 294506 342983 337112 364380 367507 389853 395275 378194 418153 922342 971941 579942 491024 312176 306789 360554 357597 383107 388682 403629 407783 456432 459697 746901 784007 40.25 68.9 1
12:18:48 2023-10-12 381963 378835 91970 89914 137969 140292 144743 143166 119771 120099 125082 125435 140821 140319 409340 440081 1269071 1260450 501046 515211 132070 114236 125325 124157 131868 130688 126327 127185 86205 87893 305198 269211 774120 768208 229782 228121 289924 294999 345899 333870 365522 365340 391639 394687 376457 420374 914400 963109 581351 486567 313062 306212 360988 357753 381498 389439 401031 405367 458714 457366 753605 785438 40.25 68.9 1
12:18:49 2023-10-12 381544 378482 92070 89663 138014 143930 145084 142963 119444 120089 125204 125315 140774 140071 408690 439108 1278265 1265014 499624 515613 131962 113446 122240 123867 132299 130437 126361 127029 86205 87833 305198 268638 765032 765965 229033 228690 291481 294677 345582 336709 362586 366296 392981 396347 377482 414376 918413 971434 577123 487368 311801 305100 360156 358544 385211 387666 399508 404724 458170 459877 751932 783649 40.25 68.9 1
12:18:50 2023-10-12 381777 378434 92070 89836 137883 143716 144643 143228 122663 119972 125169 125349 140774 140120 408113 441732 1276406 1254822 495316 513878 131962 114013 122240 123867 132208 130562 126327 127151 86264 87925 305198 267935 766594 770387 229033 228118 292618 293438 343471 336843 364675 364173 391055 398578 377023 418781 919780 960998 573317 484588 311801 306789 357667 359397 383214 390057 399790 405474 459261 459121 756135 786820 40.25 68.9 1
12:18:51 2023-10-12 381816 378713 91904 90000 137616 140776 144372 143723 119281 120286 125310 125575 140544 140582 405781 438054 1291035 1268621 491917 513842 132180 113368 122610 123749 132514 130005 126711 126732 86323 87801 307124 267496 765020 765965 229746 227061 291925 294100 342983 334596 363830 366146 389544 398578 378799 417527 921776 970125 581351 486986 313062 306257 357667 357466 384976 387771 401351 404899 455827 460057 749732 786310 40.25 68.9 1
12:18:52 2023-10-12 383420 379051 92037 89938 137883 140352 144275 143393 122561 120089 125134 125642 140579 140814 408077 440598 1281970 1259517 492375 513878 131836 114124 122441 124124 132208 130562 126327 127117 86205 87893 305198 267112 765032 768208 230497 227449 291516 294100 344923 333987 366076 365012 389853 398263 377324 421340 918265 957547 588398 487284 313062 306392 358638 358401 383143 391081 402452 405939 460016 458547 752888 788272 40.25 68.9 1
12:18:53 2023-10-12 381155 378574 91974 89942 137868 140534 144509 143492 122527 120339 125047 125942 138937 140814 408113 436754 1285598 1273406 494506 513842 131996 113446 122357 123834 132332 130255 126327 126732 86323 87773 308289 267496 782337 763730 230892 227411 290701 294713 342983 337662 364417 366146 389544 396488 378799 418153 922430 971500 581351 487243 311955 306257 358781 357238 383286 388859 403776 405762 454477 460057 746938 786310 40.25 68.9 1
12:18:54 2023-10-12 379002 378533 91910 89663 137883 144118 144543 142833 122527 120256 125047 125349 140774 140582 408113 440701 1281061 1265014 495280 513914 131928 113368 122240 123867 131935 130221 126327 126941 86205 87833 308289 268447 769978 765965 230301 227764 290701 293708 345302 335324 365820 366998 389746 396417 377180 420598 922319 957328 580266 488974 312176 306008 358817 358856 380928 389192 403132 406050 457898 457330 747309 786014 40.25 68.9 1
12:18:55 2023-10-12 377729 378790 92070 89663 138109 140121 144577 142963 122629 119722 125169 125056 140774 140155 408113 437711 1282007 1274313 500260 513842 131962 114013 122375 123867 132117 130255 126327 126908 86205 87861 305198 267686 765271 761503 230139 228156 290701 295450 344923 334525 364417 367579 391019 395310 378496 418781 917140 969439 581351 490253 311734 306789 360988 357430 383250 387701 403490 405331 455791 460057 747210 785961 40.25 68.9 1
12:18:56 2023-10-12 382830 378506 92091 90026 138194 143943 144709 142896 119607 119918 125432 125301 140965 140309 409267 440454 1269071 1260714 500935 513444 131802 113446 125395 123867 131902 130333 126327 127151 86264 87925 305198 268447 766384 769296 229782 228118 289924 295163 344923 335614 366076 365340 391604 394998 378194 420708 917103 963826 579942 486208 313062 305298 360988 357202 380928 389748 401031 405331 455827 458046 755482 784007 40.25 68.9 1
12:18:57 2023-10-12 378939 378501 91910 89942 137995 144136 144743 143166 122561 120089 124995 125435 140528 140674 408113 436789 1285653 1274038 498134 513878 132253 113446 122357 123867 132518 130221 126361 126820 86323 87621 306450 267686 763083 761503 230497 228118 290603 295657 342983 334525 364380 366991 389853 395863 378799 418190 918339 969439 579942 488974 311734 308488 359613 357215 386033 388717 403666 407783 454370 459877 747384 783859 40.25 68.9 1
12:18:58 2023-10-12 382087 378784 92004 89663 138012 143935 144543 143761 119607 120055 125134 125349 140813 140225 408781 437589 1272787 1263215 502511 513842 132070 114124 125360 123867 131902 130255 126294 126941 86552 87833 304447 268447 759799 768752 229104 227799 289924 295657 344923 333870 366149 365340 391604 395639 377625 420708 914437 963109 581351 486208 312841 306789 360988 357466 380963 390021 401351 405403 455827 458332 754177 784043 40.25 68.9 1
12:18:59 2023-10-12 378758 377666 92108 89663 138140 143708 144811 142963 119607 119722 125378 125056 140843 140022 409015 438384 1278302 1268777 501083 513842 131871 113889 122408 123901 132208 130255 126711 127151 86434 87893 305198 268447 765152 764846 229069 228863 290842 293850 344923 334057 363280 367328 393150 398931 377942 416756 916993 974257 583895 490016 313952 306465 360808 358004 383214 387088 400109 405367 459800 460057 750795 784043 40.25 68.9 1
12:19:00 2023-10-12 381155 377585 91970 89663 138144 143716 144677 142930 122663 119722 125204 125023 140774 139660 408726 441732 1272787 1255715 495643 513914 131745 113446 125395 123901 131902 130290 126327 127029 86205 87833 304447 267935 760467 770387 229069 228278 291925 294000 342955 334301 364417 363918 390745 398928 377058 418817 918894 960297 578533 483354 313062 306008 358241 358580 383214 391223 400711 405762 459261 459733 756835 787428 40.25 68.9 1
12:19:01 2023-10-12 383424 377969 91974 89881 137879 143747 144543 142908 122595 120006 125117 125056 140579 140159 408726 436411 1277359 1263215 497501 513480 132253 113446 125464 123782 132490 130221 126745 126732 86323 87884 304104 266928 776205 769805 229640 228332 291382 294856 342839 337662 364750 364870 391879 396558 378871 419410 915659 966481 582761 484344 313062 306789 359358 358220 386581 390639 400711 404154 454512 457979 760267 783451 40.25 68.9 1
12:19:02 2023-10-12 384239 379051 91974 89975 137688 144154 144309 143659 122358 120256 124960 125883 140481 140617 407846 440670 1281061 1257692 492338 513914 132070 113368 122357 123901 132490 130290 126361 127151 86402 87833 304447 267112 778508 768208 230533 227570 292172 294207 344923 334022 365817 364720 389853 398667 377625 420708 919817 957547 584170 484760 312176 306222 357990 358292 386033 390975 402875 405865 458435 459265 754495 787951 40.25 68.9 1
12:19:03 2023-10-12 382630 377477 91908 90029 137883 144219 144309 143427 122561 120256 123518 125883 140544 141011 408113 436754 1289182 1274313 493770 513118 132253 113446 122441 123834 132490 130290 126361 126732 86323 87893 305198 267307 776805 763766 230892 227411 291728 295450 342983 336600 364417 366439 389271 396523 378871 418190 921030 970812 579942 487243 311955 306257 358781 358658 384364 389404 403703 406050 454477 460057 746275 786310 40.25 68.9 1
12:19:04 2023-10-12 381693 377549 91940 89942 137849 144118 144509 143393 122646 120256 125012 125642 140544 140449 408041 440634 1281970 1261346 494856 513878 132437 114236 122441 124124 132490 130437 126327 127117 86323 87893 305198 269020 766861 767665 230821 228437 292137 294100 345411 336289 367188 365340 389853 398295 377906 421644 923508 957365 581351 486025 312619 308960 358566 360699 384396 390842 403703 406050 458507 458332 754309 788548 40.25 68.9 1
12:19:05 2023-10-12 382360 378775 92037 89942 138030 140337 145084 143393 122595 120256 125222 125642 140583 140547 408077 437675 1287480 1276128 496502 513842 132437 113446 122441 123867 132490 130437 126711 126995 86766 87893 308289 267686 764087 763380 231018 227729 290806 295865 342983 334525 364638 366403 389509 397410 378799 418744 921122 970812 579942 488280 311955 306685 358781 356391 384058 388859 403776 406086 456112 460057 744615 784043 40.25 68.9 1
12:19:06 2023-10-12 378939 378794 91940 89942 137845 144118 144743 142997 122561 120089 125134 125729 140774 140582 410266 440670 1280116 1264114 495243 513842 132184 113368 122441 123834 132490 130221 126677 127083 86441 87861 308289 268447 764793 768271 230608 228191 292179 294820 345655 335723 366152 366811 392454 400291 377978 421901 921122 957547 588183 488789 312103 308524 358746 358508 380892 389702 403483 403853 458543 457330 750141 787428 40.25 68.9 1
12:19:07 2023-10-12 380191 379051 92070 89910 138071 143817 144743 143393 122595 119972 125222 125435 140740 140449 409304 436754 1285653 1277037 500260 513480 132253 114236 122525 123867 132490 130221 126327 127029 86382 87893 305198 266666 763300 763154 230856 228437 290771 295865 344923 334525 364932 367507 389853 395863 378799 419077 921686 970812 588183 490016 312176 306222 360408 358912 384328 389131 404092 407672 458824 459769 746164 783859 40.25 68.9 1
12:19:08 2023-10-12 382364 378338 92094 89935 138129 144250 144641 142930 119444 120055 125169 125435 140774 140337 411211 438742 1272787 1265014 501499 516749 132276 114236 122441 124157 132490 130688 126294 126995 86441 87925 308289 268829 759410 769296 229746 228437 290582 295901 345411 335759 366335 365340 391914 396952 378763 421639 916417 963826 581351 486208 313062 306789 360662 356391 382606 390604 401351 405101 455791 458691 757374 784043 40.25 68.9 1
12:19:09 2023-10-12 378650 379051 92004 89942 138105 144118 144743 142997 122561 120172 125222 125608 140774 140582 409036 436718 1285653 1276128 498023 513842 132253 113524 122357 123867 132490 130221 126327 126908 86734 87861 308289 267686 763207 763380 231018 228437 290806 295657 342983 334525 364638 366955 389817 396228 378763 420052 922342 972632 579942 488974 312176 308960 359721 356785 385486 388682 403593 407167 455400 460057 743524 784043 40.25 68.9 1
12:19:10 2023-10-12 381974 379581 92004 89910 138075 143917 144543 142963 119461 119918 125047 125402 140579 140085 408690 437818 1272787 1261346 501009 513444 132070 113889 125482 124038 132308 130528 126294 126908 86323 88045 305198 268638 759106 768752 229782 228437 290365 295865 344923 335759 366076 365304 391879 395275 378727 421304 916961 963789 588183 486208 313062 306789 360952 358912 381462 390021 401314 405331 455791 458691 757914 784007 40.25 68.9 1
12:19:11 2023-10-12 381082 378686 92037 89910 137879 144118 144509 143393 122561 120172 125134 125642 140642 140617 408690 435749 1288396 1274313 495023 513082 132111 113857 122357 123867 132332 130255 126886 126908 86323 87801 308289 267686 780193 763154 231327 227997 291925 295614 344778 337247 364787 366296 389711 396382 378655 418599 922282 972188 581351 487588 312176 306935 359577 357597 384328 389439 403813 406086 458714 459334 745893 785924 40.25 68.9 1
12:19:12 2023-10-12 383974 378522 92070 89942 138109 144131 144777 142997 119444 120256 125134 125402 140740 140267 408978 436070 1276406 1261346 497206 515979 131894 114203 122375 124124 132299 130255 126361 126908 86323 87893 305198 267307 759828 769979 229782 228706 290701 295543 342983 334525 366076 365304 391604 395863 378835 420708 915732 965188 580266 486280 313062 306789 359323 356356 383214 390639 400383 404119 454441 459085 756135 785961 40.25 68.9 1
12:19:13 2023-10-12 381082 379051 92037 89942 137879 144219 144543 143393 122493 120423 125169 125849 140774 140617 408978 436754 1287422 1275220 495023 513878 132345 114236 122779 124247 132597 130375 126893 127016 86441 88009 308289 267686 768464 765548 231074 228102 291516 295865 344680 335534 364675 366704 392103 396488 378799 418781 921776 972151 581351 485805 312176 306685 358781 356391 384400 389404 403813 406050 455791 460057 745893 786310 40.25 68.9 1
12:19:14 2023-10-12 383160 378722 92070 89910 137883 144018 144643 143393 119444 119972 125134 125402 140676 140351 408690 435138 1277313 1263215 498023 513842 131928 114203 122441 124038 132514 130437 126711 126995 86382 87861 305198 266928 766103 769841 229746 228437 290701 295127 342983 337350 366076 365268 391914 396488 378871 420708 917140 964239 580266 484811 313952 306681 359721 357059 383107 390497 401132 407494 457490 459517 757770 783970 40.25 68.9 1
12:19:15 2023-10-12 382233 378790 92037 90058 138481 140531 144709 143427 122561 120256 123605 125821 140579 140617 408978 440670 1281933 1261346 494542 513878 131962 113446 122441 124157 132332 130437 126677 127117 86323 87893 305198 267112 767380 767665 230497 227764 291516 294064 345411 334490 366928 365340 389817 398263 377590 421340 919817 957547 580266 485242 312619 306257 358781 358544 382677 390914 403776 406050 458543 458691 751932 787988 40.25 68.9 1
12:19:16 2023-10-12 383974 378486 92037 89910 138109 144166 144743 143393 119444 120089 125169 125642 140774 140302 408690 436070 1276406 1264114 497464 515942 131928 114236 122357 124071 132332 130437 126745 126908 86323 87893 305198 267117 768694 769136 229746 228671 290701 295959 342767 337625 365784 365197 392083 396417 378727 420525 918413 968497 580266 486627 313507 306789 359901 356356 385486 391046 400347 404083 454441 459697 757952 785961 40.25 68.9 1
12:19:17 2023-10-12 382269 378465 91974 90066 137883 144118 144309 143427 122561 120256 125134 125729 140481 140617 408113 440705 1281970 1260413 492338 513842 131928 113446 122240 123867 132332 130472 126327 127029 86323 87893 308289 268638 773772 767665 230497 227729 291516 294100 344923 335578 366631 365340 389853 398263 378194 421340 920338 957511 580266 484724 312176 306257 358746 358257 382105 390639 403168 406050 458220 458691 754177 787765 40.25 68.9 1
12:19:18 2023-10-12 383160 378189 91974 89910 138075 143751 144643 142963 122561 119972 125134 125315 140579 140218 408113 435138 1276406 1264114 500223 513444 131894 113824 122276 124071 132083 130410 126474 127124 86500 88037 305198 268447 762311 769187 229927 228297 290701 295543 345411 336362 366372 365340 391604 396916 378547 421304 918404 963826 588398 485534 313952 306789 360408 357202 382069 390021 401351 405331 455791 458691 756158 784007 40.25 68.9 1
12:19:19 2023-10-12 378939 378790 92041 90004 137753 140301 144643 143393 122561 120089 125047 125642 140774 140582 408077 440359 1281970 1265014 495280 513878 131779 114013 122273 123867 132299 130437 126327 126908 86323 87893 305198 268447 760271 767665 230497 227764 292172 293850 344923 334525 366631 365340 389888 398632 377625 421639 919817 958939 582761 484724 313062 308488 358495 358329 385486 391081 403307 405939 458399 458547 755219 787876 40.25 68.9 1
12:19:20 2023-10-12 380937 378072 91978 89946 137875 143917 144539 143655 122561 120256 125100 125642 140579 140617 407932 435927 1287480 1274313 495060 513480 131928 113446 122441 123867 132332 130255 126711 127029 86441 87893 308289 267686 765465 762616 231216 227764 291728 295092 342983 337625 364932 366403 389853 396488 378835 418781 922430 972188 586754 487588 312176 306755 358817 358028 384364 388859 403813 406050 455791 460057 746938 785752 40.25 68.9 1
12:19:21 2023-10-12 378903 378199 91974 89946 137787 144114 144509 144100 122595 120256 124960 125435 140774 140587 408077 439072 1281970 1265014 495280 513878 131962 114013 122441 124071 132208 130255 126361 126908 86264 87893 302168 268447 768861 766001 230533 228118 291728 293850 344923 333870 366894 366962 392454 398295 378014 421194 920844 957401 581351 488937 312619 308524 358746 359676 380928 390057 403776 406730 458399 457974 751282 786310 40.25 68.9 1
12:19:22 2023-10-12 378564 378948 92224 89663 138328 143952 144777 142963 122595 119972 124995 125315 140774 140351 409072 436540 1282007 1276128 499587 513842 132146 114091 122273 123867 132332 130255 126711 126941 86702 87893 305198 267686 774157 763380 230533 228472 290806 295092 342983 334525 364675 367543 389853 396228 378763 418781 919817 970812 578533 486616 312176 305333 360698 357179 384094 389439 404385 405367 455791 460057 747173 784080 40.25 68.9 1
12:19:23 2023-10-12 378867 378482 91974 89942 137883 144118 144543 142997 122595 120089 125169 125555 140676 140484 408077 439037 1281970 1265014 496019 513878 131460 114268 125291 124276 131902 130779 126294 127151 86917 88037 305198 269020 758845 767725 230876 228297 292689 294784 345899 336709 366744 366260 390709 398632 378194 421675 922342 957511 574707 486898 312176 306257 358530 358293 381766 390057 403776 403514 458579 458010 750831 787428 40.25 68.9 1
12:19:24 2023-10-12 378939 377585 91974 89942 137986 143904 144543 143166 122527 120089 125134 125435 140617 140670 408113 436718 1285653 1274313 498134 513842 132162 113368 122357 123834 132514 130255 126711 127117 86323 87893 308289 266666 766089 762579 231216 228472 290842 295865 342983 336326 364417 366955 389817 396175 378835 419410 922342 972188 579942 488974 311955 306292 359865 359566 386581 389773 404415 407204 455684 459949 747062 783859 40.25 68.9 1
12:19:25 2023-10-12 378934 378513 92070 89942 137991 143935 144543 143166 122561 120089 125437 125469 140626 140696 408113 440598 1281750 1266460 495993 516749 132008 114203 122610 124176 132439 130389 126785 126982 86441 88069 305198 268447 766018 765387 230497 228546 291587 294064 345655 333870 366928 366439 392454 397670 377625 421340 919817 957547 573317 488627 312176 306008 358781 358544 381498 389748 403813 403798 458579 457330 750178 787428 40.25 68.9 1
12:19:26 2023-10-12 378564 378794 92075 89877 138226 143939 144743 143166 122595 120006 125169 125435 140813 140554 409396 437711 1282007 1276128 499587 513914 132184 114124 122525 123867 132332 130290 126745 127029 86559 87925 308289 267686 764352 762579 230533 228472 290582 295901 342983 334561 364969 367543 393009 396736 378510 419155 919670 970702 579942 490364 312176 308524 360518 357287 383646 389404 404422 405101 455791 459805 744725 783970 40.25 68.9 1
12:19:27 2023-10-12 380829 378215 91974 89696 138101 143830 144743 143562 122595 120089 124995 125435 140813 140434 409304 438018 1270909 1261383 501083 513480 132070 114236 122324 124157 132083 130472 126327 127151 86205 87893 305198 267112 759238 768208 229782 228437 290329 295937 345411 333870 366631 365340 392190 395310 378194 421340 915659 963789 588183 486208 313062 305333 360988 358912 382069 390057 401387 405403 456504 458691 756835 784043 40.25 68.9 1
12:19:28 2023-10-12 381119 378790 92075 89942 137918 143987 144643 143427 122595 120256 124995 125642 140579 140617 408113 436754 1287480 1274038 496575 513878 131962 113857 122357 123867 132551 130255 126745 126908 86441 87925 309553 268638 765961 765548 231327 228297 291587 296210 344923 337423 364823 366811 392454 396382 378835 418781 921030 970812 580999 488207 312176 306935 359611 357466 384400 389333 404385 403834 455827 460057 748562 786310 40.25 68.9 1
12:19:29 2023-10-12 382269 378518 92070 89942 138135 143751 144777 143427 122561 120089 125082 125435 140579 140386 408422 436034 1276406 1263215 499476 513878 131745 114046 125395 124038 132208 130437 126294 127029 86702 87893 308289 267686 759081 768208 229782 228472 290842 295937 342983 334022 366668 365340 391914 399039 378871 420708 916274 963826 582761 485484 313062 306789 359901 356391 382105 390639 401096 407383 458138 458403 757299 783266 40.25 68.9 1
12:19:30 2023-10-12 378867 378790 92075 89881 138109 144118 144777 142963 122595 120172 125169 125642 140774 140617 409036 436789 1282007 1274313 499328 516749 132468 114327 122694 124176 132265 130333 126610 127016 86798 88069 305198 268447 764768 763380 231054 228472 290806 295901 344778 337185 364675 367543 390435 398967 378547 418931 918585 970812 579942 488974 311734 306222 360698 356427 383286 388894 404385 405045 455791 460057 747210 784043 40.25 68.9 1
12:19:31 2023-10-12 382233 377590 92075 89942 138135 143917 144543 142997 122629 120089 124960 125056 140579 140351 408690 436754 1272750 1261383 501796 513480 131745 113857 125395 123867 132208 130255 126327 127117 86264 87893 305198 266889 766230 768208 229782 228472 289959 295937 344923 335759 366631 366146 392190 395310 378496 421382 918867 965680 581351 486062 313507 306789 360844 359130 384396 389879 401169 405367 455791 458691 757486 783687 40.25 68.9 1
12:19:32 2023-10-12 378975 378538 92042 89910 137879 144149 144539 144667 119526 120217 125415 125614 138840 140481 407968 436611 1287443 1276925 497559 513697 132019 113524 122357 123867 132332 130290 126805 127117 86382 87861 305198 267686 763207 765005 231216 227799 290806 295693 342983 334561 364408 366403 389817 396211 378871 418781 919817 970812 579942 488974 311074 306720 359865 356427 383286 388894 403850 404119 455827 460057 744689 785752 40.25 68.9 1
12:19:33 2023-10-12 382269 378518 92070 89942 138131 143917 144859 143431 122595 120089 125029 125469 140774 140386 409015 436718 1276406 1265014 501009 513878 131871 113524 125464 123867 132332 130562 126327 127185 86323 87893 307530 268447 762728 768208 229891 228741 293063 296699 345411 336471 366781 366003 392083 395722 378619 421157 917103 965188 585324 485864 313507 306681 360156 356356 382069 390092 401351 405331 455720 456650 755757 784043 40.25 68.9 1
12:19:34 2023-10-12 378456 378780 92072 89848 137883 143917 144430 142871 122595 120089 125082 125469 140579 140519 408726 440359 1282007 1266816 496056 513878 131745 113368 125430 123867 132117 130290 126327 127117 86323 87893 305198 267112 759877 767938 230497 227764 291516 294100 345411 334291 366634 365340 389888 398299 377661 421675 919128 958670 580266 485484 312176 306257 358781 358580 382987 391223 403168 405762 457969 458439 755219 787206 40.25 68.9 1
12:19:35 2023-10-12 382846 378513 92203 89942 137913 143751 144577 142997 122459 120089 125029 125349 140579 140155 408113 436718 1276406 1265014 499513 513118 131745 113446 122441 124366 132597 130627 126508 127050 86441 88101 308289 268447 760209 769187 229962 228651 290497 295901 342983 333520 366068 368142 393566 395275 378835 421340 915769 965754 580266 486208 313062 305333 360408 356391 382105 390092 401351 405045 455827 458727 756430 784007 40.25 68.9 1
12:19:36 2023-10-12 380731 378522 91965 89946 137879 143917 145133 143427 122595 120089 124960 125435 140676 140617 408113 439431 1282007 1265014 495280 513878 131745 113368 122273 123867 132150 130472 126361 126941 86264 87925 305198 268447 759835 766038 230533 227764 292172 293850 344923 334057 366928 365340 389853 397741 377625 421377 919817 957547 579918 485154 312547 308415 358638 358436 384396 391081 403307 406013 458399 459406 754793 787428 40.25 68.9 1
12:19:37 2023-10-12 382269 378261 92070 89942 137918 143817 144992 142997 122426 119972 124995 125349 139137 140204 410091 438996 1274387 1262890 500898 516016 132157 114327 122441 124143 132265 130402 126294 126995 86264 87861 305198 268447 764728 768208 229711 228242 292223 295507 344923 335759 366076 365268 391568 394963 377590 420671 914400 962392 586754 486172 313729 306789 360952 357430 381462 390021 401314 407598 455791 458655 755869 783970 40.25 68.9 1
12:19:38 2023-10-12 379651 378482 91940 89910 137875 144118 144509 142963 122561 120055 125134 125402 140676 140316 408041 439001 1280079 1264323 494506 513878 132253 113824 122324 123867 132299 130517 126294 127117 86323 87768 308289 268447 772402 767725 230497 228083 291445 294677 345546 336088 366858 368927 390567 398122 378014 421791 920901 960925 578533 488170 312176 306222 359323 358544 383201 389915 403703 406050 458543 457974 750141 788169 40.25 68.9 1
12:19:39 2023-10-12 378641 379051 92033 89877 138309 143939 144743 144015 122561 120055 125187 125229 140821 140430 408077 439861 1282007 1274313 500297 513842 132253 114013 122441 123867 132299 130255 126711 126995 86323 88013 308289 267686 764530 763380 230462 228472 290074 295579 344923 334525 364969 368615 390983 396453 378763 419373 921122 970812 571927 486580 311955 308112 360952 357466 383214 387736 403776 405331 458824 460057 747136 785961 40.25 68.9 1
12:19:40 2023-10-12 378939 378522 92037 89938 137875 144118 144275 142963 122527 120055 125047 125435 140774 140574 405745 440957 1280079 1263178 495243 513842 131836 113524 122357 123834 132299 130375 126649 127300 86559 88004 305761 268829 770574 765855 230714 227907 292200 295034 345899 334490 366854 365304 389817 398263 377906 421492 919743 957474 582761 484724 313062 308089 358781 358508 382069 390914 403740 406086 459800 458691 752351 787428 40.25 68.9 1
12:19:41 2023-10-12 381099 379051 91940 89910 137883 144118 144509 142963 122493 120055 125134 125435 140676 140449 408077 436718 1285653 1274313 496619 513878 132253 113791 122357 123867 132673 130255 126711 126995 86382 87893 305198 267686 772801 763380 231216 228278 290842 295865 344923 334561 364380 366920 389817 396453 378763 419373 921122 972188 579942 488974 312176 309798 359577 357718 386581 389298 404239 407204 457234 459949 744505 783500 40.25 68.9 1
12:19:42 2023-10-12 378867 378780 92037 89914 137883 144118 144543 142997 122595 120055 125134 125435 140676 140582 408690 440382 1285440 1266460 495952 513697 131940 114360 122525 124347 132673 130354 126751 127083 86323 87893 308289 267112 769179 780616 230249 227694 291925 294720 345411 336362 366744 367871 389817 398263 377590 421974 919780 957511 580266 485410 312176 306685 358746 358544 382641 390914 403740 406050 460126 458691 751895 787644 40.25 68.9 1
12:19:43 2023-10-12 381816 378784 92037 89942 138071 144118 144509 143393 122561 120339 125134 125435 140481 140582 408041 435749 1287480 1274313 495798 513842 131962 113446 122441 123867 132332 130221 126711 126908 86323 87861 300718 267686 764768 763380 231018 227729 290701 295865 342983 334525 364677 366704 392417 399198 378691 418635 921531 972115 581351 488900 312176 309178 359396 357430 384364 389439 404385 407056 458934 460057 747136 786310 40.25 68.9 1
12:19:44 2023-10-12 378867 378790 92027 90026 138060 140501 144539 143292 119444 120119 125379 125628 141028 140442 407932 440490 1281970 1265014 495982 513878 130320 114484 122357 124209 132174 130619 126327 127117 86441 87981 305824 268829 760483 767665 230497 227764 292137 293850 345411 334525 367188 365340 389853 398263 377625 421974 919780 957511 582761 485447 312176 306257 358781 358544 382606 391188 403776 406050 458543 458691 751932 787428 40.25 68.9 1
12:19:45 2023-10-12 381082 378482 92008 89942 137875 144154 144509 143393 122595 120089 125134 125435 140544 140547 408077 436540 1287480 1274313 497751 513444 132146 113824 122441 124038 132299 130437 126677 127117 86382 88037 305198 268447 765007 765005 231434 228297 291551 295507 344887 337662 364787 369188 389782 396488 378835 419077 922265 970063 578533 488974 312176 306935 359865 357718 384400 389760 404996 404688 455791 460057 745893 785752 40.25 68.9 1
12:19:46 2023-10-12 382546 377954 92070 89942 138109 144118 144777 143393 119444 120055 125169 125435 140774 140351 408690 436540 1276406 1263178 500260 513806 132111 114236 122441 124157 132299 130437 126677 127117 86323 88045 308521 267686 761602 768208 230104 228437 290771 295579 344923 333520 366631 365340 392154 395863 378799 421974 916454 963789 582761 486208 313284 306500 360952 356356 385214 390594 401059 408289 457234 458583 756245 783785 40.25 68.9 1
12:19:47 2023-10-12 378939 378789 92037 90066 137973 144136 144543 143562 122561 120339 125134 125642 140630 140648 408077 435749 1287480 1275839 497372 516382 130593 114170 122441 124024 132448 130298 126576 126982 86441 88009 300718 267686 764768 763380 231216 228083 290736 295865 344680 334561 364675 366403 392454 396382 378835 419077 919817 971500 579942 488627 311955 308343 359865 356928 384094 389748 404709 404724 457380 460057 747210 786310 40.25 68.9 1
12:19:48 2023-10-12 383155 378789 92070 89930 138178 144132 144743 143562 119444 120256 125169 125435 140821 140438 408690 436376 1276406 1264114 500698 513842 132253 114203 122357 124157 131935 130562 126361 127151 86323 88045 307702 267686 774247 769296 230139 228508 290842 296562 344923 334525 367188 368393 392190 396952 378583 421681 920375 967124 582761 486025 313952 306753 359685 357251 384941 390878 401314 405009 457057 458691 757187 783575 40.25 68.9 1
12:19:49 2023-10-12 378867 379051 92070 89942 138221 140271 145145 143761 119607 120217 125379 125715 140957 140534 408833 436540 1287346 1277699 499240 513480 132253 114013 122441 124366 132631 130480 126711 127117 86441 87893 307530 268447 766731 761503 231018 228472 290806 295865 344923 334596 364969 368098 390983 396175 378835 419446 919128 970812 579942 490016 312176 306257 360698 357466 384400 389439 404996 405331 457704 460057 747173 784804 40.25 68.9 1
12:19:50 2023-10-12 381674 378486 92070 89938 138217 144127 144743 143562 122629 120055 125134 125435 140813 140434 409304 436575 1272787 1264114 501796 513842 132162 114236 122357 124242 132299 130472 126327 127117 86205 87893 305824 268447 762769 769910 230249 228901 290701 296419 345899 336471 366448 366776 392083 396312 378583 421304 915769 963789 580999 485878 313952 306464 360988 357430 382069 389773 401663 405367 458028 458655 755820 784043 40.25 68.9 1
12:19:51 2023-10-12 378867 378784 91974 89942 138196 144127 144543 143166 122561 120089 125169 125642 140931 140545 408113 440670 1281970 1265014 497447 513842 131978 114459 122207 124242 131902 130653 126677 127117 86264 87925 308289 268447 759277 768208 231029 227799 292697 294963 345411 334525 367188 366146 390983 398858 378194 422011 919780 957547 580823 486172 312619 306720 359323 358580 382641 390284 403483 405865 458973 459085 754682 788474 40.25 68.9 1
12:19:52 2023-10-12 381978 378789 92070 89942 138122 143917 145084 143393 122629 120089 125204 125435 140778 140484 408690 436070 1276406 1261383 499950 516749 130411 114405 122610 124485 132265 130514 127198 127314 86559 88069 306450 267686 765748 770387 230104 228472 291693 296282 344778 337185 366595 368142 392225 396488 378907 421194 917103 965225 581351 485484 313729 306789 359865 356391 382641 390961 401314 405009 455435 458691 756393 783970 40.25 68.9 1
12:19:53 2023-10-12 380851 378522 92037 89942 137883 144118 144543 143393 122595 120089 125134 125642 140774 140582 408077 439359 1281970 1264114 494893 513878 131928 114236 122618 123901 132332 130255 126711 127117 86441 88045 309553 267112 762975 766001 231018 228437 292172 294999 343471 333870 366928 367543 391019 397706 377590 421047 922190 962005 578533 490364 312841 306789 359721 358436 384396 389262 404202 407783 459189 458332 750400 786310 40.25 68.9 1
12:19:54 2023-10-12 382360 378522 92295 89696 138452 143791 144743 143166 119771 120016 125625 125614 139019 140290 408544 440274 1270767 1262890 501648 513697 132123 114236 125395 124242 131902 130688 126649 127348 86205 88106 305824 268348 760790 768881 230249 229218 290568 294963 344505 333555 365005 366403 394580 397706 376457 419446 915769 961657 579942 487243 312275 305530 360988 360205 382641 389748 400109 405403 459692 459733 758581 786869 40.25 68.9 1
12:19:55 2023-10-12 378862 377918 92070 89910 138109 144118 144777 143393 122629 120089 125169 125435 140917 140484 408077 441696 1284740 1265914 498514 513842 131962 114236 122441 124038 132332 130472 126609 127117 86323 87893 305198 268761 761228 763730 232047 228546 293099 293850 347615 336709 363684 367435 392083 398716 376277 418008 919596 966590 584788 486580 313062 306717 359721 360713 384364 390124 402525 405331 459944 460057 749867 786254 40.25 68.9 1
12:19:56 2023-10-12 385095 378338 92161 90029 137972 140271 144794 143490 119526 120320 125134 125608 140774 140582 405745 441421 1278265 1253893 494272 513878 132162 114327 122779 124071 132332 130472 126711 127117 86323 87925 308289 267747 759069 770387 229746 228472 292334 294064 343471 334525 365005 365077 391019 398928 377625 419446 919780 959204 579590 484381 313507 306608 358493 358580 383250 391223 401314 406050 459908 460057 757374 788206 40.25 68.9 1
12:19:57 2023-10-12 381082 378784 91751 90165 137432 144461 144275 143659 122493 120423 124960 125883 140579 141011 408113 437711 1291190 1268777 493212 513842 132437 114137 122863 124247 132856 130375 126907 126894 86441 87949 300718 267686 774253 767725 230320 227589 292618 294999 342983 335569 364417 367069 389853 398893 378835 418153 921776 972632 579942 487588 313062 308379 357702 357466 385518 389475 402525 405762 458426 458014 750215 787428 40.25 68.9 1
12:19:58 2023-10-12 383388 378513 92070 89942 138144 143917 144777 142963 122629 119937 125169 125435 140579 140120 408077 435423 1278221 1263178 497935 512360 132253 113368 122525 123867 132673 130255 126745 126820 86323 87741 307124 266928 779366 769296 229782 228472 291728 295657 342983 337662 365781 367871 392225 397706 378871 420671 917103 968497 584170 484431 313952 306681 359721 356284 384833 391081 401169 407783 456551 459985 758996 783649 40.25 68.9 1
12:19:59 2023-10-12 378939 379051 91944 89942 137883 143987 144309 143427 122527 120256 124960 125908 139026 140997 407823 439243 1289312 1274967 494357 513697 132376 114203 122694 124143 132639 130437 126920 127151 86441 88037 308289 267496 773594 763730 231327 227729 291988 295901 344923 335569 364932 366991 390435 398578 378907 419410 922430 964606 578004 487588 312030 306720 358493 357179 384976 389439 403776 406086 456468 457979 746878 786310 40.25 68.9 1
12:20:00 2023-10-12 382864 378794 92070 89942 138109 143917 144677 142963 119498 120006 125169 125435 140579 140155 405745 435423 1278856 1263215 497464 513878 132253 114046 122441 123867 132332 130437 126711 127029 86323 87893 308289 266928 766515 769841 230139 228827 292172 296519 344257 337662 366338 366003 392118 397564 380942 423058 918413 967810 582761 484724 313507 306789 359854 356427 386307 391081 401351 405045 455791 459073 757765 784080 40.25 68.9 1
12:20:01 2023-10-12 380038 378230 92124 89844 138418 144250 145009 143325 119526 119952 125467 125681 141063 140351 408690 438367 1285653 1277946 499513 513806 131996 114236 122441 123901 132681 130688 126711 127151 86441 87925 306133 266849 760074 763380 231054 228508 290560 297059 345546 334561 365522 368096 391019 396488 378835 421438 920469 970812 579942 486616 311551 306257 360699 357501 384400 390021 404996 405367 456504 459805 747210 784080 40.25 68.9 1
12:20:02 2023-10-12 381155 378794 92231 89946 138121 144118 144777 143393 122663 120089 125204 125469 140970 140484 408690 439718 1272787 1263215 501046 513842 131779 114236 122357 124038 132597 130410 126805 127300 86559 88101 304197 269020 771752 769768 230320 228847 290701 297897 345655 335759 367188 366146 391998 396952 378835 421639 916454 963862 579942 485915 313952 305759 360988 357214 382069 390092 401387 405403 456468 458727 756430 784043 40.25 68.9 1
12:20:03 2023-10-12 380731 378522 92070 89942 138101 144118 144543 143427 122595 120089 125047 125469 140676 140484 409015 441890 1282007 1265014 496019 513914 131711 114236 122273 124276 132150 130688 126711 127151 86323 87893 306133 268938 778339 766038 230533 228118 292377 294963 345655 334525 367188 365375 390709 398299 378460 421974 919817 957584 581351 485484 313062 309142 358530 358833 385214 390771 403629 406050 459081 460858 752240 787876 40.25 68.9 1
12:20:04 2023-10-12 381978 378790 92070 89942 138468 144118 144607 142997 122629 120089 125204 125469 140774 140386 409013 439238 1281669 1264902 500505 513806 132192 114360 122525 124347 132415 130514 126294 127117 86205 87925 305198 268556 761973 770387 230139 228508 290842 295937 344778 336709 366928 365375 392225 396211 378835 421675 917177 965225 581351 485864 313062 305759 360120 356391 382641 390639 401387 405367 455863 458368 757374 784080 40.25 68.9 1
12:20:05 2023-10-12 378975 378509 92070 89942 138144 144189 144743 143427 122595 120256 125117 125642 140579 140787 408149 440670 1281970 1263215 495316 513648 132070 113524 122441 124038 132299 130472 126361 127259 86264 87893 305198 267112 759215 765423 230533 228437 292377 294756 345655 336672 366968 367292 393346 398609 378619 421864 921012 958720 581351 488937 312841 308524 359575 358580 381766 390057 404467 407204 458902 457974 750178 786310 40.25 68.9 1
12:20:06 2023-10-12 381999 378574 92124 90058 138310 140304 144675 143325 119412 119952 125414 125508 141063 140407 407932 438241 1270946 1261420 501796 516749 132008 114236 125395 124157 131935 130597 126294 127050 86323 87893 305198 268829 755587 768208 230139 228472 290568 295901 343506 335759 366113 366439 393990 396523 376457 420708 914473 955556 588362 487243 313507 306789 360988 359698 382069 389475 401387 405439 459981 459409 755247 786310 40.25 68.9 1
12:20:07 2023-10-12 380191 378789 92075 89942 137909 143952 144577 142963 122561 119722 125169 125469 140774 140351 408113 444703 1284740 1266816 496796 513914 132070 114157 125517 124157 132241 130688 126361 127545 86559 88069 303123 271052 761369 765005 230356 228722 291783 293868 347369 336471 364787 368096 391950 397706 375892 418817 919670 963789 582466 486616 313099 305759 361089 360749 383250 387736 402561 404724 460089 458332 748803 788548 40.25 68.9 1
12:20:08 2023-10-12 381816 378384 92229 89910 138362 143817 144811 142930 119704 119815 125449 125023 140774 139695 408113 442206 1276165 1255715 499661 513914 131962 114124 122357 124190 132332 130597 126361 127185 86264 87957 306133 271881 763239 769296 229069 229254 292172 293456 346878 334022 365005 366475 394616 398613 376492 419483 917103 961657 579942 487588 312749 306573 360156 360241 383214 390057 400109 405403 460089 459085 758581 786310 40.25 68.9 1
12:20:09 2023-10-12 380191 378518 92070 89942 138362 144053 144777 143427 122595 120089 125204 125435 140872 140484 408113 444707 1287346 1269213 495096 513540 132387 114393 122610 124176 132448 130514 126785 127607 86441 88198 306133 268761 761286 762616 230249 228687 292582 293456 344540 336075 364417 367364 393137 400085 378194 418190 922430 966700 578533 488974 313507 305759 358781 359662 386169 388894 402598 402947 460053 459369 748599 786254 40.25 68.9 1
12:20:10 2023-10-12 383055 377981 92104 89946 138457 143834 144743 143166 119444 119756 125204 125469 140804 140212 408726 439978 1282007 1265014 498244 513878 132437 113524 122779 123867 132764 130255 127130 126941 86441 87925 308289 267671 766476 767665 229746 228863 290635 295450 345582 336346 363830 365340 393186 398016 378547 419194 919710 972188 584170 485337 314771 306753 360519 358436 386749 390092 400711 405331 458579 462297 758042 786310 40.25 68.9 1
12:20:11 2023-10-12 381816 378780 91910 89975 137830 140862 145084 144122 119607 120605 125275 126130 140934 141138 407896 439325 1292985 1271335 493035 512288 132180 114013 122779 124005 132731 130493 126886 127117 86441 88037 305198 267984 775704 764810 230983 227535 292137 295092 344923 335534 364932 366955 390400 398858 378835 419077 922430 971500 579942 487588 313062 307150 359555 357430 385518 389404 403776 406086 456468 459805 749446 786310 40.25 68.9 1
12:20:12 2023-10-12 383076 377918 92037 90070 138302 144048 144777 143393 122663 120055 125309 125608 140774 140351 408653 435927 1279130 1264077 497427 513540 132146 114236 122525 124209 132514 130528 126920 127620 86441 88045 308289 267686 765751 771006 230214 228847 292440 295507 342947 337662 366671 365932 393546 396488 381014 421304 917067 967014 582761 485754 313952 306789 360408 356391 386581 391488 401351 405295 455791 460057 759108 784007 40.25 68.9 1
12:20:13 2023-10-12 381779 378306 92158 90124 138121 140371 144609 143626 122595 120339 125309 126029 141063 141684 408653 436540 1287459 1275802 494506 513612 132180 114236 122525 124124 132731 130437 126920 127259 86441 87925 311584 267686 776816 763694 231216 227694 291560 295507 344680 335534 364932 366955 391341 398299 378835 419410 921776 971500 588183 487588 312619 308960 359323 357466 385247 389986 404385 407352 456468 460057 749446 786310 40.25 68.9 1
12:20:14 2023-10-12 382900 377909 92075 89942 138075 144118 144743 142963 119444 120089 125169 125435 140837 140120 408041 435316 1279130 1263178 498870 516749 130593 114517 122610 124176 132448 130480 126610 126982 86559 88101 305198 268101 766534 769841 229943 228472 291693 296340 342442 334525 366891 366110 392225 396488 380906 421304 917140 965188 589613 485103 313507 306789 359252 357430 383214 391188 401314 404724 455435 458368 758027 784007 40.25 68.9 1
12:20:15 2023-10-12 380731 379011 92037 90099 138101 144118 144607 143626 122561 120055 125169 125435 140774 140582 408077 436540 1287272 1276128 498060 513842 132146 114203 122610 124239 132514 130562 126920 127083 86441 87893 305198 267686 763824 762579 231216 228792 290842 295543 344923 334561 364969 367471 390400 396488 378835 419410 921122 972188 588183 488974 312176 308524 360952 357430 384364 389439 404996 405367 456468 460057 747321 785752 40.25 68.9 1
12:20:16 2023-10-12 381954 378513 92075 89910 138206 144118 144743 143655 119607 120016 125713 125581 141097 140681 408544 436540 1274387 1265595 501611 513648 131894 114236 122357 124242 132299 130592 126711 127402 86323 88045 305198 268638 758683 770387 230104 228923 291445 295619 342983 334561 367188 365340 395388 396488 381051 421340 917067 964507 581351 485521 313507 306789 360408 356391 382910 391188 402861 405009 455435 459733 756393 783970 40.25 68.9 1
12:20:17 2023-10-12 381155 378790 92037 89942 137991 144303 144743 143761 122561 120089 125047 125608 140825 140665 405745 440324 1282007 1264114 494856 513914 132253 114203 122525 124242 132514 130653 126711 127117 86323 87893 308289 269211 759938 768817 230967 228546 292121 295271 346143 336709 367078 367105 391736 398716 378583 422426 921122 957547 582761 487588 313507 309178 359540 359337 382606 390914 404996 407494 459225 457973 751932 788548 40.25 68.9 1
12:20:18 2023-10-12 382396 378342 92153 90033 138233 140431 145145 143761 119526 120222 125169 125435 140821 140425 409013 436664 1276406 1264114 501759 515979 132192 114236 122441 124242 132265 130653 126327 127117 86323 88045 316252 269321 759154 769296 230462 228827 290630 296807 345899 333987 367188 366403 392261 396453 378763 421974 915732 965225 589613 486898 313507 306789 360663 357466 382641 390914 402203 405367 457182 458403 756430 784080 40.25 68.9 1
12:20:19 2023-10-12 378830 378799 92037 89930 137986 144303 144743 143562 122561 120055 125134 125435 140626 140644 408077 439978 1282007 1265014 495280 513878 130411 114517 122525 124452 132381 130480 126610 127280 86500 88134 308289 269211 774061 767725 231038 228242 292618 296016 345899 334561 367712 366919 391580 398893 378727 421974 920975 959581 586754 486172 312619 306257 359287 358580 382641 391188 403776 406086 459225 459373 751363 788548 40.25 68.9 1
12:20:20 2023-10-12 383155 377625 92124 90004 138075 144118 144743 143393 122629 120119 125502 125435 140970 140547 408077 436220 1276406 1264077 500223 513576 131928 114236 122525 124276 132332 130653 126711 127743 86382 88198 306133 268447 762481 769296 230301 228827 290842 297477 345411 334256 367188 366403 392815 396175 378835 421974 916417 963826 573317 486208 313507 306789 360952 357179 382069 390639 401351 405367 458028 459733 756393 784007 40.25 68.9 1
12:20:21 2023-10-12 380191 378465 92037 89910 137879 144114 144743 144000 122561 120089 123605 125614 138937 140306 407823 438589 1284600 1265595 495677 513661 131940 114360 122273 124209 132117 130653 126711 127151 86618 88106 306133 268938 761662 767665 231180 228297 292618 294963 345899 334561 367188 366439 391019 398858 378460 422609 921122 958939 588222 485827 312619 306257 360065 358580 382910 391223 403776 404083 459225 457651 752388 787428 40.25 68.9 1
12:20:22 2023-10-12 378903 378482 92070 89942 138071 144189 144643 143393 122561 120089 125134 125642 140774 140506 408077 437711 1287480 1274313 496575 516749 132437 114236 122610 124157 132552 130562 126711 127117 86323 87893 305198 267686 762190 761503 231576 228641 291481 296066 344778 337625 364823 366811 390293 396417 378691 419264 920938 972078 579942 489831 312176 307185 360408 358257 386581 389986 404018 405331 457182 459877 746275 785752 40.25 68.9 1
12:20:23 2023-10-12 380727 378794 91970 90157 138068 140434 144641 143524 119607 120119 125519 125681 140740 140702 405745 440014 1281712 1266498 495243 516749 132253 114236 122357 124380 132490 130653 126711 127151 86382 88045 305198 268447 759295 768483 230856 228511 291925 293886 343471 335759 367188 367579 391329 398578 378763 422011 921776 960297 582761 489905 312619 306720 359901 358580 382033 390604 403483 404724 459585 458691 749608 788548 40.25 68.9 1
12:20:24 2023-10-12 377693 378465 92070 89910 138328 144154 144777 143393 119444 120055 125256 125435 140774 140253 408113 436575 1284740 1276128 500260 513842 132437 114268 122525 124452 132856 130410 126683 127212 86500 88101 308289 268447 765969 764463 231038 229007 290701 295543 345411 337625 365781 369206 394123 396382 378799 419446 921122 970812 579942 491760 312176 306222 360988 358315 384941 389475 404996 405403 457146 460057 745437 784080 40.25 68.9 1
12:20:25 2023-10-12 378785 378790 92070 89942 138095 144118 144643 143393 119362 120298 125169 125469 141063 140998 408113 444703 1282007 1266816 496370 513878 131836 114236 122273 124242 132208 130688 126327 127151 86323 88198 303123 269329 755202 761503 230301 228827 292689 295808 345301 335273 363830 367543 392190 400049 376457 418153 920851 966663 578533 488974 313507 305973 359901 360785 385554 387736 403168 405331 462691 458014 749335 787368 40.25 68.9 1
12:20:26 2023-10-12 378903 377918 92104 89942 138431 144053 144743 143562 119444 120055 125291 125642 140813 140421 408399 440072 1279891 1264902 498060 515832 132341 114360 122610 124314 132631 130528 126677 127117 86323 88013 305198 269211 773171 765438 229746 229453 293866 295156 346633 336075 363866 366991 394580 398263 378763 418117 917103 974292 578533 487368 313225 306212 360988 359373 386713 389439 400711 405403 460126 460371 754140 785924 40.25 68.9 1
12:20:27 2023-10-12 381535 378513 92070 89942 138435 140388 144743 143562 119412 120089 125204 125469 140813 140679 408077 441840 1287459 1266816 492338 513842 132437 114236 122525 124242 132514 130437 126745 127117 86441 88045 308289 268447 763060 763694 230497 228511 294697 294064 343506 336111 364417 367249 391604 400682 378871 418190 922430 969439 578533 488789 313507 308524 358493 359121 386133 389748 401911 406197 458579 459369 753184 788548 40.25 68.9 1
12:20:28 2023-10-12 383133 378272 92285 90149 138129 140304 144910 143325 119607 120119 125554 125508 141063 140407 408833 436540 1278265 1264114 498870 516749 132398 113446 122779 123867 132797 130221 127326 126698 86618 87833 302168 267307 777322 768208 230139 229023 292377 294677 342983 339338 364969 365304 393400 398263 381087 418781 917140 970812 586754 484760 311801 306789 360698 359433 386713 391223 401314 405367 457218 460013 759373 786310 40.25 68.9 1
12:20:29 2023-10-12 383946 378784 91910 90099 137896 140612 144883 143659 122595 120256 125169 125642 140774 140582 405781 439691 1280116 1257504 493420 513842 132253 114236 122441 124276 132332 130653 126893 127300 86559 88069 308289 269020 760959 769187 230356 228051 293369 294677 346388 337423 364969 365233 391604 400085 378194 420415 921122 962338 579942 485242 313507 308270 358781 359409 384364 391808 401351 404119 461434 460057 759108 788206 40.25 68.9 1
12:20:30 2023-10-12 383278 378686 92041 89946 138240 140318 144777 143689 119607 120055 125344 125469 140774 140351 408077 438686 1277322 1264114 497464 513082 132180 114203 122694 124242 132639 130437 126833 127117 86441 87925 308521 266739 772076 769296 229943 228827 292172 295127 342983 335605 366076 365340 392225 398299 381087 420708 917103 968031 584170 484395 311765 306536 360444 357466 384976 391498 401351 405367 457380 458014 759108 783649 40.25 68.9 1
12:20:31 2023-10-12 382591 378461 92070 89975 138135 144189 144643 143625 122561 120339 125082 125849 140579 140814 405781 439619 1283612 1262517 492229 513770 132284 114471 122610 124314 132631 130697 126785 126982 86382 88045 305198 268447 774480 769910 230249 228083 293866 293886 343506 337356 367078 365853 390709 399488 378799 422011 921776 957584 584170 485242 312841 306257 358781 359397 383250 391808 403776 404119 459261 460057 754793 788206 40.25 68.9 1
12:20:32 2023-10-12 382269 377969 92124 90058 138105 144118 144743 143393 122595 120055 125169 125056 140774 140120 408113 436540 1276406 1263215 500260 513842 131745 114236 122441 124157 132299 130688 126327 127117 86264 88045 302168 268447 762573 769296 230462 228508 290842 295543 345411 336600 367188 366403 392261 395898 378799 422011 919128 963826 582761 486208 313507 306789 360988 358280 382337 391223 402240 405403 457146 459373 756671 784043 40.25 68.9 1
12:20:33 2023-10-12 379651 378522 92070 90182 138086 142609 144908 143655 119444 120153 125379 125628 140867 140442 407932 439001 1281970 1264114 496019 513878 131978 114517 122525 124447 131902 130688 126361 127117 86559 88069 305198 268447 762937 766001 231018 228472 291547 294963 345655 336600 367188 366403 391019 398858 378727 422011 919817 957584 588183 485498 312176 306292 358817 358580 382069 390949 403850 404083 458579 458368 751282 786310 40.25 68.9 1
12:20:34 2023-10-12 378713 378194 92070 89946 137991 144206 144743 143166 122561 120089 125047 125435 140617 140652 405781 436718 1285653 1274313 498060 513480 132070 113524 122441 123867 132332 130472 126711 126908 86323 88037 305198 268447 780435 764389 231109 228882 290560 295543 345655 337516 365339 368471 390877 396488 378907 419446 921122 972151 606050 490016 312176 306292 360988 358029 387129 390021 405571 405403 457182 457979 746938 785752 40.25 68.9 1
12:20:35 2023-10-12 381512 378280 91933 90128 137967 144219 144743 143427 122561 120256 125047 125648 139534 140582 408041 442201 1281970 1262778 494893 513878 131996 114268 122441 124157 132332 130562 126711 127151 86441 88045 303123 268447 765491 766038 231018 228437 292653 296264 343471 335347 367188 368132 391604 398858 378230 422011 922430 961657 579942 486580 312619 306257 359901 359361 382069 389475 403850 404724 459261 458727 748544 787083 40.25 68.9 1
12:20:36 2023-10-12 378036 377945 92104 89946 138435 144053 144743 143166 119362 120089 125239 125435 140804 140232 409015 438054 1282007 1277699 500824 516490 130858 114360 122610 124176 132572 130514 126785 127016 86441 88069 305198 268257 764411 762262 230497 228936 291374 295335 345411 334561 365005 368687 392190 396382 378799 419446 919128 970812 579942 491410 312176 305333 360988 358292 384364 387736 403483 405403 457254 460057 749335 785752 40.25 68.9 1
12:20:37 2023-10-12 379651 378486 92070 90099 138725 142571 144908 143393 122561 120055 125204 125435 140774 140351 408077 441768 1282007 1265914 495353 513878 132253 114236 122525 124190 132365 130688 126711 127151 86323 88045 305198 268536 762697 762616 230497 228508 292582 293438 345059 336075 363866 367026 392225 400120 378496 418190 922430 969439 581351 488059 313062 306536 358241 359662 385590 388894 402561 403514 461438 459691 749166 788356 40.25 68.9 1
12:20:38 2023-10-12 383112 377928 92104 89942 138336 144118 145009 143625 119737 119815 125625 125335 141097 140309 405637 439462 1281861 1264865 498170 513806 132432 113368 122863 123867 133064 130410 127130 126874 86441 87925 305198 268829 766705 768208 229782 228988 291516 294999 344923 339068 363573 365375 393365 398299 378799 418153 918477 970099 588398 485242 312714 305333 360698 359397 386713 390675 400711 405403 458579 460049 756430 785961 40.25 68.9 1
12:20:39 2023-10-12 380731 378497 92104 90099 137913 144189 144309 143526 122595 120089 125169 125469 140579 140351 405781 437804 1289323 1266975 492338 513878 132248 114124 122694 124071 132764 130255 126745 126941 86441 87925 305198 265883 769303 764846 230497 228118 292780 294999 344923 338828 364969 367543 392225 400718 378871 418153 920896 969439 581351 488280 313507 306257 358781 359433 386169 389475 401663 405865 459009 462551 753608 788131 40.25 68.9 1
12:20:40 2023-10-12 382955 377801 92102 89968 138198 140749 144976 143623 122595 120089 125029 125642 140774 140519 408544 436896 1280116 1265014 497854 515832 132283 113857 122863 123867 132764 130255 127164 126348 86559 87833 305198 265475 768135 769354 230139 228936 291516 294713 342983 336618 365005 365340 393436 398893 381087 418781 915769 964606 573317 484468 313952 305759 360698 358616 386169 391223 399854 405367 457218 459369 758581 785752 40.25 68.9 1
12:20:41 2023-10-12 383424 378501 91974 90099 137918 144189 144577 143461 122493 120089 125117 125642 140774 140617 408077 441362 1280116 1257504 492338 516749 130411 114517 122779 124485 132572 130549 126785 127226 86382 88101 308289 269211 762667 770350 230497 228118 292370 293886 343506 337615 367041 365304 391019 399488 378496 421718 922430 958939 585579 485330 313062 306970 358817 359433 384094 391844 403776 404119 459981 460057 754607 787644 40.25 68.9 1
12:20:42 2023-10-12 383153 378281 92258 90066 138236 144118 144615 143702 119689 120099 125204 125435 140843 140351 408113 436386 1276417 1263215 496759 513878 131996 114091 122441 123901 132548 130472 126745 127151 86382 88045 308289 266928 767234 769841 230336 228827 292413 295722 342983 337662 366928 366146 393124 397777 381087 421340 919817 966663 582761 485484 311801 306222 360734 358315 384400 391259 401956 405367 455791 457979 758720 784080 40.25 68.9 1
12:20:43 2023-10-12 382810 378794 92070 89975 138135 140641 144615 143558 122595 120251 125625 125855 138937 140997 407932 440526 1281861 1261990 494618 513697 132249 114046 122441 123901 132332 130290 126623 127212 86559 88045 305198 268447 772648 766038 230912 228156 292618 294999 345411 334596 367188 365340 390435 398893 378194 422011 919817 957584 584170 484468 312619 306608 358817 358616 382677 391223 403776 403514 459800 458727 752388 787644 40.25 68.9 1
12:20:44 2023-10-12 381730 378513 92070 89942 138240 140351 144615 142795 122595 119722 125117 125469 140774 140386 408149 436896 1272787 1264114 500653 513480 131962 114268 122357 123867 132241 130688 126711 127185 86323 88078 308289 268447 760697 768208 230497 228546 290842 296598 343195 335759 366668 366991 393400 395933 377360 421675 914437 961035 579942 486604 311510 306789 360988 359121 382105 390057 401059 405439 459944 459409 755757 788206 40.25 68.9 1
12:20:45 2023-10-12 380191 378353 92127 90091 138164 140337 144641 143490 119607 120085 125274 125402 140740 140449 408041 441696 1284740 1266816 496722 513842 132077 114550 122610 124242 131902 130871 126294 127538 86205 88166 306334 269483 769060 763154 230497 228792 292377 295378 345301 335309 364344 368355 392190 398858 376457 418117 921504 965188 578533 488974 313062 306789 360408 360713 384941 387736 402525 405009 460017 460057 746883 788548 40.25 68.9 1
12:20:47 2023-10-12 382119 377918 92070 89934 138287 144237 144743 143562 122595 120170 125169 125402 140821 140199 408077 442057 1276091 1253893 494542 513914 132253 114236 122441 124239 132299 130653 126327 127117 86323 87893 308289 267863 761849 770387 229033 228792 293305 293993 343471 334490 364932 365012 392190 400049 378158 419410 919743 962005 579942 485242 313841 308924 358602 359519 383916 391046 401132 405939 459764 459913 756356 788548 40.25 68.9 1
12:20:48 2023-10-12 378903 377882 91877 90306 138233 141305 144241 143759 122493 120339 123499 125995 140544 140962 405709 436540 1290201 1268621 493212 515174 132180 113446 122779 123867 132639 130437 126920 126995 86441 87861 311584 267307 769694 765387 230462 227449 292618 294677 342983 336311 364932 367213 390709 399768 378871 418781 922430 972188 579942 487294 313507 306935 358206 357466 385518 389712 403132 406050 458065 459334 747541 787045 40.25 68.9 1
12:20:49 2023-10-12 383096 378199 92070 89906 138088 144219 145084 143228 122493 120055 125134 125494 139134 140302 407787 438020 1280002 1265595 497707 516382 132376 114203 122779 124280 132514 130437 126920 126908 86441 88004 311584 266928 771187 769296 230265 228792 291988 295507 342983 338619 366335 365340 392225 398263 381087 420671 918440 965907 584170 484760 313952 306789 360408 358028 384364 391188 401314 405045 455791 460057 758308 783970 40.25 68.9 1
12:20:50 2023-10-12 378903 378465 92037 89942 138071 144219 144643 143427 122561 120256 125134 125642 140740 140617 405745 435927 1285653 1274313 496539 513082 132054 113368 122441 123867 132299 130255 126711 127083 86382 87861 308289 267686 763686 763380 231252 228437 290842 295299 344923 337625 364969 367249 390400 396488 378871 419410 922430 972188 579942 488974 312176 307185 360408 358315 384364 390021 404996 405009 456825 460057 746901 787644 40.25 68.9 1
12:20:51 2023-10-12 382867 378198 92091 90087 138190 140579 144675 143292 119607 120085 125484 125595 141063 140085 408077 436233 1272787 1264617 500861 515101 131928 114236 122441 124209 132232 130528 126327 127117 86323 88045 302168 268447 761996 768208 230462 228440 290806 295543 345655 334022 367188 366403 392261 396175 378799 421974 915769 963789 579942 485842 313766 306536 360988 357466 382069 390604 402203 405439 458028 459373 755247 783612 40.25 68.9 1
12:20:52 2023-10-12 378564 378790 92070 90099 138448 140537 144743 143562 122595 120089 125169 125435 140435 140550 408113 436718 1285653 1276128 498097 513842 132253 114236 122525 124038 132514 130653 126711 127029 86323 87893 305198 267686 764411 763380 231018 228827 290842 296354 344923 334596 364969 368096 390983 396488 378799 419446 919817 972188 581351 488789 313062 308924 360699 358257 386581 389879 404812 408400 457882 459949 746422 786310 40.25 68.9 1
12:20:53 2023-10-12 381512 378425 92070 89914 138313 143930 145145 143761 119444 120055 125169 125435 140626 140207 408544 436397 1271848 1263178 501046 513480 132162 114426 122357 124242 132208 130653 126711 127117 86441 88045 305198 267076 761042 768208 230301 228827 290806 295722 343471 336368 366668 366955 393990 396488 377324 421304 916417 963020 579942 487243 313507 306789 360988 359904 382606 390057 402525 405475 459944 459373 753035 785886 40.25 68.9 1
12:20:54 2023-10-12 377648 377909 92070 89910 138206 144101 144743 143427 122561 119722 125222 125642 140774 140302 407787 441552 1285440 1266704 496612 516638 132157 114583 122441 124519 132232 130697 126576 127416 86205 88106 305198 269365 753559 763269 230462 228511 292377 294677 345543 337423 364380 368355 392225 399768 376457 418153 921122 966627 581351 489868 313507 306008 359901 360749 385247 387736 401023 405331 462691 460057 749335 788548 40.25 68.9 1
12:20:55 2023-10-12 382905 377774 92104 89897 137918 140688 145084 142963 122561 119688 125134 125056 140583 140120 408077 441696 1276406 1253893 493420 515174 131928 114124 122357 124124 132299 130562 126711 127151 86323 88013 305198 267147 762096 770387 229069 228472 292334 294064 343506 334561 365522 364976 392190 399804 378158 420040 919817 955556 586754 485242 311801 306572 358781 359626 383250 391808 400994 406050 461106 460057 757914 788206 40.25 68.9 1
12:20:56 2023-10-12 378857 378245 91770 90306 137608 140855 144407 143625 119283 120320 125135 125715 140896 140638 405565 436361 1291153 1268777 491917 516749 132621 114046 122694 123834 132856 130437 126920 126982 86500 87893 307124 267307 771873 765387 230301 227729 293314 294713 344680 338619 364932 367543 391019 399804 378871 418781 922430 970812 579942 487588 313729 307185 358241 358856 385554 389748 402561 406050 457182 459334 751008 786310 40.25 68.9 1
12:20:57 2023-10-12 382555 378456 92070 90099 138014 144189 144984 143626 122527 120089 124995 125642 140583 140617 405745 439037 1280116 1257692 492302 513878 132437 114124 122441 124276 132764 130653 126361 127151 86441 87925 305198 268447 764391 768208 230856 228278 292618 294713 343471 336880 367188 367543 391604 398858 378763 422609 922430 957547 581351 488280 312619 308379 359865 359110 384941 390939 404415 407204 459081 458583 753608 788131 40.25 68.9 1
12:20:58 2023-10-12 378108 378297 91904 89910 138075 144031 144643 142997 119607 120153 125344 125642 140774 140302 405745 436220 1285653 1274313 499550 515211 131962 114203 122441 124038 132514 130653 126711 127117 86323 87925 306133 267686 760442 762805 231576 228936 291869 297099 345411 335569 365005 368096 391019 396488 378835 419446 919817 971500 579942 490987 312176 306720 360988 357466 384941 389748 404055 405367 456504 460057 747173 784007 40.25 68.9 1
12:20:59 2023-10-12 379651 377945 92070 89914 138217 144048 144743 143562 122595 120256 125169 125469 140617 140302 408077 442093 1281024 1266816 496722 516749 132070 114268 125535 124276 131902 130688 126294 127572 86205 88230 306334 268761 753676 763694 230497 228511 293871 295450 345543 334561 364711 368096 391976 398609 376241 419155 921665 968497 587647 490142 313729 308488 360518 360569 384328 387736 402232 405331 462728 459841 750511 788548 40.25 68.9 1
12:21:00 2023-10-12 378867 378794 92295 90029 138371 144118 145147 142963 119444 119964 125204 125056 140774 140223 408113 437768 1278265 1267718 499661 513878 131962 113857 122441 124071 132332 130472 126711 127117 86382 88045 308289 268447 765152 765423 229782 229218 292172 294677 345655 335850 363573 367543 393990 396558 378799 417527 918857 972916 578533 488974 312494 306464 360988 358616 385554 387701 401314 405439 458579 460013 754256 786310 40.25 68.9 1
12:21:01 2023-10-12 378903 377386 92104 89910 138121 140518 145009 143553 119704 120119 125554 125508 141342 140126 405601 441588 1276202 1255715 497891 516749 131928 114268 122779 124157 132299 130619 126327 127185 86323 88069 305198 268312 757357 768335 229033 228936 292582 293850 345023 334561 366076 365304 393400 400085 378194 420374 919817 955556 581351 484431 313225 305794 359323 360241 383286 390057 401467 404119 460017 460057 758581 787988 40.25 68.9 1
12:21:02 2023-10-12 382196 377652 92037 89910 138109 144070 144743 142997 122595 120089 125169 125435 140774 140267 405745 436754 1278265 1263215 497854 516016 132283 113368 122863 123801 132764 130095 127130 126698 86500 87741 305198 267307 769902 768208 230139 228635 291516 294999 342983 336618 364675 365340 393400 397706 378907 418781 915769 971500 581351 484015 314118 306500 360444 358580 386441 390939 400739 408289 458170 462660 756282 784767 40.25 68.9 1
12:21:03 2023-10-12 383242 377712 91908 90124 137937 140634 144509 143427 122561 120089 124960 125614 140832 140414 408041 440705 1280079 1258325 492375 513878 131962 113524 122441 123867 132332 130472 126711 127151 86323 87893 305198 268447 768117 768208 230497 227764 292334 293886 343471 337356 367188 365340 390435 398858 378194 421675 921122 957584 588398 484896 312619 306900 358817 359397 383214 391534 403813 403798 459585 459733 752924 787083 40.25 68.9 1
12:21:04 2023-10-12 381684 377324 91974 89910 138131 143917 144615 142908 122561 119688 125169 125349 140579 140351 405745 434833 1276406 1263215 500260 513842 131962 114268 125570 124157 131902 130562 126327 127151 86323 88045 305198 267686 762573 768208 230301 228827 291869 295722 345411 337148 367188 366439 392225 396175 378583 421718 921030 965680 582761 486062 313952 308524 360808 358136 384941 391046 402525 405331 456789 459373 757099 783896 40.25 68.9 1
12:21:05 2023-10-12 378830 378486 92070 89938 137879 140351 144615 143190 122561 119972 125134 125435 140481 140484 405781 438420 1281061 1264114 495243 515174 131836 114203 122273 124242 132241 130562 126361 127151 86382 87925 308289 268257 768622 766001 230533 228118 291925 294999 343471 335759 367188 367543 391019 398299 378194 422646 921776 960297 579942 488826 312841 306608 359865 358580 382033 390092 404709 404724 460126 458691 749076 787083 40.25 68.9 1
12:21:06 2023-10-12 378574 377329 92070 89696 138332 143987 145660 143702 119689 119982 125625 125321 140901 140442 407968 436361 1283686 1275877 499365 512324 132111 113857 122441 124071 132365 130410 126893 127117 86441 88045 308289 267686 762159 764227 230892 228863 290842 295722 344923 337662 365817 369206 391639 396523 378835 419483 921122 969439 579942 486616 312176 306222 360988 359397 384400 389475 404996 405403 457182 460057 745511 784080 40.25 68.9 1
12:21:07 2023-10-12 377693 378199 92037 89942 138153 144154 144615 143190 122510 120089 124995 125435 140579 140484 405745 441949 1281970 1266816 496019 513878 131619 114459 125325 124276 131868 130871 126294 127572 86264 88138 308289 268169 756036 763154 230497 228472 292172 293886 344540 336843 364969 368651 391879 398299 376457 419446 922430 963826 575714 486580 313062 306008 360444 360591 383214 387736 403168 407056 462401 459445 746915 789332 40.25 68.9 1
12:21:08 2023-10-12 379503 376676 92161 89968 138228 140192 145487 142862 119607 119688 125204 125056 140778 139840 407787 438384 1280039 1266039 499661 515979 132100 114013 122357 124038 132332 130472 126361 127029 86323 87925 305198 268257 762343 763730 229104 228936 291728 294999 343471 336075 363536 366439 394302 397706 378763 416901 915769 970099 573317 485952 312749 306644 360734 358616 386713 388894 399818 405403 458579 459334 754177 785752 40.25 68.9 1
12:21:09 2023-10-12 378939 377949 91910 90099 137462 141077 144175 143759 122324 120256 124925 125762 140384 140765 405745 436233 1289359 1268621 492511 515211 132031 113368 122610 124038 132639 130255 126920 127029 86441 87893 311584 267307 766584 764883 230301 227414 293511 294470 342983 336346 364675 366991 391055 400120 381087 418817 922430 972632 579942 489412 313952 308960 358098 358184 385447 389844 402378 405939 458604 462333 749696 785961 40.25 68.9 1
12:21:10 2023-10-12 382825 377892 92124 90000 138109 144118 145084 143228 122510 119722 125379 125421 140583 140386 405781 434706 1278228 1261383 496407 513118 131996 113524 122610 124038 132581 130255 126920 127029 86441 87801 311584 266739 771790 768208 230336 228863 292172 294677 342983 338858 364969 365340 393124 398020 378907 419446 918477 966700 586989 484760 311801 305759 360444 358351 385554 391808 401351 405331 455827 459369 758308 784043 40.25 68.9 1
12:21:11 2023-10-12 378867 378230 92037 89881 138109 143917 144643 143156 122527 120089 125169 125435 140776 140386 408113 435138 1282007 1274313 498023 513842 131962 113368 122357 123867 132365 130290 126745 127151 86441 87893 305198 267686 775019 762298 231252 228472 290701 296311 344815 337615 364714 368248 390603 396382 378727 419264 919633 970666 581351 488974 311955 306292 360988 357776 386581 390021 404996 405367 456825 460057 747025 783617 40.25 68.9 1
12:21:12 2023-10-12 381816 377386 92104 89910 138105 144101 145101 142997 122561 120089 125082 125469 140583 140302 408113 436754 1271884 1263215 501083 515248 131711 114268 125430 124276 131935 130688 126361 127185 86323 87925 305198 267112 755520 768208 230139 228827 291728 295614 342983 334561 367188 366146 392261 396523 378943 422011 917140 964543 582761 484431 313989 306572 360444 357179 382641 391223 401351 405009 457020 459733 756430 786164 40.25 69.0 1
12:21:13 2023-10-12 378718 378245 92061 90099 138102 140371 144641 143625 119362 119918 125344 125715 140930 140582 405709 438384 1282007 1262778 493696 513842 131871 114268 122525 124157 132631 130549 126745 127185 86382 87957 305198 268447 775253 766038 231252 228508 292618 294677 343506 336094 367188 368687 391639 398578 377661 422646 922430 961657 581351 488752 312619 306257 359901 359433 382105 389475 404422 405045 459585 458727 749335 786022 40.25 69.0 1
12:21:14 2023-10-12 381816 377625 92095 89946 138366 143917 145084 142963 122595 119972 125029 125469 140774 140391 408077 439834 1269071 1259517 501083 513878 131711 114268 125395 124276 131902 130597 126327 127185 86205 88078 308289 267899 759481 767122 230175 229218 290497 294713 344540 336880 366113 366991 394616 397706 376528 420708 917140 961657 579942 487243 313952 306572 360808 360267 385486 389915 400602 405367 459908 459553 757225 785811 40.25 68.9 1
12:21:15 2023-10-12 379641 377909 92104 89975 137918 144320 144607 143626 122561 120055 125029 125469 140579 140302 405637 442093 1282007 1265014 495280 515979 132162 113980 125570 124157 132490 130688 126361 127151 86264 87925 308289 268797 757488 762805 230497 228901 292689 293680 345336 335605 363866 367579 392225 400718 377625 418153 921122 966700 586754 488863 313507 306257 359647 360821 385590 388894 401948 404154 460053 459334 749335 785698 40.25 68.9 1
12:21:16 2023-10-12 382905 377620 92037 89910 138109 144123 145084 142963 122527 119688 125222 125056 140778 140085 405745 442201 1276406 1252111 492375 513444 131928 113524 122441 124209 132299 130437 126677 127117 86707 88013 306133 269020 761726 769296 229069 228792 293064 293743 343506 334525 365488 367621 391976 400135 378050 419300 918944 961547 579942 483099 313952 308524 358710 359626 384094 391223 401314 407167 459908 460057 756430 787988 40.25 68.9 1
12:21:17 2023-10-12 378898 378018 91877 90160 137526 144412 144243 143861 122324 120339 124925 125849 140630 140661 405709 436718 1290274 1268621 491811 513082 132437 113446 122610 123867 132639 130221 126920 126908 86441 87861 304104 267117 773146 763730 230104 227764 294102 295414 344923 337625 364969 367249 390983 399804 378871 419077 922999 970812 579942 487588 313507 307185 358746 358257 386133 390021 402561 406050 457218 463658 751932 786310 40.25 68.9 1
12:21:18 2023-10-12 383080 377625 92091 90026 138177 140534 144743 143562 119379 119918 125379 125301 140990 140242 405565 437997 1280039 1261383 497501 515248 130879 114327 122610 124209 132514 130255 126920 126880 87165 87893 307124 266550 778250 768208 230104 228827 293459 295657 342983 336111 365781 365340 393365 398632 381625 419446 916417 966663 585579 484724 311765 306789 360662 357430 385247 391223 401351 405331 455791 457979 758581 784007 40.25 68.9 1
12:21:19 2023-10-12 378898 377945 92037 89946 137986 144307 144343 143761 122493 120339 125012 125849 140600 141000 407809 436896 1283741 1270619 492375 513082 132345 114203 122525 124157 132514 130653 126745 126995 86798 87893 308289 266928 775546 762579 231216 227729 291556 295901 344923 335534 364969 366991 390435 398383 378871 419446 920338 970812 577486 487588 312841 307220 359829 357718 387129 389773 404702 407204 456718 460021 747025 786125 40.25 68.9 1
12:21:20 2023-10-12 382087 378081 92191 90033 138178 144136 144743 143166 122561 119982 125379 125402 140723 140332 405745 435387 1280039 1264114 497243 513878 132253 114236 122357 124157 132299 130653 126711 127029 86382 87893 305198 266928 761419 768208 230301 228827 291551 296807 342983 336563 367188 366146 392225 396523 381087 421340 918339 965225 582761 484724 311765 305759 360408 358912 383214 391808 402203 405331 455791 460057 758581 784007 40.25 68.9 1
12:21:21 2023-10-12 378939 377590 92037 90066 137978 144136 144543 143562 122527 120055 125047 125469 140532 140644 408077 436896 1285653 1276128 496575 513082 132253 114124 122525 124038 132514 130472 126886 127117 86441 87893 305198 266292 768088 763380 231216 228472 290731 296354 344923 334561 364969 367507 393287 399198 378655 420118 920918 971426 579942 488974 312841 309397 360772 359932 384797 390021 404996 405367 457146 459841 746804 784007 40.25 68.9 1
12:21:22 2023-10-12 381082 378261 92075 89942 138284 144127 144643 143166 122561 119937 125169 125435 140825 140212 408041 436718 1272787 1263215 501009 513480 132253 114236 122441 124242 132332 130653 126745 127151 86766 88078 308289 268447 762481 769296 230497 228827 290731 296843 345655 334291 367188 366955 393400 396263 378835 422011 917140 965225 581351 486172 313729 306008 360988 357466 383214 391223 402561 405403 457146 459409 756393 784007 40.25 68.9 1
12:21:23 2023-10-12 376555 377386 92104 90160 138371 140264 144811 142963 122561 119722 125082 125056 140774 140120 405745 437460 1280116 1272501 499587 513480 132146 114236 122441 124276 132332 130472 126711 127151 86323 88045 308289 268638 763857 764389 230249 229113 291551 295299 345899 337423 365598 369026 393222 396382 378763 419446 917140 971500 588183 490142 313062 306789 360988 358544 384400 387630 403776 405439 458543 460057 749446 784043 40.25 68.9 1
12:21:24 2023-10-12 378939 377365 92358 89659 138401 143847 145248 142698 119607 119571 125291 125023 140774 139695 408077 440418 1269071 1259296 498483 513842 131928 114124 122357 124242 132332 130562 126361 127151 86323 88045 305198 268536 758045 768208 229104 229218 291925 293886 344782 337356 365522 365340 394580 400120 377590 420374 919817 962338 588183 484640 313445 306789 359611 360519 384094 389808 400456 407672 462075 459985 760080 788131 40.25 68.9 1
12:21:25 2023-10-12 381816 377738 92224 90091 138164 140582 144539 143465 119444 120089 125204 125469 139130 140302 408041 442021 1289323 1266816 493914 516749 132272 114124 122694 124157 132639 130562 126920 127151 86441 87925 305198 266889 763092 763730 230497 228866 293959 294064 343506 336582 364932 367543 392225 400718 378907 418781 922430 969439 571927 488443 313729 306257 358781 359121 386713 390021 401948 406086 459261 459369 750795 787428 40.25 68.9 1
12:21:26 2023-10-12 383424 377909 91974 90099 137913 140782 144643 143659 122527 120256 125169 125642 140544 140267 405709 440670 1280079 1257504 492338 516749 131962 114124 122441 124071 132332 130653 126711 127117 86323 87925 305198 268447 759069 768955 230497 228226 293511 293886 343541 334596 367188 366403 391055 398928 378510 422315 922342 959277 583818 486627 313507 307544 358674 359447 384221 391941 403299 406086 459944 460057 753605 788325 40.25 69.0 1
12:21:27 2023-10-12 382360 378785 92037 89942 138196 144311 144643 143761 119444 120367 125169 125849 140532 140705 405781 436034 1287480 1274313 494506 512360 132437 114236 122610 123867 132731 130562 126954 127151 86441 87925 305198 267307 765236 761503 231576 228278 292172 296354 344923 336392 365781 367543 390435 397706 378907 419446 922158 972188 581351 487588 312176 307185 359901 357466 385283 390057 405283 404154 456825 460057 747210 786310 40.25 69.0 1
12:21:28 2023-10-12 381155 377883 92070 89975 138221 144316 144543 143761 122595 120089 125047 125642 140626 140563 405745 438420 1282007 1261383 494156 513480 132253 114236 122441 124242 132332 130562 126745 127151 86441 87893 305198 268447 769772 767725 231327 228581 292815 295363 346388 337003 367598 367399 391461 398751 378619 423098 922430 957547 579942 487588 313507 307329 359829 360193 382641 391223 404996 407204 459908 459373 751698 787428 40.25 68.9 1
12:21:29 2023-10-12 380461 378522 92066 89942 138200 140388 144743 143562 122561 120089 125169 125469 140617 140644 408077 435138 1285653 1274313 498134 514408 132162 113446 122525 124071 132332 130506 126745 127117 86441 87925 305198 266292 763099 763966 231576 229183 291693 296598 344923 335569 366076 368651 391604 396523 378907 419483 919817 971500 581351 489905 312176 308415 360988 358004 384976 390057 405571 405403 458535 459877 746878 785774 40.25 68.9 1
12:21:30 2023-10-12 381005 377820 92224 90004 138271 140679 144743 143761 119444 119937 125134 125435 140813 140447 407823 438228 1272787 1263215 501046 513842 132134 114236 122441 124276 131935 130562 126361 127151 86323 88078 305198 268447 765745 768208 230497 229023 290842 295722 343471 336880 366928 367249 393436 396488 377625 421974 917103 961035 579942 486898 313507 305333 360988 359433 383214 390914 403168 405511 459944 459733 754177 785924 40.25 68.9 1
12:21:31 2023-10-12 380731 377324 92295 89946 138371 143917 144811 142833 122629 119722 125204 125056 140774 139987 405745 437804 1278265 1266816 499661 513914 131996 114236 122441 123867 132332 130472 126711 127117 86382 87925 305198 268447 772632 764846 229746 229218 291516 294713 343471 339308 363830 366146 394616 398578 378799 417822 919720 972005 574707 486168 314845 306789 360844 359253 386605 389879 400849 408363 459764 460659 755757 786522 40.25 69.0 1
12:21:32 2023-10-12 383347 377328 91970 90004 138109 144201 144677 143461 122595 120354 125169 125675 140774 140337 405781 442093 1278265 1254822 492338 516382 132070 114236 122525 124242 132673 130688 126327 127151 86323 87925 308289 267112 759203 770369 230139 228866 293546 293886 343506 334561 365817 365304 391914 400120 378763 420708 919817 960297 583046 484088 313507 306970 358817 359409 384364 391844 401059 404119 459944 460057 755321 787988 40.25 69.0 1
12:21:33 2023-10-12 382015 377386 92104 89942 138240 144154 144777 143427 119444 120089 125169 125435 140774 140506 408077 434083 1276406 1263215 496722 515979 131962 113857 122441 124038 132365 130653 126361 127151 86382 87893 306133 266928 760693 769296 230301 228676 292370 297897 344778 337662 367078 366296 393257 397286 380942 421828 918413 967810 582761 485191 313952 306257 360988 357754 384257 392084 401059 405367 456504 459805 756430 784007 40.25 68.9 1
12:21:34 2023-10-12 381182 378785 92070 90099 138109 144189 144643 143393 122561 120165 124995 125675 140579 140582 405745 439718 1282007 1261383 494542 513118 131905 114046 122441 124071 132332 130688 126745 127151 86382 87925 306133 268447 762096 766001 231252 228508 292689 296224 343506 333763 367188 368427 391604 398893 378194 422011 922158 960977 583895 486580 312619 306257 359901 359121 382069 389748 404709 405367 459908 458727 749113 787169 40.25 68.9 1
12:21:35 2023-10-12 381544 377365 92350 89663 138478 143791 145145 143166 119444 119688 125204 125023 140813 139795 408113 441074 1270909 1257729 499224 513878 131779 114124 122441 124485 132597 130592 126717 127334 86441 88134 305198 269786 763114 769187 229605 229113 292922 293850 345336 335814 366113 366182 394365 401281 378727 420708 919546 962005 578876 484760 313702 306789 359901 360785 384436 390092 400711 404724 460089 460057 756657 785661 40.25 68.9 1
12:21:36 2023-10-12 378898 377945 92104 89942 138240 144154 144743 143427 122663 120089 125169 125469 140676 140372 405709 441362 1290237 1266816 491259 516749 132214 113446 122610 123901 132581 130255 126745 127063 86500 87957 305198 266292 763598 763730 230336 228712 293262 294135 342955 336346 364969 367543 391055 400120 381123 419113 922430 964606 581351 488628 313952 309834 358530 358436 386025 389915 403051 405976 457075 462660 750030 787428 40.25 68.9 1
12:21:37 2023-10-12 383117 378523 92070 89975 138121 140440 144539 143465 122595 119948 125169 125528 139269 140155 405781 435082 1277359 1263215 496759 513082 132253 113524 122525 123867 132552 130255 126954 127029 86441 87893 307124 266550 766495 768208 230336 228863 292618 296354 342983 337136 366928 365375 393400 398893 382237 421340 916906 966627 582761 484760 311801 305759 360444 357466 385554 391844 401424 405367 455863 458049 757914 784080 40.25 68.9 1
12:21:38 2023-10-12 377729 377643 92104 89942 138336 144118 144811 143427 122629 120170 125082 125469 140579 140386 408077 436754 1283612 1276128 499587 513480 131996 114236 122441 124273 132332 130597 126745 127151 86323 87925 308289 267686 761163 762805 231216 229183 290877 295937 345863 337662 365820 368918 391772 397564 378763 420562 919670 972115 579942 491061 312176 306222 360988 358040 385012 389808 405460 405403 457182 458014 744725 783896 40.25 68.9 1
12:21:39 2023-10-12 381082 377913 92070 90099 138188 140522 144777 143393 119379 120256 125169 125642 140774 140232 408653 437982 1270872 1261346 501046 515540 131894 114459 122324 124361 132299 130871 126711 127327 86323 88045 305198 268829 762203 767651 230462 228901 290771 295543 343506 336233 366854 367213 394544 396523 377554 421639 915732 963020 573317 487257 313952 306789 360988 360459 383214 390057 401875 405475 460053 460021 755746 787644 40.25 68.9 1
12:21:40 2023-10-12 381042 377616 92358 89942 138371 143952 144794 143359 119444 120055 125344 125402 140970 140239 408077 437768 1280039 1266816 499661 516749 132146 114236 122610 124242 132514 130683 126893 127300 86788 88069 308289 268829 767949 767238 229640 229765 292440 295507 346388 335769 363793 367543 395171 398858 378547 418008 917067 972879 578533 488702 314845 306789 360988 359626 386677 388859 401023 405439 459548 460371 753569 786310 40.25 68.9 1
12:21:41 2023-10-12 381475 377288 92070 89942 138302 144123 144743 143427 119526 120055 125169 125402 140774 140316 405745 440966 1276406 1253893 495316 513842 131962 114236 122525 124242 132514 130653 126711 127151 86441 88045 305198 269211 758779 769841 229069 229148 293511 293850 344505 337356 365781 365268 392225 400085 378158 420671 921122 963020 581351 484551 312714 308888 359035 360231 387129 392216 400849 407167 459800 459949 758433 788094 40.25 68.9 1
12:21:42 2023-10-12 381742 377571 92037 90165 137883 141272 144539 144090 119347 120305 125047 125815 140774 140596 405565 438054 1291153 1268621 492265 516345 132180 113889 122779 124157 132731 130221 127008 126874 86441 87893 305198 267307 765576 764810 230301 227449 292334 295378 344923 336582 364969 367471 390983 400085 378871 419077 921776 970812 581351 488023 313729 308343 358206 358544 386405 390021 403454 406086 458824 459978 750831 786484 40.25 68.9 1
12:21:43 2023-10-12 383424 377684 92037 90066 137849 140415 144509 143626 122493 120256 125100 125642 140544 140582 405745 438728 1281024 1257655 493914 515174 131928 114203 122441 124209 132332 130653 126886 127117 86382 88045 305198 268447 763934 767665 231018 228086 292334 295414 343471 333987 367748 368363 394123 399204 378655 422762 922319 960151 579942 488642 313507 308162 360228 359049 382570 390057 404996 408252 460996 459337 749002 787644 40.25 68.9 1
12:21:44 2023-10-12 379651 377856 92161 89942 138206 143917 144743 143228 122493 120055 125169 125402 140676 140449 408113 436575 1281970 1274313 499942 513082 132253 114268 122525 124209 132673 130653 126711 127117 86441 88045 308289 267686 764416 763380 230533 229218 290877 295901 345655 337076 365781 369466 392154 396488 378835 420374 920993 970812 588183 486616 312176 306222 360988 358257 384941 389439 404672 405439 457218 460057 746878 784043 40.25 68.9 1
12:21:45 2023-10-12 378867 377288 92041 89942 138384 144132 144743 143562 119412 119937 125169 125435 140825 140417 405709 441326 1289312 1265914 490839 513842 132437 113368 122610 124038 132731 130437 126920 127083 86788 88037 305198 268829 781314 765548 230714 229042 294692 294784 345899 338196 364750 367364 392225 400999 378763 418153 924829 968570 579942 488280 313729 306789 358746 359991 386713 390021 403454 407389 459981 460013 751932 788548 40.25 68.9 1
12:21:46 2023-10-12 382825 376811 92295 89914 138326 144202 144743 143562 119444 120055 125204 125315 140821 140190 408077 436754 1278191 1263178 496722 513082 132437 113290 122779 123834 132927 130095 127130 126664 87073 87741 305198 266928 771167 768208 229746 229148 291551 295414 344923 336618 364969 365304 393400 398632 381087 418781 915732 969439 582761 484687 312494 305759 360698 358293 386425 391799 401059 408400 457039 462660 758470 783822 40.25 68.9 1
12:21:47 2023-10-12 378867 377918 92037 89942 138105 140304 144743 143427 122595 120089 125134 125435 140774 140449 405745 435316 1283574 1278612 500298 516382 132192 114203 122694 124347 132664 130605 126873 127158 86559 88069 305198 267686 763346 763380 231216 228901 290868 295543 345655 335534 366076 369170 391461 396523 378871 419446 921122 971500 579942 490950 312176 306644 360988 358004 384400 390021 404996 405403 459548 460057 748914 783649 40.25 68.9 1
12:21:48 2023-10-12 381816 377360 92104 89942 138105 144127 145084 143228 122561 119972 125134 125435 140778 140120 405745 437768 1269071 1261346 501046 513842 131676 114236 122324 124276 132083 130779 126327 127327 86264 88106 305198 269211 768794 767665 230462 229183 290806 295299 344505 337356 366631 367507 394329 398295 377870 421346 919720 961547 581351 487669 313952 306717 360880 360303 385486 389986 401278 405439 462655 459769 758996 786447 40.25 68.9 1
12:21:49 2023-10-12 378225 377918 92070 89910 138198 140679 144509 143393 122561 120089 125134 125435 140676 140267 405709 442093 1282007 1265014 495316 515979 131928 114236 122525 124242 132332 130653 126711 127151 86323 87925 305198 268312 759338 762805 230462 228901 292129 293295 345301 336311 364380 367543 393088 401281 378763 418153 922430 966663 588183 488702 313729 306644 358493 359662 386405 389439 402839 406086 459981 459334 749039 787428 40.25 68.9 1
12:21:50 2023-10-12 383096 377913 91974 90099 138109 141782 145458 143752 122561 120256 125134 125849 140583 140912 408041 439037 1281933 1257504 492302 515174 132146 114268 122525 124242 132514 130688 126711 127151 86382 87925 305198 269020 760306 771310 230967 228297 293369 294820 346388 337662 366152 365161 392047 399942 378727 421639 921122 957547 578876 485242 313507 310527 358817 359373 384364 392252 403776 404119 460779 460057 754607 788206 40.25 68.9 1
12:21:51 2023-10-12 378867 377861 92004 90099 137900 144294 144415 143801 122493 120256 124960 125849 140549 140814 405745 436999 1287480 1274313 494266 512685 132146 114046 122610 124157 132332 130255 126920 127151 86382 87893 308289 267307 765456 763380 231216 228278 291728 295543 344923 338379 365781 367543 390674 397670 381051 419410 922430 971500 588183 487934 312176 307185 360988 358280 385554 389738 405637 408289 459800 459877 745363 783896 40.25 68.9 1
12:21:52 2023-10-12 378574 378261 92058 89910 137918 144118 145084 142997 122595 119964 125134 125435 140774 140582 405709 442093 1281933 1265014 497447 516749 130320 114517 122610 124347 132232 130514 126610 127436 86382 88101 306334 270556 754886 763380 230497 228792 292618 294713 345472 336793 364344 368096 392261 400682 377338 419410 921504 966663 581351 488974 313507 306222 360444 360821 385590 389404 403776 405331 462691 459334 749867 788548 40.25 68.9 1
12:21:53 2023-10-12 381078 376824 92070 89910 138440 143922 144743 143166 122629 119722 125169 125402 140910 140078 408077 439359 1278265 1265014 498244 516382 132437 114236 122610 124157 132639 130562 126711 127117 86441 88045 305198 268447 774332 765475 229782 228901 292689 294713 343506 336618 365781 366110 393954 398858 381662 419155 918376 972632 582761 485791 314621 306789 360844 358401 386569 391630 402086 405367 457182 460013 758581 787083 40.25 68.9 1
12:21:54 2023-10-12 378650 378518 92070 90070 138336 144070 144777 143689 119607 120217 125625 125648 141063 140624 407932 436269 1287369 1277699 497133 515027 132111 114203 122694 124276 132548 130592 126994 127083 86441 87893 305198 267686 762096 763380 231775 228511 290701 296354 345411 335569 366076 367579 390983 397670 381051 420708 922430 972188 581351 490253 312619 308379 360988 358256 384976 390057 405571 405367 458787 457979 747210 784767 40.25 68.9 1
12:21:55 2023-10-12 381119 377360 92070 89942 138336 143917 144643 143228 122663 120055 125134 125435 140579 140316 408690 436269 1272787 1265014 501046 513444 131928 114268 122441 124447 132208 130688 126711 127361 86323 88045 308289 268447 756982 769910 230770 228936 291516 297219 346388 336698 367078 367364 393222 396347 378655 422762 917030 963826 580266 487243 313952 308524 360988 358280 383214 391223 403168 407660 457182 459733 755820 783761 40.25 68.9 1
12:21:56 2023-10-12 377729 378216 92070 89942 138336 140415 144743 143393 122595 120089 125047 125469 140774 140449 405745 438728 1281970 1265014 495280 515174 131711 114537 125535 124566 131902 130962 126294 127749 86264 88045 305198 269020 753927 765965 231252 228472 292618 294677 343506 335759 367708 368687 392190 398893 378194 422646 921122 961657 599321 490290 313062 306572 360444 359626 382641 389748 404996 405367 461286 459409 750178 788122 40.25 68.9 1
12:21:57 2023-10-12 381082 377647 92392 89631 138371 139958 145248 142930 119607 119654 125378 125023 140970 139695 408113 441218 1270909 1257692 501083 513480 132162 114517 122694 124485 132597 130718 126610 127436 86441 88134 305198 269978 761753 767725 230356 229932 291516 294999 345059 334561 365820 367399 395135 400085 377625 421304 918413 961657 579942 485915 313445 305602 360988 360785 384364 390057 400109 405403 459620 460057 759537 787644 40.25 69.0 1
12:21:58 2023-10-12 378867 377329 92066 90037 138231 144154 144811 143393 122595 120089 125047 125435 140774 140351 405745 441696 1287480 1267718 492375 513842 132437 114268 122525 124157 132673 130437 126920 127117 86441 88045 305198 268447 760882 761503 230336 228988 293959 293501 343506 338828 364969 367543 392261 400682 378871 418781 922999 970562 578533 489101 313952 308524 358350 359253 386605 389879 402985 405976 463227 460013 749732 787083 40.25 68.9 1
12:21:59 2023-10-12 383415 377888 91974 90099 137883 144189 144309 143526 122358 120089 123605 125821 138743 140666 405457 438585 1282773 1258325 493175 516382 132192 114360 122441 124242 132548 130688 126711 127117 86618 88101 306133 268447 760415 768208 230533 228137 292697 296224 343506 334336 367708 367543 391055 398893 378799 423282 920851 957511 581351 488280 312619 306292 359901 359121 382069 390914 404996 404119 458579 458727 749732 787428 40.25 68.9 1
12:22:00 2023-10-12 377693 377647 92070 89942 138330 144040 144643 143562 122595 119888 125169 125435 140528 140267 405745 436754 1282007 1274313 498134 515211 132162 114203 122441 124190 132365 130653 126745 127185 86441 87893 308289 267686 770406 762262 230533 228936 290560 295959 346352 337662 365671 369358 392083 396417 378691 420191 920375 971390 579942 491024 312619 306572 360988 358293 386581 388859 404996 405439 458751 459877 746883 783612 40.25 68.9 1
12:22:01 2023-10-12 381816 377365 92104 89983 138461 143734 144743 143166 122629 120089 125169 125349 140813 140425 408113 439834 1270909 1260450 501083 513480 132070 114236 122342 124276 132332 130871 126327 127361 86323 88198 308289 267935 754398 766001 230462 229218 290731 294713 344782 337118 366668 367507 395485 398578 377324 421340 917140 961657 588183 487588 312714 306789 360988 360591 383286 390057 401031 405439 462365 460057 760192 787494 40.25 68.9 1
12:22:02 2023-10-12 382810 377360 92070 89663 138071 143922 144643 142833 122561 119688 125204 125349 140774 140120 405745 435963 1278228 1263215 497854 512324 132283 113213 122863 124076 133248 130285 127191 126792 86670 87828 305198 267307 767271 767519 230159 229007 292129 295378 342983 338349 364969 365340 394016 398574 381051 418781 917140 970812 581351 485242 312494 306789 360444 358892 386441 391259 401314 405367 457182 460013 758581 783649 40.25 68.9 1
12:22:03 2023-10-12 383096 377954 91910 90103 137883 144105 144883 143626 122392 120089 125047 125762 140583 140631 405745 440670 1280116 1255715 492375 515979 132146 114124 122441 124242 132332 130688 126711 127151 86323 87893 308289 268257 759192 768208 230856 228156 292334 295206 343506 334596 367708 366439 391019 398928 378799 422946 921122 957511 581351 488017 313507 309834 359613 359519 383107 391666 403945 407783 459728 459193 751134 788548 40.25 68.9 1
12:22:04 2023-10-12 381082 377679 92104 89942 138231 140448 144615 143657 122595 119972 125169 125435 138937 140302 407787 439444 1274387 1264692 500935 513533 132123 114471 122441 124466 132265 130653 126590 127450 86382 88045 304151 269020 761876 768208 230462 228706 290806 296311 346633 334022 367188 366991 392261 396488 378799 422646 915769 965225 581351 485952 311801 306572 360988 358580 383214 390639 402598 405511 458751 459733 754607 783649 40.25 68.9 1
12:22:05 2023-10-12 378574 377356 92070 89910 138105 143952 145660 143304 122561 119888 125169 125469 140651 140484 405745 440454 1281061 1265014 495280 513878 131711 114268 125291 124447 131868 131053 126294 127572 86323 88230 305198 268689 751744 762579 231018 228508 292618 294713 347861 336309 366894 369250 392083 398787 377180 421828 922356 962947 579942 490364 313507 306222 360444 360519 382641 389192 403666 405331 462655 459373 746606 788325 40.25 68.9 1
12:22:06 2023-10-12 383133 379309 92124 90026 138206 144509 144743 143861 119362 120119 125344 125388 141118 140508 405745 440144 1277322 1254822 492265 513842 132253 114268 122525 124276 132548 130766 126745 127151 86382 87925 305198 268447 762944 769296 230139 228472 293994 293886 343506 337393 367188 365340 391914 400120 378799 422011 921776 959618 586989 485242 313507 306755 359865 360229 384941 392430 403776 404119 459981 458014 755284 788206 40.25 68.9 1
12:22:07 2023-10-12 378686 377954 92070 90099 137883 140522 144543 143659 122493 120423 124960 125916 140544 140765 405745 435316 1286546 1270656 492338 515248 131996 113524 122610 124242 132548 130688 126893 127212 86939 88037 305198 267496 766492 765005 231632 228015 292440 295507 345411 336582 365781 367579 391019 398613 380833 420374 922430 964606 579942 488059 313507 309070 359865 358040 385319 390057 404996 404154 458065 459334 747210 786522 40.25 69.0 1
12:22:08 2023-10-12 382265 377365 92104 89967 138371 144189 144811 143228 122629 120089 125204 125469 140774 140351 408077 435011 1276406 1263215 496502 512360 131996 114459 122525 124242 132365 130688 126745 127151 86441 87925 311584 267307 764074 768752 230497 229183 292484 295650 344923 337662 367188 366475 393400 397706 381662 422646 919780 965944 582761 485484 311801 308924 360736 358857 386581 391702 402415 405295 457039 459985 758197 783859 40.25 68.9 1
12:22:09 2023-10-12 378574 377360 92104 89946 138371 143952 144777 143228 122595 119722 125169 125349 140676 140155 405781 440080 1283612 1275877 500972 512974 132410 114393 122779 124519 132697 130731 126994 127314 86500 87925 305198 267686 777882 776162 230391 229218 290701 295722 343471 338110 364714 369242 394580 397706 378835 419150 919817 974328 579414 486616 311801 306789 360988 359397 384976 387771 402240 405511 459261 458014 749076 784804 40.25 68.9 1
12:22:10 2023-10-12 378898 377382 92332 89848 138371 143930 145282 142963 119607 119688 125239 125023 140872 139381 408113 442093 1272787 1256799 495643 516749 131962 114236 122441 124242 132365 130688 126745 127185 86441 88045 306133 268829 762990 769296 229104 228676 293511 293868 344576 334596 365820 368142 393150 400433 378619 421194 918981 963020 579942 485030 314845 308524 358781 360169 384400 392119 401059 407093 459692 460057 758581 786254 40.25 68.9 1
12:22:11 2023-10-12 382900 377382 92158 90058 138224 140437 145145 143816 119444 119952 125379 125508 141020 140365 405565 437688 1278265 1261420 497501 516382 128767 114203 122779 124071 132764 130255 127164 127151 86618 87949 304104 266550 785458 768208 230497 228712 293048 295450 342983 336582 366631 366182 393436 398893 381931 420708 915769 968068 582761 485154 312749 305794 360988 358004 385590 392155 401023 405403 456861 459369 758581 784080 40.25 68.9 1
12:22:12 2023-10-12 383149 378257 91910 89979 138012 144307 144703 143761 122392 120249 124995 125675 140240 140705 405781 440050 1281061 1257692 493457 513878 132253 114236 122610 124276 132548 130688 126745 127151 86441 88069 308289 269211 760074 767614 231109 228332 294692 295514 346878 336214 367041 366260 392190 400120 378871 422048 920756 960151 586989 484760 313507 307220 359865 359411 385554 392466 404709 404119 459981 458014 755284 786254 40.25 68.9 1
12:22:13 2023-10-12 378939 377954 92070 90193 138125 140829 144543 143960 122358 120423 124960 125916 140617 141131 405745 436070 1287459 1270693 493914 515211 132253 114236 122610 124276 132672 130562 126779 127151 86559 87925 305198 266928 768104 762652 231252 227802 293871 295937 344923 336111 365042 367284 391055 398893 381087 419483 921776 964606 579942 487368 312841 309360 359901 357251 385339 390355 405350 407093 458641 460057 747099 788281 40.25 68.9 1
12:22:14 2023-10-12 378857 377643 92041 90066 138178 140679 144743 143562 122578 120089 125134 125642 140825 140644 405745 439359 1281933 1264580 495564 516749 130593 114360 122779 124347 132664 130731 126751 127368 86559 88101 305198 268447 761082 765928 231216 228654 292365 295586 346633 334490 368230 368060 392047 399907 378763 423282 922430 960297 578533 488023 312841 308379 359865 359626 382641 391223 404996 405295 460779 459337 751363 787083 40.25 68.9 1
12:22:15 2023-10-12 377693 377861 92265 90066 138409 144136 144743 143617 119412 120055 125222 125435 140825 140519 408077 436070 1285653 1276128 498023 513480 132253 114203 122610 124242 132639 130653 126886 127117 86441 87925 305198 267686 764868 762839 231216 229023 290731 296807 345899 337589 366076 368687 392154 397701 381298 420713 924169 972115 581351 491061 313062 309397 360844 360699 385375 390568 405858 405367 457182 458014 750289 784007 40.25 68.9 1
12:22:16 2023-10-12 377688 377594 92070 90090 138336 140568 145009 143655 119737 120183 125554 125628 140867 140407 407896 441552 1283686 1266498 496722 513878 131928 114537 122357 124863 132597 131053 126677 127749 86264 88230 305198 270556 756347 761503 230497 229183 292618 294677 345578 337625 364932 368651 393365 400049 377554 419410 922430 968031 581351 486580 313729 306536 360952 360267 385518 388859 403740 405367 459656 460057 748330 788548 40.25 68.9 1
12:22:17 2023-10-12 378830 377341 92070 90099 138366 140207 144811 143359 119526 119688 125378 125315 140774 140085 405709 438670 1280039 1266816 499232 513444 132111 114236 122525 124242 132514 130688 126711 127151 86441 87925 305198 269020 760700 767180 229856 229614 291925 295514 346388 337662 364198 367917 394992 398716 378799 418080 917103 972879 599321 490463 315255 306428 360988 359373 387294 389156 401023 405439 460779 460694 753569 785326 40.25 68.9 1
12:22:18 2023-10-12 378749 377765 92224 90091 138033 141305 144539 143829 122595 120256 125169 125642 138937 140162 405673 438018 1291190 1266901 493212 515174 132398 114124 122779 124038 132764 130653 127008 127117 86559 87893 308289 267496 770860 763694 230497 228121 294129 295414 344923 336582 364932 367543 392190 400999 378871 419077 922430 970125 579942 487294 313729 306685 358781 358580 386713 390057 403132 407389 458787 460013 751245 787644 40.25 68.9 1
12:22:19 2023-10-12 382810 377293 92075 90066 138240 144118 144615 143190 119543 120055 125169 125435 140774 140120 408041 433919 1278265 1263178 497410 515979 129000 114484 123033 124143 132697 130389 127028 127016 86912 87916 307124 266928 770129 769296 230462 228827 292582 295127 344778 339579 366003 366110 393400 398893 381625 420415 919128 968753 584170 484724 312714 306187 360988 358856 386713 392359 402240 405403 457146 460013 758720 784007 40.25 68.9 1
12:22:20 2023-10-12 383096 377913 92037 90160 138109 141527 145458 143752 122561 120339 124960 125849 140583 140814 405673 438728 1281024 1259296 491954 515174 131962 114203 122610 124242 132514 130688 126833 127151 86441 88078 308289 268447 774247 768208 231018 228437 293269 294963 343506 334561 367969 367543 391604 398928 378799 422988 923656 961322 579942 487221 313062 309397 359721 359194 384941 391046 403871 405295 459872 459409 751363 787644 40.25 68.9 1
12:22:21 2023-10-12 378903 377648 92295 89942 138336 140646 144743 143427 119607 120065 125713 125614 139033 140407 405601 437875 1273481 1264692 500898 516016 132077 114393 122441 124276 132299 130688 126805 127545 86441 88106 308289 268829 756218 768062 230497 228866 290806 296354 343506 334256 367188 367507 394580 396523 377590 421340 915732 963020 581351 487331 311765 306248 360988 360459 383214 391188 403132 407805 459620 460057 758709 785924 40.25 68.9 1
12:22:22 2023-10-12 379614 377288 92104 89942 138405 144307 144743 143562 122561 120055 125169 125435 140626 140412 405709 441696 1282007 1266816 496334 513878 132253 114268 122441 124447 132332 130871 126711 127504 86382 88045 305198 268797 755476 762768 230608 228901 292370 294534 345436 338276 364492 368507 393222 401102 377712 418599 922430 968031 579942 488974 313952 309142 359324 360519 386713 389712 403776 408289 462546 460013 750400 788206 40.25 68.9 1
12:22:23 2023-10-12 383242 378338 91937 90157 138164 140801 144607 143757 119379 120149 125100 125762 140579 140582 405709 439727 1280079 1257504 492338 513842 132226 114393 122525 124276 132697 130653 126711 127151 86382 88078 305198 268447 766106 768208 230856 228437 292334 295414 343506 335814 367969 366955 391019 398928 378799 423246 921504 960297 589613 487243 313062 307150 359901 359626 383214 392084 404996 405331 459908 459409 751282 787988 40.25 68.9 1
12:22:24 2023-10-12 378384 377873 92231 89942 138336 144154 144743 143393 122561 120055 125134 125402 140544 140506 405709 436070 1285653 1276128 497986 516345 132253 114360 122779 124452 132856 130592 126819 127016 86559 88101 305198 267686 763330 764463 231398 228676 291693 296807 345899 335569 366338 369170 391568 397706 378907 421340 922356 970099 580999 490987 312841 307150 360988 358256 385247 390057 404665 405439 457862 458014 744652 784043 40.25 68.9 1
12:22:25 2023-10-12 381082 378528 92358 90099 138336 144118 144777 142963 122595 119930 125169 125435 140579 140351 405745 438018 1270909 1263178 501046 513480 132253 114426 122240 124276 132490 130688 126361 127538 86323 88045 305198 268447 768187 768208 230497 229023 290842 295937 344505 334301 366928 367543 394580 397706 377891 421974 915499 962800 581351 487368 314621 306753 363030 360315 383143 390736 402985 407660 459836 460057 755210 786869 40.25 68.9 1
12:22:26 2023-10-12 382630 376784 92070 89930 138474 143926 144743 143166 122595 120170 125625 125581 139019 140372 405457 439216 1277872 1264865 497317 516016 128953 114058 123033 124239 132764 130255 127096 127151 86618 88069 305198 267686 769190 766001 230104 229077 293866 295657 343195 336618 366076 366110 393400 398858 382201 420671 917103 969439 584170 484724 311836 306789 360988 357466 385554 392084 401351 405367 458897 459691 759108 784007 40.25 68.9 1
12:22:27 2023-10-12 383153 377594 92070 90193 138101 144250 144543 143659 122443 120256 125134 125849 140579 140871 405673 437768 1281024 1259296 493212 516345 131962 114459 122525 124276 132514 130653 126920 127151 86382 88045 305198 268447 758825 767665 231252 228641 293262 295507 346878 337625 367041 366260 391772 399942 378619 423062 919596 957328 585579 486972 313062 307185 359865 359917 386033 392359 404665 404724 459944 459805 755869 788548 40.25 68.9 1
12:22:28 2023-10-12 382830 377063 92258 90062 138198 140271 144675 143490 119444 119918 125519 125508 140740 140435 408077 435316 1274313 1265595 501009 515613 131928 114236 122441 124552 132332 130871 126711 127185 86441 88078 305198 268257 757492 768208 230497 228641 290842 296066 343506 334022 367188 367507 394267 396523 378194 422011 915732 962392 578876 488009 313729 305333 360988 360205 383214 391223 402839 407769 459981 459733 753035 785752 40.25 68.9 1
12:22:29 2023-10-12 377121 377647 92070 89942 138336 144118 144777 143393 122561 120170 125169 125435 140579 140351 405673 442057 1281669 1266816 496019 513878 131928 114203 122441 124649 132597 130844 126683 127511 86559 88134 305198 269978 760645 763891 230714 229042 292334 295235 345543 335569 364380 368391 391976 401031 377554 418744 919817 968068 579942 489905 313507 306222 360698 360821 385590 388859 403168 405367 462691 459913 746878 788548 40.25 68.9 1
12:22:30 2023-10-12 382827 377341 92070 90160 138060 140501 144609 143825 122561 122675 125047 125883 140867 140814 405709 439359 1281669 1259296 492338 513082 131996 114124 122610 124616 132548 130688 126745 127151 86441 88045 305198 268447 768170 768208 231252 228472 293305 295414 343506 334525 367708 367579 391914 399804 378799 423920 921122 960297 581704 488280 313062 306935 360444 359662 382641 391773 405283 405331 459908 459733 750831 787428 40.25 68.9 1
12:22:31 2023-10-12 377693 377630 92198 90099 138465 144307 144743 143562 122595 119722 125169 125435 140715 140625 407823 438928 1287406 1276962 499048 513468 132376 114471 122779 124433 132697 130493 126711 127532 86441 88045 305198 268829 764411 762839 231216 229183 291488 296555 346352 335569 366076 369206 391962 396523 378871 420671 919817 971500 573317 486616 312619 306257 360988 358544 384976 390021 405283 405439 457182 458014 747210 784080 40.25 68.9 1
12:22:32 2023-10-12 381544 377337 92070 89975 138435 144311 144743 143562 122595 120055 125204 125435 140813 140408 408113 438670 1270909 1261383 501046 513444 132070 114459 122441 124480 132332 130688 126327 127572 86382 88198 305198 268497 763710 767231 230497 229218 290842 295901 347396 336910 367488 367292 393846 396382 378619 422799 918413 965754 573317 487096 311801 305973 360772 359373 383214 390939 403776 407805 459908 458726 754140 786162 40.25 68.9 1
12:22:33 2023-10-12 381611 376533 92412 90026 138129 144351 145145 143524 119818 119952 125554 125421 141097 140176 405565 437768 1278302 1265014 497949 513842 132146 114426 122610 124242 132548 130844 126893 127450 86441 88045 305198 267260 764214 765965 229817 229218 291969 294677 346878 336618 364380 366475 394616 398578 378763 419455 917103 970099 579942 486208 314845 306789 360736 359409 387294 390057 401314 405403 460853 463532 756393 786310 40.25 68.9 1
12:22:34 2023-10-12 383315 377913 92328 90099 138086 144189 144677 143461 122663 120256 125204 125469 140774 140617 405709 440418 1277359 1255715 492338 513082 132054 114236 122610 124276 132672 130653 126805 127334 86788 88343 305198 269211 774896 769768 230391 229007 293816 294677 346878 337662 366595 365340 394315 401035 378510 421157 917103 960998 579942 483318 315292 308524 359611 360241 384400 391808 401314 404119 460053 460057 758581 788548 40.25 68.9 1
12:22:35 2023-10-12 382926 377166 92070 89938 138371 144154 144777 143655 119689 120055 125344 125469 140774 140351 405709 437702 1278221 1263215 496722 513576 132214 114268 122779 124276 132639 130653 127042 127532 86441 87985 308521 266739 772308 768208 230301 228827 292618 295614 344923 336346 367188 366439 393716 398928 382237 422011 917140 966663 579942 484760 311836 306222 360988 357466 384976 392395 402561 405403 456504 459733 758581 784007 40.25 68.9 1
12:22:36 2023-10-12 381963 377693 92070 90255 138109 144224 144643 143659 122392 120256 125169 125675 140676 140617 405709 439001 1285477 1262778 494618 513336 132318 114393 122694 124552 132631 130549 126873 127192 86441 88045 302168 267447 758468 767725 231272 228437 292618 294677 346842 334561 368752 367579 391604 398928 378799 423282 921122 959618 582761 487588 312841 307150 359577 359409 382641 391223 404996 405045 459944 458403 750263 787428 40.25 68.9 1
12:22:37 2023-10-12 379651 377647 92070 90099 138362 144189 144777 143393 122561 120089 125169 125435 140774 140120 405709 435316 1282007 1274313 498097 513214 132088 114203 122525 124276 132548 130653 126745 127532 86441 88078 305198 267686 772402 762839 231054 228988 290877 295335 343195 334596 366076 369510 394655 397423 378583 420562 919633 974257 575228 491061 313952 306753 360916 359085 385283 388859 403168 409527 458435 460057 750933 784043 40.25 68.9 1
12:22:38 2023-10-12 378830 378257 92221 90026 138461 140337 145009 143524 119444 119918 125292 125541 141028 140309 405565 441913 1285653 1266816 492027 513480 130788 114203 122610 124276 132731 130597 126361 127117 86559 88101 305198 267112 771618 761540 230462 229023 293226 294064 343541 336618 365005 367579 393137 401035 378835 419113 922430 969439 578533 487588 313952 306257 358781 358616 386713 390021 403168 404119 458579 460013 750141 786310 40.25 68.9 1
12:22:39 2023-10-12 382555 376815 92104 90099 138240 144118 145084 142997 122595 120089 125169 125349 140778 140155 405745 434777 1280153 1263215 496759 512360 132437 114203 122694 124157 132764 130562 127130 127117 86559 88037 307702 267465 768793 769768 230391 229077 292511 295758 345411 336476 366744 366260 393954 398893 382201 421340 917035 969439 584170 484687 312494 306222 360988 357861 385590 392395 402561 405403 456504 459841 758996 784080 40.25 68.9 1
12:22:40 2023-10-12 378500 377207 92220 89968 138336 144118 144811 142963 119444 119688 123605 125407 140676 140085 405745 439718 1283612 1273406 500371 513082 131962 114170 122525 124242 132548 130562 126711 127151 86382 88045 306133 266849 761286 763380 230533 229254 290745 297059 346842 335569 366631 369835 393990 397392 378835 420081 919817 972193 579942 486616 313729 305759 362885 359373 385554 388859 404709 405511 461913 459841 749335 784080 40.25 68.9 1
12:22:41 2023-10-12 381544 376855 92425 89667 138405 143729 145689 142930 119607 119571 125448 125023 140550 139562 408077 442206 1270909 1261878 500898 516749 130411 114550 122610 124585 132664 130949 126785 127613 86500 88375 306133 268725 758612 766001 230139 230290 291988 294695 345578 334596 366928 367579 395283 400397 378194 421712 917140 955593 579942 486208 313738 306789 360988 360785 384436 390914 401031 405403 462728 458014 758301 788548 40.25 68.9 1
12:22:42 2023-10-12 382773 376815 92104 89942 138091 144395 144743 143562 122629 120006 125117 125435 140813 140203 405781 437782 1278265 1263215 496759 513878 132437 113368 122948 123834 132927 130255 127164 126732 86618 87925 308289 265510 783274 768208 230497 229254 293866 295937 344923 337634 365522 366439 395535 398928 381931 419446 917103 971506 581351 485484 313225 306008 360988 360241 387366 392119 401992 405439 458615 460765 758581 786310 40.25 68.9 1
12:22:43 2023-10-12 383133 377350 92070 90099 138348 144311 144743 143960 119444 120183 125537 125748 140961 140538 405601 440274 1283686 1258325 493212 513842 132345 114236 122610 124276 132631 130766 127008 127450 86441 88045 305198 269020 759436 769296 230856 228508 294692 295450 344540 335569 368230 367249 392225 400718 378835 423319 921122 958939 585579 485484 313507 309360 358530 360241 384400 392466 404996 405045 459981 459769 754793 787988 40.25 68.9 1
12:22:44 2023-10-12 378930 377963 92104 90131 138144 144022 144677 143659 122595 120256 125082 125675 140579 140617 405781 435927 1286510 1274313 495133 513214 132031 114268 122610 124276 132581 130688 126745 127913 86500 88078 305198 267686 765868 764426 231759 228936 293099 295923 345899 335969 366485 368212 391855 398436 382056 421340 922430 970099 588183 488826 313062 307865 360988 358544 385554 391223 406110 405403 457254 459369 749446 786310 40.25 68.9 1
12:22:45 2023-10-12 380116 377805 92291 90124 138237 140534 145487 143657 122595 120172 125204 125642 140774 140582 405493 438728 1281970 1265914 495280 516749 130320 114616 122207 124480 132332 130871 126745 127572 86441 88078 305198 268447 758050 766001 231612 228863 294760 295621 344540 334022 365068 369242 393137 399804 378871 423920 922430 955629 578533 486616 313062 306970 360988 359698 382945 390092 404996 405403 459981 460057 751045 787428 40.25 68.9 1
12:22:46 2023-10-12 378570 377954 92425 90037 138608 144224 145009 143427 122629 120089 125291 125469 140774 140351 408113 436540 1282007 1274313 501796 513082 128855 114550 122863 124519 132631 130549 127062 127348 86500 88134 305198 268747 761958 764463 230533 229218 290745 295371 346878 338379 366485 369799 393400 397706 378907 420342 919018 972188 579942 486688 313026 306008 360808 359156 385554 388894 404996 407805 458579 459877 749922 784080 40.25 68.9 1
12:22:47 2023-10-12 380153 377328 92245 90066 138310 144355 145084 143359 122629 119948 125660 125435 140778 140316 405709 442057 1287480 1268621 493420 513878 132146 114236 122694 124276 132514 130653 126920 127151 86559 88045 305198 268938 760999 763380 230462 229148 293155 294064 344505 336582 364932 367543 393400 401281 378871 419373 922430 969439 579942 487934 311801 306222 358459 359626 387294 390057 403740 406952 459225 463532 751245 787428 40.25 68.9 1
12:22:48 2023-10-12 382764 377607 92070 89942 138336 144118 144539 143266 122629 119982 125660 125614 139130 140267 405565 437688 1281861 1266498 497280 515650 132537 114203 122863 124242 132731 130528 127130 127178 86670 88013 304104 266928 768046 769296 230896 229077 293099 295865 344923 336582 366891 366403 394315 398893 382237 421304 917103 969439 576096 485410 312714 306222 360988 358004 386405 392395 402488 405403 457146 460694 758996 784043 40.25 68.9 1
12:22:49 2023-10-12 382482 377652 92037 90165 138066 144390 144688 143829 122527 120256 125169 125849 140544 140582 405745 440324 1281970 1259296 492302 513842 132180 114236 122610 124242 132514 130871 126920 127327 86500 88078 305198 268048 762466 768208 231541 228901 293674 295614 346586 338379 368417 367105 391772 399942 378655 423062 919633 960260 584170 485791 313507 307615 359577 360171 385518 392395 404996 405331 459944 459552 755145 788548 40.25 68.9 1
12:22:50 2023-10-12 382863 378338 92258 90124 138233 140440 145392 143697 119704 120168 125642 125575 140774 140351 408077 436896 1281669 1264977 499439 513842 132146 114426 122779 124585 132731 130962 127008 127327 86441 88198 308289 268756 765538 769296 230821 229183 292137 297261 345790 334561 368230 367507 393990 397670 382201 423883 918440 966627 582761 486898 312714 306685 360699 358508 383250 392395 403740 405439 458184 459805 757914 786310 40.25 68.9 1
12:22:51 2023-10-12 378830 378261 92070 90099 138362 144189 144556 143473 122561 120256 125222 125642 140384 140582 408077 439359 1281970 1265914 494856 513842 131928 114236 122610 124485 132597 130809 126927 127511 86559 88134 305198 268829 759034 767446 231759 228972 292950 295414 344505 334022 368230 369206 392886 399942 378799 423883 922430 961657 579942 488974 313284 307150 360988 359662 383214 390914 405571 405367 459944 460057 749039 787988 40.25 68.9 1
12:22:52 2023-10-12 378903 377643 92295 89942 138742 144149 145278 142871 119444 119972 125344 125435 141063 140681 408077 440598 1270909 1261309 501796 513720 131962 114616 122525 124685 132332 131053 126711 127681 86441 88198 305198 268312 759013 768208 230497 229932 291693 295901 345543 334525 367188 368355 395840 398893 378460 422011 917067 960998 579942 487588 313189 306789 360988 360821 384400 391223 401314 407769 463709 459711 760199 787428 40.25 68.9 1
12:22:53 2023-10-12 378830 377909 92358 90190 138371 144390 144777 143427 122629 120089 125291 125729 139130 140302 405457 441804 1289275 1268546 496649 513697 132468 114550 122948 124519 132664 130836 126886 127450 86500 88198 307200 270473 775019 763118 231018 229183 293064 294677 348354 336040 364969 369763 393990 401245 378158 419446 922430 969439 586754 486544 311765 306257 360120 360857 386677 390021 403776 405439 464036 462478 750400 787962 40.25 68.9 1
12:22:54 2023-10-12 382355 376779 92295 90099 138336 144154 144777 143393 119511 119972 125204 125435 140808 140085 405709 441840 1278221 1255715 494542 513842 132146 114426 122525 124309 132548 130871 126920 127361 86559 88198 305198 268084 758224 769841 230104 229183 293200 294963 347861 335534 367188 367213 395485 401281 378763 421309 919743 960998 579942 484724 314845 306789 360120 360785 384941 390914 401278 405331 462728 459841 756621 788206 40.25 68.9 1
12:22:55 2023-10-12 380731 377369 92289 90058 137983 140337 144976 143623 119444 120085 125554 125595 141126 140372 405637 440705 1290201 1267718 493137 516016 132272 114203 122779 124242 132764 130375 127103 127117 86500 88045 308289 267686 777713 763730 230856 229023 294201 294999 343471 336618 365781 367579 391639 400120 381087 419446 922430 972188 581351 488280 312494 308116 359575 358580 386713 391188 404385 404724 458220 460336 747541 787428 40.25 68.9 1
12:22:56 2023-10-12 382555 377652 92295 90070 138470 144338 144743 143562 119444 120055 125378 125435 140813 140652 405745 435082 1280079 1265014 497854 513806 132437 114426 122694 124276 132731 130779 127191 127300 86944 88069 304104 267077 769648 769768 230714 229077 293127 297045 345655 336582 367708 366955 394580 399488 382487 423246 919091 968753 584170 485447 314845 308924 360120 358004 385554 392395 403168 405403 457182 459841 758581 786310 40.25 68.9 1
12:22:57 2023-10-12 379307 377868 92329 90066 138405 144189 144811 143655 119607 120055 125344 125608 140774 140351 405457 439325 1285653 1276128 501009 513444 132180 114426 122694 124276 132548 130871 126920 127538 86559 88106 305198 268175 764794 763380 231018 229254 291560 295614 346842 336040 366891 369799 393400 397670 381087 420379 921122 972188 579942 486616 312952 306257 362812 358616 386097 389986 405858 407805 458902 459805 748803 786310 40.25 68.9 1
12:22:58 2023-10-12 381816 377949 92104 90099 138366 144118 145487 142997 122595 120089 125344 125642 140774 140449 408041 439928 1273369 1264580 501648 513697 132157 114583 122610 124585 132631 130949 126994 127715 86441 88230 305198 269211 764737 768062 230983 229861 290842 295579 345301 337625 366931 368096 396394 398858 378460 422011 917067 960998 582232 487588 312714 306789 360988 360785 384094 391188 401351 407841 463381 460057 758581 787428 40.25 68.9 1
12:22:59 2023-10-12 378867 377058 92446 89942 138091 144154 144811 142997 122561 119722 125169 125435 140774 140120 405745 439015 1278265 1266816 498207 513444 132111 114203 122610 124276 132639 130653 126920 127151 86441 88106 305198 268447 768346 766001 230301 229218 292129 295901 343541 337362 366076 366403 394351 398928 382201 419446 917140 970812 582761 484724 312749 306222 360988 358580 386749 392430 402240 405439 457218 460730 758996 785752 40.25 68.9 1
12:23:00 2023-10-12 383096 377918 92124 90339 138060 140992 144573 143757 119478 120320 125344 125748 140832 140638 405565 439216 1281933 1257504 491954 513444 129174 114268 122694 124242 132639 130688 126745 127300 86677 88045 305198 268747 758213 767665 231216 228437 293511 295414 343541 334561 368230 367579 391914 399488 378835 423920 921122 959618 581175 487588 313062 307185 359577 359626 383214 391808 405283 405331 459944 459049 749732 787428 40.25 68.9 1
12:23:01 2023-10-12 377157 377647 92104 89942 138543 144118 144811 142997 122527 119722 125169 125435 140774 140351 405709 435303 1282007 1276128 499159 513046 132146 114268 122610 124480 132548 130688 126920 127151 86971 88069 303123 268447 760918 763380 230912 229077 291587 297897 346633 337662 366448 369618 394280 396558 378871 421340 922342 971500 577123 489405 313062 306222 362849 359122 385554 389712 405571 407841 459225 459369 749335 785752 40.25 68.9 1
12:23:02 2023-10-12 379540 377738 92191 90087 138336 144127 145084 143393 122595 120099 125589 125608 140744 140316 405745 442206 1285514 1266816 496722 513842 132146 114236 122441 124276 132332 130688 126677 127361 86441 88078 306133 268761 771973 763380 230497 229183 292618 295808 345578 336075 364932 368651 394002 400999 378158 419113 921776 968753 581351 488974 313952 306257 359865 360785 386749 389712 403776 404724 460089 460336 750933 787988 40.25 68.9 1
12:23:03 2023-10-12 382627 376784 92070 89910 138414 144101 144743 143562 122561 120089 125169 125402 140630 139777 405745 439359 1281669 1266498 498158 516382 129084 114203 123117 124057 133097 130082 126994 126772 86618 88069 305198 266030 765549 766001 230265 228972 293278 295829 345473 337362 364969 366146 394472 398893 381087 420052 917067 971500 581351 484724 314398 305759 360699 359662 387330 392395 401919 405367 457862 463204 758581 784080 40.25 68.9 1
12:23:04 2023-10-12 380191 377918 92295 89975 138840 144189 144811 143393 122629 120055 125204 125435 140579 140351 405709 435316 1284740 1274313 499195 513082 132180 114124 122610 124242 132548 130653 126920 127151 86500 88045 305198 268556 775142 762298 230892 229183 291728 295579 343471 335569 366076 369799 394580 396523 378835 421340 918440 971470 555819 486580 313729 305724 360772 359121 385283 388859 403168 407805 459585 459805 750933 784007 40.25 68.9 1
12:23:05 2023-10-12 378862 376775 92358 89667 138608 140071 145244 142761 119704 119381 125589 124890 141097 139388 405565 441840 1273481 1259221 499661 513842 131928 114236 122441 124485 133297 130653 126711 127450 86441 88166 305198 269786 757366 768208 229104 229932 292129 294756 345301 334596 366372 366403 395207 401281 378460 420708 917140 963020 581351 483318 313702 306008 359901 360785 384400 391223 400994 405045 460089 460057 758996 788548 40.25 68.9 1
12:23:06 2023-10-12 382862 377647 92104 89942 138095 144118 144530 143266 122595 119972 125204 125435 140579 140155 405709 434132 1277322 1263215 495982 512324 132214 114236 122779 124157 132764 130472 127164 127151 86500 87893 307124 266739 772076 768208 230497 229218 292618 295901 342983 336582 366891 366403 394038 398893 381968 421340 917103 966627 584170 484724 311836 306222 360988 357466 385247 391808 402875 409198 458824 459913 757802 783822 40.25 68.9 1
12:23:07 2023-10-12 382905 376667 91937 90124 138033 140440 144688 143729 122527 120089 124960 125642 138937 140477 405709 438979 1282007 1261346 494618 513842 131962 114236 122610 124157 132548 130562 126745 127327 86441 88078 305198 268938 766553 765965 231252 228472 292689 295414 346352 334596 368230 367543 392190 399488 378835 423583 919817 957584 581351 487243 313062 307185 359577 359698 383214 391808 405571 405331 459908 459013 751282 787428 40.25 68.9 1
12:23:08 2023-10-12 377729 377386 92104 89975 138362 144154 144530 143714 122561 119722 125169 125469 140740 140155 405745 436034 1284740 1276128 500298 516016 130593 114405 122948 124466 132697 130766 126994 127226 86559 88101 305198 267686 764173 762839 231252 229183 291693 296598 346633 335934 366595 369799 391962 397670 380797 421194 920469 972188 579942 486652 312619 306292 360988 358580 385554 390057 405571 405511 458220 458977 745745 785752 40.25 68.9 1
12:23:09 2023-10-12 379646 377873 92070 90066 138336 144189 144811 143524 119444 120089 125204 125642 140676 140155 405709 442093 1284740 1266816 495353 513842 131962 114268 122610 124242 132639 130688 126920 127185 86441 88078 305198 267935 765123 761503 230533 229183 293511 294135 345578 336653 364969 368391 394315 401352 378871 419446 922430 969439 573317 488280 311801 306222 358853 360495 387330 390639 403776 404154 460053 460765 749732 785661 40.25 68.9 1
12:23:10 2023-10-12 382518 376815 92425 89975 138483 144303 144743 143960 119818 119781 125625 125407 140970 140068 405601 436611 1281861 1266498 497670 516016 132621 113368 123033 124157 132927 130375 127347 126982 86820 87925 305198 266030 766499 758229 230497 229218 292378 295901 345826 337634 366076 366991 394616 398893 381931 421401 917103 964606 581704 484724 314845 306008 360699 359662 387330 392084 401351 405403 458256 463896 758581 784080 40.25 68.9 1
12:23:11 2023-10-12 381264 377945 92070 90259 137999 144399 144543 143960 122324 120423 125047 126090 140626 141099 405709 436590 1290237 1269679 492338 513082 132253 114236 122779 124276 132731 130653 127042 127151 86559 87925 307124 267414 771715 763766 231576 228118 293064 296562 345546 336618 366372 368132 391639 399804 382201 420708 922430 970099 573317 488280 313507 307685 359577 358580 386749 390639 405283 404760 457969 465464 749113 786610 40.25 68.9 1
12:23:12 2023-10-12 382124 377549 92262 90161 138319 140431 145145 143960 119607 120055 125169 125435 140813 140452 405745 438549 1278221 1264114 497464 513118 128823 114517 122694 124276 132764 130688 127042 127361 86500 88078 308289 266928 763470 769296 230856 229218 293064 297297 344923 336075 367969 367026 394387 398893 382237 422946 917177 966663 583818 485827 312749 306257 360988 358040 385283 392466 403490 405439 457218 459334 758581 784080 40.25 68.9 1
12:23:13 2023-10-12 381636 377949 92070 90131 138348 144311 144743 143761 122561 120089 125134 125762 140617 140696 405709 439395 1282007 1261383 493806 513842 132253 114517 122948 124519 132631 130844 126907 127314 86559 88134 308289 269174 761163 765855 231795 228988 293511 295901 344540 334525 368605 369799 392225 400049 378871 423920 922172 955593 581351 488974 313062 307185 360988 360241 383214 391223 405571 405367 459981 458403 748636 787988 40.25 68.9 1
12:23:14 2023-10-12 380731 376209 92446 89663 138984 143847 145282 142896 119607 119571 125624 125056 140872 139660 405745 442021 1272787 1261383 499224 513914 132253 114268 122610 124447 132643 130688 126920 127572 86500 88198 305198 268497 758234 769296 229746 229932 292789 294963 348354 334596 367188 367615 395836 400120 378194 420415 917140 960998 581351 486898 314845 306789 360736 360857 384976 391259 401031 405439 463381 459841 763391 787428 40.25 68.9 1
12:23:15 2023-10-12 380731 377382 92392 90127 138129 144189 144811 143427 122629 120089 125713 125648 138937 140302 405493 441949 1285579 1267643 492229 513697 132806 114203 122948 124447 132764 130688 127042 127361 86880 88343 305198 269020 763640 762579 230856 228936 293951 294100 345059 336653 365005 368132 393990 401952 381087 419446 920896 969439 571927 487588 311801 306292 358817 360241 387021 390639 403813 404119 460017 460730 750831 787988 40.25 68.9 1
12:23:16 2023-10-12 383424 376851 92070 90193 137871 144259 144309 143759 122476 120089 124995 125762 140579 140617 405709 440647 1281970 1257692 492338 513082 132180 114426 122525 124276 132581 130688 126745 127185 86441 88078 306133 268447 776005 767665 231252 228472 293546 296641 344540 334596 368230 367579 392225 399804 378835 423920 921122 959618 580823 488280 313062 307220 360734 359662 383250 391808 405571 405367 459944 459733 753534 788325 40.25 68.9 1
12:23:17 2023-10-12 380421 377625 92262 90004 138353 144338 144743 143761 119444 120085 125554 125595 140821 140190 405745 436105 1287346 1275877 498060 513516 132253 114268 122610 124380 132672 130688 126954 127327 86500 88078 305198 268365 760673 762298 231216 229183 290630 296807 343506 335605 366631 369799 394616 398299 378907 421042 919817 971470 565156 486652 311801 306789 360808 359121 385554 388894 403813 407841 459261 459877 751045 784080 40.25 68.9 1
12:23:18 2023-10-12 380191 376851 92137 89975 138405 144088 144811 143427 119607 119722 125204 125435 140579 140253 405709 442057 1289312 1266816 492027 513914 132345 114268 122779 124276 132768 130688 127076 127450 86382 88078 305198 268447 768037 761540 230533 229218 293709 294135 347591 336618 364969 368651 393400 401352 378835 419155 922430 969439 581351 488863 314845 309142 361843 360677 387186 389915 403629 408073 462546 463809 752537 786254 40.25 68.9 1
12:23:19 2023-10-12 382905 377382 92425 90099 138596 140501 145147 143393 119444 120006 125204 125435 140999 140302 405781 439359 1278265 1265014 498244 513878 132375 113889 122948 124276 132797 130472 127164 127151 86441 88138 308289 268257 770395 766038 230336 229218 292129 295901 343541 337634 366668 366991 394302 399804 382237 420744 917140 970812 568241 485447 313225 306257 360988 358616 387330 392430 402561 405403 456861 460371 758996 785752 40.25 68.9 1
12:23:20 2023-10-12 383160 377647 92137 90255 138174 144259 144615 143752 119511 120339 125169 125849 140579 140884 405457 439072 1285514 1259221 494266 513697 132410 114550 122863 124519 132664 130619 126886 127416 86559 88198 305198 269321 759840 768172 231541 228792 293200 295127 347469 335569 367969 366661 392225 400963 378835 421608 921122 960297 586989 485410 313470 309033 359577 360169 385518 393258 404959 405009 459981 459805 755720 788548 40.25 68.9 1
12:23:21 2023-10-12 383724 376815 92358 90066 138336 144189 145660 143469 119362 119972 125344 125435 140774 140351 405673 434741 1280039 1264077 497243 513082 132146 114268 122694 124447 132731 130871 127096 127416 86500 88198 308289 268138 762590 769296 230856 229183 292618 297471 345411 336040 368230 367213 394544 398263 382237 423846 917103 966627 582761 486135 312714 306257 360591 358220 384941 392395 403740 405403 457146 459697 757914 784043 40.25 68.9 1
12:23:22 2023-10-12 381268 377625 92251 90306 138095 140634 144940 143663 119444 120202 125519 125715 141028 140540 405565 439359 1281970 1265014 495955 513734 132237 114393 122779 124447 132731 130653 126907 127416 86441 88138 305198 268447 762343 764846 231216 229148 293064 295621 344505 334256 367969 369763 393365 399768 378460 423246 922430 963020 578533 486616 313729 307185 360988 359662 383214 390021 405571 405403 462655 460057 750400 788548 40.25 68.9 2
12:23:23 2023-10-12 381816 377350 92668 89914 139081 144132 145892 142963 119607 119620 125448 125056 141073 140120 408041 441949 1271811 1261309 500673 513914 132437 114649 122863 124719 132764 131053 127130 127960 86916 88263 308289 268761 768859 770387 230462 230684 294407 295901 347386 336618 368230 368391 396988 403686 381087 423883 922430 966627 588719 486208 316640 310273 362849 363743 387623 394607 404239 408561 466009 461917 764538 793049 40.25 68.9 2
12:23:24 2023-10-12 383717 379056 92873 90889 141996 142274 146774 145600 120857 120926 122810 127134 141731 143969 410572 441480 1302946 1277946 496759 520042 129972 115686 125580 126407 135492 134424 129610 129597 88205 89308 311584 269590 771110 772573 233989 231890 297955 297464 350064 342848 369524 372728 397061 404947 385384 427437 934703 984859 588398 493480 319079 313957 365242 364173 392127 396514 410394 414056 465383 467876 759949 797725 40.25 68.9 2
12:23:25 2023-10-12 387844 384246 95430 91711 140270 145103 152223 150975 121691 123680 125044 130843 140826 145289 414579 446336 1302172 1292620 512290 522783 131922 117320 127761 129228 138531 135081 129901 131367 89162 90467 306002 273326 774623 786218 236440 232019 297919 303740 354989 345799 376742 376506 403188 406509 386578 432439 938168 989122 581135 496782 322256 315802 373183 369763 393891 400987 414190 419378 473127 469522 773661 807093 40.25 68.9 2
12:23:26 2023-10-12 394769 390935 95797 92191 143225 146386 152115 150223 122810 124352 126774 128503 142389 143901 420914 450782 1307736 1297476 516375 531409 132419 117847 129979 132632 142414 137061 132527 133198 89505 90847 317895 276710 778612 792083 236847 234932 299585 303525 357653 346451 377424 377906 404752 412069 387431 431105 944607 986827 599673 497487 322942 315938 370002 372525 396925 402540 415366 414452 473796 471680 778178 811663 40.25 68.9 2
12:23:27 2023-10-12 393266 393137 93971 91861 143191 147203 152503 150942 122829 121367 127356 129193 142389 144300 421997 453222 1324518 1314102 513269 531189 133118 117396 130411 132643 142648 137286 133411 133868 89505 90584 311584 275340 790738 788722 237518 234570 298433 302906 354441 346451 375181 378812 405359 408650 386614 426568 943197 997257 591217 497487 323172 315802 372920 369871 399280 403110 411667 416833 469066 474325 778259 806856 40.25 68.9 2
12:23:28 2023-10-12 396858 394002 93194 90951 142427 146178 152148 150740 122492 124076 127160 128415 141605 142028 421837 454620 1316906 1302209 513269 531409 131198 116607 130627 132540 142717 136871 133394 133164 89378 90153 309311 273786 795561 796761 236847 233453 299605 301985 353988 343303 375749 375341 400504 403429 381329 425930 940870 989822 595330 498009 321344 314077 372475 369438 394654 399827 410248 417636 469913 468194 774062 806982 40.25 68.9 2
12:23:29 2023-10-12 396830 396786 92800 90573 142201 145917 152115 151056 122393 120896 126740 128373 141410 141831 421253 458820 1318887 1302209 511810 528703 130853 116219 130229 132591 142449 136871 132743 133164 88852 89964 311584 276122 795527 790964 236680 232053 300028 299210 351997 343374 372620 374181 397061 404539 381900 424522 939128 993975 593901 499563 320209 312897 369085 366919 392092 395301 407936 415270 463389 465899 768919 802483 40.25 68.9 2
12:23:30 2023-10-12 396387 395849 92041 89631 140463 144667 150938 149096 121658 123560 125939 131377 140233 144989 420914 452357 1316193 1305923 513542 529158 132570 115222 129334 132035 141915 135977 131881 132514 88205 89496 313345 275070 788830 790961 234851 232053 295472 300108 351141 341488 369989 373998 396772 401031 378583 419604 936958 994745 598110 497377 318860 309918 368490 364102 392426 395270 404092 410189 463345 465957 768919 800063 40.25 68.9 2
12:23:31 2023-10-12 401328 396160 91399 89410 140318 144632 150898 149163 121292 123440 125872 131252 139971 144715 419318 451822 1309630 1286355 507464 530282 132437 114682 129299 132132 141726 136024 131815 132299 87900 89153 311089 275145 788891 795634 236172 232706 296246 297464 349877 339441 369228 373088 392225 400085 376457 420374 935439 975779 572795 497840 315395 311002 363792 363047 387294 393873 406146 405475 460053 460057 763334 800100 40.25 68.9 2
12:23:32 2023-10-12 397551 396484 91577 89370 140374 144054 151039 150809 121593 121094 125771 131294 139320 142236 419506 451070 1311527 1301283 513542 528866 132806 114649 129265 131966 141648 135943 132054 132564 87900 88909 311089 275070 789663 793313 234520 233034 295173 297789 348763 342329 366095 369502 393400 398893 377324 418188 931650 984163 592471 492361 315726 309121 364658 363448 390766 393472 403132 405439 457182 460468 770231 795359 40.25 68.9 2
12:23:33 2023-10-12 398719 397079 91303 88885 143438 144030 151140 148486 121491 123115 125664 130911 139461 144241 420914 451034 1311527 1301283 515110 530282 132437 114268 129085 132132 141726 136045 131848 132514 87747 88877 311089 275850 790493 795634 234154 232706 294479 296937 347224 341295 367969 368651 392190 396488 375328 415928 931650 983431 588398 492361 315654 310273 366370 362681 387767 395091 401205 408400 456004 462392 772206 798882 40.25 68.9 2
12:23:34 2023-10-12 405046 399853 90761 88978 142964 144532 150656 150089 121227 123611 125457 131411 139085 144715 421510 456229 1313391 1289163 508275 530657 131996 114426 129209 131966 141683 135943 131881 132299 87747 88877 314208 275731 787999 799021 234670 232053 294229 297753 348506 337634 366682 369871 389817 396488 372454 414484 935439 975743 587647 498194 314436 309807 364608 363961 385554 392466 404672 404724 458543 458010 761136 800063 40.25 68.9 2
12:23:35 2023-10-12 405658 398773 90786 89104 143250 144632 151140 150120 121459 123732 125751 131411 139296 144786 420407 454508 1315003 1292910 510356 530674 132437 114649 129368 132161 142048 136389 132278 132731 87932 89186 315209 276710 792033 800155 234440 232706 295937 297327 349242 338144 368046 369582 393287 399198 373566 416446 937984 984141 586218 499610 314993 309413 365124 363011 385590 390903 403454 407962 459692 458655 762179 802483 40.25 68.9 2
12:23:36 2023-10-12 403981 401583 91299 88946 139841 144432 151424 150223 121723 123594 125939 131377 139527 144715 421070 454544 1316906 1302209 516610 531458 132604 114459 130229 132127 142648 135977 132743 132697 87964 89186 314208 276514 803700 800657 234520 232706 294336 297789 347438 339715 366167 368651 391019 395275 374168 414182 935402 984859 601010 495303 315654 309555 363246 362935 387330 394714 401314 404724 455115 460057 771987 800063 40.25 68.9 2
12:23:37 2023-10-12 402794 403582 91388 89374 140816 145268 152047 150881 122193 124214 126429 128197 140230 141336 422816 460122 1321698 1304064 514839 536329 132479 114682 129763 132574 142147 137095 132527 133532 87964 89496 313724 277724 787525 799021 234851 232706 296038 296598 349841 341571 367188 369605 390983 398893 372454 414088 940870 989041 596660 498194 315654 309807 363836 362468 388020 393294 402561 406086 459981 459334 767827 805813 40.25 68.9 2
12:23:38 2023-10-12 404796 403592 91432 89443 140791 145324 152533 151157 122525 124076 126740 128791 140330 145298 423700 463377 1324312 1307708 516647 536645 132673 115222 130662 129331 142657 137530 133428 133666 88391 89529 312080 277724 798893 802317 234851 236246 297081 297753 348751 342329 367969 369835 389509 398299 374204 414713 941826 994011 596759 498194 314658 311948 366122 364330 391277 394463 404885 407783 459475 460021 765392 806708 40.25 68.9 2
12:23:39 2023-10-12 405763 404662 91684 89565 141118 145643 152812 151292 122932 121203 126740 128373 140817 145400 426170 459832 1314324 1305923 521897 538237 132754 115414 130662 129509 142519 137806 133244 134103 88512 89964 315209 279365 795413 807058 234190 231984 298214 297789 351429 340743 366131 368687 392261 398893 371897 413720 940870 984895 595330 496078 318482 310060 363282 364173 387984 394714 400675 406730 460053 460057 778178 806285 40.25 68.9 2
12:23:40 2023-10-12 413104 406097 91945 89631 141736 146355 153199 152233 122927 121168 127160 128656 141272 142297 428535 462050 1326150 1302209 516684 539799 129537 115799 131062 129776 140488 137841 133893 134322 88823 90091 317389 279204 800951 810935 236179 236412 296872 299582 350899 340264 368377 372570 393566 398016 375988 414376 946231 984713 610797 502311 315582 311841 366937 364138 387330 392923 405571 407999 459836 460057 770231 806893 40.25 69.0 2
12:23:41 2023-10-12 405908 408883 92229 89667 142422 146217 153940 151718 123365 124421 127615 128776 141339 142365 429715 459688 1328107 1318929 524230 540563 129715 115833 131062 130358 140740 138486 134335 134576 88852 90153 317389 279365 807372 808537 234851 232053 296246 299473 350652 342618 366682 369799 392225 397670 375029 415302 941556 992534 599560 498194 318106 311510 365505 362468 388020 394127 403490 405403 457218 458014 778847 804538 40.25 69.0 2
12:23:42 2023-10-12 408926 406955 92124 90026 142291 146829 153949 152867 123266 121581 127513 129610 141629 143157 430518 465345 1333782 1315073 521108 539289 130072 116406 131337 131103 140740 139206 134116 135255 88909 90499 319819 282393 797491 809349 234851 231984 297081 297789 351997 342884 365068 372036 392225 400085 373012 414713 948743 998984 597566 500732 315762 313444 364921 363047 391042 395647 405858 405331 458220 460371 767531 806929 40.25 69.0 2
12:23:43 2023-10-12 410772 409815 92392 90253 142682 147140 154257 153037 123431 121796 127649 130097 141796 143225 429780 460685 1332115 1330106 525374 540466 129983 116219 133628 131103 141457 139206 134995 135458 89194 90499 318401 279509 809240 811545 234851 233290 297194 298721 351997 342884 368230 372036 394580 398263 373607 414713 944643 1004808 598110 499247 319530 312019 367199 366804 390882 396943 404239 407696 458435 460623 781537 811700 40.25 69.0 2
12:23:44 2023-10-12 413681 410826 92583 90412 142921 147619 154721 153744 124355 122161 128038 130553 142157 143824 430639 467987 1337327 1320807 522376 540955 129898 116674 133594 131960 141501 140242 134706 136342 89194 90972 319213 282792 801259 815070 236680 232088 297955 299292 353988 342884 366975 373088 393400 400999 371932 415007 950090 998702 599560 504507 319042 314657 365505 364720 389791 394092 405571 408252 459908 462130 774870 811703 40.25 69.0 2
12:23:45 2023-10-12 414521 412858 92553 90918 143216 148198 154721 154699 123974 122977 128072 131281 142389 145103 432376 463456 1350376 1332001 522340 545314 131231 116674 134176 131993 142179 140062 135821 135936 89879 90847 318022 281560 832654 815648 236847 233453 296621 299245 351997 342884 370853 375204 394365 398016 376861 417075 950053 1008822 598110 506774 321117 312534 368673 366368 390338 393472 403454 409391 462546 463104 779399 811703 40.25 69.0 2
12:23:46 2023-10-12 420206 413937 92937 90760 143583 147994 154910 154274 124621 123353 128497 130978 142783 144500 432642 471788 1347645 1315248 522783 545735 131198 116868 134363 132299 142409 140355 135821 136382 89693 90880 318401 283302 811885 822477 235910 233093 297811 299210 351997 342582 369632 371945 392261 399524 374168 416901 952118 998984 596660 507413 319530 313921 367780 368615 392426 394057 406146 407841 462993 462095 776521 815446 40.25 69.0 2
12:23:47 2023-10-12 418485 414849 93020 90691 144143 148305 155874 154206 124898 122878 128854 130912 143077 144189 432534 468149 1343036 1326253 528901 546544 132685 117185 134655 132175 142904 140159 136428 136143 90064 90847 319213 281596 842359 824225 236847 233453 297955 300611 351997 342884 369632 373088 394025 396558 374765 416901 950090 997293 600466 505259 320662 312713 370002 368651 391319 395336 404709 410298 462993 460049 787437 816365 40.25 69.0 2
12:23:48 2023-10-12 419597 415106 94738 90716 143943 148619 156548 154807 125065 122977 129171 131191 143246 144326 435321 471635 1336958 1317018 526188 549329 132204 117259 134503 132673 142871 140552 136394 136829 89882 91448 321657 284508 825583 826564 237518 233128 299718 299245 353988 344824 371832 373611 392225 401035 374168 416901 953811 998990 603910 504607 319530 314878 368601 368882 391726 396907 407301 408922 466338 463641 779211 819596 40.25 69.0 2
12:23:49 2023-10-12 419011 416793 94968 90918 144645 148449 156801 154678 125623 123623 129385 131404 143710 144360 436538 472323 1346546 1332949 531501 548941 132635 117097 134813 132768 143469 140657 136944 136996 90006 91574 321841 284508 839672 825393 236847 233487 297955 301597 351997 343339 371759 373616 394616 397670 374239 416901 950295 1000150 601010 505976 321117 313657 370002 369170 391872 396479 404996 410298 463127 460765 787414 816097 40.25 69.0 2
12:23:50 2023-10-12 424674 416437 94875 90984 144411 149347 157086 155410 125477 123722 129489 131503 143943 145232 436901 472333 1348667 1322415 527399 547820 132872 117650 134984 132922 142938 143136 136937 137537 90195 91701 320590 285315 828762 827362 236310 233487 299869 299280 353988 342884 371542 375736 393150 402686 374061 416793 959199 1005377 603910 511031 321117 315214 369409 369763 390921 395266 403644 408813 466559 462779 779399 820923 40.25 69.0 2
12:23:51 2023-10-12 424072 420584 93452 91017 144779 149243 157199 155376 125477 123926 129489 131470 144077 145064 439197 471635 1350376 1331661 531914 548242 132981 117488 131709 133006 143867 143110 137670 137402 90509 91448 321991 283703 826000 829154 237350 233882 297287 302880 351997 342668 371796 371614 394616 397706 374204 416901 955877 1003127 609795 507413 321344 313921 370002 369569 392149 396479 404709 410371 463354 460765 788603 818450 40.25 69.0 2
12:23:52 2023-10-12 422605 421010 93582 91324 145188 149066 157204 155956 125757 124064 129711 132130 143973 146373 439673 475176 1361880 1335637 527025 552549 133854 117617 131800 133210 143867 143140 137359 137643 90443 91701 321034 284911 826503 827736 236675 234413 299605 301104 351997 343374 369560 373621 394016 398893 374204 414376 956592 1015148 598110 509835 322256 314399 370002 368355 392750 395266 404709 410298 464036 465282 787437 817254 40.25 69.0 2
12:23:53 2023-10-12 423863 419915 95068 91017 146258 149762 157783 156273 125891 124163 130100 131503 144474 145584 440539 471671 1352587 1335600 533876 549932 133114 117881 132004 133356 143736 143371 138034 137633 90542 91701 325219 284508 831619 833380 238089 234208 296872 302021 351997 342884 371796 371910 394652 397706 374204 414556 953811 1003164 605360 504643 322256 313635 369785 369546 393260 397923 403703 410189 466669 461953 793051 820083 40.25 69.0 2
12:23:54 2023-10-12 424416 420854 95170 91522 145258 152075 157939 156243 126085 124506 130281 132080 144210 145773 441380 475176 1364986 1339405 527200 549968 133022 117881 131982 133624 144266 143502 137905 137883 90542 91827 321841 285315 828583 829777 237041 233522 297287 302880 351997 343374 369596 374217 395485 398299 374204 414412 957950 1016586 612868 510629 322485 315092 370002 369206 393927 396514 404709 410298 461686 464912 787450 819686 40.25 69.0 2
12:23:55 2023-10-12 427603 422751 95232 91552 145595 152394 158114 156709 126186 124420 130247 132295 144644 145739 438960 470867 1355693 1337658 534255 549896 132918 117881 131982 133759 144304 143807 137967 138215 90542 92182 325743 285315 825676 836337 236074 234570 297955 302445 354739 344642 371506 374564 394884 398122 375529 414340 957544 1005377 609795 510305 323744 314327 369966 369799 390921 396514 403483 410694 463318 462095 793236 823369 40.25 69.0 2
12:23:56 2023-10-12 426790 422778 95199 91552 145216 152570 157893 157107 125891 124506 130613 132295 144510 145976 440198 473734 1368868 1344761 530407 553116 133319 118241 132164 133759 144496 143606 138194 138215 90575 91954 323836 286126 827331 829741 236841 234535 299507 301985 354488 343339 368932 374146 396358 398858 373572 415302 959590 1017306 617347 508288 322256 315322 370002 368327 393302 398219 404635 409646 463381 464514 793273 819649 40.25 69.0 2
12:23:57 2023-10-12 429573 423854 95364 91585 145696 152429 158225 157107 126515 124914 130316 132511 144979 146214 440193 472298 1356625 1341313 536228 554753 133193 118555 132164 134414 144300 142334 137987 138683 90876 92365 323457 288576 832709 838712 238191 235519 297667 301349 355994 345311 369596 371910 396952 398609 374733 414340 958629 1003091 618466 508745 323172 315802 368853 369727 390921 398534 404672 405475 461948 463859 792636 824465 40.25 69.0 2
12:23:58 2023-10-12 427008 424120 95331 91871 145350 152819 158114 157361 126098 125156 130281 132977 144644 147082 441237 473734 1368868 1354034 532899 556164 133503 118275 132883 134204 144598 143978 138194 138821 91046 92241 325743 287756 832797 832201 235910 234967 297955 302990 354488 343339 368341 373880 396723 398893 373048 414088 959310 1012207 612738 507266 322942 315550 369749 367220 394096 398707 405785 409500 459800 463323 793014 821026 40.25 69.0 2
12:23:59 2023-10-12 428036 426690 95364 91871 145823 150923 158225 157326 126501 124950 130498 132727 144909 146824 441620 477967 1363218 1343224 534671 556433 133002 118637 132845 134723 144266 144412 137870 139294 90542 93907 325743 288491 820898 834561 236274 234570 297738 301097 354180 344855 369228 371945 393990 401316 374132 415007 962906 1017306 609795 510556 320435 315658 370002 367507 391816 396479 405461 409031 459692 463104 781684 820886 40.25 69.0 2
12:24:00 2023-10-12 423935 426519 95493 91622 146341 152570 161302 157216 126723 124539 130932 132511 145148 145976 441439 478039 1361555 1348704 540860 556469 133536 118472 133017 134508 144803 144114 138194 138794 91046 92470 343492 288577 833579 838857 236074 234769 299605 301736 353843 347232 371506 373434 394123 399346 374886 417075 959199 1011686 612791 509006 321948 315802 372095 369170 392353 397520 406146 409970 464036 460694 791856 825051 40.25 69.0 2
12:24:01 2023-10-12 426369 427925 95398 91904 145857 152854 161007 157361 126636 125156 130613 132943 145148 146283 441475 481211 1364913 1348704 535124 556469 133851 118472 133524 134512 145578 144066 138687 139095 91142 93843 325743 288486 833524 836930 236274 233848 299549 302666 353988 344890 369524 373026 392225 397670 374132 415302 960958 1018027 618840 515170 322256 314878 372095 368291 390921 395266 405571 410262 463709 462059 789342 823369 40.25 69.0 2
12:24:02 2023-10-12 431440 428483 95455 91871 146099 152819 161337 157691 126757 124984 130932 132943 145519 146283 444927 480852 1360972 1344835 539706 557688 134242 118275 133944 134432 145902 140416 139332 138814 91360 92271 326765 286508 842785 842388 238528 234828 300488 303850 351997 343303 371759 371910 393703 397670 374203 414376 959310 1008859 612738 511352 323172 314878 369641 369871 390921 396514 403776 409031 463318 463495 796696 825638 40.25 69.0 2
12:24:03 2023-10-12 430183 429514 95497 91904 145652 153103 161077 158021 126723 125156 130932 133193 145620 146759 444927 478148 1374206 1351587 533461 558083 133901 118671 133864 134639 145270 144373 138889 139100 91300 92241 328513 287351 836878 837671 237408 234570 297287 303740 354488 344337 369560 374181 395171 398263 373012 415302 961506 1020565 610815 513382 323861 315550 369929 369582 393748 399999 404239 409464 463527 463358 794927 824465 40.25 69.0 2
12:24:04 2023-10-12 434781 427518 95597 91991 146203 153173 161267 160575 126487 125363 130749 133402 145485 147203 447182 482212 1364949 1342268 534671 558873 133872 118671 134175 134702 145274 144386 138579 138987 91142 93811 329108 288486 831955 841343 237006 234570 300028 301033 354180 344824 369560 373621 393088 398858 373147 413782 964344 1012207 617347 514805 321800 315802 368889 369835 393302 396409 405858 405439 461984 463501 787997 825638 40.25 69.0 2
12:24:05 2023-10-12 432052 431376 95364 92191 146299 151236 161042 160792 126515 125603 130714 133628 145859 147143 441439 478003 1374169 1356522 535013 559269 133754 118671 133645 134702 145510 144386 138903 138987 91142 92598 329108 288378 841679 838857 236310 234769 299605 302444 355167 346741 369452 374074 394472 397564 375264 415154 964776 1022365 614209 514403 323172 315766 370002 369438 395214 396479 403813 410402 463381 463251 795565 824465 40.25 69.0 2
12:24:06 2023-10-12 436366 427894 93967 92064 145900 153208 161189 160610 126548 125396 130749 133193 145148 147101 445592 479790 1364949 1344798 535124 557194 133742 118671 133616 134757 145068 144412 138889 141156 91175 93974 329108 290209 842661 842861 236345 234570 297738 302666 353874 344824 369366 373621 392225 398858 372584 414713 964308 1015148 615854 515170 321800 315802 368817 369799 392163 396444 405571 405403 464036 464953 788028 825415 40.25 69.0 2
12:24:07 2023-10-12 433274 431515 95369 92191 146069 153313 161077 160939 126548 126024 130749 133846 145519 147719 448449 480852 1378114 1359937 536609 557622 133788 118704 133981 135093 145743 141008 139319 139375 91326 92496 330140 288378 843815 841694 238528 234828 297955 301950 354739 343374 367305 375168 395171 398228 374203 412222 961506 1020916 620333 510593 322256 315802 369641 367543 392990 398290 403813 407841 459944 464916 796696 823295 40.25 69.0 2
12:24:08 2023-10-12 433857 430486 95563 92064 146332 153173 161633 160610 126757 125463 131149 133536 145654 147238 446635 481246 1368868 1348704 538173 558015 133319 119267 133243 135424 145274 144861 138772 141417 91397 94038 327148 291012 829405 843729 236310 234734 300137 301033 354441 343374 368377 371910 392261 400682 373675 412806 967156 1018929 607773 513345 321271 317589 369525 367364 394096 396763 407264 408363 459764 463430 784016 825051 40.25 69.0 2
12:24:09 2023-10-12 432642 431573 95820 92064 146226 150923 160018 160610 126791 125609 131306 133277 145548 147032 448339 481872 1355730 1344464 545393 558838 133352 119068 133868 135364 145308 144694 139000 141417 91363 94136 327231 292358 832936 846124 237182 235495 300028 300155 354157 343339 369560 372561 392225 400085 373147 414125 962906 1006006 621826 510556 320889 317408 370002 369466 391319 397662 403929 405439 462365 458014 788603 824607 40.25 69.0 2
12:24:10 2023-10-12 431831 431767 95593 92064 146570 153208 161407 160645 126791 125396 131149 133536 146093 147203 448974 487017 1370814 1352073 541045 558946 133901 118903 134116 135253 145506 144786 139082 141507 91460 94105 330140 292909 844126 843729 236274 234758 301869 301768 355455 345303 369380 374144 390877 398122 375264 413575 966972 1018295 617347 516633 321074 315070 372620 368874 390886 394678 406146 409993 459872 460694 787654 824465 40.25 69.0 2
12:24:11 2023-10-12 432912 431771 95663 92064 146877 152924 159965 160610 127508 125276 131656 133402 146127 146317 449292 487017 1362523 1341313 543535 558910 133821 118869 133864 135143 145746 144861 139194 141417 91426 94136 329108 291981 837682 850485 236274 234208 299130 302024 352284 346436 369596 372561 391019 398893 373411 415302 966471 1007431 618840 514805 320889 315802 370002 369206 391042 395266 406146 405475 462401 459877 787178 827841 40.25 69.0 2
12:24:12 2023-10-12 435091 433093 95597 92128 146843 153208 161964 160680 127176 125396 131149 133227 146093 147101 448974 487017 1377136 1353071 537918 558946 134534 118830 134420 135207 145877 144984 139466 139683 91486 92752 330140 292273 850754 846687 238191 233487 300452 302666 353807 346741 369380 374144 389853 396558 371897 412476 967695 1019087 617347 516633 320889 315580 372353 368615 390647 394092 405858 409031 461655 460013 787437 824465 40.25 69.0 2
12:24:13 2023-10-12 432958 432953 95697 91904 146541 151029 161921 160575 127210 124984 131551 133039 146040 146317 449611 487053 1361555 1339484 543626 558982 133788 118869 133679 135109 145544 144658 139291 141417 91397 93974 327231 292602 846357 851690 235910 234174 300452 300155 354989 343339 369668 373766 389853 397706 372620 415302 968213 1010106 617347 517587 321344 314854 369857 369691 392426 396943 404849 405331 464693 458014 786319 827215 40.25 69.0 2
12:24:14 2023-10-12 437609 433566 95725 92128 146852 153066 162035 158835 127250 125396 131149 133193 146127 146999 449611 485979 1368868 1352110 544270 558982 134537 118472 134522 134668 146560 144421 141528 141087 91460 93974 329108 291121 863030 850448 235910 234570 301247 303469 351997 343339 369560 373616 391914 395275 372856 415007 960109 1009241 623319 514440 322485 314399 370002 369799 392149 396166 401387 407841 464036 458014 797830 822822 40.25 69.0 2
12:24:15 2023-10-12 440296 432872 95497 92064 146604 153313 161703 160939 126791 125430 131149 133628 145992 147273 447659 485539 1370814 1344798 537049 558946 133788 118903 133897 135143 145780 144861 139194 141417 91333 94038 330140 292845 839961 850941 238528 234361 300240 302880 354989 342812 369380 374939 390877 397268 369641 413611 965712 1015148 614361 515972 321763 315694 368853 369763 391541 394127 403776 408400 459764 460730 788557 825228 40.25 69.0 2
12:24:16 2023-10-12 440076 435321 95593 92031 146852 153101 161886 160645 127176 125741 131459 133227 146162 147238 450248 479790 1369739 1352550 542655 558982 134133 119034 134116 135333 146119 144694 139194 141417 91493 94007 328513 290155 842670 852897 235545 234243 300186 301985 353988 342884 369560 373088 391604 394136 369893 414125 960109 1008528 617347 514440 322714 313957 370002 369799 391872 395889 401314 409235 463782 459624 799385 827401 40.25 69.0 2
12:24:17 2023-10-12 440971 442536 95436 92064 146124 151134 161703 161199 127346 125690 131149 133699 145582 147442 449611 485575 1369927 1342518 537882 564449 134209 118864 134577 135382 146117 141105 139583 139764 91486 92752 330419 293114 849552 852150 236274 233848 297883 300576 353988 342848 369488 371910 390435 396523 369489 413501 967843 1016586 612868 516633 320889 315070 368593 369763 390957 394092 403490 404154 459728 460049 786263 825228 40.25 69.0 2
12:24:18 2023-10-12 441279 435584 95531 92032 146613 152994 161738 160715 127176 125430 131459 133227 146127 147238 450997 480873 1369840 1352550 544035 559018 133788 118869 134116 135364 146119 144861 139388 141465 91460 94007 328513 291048 843536 852897 237350 234045 297565 302880 353988 342884 369488 372247 390983 394101 369821 412550 961890 1013502 617347 515059 322942 313778 369265 369582 391544 396943 400849 408363 462691 460057 796569 826750 40.25 69.0 2
12:24:19 2023-10-12 438857 436816 95398 92191 146341 149386 161442 159464 126905 125844 130966 134098 145890 148201 449354 481246 1380073 1363380 541245 562217 134099 118903 134150 135364 146255 144931 141395 141417 91493 92760 347041 292018 847613 846738 235545 234208 298027 301068 353988 345311 368117 371910 392190 394998 369929 410403 964344 1021359 612738 515901 322671 314878 370002 368615 392092 395889 401351 408326 459585 460730 796696 825638 40.25 69.0 2
12:24:20 2023-10-12 442532 436294 95572 91938 146541 151134 162035 160939 127210 125430 131656 133335 145785 147134 448993 481246 1371789 1350327 543884 563048 133821 118985 134116 135462 146017 144733 141395 141421 91652 94007 330419 291537 844498 855170 237518 234361 297313 303777 353988 342848 369380 372489 391736 396952 369605 412331 961470 1009241 614361 514912 323172 314878 369113 369466 391319 395266 401467 407783 462728 460057 797169 825265 40.25 69.0 2
12:24:21 2023-10-12 439449 435449 95398 92191 146366 149522 161738 161304 126791 126079 131149 134098 145890 148096 448906 481282 1380600 1363380 541245 563482 134006 118704 134125 135549 146564 144628 141430 141451 91493 94038 331872 292638 845061 848009 235545 234208 297955 302561 351997 344824 367269 371649 391604 394101 369857 409714 962979 1021455 623607 515901 321800 314878 369417 367543 391541 395266 400711 408326 459296 462261 796474 825564 40.25 69.0 2
12:24:22 2023-10-12 442929 435440 95630 91942 146852 153243 161843 160974 127298 125396 131691 133628 146127 147273 449294 481246 1370814 1352110 545504 563589 134352 119029 134420 135676 145877 141176 139665 141841 91519 92688 331817 291886 849614 856531 237182 233522 297745 302880 353843 342812 368932 372036 391019 393791 368673 411784 960109 1008528 615854 515170 322028 314613 368853 369206 391319 394127 399472 404154 462460 460057 797169 826435 40.25 69.0 2
12:24:23 2023-10-12 439984 435480 95431 92226 146366 149424 161738 159095 126825 126052 131149 134299 146093 148236 449258 483351 1379397 1366329 541245 563916 133826 118985 134116 135398 146220 144931 141404 141515 91460 94038 331872 292845 845960 848909 237518 234208 297955 302451 351997 344824 366202 373616 391019 393791 369785 408845 964739 1026728 614361 515827 322256 314256 369561 367364 393041 396943 399927 404724 458579 458049 795565 825452 40.25 69.0 2
12:24:24 2023-10-12 442896 436362 95364 92064 146715 149522 159558 161580 126825 125844 131149 133880 146127 147959 449927 487089 1374169 1347559 540280 563916 133788 118869 134116 135458 145870 144967 141395 141648 91493 92760 332542 293676 844028 852897 235545 233487 297955 299245 354739 342884 367269 371353 389271 395275 367494 409714 965786 1017306 623607 516633 320964 314878 367192 368687 390338 393507 401387 405504 460017 458049 787414 825228 40.25 69.0 2
12:24:25 2023-10-12 439984 437853 95402 92191 146366 149352 161512 161044 126825 125844 131564 133880 146162 147684 449927 485198 1383389 1359937 540860 563880 134120 118869 134150 135470 146014 144958 141567 141494 91896 94136 347093 292909 851036 853362 238697 234000 297883 302807 351925 345311 367162 374144 392454 396115 369605 409063 964344 1024496 609882 518543 322256 313312 369966 367249 390338 392923 399963 405367 459438 458049 793236 825638 40.25 69.0 2
12:24:26 2023-10-12 441660 436348 95469 92060 146541 149386 161808 159588 127244 125809 131691 133716 145956 147545 450597 490956 1371275 1340575 540662 565585 134225 119102 134116 135590 146255 144663 141430 141683 91493 94071 330419 294514 845321 854633 235910 233453 297883 299280 351997 342848 368932 372825 387533 394998 369193 411603 967156 1012243 614361 513693 320209 314878 368853 369206 391319 394714 401663 406479 459800 461037 787923 829169 40.25 69.0 2
12:24:27 2023-10-12 440030 436807 95593 92001 146645 153243 159782 160974 127210 125430 131459 133662 146365 147273 455195 489400 1383426 1360398 541171 565257 134660 119029 135293 135450 146627 141300 139777 141974 91645 92752 333585 292699 854739 852897 236274 233453 297955 302880 351515 344824 366646 373616 388620 394723 369605 410025 964308 1025741 617546 516563 321344 313629 369929 367435 391872 394714 398872 405295 457182 460057 792599 824465 40.25 69.0 2
12:24:28 2023-10-12 445527 436451 95563 92060 146852 149489 157869 161199 127352 125777 131516 133628 146331 147478 450633 491650 1373121 1344761 542383 565549 134162 119068 134116 135670 145945 141273 141490 141798 91460 94136 332673 294161 864898 857748 237518 233059 297955 301061 351997 342848 368377 372036 390242 394652 368905 411273 969592 1014929 615854 519577 320362 314698 368637 369250 389744 395162 401278 406050 459981 458691 788216 830351 40.25 69.0 2
12:24:29 2023-10-12 440608 438076 94167 91917 146852 149592 158540 159130 127291 125782 131665 133712 146431 147580 453564 492621 1381925 1360285 540243 565512 134099 118671 134522 135314 146593 145165 141592 141515 91619 94005 333585 294154 855420 854106 236847 232019 297919 299210 351713 344824 366382 369871 388047 392931 369785 405506 967156 1018331 615854 517731 319530 313409 369966 366368 390766 394714 401351 405009 456468 459050 787738 824465 40.25 69.0 2
12:24:30 2023-10-12 441955 438072 95563 91808 146877 153173 158288 160905 127474 125396 131840 133193 146568 146999 452057 490123 1372764 1343806 541849 565549 133788 119068 134150 135424 146220 141105 139583 141613 91460 94103 347041 295026 850431 860150 238022 234571 298027 301170 351925 342704 368788 371818 387939 396952 367494 410004 965749 1010668 617907 518633 320209 313635 367709 368615 390215 394499 400717 406050 459944 458332 787997 827021 40.25 69.0 2
12:24:31 2023-10-12 443114 439153 95593 91904 146852 153350 158355 161199 127386 125690 131805 133595 146568 147581 450705 489881 1373121 1352363 547408 565585 134774 118671 134962 135100 146455 144782 141893 141486 91779 93974 332542 293674 862910 857125 236847 233418 297955 301061 350575 342884 368341 369799 387533 394723 369749 409063 961506 1012207 625123 515170 319275 312713 369447 367507 387984 396241 400420 407962 463227 458282 794816 825564 40.25 69.0 2
12:24:32 2023-10-12 445736 439032 95563 91908 146843 153422 158221 161199 127386 125396 131656 133628 146467 147443 453416 490159 1373121 1350831 543527 566895 134175 118932 134083 135450 146320 142038 139743 142137 91452 92752 333976 295136 851387 857089 237518 232734 299502 300988 351997 342534 367269 372561 388047 396394 366977 409678 967156 1013640 615854 516599 319982 315056 367709 368615 390766 394437 400675 405762 459715 458691 787437 825228 40.25 69.0 2
12:24:33 2023-10-12 444390 440463 95593 91904 146852 153243 158355 161234 127474 125570 131840 133884 146568 147273 450705 487125 1370166 1356707 547445 565585 134309 118671 134555 135419 146319 141425 141691 141507 91619 92432 331872 293117 855791 862065 236513 233255 297955 301987 351429 342848 369092 369835 387498 393605 368350 409423 964776 1014325 615854 515827 321117 312754 369785 368435 389491 395827 398872 404688 459548 457043 798965 826813 40.25 69.0 2
12:24:34 2023-10-12 457091 441789 95568 92056 147049 149796 158827 159130 127359 125883 131792 133746 146431 147580 453269 494090 1372690 1344724 543921 567224 134095 118951 134903 135551 146972 141193 141408 141683 91460 94136 333585 295346 846730 859627 236847 232019 297955 300854 351997 342582 367269 369835 388047 395279 366390 408738 964720 1010704 596660 516599 319530 313886 367450 367507 387984 394160 400109 404899 459225 457458 787437 825228 40.25 69.0 2
12:24:35 2023-10-12 444374 441994 95431 91808 147494 151241 158675 161164 127474 125396 131621 133227 146672 147143 454421 489917 1372764 1358458 548577 565585 134571 118439 134776 135109 146765 144658 141893 141417 91682 94038 333585 294436 862118 862022 236680 233152 297919 301810 350719 342704 370326 369582 390170 394133 368083 407837 961543 1012061 606301 515170 319530 312457 369669 366919 387623 394428 399472 404119 457182 454624 795528 825638 40.25 69.1 2
12:24:36 2023-10-12 442694 440719 95460 91904 146645 153278 160006 161234 127386 125724 131551 133628 146467 147478 450705 491538 1387360 1355257 541082 565585 134431 118671 134555 135364 146493 144967 141562 141761 91460 94005 330419 293676 855216 856531 237350 231984 296865 299210 351731 342848 368230 369907 388011 393579 367235 405204 965028 1021323 614361 517731 320435 312677 368817 367584 387731 393284 400896 405828 455648 457830 791930 824317 40.25 69.0 2
12:24:37 2023-10-12 446775 446569 95563 91871 147119 151281 158675 159099 127508 125430 131551 133227 146676 147475 454744 486693 1375189 1358647 548039 566932 134124 118932 134488 135228 146593 141105 140070 139764 91612 92463 336333 293676 860740 860844 236477 232989 297709 302666 350899 342329 367234 369510 390242 392439 368202 405506 959430 1010704 625123 515901 320435 311756 368853 367471 387912 394714 396520 405762 458278 455939 797830 825638 40.25 69.0 2
12:24:38 2023-10-12 443790 442034 95531 91904 146852 153243 158288 161199 127386 125690 131551 133628 146568 147616 450705 491193 1387360 1362191 542691 567224 133788 118704 134150 135330 146594 144834 141626 141860 91523 93974 330419 294092 864932 855046 237350 232053 295995 299245 351429 342848 368297 371746 387795 393017 366726 408396 964776 1021186 616030 519577 320853 311805 367565 366332 390766 393570 396484 405474 457814 457043 791781 824465 40.25 69.0 2
12:24:39 2023-10-12 447164 441561 93976 91861 147700 151666 160456 157033 127427 125710 131481 133712 146982 147542 454596 486115 1373121 1358458 548615 567224 134209 118932 134116 135424 146458 144834 141493 141648 91486 94005 331872 293676 852209 862065 236179 232088 296872 300120 351961 342582 366095 368687 388047 392403 364999 405398 959124 1007780 615854 515901 320662 311948 367156 367213 387912 394714 395854 404289 457182 455939 796532 825192 40.25 69.0 2
12:24:40 2023-10-12 444236 441399 95299 92128 146031 149893 161929 161635 126791 126139 131058 134174 145819 147957 454325 487053 1383389 1366126 544233 567224 134099 118704 134150 135364 146493 144799 141528 141744 91449 92782 330419 295063 862108 857139 236680 232989 295852 301810 351497 342704 367561 369907 388047 392439 365255 404720 964776 1021323 618493 516633 320435 311983 366977 365268 390766 393248 395890 404289 454441 457974 793273 823295 40.25 69.0 2
12:24:41 2023-10-12 447880 442079 95390 91904 146813 149625 161999 161339 126825 125844 131149 133972 146162 147772 453328 489744 1374206 1354108 544307 568430 133545 118869 134158 135551 146768 141389 141404 141648 91460 94038 331817 295346 847495 858982 236179 232019 297500 300429 351997 342570 366668 369835 388047 394169 363034 404114 965712 1016586 613428 517735 319304 313657 367160 368106 390548 393873 396484 401073 455420 457187 790804 826738 40.25 69.0 2
12:24:42 2023-10-12 444859 442142 95233 91938 146341 149997 159969 161635 126791 126052 131149 134098 146127 148236 455391 486765 1385899 1369589 544123 567115 134361 118849 134049 135530 146079 141371 139860 139878 91426 94038 333585 294583 854959 856421 236513 232019 296564 300563 350935 342848 367078 369907 388047 391497 364999 404150 961506 1021359 620577 516633 320435 311983 366605 364976 390766 394160 395297 404628 454405 457366 793273 824465 40.25 69.0 2
12:24:43 2023-10-12 448577 441710 95233 91904 146303 149659 161999 161417 127176 125810 131149 134119 146056 147751 454004 490123 1374206 1356035 544344 568028 133536 118951 134116 135807 146017 141841 141395 141683 91460 94038 336048 296186 852098 860235 236179 232019 297500 298268 351997 342582 366375 369546 387758 393329 365863 406008 965331 1017196 612868 518102 319122 313230 364373 365233 390215 393570 396556 400964 454441 457258 787971 822822 40.25 69.0 2
12:24:44 2023-10-12 446316 444431 93711 91958 146438 150687 159676 157768 127007 126125 131045 134242 146397 148061 455280 489881 1386375 1363306 543847 567808 134408 118671 134150 135585 146493 141741 139743 140351 91619 94071 333976 295074 856386 855841 236513 232019 296776 299210 350382 342848 367188 369871 388047 391817 365291 407052 962979 1022769 617925 516599 320209 311983 367156 365268 390215 392466 395890 403680 453768 457366 792074 823295 40.25 69.0 2
12:24:45 2023-10-12 448748 442151 95394 91808 146847 149352 158145 161269 127210 125810 131551 133662 148995 147959 454004 491574 1374206 1348369 545619 568430 133821 118704 134116 135458 146527 141741 141990 140351 91482 92718 330419 297200 852419 860698 236513 234019 296686 300745 351780 340600 367151 369605 387429 393303 362490 407089 965712 1014449 620577 516563 318853 312897 364921 366368 390215 392430 396520 401219 456504 456973 787997 825415 40.25 69.0 2
12:24:46 2023-10-12 448458 442151 95402 91904 146886 153278 158456 157354 127420 125430 131459 133628 146772 147719 456043 486765 1374132 1358003 549005 568833 133788 118995 134150 135458 146217 141741 141562 141683 91460 94038 335301 294509 858210 864511 234851 232019 296246 299859 350899 340779 368230 367579 388011 390648 366557 405362 960672 1009241 607037 516633 320435 311225 368762 366668 387623 394016 396926 403533 456361 457427 797756 825527 40.25 69.0 2
12:24:47 2023-10-12 449776 444390 95332 91745 146847 153349 158355 161382 127386 125430 131149 133662 146568 147753 456522 495491 1376600 1349943 544196 569639 134192 118932 134049 135735 146079 141468 139860 141880 91333 94103 333585 296470 855189 864511 236513 231627 297081 299256 351146 340564 365068 369538 386847 393351 363104 405362 965749 1010704 619061 518691 318330 312019 365540 366955 387948 391844 396520 403035 456468 454588 786319 823987 40.25 69.0 2
12:24:48 2023-10-12 448394 444136 95398 91908 146541 151029 158389 161234 127420 125782 131459 133298 146259 147442 455720 490123 1373193 1356035 549005 566218 133788 118671 134116 135686 146493 144834 141528 141613 91397 93941 331872 294509 856111 864511 234851 232019 296246 299175 349877 340492 368046 367845 387413 390780 366122 407237 962038 1011686 606853 516156 320362 310748 366347 366368 387639 393606 396926 403035 455435 455485 795405 824792 40.25 69.1 2
12:24:49 2023-10-12 450512 446168 93911 91865 146714 149692 158355 157208 127339 125883 131446 133897 146431 147820 455325 492337 1378114 1350327 544159 568833 133759 118704 134116 135330 146220 141300 141434 141683 91300 93941 330419 296396 862053 862065 234851 236447 295959 297653 351961 340229 366668 369799 386232 392439 364057 405794 965749 1015148 620577 516599 318330 313180 363827 365304 388020 392395 396448 400013 455528 455974 788557 825638 40.25 69.0 2
12:24:50 2023-10-12 449766 444653 95402 91745 146886 153243 158389 161234 127386 125396 131149 133884 146568 147753 454719 487053 1374169 1356707 549005 568833 133662 118671 134150 135364 146289 142610 139743 140155 91482 92718 337102 294927 855926 866967 234851 233855 295200 301170 349697 340229 366006 367543 387666 390364 365087 406119 959310 1008589 615854 516046 320399 310530 365212 365304 387028 392466 396645 402107 454512 453243 795442 825638 40.25 69.0 2
12:24:51 2023-10-12 447545 445591 95166 91904 146336 149419 158074 161557 126791 126018 131149 134098 146467 148271 455107 487125 1383389 1368275 545855 568430 133994 118671 134150 135551 146527 141609 141626 141648 91334 93941 333976 295346 868958 857125 234851 231984 296094 300108 349841 341812 366113 369502 388011 390655 363069 405506 961543 1021287 625123 518029 319311 311662 368239 367064 387876 392288 396926 402282 455517 455760 793051 823110 40.25 69.0 2
12:24:52 2023-10-12 449776 445901 95394 91618 146852 153278 158456 159130 127386 125463 131621 133628 146397 147854 457452 486837 1376675 1358346 549787 569639 133654 118733 134049 135450 146355 141741 139583 141683 91300 93974 333494 296186 853084 865738 234851 236151 295343 299957 351713 340743 367188 367543 388047 390101 364057 405506 959430 1008859 616787 516267 319530 311038 364409 365268 386713 392430 396364 401219 454477 453207 797263 825638 40.25 69.0 2
12:24:53 2023-10-12 458430 443013 95204 91804 146371 149793 161808 161635 127319 125810 131184 133846 146467 147753 456079 488678 1383117 1369249 546520 566218 133788 118671 134484 135364 146527 144931 141430 141648 91175 93941 333976 295346 856663 858375 234851 231984 296145 300460 349590 341524 365820 369510 387867 390780 366122 404784 964776 1023817 615854 513657 319530 310718 365540 364138 387731 392430 396926 402392 454692 455974 795322 824465 40.25 69.0 2
12:24:54 2023-10-12 450868 446459 93906 91738 146714 149252 158894 157067 127339 125883 131665 133712 146428 147684 456115 487089 1374169 1356223 549787 566218 133662 118671 134167 135971 146352 144733 141430 141648 91300 92662 331872 295134 857124 865125 234851 236080 294479 300320 349841 339715 366928 366697 386847 389448 364057 405794 959310 1008859 615854 515901 319530 310095 364409 364976 386749 392430 395802 400891 454441 452889 797263 825638 40.25 69.0 2
12:24:55 2023-10-12 458699 443981 95303 91589 146711 153243 157860 161565 127420 125463 131520 133628 146568 147616 456079 489779 1383426 1369249 545818 566182 133754 118671 134116 135382 146743 142268 139743 140155 91360 92496 337497 296186 856802 860187 234851 233690 296354 300108 349523 341295 365042 369242 387141 389509 362744 404321 961170 1021323 615854 516599 319304 310095 365505 365989 388020 391844 396645 401292 454625 454659 793309 823295 40.25 69.0 2
12:24:56 2023-10-12 451052 446904 95229 91622 146579 149458 161914 161339 127176 125724 131149 133662 146467 147994 456079 493102 1374206 1351363 545892 567452 133788 118671 134116 135585 146255 141203 141430 141619 91175 93974 333668 297029 874928 862065 234851 232706 295472 297789 350899 339715 365005 368132 385346 391232 362994 404321 965065 1015148 612868 518874 317331 311698 365124 365090 387804 391117 397833 399231 456234 454410 788483 825051 40.25 69.0 2
12:24:57 2023-10-12 458375 444293 95303 91589 146609 153350 158112 161382 127420 125430 131656 133737 146566 148079 457265 494090 1388272 1361875 544159 570176 134057 118535 134454 135330 146972 144799 141464 141561 91300 92718 335671 295346 861435 860844 234851 232706 295057 300005 348787 340815 365005 368391 385117 389176 362525 403749 961543 1021410 603911 517767 317258 310060 365540 363047 386713 390057 396364 401823 453663 453243 788603 820960 40.25 69.0 2
12:24:58 2023-10-12 453347 447646 95266 91585 147119 151241 158422 161304 127143 125430 131149 133444 146672 147451 457444 494563 1373934 1350625 545892 566218 133763 118472 134390 135240 145844 144782 141477 141708 91142 93974 336048 297103 855420 864511 234851 232706 295995 297248 349590 338477 366521 367989 384391 391090 363654 405683 964776 1014597 617546 516635 315762 312034 364373 367584 387422 390057 395261 400296 455335 456166 787437 825638 40.25 69.0 2
12:24:59 2023-10-12 447858 447173 95400 91486 146744 149285 158607 157588 127217 125710 131446 133536 146467 147719 456079 495031 1387249 1361875 545467 566218 133788 118467 134420 135173 146972 144799 141572 141550 91175 92470 335301 295346 858414 860844 234851 232706 294514 300217 348787 340815 364969 368391 385075 388903 364572 403104 960146 1021432 617748 516635 318301 310095 365505 363047 387912 390057 395802 400854 453663 454588 790318 823295 40.25 69.0 2
12:25:00 2023-10-12 452334 448280 93857 91585 147145 149326 160006 161339 127176 125724 131656 133536 146672 147562 457444 494527 1377136 1352110 545892 567960 133876 118671 134420 135450 146283 142035 139852 142276 91293 92463 337102 297945 857513 865701 234815 232998 296210 297428 349769 338690 366076 368507 385003 390577 362958 404931 964308 1014597 617546 516563 315762 311439 364047 367027 387294 390057 395225 400260 453732 453207 787654 825638 40.25 69.0 2
12:25:01 2023-10-12 452066 446313 95397 91519 146507 151134 159220 161347 127562 125396 131551 133674 146225 147339 457439 491303 1374169 1356223 550571 567816 134180 118637 134150 135330 146594 144967 141760 141613 91363 92369 336982 294927 863059 866168 234851 232706 295208 300108 347666 339679 366595 365304 385617 390969 364572 404895 959310 1013048 622092 516412 318228 309883 365362 367064 384257 391630 395655 401073 456198 453595 797263 824465 40.25 69.0 2
12:25:02 2023-10-12 451939 448915 95331 91552 147149 151241 160598 161269 127176 125782 131525 133830 147080 147796 457340 495850 1376675 1350906 546557 571662 133729 118699 134083 135410 145945 141273 141588 140264 91260 92496 337102 297526 855331 865738 234706 232706 296038 297428 349278 338619 366113 367507 383348 390030 363800 404931 964308 1010668 616977 517329 315690 311002 364338 364685 385554 389394 396926 399941 453025 451831 785336 825638 40.25 69.0 2
12:25:03 2023-10-12 451840 446350 95398 91552 146541 150923 158928 161460 127291 125396 131149 133273 146022 147339 457084 491574 1373897 1357000 550179 567852 133721 118555 134015 135330 146220 144896 141493 141613 91142 92369 336333 295346 859763 866205 234598 232926 294158 300175 349008 338548 365893 365161 384896 387569 362812 404440 959199 1008145 622092 516267 318592 309776 366677 364649 384905 391223 395205 400543 453832 451163 796696 824465 40.25 69.0 2
12:25:04 2023-10-12 453298 446576 95358 91457 146645 149422 158355 157384 127393 125777 131332 133628 146467 147684 455787 496897 1377099 1344464 545892 567852 134087 118535 134083 135513 145945 141273 141584 141691 91142 92662 336048 297526 867459 865520 234851 232053 295794 297428 348751 338655 366631 366955 383312 390030 363507 404895 964308 1009204 619061 517329 315171 310748 363792 364649 385247 389439 396926 401083 453060 450496 784016 825051 40.25 69.0 2
12:25:05 2023-10-12 452066 447018 93851 91393 146472 150923 160343 161234 127352 125396 131149 133260 146022 147134 457444 492301 1374132 1358003 550571 567452 134208 118399 134919 135348 146321 141640 139777 139764 91326 92399 336333 295346 859665 869433 234484 232706 294479 299473 347701 338405 365893 365268 384427 387674 362994 403712 961184 1009241 620577 515170 315762 309086 365505 363556 383250 391223 396645 401182 454946 451043 792984 823258 40.25 69.0 2
12:25:06 2023-10-12 451607 449785 95331 91423 147114 151135 158928 161234 127339 125603 131149 133227 146876 147348 457768 496067 1378114 1344464 547057 567924 133717 118637 134083 135415 145945 141273 141486 141781 91108 93907 336048 298237 857701 866205 234851 232053 295794 296973 349838 339715 366040 364720 382703 390030 362958 403675 961506 1006006 615854 518102 315618 310530 365852 364992 383179 388859 394669 398740 454304 450235 783979 824465 40.25 69.0 2
12:25:07 2023-10-12 449432 445649 95331 90984 146968 153138 158894 159200 127325 125575 131525 133394 146290 147134 458632 494789 1376675 1360285 553719 571662 133805 118323 134083 134808 145911 144821 139852 139878 91108 92369 337102 297103 861184 866857 233723 232053 294229 296937 346655 340229 364675 363627 383348 388832 364057 402461 959310 1009241 612308 515170 315690 310095 365469 364476 382910 390594 396364 400899 450967 451043 790281 820849 40.25 69.0 2
12:25:08 2023-10-12 447309 447059 95166 91393 146494 151029 157969 161460 127142 125396 131149 133293 145750 147442 458454 496103 1383426 1359937 545892 567924 133788 118275 134116 135109 146696 144931 141661 141417 91363 93843 331817 296607 877517 865092 234232 231443 295959 297644 347000 340085 363391 365197 381953 387569 363911 401032 962906 1017306 611375 518096 315401 311764 365141 364476 384976 387736 396926 400433 450642 450496 785724 820849 40.25 69.0 2
12:25:09 2023-10-12 448520 448435 93651 91386 146679 149120 158894 158989 127352 125396 131516 133193 145819 147440 457909 492994 1374132 1355257 550177 570337 133788 118357 134116 134668 146255 144861 141528 141399 91142 92178 333668 295351 878200 867467 234154 232053 295128 297789 346620 338144 364969 364209 383348 386521 362994 403067 959310 1006322 620577 515901 317353 308186 364373 363011 383214 390021 394329 400950 454625 451043 796131 823295 40.25 69.0 2
12:25:10 2023-10-12 449457 446974 95199 91489 146813 153173 158456 161304 127176 125570 131149 133227 146365 147273 457444 495959 1387360 1361875 545892 571183 133914 118433 134716 135008 146870 141193 139777 139764 91230 92399 337102 296607 865696 862065 234851 232053 294407 299582 349342 340049 363500 364976 381792 387674 363800 400748 962942 1018027 620577 518096 315654 309086 365177 363961 384364 387736 395802 399977 450931 449236 787437 820849 40.25 69.0 2
12:25:11 2023-10-12 452730 446943 95297 91389 146645 152924 160343 161580 127264 125396 131516 133227 146467 147238 458778 493030 1374169 1355219 550571 567852 133842 118439 134546 135109 146255 144967 141430 141417 91142 92241 333668 295346 862648 868732 233825 232053 292780 297789 347474 337634 364638 364209 383312 386521 360844 403405 958629 1007431 619061 515901 317584 308116 363246 363047 383250 390021 393456 398777 454625 451007 795565 820923 40.25 69.0 2
12:25:12 2023-10-12 449776 448431 95170 91456 146808 153173 159080 159576 127325 125782 131341 133127 146329 147614 457298 494348 1387948 1365725 546908 567924 133650 118439 134344 135143 147382 141486 139583 141613 91108 92369 333585 296186 860292 862635 234685 232053 293546 297897 347178 339202 362731 366439 383277 387097 360880 400575 959394 1020624 593613 516599 315762 308186 363246 363961 387129 387736 394013 398740 450931 451831 788603 823295 40.25 69.0 2
12:25:13 2023-10-12 450935 449176 95158 91426 146888 151241 157936 161417 126791 125430 131149 133227 146672 147553 458129 495260 1377136 1353071 547057 567960 133637 118555 134049 135223 145844 144989 139665 141683 91142 92598 333585 297526 863872 866894 234268 231839 294300 296340 348328 337492 363648 366225 382830 387569 359685 401214 962906 1012171 614921 518839 317268 309555 364093 363047 385554 388576 395655 399091 453663 451163 786319 823295 40.25 69.0 2
12:25:14 2023-10-12 450979 452134 93582 91386 146467 151134 160077 161495 127386 125396 131149 133741 146328 147440 458778 492683 1383389 1367599 546871 567924 133666 118472 134083 135109 146788 144764 141404 141417 91108 92241 335301 296607 862299 862065 234190 231804 293511 298122 347666 339405 362731 366403 383348 387097 360880 400611 960109 1021382 616030 517463 317584 308222 363246 363961 386441 388894 393450 398740 450931 451867 790878 820886 40.25 69.0 2
12:25:15 2023-10-12 454204 449812 95100 91489 146991 151241 157936 161565 127142 125603 131149 133599 146468 147553 458129 495995 1378114 1354986 547223 572031 133994 118433 134049 135322 146114 141273 139665 139878 91009 92463 337102 298375 860429 865556 234190 231728 294193 296829 349838 336582 364417 365304 382131 387604 360808 401855 962224 1010668 617546 517329 315395 309555 365593 363047 384364 387701 395522 396389 453663 450902 784016 823880 40.25 69.0 2
12:25:16 2023-10-12 450413 449415 95035 91393 146299 149252 161773 161530 126791 125396 131149 133227 146127 147273 458129 492511 1387360 1361875 545781 567888 133536 118241 133897 134702 146255 144896 141430 141515 91108 92241 335301 296186 861269 863287 234520 231728 293511 297464 346655 338690 362731 366146 382167 386216 360483 399690 962038 1019807 593613 513657 315726 307962 363246 363704 385247 387666 393456 396497 449074 450496 788566 820886 40.25 69.0 2
12:25:17 2023-10-12 454171 448304 95100 91393 146066 149218 158540 159576 127115 125782 131045 133528 146329 147614 458668 495886 1378636 1354049 547057 567924 133352 118472 133982 135920 145945 141203 139388 141648 90983 92241 337102 298512 857032 865972 234190 231728 293262 297261 347666 336618 363857 365340 382167 387710 359685 400931 960146 1012171 617546 513657 315173 309303 364093 363011 384941 387701 394645 396389 451039 449201 783659 824465 40.25 69.0 2
12:25:18 2023-10-12 461396 448376 95170 90984 146566 152924 158422 161382 127210 125430 131459 133193 146365 147238 456622 489400 1371175 1352326 550250 567924 133319 118275 133679 135109 146119 144931 139388 141613 91140 92369 333668 297875 856126 871907 233317 231621 292334 297644 348328 337492 363391 366322 384319 386838 359107 400611 958629 1008236 619061 514400 315762 310273 364093 362468 385214 388859 392235 396353 451039 451043 793309 823295 40.25 69.0 2
12:25:19 2023-10-12 454583 451089 93194 91390 146888 151241 157902 161600 126757 125637 131214 133746 146468 149020 458778 494492 1376563 1358003 549005 567996 132818 118704 133142 135653 145068 141273 138986 141910 90542 92369 336048 297104 847970 865125 233424 231403 293994 295371 349278 338690 360546 364465 382131 388868 358566 396421 961506 1012207 615462 516633 315173 310530 360988 360893 384400 390124 394608 395130 449656 449201 784090 820886 40.25 69.0 2
12:25:20 2023-10-12 453162 449384 94997 91017 146061 150923 158322 161234 127523 125396 131149 133281 145819 147134 458778 490123 1364326 1358647 556892 572068 133511 118569 133612 135356 145880 142038 139353 142137 90817 92463 335280 297428 851004 869999 231973 232237 293844 295865 347666 338144 360618 364367 383205 388868 359649 398808 959310 1001637 619061 512113 313738 310464 363066 363448 382105 390057 395802 395723 449936 450408 788557 823295 40.25 69.0 2
12:25:21 2023-10-12 449139 448376 93582 91265 146341 152924 158221 161199 126791 125396 131058 133193 146127 147238 458778 498982 1380073 1356223 545381 567888 133319 117914 133864 134668 146255 144658 141395 141417 90575 92178 333668 295614 864997 864511 232697 230290 294300 296807 345301 338417 360582 363082 378755 386521 360844 396493 960146 1015148 609882 516599 315166 308151 363282 362935 383214 386547 394682 400560 448219 450408 783696 817870 40.25 69.0 2
12:25:22 2023-10-12 451471 448331 95105 91228 146567 150923 158860 159130 127250 125296 131625 133093 146465 147065 458558 495959 1374096 1344562 545381 567996 133553 118337 134028 135075 145780 144663 139291 142115 90943 92335 336048 297875 860391 868118 233460 230684 293959 296354 346377 338619 363866 364173 380421 387097 360228 400931 962942 1008859 617546 516563 314436 309121 364093 362785 382641 387394 394645 396317 450967 450726 784016 824465 40.25 69.0 2
12:25:23 2023-10-12 450868 448816 95001 91017 146604 148971 160414 161199 127386 125430 131149 133427 146568 147238 458778 494527 1374169 1358003 551067 570300 133624 118275 134083 135211 146116 144989 141477 141503 91131 92302 336333 296251 866303 871122 232917 231300 292511 297248 345956 336948 363391 366062 381828 384764 359721 400292 960274 1007431 619061 516361 317128 307185 365087 362722 382069 387771 391674 396425 451003 450408 795565 820923 40.25 69.0 2
12:25:24 2023-10-12 462732 449496 93452 91393 146636 152924 158322 161304 127359 125676 131149 133193 146259 147273 458234 495778 1378114 1350625 546409 567996 133515 118309 134175 135109 146117 144967 139208 141648 90950 92241 336048 297146 861922 868769 233637 230684 293959 296598 346620 336346 362767 364209 380723 386521 359143 400009 961506 1009241 616030 513657 314215 310346 364093 362468 383250 387441 394366 395759 450606 451043 784053 823295 40.25 69.0 2
12:25:25 2023-10-12 454204 450120 95039 90984 146371 152924 158212 161122 127176 125363 131149 133193 146467 147238 459429 492511 1377151 1358271 552030 571257 133654 118173 134049 134881 146355 141105 139777 139764 91042 91954 347041 296186 865840 870615 232810 231189 294279 297464 345301 336653 363026 365028 381025 384764 359397 400009 957950 1007431 615854 515170 315654 307425 362702 363961 381498 387701 391644 396425 450340 449739 793273 820886 40.25 69.0 2
12:25:26 2023-10-12 462732 450129 93194 90984 146332 153066 161921 161304 127210 125690 131149 133227 146162 147478 458214 496067 1374206 1353109 547445 567960 133227 118241 133864 134736 146255 144729 139388 141451 90981 92178 336048 297146 857262 866241 233424 230684 293546 296598 346655 336582 360618 364756 380687 386297 356449 398808 960146 1010704 616030 516412 314215 310346 360988 361925 384400 387124 393456 393984 449972 451188 784090 822710 40.25 69.0 2
12:25:27 2023-10-12 454561 451960 93452 91224 146439 151029 158422 161615 127041 125502 131079 133369 146431 147442 459319 490088 1370814 1354108 552930 572068 132989 118241 133524 134816 145472 144768 139462 141927 90575 92241 336048 296268 856276 870615 232697 231728 292137 295614 347457 337372 360618 363082 383312 385372 357524 398772 959038 1006006 617546 513712 315690 308186 360988 363448 382069 388859 391644 393984 451573 449775 793236 822710 40.25 69.0 2
12:25:28 2023-10-12 452444 450735 94837 91522 145592 151134 161738 161635 126757 125844 130680 133930 145582 148217 458778 490159 1380073 1369249 551384 567960 133319 118275 133645 134736 146017 144729 141999 139764 90909 92302 337102 298923 863699 865738 232355 231783 292476 296663 346199 337421 359135 363082 382167 385372 358602 397880 959310 1018027 616977 513675 315173 310419 363836 360893 384130 389475 391921 396074 446889 451043 792074 818487 40.25 69.0 2
12:25:29 2023-10-12 454265 452781 94907 91238 146336 152924 160124 161580 127142 125396 131058 133418 146162 147273 459355 490159 1361046 1351326 556322 567924 132897 118193 133519 135143 145815 144931 139198 141648 90542 92241 336982 297500 865765 871288 231216 231403 292334 295034 346691 336618 360546 362971 381595 387674 358027 396457 959310 1003127 620577 512149 312785 309121 362774 362935 383816 388894 394645 393984 448291 448403 788557 823022 40.25 69.0 2
12:25:30 2023-10-12 449448 450735 95006 90979 146579 152924 158322 161234 127176 125396 131149 133193 146162 147273 459571 494753 1378598 1367190 554879 567852 133218 118058 133796 134974 145846 141203 139983 141382 90542 91987 337102 296340 859434 866967 231216 231403 292334 295937 347615 337492 358378 362574 382131 385102 358602 395162 957950 1016586 619440 512911 315424 307900 363836 360857 383286 388587 391921 398177 445564 451043 792673 817870 40.25 69.0 2
12:25:31 2023-10-12 453620 450904 94902 90984 146332 152817 158112 161269 126791 125396 131149 133227 146127 147562 456851 492683 1362977 1352110 555927 572261 132997 118275 133616 134799 145506 144676 139082 139897 90542 92241 336048 297212 854306 871232 231252 230684 293546 293850 346655 336653 360546 362971 383069 387403 358062 396421 959310 1000187 623607 512512 312749 308222 360988 360893 382228 387736 394645 393948 449572 447072 786319 820886 40.25 69.0 2
12:25:32 2023-10-12 450474 450832 93452 90753 146302 150184 160195 161285 127041 125296 131045 133131 145716 147134 456851 493102 1374169 1360906 556494 567996 133499 117914 134082 134702 145815 141008 139291 141417 90542 91987 336048 296937 870239 868154 231973 230719 293099 295901 345075 338180 360582 362971 380421 385372 360264 396263 957950 1007780 611375 513275 313481 307900 362738 360893 382498 387701 392271 396425 445600 447701 788603 818487 40.25 69.0 2
12:25:33 2023-10-12 461307 449352 94972 90984 146235 152817 161843 161269 126791 125396 131149 133193 146162 147273 456851 500393 1382371 1359428 544728 567960 133536 117914 133897 134668 146255 141105 139743 139764 90847 92174 337102 297875 865692 866967 231830 229755 293404 295543 346878 338382 359424 362567 378420 387939 359577 395755 960109 1014597 613801 516449 313952 308186 364093 360821 381801 386582 394645 395759 447824 449422 780577 819686 40.25 69.0 2
12:25:34 2023-10-12 452815 450735 93466 90951 146100 150499 160006 161164 127142 124984 131149 133031 146053 147032 456851 494527 1372184 1358003 551922 567960 133783 117881 134546 134542 146117 144588 141592 139278 91013 91827 338799 296186 871325 871232 231739 230451 292582 296771 345899 337090 360546 363741 379817 384729 359649 396421 956555 1008859 619061 513675 313702 307185 365124 360497 382228 387324 392198 396353 448183 447001 788335 819612 40.25 69.0 2
12:25:35 2023-10-12 451052 450345 94968 90918 146302 153068 157760 161312 126791 125363 131149 133193 146331 147681 460204 499785 1387948 1360285 546557 567816 133620 118072 134049 134534 146388 144790 139583 141348 90948 91954 337102 297663 874363 866967 232697 229183 292547 296483 346878 337599 359424 364512 381323 385337 359685 396349 960109 1015148 617546 517955 312714 309251 364608 360785 381730 385328 394292 396317 446504 449034 781684 817797 40.25 69.0 2
12:25:36 2023-10-12 450795 450555 95071 90918 147093 150396 158928 161164 127352 125156 131332 132943 146672 147092 457494 494527 1372147 1357965 553061 567960 133813 117847 134083 134613 146183 144579 141486 141447 90542 91987 336048 295435 872523 869999 231739 230613 292582 294677 343471 336582 360582 363484 379853 384157 359649 396457 957950 1008145 616977 514403 313666 306257 364608 362935 382228 386512 392162 396317 450294 447001 790241 822745 40.25 69.0 2
12:25:37 2023-10-12 452951 452191 93324 91227 146191 150958 158751 161615 127169 125555 130975 133432 145986 147442 460081 500040 1386103 1360285 546668 567960 133503 117847 134137 134500 146320 144487 141592 141348 90575 91954 337102 295543 866692 866205 233025 229183 292582 296562 343506 337090 360220 362757 378650 385760 358566 395791 959310 1017306 608389 516599 313702 308888 364093 360821 380892 385024 391019 395759 448275 448367 784016 817218 40.25 69.0 2
12:25:38 2023-10-12 456170 451052 94976 90951 146336 151684 158389 161164 127142 125329 131149 133068 145922 147203 457494 493102 1372147 1352288 551030 567960 132885 117881 133679 134702 145983 144826 139388 141417 90542 91954 336982 296818 860458 871232 231739 229932 292223 296843 345023 334596 360546 363998 380385 385489 356378 396421 953774 1003127 617546 514912 315171 309360 362994 363339 383310 386948 387470 396189 449375 447522 793236 820849 40.25 69.0 2
12:25:39 2023-10-12 452334 451089 93065 91191 145957 153352 161894 161495 126723 125363 131363 133369 145750 147443 459429 492301 1382036 1368974 549787 571209 133319 117881 133519 134668 145780 144658 139388 141382 90509 91954 337102 296448 867180 865738 231937 230613 290806 295865 344746 339098 359135 363082 380723 383051 357452 395162 959310 1017306 616030 515901 314658 307185 363030 360591 382910 387088 389807 396977 449411 450372 790281 818450 40.25 69.0 2
12:25:40 2023-10-12 456202 451089 93065 90951 145832 153138 161929 161417 126757 125396 130932 133612 145853 148180 459956 495886 1376675 1358346 548894 573330 132751 118303 132749 134774 145068 144786 138986 140093 90509 92141 340527 298799 873602 868081 231973 229897 291995 294677 347142 336582 358342 363047 383032 385337 355308 394570 959310 1011455 616030 516633 313225 308116 360988 360821 382606 385902 391295 395108 446972 449703 786319 820230 40.25 69.0 2
12:25:41 2023-10-12 450904 453455 92937 90984 145823 152959 161668 161530 126723 125810 130680 133628 145870 148098 459429 491538 1378114 1367301 554435 567924 133294 117881 133335 134668 146017 144658 139568 141417 90542 91987 336048 297875 863699 866353 231512 230684 290842 295450 344540 336582 357731 363780 380990 385760 356915 395738 956555 1013640 614515 512113 313702 306935 360988 360205 382069 387666 390394 396830 446939 450115 793059 819735 40.25 69.0 2
12:25:42 2023-10-12 454574 450980 93194 91223 145931 149017 158221 159729 126622 125676 130757 133160 146093 147581 460081 496934 1374059 1354034 550179 571209 132635 118241 133109 135787 145274 141203 139000 141613 90542 91987 354359 297176 850541 866205 231576 229932 291445 295242 346620 336075 358306 362503 378720 385302 357666 397009 959310 1010704 608389 516633 313189 307650 360698 360785 382069 385363 391055 394512 445493 449070 784053 819649 40.25 69.0 2
12:25:43 2023-10-12 449139 453464 93065 90951 146302 152854 158461 161199 126791 125363 130932 133193 146127 147238 459897 491574 1374132 1366292 555816 567996 133323 117914 133519 134668 145780 144658 139388 141382 90781 91954 336048 297146 865513 868081 230497 230451 290842 294963 344540 337634 357229 362971 379853 384505 356414 396018 956555 1011612 617546 513218 315292 309397 362738 359483 383039 387560 390837 396719 447191 448243 790841 816024 40.25 69.0 2
12:25:44 2023-10-12 451688 453450 93127 90823 145832 152854 161964 161234 126723 125782 131010 133160 146127 147238 459754 496067 1375189 1358003 550213 571245 132997 117881 133247 134765 145472 144786 139082 141486 90509 91987 336048 297176 860713 866353 231216 229736 293064 293026 344505 337362 358306 363484 378120 385372 357452 396580 961355 1012243 617546 515170 313062 308116 363030 359626 383310 385363 393698 396267 445250 446715 778259 817254 40.25 69.0 2
12:25:45 2023-10-12 453472 451089 93194 90918 145993 150009 158675 160939 127142 125396 130905 133398 145917 147545 461277 498764 1367376 1348980 554596 571100 133152 118106 133486 134635 145746 144658 139000 141417 90718 91987 337102 297428 865382 873086 230896 229077 292618 294028 345023 335569 359931 360857 379033 385337 356378 395755 959310 999408 616977 515170 313729 307650 360988 360785 381150 387822 392827 396267 445564 445014 781319 819649 40.25 69.0 2
12:25:46 2023-10-12 451688 451161 93065 91046 145866 152854 161999 161009 126757 125156 130714 133068 146127 147203 457530 500393 1380073 1358003 547034 571245 133377 117847 133616 134533 145472 144680 139276 141276 90542 91954 336048 296268 871767 866857 231252 228827 292653 293850 345411 337090 358019 363484 379033 385337 357452 396580 959310 1015867 617546 515170 313062 307650 360988 359662 383237 385363 393419 396267 446486 447415 780800 820676 40.25 69.0 2
12:25:47 2023-10-12 462404 450944 93388 90786 146675 152750 158894 158907 127183 125262 130975 132943 146365 147238 458174 498946 1367178 1336736 553564 567996 132852 117881 133486 134702 145544 144522 139000 141382 90476 92215 336982 297176 863474 873705 231018 229183 292129 294064 345023 335569 359931 360893 379033 384764 356092 395755 958629 998702 608389 515170 313680 307185 360988 360785 380881 385059 392827 395375 447605 445014 781721 819612 40.25 69.0 2
12:25:48 2023-10-12 451561 451161 94869 90918 145866 152854 158713 161234 126791 125363 131149 133102 146127 147238 460913 500747 1378114 1358003 549897 571245 133474 117847 133427 134668 145780 144623 139291 141382 90718 91954 337497 297428 863283 866205 231216 229183 294283 294064 343471 336618 358342 363741 379033 385113 357991 396580 959394 1014523 617546 517587 313952 309397 363543 360061 383310 387930 393237 396756 445456 447665 779399 816061 40.25 69.0 2
12:25:49 2023-10-12 462404 450611 93452 90727 146813 152535 158928 160905 127508 125433 131045 132395 146365 146317 458210 500393 1367786 1336736 552742 572089 132918 117914 133209 134872 145746 144658 139000 141417 90509 91954 336982 297464 873614 873705 231216 229183 291925 294028 343541 335569 359931 360893 379033 384495 356092 396069 959310 1000894 617546 515901 313729 307185 360663 360785 381150 384755 392271 395705 446972 446697 780577 820230 40.25 69.0 2
12:25:50 2023-10-12 452334 453455 94972 90822 146057 152570 158389 160939 127210 125229 131306 132960 146531 146995 461388 495116 1372727 1358346 553343 567816 133654 117813 133864 134229 146220 144522 139388 139340 90509 91954 337102 296519 872785 871232 230825 229736 290842 294100 344923 337090 358342 360821 378685 385760 358027 396580 956555 1008859 625312 512113 311836 306292 363030 359373 381150 387858 390430 393984 446171 445363 787377 816024 40.25 69.0 2
12:25:51 2023-10-12 454204 451161 93057 90918 146778 150396 162070 161087 126791 125276 130966 133068 146265 147065 458246 496103 1364913 1348704 555654 571245 132985 117847 132825 134740 145270 144782 139082 141486 90509 91954 336048 297140 857331 873705 230497 229218 292618 293026 344540 335534 358342 360785 379033 384764 355308 396899 957950 1001833 622471 512875 313062 307185 360988 360241 378610 384790 392198 395145 446680 447050 785410 822782 40.25 69.0 2
12:25:52 2023-10-12 451692 453346 93194 90819 146239 150114 158322 158907 127217 125156 131114 132827 145819 146929 459897 495501 1372764 1358003 555138 571245 133218 117780 133209 134449 145746 144386 139000 141382 90509 92152 339628 296966 875867 870615 230497 229218 290842 294064 344923 336618 357731 360857 378685 385489 356449 395738 953811 1006322 620577 512113 314572 306257 360988 358544 381150 386207 389807 395338 445856 446843 788603 815446 40.25 69.0 2
12:25:53 2023-10-12 453527 451161 94940 90606 146982 150291 158928 160757 127142 124984 131058 132760 146570 146860 458662 499687 1364949 1344798 553564 571282 132981 117847 133247 134626 145270 144579 139082 141507 90665 91954 336048 297140 863361 873705 230497 228508 292172 293026 343506 334561 359135 360821 379033 384192 355308 397009 960958 1000925 623039 516153 313507 308706 360916 360605 378826 387384 392016 394925 446936 444319 781131 818450 40.25 69.0 2
12:25:54 2023-10-12 452223 454573 94865 90727 146027 150219 158456 160792 126905 125056 131149 132814 145750 146725 458210 495645 1371789 1357037 555101 567996 133285 117650 133679 134196 146220 144184 139388 141053 90476 91827 336048 296937 867290 871232 230462 229183 290806 294064 342983 337408 358055 360821 378685 385218 357488 395738 955606 1008859 620577 512113 311801 306257 363030 358544 379006 385937 389880 396267 445856 447159 788008 816061 40.25 69.0 2
12:25:55 2023-10-12 450642 451161 94837 90918 145832 152747 158221 159200 126872 125402 130870 133361 145986 147169 460733 501419 1379618 1359315 550140 571100 133285 117847 133209 134440 146564 140944 139256 139570 90443 91890 337102 297825 869512 868816 230214 228472 292689 293044 343471 336346 357767 362971 379033 385760 357201 395738 959310 1013713 615462 516633 313062 306292 363030 359662 382228 386659 392235 396267 445856 447050 778435 816061 40.25 69.0 2
12:25:56 2023-10-12 451692 453464 93070 90760 146332 152596 158078 160939 126791 124984 130966 132760 146093 147238 458892 495224 1371175 1356260 556444 571245 132852 117847 133142 134542 145746 144623 139243 141382 90476 91827 333668 297248 865415 870615 230139 229183 290701 293822 344923 336582 356155 360663 378685 385218 355842 394544 955163 1009669 619061 510629 313952 306008 360988 358004 381150 386207 387614 394851 441521 445426 790729 818677 40.25 69.0 2
12:25:57 2023-10-12 453150 453640 93194 90819 145592 150114 158145 157137 126723 125396 130749 133135 145548 147751 460733 500478 1374169 1356035 552067 573695 132885 117847 133176 134542 145645 144522 139000 141186 90414 92215 336048 299219 861893 866205 230336 228827 292172 292241 343471 336346 357193 360929 379033 384192 356092 394581 959310 1012243 612999 515170 313062 307185 360988 358580 382228 384755 392235 394145 445541 445747 778259 817254 40.25 69.0 2
12:25:58 2023-10-12 450156 453717 92937 90822 145900 152677 161921 160974 126757 125190 130749 132977 146127 147238 459381 493066 1370203 1361875 556322 568032 132727 117847 133247 134533 145270 144579 139082 141178 90665 91827 336048 296685 865287 869999 229746 229183 290771 293438 345655 336582 358782 360893 378755 385225 355308 393935 956826 1011612 615854 512450 313952 308524 360844 357861 382192 386066 387398 394512 441701 445711 788603 817341 40.25 69.0 2
12:25:59 2023-10-12 460101 454733 92937 90918 145866 152640 161964 161510 126757 125534 130749 133102 145890 147238 458210 496067 1374209 1352363 550250 571245 132668 117881 132642 134466 145308 144421 139000 141382 90319 91954 338439 300138 857860 866205 230497 228988 290701 292241 343541 336075 356191 360929 379033 384192 355023 394228 959310 1012207 616030 514805 312176 309470 359577 358508 382228 384183 391644 394512 441809 447050 776572 816097 40.25 69.0 2
12:26:00 2023-10-12 454846 454416 93061 90764 145652 152675 158254 159130 126521 125229 130870 133060 146025 147134 461060 495850 1363417 1350906 556211 571245 132793 117847 132892 134449 145506 140910 139590 141382 90381 91954 337102 299038 857906 873705 229463 228508 290877 292687 343506 334561 357731 359734 379033 385760 354242 395738 956592 998984 620008 510629 312176 306720 360698 359662 378970 387276 391019 394233 447191 444349 783831 818450 40.25 69.0 2
12:26:01 2023-10-12 459449 450760 92971 90789 145832 152675 161773 160974 126757 125276 130749 132793 145856 147238 458246 500393 1374169 1352326 550250 567996 132885 117650 132984 134449 145544 144421 139000 141186 90352 91827 336982 299219 864037 866241 230301 228508 291516 292064 342955 336075 357229 360929 378464 383086 355842 394581 959310 1015148 616030 514805 312176 308415 360988 358580 380933 384183 391666 395094 444308 445426 779248 818691 40.25 69.0 2
12:26:02 2023-10-12 454773 454018 93190 90690 146402 150185 158322 160610 126791 124984 130966 132760 146192 146756 458210 500040 1364949 1345364 554916 571282 132852 117847 133017 134575 145308 144557 138903 141284 90414 92055 339628 297176 874078 873705 230139 228118 291693 292927 343506 334561 358306 360277 378730 383051 354242 396299 956592 997293 619061 514440 313235 306257 360988 359662 379006 384183 391055 394544 447191 444385 781131 817834 40.25 69.0 2
12:26:03 2023-10-12 460101 454354 92937 90760 145900 152640 161921 161122 126757 125276 130749 132977 146127 147273 458246 499036 1376158 1352363 551067 571282 132885 117881 133176 134449 145746 144421 139000 141220 90476 91890 333668 297500 869083 868118 230497 228863 290701 292241 344923 336075 358527 360929 379033 383621 357449 393656 960958 1012440 623607 516153 312619 307544 359721 358149 382228 386839 390764 393009 441701 445711 779136 819857 40.25 69.0 2
12:26:04 2023-10-12 455848 454551 92937 90764 145626 150149 161964 161009 126791 125190 130966 133127 145548 147134 458928 494563 1361009 1350625 556718 571282 132668 117766 132541 134668 145308 144456 139000 141382 90414 91954 336048 299890 857101 874325 229069 228508 290842 292276 343541 334301 357767 359734 379033 383086 354242 395738 957678 998984 615854 510593 312176 306970 360408 359698 379006 385363 391055 393323 448522 443039 784090 817870 40.25 69.0 2
12:26:05 2023-10-12 451919 453708 93001 90760 145900 150290 158574 159019 126939 125229 130792 133060 145990 147099 461388 494000 1372727 1361838 556718 571282 132885 117847 133142 134500 145472 144623 139000 141220 90476 91827 337497 299354 864037 870615 229104 228863 289669 293616 343471 336346 356191 360785 379033 384677 355878 394265 953774 1008145 609322 510593 313507 305759 360988 358004 379006 387240 387578 394549 444598 444008 788008 814869 40.25 69.0 2
12:26:06 2023-10-12 455884 454157 92937 90764 145622 150255 161886 160974 126791 125190 130749 133039 145649 147134 459287 494180 1362523 1350154 556444 571282 132486 117847 132642 134482 145308 144456 139000 141417 90195 91827 336048 300138 862002 873705 229033 228508 290806 292064 343506 334256 357229 359734 379033 383086 353675 395457 956592 1000410 618840 510629 312176 306257 359611 359409 378610 387930 390488 393031 446122 442933 783905 820120 40.25 69.0 2
12:26:07 2023-10-12 451845 454964 93065 90786 145931 150114 161999 160974 126791 124984 130749 133627 145819 146964 458928 493102 1370203 1360098 555927 567996 132668 117650 132858 134322 145274 144386 138903 141151 90352 91928 354359 296966 864375 870615 229069 228472 289493 293169 344923 335569 358020 360821 377592 383562 354242 392171 953811 1008528 616030 510593 313680 306789 360988 357214 381150 385059 387506 393903 442025 446382 788603 816365 40.25 69.0 2
12:26:08 2023-10-12 455562 454478 92937 90764 145630 150255 161738 160974 126791 125190 130749 132831 145548 147032 458928 495995 1360972 1349664 555927 571282 132486 117650 132164 134449 145308 144522 139000 141186 90319 91827 336048 299219 865555 874945 229069 228156 290842 292241 343506 334525 357264 359734 378781 385581 356366 395163 955730 999655 615854 513218 312619 308960 359757 358977 378934 385059 389590 392731 447628 445788 783868 817834 40.25 69.0 2
12:26:09 2023-10-12 451561 453713 93065 90687 146100 152392 162035 160862 126791 125216 130932 132793 146127 147033 458928 494912 1373195 1358969 555927 571282 132760 117684 133084 134449 145544 144456 139000 141186 90319 91701 337497 299364 864375 871232 229104 228667 289695 293169 344923 335605 358020 360277 379033 384137 353710 392171 953063 1008859 609882 510593 313507 306789 360397 357179 379006 385024 387470 393881 441989 446781 787971 816365 40.25 69.0 2
12:26:10 2023-10-12 456925 454746 92937 90602 145718 152561 161851 161164 126757 124984 130714 132727 146093 146964 459575 493030 1361555 1347373 557510 572089 132419 117813 132164 134449 144837 144623 138579 141348 90162 92044 333668 301077 865381 875014 228697 228651 290701 294546 346388 336672 360056 360641 381177 384641 355468 395140 953774 1003952 616030 510123 313062 305998 358781 359483 381150 385363 387470 392103 445333 444319 787997 817834 40.25 69.0 2
12:26:11 2023-10-12 455558 454675 92873 90602 145592 150255 161929 161164 126723 125190 130589 133014 145346 147134 458246 493030 1372147 1367102 555890 571245 132727 117847 132642 134229 145611 144386 139000 141186 90319 91764 336048 297392 864487 869729 229033 228827 289448 293169 344923 334256 358852 362971 378085 383526 354206 393319 953774 1014393 606896 513275 311801 306789 360916 359086 383237 387276 389325 394365 445819 445568 790804 818654 40.25 69.0 2
12:26:12 2023-10-12 458797 455644 92870 90786 145688 152889 157655 161234 126723 125782 130575 133160 145958 147719 461277 498946 1375696 1354071 548548 571245 132207 117881 131982 134668 144803 144557 138194 141579 90246 91890 337102 299002 850854 868732 229782 228118 289853 292276 344505 334022 358020 360893 378997 385496 354716 393041 957950 1008859 614515 515170 312841 306222 358206 358292 382228 385751 387506 391476 444671 447050 782349 815446 40.25 69.0 2
12:26:13 2023-10-12 453942 453149 92937 90760 145587 150532 159818 160974 126723 125190 130714 133118 145346 147134 458928 492683 1372147 1363343 556718 568032 132727 117650 132892 134415 145510 144421 139000 141151 90319 91827 336048 297428 864262 868769 230350 228472 289448 292892 344923 334022 358020 360605 378817 382937 356618 392025 955503 1014597 615462 511531 313952 306753 360518 358004 382228 384755 386308 393602 441773 447050 788530 816365 40.25 69.0 2
12:26:14 2023-10-12 457376 452958 92908 90918 145621 152854 161738 161234 126960 125363 130589 133068 145890 147478 461388 496103 1373158 1356035 550213 572529 132386 117881 131982 134668 145209 144896 138579 141515 90100 91954 335280 299957 854853 868732 229746 227764 289686 292560 343541 334525 358020 360929 378428 385218 354967 392171 958629 1008859 614515 515170 313062 309324 358206 358004 381689 385751 387506 391512 441737 446382 779472 816024 40.25 69.0 2
12:26:15 2023-10-12 452223 454996 92937 90764 145587 150219 161773 161164 126757 125190 130714 132827 145649 146929 459575 493066 1370166 1361370 556718 571282 132635 117650 132608 134196 145274 144386 139000 139181 90312 91820 337102 299577 868355 870506 228892 228332 291980 292991 344923 337423 357873 360749 379033 382953 353144 391821 955503 1009204 614515 510593 313680 306789 359757 356391 381689 384755 386889 392994 441809 444355 787414 815785 40.25 69.0 2
12:26:16 2023-10-12 454204 452958 92689 90723 145625 152640 161703 161087 126723 125363 130613 132943 145992 147238 459897 496103 1372184 1357000 551067 572934 132453 117766 132164 134229 145219 144487 138579 141382 90100 91701 336048 300563 860377 868732 229104 227729 290329 291282 343195 334596 358020 360821 378428 385760 353144 391544 957507 1008492 614515 513675 311293 306257 359071 358765 380933 385536 389698 391957 442169 445569 779355 818034 40.25 69.0 2
12:26:17 2023-10-12 455792 454960 92937 90694 145832 152605 161703 158650 126521 125262 130589 132727 145856 146999 459381 495850 1361555 1348704 555927 572970 132453 117650 132164 134309 145068 144579 138889 141254 90101 91701 336048 297212 858366 874945 228518 227764 290568 291796 344923 335759 356155 359698 379033 385225 354967 393949 953774 999691 617546 510268 312176 306222 358781 358544 379006 384755 387542 391512 444381 442348 784016 816061 40.25 69.0 2
12:26:18 2023-10-12 458294 456070 92681 90760 145350 152632 161738 161234 126515 125190 130281 132943 145654 147238 458246 496103 1372147 1351326 550571 571245 132022 117881 131982 134449 144769 144694 138461 141417 90006 91827 336982 299352 866874 868118 229069 227729 289079 291352 343506 334256 357763 360569 378140 385274 354894 392025 957802 1008786 613946 515023 313062 308960 358206 357501 381689 384346 387506 391957 442061 446848 779435 816061 40.25 69.0 2
12:26:19 2023-10-12 458060 456170 92903 90507 145626 152570 159751 158755 126757 124984 130749 132727 145617 147101 459251 493066 1360972 1351587 556718 571245 132386 117766 132007 134453 144598 144386 138772 141421 90129 91701 336048 300584 856402 873705 228128 228437 289888 291140 343281 335759 356155 358651 379033 384677 354967 394870 953774 998276 614515 510593 311734 305759 358493 358292 379006 384755 387542 391512 445541 441850 784053 816097 40.25 69.0 2
12:26:20 2023-10-12 453563 455001 92681 90602 145629 152605 161703 161199 126548 125190 130498 132760 145890 147238 460623 496103 1372184 1352288 549787 571282 132419 117650 132164 134229 145139 144421 138896 139764 90279 91981 338439 299702 860601 869433 228928 227554 291897 291176 345411 336709 358020 360857 377859 384677 353965 391989 958629 1008859 617167 515170 313235 306865 357702 357466 381150 385209 387470 390596 441629 444390 778332 815410 40.25 69.0 2
12:26:21 2023-10-12 458487 454996 92809 90557 145587 150114 159594 160939 126757 125156 130648 132818 145346 147032 459860 494180 1361555 1352110 558304 572125 132386 117732 131982 134229 145219 144456 138194 141382 90162 91701 336180 300563 855101 873705 228163 227799 289686 291317 342955 333870 356155 358616 379033 384677 354716 393355 955429 991611 614515 510196 311955 308488 358495 361468 378754 387384 387434 391367 445783 445158 785576 819857 40.25 69.0 2
12:26:22 2023-10-12 453398 453817 92937 90602 145832 150290 158078 161440 126723 125123 130714 132760 146093 147101 459467 494527 1370814 1362341 555927 572031 132453 117454 132675 134229 145308 144386 138807 138987 90195 91701 337102 297392 863924 871232 228288 228156 289009 292064 342983 334525 356971 359698 379033 382344 354967 390955 951004 1007816 616030 511880 312841 306573 358817 355820 379006 384183 389328 393009 442169 444349 786263 815206 40.25 69.0 2
12:26:23 2023-10-12 464693 454675 92809 90602 145629 152357 161738 160939 126757 124984 130623 132760 146093 147394 459251 494492 1359622 1346415 556718 571282 132295 117650 132073 134196 145173 144421 138579 141186 90162 91701 336982 300138 858048 874945 228128 227764 289888 290502 344923 335650 359143 359989 378551 383419 353820 393209 954146 1002492 622660 511031 311846 306789 357667 358040 379006 384755 389879 390632 441701 442693 787437 817254 40.25 69.0 2
12:26:24 2023-10-12 455865 457353 92681 90602 145521 150255 161851 160939 126778 125190 130316 132835 145346 147134 459251 493796 1371913 1363380 555816 568032 132635 117454 132895 134229 145308 144421 138903 141151 90162 91701 336048 297464 867789 869999 228643 228083 289009 292276 342983 333870 357007 360857 379033 382380 354967 391276 952388 1009277 593613 510629 313062 306573 359901 357466 381689 383112 385187 392176 441989 446532 787414 815206 40.25 69.0 2
12:26:25 2023-10-12 457933 455001 92809 90602 146269 150396 161738 160939 126548 124950 130532 132702 146265 147143 459575 494180 1359622 1351587 557510 571282 132419 117650 131982 134335 144667 140883 138970 139626 90279 91947 337102 299490 857378 875566 227828 227624 291616 291796 345655 333870 356155 359734 379033 383526 353675 393876 952351 999444 617546 509079 312915 306789 357702 358292 378970 384183 386344 392230 445227 442348 786319 816097 40.25 69.0 2
12:26:26 2023-10-12 454277 456216 92811 90573 145349 152383 159042 160939 126757 125190 130316 132793 145654 147273 459647 493102 1372184 1364175 555064 571245 132744 117488 132277 134103 145107 144184 138772 138987 90162 91701 336982 297428 864713 869999 228128 227764 289079 292241 342983 333870 357243 360857 379033 381238 354967 390955 953099 1010741 616030 511352 313729 306608 359324 357215 381652 386839 387707 391993 440827 444177 790470 815058 40.25 69.0 2
12:26:27 2023-10-12 457316 453861 92681 90760 145188 150499 162015 161164 126690 125363 130532 133043 145346 147442 458928 496139 1371789 1353109 550571 572125 132204 117732 131891 134449 144803 144592 138194 141417 89849 91827 339628 300490 851563 869384 229033 227218 289044 290502 343231 335759 357513 360277 377292 383562 353965 390991 956592 1007431 612999 513382 311955 306789 357667 356391 379006 384668 389916 390611 441953 443075 776572 816365 40.25 69.0 2
12:26:28 2023-10-12 456847 454207 92553 90635 144956 152675 161407 161044 126340 125430 130156 133227 145620 147753 459251 494144 1374206 1366329 552950 571282 132453 117488 132164 134103 145107 144184 138807 141151 90195 91637 337497 297428 862943 868118 228323 227764 287927 292241 342839 335650 358344 360605 378284 381061 355432 392062 954824 1014597 617171 515790 313507 305926 358817 357501 381150 384132 387247 392103 442097 445715 787437 818109 40.25 69.0 2
12:26:29 2023-10-12 456945 453857 92681 90602 145222 150396 161442 161009 126515 125363 130316 133068 146062 147065 460623 498982 1372184 1352110 549005 568032 132022 117650 131891 134339 144667 144579 138889 141156 90162 91637 335280 297104 859026 871232 229069 227376 289009 292001 345411 333870 358782 360857 376725 382380 351938 393949 956592 1005258 586872 516267 311955 306536 358277 359409 381150 383589 386308 390960 446620 443732 779435 819783 40.25 69.0 2
12:26:30 2023-10-12 456698 453220 92681 90503 145188 149765 161512 159328 126670 125190 130316 132714 145745 146929 458928 495837 1378114 1361875 547371 567960 132453 117454 132164 134011 145270 140716 138896 139208 90279 91508 337102 297284 863691 869433 228892 227395 288906 292991 342983 333870 358020 360893 376690 380794 355683 392098 953063 1012243 622642 516633 313062 305675 359901 357501 379006 382944 384844 393009 442061 443075 784053 816365 40.25 69.0 2
12:26:31 2023-10-12 460899 453888 92853 90602 145248 150080 159077 160974 126757 125190 130351 132760 145890 146999 458928 500747 1370203 1348704 546998 572089 132927 117373 132277 134011 144705 144285 138807 138987 90100 91701 339628 297464 867222 871232 229069 227024 289009 291796 342983 333834 357790 360821 376425 382953 354716 395177 955877 1000187 614515 517624 312140 306608 358530 359266 378790 383375 387053 391367 447118 444530 781064 818414 40.25 69.0 2
12:26:32 2023-10-12 458809 452823 92681 90321 145626 149869 161894 161059 126723 124950 130589 132602 145956 146961 461005 496067 1368868 1352550 551812 567996 132635 117421 132164 134070 145274 144114 138869 138987 90129 91574 354359 297029 880727 874945 228643 227183 288942 293097 342983 333834 359291 358580 376690 380030 355468 394471 950931 1003018 616788 514683 312176 304994 360408 358508 377760 384668 387448 393250 445856 441669 788557 816365 40.25 69.0 2
12:26:33 2023-10-12 458037 455266 92681 90474 145450 152465 159853 160982 126723 124950 130714 132818 145992 146317 458892 498965 1370814 1343308 546998 572089 132423 117421 132164 134070 145410 144351 138965 138987 90129 91701 336982 297464 865965 873705 229033 226322 289686 294147 342767 335578 359945 358436 375382 382775 354320 394008 956863 999581 615462 515901 311734 306789 358746 357968 377581 383482 387434 391476 441665 441850 779211 816024 40.25 69.0 2
12:26:34 2023-10-12 457872 455640 92941 90416 145592 149694 161843 160835 126838 124950 130714 132399 145548 146317 459611 496031 1370541 1352550 554707 567960 133193 116996 133511 133541 145780 144043 139194 138601 90319 91448 336048 295579 872461 873705 228323 227024 288772 292206 342681 335759 358020 358040 376690 381773 353639 393049 950968 1003054 616030 510556 311955 305890 360698 356391 377193 384668 386272 393287 441953 442030 787654 816343 40.25 69.0 2
12:26:35 2023-10-12 457508 454303 92937 90445 146030 152252 162035 160645 126723 124984 130589 132329 145958 146759 459611 500393 1363491 1343224 555138 572052 132453 117617 132164 134306 145236 140910 138861 139306 90187 91798 354359 298857 863811 876187 228502 226849 292016 290432 342983 333870 358020 357501 377270 383312 353893 392098 953026 996120 620577 510159 311538 306789 358206 357466 377760 385751 387506 393032 442061 441394 782867 816061 40.25 69.0 2
12:26:36 2023-10-12 454262 454167 92811 90474 145321 150185 161964 160905 126723 125156 130498 132694 146265 146974 459611 494527 1370814 1361875 556644 571282 132635 117454 132566 134284 145068 144408 138885 139294 90162 91574 339628 297104 864600 872468 228128 227024 289843 291796 342983 334256 356393 358580 378428 381203 354465 389707 950968 1008859 617546 512487 313062 306536 358638 357206 378826 385715 388809 391884 440422 445473 788298 815785 40.25 69.0 2
12:26:37 2023-10-12 459904 453176 92809 90569 145390 149939 161929 160905 126757 125562 130714 132960 145781 147545 462663 493616 1363491 1352475 558118 571907 132320 117712 132073 134381 144769 144421 138579 141348 90279 91824 336974 301077 863003 873705 227615 228191 290950 291352 344923 333834 358782 359409 378961 380865 351866 393319 950968 999691 614515 512113 313507 305890 357153 358256 378862 384668 386608 390299 445541 442742 787971 815410 40.25 69.0 2
12:26:38 2023-10-12 457508 454561 92617 90918 145267 151472 161598 161347 126515 125396 130281 133160 145517 147581 458892 495260 1379093 1366292 550571 571282 132602 117488 132164 133977 145139 144250 138772 138987 90162 91574 339628 297356 865564 868081 230187 227341 290540 292643 342767 335578 357910 360677 376546 380456 354857 391952 954824 1014597 609400 516267 312841 305675 359611 358149 381150 382588 387157 392103 441701 444177 784016 815785 40.25 69.0 2
12:26:39 2023-10-12 461163 454307 92809 90569 145359 152570 161703 160939 126636 125156 130281 132727 145992 147101 458892 500393 1371789 1348704 549005 571245 132423 117421 132164 134162 145410 144386 138908 139278 90162 91637 337497 297428 860242 871232 228998 226831 288535 292560 342983 333364 356191 359734 375525 381203 353929 393949 953774 1000150 593613 516633 311734 306306 358746 359373 378898 382908 386272 391199 446583 441525 779099 819745 40.25 69.0 2
12:26:40 2023-10-12 462718 454176 92681 90507 145355 152535 161738 160905 126723 124950 130498 132636 146093 147203 459575 499036 1382036 1351289 545345 567996 132668 117063 133109 134179 145506 140522 139499 138987 90282 91475 336982 298715 869693 871907 229570 226182 290540 292206 342428 335522 357766 359519 374400 381167 355468 391231 955841 1010253 622281 516633 311318 305890 359865 356356 378631 382336 387161 391775 440314 440423 779285 815206 40.25 69.0 2
12:26:41 2023-10-12 457582 455621 92873 90292 145626 149729 157969 160835 126757 124573 130922 132399 145548 146317 461203 500089 1367896 1342268 548584 571245 132419 117454 131982 133977 145219 144315 138772 138987 90129 91701 336048 297464 864262 874945 228998 226129 288974 291282 342983 333870 358020 357466 375560 382917 353929 392098 953738 998990 608389 513218 311147 306717 358350 358838 376483 384489 387362 390705 441845 442030 780763 816365 40.25 69.1 2
12:26:42 2023-10-12 454911 454298 92681 90474 145359 152429 161703 160939 126636 125327 130436 132960 145853 147440 462700 501773 1373656 1356410 552930 571100 132535 117597 132164 134331 144837 144149 138772 139616 90246 91634 347041 299606 864724 868769 229698 226884 289264 290432 342983 335759 356393 359409 376425 383491 353929 389744 956518 1008859 612999 513675 310414 306789 357380 355820 378970 384362 387470 389712 440602 444385 778178 816365 40.25 69.0 2
12:26:43 2023-10-12 458253 456280 92685 90449 145330 150185 161816 161129 126757 125276 130589 132727 146265 147143 464499 495260 1359622 1350625 556718 572934 132419 117617 131982 134288 144667 144294 138691 139294 90006 91701 337102 299599 857723 875566 229049 227290 291362 292991 344778 333762 357873 358472 378550 382167 351686 391952 952754 999691 625610 509079 311734 306789 357488 357430 378862 384346 387707 389712 441917 441658 786319 816061 40.25 69.0 2
12:26:44 2023-10-12 455719 454530 92681 90594 145526 152605 161633 160939 126602 125276 130281 132727 145517 147238 459611 494492 1370166 1365150 556681 571282 132635 117454 132073 133977 145239 144184 138772 138987 90129 91574 333668 297428 861964 868769 227615 227376 289027 291352 342983 333870 356682 360785 377859 380030 353965 389780 953063 1010704 603910 512875 312176 305602 358781 356427 379006 384632 386608 390887 445518 445751 788372 814947 40.25 69.0 2
12:26:45 2023-10-12 460918 454526 92685 90445 145595 152357 161738 160792 126723 125156 130498 132636 146093 147203 459575 493066 1367896 1352550 552668 571245 132593 117611 132825 134399 145034 144517 138965 139278 90064 91760 337102 298934 861226 876187 228502 226919 288942 291761 342983 333834 359509 358580 376089 378896 351938 393041 950016 998984 625881 512875 312804 304494 358781 358292 377724 384362 386334 393312 445541 440352 788566 816365 40.25 69.0 2
12:26:46 2023-10-12 469208 454530 92853 90573 145248 152535 159523 160905 126723 124950 130316 132694 145856 147101 459611 499687 1381054 1360906 548225 567996 132927 117454 132277 133759 145107 144114 138772 138987 90162 91637 337497 296901 872968 868732 229033 226322 288942 292276 342464 333870 357766 359698 374435 378932 354716 390955 955429 1012656 613987 516486 312176 304851 359179 358293 378718 382158 387670 391957 441917 441777 782469 815206 40.25 69.0 2
12:26:47 2023-10-12 455906 454307 92937 90288 145832 152075 161738 160610 126905 125226 130779 132527 145853 146621 459539 495959 1369739 1350215 554522 571100 133854 117030 133209 133746 145746 144522 139940 139137 90286 91448 336982 296728 870709 875455 228147 226322 288675 291282 340914 335522 357513 356463 376124 380900 354967 390955 950295 1003054 616030 510593 311734 306105 358495 355820 376627 384668 385115 392066 438969 441741 786319 815206 40.25 69.0 2
12:26:48 2023-10-12 454985 454526 92681 90412 145222 150009 161668 160905 126636 124950 130281 132802 145346 147807 459647 500476 1374169 1352363 549471 572665 132635 117340 132256 133759 145274 144114 138772 139049 90067 91448 340693 297464 869879 870669 230187 226078 292016 293504 341803 335723 355743 358508 377950 382202 354284 389562 955127 1008859 612999 512911 309210 306753 358746 355250 378631 383517 387470 390741 440256 441822 777073 815206 40.25 69.0 2
12:26:49 2023-10-12 458482 454526 92681 90507 145832 152287 161999 160645 126723 124950 130498 132727 145958 146964 459647 500393 1361009 1342851 555138 572125 132295 117454 131982 133792 144837 144149 138194 138987 90129 91574 336048 299642 864661 875321 227615 226287 289009 290397 342717 333834 357513 356964 376725 382380 351830 390912 950968 994048 612999 509799 310414 306789 356592 356391 377495 385209 386272 391523 441737 441850 783733 818109 40.25 69.0 2
12:26:50 2023-10-12 455921 455653 92681 90474 145111 150185 161668 158870 126374 125156 130190 132727 146163 147065 459575 495814 1371789 1353071 551030 574511 132286 117801 132164 134314 144667 144487 138250 139285 89907 91601 338977 300126 858625 870669 227615 226287 288535 290313 342731 333798 355816 358616 375560 381808 351222 387371 953774 1006006 608389 513675 311293 306789 355485 355286 378970 382944 387707 387411 440292 441658 776572 816365 40.25 69.1 2
12:26:51 2023-10-12 458943 454526 92617 90321 145258 152287 161668 160610 126340 124950 130316 132362 145654 146759 459647 494144 1359622 1347373 557907 572089 131989 117421 131800 134196 144703 144421 138194 140955 89849 91448 336982 300102 855287 874325 226841 227024 288273 290193 342983 333599 357749 358328 377859 381203 351299 391253 949868 1001121 596739 510305 311955 306249 355414 356249 377581 385337 387046 387411 441629 440352 785970 816365 40.25 69.0 2
12:26:52 2023-10-12 459920 457526 92561 90598 144918 152570 161407 159130 126454 125402 130039 132960 145517 147477 461388 498837 1371714 1352438 551356 572493 131198 117454 134984 134229 144334 140813 138814 141348 89816 91574 337102 299957 853633 871232 227615 226287 287897 290397 342983 332811 356682 359698 374471 380633 350732 390367 955877 1005258 603910 515170 311293 305890 356056 357179 379006 382944 385115 387411 442061 441658 778847 816365 40.25 69.0 2
12:26:53 2023-10-12 461282 454566 92617 90284 145359 152322 161633 158323 126636 124950 130281 132602 145415 147359 459611 492683 1361009 1350625 555742 571282 131989 117421 131891 133792 144703 144184 138194 138987 90006 91448 337497 299183 859148 875492 229698 227484 288874 290361 342947 333220 357910 358436 377414 378755 351614 392098 950090 999691 612999 513218 311956 304958 356592 357501 377760 383517 385331 389712 444598 441394 788008 815446 40.25 69.0 2
12:26:54 2023-10-12 458673 454566 92553 90412 144820 150396 161407 160974 126656 124984 130316 132702 146163 147143 459611 496031 1379800 1363343 550179 572529 132386 117225 132937 133880 144667 144171 138691 138906 89973 91448 339628 296685 865051 868732 227969 226356 288942 291796 342464 333870 356971 360241 374435 378896 353929 389780 952388 1012171 619287 516633 311734 302785 358781 356356 378898 381229 386351 391258 440899 444458 782683 815058 40.25 69.0 2
12:26:55 2023-10-12 459796 454176 92681 90288 145184 149520 159594 160717 126548 124950 130316 132677 145312 146929 459647 499419 1367896 1350625 553682 573695 132685 117415 132724 133692 145036 144210 138772 138890 90187 91441 335559 297452 870462 876187 227580 226287 288942 292036 341803 333834 358527 357250 375596 378896 354462 391989 948244 1000187 628892 510629 311111 304530 359358 356391 376062 383517 384538 392103 442025 440081 784016 815785 40.25 69.0 2
12:26:56 2023-10-12 455599 455915 92747 90321 145385 152322 159183 160680 126548 124950 130281 132552 145755 146759 459575 499036 1380073 1354071 545381 567996 132639 117063 132073 133574 145410 143912 138908 138601 90006 91323 336048 296483 867416 870615 228678 225395 288942 292560 340914 333870 355962 357501 373279 380065 354211 390076 955466 1010387 614515 516597 310378 304851 358638 357206 377581 381052 388809 391476 440602 440352 776777 815760 40.25 69.0 2
12:26:57 2023-10-12 462057 454343 92681 90255 146307 149557 157835 158102 126521 125193 130436 132196 146269 146722 461093 495923 1367674 1352438 553379 567996 132981 117030 132892 133834 145472 144074 138981 138704 89940 91448 337102 296059 874287 874945 227263 226129 288942 290573 340638 333604 356430 356427 375297 378967 354465 387515 949818 1000187 603910 509835 310414 304958 358817 354752 375498 383517 386882 390923 439292 440786 784016 813471 40.25 69.0 2
12:26:58 2023-10-12 454561 456365 92553 90288 145350 152216 161668 160680 126340 124984 130190 132295 145620 146999 459647 500512 1374206 1349366 545417 567996 132453 117030 132073 133541 145139 143912 138579 138601 90006 91385 336982 297146 870098 871907 229536 225344 290662 290361 340770 333834 355743 357861 373696 381025 353748 387479 953774 1008145 620249 513345 309247 305675 358206 355286 377760 380910 388809 390299 438352 442030 777073 814048 40.25 69.0 2
12:26:59 2023-10-12 460336 454211 92681 90004 145592 149172 159894 157801 126757 124539 130714 132047 145582 146317 459647 499036 1364949 1340358 553171 571282 132378 117097 131913 133759 144837 144149 138194 138987 89849 91448 336048 298972 865852 874048 227580 225238 289438 290193 342717 333834 356718 355891 374435 381203 351794 390396 950968 993975 619061 509835 310195 305890 356592 355820 374409 383248 389048 391523 441318 440463 781328 816291 40.25 69.0 2
12:27:00 2023-10-12 454504 454566 92557 90321 144956 152181 161668 160752 126340 124950 130065 132602 145654 146964 459611 501765 1370203 1352110 550030 573695 132685 117415 132385 133692 144701 144210 138544 139501 89936 91441 354359 299577 866416 869999 227386 225273 288465 293323 341946 333870 355277 358040 374507 382076 351758 387443 953774 1008145 612999 512911 308992 306357 357415 354219 377495 382371 386036 387484 438639 441119 774833 814048 40.25 69.0 2
12:27:01 2023-10-12 457964 456284 92617 90288 146301 149644 159558 158021 126515 124606 130190 132329 146043 146769 459647 499036 1360588 1340944 554744 571282 132022 117063 131800 133893 144667 144171 138302 138906 89849 91448 336048 297212 862247 875321 227421 225587 288325 290167 342983 333364 357243 355891 374471 381238 351542 390628 952643 993866 615854 511031 309866 306249 356449 356213 375355 383949 386000 387448 441642 440786 781356 818109 40.25 69.0 2
12:27:02 2023-10-12 455665 455648 92621 90288 145087 150008 159558 158650 126487 125573 130177 132764 145175 147134 459539 500955 1373656 1355406 551885 572970 132295 117063 131891 134049 144701 144114 138194 138794 89849 91448 337102 300454 867562 869999 227580 225971 288772 295247 342500 333870 354812 358040 374507 382076 351263 387443 953774 1006006 593613 512875 310195 306357 356980 354219 377796 382371 385151 387375 438947 441813 774870 815206 40.25 69.0 2
12:27:03 2023-10-12 457211 454601 92553 90288 145254 152110 161668 160680 126515 124606 130281 132329 145654 147017 461314 495995 1358656 1348704 555292 572125 132022 117454 131800 133826 144668 144184 138194 138987 89816 91448 337102 300806 864414 876114 228402 226182 288942 291848 342911 333220 356536 357358 376546 381025 350697 389780 948244 998984 604830 510305 310414 305890 355521 356141 376663 384525 386882 387411 441953 442030 784090 813680 40.25 69.0 2
12:27:04 2023-10-12 459300 457901 92580 90307 145056 150396 161598 158411 126340 125190 130065 132960 146320 147261 459647 498982 1369840 1354442 551749 571282 131865 117259 131619 134069 144266 144377 138302 141161 89693 91574 341577 300272 851383 869433 227421 225936 287199 295093 342983 332895 355314 358616 374435 380030 349675 387479 951004 1006006 617546 513675 310414 305460 354490 355036 377473 382103 386608 387375 440292 440387 778847 814869 40.25 69.0 2
12:27:05 2023-10-12 460246 454566 92553 90259 144956 152110 161703 160680 126340 124606 130100 132295 145654 146352 459683 494262 1355766 1350986 556458 573695 131889 117320 131800 134129 144566 144614 138125 139181 89874 91474 336982 300066 855019 873086 226173 227024 289018 292706 342983 332859 356718 357537 376725 378791 350203 389780 950090 998276 593613 509079 311625 305030 355236 356391 376663 383553 385204 387411 440350 442030 787437 816365 40.25 69.0 2
12:27:06 2023-10-12 457620 454593 92423 90321 144786 150150 158749 161009 126132 125310 129850 132843 144875 147442 460950 494563 1370240 1363380 553416 568032 132378 117063 131913 133759 144534 144114 138579 138794 89849 91323 336048 297428 866078 869384 226876 226322 288942 290467 341946 333599 355926 358651 375560 378925 351542 389526 951967 1011006 599497 513492 312176 304529 356449 357170 378718 383141 385404 387484 440602 440387 787991 815785 40.25 69.0 2
12:27:07 2023-10-12 461440 458719 92553 90227 145317 150114 159676 158615 126454 125056 130450 132594 145685 146791 462700 493964 1368155 1351587 553269 567996 131956 117030 132073 134646 145169 144008 138194 138890 89816 91382 354359 300637 858345 874945 227386 226287 288120 291741 342983 332001 356971 356427 375261 377732 350697 390606 950090 996864 612999 512076 311955 304030 356306 356391 376591 382336 384278 387448 442025 440081 788557 816365 40.25 69.1 2
12:27:08 2023-10-12 458253 455520 92392 90255 144718 150291 161415 161129 126306 125123 130247 132677 146163 147092 459575 495995 1378114 1361875 549750 567996 132386 117063 131800 133830 144667 144066 138302 138704 89849 91415 337102 298799 863915 870669 229211 226147 288906 291388 341767 333654 355707 358941 374030 377697 351830 387479 952115 1013048 609968 515901 310525 303781 357667 355250 378718 380589 384895 389676 440602 440352 781684 814048 40.25 69.1 2
12:27:09 2023-10-12 461516 458064 92674 90405 145424 149729 161668 160645 126723 124984 130436 132594 145514 146317 459647 496139 1364949 1352550 551848 571245 132295 117063 131891 133725 144803 143877 138579 138794 89849 91352 338799 295995 870726 875637 227193 225552 288093 291761 341394 332823 357476 356427 374400 377433 351866 390919 950090 1001833 612999 511714 310414 303106 358746 356356 377119 382336 386334 390611 441989 440750 787437 816365 40.25 69.0 2
12:27:10 2023-10-12 458028 454561 92553 90255 144922 152146 161598 160610 126515 124917 130247 132295 145620 146317 459575 499036 1378561 1357677 547297 573695 132569 117124 132256 133624 145137 144341 138834 138821 89998 91345 337102 297872 867707 868732 228253 225658 288946 290432 340566 333834 355853 356427 372578 378596 351902 387479 950931 1006718 612999 516633 310159 304030 358206 354752 376591 380589 387157 392044 439256 442030 778731 814048 40.25 69.0 2
12:27:11 2023-10-12 459468 454526 92713 90227 145051 152217 159042 160835 126515 124573 130589 132262 145856 146339 459611 499036 1368868 1343224 546961 571245 132744 117272 131913 133633 144534 144114 138194 138601 89816 91256 337497 297428 864713 873705 227545 224890 289099 290639 341910 333328 357766 355856 375548 379782 351222 390664 952754 993829 603910 513492 309721 304815 358029 356665 374302 381158 387432 387375 441917 438938 777727 816365 40.25 69.1 2
12:27:12 2023-10-12 456207 455657 92392 90339 145829 149763 159670 158650 126589 125260 130143 132594 145719 146825 462700 503231 1379080 1348332 546152 571245 132453 117219 132112 133679 144803 143807 138579 138215 90056 91124 336982 297392 867836 871232 227545 224786 289027 290397 340363 333834 354776 356463 372127 380030 351866 387407 950968 1007431 593613 513638 309028 304958 357667 354184 376591 380589 387707 389712 437429 440427 774833 811666 40.25 69.0 2
12:27:14 2023-10-12 458562 455617 92685 90066 145583 149241 161921 157801 126723 124420 130589 131470 145346 146317 459647 499036 1363491 1339405 551067 572089 132204 117063 131800 133725 145007 143978 138194 138601 89816 91183 337102 300005 864600 876187 229049 225256 288906 291660 341731 333148 355671 357426 373243 380598 350697 387443 951632 995451 621524 508251 309538 305890 355201 355642 375198 383213 387707 387339 439005 440095 779399 815785 40.25 69.0 2
12:27:15 2023-10-12 456097 457577 92453 90255 144884 152252 161633 160757 126306 125195 130156 132694 145721 146964 459611 498982 1371275 1352550 552397 572089 132362 117063 131825 133759 144692 144079 138220 138987 89816 91448 336048 301207 861835 869999 226876 225552 288942 290819 342464 333834 354202 358063 374137 380598 350167 387098 952351 1003804 593613 513238 310414 305854 354454 354219 378293 381764 386608 387031 437987 439701 778178 816343 40.25 69.0 2
12:27:16 2023-10-12 459468 458230 92553 90255 144914 152172 161668 160829 126306 124950 130247 132295 145620 146999 459647 495344 1358196 1350874 558118 571100 131922 117320 131891 133876 144498 144614 138332 138987 89718 91541 337102 299563 863998 874945 228240 226094 288942 291230 342947 332319 355853 357072 376124 378932 349675 387479 950090 996864 593613 508288 310159 304994 354419 355820 376591 383517 385441 387339 442169 439117 785761 816365 40.25 69.0 2
12:27:17 2023-10-12 458814 455907 92375 90193 144888 152394 161633 160792 126481 124950 130031 132727 145620 147238 459611 494527 1370814 1363343 555853 571282 132204 117030 131800 133830 144667 144066 138302 138709 89816 91256 336048 297104 865163 870615 226139 225936 288751 290573 341670 332859 355045 358293 375838 378925 351258 387263 950016 1008786 608389 510447 311698 303852 356414 354716 378862 382640 384314 387448 438826 440352 787654 813434 40.25 69.0 2
12:27:18 2023-10-12 461554 456686 92446 90339 145491 149763 159558 158574 126467 125128 130143 132594 145478 147134 462700 493616 1359900 1350625 556137 571245 132038 117259 131528 133960 144534 144114 138194 139077 89751 91256 339628 297428 857276 873705 226841 226287 288296 289550 342983 332594 355889 356427 375261 376642 349639 387515 949818 996864 617748 511389 311734 304030 354987 356070 375762 382067 384006 387375 441953 441516 787437 816365 40.25 69.0 2
12:27:19 2023-10-12 465360 455560 92295 90288 144415 152570 161302 160974 126306 125276 130031 132727 145148 147462 459575 495609 1374206 1361875 550571 571245 132295 117030 131825 133536 144598 143877 138194 138627 89965 91183 337102 299364 865276 869433 228402 225955 288499 292077 340734 332679 355671 358544 374137 377433 351758 387443 952754 1008455 619287 514440 310122 303142 356485 355286 378595 381158 384314 387484 439911 440352 783423 813434 40.25 69.0 2
12:27:20 2023-10-12 463256 456961 92583 90222 145359 152146 161633 160610 126487 124864 130247 132262 145620 146283 459647 495886 1367896 1350625 552397 571245 131989 117063 131800 133733 144667 144272 138302 138902 89816 91256 339628 297949 862363 874253 226682 225587 287688 290573 341670 331852 356971 356164 373839 376607 351510 390367 950090 998990 617546 511714 311073 302858 357415 356356 375198 381229 384278 387520 441989 440404 787997 816343 40.25 69.0 2
12:27:21 2023-10-12 457572 455912 92553 90255 145359 152075 161633 160752 126515 124950 130156 132511 145519 146964 459611 501431 1380600 1357776 548968 571137 132353 116963 132164 133624 144701 144376 138544 138593 89816 91223 336982 297146 871098 870669 227934 225203 288210 290467 340878 333364 355419 356463 371831 377468 351866 387407 950295 1006006 593613 515901 310122 303142 357667 354219 376627 380021 386061 389712 437737 439153 779285 811703 40.25 69.0 2
12:27:22 2023-10-12 461106 455907 92682 90255 145188 149485 161668 160610 126723 124573 130281 132308 145346 146317 459611 499072 1368868 1343224 546152 572089 131989 117063 131800 133725 144568 143877 138194 138601 89816 90880 336048 297464 866706 873705 227228 224855 289158 295492 341670 332859 357493 358440 375282 379782 350553 390461 954146 996157 612999 514220 309356 304815 355985 355250 374337 380624 387157 390651 441210 440588 776618 816365 40.25 69.0 2
12:27:23 2023-10-12 455845 458389 92442 90343 145356 150045 161980 158685 126501 125229 130143 132594 145685 147065 459539 501993 1374169 1355556 547034 574103 132685 116996 131982 133541 145007 143912 138673 138531 89816 91289 336048 297428 865336 871232 226841 224507 287897 289475 340088 333604 354739 356463 372198 380030 351794 386790 953504 1007431 593613 512113 308556 304994 356556 353652 376326 381194 385115 387411 436549 439736 774210 811703 40.25 69.0 2
12:27:24 2023-10-12 458939 454597 92557 89975 145595 149452 161703 160352 126515 124606 130247 132295 145755 146982 459647 499001 1359622 1339405 553564 571282 131989 117063 131709 133838 144466 144171 138302 138952 89965 91342 337102 300508 864262 876187 228402 225099 288906 291334 341731 332679 355565 355001 373874 380030 350167 390961 952791 992461 616787 507534 306460 304851 355236 354752 374337 382908 387157 387067 439292 439440 779399 814048 40.25 69.0 2
12:27:25 2023-10-12 456061 458609 92392 90197 144820 149729 158936 158509 126501 124917 130031 132577 145346 146929 459539 500393 1368868 1352550 551577 571282 131989 117063 131709 133541 144668 144013 138194 138890 89660 91289 336048 301061 864037 869999 226841 224890 288942 290649 341946 333599 353666 357238 373279 380065 349675 386209 952388 1003804 593613 512875 309975 305890 354419 353157 377229 381194 386608 386178 437951 442138 777073 815206 40.25 69.0 2
12:27:26 2023-10-12 461286 455948 92553 90222 144922 152287 161633 158102 126515 124984 130156 132295 145415 146862 463357 494972 1359937 1350906 556681 571137 131922 117239 131734 134061 144432 144412 138091 138627 89660 91415 337102 301248 859203 876077 227596 225552 288946 294965 342742 331709 355601 356427 375261 378331 349112 387443 948743 996864 593613 504643 310159 304636 354419 354752 375498 383213 384859 387388 440602 440786 784053 815206 40.25 69.0 2
12:27:27 2023-10-12 457645 455916 92390 90099 144645 152252 158895 160645 126186 124573 129815 132329 145620 147101 459647 494563 1368868 1364288 555816 571282 132378 117063 131731 133633 144334 143877 138194 138215 89755 90880 339628 297428 866078 870615 227918 225552 288093 295283 340914 332572 353680 357251 375274 377627 350553 388744 950016 1007321 612999 510305 310341 303106 355485 353688 377760 382336 383985 387267 436437 440391 785970 811629 40.25 69.0 2
12:27:28 2023-10-12 462761 458609 92446 90335 145829 149870 161832 158242 126380 125260 130108 132503 145820 146962 459683 493760 1358003 1344464 556892 571064 131832 117192 131528 134057 144130 140362 138724 138987 89693 91385 336982 299606 862884 872982 226173 226287 288210 295074 342983 331816 355889 356391 375261 376607 348586 387407 947398 996159 593613 510232 311073 303604 354454 355321 375498 381229 383082 386758 440314 439117 787437 815785 40.25 69.0 2
12:27:29 2023-10-12 458943 460388 92070 90445 144611 149974 159570 161199 125924 125276 129454 132798 144875 147134 459611 495645 1374169 1363343 550883 571282 131989 117030 131800 133507 145007 144311 138445 138752 89932 91150 337102 298724 868468 869433 228402 225955 288021 292073 340734 332823 355241 358328 373874 376642 351011 389851 950090 1006358 614094 514440 311514 303106 356342 354219 378329 380624 383192 387448 439292 442138 781684 811740 40.25 69.0 2
12:27:30 2023-10-12 465539 457431 92417 90099 145220 149835 161980 160575 126602 124917 130065 132171 145620 146621 459683 495681 1364986 1350737 552397 572089 131989 117063 131619 133633 144568 143912 138194 138601 89849 91256 339628 297392 864848 874945 226173 224855 287283 290017 340949 331314 355926 356164 373279 376047 350450 389744 947398 998990 595572 510593 310414 302185 356592 355856 375198 381229 383734 387484 442169 438429 787437 815206 40.25 69.0 2
12:27:31 2023-10-12 458943 458081 92425 90099 144914 152287 161668 160645 126340 124950 130156 132329 145654 146995 462700 501431 1380600 1352363 547334 571100 132353 116929 131982 133725 144968 144245 138302 138709 89849 91256 337102 298582 875077 868732 227545 224855 287890 290573 340220 332823 354776 356427 371606 376642 351794 387407 950295 1005970 608389 515901 309903 303106 356663 354184 375498 378923 384932 390929 438603 440440 779285 811666 40.25 69.0 2
12:27:32 2023-10-12 458943 455916 92553 89942 144816 149276 161633 160575 126548 124539 130281 132217 145346 146347 459489 498982 1364986 1348704 553097 571282 132386 116835 131982 133290 144837 143606 138579 138215 89882 90815 338799 295579 883564 874945 226173 224855 288093 290432 338824 332859 355853 355286 373279 377767 351866 387443 948743 997257 612999 512487 309975 303817 357702 354219 374337 381229 384911 387520 439292 440584 781721 814017 40.25 69.0 2
12:27:33 2023-10-12 457508 458879 92479 90157 144820 149870 161718 158242 126380 125255 130108 132503 145584 146964 459611 501993 1378114 1353802 548615 572493 132295 116674 131916 133352 144470 143742 138194 138237 89693 90847 336048 298724 875297 871232 226841 223503 288738 295492 338895 333364 354239 356141 371050 378896 351794 386790 951714 1006006 585060 513675 306388 304066 359045 353652 376062 380056 384574 387448 436687 440081 774833 811054 40.25 69.0 2
12:27:34 2023-10-12 459468 455916 92617 89881 145873 150205 161773 157801 126757 124335 130316 131503 145719 146112 459683 501252 1362523 1337501 551494 572565 131956 117063 131709 133541 144564 142134 138022 138883 89870 91157 337102 299074 864375 876187 228887 224716 288906 291230 340878 332553 354776 354255 372198 378720 350024 387371 948244 992534 606336 510305 308628 304994 354987 354219 373217 380875 386608 387067 440926 436549 777121 814048 40.25 69.0 2
12:27:35 2023-10-12 455558 456625 92425 90257 145120 149870 161633 160575 126306 124606 130065 132295 145512 146995 459647 500512 1370814 1348369 551457 571282 131989 116868 131709 133507 144568 143676 138194 138601 89693 90913 336982 299678 877311 869433 226173 224855 287469 290409 340399 333599 351677 356177 373017 378967 349675 385630 951004 1005295 593613 512149 308592 305030 354454 354871 377119 380660 386608 385906 435896 440750 773661 814048 40.25 69.0 2
12:27:36 2023-10-12 467354 455916 92328 89975 144782 149276 161407 160645 126340 124606 129884 132300 145377 147134 464017 498692 1359465 1346098 555890 571137 131922 117091 131619 133624 144530 143842 138194 138601 89660 90880 337102 299279 864037 876187 227757 224542 288797 290819 340914 331852 354776 354219 373874 378896 348586 387407 950090 991133 593613 507534 308724 305030 354454 354184 374373 382407 386061 388288 439292 439655 778847 814048 40.25 69.0 2
12:27:37 2023-10-12 456907 455952 92104 90099 144888 152040 161294 158102 126219 124864 130065 132329 144875 146759 459611 498982 1368868 1352661 550250 571282 131956 116949 134900 133507 144534 143877 138098 138601 89570 91164 336048 300848 861037 869999 226139 224507 288946 288775 340914 332859 351641 355891 372198 378967 348586 385052 950968 1003091 619287 512852 308628 305030 353356 352099 376362 380091 385147 385021 435325 439117 773661 814598 40.25 69.0 2
12:27:38 2023-10-12 460062 458604 92318 90062 144786 149452 161718 158242 126380 124881 129983 132411 145483 146725 459683 496031 1356485 1348251 556322 572089 131865 117097 134992 133868 144466 144066 138302 138709 89538 91289 336048 298966 862067 875530 227115 224890 288942 288883 341430 331583 354525 355072 374400 378932 348586 387371 948743 994048 617546 504643 309319 304744 353887 354219 374409 382371 385514 385906 438947 439117 780577 815206 40.25 69.0 2
12:27:39 2023-10-12 455617 456625 92328 90099 144649 151969 161407 160645 126340 124984 130100 132295 145654 146759 462774 495296 1364986 1358233 556681 568032 131956 117063 131619 133507 144598 144175 138022 138848 89932 91157 336982 299364 865276 872394 227757 225413 288174 291848 340878 332319 351641 355891 374400 377627 350167 387826 948743 1006006 617546 510305 309975 303106 355521 352134 376663 380910 384006 387375 435896 441408 785761 811054 40.25 69.0 2
12:27:40 2023-10-12 461226 458362 92425 89975 145043 149485 159183 160610 126306 124606 130100 132552 145517 146759 459683 494527 1355766 1348704 557199 571245 131198 117063 134813 133541 145167 143974 138002 138794 89538 90913 336048 300781 867875 873705 227115 225395 288093 290427 341982 330813 354812 355629 374400 377204 347572 387407 947398 993225 593613 507571 309975 303035 353392 354255 374409 382067 383155 385057 439982 439440 784090 815760 40.25 69.0 2
12:27:41 2023-10-12 458533 456589 92075 90160 144720 152359 161302 160941 125891 124950 129815 132636 145346 147681 463320 495440 1370666 1364288 556097 571064 131889 117091 131800 133499 144500 143807 138194 138215 89628 91223 337102 297176 865051 870615 227596 225203 287675 291642 340602 331816 351641 357466 374101 376572 349639 385594 950090 1008145 628892 510556 309867 302858 355450 354149 377459 381158 383119 387303 436549 440355 784016 811629 40.25 69.0 2
12:27:42 2023-10-12 461554 457008 92358 90066 144745 149452 161598 158242 126306 124539 129815 132262 145620 146690 459611 493066 1355730 1342518 556607 571245 131198 117030 134914 133507 143833 143978 137967 138601 89505 91256 336982 299817 866471 873705 227115 225360 288002 290409 341910 330777 354452 355321 374364 376572 347501 387371 947325 993975 593613 510268 310414 303142 355756 354219 374373 381194 381674 385599 438969 439404 787092 816343 40.25 69.0 2
12:27:43 2023-10-12 460480 459585 92224 90116 144786 149624 159112 158907 126018 125640 129858 133131 144773 147442 459647 495224 1379466 1360098 553269 571245 131989 117030 132250 133830 144300 143908 138194 139058 89660 90880 336048 297392 869101 871232 227596 225360 287688 295382 339849 331780 353666 356427 373279 376012 349358 385902 948743 1006006 619287 509835 310195 302610 356980 353617 377157 380891 383119 387031 437987 440427 784053 811629 40.25 69.0 2
12:27:44 2023-10-12 459845 456589 92261 90160 144615 152394 161302 160905 126065 124950 129454 132295 145182 147149 459575 500393 1368868 1349664 548548 573512 131066 117030 134813 133986 144032 140458 137822 139131 89562 91187 337102 299134 857124 871907 228240 224716 288427 290431 341946 330509 351677 356391 373966 378925 347186 385902 950090 1001833 611375 512838 308556 302751 355003 353617 376326 378923 384859 387757 438295 439153 778731 811703 40.25 69.0 2
12:27:45 2023-10-12 458687 456950 92231 90339 145123 150942 161267 160870 125891 124984 129420 132627 145750 147238 459611 494527 1368868 1361875 556296 571245 131956 116835 131619 133402 144466 143890 138302 138319 89660 90847 336048 297104 869962 869999 227596 224855 287688 295093 339849 331816 351605 356987 373839 376309 349639 385052 950090 1008145 608389 509799 310414 301830 355201 353652 377193 380891 382812 386758 436687 441408 784053 811626 40.25 69.0 2
12:27:46 2023-10-12 461554 457008 92070 90259 144615 152181 161337 158870 126273 125156 129815 132743 145346 147475 463357 499604 1370299 1351005 550533 571064 131066 117476 131371 133725 144506 144114 137780 138987 89620 91283 333668 300344 851799 871232 227757 225666 288589 294770 341946 330777 351677 356427 371570 376607 349815 387407 952115 1001109 619287 514403 309283 303106 354419 355286 376026 378888 384586 386450 440602 440750 776484 814627 40.25 69.0 2
12:27:47 2023-10-12 458889 456589 92075 90066 144677 149206 161337 160800 126306 124573 129850 132399 144875 146725 459453 496103 1374169 1358003 549787 571245 131956 116996 131528 133290 144568 143807 138194 138215 89846 90847 336048 297146 865051 867467 227757 224664 287283 295074 338824 331780 353666 356427 371570 375753 349639 386209 950090 1008859 621080 514316 310195 301902 355485 353087 376026 378552 382235 387031 437608 440427 781356 813437 40.25 69.0 2
12:27:48 2023-10-12 462792 459186 91970 90124 144747 149861 159112 158463 126138 124817 129892 132262 145416 146725 459611 498650 1370299 1345144 549005 571245 131865 116640 131619 133290 144334 143807 138461 138215 89660 90847 339628 297248 878158 872468 226173 224473 288093 291024 340914 329960 355601 356391 370979 376642 348550 387407 951004 999691 621595 514403 308592 303106 354454 355036 375498 378852 384314 386178 440602 440095 774833 814048 40.25 69.0 2
12:27:49 2023-10-12 462755 456585 92295 89910 144754 149452 161520 158021 126273 124539 129850 132171 145586 146982 459647 494527 1362941 1347745 551030 567960 131774 116835 131891 133557 144430 142334 137987 138531 89718 91124 337497 299150 864894 876187 228079 224716 286844 295419 340878 329849 355601 357679 375012 375452 348550 387443 944607 996157 585060 510593 310159 301691 354454 355250 374302 380056 381659 386722 440566 437091 786319 814048 40.25 69.0 2
12:27:50 2023-10-12 462866 457263 92124 90269 144720 149765 161224 160645 126273 124950 130108 132262 145620 146317 459647 499001 1368868 1336700 548341 571209 131956 116916 131528 133290 144300 143807 138194 138215 89693 90847 336982 297464 876658 871232 226139 224473 288007 291265 340878 329778 355601 357238 371015 376642 349112 387443 950931 1000410 616210 515170 309065 303106 354454 355250 375462 378852 384859 386178 439005 439440 774833 815760 40.25 69.0 2
12:27:51 2023-10-12 459798 456558 92346 89942 144777 149276 161598 160535 126306 124573 130004 132527 145478 147134 459503 495657 1367376 1349943 552930 572752 131922 116929 131528 133323 144434 143807 138194 138621 89718 91123 337102 298087 861282 875284 227757 224716 286476 289955 339849 329813 355565 355001 372162 375452 349358 387407 947361 996864 593613 510556 309648 301268 355485 354716 373741 380021 382001 387339 440602 438099 786319 811703 40.25 69.0 2
12:27:52 2023-10-12 462256 455916 92295 90054 144854 149452 161372 160610 126219 124573 130031 132262 145620 146317 459611 499001 1367896 1342268 546152 571282 131956 117030 131886 133290 144334 143877 138194 138478 89505 90847 354359 297428 860704 873086 226173 225666 287890 290409 339885 329849 355889 355820 369942 377169 348550 387443 950090 996123 619287 514876 308592 303106 354419 355001 374337 378852 384566 386178 441318 438321 776618 814909 40.25 69.0 2
12:27:53 2023-10-12 461517 458609 92258 90124 144870 149766 159112 158172 126346 125053 130031 132171 145863 146110 461277 498692 1366811 1347745 552240 567996 132253 116929 131437 133310 144266 143689 138302 138319 89505 90815 336048 295435 864390 874243 227757 224473 286879 295510 338824 330813 355277 354219 372127 374370 349675 387407 946690 996864 608389 510196 309028 301232 356056 354184 373217 380021 383119 387375 440292 439248 785724 813434 40.25 69.0 2
12:27:54 2023-10-12 458253 457263 92070 89910 144549 149452 161372 160463 126306 124573 129850 132047 145384 146317 459575 499072 1378114 1348369 547408 567996 132253 116990 131891 133398 144598 143938 138125 138112 89751 90716 336982 297875 878244 870669 228850 223469 287395 295492 338789 331780 353412 357426 369871 375452 350167 385902 950016 1003054 618710 515170 309501 302150 356056 353087 374337 378880 384006 387375 436508 439404 778178 810442 40.25 69.0 2
12:27:55 2023-10-12 456532 459259 92385 89960 144782 148998 161668 157801 126515 124473 130065 131470 145076 146317 459719 496103 1364913 1349664 553453 571245 132419 116640 131891 132889 144803 143406 138194 138215 89505 90847 336048 297392 873515 874391 227435 224161 287890 290409 337768 332859 353703 353723 372162 376642 350697 385866 947398 999408 612999 507534 308592 302858 356020 354621 374121 380589 384006 387375 435967 439037 781721 811666 40.25 69.0 2
12:27:56 2023-10-12 456697 457263 92299 89942 144854 151934 161372 160645 126366 125075 130004 132527 145582 146860 459539 503944 1371714 1352836 546888 571100 132328 116835 131644 133193 144398 143606 138194 138017 89718 90815 337102 299509 865553 871232 227757 223434 288797 290431 338313 332319 351605 355036 371015 378596 349639 387790 950968 1005970 593613 510593 308289 304066 354952 354621 374373 379755 386608 389434 435356 438751 772527 811629 40.25 69.0 2
12:27:57 2023-10-12 457322 457308 92104 89942 144754 149452 161259 160575 126186 124573 129454 132262 145148 146759 463158 495260 1364986 1358003 555927 567996 131198 116835 135019 133323 144300 143807 138194 138215 89505 90847 354359 297464 868129 871232 225837 224473 287310 291024 338860 331314 351496 355286 373279 376047 348586 386544 947398 1005258 607082 509506 309210 302645 354454 354370 376062 380891 381674 388288 437893 438938 785970 811700 40.25 69.0 2
12:27:58 2023-10-12 460124 456900 92229 90029 145694 149976 158678 158539 126138 125240 129454 132295 145638 146926 463357 499687 1367786 1348704 549398 574103 131103 116868 135001 133746 143867 143899 137870 138709 89382 90880 340861 299811 852608 869999 227757 223503 287283 288879 340949 331314 351569 355321 371310 377433 346455 387679 950090 999408 619287 512113 308592 303106 354752 353087 376026 378923 383734 386512 436309 439117 778178 811703 40.25 69.0 2
12:27:59 2023-10-12 461554 458723 92070 89942 144641 149452 159071 160575 126098 124539 129850 132552 145182 146283 459683 494492 1355730 1342518 556718 572068 131914 117219 131528 133557 144606 144175 137877 138759 89407 91187 336982 300381 856522 874945 225837 224890 287395 288793 340914 330527 354343 355001 373874 376607 347501 389223 947398 994011 609400 507534 309975 303070 355254 353936 374039 380891 381659 387372 437737 438134 784053 814048 40.25 69.0 2
12:28:00 2023-10-12 464146 458189 92070 90066 144581 149241 161372 158504 126205 124539 129850 132308 144875 146317 459611 499001 1367896 1343224 547539 571245 131865 116835 134924 133198 144300 143807 138002 138215 89505 90847 336048 297464 862904 872468 226139 223503 287890 290649 339575 329778 355314 355843 369977 376607 348550 387443 948244 996083 617748 514440 308338 302858 354171 354255 374075 378322 384314 385906 440602 439655 774833 815785 40.25 69.0 2
12:28:01 2023-10-12 461554 458879 92392 89942 144645 149234 161372 158137 126279 124783 130004 132130 145483 146179 459539 498837 1366403 1348985 552930 567816 131922 116674 135001 132922 144032 141953 138091 138228 89505 90938 337102 297029 862595 876187 227115 223503 286441 295283 338824 329813 354776 353971 371050 374336 349112 387407 945983 996159 593613 509042 308738 300669 355521 354184 372919 378958 382001 389154 439292 437755 784016 811666 40.25 69.0 2
12:28:02 2023-10-12 462537 456629 92104 89651 144419 149452 161112 158021 126306 124539 129489 131503 145182 146283 459381 499072 1364986 1339405 547445 572089 131741 116801 134813 133407 144166 143873 138109 138319 89505 90847 337102 297140 863241 872468 226139 223469 287688 290517 339610 329813 355314 354255 369907 376607 348305 387407 950090 992498 608389 513308 306784 302645 353356 354184 372622 377723 382827 388325 440005 436584 776618 813900 40.25 69.0 2
12:28:03 2023-10-12 460821 456895 92258 89811 144752 149417 159112 157986 126273 124948 129850 131503 145182 146722 459575 499687 1365837 1341564 551885 567852 131865 116640 135054 133344 144304 143606 138194 138215 89599 90815 336982 297029 866597 872977 227115 223503 286991 295074 338313 330545 354776 353723 371050 376797 349675 387371 946690 996864 593613 509439 308556 301021 355521 353652 372100 378923 383155 387375 437737 437934 782831 811666 40.25 69.0 2
12:28:04 2023-10-12 460918 458085 92328 89942 144918 149347 161372 160352 126340 124335 130281 131503 145654 146147 459683 500476 1364949 1335526 546575 571282 131998 116868 134992 133323 144292 143707 138124 138215 89505 90815 335280 299933 862567 873705 227757 223434 287688 288775 338824 330813 354489 353688 369907 376678 347572 389814 949868 992484 593613 511966 306604 302714 356008 355876 374194 378711 384985 385563 440489 436150 774796 815179 40.25 69.0 2
12:28:05 2023-10-12 457237 456915 92261 89969 144888 149035 159558 157706 126340 124335 129975 131470 144875 146112 459683 496139 1363945 1348815 553097 567996 132237 116526 131800 132856 144803 143371 138194 137763 89660 90815 339628 295614 869061 874391 227115 223503 287283 295002 337259 331852 353703 353157 371606 376012 350167 385902 947361 997293 593613 508324 308592 302645 355521 354621 374085 380056 383192 387375 435156 435254 779472 811703 40.25 69.0 2
12:28:06 2023-10-12 456243 456950 92104 89881 144653 149452 159112 158172 126071 124989 129788 132163 145046 146621 459503 501585 1376675 1351141 547445 567996 131989 116526 131619 132985 144667 143807 138302 138293 89505 90938 337102 296268 872634 871232 227435 222711 288093 290517 337803 331888 351569 354255 369354 377169 349112 387129 950090 1002346 617546 511714 306388 302645 354454 353870 373812 378322 385514 387425 435015 438134 772491 808683 40.25 69.0 2
12:28:07 2023-10-12 456857 455952 92328 89852 144782 148686 159147 157691 126306 124420 129815 131437 144875 146317 459453 496139 1361974 1348704 553527 567996 131989 116560 131619 132889 144534 143606 138194 138215 89722 90847 339761 297500 872782 873086 227115 223503 287283 290409 337531 332355 351605 353193 372162 376047 349675 387404 946019 998984 605403 509506 308556 301830 354952 353870 372100 380056 382900 389191 437856 436370 781574 811122 40.25 69.0 2
12:28:08 2023-10-12 456134 460021 92224 90029 144743 149452 159006 160575 126098 124573 129454 132552 145346 146621 459611 501216 1368868 1348704 549750 572125 131865 116640 135001 132889 145167 143641 138002 138215 89505 90815 339628 299509 866019 870615 227115 223469 288535 288793 337803 333099 351533 354255 371050 377767 348586 386544 950025 1003091 619287 510196 306676 303070 353922 353870 373812 378888 385514 384985 434065 438787 770267 809293 40.25 69.0 2
12:28:09 2023-10-12 463758 456629 92058 89700 144850 149347 161372 157801 126542 124539 130065 131503 145519 146283 462774 496067 1364949 1350191 555927 568032 131198 116640 134907 133377 144266 143681 138109 138319 89505 90847 335280 297140 863864 872468 225837 223503 287283 290517 338860 332589 351002 353193 372162 375487 348336 385976 948926 1002982 585060 509580 308338 302182 356008 354298 375319 380447 381928 385021 436203 437848 785410 809293 40.25 69.0 2
12:28:10 2023-10-12 459920 459856 92075 89942 144453 150041 158678 160610 125891 124573 129454 132295 145455 146713 459683 499687 1364986 1344613 549128 571282 131132 116868 134813 133423 143867 143698 137766 138323 89227 90880 337901 299847 853939 869999 227115 223503 287283 288879 340914 330580 351533 356164 371015 376607 346177 387129 950090 1000410 619287 511750 306820 302610 354002 354871 375462 378358 383155 386512 436003 439440 777073 813437 40.25 69.0 2
12:28:11 2023-10-12 461480 456616 92070 89663 144419 149346 159112 158391 126279 124817 129927 132163 145483 146214 459575 494851 1358077 1347142 556681 571245 131165 117030 134725 133896 144130 144588 137741 138601 89227 91193 333668 301077 857701 873086 225837 224507 287395 288775 340399 329813 351677 354255 372720 375452 346751 385088 944607 992534 619287 504643 306460 302185 355003 353688 373217 380624 381389 386512 436508 436207 784016 813471 40.25 69.0 2
12:28:12 2023-10-12 461549 456986 92070 89975 144351 152075 161077 160645 125924 124864 129420 132329 145148 146964 459453 500393 1364986 1347745 549005 571282 130976 117063 134433 133290 143706 143877 137776 138215 89411 90815 339628 299002 862604 871232 227115 223434 287283 288775 340914 329279 351641 355357 369942 375522 345450 385052 950090 998984 608389 513218 306820 300953 354002 353157 375198 378916 382900 386217 441426 439261 776925 811482 40.25 69.0 2
12:28:13 2023-10-12 474929 457512 92187 90063 144679 149417 161493 158021 126481 124914 129420 132096 145348 146248 459575 493760 1359900 1347058 554879 571209 131132 116996 134844 133679 143867 143807 137741 138215 89411 90815 354359 297392 856641 873705 227115 224473 286441 288775 340327 329279 351641 353936 372162 376797 346420 386173 944533 991760 593613 509439 309757 301655 355003 353617 373181 378852 378565 387335 438603 439211 784016 811666 40.25 69.0 2
12:28:14 2023-10-12 463836 457303 92041 89910 144249 149661 158457 158102 125891 124573 129420 132262 144875 146725 459611 500393 1367896 1339586 548225 567960 131652 116801 134813 133256 143833 143807 137967 138181 89411 90782 336982 297428 857414 871232 227115 223434 287395 288775 341645 328746 351605 355286 369907 378284 348824 390108 951632 992594 619287 512329 308292 302644 355702 355876 374194 377688 384241 387610 437951 435254 772344 811593 40.25 69.0 2
12:28:15 2023-10-12 458184 455907 92037 89631 145060 149557 159001 157801 126306 124506 129815 131437 146012 146102 459647 498946 1363491 1346749 553218 567960 131989 116526 131528 132952 144466 143423 138302 137845 89660 90624 337102 295227 877948 874945 225837 223434 287081 291339 337223 330777 353666 355570 371015 375190 349639 385866 946653 996864 617546 508251 306784 300842 355485 354871 374194 378888 382505 386214 436651 435467 779285 810396 40.25 69.0 2
12:28:16 2023-10-12 457208 457263 92037 89914 144615 149520 159077 158331 126245 124764 129858 132163 145449 146723 459503 503725 1377655 1344464 547445 567996 131989 116762 131891 133156 144735 143536 138194 138181 89505 90782 336982 298299 882503 871232 227757 222745 287395 295223 337259 331278 351569 354184 370020 376047 349352 387092 950090 1003054 619287 513602 307341 302150 354952 354370 373217 377723 384859 386178 434675 437755 772527 808646 40.25 69.0 2
12:28:17 2023-10-12 456243 459530 92070 89910 144807 148989 158852 157801 126186 124573 129454 131503 145177 146317 462663 496031 1364876 1350364 556285 567996 132008 116640 134760 133164 144200 143571 138002 138215 89505 90782 339628 297428 865163 873705 225837 223469 286768 288775 338789 331852 350966 353157 371831 375190 347536 385376 944570 998702 603910 508495 307519 301691 355756 351844 373181 380341 382250 388291 436203 436464 782683 810545 40.25 69.0 2
12:28:18 2023-10-12 458449 457964 92191 89997 144684 149452 161232 160575 125891 124506 129420 132403 145175 146283 459611 499650 1364913 1351549 550250 571245 132088 116640 135001 133164 144026 143807 137763 138215 89194 90815 339628 301207 860445 869999 227115 223434 288093 288739 338824 330956 350966 354255 369942 377433 346942 385960 950090 998702 617748 510556 306712 303035 354502 353870 374302 378587 384278 386512 434030 438751 771943 810479 40.25 69.0 2
12:28:19 2023-10-12 456275 457267 92070 89848 144585 149347 161302 157801 125891 124573 129420 132047 145485 146317 459647 495224 1364949 1352363 555027 567960 131198 116640 134813 132960 144113 143493 138097 138319 89411 90782 339628 299515 863864 871232 225837 223469 287081 288883 340161 330777 350436 354184 372162 377715 347775 385083 948214 1002945 619287 509653 309138 301513 355789 354798 375319 378888 380742 385021 435967 439225 783733 809183 40.25 69.0 2
12:28:20 2023-10-12 461554 457236 91932 89914 144334 149976 161154 158463 125891 124917 129385 132320 145859 147297 459611 500040 1364986 1346749 548160 571245 130820 116916 134813 133394 143668 143899 137623 138704 89505 90782 339628 298784 859696 871232 227115 223434 287283 288883 340878 328746 351569 355321 369907 375487 345414 385052 949416 999691 603338 512875 306784 301902 354502 353617 374373 377723 382505 387060 438603 439059 774796 811629 40.25 69.0 3
12:28:21 2023-10-12 459652 458879 92070 89848 144615 149651 159112 157991 126071 124750 129317 132163 145348 146179 462700 494312 1361950 1346164 553232 567960 131132 116801 134655 133432 143812 143672 137856 138215 89227 90815 333668 299611 854900 873705 225837 223503 285677 288775 339849 328782 351641 353936 371015 376268 345899 385866 943865 992498 619287 509042 309538 301407 355003 353122 372100 378322 378528 387060 440489 436762 784016 811629 40.25 69.0 3
[truncated: 156,243 more chars]
